# Supplementary material for: How Are Mate Preferences Linked with Actual Mate Selection? Tests of Mate Preference Integration Algorithms Using Computer Simulations and Actual Mating Couples
Source: PLoS One. 2016 Jun 8;11(6):e0156078. doi: 10.1371/journal.pone.0156078 (PMC4898694; doi:10.1371/journal.pone.0156078)
Supplement: S1 Data — Newlywed couple and agent-based model data analyzed in Study 2. (ZIP) [file pone.0156078.s001.zip]

Archive with 155 entries (151 files):
- S9/
- S9/Aspiration Model Data/
- S9/Aspiration Model Data/Aspiration Couple Population 01152016 213155.csv
- S9/Aspiration Model Data/Aspiration Couple Population 01152016 213637.csv
- S9/Aspiration Model Data/Aspiration Couple Population 01152016 214117.csv
- S9/Aspiration Model Data/Aspiration Couple Population 01152016 214604.csv
- S9/Aspiration Model Data/Aspiration Couple Population 01152016 215104.csv
- S9/Aspiration Model Data/Aspiration Couple Population 01152016 232356.csv
- S9/Aspiration Model Data/Aspiration Couple Population 01152016 232926.csv
- S9/Aspiration Model Data/Aspiration Couple Population 01152016 233444.csv
- S9/Aspiration Model Data/Aspiration Couple Population 01152016 234008.csv
- S9/Aspiration Model Data/Aspiration Couple Population 01152016 234532.csv
- S9/Aspiration Model Data/Aspiration Couple Population 01152016 235051.csv
- S9/Aspiration Model Data/Aspiration Couple Population 01152016 235556.csv
- S9/Aspiration Model Data/Aspiration Couple Population 01162016 000117.csv
- S9/Aspiration Model Data/Aspiration Couple Population 01162016 000637.csv
- S9/Aspiration Model Data/Aspiration Couple Population 01162016 001159.csv
- S9/Aspiration Model Data/Aspiration Couple Population 01162016 001723.csv
- S9/Aspiration Model Data/Aspiration Couple Population 01162016 002255.csv
- S9/Aspiration Model Data/Aspiration Couple Population 01162016 002815.csv
- S9/Aspiration Model Data/Aspiration Couple Population 01162016 003336.csv
- S9/Aspiration Model Data/Aspiration Couple Population 01162016 003913.csv
- S9/Aspiration Model Data/Aspiration Couple Population 01162016 004441.csv
- S9/Aspiration Model Data/Aspiration Couple Population 01162016 005003.csv
- S9/Aspiration Model Data/Aspiration Couple Population 01162016 005524.csv
- S9/Aspiration Model Data/Aspiration Couple Population 01162016 010044.csv
- S9/Aspiration Model Data/Aspiration Couple Population 01162016 010605.csv
- S9/Aspiration Model Data/Aspiration Couple Population 01162016 011119.csv
- S9/Aspiration Model Data/Aspiration Couple Population 01162016 011632.csv
- S9/Aspiration Model Data/Aspiration Couple Population 01162016 012145.csv
- S9/Aspiration Model Data/Aspiration Couple Population 01162016 012658.csv
- S9/Aspiration Model Data/Aspiration Couple Population 01162016 013206.csv
- S9/Aspiration Model Data/Aspiration Couple Population 01162016 013711.csv
- S9/Aspiration Model Data/Aspiration Couple Population 01162016 014216.csv
- S9/Aspiration Model Data/Aspiration Couple Population 01162016 014720.csv
- S9/Aspiration Model Data/Aspiration Couple Population 01162016 015245.csv
- S9/Aspiration Model Data/Aspiration Couple Population 01162016 015803.csv
- S9/Aspiration Model Data/Aspiration Couple Population 01162016 020331.csv
- S9/Aspiration Model Data/Aspiration Couple Population 01162016 020859.csv
- S9/Aspiration Model Data/Aspiration Couple Population 01162016 021424.csv
- S9/Aspiration Model Data/Aspiration Couple Population 01162016 021955.csv
- S9/Aspiration Model Data/Aspiration Couple Population 01162016 022525.csv
- S9/Aspiration Model Data/Aspiration Couple Population 01162016 023053.csv
- S9/Aspiration Model Data/Aspiration Couple Population 01162016 023621.csv
- S9/Aspiration Model Data/Aspiration Couple Population 01162016 024151.csv
- S9/Aspiration Model Data/Aspiration Couple Population 01162016 024722.csv
- S9/Aspiration Model Data/Aspiration Couple Population 01162016 025251.csv
- S9/Aspiration Model Data/Aspiration Couple Population 01162016 025818.csv
- S9/Aspiration Model Data/Aspiration Couple Population 01162016 030347.csv
- S9/Aspiration Model Data/Aspiration Couple Population 01162016 030915.csv
- S9/Aspiration Model Data/Aspiration Couple Population 01162016 031440.csv
- S9/Aspiration Model Data/Aspiration Couple Population 01162016 032013.csv
- S9/Euclidean Model Data/
- S9/Euclidean Model Data/Euclidean Couple Population 11192015 1653.csv
- S9/Euclidean Model Data/Euclidean Couple Population 11192015 1654.csv
- S9/Euclidean Model Data/Euclidean Couple Population 11192015 1659.csv
- S9/Euclidean Model Data/Euclidean Couple Population 11192015 1700.csv
- S9/Euclidean Model Data/Euclidean Couple Population 11192015 1705.csv
- S9/Euclidean Model Data/Euclidean Couple Population 11192015 1706.csv
- S9/Euclidean Model Data/Euclidean Couple Population 11192015 1711.csv
- S9/Euclidean Model Data/Euclidean Couple Population 11192015 1712.csv
- S9/Euclidean Model Data/Euclidean Couple Population 11192015 1717.csv
- S9/Euclidean Model Data/Euclidean Couple Population 11192015 1718.csv
- S9/Euclidean Model Data/Euclidean Couple Population 11192015 1723.csv
- S9/Euclidean Model Data/Euclidean Couple Population 11192015 1724.csv
- S9/Euclidean Model Data/Euclidean Couple Population 11192015 1729.csv
- S9/Euclidean Model Data/Euclidean Couple Population 11192015 1730.csv
- S9/Euclidean Model Data/Euclidean Couple Population 11192015 1735.csv
- S9/Euclidean Model Data/Euclidean Couple Population 11192015 1736.csv
- S9/Euclidean Model Data/Euclidean Couple Population 11202015 0154.csv
- S9/Euclidean Model Data/Euclidean Couple Population 11202015 0202.csv
- S9/Euclidean Model Data/Euclidean Couple Population 11202015 0210.csv
- S9/Euclidean Model Data/Euclidean Couple Population 11202015 0218.csv
- S9/Euclidean Model Data/Euclidean Couple Population 11202015 0226.csv
- S9/Euclidean Model Data/Euclidean Couple Population 11202015 0233.csv
- S9/Euclidean Model Data/Euclidean Couple Population 11202015 0241.csv
- S9/Euclidean Model Data/Euclidean Couple Population 11202015 0249.csv
- S9/Euclidean Model Data/Euclidean Couple Population 11202015 0256.csv
- S9/Euclidean Model Data/Euclidean Couple Population 11202015 0304.csv
- S9/Euclidean Model Data/Euclidean Couple Population 11202015 0312.csv
- S9/Euclidean Model Data/Euclidean Couple Population 11202015 0320.csv
- S9/Euclidean Model Data/Euclidean Couple Population 11202015 0327.csv
- S9/Euclidean Model Data/Euclidean Couple Population 11202015 0335.csv
- S9/Euclidean Model Data/Euclidean Couple Population 11202015 0342.csv
- S9/Euclidean Model Data/Euclidean Couple Population 11202015 0350.csv
- S9/Euclidean Model Data/Euclidean Couple Population 11202015 0358.csv
- S9/Euclidean Model Data/Euclidean Couple Population 11202015 0405.csv
- S9/Euclidean Model Data/Euclidean Couple Population 11202015 0413.csv
- S9/Euclidean Model Data/Euclidean Couple Population 11202015 0421.csv
- S9/Euclidean Model Data/Euclidean Couple Population 11202015 0429.csv
- S9/Euclidean Model Data/Euclidean Couple Population 11202015 0436.csv
- S9/Euclidean Model Data/Euclidean Couple Population 11202015 0444.csv
- S9/Euclidean Model Data/Euclidean Couple Population 11202015 0452.csv
- S9/Euclidean Model Data/Euclidean Couple Population 11202015 0500.csv
- S9/Euclidean Model Data/Euclidean Couple Population 11202015 0508.csv
- S9/Euclidean Model Data/Euclidean Couple Population 11202015 0515.csv
- S9/Euclidean Model Data/Euclidean Couple Population 11202015 0523.csv
- S9/Euclidean Model Data/Euclidean Couple Population 11202015 0531.csv
- S9/Euclidean Model Data/Euclidean Couple Population 11202015 0539.csv
- S9/Euclidean Model Data/Euclidean Couple Population 11202015 0547.csv
- S9/Euclidean Model Data/Euclidean Couple Population 11202015 0555.csv
- S9/Euclidean Model Data/Euclidean Couple Population 11202015 0603.csv
- S9/Euclidean Model Data/Euclidean Couple Population 11202015 0610.csv
- S9/Polynomial Model Data/
- S9/Polynomial Model Data/Polynomial Couple Population 01152016 1118.csv
- S9/Polynomial Model Data/Polynomial Couple Population 01152016 1132.csv
- S9/Polynomial Model Data/Polynomial Couple Population 01152016 1146.csv
- S9/Polynomial Model Data/Polynomial Couple Population 01152016 1147.csv
- S9/Polynomial Model Data/Polynomial Couple Population 01152016 1201.csv
- S9/Polynomial Model Data/Polynomial Couple Population 01152016 1216.csv
- S9/Polynomial Model Data/Polynomial Couple Population 01152016 1231.csv
- S9/Polynomial Model Data/Polynomial Couple Population 01152016 1246.csv
- S9/Polynomial Model Data/Polynomial Couple Population 01152016 1300.csv
- S9/Polynomial Model Data/Polynomial Couple Population 01152016 233620.csv
- S9/Polynomial Model Data/Polynomial Couple Population 01152016 233650.csv
- S9/Polynomial Model Data/Polynomial Couple Population 01152016 235213.csv
- S9/Polynomial Model Data/Polynomial Couple Population 01152016 235245.csv
- S9/Polynomial Model Data/Polynomial Couple Population 01162016 000752.csv
- S9/Polynomial Model Data/Polynomial Couple Population 01162016 000829.csv
- S9/Polynomial Model Data/Polynomial Couple Population 01162016 002357.csv
- S9/Polynomial Model Data/Polynomial Couple Population 01162016 002433.csv
- S9/Polynomial Model Data/Polynomial Couple Population 01162016 004006.csv
- S9/Polynomial Model Data/Polynomial Couple Population 01162016 004042.csv
- S9/Polynomial Model Data/Polynomial Couple Population 01162016 005602.csv
- S9/Polynomial Model Data/Polynomial Couple Population 01162016 005640.csv
- S9/Polynomial Model Data/Polynomial Couple Population 01162016 011146.csv
- S9/Polynomial Model Data/Polynomial Couple Population 01162016 011232.csv
- S9/Polynomial Model Data/Polynomial Couple Population 01162016 012715.csv
- S9/Polynomial Model Data/Polynomial Couple Population 01162016 012801.csv
- S9/Polynomial Model Data/Polynomial Couple Population 01162016 014227.csv
- S9/Polynomial Model Data/Polynomial Couple Population 01162016 014310.csv
- S9/Polynomial Model Data/Polynomial Couple Population 01162016 015811.csv
- S9/Polynomial Model Data/Polynomial Couple Population 01162016 015857.csv
- S9/Polynomial Model Data/Polynomial Couple Population 01162016 021428.csv
- S9/Polynomial Model Data/Polynomial Couple Population 01162016 021513.csv
- S9/Polynomial Model Data/Polynomial Couple Population 01162016 023046.csv
- S9/Polynomial Model Data/Polynomial Couple Population 01162016 023133.csv
- S9/Polynomial Model Data/Polynomial Couple Population 01162016 024708.csv
- S9/Polynomial Model Data/Polynomial Couple Population 01162016 024754.csv
- S9/Polynomial Model Data/Polynomial Couple Population 01162016 030327.csv
- S9/Polynomial Model Data/Polynomial Couple Population 01162016 030415.csv
- S9/Polynomial Model Data/Polynomial Couple Population 01162016 031945.csv
- S9/Polynomial Model Data/Polynomial Couple Population 01162016 032031.csv
- S9/Polynomial Model Data/Polynomial Couple Population 01162016 033602.csv
- S9/Polynomial Model Data/Polynomial Couple Population 01162016 033645.csv
- S9/Polynomial Model Data/Polynomial Couple Population 01162016 035219.csv
- S9/Polynomial Model Data/Polynomial Couple Population 01162016 035302.csv
- S9/Polynomial Model Data/Polynomial Couple Population 01162016 040839.csv
- S9/Polynomial Model Data/Polynomial Couple Population 01162016 040922.csv
- S9/Polynomial Model Data/Polynomial Couple Population 01162016 042501.csv
- S9/Polynomial Model Data/Polynomial Couple Population 01162016 042541.csv
- S9/Polynomial Model Data/Polynomial Couple Population 01162016 044118.csv
- S9/Polynomial Model Data/Polynomial Couple Population 01162016 044148.csv
- S9/Polynomial Model Data/Polynomial Couple Population 01162016 045523.csv
- S9/Study 1 Newlywed Couple Data.csv.csv
