# Supplementary material for: How Are Mate Preferences Linked with Actual Mate Selection? Tests of Mate Preference Integration Algorithms Using Computer Simulations and Actual Mating Couples
Source: PLoS One. 2016 Jun 8;11(6):e0156078. doi: 10.1371/journal.pone.0156078 (PMC4898694; doi:10.1371/journal.pone.0156078)
Supplement: S1 Data — Newlywed couple and agent-based model data analyzed in Study 2. (ZIP) [file pone.0156078.s001.zip › S9/Aspiration Model Data/Aspiration Couple Population 01152016 213155.csv]

	trait1	trait2	trait3	trait4	trait5	trait6	trait7	trait8	trait9	trait10	trait11	trait12	trait13	trait14	trait15	trait16	trait17	trait18	trait19	trait20	trait21	trait22	trait23	preference1	preference2	preference3	preference4	preference5	preference6	preference7	preference8	preference9	preference10	preference11	preference12	preference13	preference14	preference15	preference16	preference17	preference18	preference19	preference20	preference21	preference22	preference23	fitpoints	sex	algorithm
1	1.71109347513129	3.82929052934322	3.70044553289096	5.92324591971912	2.71893177700535	3.76441949191773	4.38237770305165	1	2.97237798074473	2.62325663987915	5.65699192924676	1.72663500655235	3.46827022646837	6.58950104920164	4.95758260138493	4.92826463148597	6.44234949697307	7	5.69785147794504	5.19283579653441	4.20655381919265	4.16713451875521	5.26693720298898	6.89065394565595	0.0279143802694305	12.3174758432152	1.93938681649207	8.48777828396668	0.485409387962404	2.60451362546011	5.1253462179671	-1.92085732399214	0.983774883325777	1.74092286235043	-2.77591155153086	7.73649424813928	2.91260593440805	5.80996078392179	6.78901129737308	8.08300224296309	6.24902129219373	2.08200140664438	0.907054308287922	4.12156859207587	0.84561677320348	8.5369828311757	107	0	2
2	6.49245159556116	5.60161933746592	3.44088232070805	4.252747901724	2.38624925557426	3.1959949692339	3.5678458980936	1	1.73192363856813	3.11239118236134	5.5742765864636	6.98594997269734	1.94152011435831	1	3.49965468620298	4.22452309166906	4.23812958994808	1.4722859098408	5.51063511833661	3.77158156501508	1.36486153468969	1	6.77784481277386	9.67661614600061	1.17241498237613	3.07894999689993	1.05076226646076	8.7503192293617	12.2031892816692	3.8999072504706	8.4699538142044	-1.85910563863542	8.28675683227921	0.583459901583558	-2.16128668718411	-2.25087930820487	6.02065809827176	5.6782468615019	3.03446483420918	5.35077177350857	5.9901459671895	-3.0446206806487	12.4650850980729	6.70321962760643	3.33650393654941	-1.12632901900575	100.75	0	2
3	4.67508006698785	2.90304589590692	4.38498317612452	6.63675159845403	2.26473027354052	5.45191055172724	6.09084252992997	1.68281008383199	1	4.06276444186047	3.05927076076544	1.98777493846329	4.61927269609734	2.45253828956349	3.23468549256121	6.88850835853969	1.11417658101661	6.53349906486951	3.97521732205355	1	5.20809913446876	7	6.14775963174431	6.85188836839131	1.91838945731303	4.39004666998771	4.5374696017894	5.8919470899749	9.19107069753585	-1.1403282126058	-3.22659083835433	-3.2523840432552	2.5025450500145	0.386752314438824	-0.466239848461944	3.95084548119743	7.6499515949516	2.77213686329812	9.54644996653247	4.17869017183018	0.474997199559731	1.65020397696	6.00274309347838	6.57386304053147	3.99823995241813	7.17526321582102	95.5	0	2
4	6.87003736563231	3.89630349310739	2.53244880430128	1.81919377234228	2.41668628465629	4.42522838493371	2.34395646703362	2.84535407183453	6.21468645393506	3.5329999864403	7	6.39660505087982	2.00714983365745	6.49005772944002	1	5.66474915560157	4.46301462406362	1.54637081892839	5.1665769042204	1.984530228925	6.46625629580116	2.32474313187673	5.11724479672407	2.15541013087228	4.316802688726	-0.937755029711547	-0.0436441777342784	6.87999518996541	8.29049549485328	8.33374656988419	-5.02674951446009	12.2209647248502	-6.82384166682115	5.01559096054885	-3.46791972801239	3.06027165032723	2.7577419422676	6.91311536844862	7.40814362088111	-0.195116370733428	7.72060796080872	0.100454543981259	4.18841542543887	8.32996472334701	1.54163283977609	0.563542425821985	100.25	0	2
5	2.6784544252001	1.43109849626265	7	6.13095273082118	1	6.21604244773136	1.76544945038142	3.53649413129097	3.30260450628676	3.42885412959676	1	4.21254007319206	1.86118717118619	3.82125648593041	5.36493610107308	3.34369263320129	6.62996823815047	2.37394174758375	4.20214813997574	7	1.94017371613465	6.41038061823354	1.82117451487412	5.98959535713784	5.03928353418467	1.64202728638976	6.1571036162708	1.1990981739927	6.21601090699951	1.08260910681928	-0.554427252245395	-0.960252553976397	-2.97388561255038	4.59132715113	-0.541838420452188	-3.28298734356459	4.85694450193739	4.54966143473553	-0.701587627613091	0.737689507492035	6.68963045801904	3.19881474523512	4.28355914347426	2.38187959464543	5.82906288324069	7.18398936930071	92	0	2
6	6.93531514408208	3.86702407235593	3.17299476274497	2.6868511923965	2.25277903698492	6.74289881129916	1.88410584786487	1.41798777133773	1.99158867098914	1.51238775038088	3.64820055743183	2.77204389720888	1.21530184501855	3.70337841036876	1.60465114832742	5.99942437300791	1	5.13428773217864	2.35126023315047	3.11611443770736	4.36824456977728	6.12869710368606	1.91153253705953	3.00679607035303	3.67228957914114	0.154386905422466	-1.33897495479359	6.6068664405591	0.0479409074855028	-1.08928947289143	-7.36862303865458	0.943769100085613	-0.719301721130918	1.94484850371912	1.22960842996155	7.66551318695206	1.57900683873142	9.16238742212453	5.86296789606611	7.11117293489233	6.54624566225093	0.924397488902139	4.1991300533663	3.68409359747379	-1.44576808358679	3.97442958761167	101.75	0	2
7	4.82526790924596	6.03668800156621	4.46143715149992	3.81295359884105	2.52973620025311	1	2.09845025021959	2.44091516174883	5.7712757737938	3.09193796749996	2.3153609787488	2.55878971785388	3.41723085774492	4.66207517257017	4.64560175322389	3.40798714078342	1.66063197533749	5.06764376076385	3.33309581257458	1.28545461155109	1	1.40584603481992	7	5.18978469035025	2.77805005231613	4.97369258528153	2.31551016449999	6.15830610963146	5.64470214397338	2.26498833818308	-0.887056351881185	0.921349717822711	8.90501351931741	6.19899491273931	-1.63478953600615	5.3627406221907	4.53734655742541	6.15538706536281	2.79932787071624	1.86069683493761	3.96938832904305	-3.60364976045243	10.8953183500118	7.24028860035321	4.15195962008988	6.62141388124021	104.5	0	2
8	6.43441681959538	1.31351178812738	1.50912046320668	3.85076884410702	1	6.95514115154846	6.15029892441918	3.33931772017583	1	1.55076412098275	1.68963225290135	3.22644588502246	4.44058424728231	5.86194122101946	1.46985577002009	2.42639289380901	4.08868238728265	2.43533533885987	6.93302731954732	7	2.1272600312173	1.33073618280141	6.05266001282598	2.68587739874005	5.26918591174868	-0.349753698983625	0.365582428693835	6.92775490016921	8.37532199302395	4.87592145593385	-4.08719547750879	-0.161386218331093	-4.72890375997379	2.1375020415142	-1.42914685737834	-2.61177530238576	6.21261632760058	7.08337480005156	8.31110015891299	-2.07878735408921	0.342793551189546	-1.30699683082413	11.0058426130492	6.22530764287298	3.53573326765811	10.5018534324862	74.25	0	2
9	2.49627788980584	2.91611639525027	6.32728687777675	7	4.19877144429203	5.39421477945189	5.53857060856269	6.55401837699955	4.1002812864174	1.67350700860569	1.64791979613574	5.26904658920725	3.2457591154849	1	2.00241499926382	3.36524806007202	2.64645211983718	3.01949800553665	5.96797816455538	6.0614326625282	6.57707916404748	4.02169632775725	3.17474567885508	7.37086211195123	7.47769021416391	2.41813188084902	-1.11930360982069	9.69745593930383	10.5416508201519	5.06494407907845	-0.794194188191524	1.883089822666	-3.14872973450953	4.18768110595224	0.100230109802104	2.33346865719912	-1.41593060329433	1.43351787046949	-2.29639471191744	-3.42677781600696	2.77160921739636	1.05655444206778	8.99173712711027	8.27615497987791	1.77291074495435	0.611992346958881	78	0	2
10	6.84384839549945	4.83734093674656	1.81371795594837	2.32274897049528	2.82084430297673	4.94531360384136	1.54625176628896	7	4.48736965782643	2.6073112643615	4.14097950365275	3.83737005797585	2.32918760653599	5.97980614068221	2.11441574979906	4.47023062795734	4.11205194882886	3.27674926070958	1.04889326916734	3.02345699886697	3.19656264755219	1.77919278719604	1	1.06950332701971	4.36694432670612	-0.910719090268315	-0.490951815057106	7.03975805643794	7.71691796951762	-1.09621284914315	1.75246856278212	0.654274947419722	0.397716353508849	6.07754680968499	-2.08309726971667	9.90112796482887	3.32473559654405	1.07963914256025	1.73335082691851	4.75084314153042	9.08728756317877	4.92677007836561	3.70910947019792	7.36902166608091	0.26524445548004	-0.158784860975495	91.75	0	2
11	5.39676328648362	4.85841582652257	3.50822306480393	5.3506886331117	1.56620429376234	4.01864029969588	3.37013802483639	2.8730613970441	3.19050962503217	5.16519867166239	1	6.3628853203844	3.98357152520156	2.66731850146562	3.87938179327129	3.58834394022396	1.65694369990214	1.59141729006201	6.30672733441784	4.75860779097558	3.89995166236793	7	3.9215178488687	8.7894000848012	1.40237416272103	2.92509591019595	1.98276043219347	7.16783558943969	4.23164772957715	2.42419490026483	-0.38838009238869	5.20858579997308	-3.70188248806999	0.490138788405711	5.93365476139293	-3.71152986316535	3.31330945413256	0.77649415116613	3.98576448800847	6.85261185759817	5.14027731869123	-3.14545197655004	11.5813563901694	4.5839024700896	2.55644660305431	6.25339041986733	99.5	0	2
12	3.16847331543311	2.7953920890534	5.31874076486458	7	2.83523677579475	4.54600994303821	3.79170182849537	2.16411369020887	3.71838011991501	2.26778010879284	2.89246869024629	4.34569057691816	2.46214445972979	1.03568894478344	5.18332106165225	7	4.37065073260474	3.20773527549046	6.19983952516815	5.50675854441045	5.82921618430938	2.36267724333059	6.80415979392181	7.92313634857832	6.833180030105	1.28487661452516	0.1895419675811	10.5016728809452	6.61182748931584	5.2237267760506	-0.215595019738871	-1.7529381274584	-2.87251672964028	8.25191167069293	2.10788736824553	4.2155590017859	0.467605555659404	2.29932924944067	-2.41595446036826	1.29714141850834	1.02457134763022	-0.0985851879307506	12.5320965851487	8.28177268984698	2.03329439157225	0.683604828338608	89.25	0	2
13	2.18769859550971	2.71090238665001	4.12131851078648	6.37175183879381	3.63698698117148	7	4.35871230490413	3.11427543508647	4.04367913013837	2.87413338403207	1.02036774236619	1.47891911013061	4.32266359759007	5.79298186504812	1.3403200020685	4.72723003491602	4.50485104140796	1.97424306299587	5.76319628186025	5.1844373843334	7	6.81261317258103	5.96307397242535	8.00498806388979	7.01947847633676	1.85982097543081	-1.04552983377558	9.99155778145777	4.30963452160186	6.40845246738244	-7.27955895527287	-0.0609146377374746	-1.64281959982216	1.91059546670989	1.48985578314795	4.70126516913229	0.581111209324603	3.16707632238975	0.818748833562786	-3.22407592785689	5.36357769851764	2.02973471462708	12.2355784478609	7.54799436079827	-0.0288349799709243	0.397305777340574	95	0	2
14	5.90709833699412	1.49003858329041	2.1769271305687	1	3.87623162884485	5.14474681217331	2.47098828922808	3.96678252175819	2.99032855686292	6.27277717288154	5.32891472594613	6.35710659999258	1.12499397326525	1.9301203639304	4.12592602614902	2.78808649800181	4.98351398790744	1.67150985789396	1.1966289630575	6.00619453035358	5.97133700659726	2.50927550396511	1.08768456574164	4.09986285394588	7.03857749478151	2.13516370201591	1.36950335438989	2.9297397944269	9.07702304157786	5.64705846574582	9.23822990890609	3.15220043985821	-1.05627261314982	6.31388025128623	3.09458960024383	-0.858690080693522	1.12075818327748	3.45696226330103	7.04840697291457	-4.32594690374557	6.13703522513111	0.192521040918163	2.82837833210586	3.64181254608836	4.57551171036406	0.879469504375019	79.75	0	2
15	6.66861781023089	6.07022049224796	3.93283439349052	5.34661473233428	2.05788283339537	4.03449177951593	3.67086772347068	1.11918867847764	1.77685023552797	2.24825346272549	1.2742168608027	2.41799415628335	1.51953056179798	1	4.10965477331094	3.20813610216134	2.11036020269642	2.78459407842352	2.82490093350721	2.61038961272616	7	1.74592512317082	5.78738016350085	9.76199606590062	1.07014339427758	3.09341411235588	1.62000108350094	9.78231026620798	2.76031326968182	2.92133006251468	8.50725620364236	-1.02958001307457	8.60907302555147	-0.937835172853902	1.20696606631089	6.40149598917514	6.99622588902922	5.96925962924807	4.07994725318726	6.07772926733269	4.95282746131673	-2.98095021437869	7.4927463952601	6.70953452312197	7.32022068700017	0.0663698529063002	90.5	0	2
16	6.04458182538775	6.07220560268761	1.59805754293186	4.62258101417108	2.33148395235	2.20876094400952	1	1	1	3.0437926668039	1.34929219768233	5.62096442965423	6.22014861880302	2.0855661845932	2.93101546211717	1.25775015924892	5.75722185401437	3.93726469441304	5.2982736548617	2.64845854087797	1.08429769379212	4.24230149807537	4.76601208504922	9.36156549334297	0.631142690328839	1.93314678564353	3.36972303662237	8.70089687275817	8.24806791743263	0.0528465378140798	-4.21555576695826	0.125561984197496	0.197404824474029	1.32681568915095	1.19299085172612	5.91258723240745	1.51880028968899	4.598597318281	4.46960324901954	0.853544471988961	1.94206893230029	4.58362104827573	5.38661043219947	0.949235614181139	0.294272047681381	5.77712078517359	88.25	0	2
17	2.04394342556346	6.5196556082248	3.95333792449832	5.08509941206577	1.30970212318251	7	4.52497011426071	3.45506117294664	6.60948381307765	4.56759979123673	5.27514890010579	1.43649095316128	4.61611028534869	1	4.14331807931127	4.23406554795615	1.31589503901123	5.14173975758023	5.20241653995609	5.78064653991916	4.98757581785934	3.5547086106522	3.50573825356962	5.58287853892937	0.366298561486857	3.73173959239995	-1.05298001481063	3.26104228991382	4.59421257629407	9.89241070575938	0.0190477951825863	1.81083254865864	-4.31260876750888	6.85298873154984	-3.38499486035747	5.6333800994279	2.58857230553697	3.84177057345981	9.33466729295653	6.28576880940343	4.89527031525093	1.72566245199032	5.64172679858569	2.85186252625173	1.89198735513283	7.14395391517113	112	0	2
18	2.45472102015584	6.95102298082209	6.80219574304017	5.1040077509599	2.81677813746025	6.38265636157051	4.77676193962513	2.23895684165377	2.59046757894731	1	3.03890933268184	7	2.62801734881731	7	2.91036423792497	3.14666569786098	1.18589092439428	2.43553546160717	6.46250717485209	6.09867516532399	5.16573946675426	1.52354016735851	6.04081122313094	6.31253285100997	5.40536486471037	9.35554868774732	2.75385021182162	6.87001939036215	1.72775594847818	1.67712664069155	-3.72870456218548	9.02448639761796	-0.0485637909172824	2.05154609525386	-1.58617170113203	6.65157480773928	2.90677813957249	6.74957290119875	6.65024427382563	1.51326996202217	6.68249385420291	0.148952818071135	7.46629306488237	3.35708180350114	-0.116876347850565	5.54865942704008	94.75	0	2
19	4.56280300114521	2.39587972598507	2.15100143548233	1.76540231776205	1	6.39972483876294	2.93169932982092	2.67256011790636	1.80650820773482	1.02858780736717	2.18815606151851	6.08096191348243	3.0534630229382	2.87350541720158	2.35371050963283	1.90381838370678	1.80567655747315	5.59229247478592	6.29712855227871	5.12072347348232	3.99179490057711	2.87678645689853	5.89408062523905	2.1735101188478	8.00802198556674	0.509417084927258	5.91196407172414	1.05308330799582	7.95816197966516	4.52167672336864	9.63168745821157	-0.963801521842552	1.73096584778313	4.29029244063772	-0.734558764246962	-8.07809212077961	9.82238102836209	1.49398873019139	10.5206782476167	4.3907494034996	2.69134055866097	2.41322616025134	6.77734711592743	6.53394461443208	4.58995536926734	8.856473732786	87.5	0	2
20	5.189603461346	1	2.15537713104163	1	4.56710616445416	5.77570029295517	2.0947132892789	5.11731673879278	5.95442818791074	1	2.60689177980493	4.15330136634157	5.08683980967509	2.70770964334851	4.52921780706005	4.36290120356918	1	2.19917218517887	1	2.32228916792127	3.35624771009036	6.2342918261283	1.09309382863873	4.87893975244073	6.46427777920051	1.68649306326289	1.4909058899425	2.25459948967492	4.31313124294462	3.95135802981579	-1.71476767924313	-0.906101682896404	4.12164423816516	5.61306921703928	2.46965798669695	7.33984461037922	0.109189420412757	3.86580691092357	4.11773603532218	-5.08255674264353	6.93535600909751	1.05822751957131	3.14569676508876	2.85750482268043	2.11469138283733	5.84052042650838	75.25	0	2
21	1.48719385378569	5.98581206464301	7	4.18710114033694	1.02571624496937	1.17418668800244	5.82793726598804	1	2.46674252048881	2.05010817496659	1.06839933828287	1	3.12092466619014	2.39120123296459	2.38267127528957	6.27724268671863	4.29467761007972	4.99391652798986	4.94082406594658	6.86801270155882	1	1.47999830792715	6.51629470413686	8.28066110485588	3.4708927212308	6.05422519553679	5.89881081893738	4.57633450449426	6.0454216663887	12.7621675982268	-7.31789923452759	1.82706311886717	-3.29040772878548	1.78360857084626	-2.42215420223727	5.88966773936664	5.31578891782389	1.08825354466585	-1.0240329587878	0.832759105469201	5.51663000133474	0.646269723305194	5.17594248036504	8.77000956320598	-1.02174903682242	8.3568818957387	97	0	2
22	4.56948247978262	1	3.58193795170049	3.7212985508368	3.04935576954572	2.33764643792204	5.85166170409306	3.76700409997656	7	2.44818554614647	7	4.14597627509005	2.1174291928868	2.52185926982653	3.84219006833903	6.26135041218649	1.86427605481786	3.5118477216131	4.13699783466389	6.79596464850071	6.56818629265436	6.48208950717234	3.24543181386386	3.56227744774863	7.74258374927105	0.574600158998208	1.25653582574253	2.47105674197826	7.47795943015192	6.32539909932242	-0.714175206715213	5.28674382613189	-0.219623678827446	5.60609198562512	-3.00697706557531	4.80020929233097	-5.30934018500858	0.627926852552399	5.8846031298405	5.74169671205874	4.80168658644829	6.81796387855544	2.41698679959919	4.97894264438442	-0.42693452845006	-1.64424409844415	71.75	0	2
23	7	1.68065056838737	6.22581015288776	4.86206104242274	1.72615551207915	2.9349921262025	2.65648188556231	1.79132452854608	4.22722934135198	2.13717718633053	2.02739002275675	2.67752074734813	3.20809510537487	2.89973688018303	2.44372010871883	5.47138617668351	1.76341320888614	1.51402539928839	7	6.13091188701124	3.94736588803806	2.53834626574388	3.81886604724954	4.99903185685438	9.22188487803123	1.46653713071589	7.42917122400981	4.30951709668085	7.28850554205008	3.2276461550917	-1.97264100575582	10.2028189482394	0.430640779471457	5.4802696649841	1.83412188659549	8.31949276158971	5.40442287857202	9.50124166060387	5.06196853309748	-2.55782151342517	3.29884367606098	3.35566912764782	5.44587508940301	5.97040756656211	2.71687256704687	3.17531377899519	95.5	0	2
24	1.99902755172526	2.59531651402885	4.97698846150336	6.26711062836279	2.89939878499452	6.39192863831625	6.05082855899077	3.21941192526821	4.43699120598394	1.32712816136593	2.95547704562169	5.29323205399649	1	4.49637669493999	4.4531180917278	6.04246438978658	3.33782508765093	1.98393167089788	5.05140124735681	3.65676299144634	4.14817639867295	3.030454393534	5.52272335779574	8.75454370298174	4.92892873981012	1.17530097743265	-0.966436723147585	12.9896704525729	8.07412716637112	1.41064644671955	7.81715166473754	-6.19096876680574	-4.1968568446252	6.95167708929159	3.948193602571	3.1850694566884	-1.60652428053739	2.99983324429644	13.2515077212346	-0.730213791538957	7.46310151049673	5.03478980136304	6.88491778798847	8.42372529796469	-2.1048956824865	10.5984571916631	85.25	0	2
25	1.12867560933839	3.58884783267164	3.03580697685243	5.48404455841682	2.98727716320673	4.44414059153973	3.09411597639405	5.92738047770976	5.05802691750361	7	4.69641370043904	1	2.19958388913716	1.98337561948127	2.97804336902561	5.45318772548809	1.67201010253247	4.2618931709116	6.46033973464879	3.83450252857949	6.35280441232501	2.28962070369671	6.13116914375025	9.96688258696162	2.14027126550195	10.2238498062003	-1.97591137787936	9.96018451862253	6.96205195591352	2.51276708373335	-2.56006052098587	-3.87976602543576	1.14106015559165	1.99240859786603	2.15097127510945	1.6542559611644	-3.49864558225611	5.33855432249111	7.77675274476023	-0.312188973520644	3.88070964170913	2.59213969227903	8.36044946456442	6.49628198387873	2.01044523216668	-1.61807417252372	83	0	2
26	1.48233573136154	5.03402483506065	1	2.78560219610112	3.18573023859356	3.22753873934738	1.61663544060086	1.84720451969005	2.24373720933703	4.96161753794853	3.82577312843625	3.90290423496466	3.17825315193605	4.87268680803412	1.6210121637352	6.22698963112737	1.87746665907879	2.22513279640415	6.40025438439235	6.08408056855189	4.81032899973102	1.58336024021136	2.36395766311626	0.499025396275925	7.34679109896868	-0.934140324294447	5.04596534668184	-1.51020430159579	3.49776056651494	4.76366885415722	-2.60537429835577	-2.69837967656996	-1.40915484055854	1.51184360569861	-0.3880094605996	-0.28636368136229	2.85157965340474	5.22999962847099	1.73721859163548	0.53163269042495	3.07824970685326	3.78031924490157	8.94010195153672	4.06020322688887	4.35098195288098	5.72099762865491	101.75	0	2
27	6.62729406602369	4.29566890905283	5.5391586781685	4.62142314329323	4.3729318802375	2.26793623609203	2.10185684199647	2.12519641703413	1.44173717096791	3.42702267061138	2.51984885164924	7	2.94679967701385	3.28024687830536	1.68109652010929	5.50616859538617	4.70188905675176	1.81309939069842	6.58437566745499	6.88553014159154	5.56935043260799	2.55083532537494	3.20864444663031	5.39148088791999	2.57157466814131	6.34756764217781	3.82152443711418	7.95009380687417	0.472491788495	-1.17594784398726	-6.62065426962103	11.6396788599029	1.52935228932423	1.77069131993468	1.94442266404929	0.151978439801816	0.784149836070664	3.74621010704717	-2.80130578236705	2.55742181114098	0.919414269242364	1.66357550710254	9.71963838582589	6.87597132769245	2.52383838157236	8.44960409278393	79.5	0	2
28	5.8756708611566	2.79764356233554	6.19739643220375	5.10476434644469	3.77103194282289	1	5.14151636474271	1.49886743425176	1.9161517788785	2.72520125978527	1	4.2830769924614	4.37228649995463	2.44377954753035	2.95091809497828	2.85659761695012	1	7	6.08335525904073	2.06334548014077	7	6.45590017786506	4.51131090103456	5.9660240982245	2.22357109068133	4.27794648538545	3.15504018341795	6.72225956382517	4.38419503430738	-0.284514408773019	-0.721377830219012	1.45011875807657	2.627904476955	2.89203533728175	0.524525787617584	-1.85120004455518	0.71444277681212	5.89375218253975	6.37639981091767	-4.00354747843185	4.07281622661263	1.74713684848631	5.20747737424845	8.23468076561679	2.51319260342039	6.43643414083896	89.25	0	2
29	4.75331761996681	4.22679509403915	6.486293089481	4.89299654230889	1.89408669264163	3.83433723997932	5.0060045008769	6.13449590559911	3.43478969884396	3.04165022148872	1	5.86810337408554	4.43064027799223	5.51242724337663	3.39608901898135	5.44956127816641	3.86909303708677	5.81501951330458	5.95244244174987	3.80842239981308	1.53582733747595	7	1.72082136094	6.41867358022404	0.729800750081511	3.41933214881191	2.93912884605744	7.15369964488137	6.61609686421594	-1.11343540950396	-4.84608797283183	13.7097856823344	-2.56133317506117	2.8622830145081	5.09720915028492	5.39222049206864	4.94921068503028	6.7981052956049	4.2471836509011	6.41623107883888	-1.03167722633372	-0.206538291436265	5.64543704640199	4.82114037396161	4.57847560991738	0.413957628200367	107	0	2
30	6.81254260966061	1	6.00033194381867	4.72191333895815	2.44598133275082	3.60987599770989	2.15344503970011	4.19364619183933	6.35793986751971	1.22999382051346	1	2.38153451809105	3.008948953175	3.94745391397759	3.18749045716487	4.88674640860444	2.66664808290147	4.57649922517166	5.57106541757161	3.27600007874966	7	1.95952987692653	5.9449302738648	2.61136281000191	12.9218918971104	1.82912568859962	7.4384427014765	3.31112602146281	7.81838233914997	9.87238059702575	-5.05465503256809	8.33821656420508	-1.78743980195352	3.32221184027273	2.99390661497647	0.937063373259912	4.5792887536041	7.27220370112664	3.72855496160865	5.23195378358269	4.29627313851662	5.73224993204434	6.2938548457866	4.34040517139576	-0.639383517111007	1.94669607678722	89.75	0	2
31	6.54589205737922	2.23494192458627	1.923390777838	3.4520488303263	1.22077865038403	6.42353910727523	5.63382144121548	2.87043717260299	1.40703749782293	2.35765107269595	5.59264225291343	3.00089107627375	3.30864149389141	5.83310936946394	2.92232299245196	3.1434375592496	1	3.9526026980979	7	6.10961145917906	2.94879860128431	2.03810666364027	1	2.09790066554306	5.96666091265264	0.583678152110251	0.695273004655272	6.95324898399263	8.81066208769362	9.36215597039668	-4.66005817429075	-0.261676213785878	-4.77094164948189	3.14733672948987	1.31525702573724	-2.40760478534539	5.63180486454667	7.88642552701234	4.49365752546631	-1.34007857652351	0.220026147713362	-1.30528695344117	10.2659948249218	4.88852437196404	3.8223363603107	10.9582280811052	79.5	0	2
32	2.9910645289863	1.15703710273461	3.04779168309897	4.21492698011491	5.22849500702262	3.77473013410224	2.28218584533905	4.29139832244107	5.18985316177841	2.04802005528887	3.02469208457156	7	1.76249881642144	3.35384826267157	1.88999877740555	1.95047878466241	1.4005848877141	3.09594698104006	6.17243393762622	3.74442286785578	7	3.8301346389412	6.0934798938687	5.94702595858263	1.08932625791759	7.20184159014336	1.52224759425859	3.71298682905742	0.120561420540701	8.18865845162376	-0.429881149093476	3.18515451034481	-5.62459431649119	-0.995493741080264	5.16411044034939	-0.85559960139515	3.51244001113269	0.290311944519143	3.6123698911961	-0.174027997930327	2.12566913679725	-1.49186270719498	8.49686111627058	3.55741953857823	2.94274446585348	9.67776141795264	73.25	0	2
33	6.69464900768625	1.12577563239286	1.32970888392282	1.8406385214295	2.96901596344849	6.48290293866676	5.37844423224977	5.23787059439842	6.65773952709848	6.03129599016526	5.58318183574256	7	5.26991019691107	2.35892449701623	3.42325144236817	3.97392105350673	1.47862432491598	3.11063715492644	1	2.72647398562939	6.40572270619735	7	4.06756193751393	4.05618776735204	6.94595253057278	2.10535587838558	1.93430392405774	2.03949293626193	8.98043996871343	5.30959002464166	9.21767684279231	-0.268530067513324	-1.88128822779645	0.443855023881869	3.11352980408847	-1.60738645382153	1.30007154747731	3.29538688887185	4.96077168980337	2.97184197509737	6.99050787738915	1.95487973954784	0.147183405536918	7.44346617191365	0.951195682479749	5.93932929484047	85	0	2
34	7	2.44530767157582	1.34320220546974	4.47125123031631	3.35999553728126	5.15148820564205	1.57759141139778	3.73958654988691	7	2.01942753569538	3.97994378701116	5.470887782896	4.04252875157779	4.27949877940056	3.59193518838115	3.42029786111751	3.32049672004424	4.81622381468946	7	5.5972950874855	3.55049215729042	6.03378906744202	6.85669802160637	10.005221773892	-0.151595840397539	11.0693941055109	-0.715351202005248	10.1034450778289	3.45953780884384	4.99909174705545	0.373291211384284	-2.2731336210543	0.304656638275885	2.56441771493853	3.55377434286743	-1.52091719103032	2.4081471432279	10.0763965175527	3.77408586390572	6.19106878947052	4.47829025186991	6.4401688543427	7.96011600201377	5.33084611201416	-1.88963517175563	5.8384543518246	103.75	0	2
35	1.90593353524959	1.71123186917232	5.38912445094121	5.37508023311869	1.68813808829119	5.47082475526381	1	4.2709916034637	2.1229130670525	1	2.58237453075699	1.20931001026082	3.40804515022926	6.40876426089069	4.6418333497094	4.39135295728859	4.20283999051027	6.08019482516268	6.08629955318128	4.74439576843303	2.1183428074074	2.04132014818986	1.53080690464129	9.26955354756031	7.3916868840441	1.58291412769062	-0.0867105760386263	12.4772856274121	5.10429932661779	2.55275048228616	-4.74352587439609	-0.92852048590966	0.274453855751997	8.9325561501501	2.43644752929776	0.179832664510914	6.15943060336071	6.17387835608079	1.97275950649288	1.88527247287031	1.60421634207902	-3.94930472275757	7.06030434158431	5.13185823168336	-1.51442338758807	10.8562588436544	90.5	0	2
36	7	3.66865305245766	6.00138331491354	3.35020639985808	4.24811963874605	2.63569436300172	3.12923442457351	2.52612975027939	1.73862390725243	5.98664931883621	1.45495927246557	1	3.1514996078428	5.53532812277588	2.62884711054269	4.88592925500808	3.40806131726959	4.52292339447409	5.31017895199788	6.19428806940462	4.6594356577089	5.49476566126084	4.65169842627377	4.73888658934932	13.0288586300707	-1.12069099540899	6.78586061679535	1.14633536600471	6.17358117259491	-6.36230933318157	6.61854594352548	10.1178311443894	6.85036329416664	-0.995896750914322	-0.409394307100568	4.60044136047391	7.74499914229091	3.25695895141016	3.79816379976096	-2.35713612679683	1.91014775644327	3.41771022248927	4.91507687465215	4.62959682749227	3.40647249244801	2.88137588679267	103.25	0	2
37	2.76824552142349	5.374581180162	1.3642471248894	1.32996663975709	2.90506292905897	2.58816861256656	3.38945048666064	2.46415904183083	3.14933141275417	5.071473784863	6.85621806971051	2.70664100693482	3.18256311123767	3.82676332230784	6.15789802804343	6.0028352909452	1.05759832060226	1	6.42491922736309	6.46521496929484	4.37705479773913	1.41884804945674	1.67150833930286	0.904417695344643	8.35480544590423	-1.54649554848999	7.74334047020369	-1.24668174410529	4.65602755628344	0.192278385066986	-5.79254548095571	-0.470747670182063	1.14190022084735	3.21187012492656	2.74822568658614	7.38737788603441	8.33784351842256	6.51484800563978	3.0818045349349	-0.0914623317702269	5.28144808085654	3.02807795046716	5.73030008840536	7.7240227748444	0.691230793955094	13.8520459381652	106	0	2
38	1.97913472322225	2.88996329431856	4.35515438000456	7	5.80871211962907	7	1.97607618566433	6.12775839238952	1.21033205709645	2.38131203760319	3.94989209742959	5.77161200094339	2.13662948174187	1.30078750942502	1.75467093404478	1.9474950246958	1	4.29738078574319	7	6.23309888577023	3.88351656534519	5.27987814020635	6.04390006665043	8.87083184110078	-0.92190452313692	8.8356491734356	0.288315911481816	4.28130904547139	9.31863574975182	1.16449535139122	-4.29459090041901	7.15888284613153	-0.594374496067209	0.762502942044546	-0.679098478629294	-0.110367340236975	-0.185003162461753	5.77236281104189	7.4937035967342	6.75563534171753	-0.103469660038888	0.810698044227664	11.5769833102329	8.25219114899554	0.0663809653936084	4.15988030477128	95.75	0	2
39	2.83130749888142	1.94956100416358	6.6396626879525	6.2868795926739	1.77311533928496	6.2262901035462	1.30729628055843	1.20664550897455	2.25608688713296	3.77679959056578	6.1553946023768	3.77802605613515	1	1.36492443919343	4.37108505753167	4.19408728047877	6.57273475173006	1	4.98536654892414	4.89808179165975	6.92487426579595	6.34419047402476	2.90055009993242	6.876398989812	4.31657848519754	2.1270768708458	5.22694169370878	1.16088666575429	0.645314155514472	-4.73434501692309	-7.47047249848264	-3.30436668937318	-2.70751169324583	-1.23861914317598	-0.69143179400438	7.38306414937266	4.35972413993351	3.55331144295145	-0.365738210153512	-0.216715347788343	6.90487778048586	17.369066308942	4.63201814715304	4.68521432928766	3.56160703545416	6.48938402465344	86.5	0	2
40	5.34909075766366	1.2790244581792	2.38303292666814	1.34164172996051	3.54786673208747	5.09198415642108	5.34677692755034	3.07065713591211	1.801873209069	1	1.60472661983887	6.34334872572942	4.95839535766846	4.4964328083025	1.84344485954373	3.38534759197987	5.13227020052093	2.47907885164254	5.86232170579401	6.64332305575133	2.72016469684067	2.65023952963276	1.41577189349552	4.46652724829242	6.89635926636393	1.90112390759545	2.23702297795332	3.00997107370728	2.87319555719143	4.09403046820955	9.52269015520445	2.69128118858593	4.81183346061311	1.13108823188359	2.14976139059244	7.01967444678213	-0.0718333458621953	4.48917593410304	7.15946731198212	-4.99199342067139	4.27343545044211	0.735598804585495	0.343864457385324	2.95467936103436	5.38770984670811	-0.0884324311254915	77.25	0	2
41	4.70329367440521	4.07370738845863	2.18370849016957	4.28323857159558	2.88444696267459	4.9507596476181	2.61769855103989	6.7424116663129	3.08760300832135	1.09489123532243	2.69354407902753	4.2223627656749	3.21697575988272	5.10460583005559	1.90287285932121	3.7808053933075	1.26450216697377	4.22545292734123	7	6.3458881186862	4.67109650408745	7	3.83054982918845	11.4179643674607	-0.37550675222521	9.6073659373968	1.06388758295121	6.40187183391065	8.24224409479643	6.96040489262767	4.39923733705747	-0.800095856437675	-5.74534534146489	5.5444957780233	3.40112295364061	2.66788303506462	-1.03491828449797	6.7899252411442	-1.04686390920276	1.09630445995366	8.79947076979078	5.85670173033701	11.1832543242595	7.58532131590539	3.78490933480185	3.19343139541565	85	0	2
42	7	1.78605747679393	2.15590303187713	1.09694121451845	5.03726472142797	6.15161932567243	5.10346463270328	1.67676551458851	2.62570888517285	2.40423799224352	4.361640343925	1.51016662095598	1.81213931126677	1	1.70014333911572	5.63033883254869	4.10075751635695	2.66880546912953	6.73010209864277	7	5.45409284751309	5.38820947975872	6.50227922197591	3.72341194868011	7.5959200875316	2.07627799654539	3.45171212258049	4.37124408314181	8.32447963507095	3.82634306433727	-6.72136932535722	-5.12135154933898	4.61261634362581	1.7210768300544	-5.24243597623651	5.56568692350166	2.61814254142935	6.85281888002981	-2.91222103541595	6.73235638493994	7.53642356913717	-0.204000715630562	7.03088604973884	7.24706058628373	0.973001938137019	4.50094704929184	104.75	0	2
43	1.20870082400675	3.12585881297989	4.93611043289193	6.75377235768746	5.42822312769985	7	3.80325967868916	5.87024658193878	1.42234634794505	1.80943012457249	3.9650001848156	7	2.1700662014399	1	2.59816811655959	7	1	3.4869103909884	1.25371641862401	6.85268939195136	4.78868085407255	4.49498417243255	7	9.60477947853735	-0.997279293343239	9.04995710736903	0.595964512973546	4.08102673100259	-1.13165176367104	0.230426614558915	-4.95262688095751	7.8228488853189	-0.215400489740519	10.9325835287281	2.05207843366254	0.266736817837773	2.35866832515864	8.65027645056491	-2.52940015149589	-2.0409809776448	7.77176866475888	-1.61533998241409	12.1298021007929	8.47990851281232	0.141309836865513	4.24572045689391	84.5	0	2
44	5.25843010959696	1	4.5265604646368	1.75952586254421	3.96506635500691	3.65262343116166	1.57933411540216	2.69990880149916	5.39055289211707	6.68641418087463	5.51173480199337	1	2.03094682829298	1	2.83449481089073	4.77997947945324	4.62025370497428	3.35433622425659	1	5.3657134501986	3.76627044377868	5.14363201469953	6.99384877921437	5.13633545578799	6.37425324518389	-0.349177563610947	3.56213522159351	-0.2568141496621	11.1305084015223	1.63453548619375	-3.76153759207563	-0.167899873675556	-1.97896673442395	1.38632063839905	1.57149320661934	4.27217703437156	1.0743850195144	2.28983668984964	4.10559986668866	6.85469908385268	-0.199823414827203	-5.21971099533983	6.47900654877614	7.65031842838036	-0.353732563974972	15.6534089893808	91.25	0	2
45	6.7147484256026	2.00886046783878	1.32609132261215	1.24236293548947	4.00277693661515	6.74030875036113	4.80624761251245	2.51866223132378	2.78020262002262	5.92188301161314	5.82966210918988	4.99842281433161	3.80773526791654	1.43369884224017	2.38473247003431	3.60085405372658	3.46036486233809	2.02699277704203	5.30327610527479	6.89411545292144	5.44675603124687	6.19793075220044	2.49260470142805	3.13061365854342	7.0637034172865	3.11227044578965	2.99430043961403	2.16998453507826	8.11609171058363	10.6126900849943	7.57707406810692	-4.41433391310685	5.17215385222003	2.03328156302903	-4.97682574494256	6.41507604975102	1.37757680416046	1.14641692991088	-3.32046081595561	8.65397292823604	8.53637342027609	-5.72324667665862	6.84494367148813	7.61996802917147	7.28040586459963	5.15181374637839	94	0	2
46	5.7011307353144	5.13576806188534	1.9550271223074	4.88780427064513	1.94279971730558	2.80494113623507	1.23917693703436	2.17639404028759	1	3.20476075354484	1	2.79737297687759	6.20584865045122	1	3.87003206685529	1	5.52363359616722	4.16642680485264	5.86760072606594	3.40940652112762	3.4337655254829	1.6626319687503	6.64061881872545	9.58070948242234	0.701021682344807	3.03671597846619	2.76695682096796	7.86944861529891	8.11347688086481	0.522238370438522	0.5613861265278	1.01819185681557	0.880058462526813	1.2439507344207	1.01598755814333	5.93232415389328	0.120804595546938	5.80758120933252	4.72771523518677	0.572444447060057	4.24016058679733	0.381635356581591	4.57690876853345	1.46892257040031	1.07099074607111	5.56561019191381	88.75	0	2
47	2.09008388674045	1.38768088542086	1.11086615559942	5.05114964190857	4.27931773875861	6.96763198198913	7	1.25672893416246	3.84914784337425	2.70897179763672	4.45259018930638	4.76561621445671	2.84343832233837	5.83338505400681	1.16631587449631	6.38120393915441	5.01362088418262	4.17869159814623	5.45268827520764	4.89280723274473	3.62237538679369	5.5051382641592	6.69854144537396	1.56061407911607	1.98477753990479	12.6452671481401	3.46691114404015	6.00221120975737	8.05099212359175	2.74567402478827	6.81257514814007	-0.0376723968781129	-6.4334162050493	11.031772399548	7.55291672247566	9.6373515377514	7.28934871397433	5.98601810824334	3.05699022180057	-1.77129036809811	6.67147572929141	10.043658573009	9.61850677881189	9.44856386749218	2.38039185492662	-2.83269523033604	90.5	0	2
48	4.6442507958111	5.54314763511121	3.88326665480305	5.04853819442091	2.99161290369249	3.93851274189351	2.76155305893925	2.4711174222022	6.71244249569337	4.27260330577273	3.97945708311134	5.78263049831241	4.43844346680891	2.85627243922153	2.50358630668891	2.74889414015172	2.41037539236862	4.56196339789554	6.87875547455456	3.18222653067455	4.10493485151722	5.01491741515736	2.2079425179799	8.94227858511268	1.18495329507379	3.48379105272766	1.3380340058407	6.6961991061467	7.77642204987535	2.39399168668649	-5.40724232843929	6.01587983761604	0.692813373978533	0.575357583514178	5.97619297296459	-1.35603083750711	3.37676423212707	10.5397683009662	4.06901818529564	-2.98556805003172	2.30800350680059	-3.19969336148238	12.340470585965	4.54408444841851	3.03463106428136	6.18672006740563	102.25	0	2
49	6.40804967625394	1.02439941495803	5.98824396878035	5.48155688285073	2.09961021808857	3.44586746228065	1.77270659333051	3.56153645507434	7	4.21363377743007	1.43996924536276	1.72446715730222	6.09206264510706	3.09156739354685	3.78573923946699	6.53257716345345	3.0379091161778	4.53763779652	6.62893232728129	3.44724120019136	4.33562953863584	2.33439521147572	6.58014945561037	2.58375821884697	13.6465522482909	1.83227360512588	7.74806867559951	4.95425936867669	7.53520386400742	10.1056076167771	-5.80162353644796	7.02173698292574	-7.09995250692713	-1.77936475673668	2.34170497560904	1.18553571981159	3.8567376056003	7.92981466277011	4.90845751503412	5.228581906885	4.49031547140716	6.57451928072557	6.00806046106322	7.32133098988735	-0.411124094686706	9.47723455869427	91	0	2
50	5.23768655881264	1	5.90447075138533	5.43127474174408	1.61520668696837	3.37576925518809	2.54382823575448	4.52811294226308	2.68041858658265	3.07647257799364	1	1.03658990520719	2.22720690585623	3.27087546905318	3.93814414762597	7	2.68426159310656	3.0318117829155	4.6900868979644	3.44811309929781	6.3749585798383	1.83427915219501	6.04855405432286	2.36469534835416	12.7351566534731	2.05117652992993	5.94287164497366	4.29528499676091	7.41186522575929	11.032450830711	-6.51175191955159	-2.44990877258231	-1.31908930921972	3.63025201913701	2.4904950644104	6.83073795066574	4.38334620614738	9.27635564519413	3.81025975760413	4.1037514036621	8.02937629397065	-1.43616903478234	6.35358522747241	7.74830915671176	4.34899022800894	2.91104963180208	84.75	0	2
51	2.40843018713969	3.40107241497029	5.52292976674709	6.94684061431024	1.41822994579608	6.67042368346862	3.98374144987432	2.37669016650537	3.53328296848753	3.7707711585416	1.78678090791084	4.185341390251	2.78242942505798	1	5.31066878460981	7	3.40644659336205	2.39021089319345	5.44802430410079	6.3695473859802	7	6.71156745684428	6.53226166930789	8.33529802017611	6.85740299375035	1.91212856952556	-1.02496333606143	10.3194814019018	8.92368506838896	4.45093573866226	-0.80291309009364	-1.673921024259	-1.81765208144413	7.22220557377188	0.905586800833082	4.82878869179432	1.00177071994809	2.8222751107707	0.836035824272561	2.08934842920206	-0.119183054731468	-0.306213488869141	12.0020682435323	7.06445426633385	1.37091447563594	1.93928328576699	83.5	0	2
52	6.21387185738364	1.92190976975819	2.34996939621007	3.48854747884602	5.51639752130149	4.58199716137309	2.92425697753998	5.79822874991193	1.62038865959416	2.80054039033469	1.77007755498838	1.38416561408037	1.66122641645953	1.03953633621543	1.24585730319669	2.17940448754804	3.30876195845304	6.32234169859686	5.3250346820506	4.63779321153645	2.27183798095196	1	4.7732070922738	10.3257043528952	0.080701520271909	10.918649880438	-0.234634930007441	8.55834307054825	6.08178511488641	6.79274908953786	-3.49568402315833	-4.29462137269059	-4.10790429333709	3.29553248913528	2.98424931477868	-2.81192449052941	-4.45060410718299	3.77593721192286	3.60399967956773	9.33436459789291	6.7209175689656	-1.32468268258003	2.1001901682665	6.47057988451716	5.68011141430242	6.66768535996325	85.25	0	2
53	5.93801853316507	3.10184243910616	5.33543660367533	6.16825236700238	2.44687171578405	2.36001589790306	6.69125203065213	1.1559432437657	1.6303999275546	3.48879332598948	2.04753437425465	5.06417986816032	5.37091711625289	4.6860481331161	1.69235629685164	5.78144934297318	1.69296500343956	5.16231555065619	5.39465458053358	1.93791490958608	4.21104294651239	6.90585425609874	1	6.1101365661002	2.12001443895499	4.97452318525385	4.21838764468671	6.49021870188242	4.37006890290579	4.20762151585018	-3.92994669357471	11.0717547338274	3.48086946114999	1.66728427120534	-1.70695357828068	6.56320927388257	5.13784622936004	7.29659995510628	8.56541652375772	4.38394456022167	0.315305463293049	1.9092553743632	5.65567381588785	9.21083181637501	3.34840336889789	10.2614417040066	85	0	2
54	1	1.46367322075742	5.26970841580334	6.30496168504623	3.67351217243148	4.7658279128514	3.80703593904027	5.89794560011877	1.16500289120477	5.53072695297898	5.10043071833431	6.64310596919593	1	1	3.24446997410127	3.61290338987922	1.51472228363358	6.51316820699301	4.98469897976057	5.8834928042673	1	1	5.9243437579317	9.90772239178168	6.29291435726867	2.73969631453742	-0.743337759346799	11.7188899730399	13.8370126615673	6.04014381581246	-4.93041559629504	0.309785090020182	3.50666750821115	4.4934286436975	4.04295382286553	-2.16894368740177	-0.81892687702083	2.38979421394636	12.3314395662437	2.41368562481751	5.40819453417324	-4.79170198541912	10.8442082794396	5.75265950658742	5.02135127351004	4.92018997699915	91.75	0	2
55	7	3.24007650799466	1.87424380461856	4.6406323155729	5.35259123757863	5.04577780324372	2.06432395105973	4.13818904060072	7	2.51181264753449	3.16690573888437	4.64319245018776	2.71731232996138	1.69668141900786	3.5542285652061	4.8108459069031	3.90464518027207	5.08765411696906	6.77094890048487	6.66516576626021	3.57216911664777	5.42929406173551	3.40623458600971	10.1894663417707	-0.55146821384226	10.5686407482829	0.0080676809192935	9.74096584696052	6.79189542939881	3.54231509308193	-0.14269540497334	-6.28363645398047	0.554982672159161	-0.257207335366823	1.80167065301385	6.74377075038774	-4.54368202723335	8.30801237768982	2.4962273456576	7.20611192161619	5.31931555365945	6.97270488651533	8.48484062847711	5.37346359270199	-1.28865509811162	6.62954282078556	87.5	0	2
56	2.68763609701501	2.53520815954611	1	4.84785290097759	3.7064620785851	7	6.79561105978458	1.15194236363175	2.65839585795997	2.31757881289711	4.93930526359685	4.22097604288407	2.57877064208006	5.19800215128508	1.61692899773409	6.85724253056305	4.39841366742171	4.39582262836045	5.23260147325385	5.3207161090114	2.32413009406368	6.06985040692364	4.47139020564351	1.00433390525777	1.39082047033394	13.2414700149771	3.27074707743707	5.92651102373856	10.1097719946627	8.53381858965847	6.62466368622642	12.3343653276987	-1.95178751592238	11.4380071130337	6.5437942630391	2.2384696402907	0.36041535969837	5.88201668213093	2.6309008921138	-2.39301413875219	6.545299449353	9.05263123400876	6.91874881110682	10.1581161506391	0.438240813732018	-3.5467837293684	86.25	0	2
57	2.57623490076385	1	2.78746397818031	1	2.06085786081652	1.05708302816161	2.96133301488268	5.77365099789728	5.52066653471621	4.10064711247403	3.18784046136933	3.85222545812629	1.95523087187062	3.17842312047893	1	1	1.24738679109374	5.0527797824969	2.13521583237595	2.21684109673195	5.61250782981222	5.10045293747099	3.8167367537331	4.05091189961609	5.77382289813606	4.03172237872613	6.20621172845432	2.50159353173676	8.63304236221705	8.28687066728545	-5.90305110120767	12.7075735345272	-6.34459242036756	6.23217291755275	0.670007260081629	4.10796648101941	-2.97424061087063	9.10474600206949	1.21982601974354	-3.4156473390581	7.11418052695906	-0.148845636076002	4.25802659102688	5.10320917774012	2.40438170081201	13.7108482211918	71	0	2
58	2.35169159862885	6.48305865921562	6.68738165725137	3.16472039630792	1	3.37278029241486	2.7000481873952	3.84816879663464	3.06014662032605	1.68146399440552	1.66394106316829	3.99149118677395	5.69305628052298	2.2911259412005	1.97196368424085	7	1.85851913562946	3.98551279832307	6.28864270138503	6.26602385420369	4.94015560668366	6.16129606759553	3.00900890056743	6.96006450115472	1.09028006578097	3.44248805320014	0.0371866440172688	3.9859667721102	6.83291435371341	3.55926332518526	2.06619320003446	-0.618220267231678	-0.883154295876218	3.35563815406274	-1.92925824779715	2.84106642336129	4.31025056926366	3.28266140833422	7.88297219361626	1.5145741904474	8.96130876634925	-1.32372275666727	6.38129335990587	3.69957084379101	6.20665968326384	9.9982406841652	83.75	0	2
59	1.83072189238815	2.65054032225913	5.15249338819763	5.92710573931811	3.46796817785735	6.67464851316906	3.69656098211251	1.53646959055204	4.31262327827133	5.18837463515743	4.7603990608845	7	1.78834358800933	1	4.36022868929961	3.26900248503497	1.54525132912207	7	4.68745317823147	1.47095080045941	1.66651910871394	6.34632853812872	6.49290536991882	9.42497745753148	5.27649587083757	1.33897698392436	-1.68273140935682	11.22755934008	14.5829293261565	6.44858072593887	9.41879528858141	9.74675768910642	3.51935992095908	2.62010609239251	4.45171573361243	-2.85015353694881	3.47113567113577	9.36724000180978	11.5628434841287	-4.32099370371468	3.73451351218003	4.22909915512505	-0.209845784601415	6.04309947775556	3.64081902524743	6.30903046482394	96.5	0	2
60	3.44126594273517	7	6.92601101047608	4.70801374297572	1.01626979296775	3.1218647214799	1.49050289242087	4.02057481083906	2.61880101157553	2.49776048040953	2.30806760467028	5.07775049912208	6.00652642057116	6.70560983971358	1	1.3629299074951	3.8207017754614	4.96580403958553	1.27036728552177	4.985247063562	5.15178235179755	1	3.44417106764915	6.88688503226184	-1.05039355968334	3.90548422986122	-1.1914873214749	3.51298029257937	-0.333194962554456	2.23589766192642	-1.86545969831385	4.88303479465651	-1.10503354417526	7.89658693558237	2.64750008592825	3.64337773476022	1.89320586824419	7.63420891203747	5.45860816364283	1.70887596731667	0.784894733573302	-1.79601268516919	1.36984964829368	3.64931451581004	4.49470065043764	3.59521456891997	76.25	0	2
61	7	4.41668124571037	5.08973392260111	3.90225392042806	5.09910054368468	6.30227071525404	2.02797407994218	3.58443140144893	1	1.31298304496697	2.32743733993558	5.50101547195236	1.27057207127699	1.95227174482408	2.40961442555114	1	3.55769753405412	3.54082190130932	6.70437130941222	2.83061365912217	3.75723785244834	5.77172046986685	3.913108693442	2.9594233608754	12.6505451948492	-0.913425105144869	5.41800598779653	3.09332859365277	8.44927660462819	5.24761505260685	-4.84531662413318	-0.248550231093924	0.715948836588774	3.3791768031445	2.30813995209013	-0.0285176925187702	9.66761333667349	7.15398940453636	0.730231394428325	-2.5664718371012	1.98735390188292	-4.13334209560725	5.51164634528054	4.99806695482108	4.22626783557352	13.8390379227016	82	0	2
62	3.32826748892192	1.23461255277185	2.6858983586638	4.12494715973312	5.24663408388876	4.65345091456495	2.10397584520025	6.63770848117412	5.6421186434575	3.39903835992444	1.19305799937481	3.45868214552111	2.08669001662397	5.83267079119468	1.7475369156488	1.40208065834091	1.72695347920854	3.9097948227535	3.10520995861048	5.6387770950404	4.34779074763636	2.44718860605385	6.00316379222298	6.35201276903368	0.0255358941287936	8.43241635553252	0.99969919423359	3.01480317109057	6.11896016762818	8.77496908878302	-0.0576357042850513	3.34724297193991	-5.76716373260646	-1.25791807119207	5.98686283537827	-1.05361142119947	2.70493778370429	0.239955746334987	0.898273987285535	7.31901533166634	3.52024677444484	-0.657633448421987	7.73943473991771	3.43371966861172	1.58245965642451	6.93128126909603	75.75	0	2
63	5.63957985907704	4.54652062721039	6.8463493690463	5.50850287724749	1.28849150462353	2.39574525823818	2.60535168109188	2.94700830509873	4.04973436956364	3.71999871047876	5.67231869320375	1.35885385374946	7	3.19453377798288	2.5747096908854	4.85419793803334	4.02879337245923	3.76667459166802	4.41917142101199	4.70293740731377	5.41725423050911	1.15460391411573	6.8269110823896	6.39021395444778	3.73313477744523	5.06323640648425	2.98562165767853	7.24692103354366	6.78888138477497	5.15364468087463	-0.0827296276271006	-0.669669221565783	-8.54522523898076	4.54693199110785	-1.98748181869132	4.32174469828479	9.5776221783448	3.02341695070858	-2.34474270069409	7.20923869329886	6.94968202711667	-3.16838591570895	5.19073892516637	6.14309099956687	6.50929102199441	12.5033260736225	76.5	0	2
64	7	1.4764519652329	5.30498155583152	6.56714269393724	2.74335601851572	5.48651405398135	1.20455559309433	1.05376365199159	1.88400881622815	1.66005103532789	6.33764137150771	6.66365072064184	4.94590867362033	3.84697462476826	6.57195852543756	1.01791391141936	1	4.29570050674581	6.58195137819925	2.46209404678912	2.20655447746886	5.72499278038139	3.14465376689773	3.75379537970327	12.1833972197735	-2.78332742630531	6.18239485464712	4.40214029437968	7.28781650797035	5.73628434066846	-0.143703104949588	-5.79896433700877	8.08786564337724	2.16689767564079	1.0183435737221	0.612199804448627	-0.632512547680201	1.52461321897428	0.448926910822722	5.61379148162357	1.67247372059788	4.98658720084296	3.4016215619486	0.222981410830641	2.39512027047875	5.44703212567169	73.25	0	2
65	3.90797487986213	3.46076758049045	3.96783924695233	1	6.62114220207029	6.3684697997412	3.36798491167764	3.15526894569448	5.68022599858063	3.94201055870867	6.67358047048578	3.93208041955383	3.36258767896182	2.23264561199248	3.24319341823654	2.00965046841368	6.0345873044792	1.90043884012313	6.31327472374163	1.08356836903734	6.61577493521412	7	5.25430746419041	4.99364747223635	12.2956382607908	0.0442526516505692	-0.141491639283758	8.60203632721682	-3.58421485323787	4.73147952137745	-5.63211913573044	-2.9401808830568	2.54073634327188	0.361152892909878	0.219713697106999	-1.34444884895812	9.14240971014363	2.20480453159474	8.14496184392512	2.48234393143383	9.52979596771316	-3.54688179865915	3.20755830335707	4.24955799179433	3.41523610857764	5.48009256877692	74	0	2
66	4.79327801339596	1.11170677651733	4.52761318101578	1.71370759953282	4.40327536131332	6.16762105203676	1.53752185601769	3.30092759665023	5.89813297695106	6.17591698419543	4.16801463024509	2.16146923296581	1	1.06389525449321	2.47875209320792	4.59085274492336	4.21770323874235	3.87852825388391	1	4.74314243404415	4.80164654050863	5.87417318480244	3.02324275160261	4.86602647764983	7.50023308664253	0.422141734835544	2.54099926067514	-0.857551613351754	7.92042266221868	4.96429452202313	-1.14787330855003	-1.25912553185995	-1.35396207033702	14.4110602145987	-5.75805776220214	4.63358117374813	0.669698927233161	0.628883619135474	2.79277461280563	7.32018808850524	3.13106525433617	0.0969949386053231	5.94176150526712	7.89518252363508	4.53033688756772	10.588409429861	93.75	0	2
67	6.92020815513818	4.31100113810286	3.64957307284007	4.08949343082916	1.62201912827909	4.4637155807162	1.97762011588352	6.15599420758313	2.15777700784867	5.48668265839842	4.83502010880387	2.32624809999781	2.8345853958549	1.47430574631185	2.78287164911262	5.3314250403876	3.65359782339744	4.1308232161016	6.18343411791963	2.28251365254383	2.17312443691977	3.83818104253958	6.2097059976192	7.65268763921496	3.22345247510919	6.55138641535682	0.488067317693213	4.42175588293382	-4.27119708158906	0.863244006270366	-6.29548830324566	-4.7961153880842	-2.26411329069837	1.27361997015676	2.94420914537807	2.87449465088251	5.33406194711832	0.384669193330531	0.82639307350949	7.54277856556245	7.05282636154725	2.79525984062393	1.65850910798265	9.54838061294569	2.94285370584506	8.25571759555771	84.5	0	2
68	5.49119276317048	3.36923601666778	1.93458997895179	2.11289804156029	2.81624703611345	4.39216350160927	2.09445684503654	4.96363680626636	3.53599650474776	1.81653461649393	2.18553661700245	1.37486489361661	1.3181910578245	1.20014234344088	3.11823887161072	3.08326741842344	1	1.8186166177759	3.27462230151398	4.1551801414159	5.86558089602224	1.70016886064558	5.82614013191433	0.627330259810176	9.39200871166733	1.39929011306533	5.80969437759189	-0.275710041680622	5.20452089350485	-0.781309352453506	-3.64197733686551	1.25367971875659	-1.05489942779251	3.31351249919389	5.46523488625691	-5.87032250835607	3.03392972152045	5.34292984959654	0.556251985901271	-0.876422531307642	4.50869534068977	0.500863151607995	3.93931274919903	8.34088311532024	1.68522645328871	9.6692477380511	69.25	0	2
69	4.07003791117372	1.47377657105283	5.75533117499744	5.60941099035938	3.11583577739324	2.24949213930752	4.18102482462989	1	4.15778665323935	3.19215638657811	6.96100669908671	6.83528294861237	3.36594423956874	2.24691352700341	3.04992754098021	3.93984030319778	3.48659395413128	6.07834283954906	3.06288308440253	4.67114073142145	3.18765661574556	1	7	5.3317412130368	1.44637031291107	9.62382732085177	3.84177290901742	5.38959817359097	11.1880001810683	5.76902301590069	-3.9594663768368	-0.290383704196255	1.91302906526927	4.79007328836643	-1.98551535033548	2.8253481104295	8.18436960211785	3.17366049160169	1.48943469087275	3.10160793741428	8.7290428224985	-5.84960685572818	6.27717775305736	7.2372360541875	0.0979509688007227	12.2441644747607	79	0	2
70	1.44062567311583	4.5431283307733	4.57813847684517	6.51479340147437	1.72216302578822	4.2595681111394	4.08005837240893	1.56557549521633	4.67097687965231	2.42694306589636	3.4194686244714	3.84655570049636	4.443140597403	1	2.59464370374458	1	3.97424218024459	6.86013890854369	4.32745881692342	2.05565610448539	2.79829909569552	1.52107605889022	1	4.73008326285436	2.21488664499908	7.08063517599549	3.39595259673193	7.16630829183294	2.78190724994683	4.23136054989486	-5.15853097339479	6.42314666212011	7.49606069445665	1.06567858679274	-1.9561586664688	-2.51159958946134	4.19648989459614	5.51855276491698	5.93102108257115	5.31877199620419	8.12134480318181	-3.75164736686888	6.78167577820028	5.2896862956349	0.650080880298431	7.07272593781662	74.75	0	2
71	4.17499976084099	3.42785627357403	4.4775229218272	1.17452621101594	5.44130102881901	1.40112979602976	6.75150006434076	3.73403804136154	3.6602920259557	3.90882453989167	1.49459886528382	3.1099988981152	1.28269743523226	2.25576052428832	3.58642113559352	7	1.75004257549461	3.93466786447737	2.15492307689993	1.05624975944479	6.6067279202608	7	4.69533216155596	3.8311982519547	11.1764515311927	0.582911281615421	0.0478567200913464	8.27377082283713	3.6132839152241	4.33179435494661	-4.01349198783821	-2.95723933554258	1.14463513039218	0.316741119711776	-0.129064284814344	5.2484742725146	9.03319607208126	2.59328020896868	9.53824133519611	4.06239369990154	9.74143538143388	-3.65176326268503	3.79035690093197	4.76060841782384	2.95318383623676	7.1774400783817	65.5	0	2
72	7	1	5.05164250350021	3.98135267484384	3.12090276501512	2.03601831690958	1.19032694594527	5.1252688729092	2.68875228916486	5.5494651232882	6.23620465895099	2.65248807248868	3.58315858917311	6.88075767990901	4.45222168723951	2.93166088907529	1.67347184788351	1.53897410583337	6.13660653592335	3.85768252040943	5.48027636254199	7	4.13118653633875	3.23268557176233	10.7355689842609	-1.48951252667705	7.77586427565876	5.15460691594565	7.44556739650738	4.4536727919487	-4.47958959856971	-0.870553080451612	1.27673560404269	9.20603946435212	2.43124437514215	7.12214770787097	-0.395925883875568	6.89172098315298	7.64228804033081	1.41676976257877	3.27919748870888	0.770902048264622	9.11036126619407	4.56606002403543	2.11700482978701	4.02696459410234	79.25	0	2
73	6.26871394921536	4.18978027787586	4.63302496825517	4.0925615823876	5.05429248098112	7	3.66763696295122	1.52914698780366	5.66590737774147	2.21684785244381	1	4.7740239342192	4.00418444573388	3.81414111563317	2.02501526542002	4.892134310199	5.46962907496091	4.29442055141585	5.697624232883	1.62860845109325	3.74125686731234	1.2646450969623	6.32738809787474	4.16529491275676	12.9326115087006	-1.47955442051	5.69128593200014	3.79345189406934	7.3079753672763	5.37721253930803	-1.01716306083994	-3.51974884637985	-3.63103122190924	-1.07531699824277	2.58571283324474	3.09213151086433	7.85219232735576	8.01007271220739	2.69125511842174	-1.42198004071816	5.04122593099619	-1.98815727484276	-0.389801443645744	5.19976241203906	4.57979826647201	12.9020894870602	78	0	2
74	1.16480109139854	2.91292592457026	5.26754957858535	7	3.15672740114796	5.0952060536248	4.01784587752441	5.8774862357522	3.48849977251555	3.16032375999716	4.67498516032797	4.17513753856435	1.09858179909115	4.08889477541323	2.28753988576237	5.44577570795792	1.85268792956828	6.19023064234232	4.58460005905721	1.15344020213903	6.88844604566674	6.89500002986005	5.90514367151815	9.47577876641321	5.71763594377305	1.88980102063497	-1.48756856374327	10.9262773600889	7.13538147557986	6.51804752341516	8.13574381011091	0.363245978610012	2.89190852234713	3.46809252258079	4.71827741929669	-1.35873750835586	-0.0436478917737186	1.64491217695292	10.1604490261143	2.54948895083473	4.07286579357181	4.68989961889059	11.6561554045832	7.81033150030035	-1.3251995327602	5.4049768218114	82.75	0	2
75	1.80800264842446	2.35670766892226	5.34133752057736	6.27148393642532	3.91916869583584	4.08434724731606	5.71072236058448	4.28903120005183	2.80885177632022	3.4608909545313	2.01594220803926	5.97747390902149	1.08631731845008	4.52508261265201	1	4.79878823838922	3.06882009852282	2.32370613752316	4.62752251442682	4.9006989573455	3.05843335221332	3.65501753193054	5.67583151935455	8.93779467433405	5.77238088395986	2.36332870294004	-1.92078548452598	12.3756694865118	7.35034813073462	9.95852739961727	-4.28241889157187	-7.55984989526243	-5.63315332115085	5.94055844538098	4.35573779220684	3.39029953417938	-0.699119962849391	3.10893729952174	12.434240322516	6.31360501503183	4.49283451402244	5.70487983691512	7.25324570986514	2.72520060603371	-2.74905080631352	9.9727972358051	79.5	0	2
76	4.939014509939	1.0783542086142	1.5515038990556	1.54592090801423	1.85629034857296	1.84738664200128	1.46103513518687	5.21917102650872	1.36890655920117	2.18163231004273	2.09706644116208	4.6284509494041	2.25942571422491	4.57023122752276	2.15235015772771	2.6718440666388	1.97362821927448	3.63333795707609	7	3.53277323324551	6.48419793992657	1.60192350917751	6.23647419430533	1.74298128738086	9.57382114345504	1.65406875132769	6.22241159377338	0.449610369190216	5.11313387092649	8.81326284758604	-3.51307805220559	1.94685403230791	2.36286869805842	4.66477117225987	-0.181252619936434	-5.86571760649189	2.01565787833545	5.9290636776561	2.83778943625232	1.78496692222261	-0.582993110584559	0.26976681639787	8.44187839262922	4.87826536183478	1.14894515048951	8.81917680093006	65.25	0	2
77	6.58521693081757	4.82226570687341	4.72517408599182	4.93602354897026	4.88217156532909	2.86615805993612	6.39315853998372	2.05854318942741	1.54907729987501	1.66691732719057	1.81925208363284	3.82521035219687	1.91215611568443	5.73093392400441	1.59070572617407	5.16507070853053	1.16030395569708	5.09638241365585	6.41832903390099	2.77494040731269	4.53187645512918	2.25828263741632	4.49814006458301	4.7253163769325	11.9284830446617	-1.24718464787865	5.35781757509908	1.25837558729636	7.60660342149095	6.97881429286454	-5.05518109763624	-5.5579346206977	0.542618375058472	-0.557326721210345	4.48344450207175	4.52311892895029	2.79717303276861	4.87363236223123	3.76965694025845	9.43660234393124	5.01079534875879	8.54511058619065	1.78615828437672	5.86149474708619	6.03212803180084	1.00783026912252	83	0	2
78	1.85089243580465	3.00623911457563	4.93935625863535	6.56982874071373	6.14796189986034	6.10340437923316	1.89463859883544	1.47910629541654	1.20667234630695	1.36329790076108	2.70143937866813	6.41019409078903	1.42099198351734	1.18461269503371	2.08928677385048	1.86752886356064	2.36387796425135	4.49490360255069	6.60002159860851	6.88661324243372	4.70057856883634	6.61996323317342	5.73776472456746	9.55810412532801	-0.690484654055334	8.9582450299794	-0.00344190532638863	4.59043991058918	-1.99259115407819	1.5305984176271	-4.86497312648096	-3.38271326038329	1.87869954704185	0.171644310249182	1.09308915245008	-0.101690791496045	2.66459272334824	8.22918743188291	8.64740575962165	-0.806491217235089	8.30783923111542	-0.269713898193387	-0.457326228610554	2.40695092651056	0.988902273187477	4.85397789532342	72.75	0	2
79	4.91496232087977	3.18106989247513	1.40958462291432	2.9125890499515	2.79911091646454	2.27916887910934	1.9179405672372	5.11749800382673	2.88397154328812	7	2.78358009373039	3.0790782019583	1.79290156800167	1	1.36819054895548	3.0123959731711	6.75917576353142	3.15502236396206	6.27643501479612	5.73876239843122	3.94486177011685	4.08566194732391	6.45635080779601	0.445884893575632	9.86699298428373	0.818123576372482	6.12891699065374	0.388997855190405	5.69909538049235	9.052389327513	-5.08847839352062	0.902786447250592	-0.853360095284839	1.56397373167642	-0.373447442675643	0.360293128124866	-1.48904121716954	1.87065081594097	-0.502201913137773	-1.16366200239186	4.58147939946305	9.64576528863148	7.7744897781422	5.53549313927371	2.1495502381832	9.90997972492208	69.5	0	2
80	6.68175493249971	3.76328720695946	4.91677451651205	4.28367700035886	1.78391203289967	2.1013908705243	1.80069826382791	6.24412741441736	1	2.35732469708773	4.06141118079287	1.97584824069505	2.46291903780331	2.10122363127363	3.40629597176884	4.39044176452911	2.60927692774355	2.5685065844668	6.20247265777668	1.81479833537255	2.34849819353552	1	6.62067540797757	7.09618275508351	2.99143438273706	7.22053423313073	0.732351078378034	4.27329719867864	-4.21313896770383	3.99504824556005	-7.06361931234104	-4.08912967904771	-2.63702547669996	0.143134947898456	-1.21511881292016	1.87437610114776	5.27763493126219	0.561022232696457	12.1363936617595	5.57120792889658	6.34496347899559	0.297472675331885	5.73846696424074	4.31750275384798	3.81600710658763	7.96083291908801	77.25	0	2
81	3.40076093462205	1.0108829868644	5.47947222620058	3.23564937052514	6.70694118565939	1	4.86628516715803	1	2.92987656574682	3.06230929986915	3.20184723164208	1.93310757348061	2.45843634562683	3.66925709824615	5.9032842921598	4.22007376288871	2.00915318187423	5.60431308140247	7	3.30824283277341	6.10730476847724	3.92309637335478	6.10300018129958	3.74925609703917	9.07351861013224	-4.35146666965208	1.8169171585142	3.6400968669244	6.87438404407778	10.2290273126085	-4.9457409607983	-3.42085395137717	1.27957366399542	9.71442816997305	-1.4225830706145	4.36055559024829	4.31959626932731	0.386078905728045	2.99125703484398	-4.05006194686554	7.50347682747747	5.5049893769956	8.9028179234709	0.997592694452618	7.38220631442474	4.51666127351759	71	0	2
82	5.078131583238	2.56047804515624	3.69969227148639	1	6.86087480661947	6.5125250456707	7	6.85488183486694	5.00640356085112	3.95661753252188	7	3.79992922815195	3.37889746457118	2.63843486873644	3.63850684221066	7	6.67724346487835	5.20419153874043	5.63138900725523	1.85858304946884	5.45948060527723	6.68980886118665	5.33542569334344	3.98566245238632	12.1932210939086	0.100031010555931	-0.792205115356832	8.24235657261613	4.19068649218023	3.65069172975451	-5.49453685214246	-1.58927370467322	2.61860726542467	1.441801376993	0.893852296761638	0.13604511075916	1.78727944367763	2.57018720430846	-1.36848678208437	2.17192846765941	10.1623901158423	-3.67095583756194	3.81428160899888	5.40581784165203	3.93167726056167	6.51491783217375	66.75	0	2
83	5.44979751936755	5.32009978593151	3.21828046897578	6.14816781717853	5.32871462889894	4.64991945855793	3.36347666816319	1.17772922413897	1	4.36898185986121	1	2.40299207791513	1.98040079374624	4.27747526942088	2.81480567764816	4.85160610723776	1	6.34945245078814	6.31568985222861	4.97712929164428	5.25843254146517	3.96394260779528	4.24799238366161	9.10080918682985	0.563118344270229	3.52709351145469	1.43728781007287	8.50063542209997	2.35551225374912	7.32195240087359	-0.792392570254433	-4.65043134045112	1.35361962931212	2.22216133251748	-1.39925084045456	1.59609173354046	4.92587143536662	0.601206757337577	6.43427839691624	-0.032955545062413	7.19472445895371	7.08483313688457	8.32270923546901	3.35375214995623	1.37498080261132	8.75618488210967	86.5	0	2
84	2.99939733417884	5.09187124844793	1.45295902583495	1.56016597773624	1	2.84110924052976	2.02189942561697	3.29157624964299	1.10722432925896	3.4200780477706	6.36850440924151	5.31301306360547	4.72882377880107	3.56871065199914	2.61169491963994	6.38664811942948	3.6516973510702	4.42267935964075	1.99905284001293	4.62185917028441	3.39666174874327	1	5.72829628322044	0.11187319180123	5.41983783390235	-1.5522093338244	7.63185387765408	-0.921658542818637	6.29780252220724	7.3995972131963	-8.14029343455709	2.52865777104794	11.0513400563318	10.1449287429166	-1.70096301636368	12.9569359233257	3.28143144203957	5.82720432937449	11.2122645771317	0.337636560046512	2.95581757553929	8.71931447872786	7.07594545831617	5.31279967134918	0.371512193439565	3.63941556946185	80.25	0	2
85	6.49199180032115	1.37609966757984	5.73835421376354	5.3908773902322	2.43901679397741	2.12068045832502	2.73438020708543	3.50096328198556	1.3938867322327	1	1.72079480067497	4.70362047678775	4.00090215676393	2.23378248981975	1	3.95400818337613	1.15592482465506	1.10521886964223	5.30876087734599	5.30628192518825	5.045186617622	1.52104593918197	1.30387199661192	4.64853041857743	12.1887055311108	-1.49788980615436	6.68371744699982	4.91576302818957	10.865327252236	8.11296680197467	-3.83165956457682	11.06123426612	3.39449391589511	1.50668310370614	-3.73011688639221	0.341038070620816	8.29910717356615	4.81600239099714	-0.647190467080634	2.54186773674624	2.90472363492761	-1.24738942451432	11.1157225041135	3.52646910388237	-0.549270781557261	-2.20736160214541	60	0	2
86	7	2.48751277215597	1.94625381120425	2.85112729678495	1.19384265085367	6.21318681938574	5.56495430267912	3.73167918078022	5.44762145541836	1	4.86602562463511	3.16135527699999	4.35719517635209	3.23168752544487	2.8949166196861	6.30613045349626	1	2.19277754239802	5.78348714873043	6.15292745497041	3.55637432825905	2.74968270547065	6.57931712202137	-1.39523739982919	4.08443721599061	0.115301375565242	0.355893683547704	4.32224566799785	5.39829454974746	3.22800102592543	-5.77698080769766	8.86695101361169	1.75147535501511	1.67074612554031	6.21000448050591	-3.0589605058893	4.40487721494376	1.93783021388134	2.37690606617832	-2.32895544686752	3.25513597887927	-0.709521372911567	6.59956822800648	8.46425516036095	-1.19949663528145	7.77953479466795	65.75	0	2
87	1	4.24028575616517	3.26951487976707	5.85566395448773	1	7	2.22769837778937	1	2.71028287908084	5.44953270493761	6.34162242405603	3.53113335900724	3.88592503577866	1	1.38283402886037	5.74960765166785	1.63260681421325	5.6499385380371	5.60947316382551	4.49756782391362	1	6.51860112394015	5.44943536396209	7.77914771441465	-1.93885992042967	4.79457006027082	-1.6451165096131	2.61550026253541	4.45316335975426	3.22419646514545	-5.82436708817739	-3.93881908606706	2.63922669673606	4.15805651126722	2.13211200548769	4.50906852468615	-0.0584502884234364	6.50359772534667	10.2398725696787	0.746392881126036	6.82867100560994	5.49477859472197	3.31993786642954	6.33715520188689	5.01616212270554	2.93003579516505	75.5	0	2
88	2.26840366716147	4.98106775832864	5.23479754695064	4.30547701066812	1.70640060698441	7	5.31987852628081	4.85748390104313	5.35073561505463	1	1.36051977891045	6.47964411744085	4.22151272572508	3.07162721879454	2.09343079887148	7	5.5163956054648	2.81755510390667	1.81890741048227	3.98026772383293	6.89106993579281	3.17775655765045	3.77469730216886	6.10080993791337	1.13020493173499	3.95408961411932	-0.792379124955676	2.95970954614113	9.15443914359427	2.31590353398849	6.41170914267159	3.38619611023259	-4.81480945924563	1.75971974154388	7.03959374198969	-1.68720874198324	2.93222462593785	4.54116710668149	-1.81181463575663	-3.48948673216933	7.58187399035161	0.436570835251837	1.07432605280717	4.8433974764929	4.4167743586184	8.12822863805434	66.25	0	2
89	4.29688608680361	5.62333723410701	1	1	1.53738978186045	5.5814986030864	5.28075029504271	2.78872704287555	3.29377689044068	2.67408914937487	1	2.59799658688269	5.64793605008319	6.67121116518406	2.03541495966951	4.60148570743662	1.8465189712096	1.82375406285973	6.15113479129572	3.63134096250317	3.34563976800578	3.98201391580262	6.3262717355486	1.73066735902156	9.14652746442634	-0.882712254022627	7.55964882713554	-0.273062748309668	1.29362950210899	3.25621419077904	-4.84258162091517	4.04013134854563	7.5881487800143	2.4112800653899	-2.65233222435834	7.39471047586158	3.39993153111349	9.7812922718881	2.65386661077422	7.14651073303434	6.46875263507879	1.899599724837	9.84819087855284	9.84120924094568	9.69789641135264	5.77252599754492	88	0	2
90	6.33815648441419	4.11112596399398	5.1818307833603	7	6.15807012218023	6.51847563471028	5.16800932779122	2.1985503507038	3.31872838731133	3.40837929675493	1	7	2.45739703920925	6.2962821619742	1	1.4678331325924	6.3332909346775	1.15277024458646	3.59355412595035	1.75936677543258	4.37802540920444	2.82274771553196	1.32300334923903	-1.01686326348813	0.380930246579319	0.784554684172644	7.67420860137017	6.88414981396478	1.10004751208404	8.45621848947417	0.861310230925986	-1.50106927053296	-6.8714392909632	8.25873631300274	0.552849306225615	2.44512683630085	-0.405636479595925	7.7840206294818	3.01494589595802	5.8768632146866	7.04354696502599	9.59058867488816	-2.12688970110791	4.51756853452071	5.20224537123967	11.1714664435872	91	1	2
91	2.76354953568206	5.11898584154447	2.87282945453244	5.54585980661401	5.22051749556568	1.45261895392436	1.45974372189948	3.19223179723527	2.53033118269596	4.29917157618388	2.63723955364349	1.47879866883231	2.04070354234709	2.32345521138256	3.2466201625519	4.12797457873633	1.00030509425163	2.90475315773033	4.45092042711435	4.76005108697916	7	1.75725724340329	2.71576478055571	0.0384164161567465	7.61021237911977	2.27367318641384	2.81976863960589	6.32581512063912	6.41923585062347	4.28673483483196	-5.34355638572347	-2.07557977477184	6.81385482918727	9.33942428003635	-1.65362852779311	5.7997591506676	7.73953088399827	0.293480854916903	3.16224223419836	1.79669777148593	5.64520257253133	-0.240758188128208	7.64496216525137	5.43752283084479	-1.58508962717663	3.31463630340391	106.75	1	2
92	7	4.58217369575203	4.63388854361622	2.76148214146938	4.97176940401685	4.24527573096559	2.39187336716685	2.2037483901749	5.29412975246387	5.77410092739498	2.75511647711815	4.53165729664918	3.41497767335211	3.43830873268773	3.09967475772588	1	1	5.95307881095519	5.85860134195293	6.6685044082052	6.3543670775592	3.79992791991453	6.49213962051493	1.61639108425955	1.86331609451226	1.61707821145414	4.69346063507483	6.66568516951975	-0.211869135976262	-2.10116679944006	-5.60527316035838	0.351761625004801	-0.949167115719431	3.09242114909172	4.43605163361423	2.22561706579006	-2.22906103751522	2.34106270090343	5.94464695078311	4.56328234889912	2.18060958535927	0.0444714583504638	-0.635361063467156	5.94998007464832	4.52263838090701	5.70624692525877	83.5	1	2
93	5.14454827830911	1.04201881180297	4.85931482023139	2.75463608554757	5.72352527840213	6.59019165774372	5.90634451730093	1	1.00071068083994	1	2.04978538110106	2.21167630202155	6.24045968264834	6.58603483216691	4.16673194359961	4.5897116965669	2.42633410114093	5.89005177765719	1.96818885692019	3.55874061106022	2.9605665660791	3.68376606511976	2.4494705005711	3.25374593727902	-1.4358153231664	4.50626685354392	1.14667235754095	3.09761785648818	0.591975575395445	5.83170444631425	-1.79298265606954	0.4122696343298	-0.5103752448268	4.09038727740608	-1.21608504036696	1.16577464360786	4.97249234818616	4.72159907430404	6.44769853420669	5.06216910669583	4.03672078001993	2.81747304676943	6.1674170156171	6.05041763331944	-1.48269213093289	8.21847698105149	97.25	1	2
94	4.16267854879674	5.32431644747744	1	2.78450564678737	1	7	4.85536690320085	1.9884278940462	1.82397851980828	1.39583138599596	3.29181992234465	5.86134697767284	2.54492753660505	1.35007716369459	2.27814724364409	1.67606072232242	2.64524297125875	7	5.89385947292815	6.55400591339677	5.50067491765357	1.89208555353589	6.52741883387503	6.1697079073596	6.15411179311088	4.16358964881765	5.80004922261479	1.9930480903322	1.70473864512164	2.52326659953321	-2.85158494601249	8.7944933293764	0.129523718054224	2.33757446171578	-0.886093137508046	5.69886460756445	6.26551215607848	7.97451196645809	6.78287858730729	5.67205042830003	7.89427979644909	1.0736744133034	4.97441130360598	3.70371492016579	4.46407206652494	-1.50963896385616	100	1	2
95	3.73817223871785	1	5.9723908663719	3.7753370380014	4.29680676525278	7	4.3964334848494	5.34810490009186	4.70090709936068	4.29130432041672	1.68431123143652	6.63299977645516	4.0925559262822	3.51293640447922	3.60171259111939	5.72453491149893	1.00907031857531	1.65492242283998	1.83582052449784	2.39296009080764	7	6.23406147528652	1.49495122153836	3.28403708263389	0.0376472458286892	8.21404495987122	0.698390517791259	5.13674208626807	-0.7911656916646	2.58097865557208	5.97135881403949	4.14432864784184	-2.8058859814798	4.29996275681576	6.45379209648404	4.06558522860329	2.70339684418362	2.88725275648868	4.4410880079867	2.12199587612508	7.92804723076662	1.90078077817409	-0.351217869898069	4.45199292257722	3.28205386943378	5.65423280382209	94.75	1	2
96	5.69253080489172	4.99463681665258	1.32149892752728	2.87237626562242	2.76964363899919	5.14090244418386	1.93304522073328	6.94419369155324	1.81993313594901	4.13228568819403	1	6.61018095936704	4.2916053878313	6.55668784992498	3.38066204480162	3.42362357715921	1	4.31166337699989	5.71509019763933	6.28246533887643	2.82012543250199	1.37814916846145	2.49363840540974	7.46800299129661	5.59096084740902	3.55039107693503	7.11694164967744	0.932356086174448	2.84211918874596	-1.05063209651539	7.69456930245899	0.257718453982785	-3.00925061205779	1.01150756379744	3.95821509149989	5.27219107630979	4.81450287719879	5.16351485648382	3.58489336314962	5.43932010515514	7.42459246965883	-0.843280871240087	8.36924957573259	4.16407407695204	0.735488354462348	1.82562400345312	98.5	1	2
97	4.88691332893345	3.6210609776716	1.81602765411893	1	2.29800031420406	4.0404380417756	2.92297820990496	5.81664014903331	4.76181273647621	1.88587314068041	5.48637387157472	3.1558809961326	2.00638956559845	1.70281743396437	3.6684523396421	5.48652314985403	1.35421011910088	2.03378049021627	7	3.43487613562398	1.71037978393968	2.45388503678108	6.46301637144841	6.56673937395926	5.97204666522151	3.17917988729105	5.51932320811135	1.04994878671979	7.45339238788512	3.12348614128854	0.0216535525193421	2.50585736221898	2.75985635273398	2.31085299707698	-0.401869949940076	-3.4330260809491	6.6312333803845	7.28486886698187	9.65656542639319	6.91579736224151	-0.646507033936429	-3.35516608987596	3.70270897900992	4.72270398612933	2.53876454139899	6.65669003113465	78.25	1	2
98	4.75993952618751	6.77514832026579	4.23401157603875	3.33395624507817	5.8071766927482	6.56401428188334	4.94372942140892	2.23978544864143	1.7780656258859	1.83284333846352	1.76856000870707	4.76885941310466	4.54639703296507	1.57940795083955	2.25436283186528	3.19139572931804	3.48593645729269	7	5.73928610803432	4.3180087580009	3.93883381288289	6.92306341812378	4.42388636240819	2.71227585635932	3.0352882515212	2.17900536794558	4.9942594281262	3.27200266401391	7.14841265870854	0.602964028791703	-5.01802183302468	2.01268307764849	-2.59546552383478	4.93521783483488	-0.191049155229961	5.50806590445951	0.571581699354863	6.42498576680553	5.70362369054456	-3.58095762579975	8.2105514118367	-0.667361384287398	5.28437815942439	4.11314057622857	1.8287519910807	5.31585891818871	94	1	2
99	2.59894613945981	6.55999258677897	3.85182357527721	1.26564667006659	1.75915016017828	6.08144936933777	7	3.49328430992622	3.93398562177977	3.22928133724029	6.79987259600345	3.23502113876338	2.7875163017808	2.70547928868627	2.03286177498253	1.14070953818435	4.95899925959931	3.80690015430232	5.70178768255716	2.30597001514975	3.14777273827783	5.82691685670903	6.74761997598905	-1.093319634912	-4.96800714630177	2.63678646887442	3.559739549776	12.8891921443447	8.23428002267941	2.77921443473373	-2.69757857203927	2.42190311223105	2.17774672585913	8.12340360733009	3.27844027114272	1.45133348411716	1.57144630511594	2.49583494713886	-0.662174084467578	6.81205862212655	6.06178346292951	1.49183681829351	7.50851058300442	4.2674417194429	3.24563394160823	7.99286075326243	81.75	1	2
100	4.40473558902129	7	3.83212410315865	1.55115724918812	3.42890477801145	7	1.08271070836652	1.6364623329735	1.73567977056991	2.54695990821507	6.61759869065296	2.21883410953342	1	3.61097941971478	4.32117399918479	3.41629606627759	1.67117542010605	1.96791181241093	4.03093200385267	4.39898995751201	7	6.08336224813678	5.17556055496825	-1.46852378750511	0.295738301064746	4.49945599238011	2.30997777140482	7.16879403998151	7.17905737120545	8.23793649767454	0.76391267756192	2.66598375255	-3.40114603707107	3.14119590024138	-1.06977039505917	4.46774076720058	-0.765131146990714	3.63465444929183	4.97222551358116	4.99816541660425	4.96465080439908	0.244822899977246	1.2413315593541	6.4073347020233	0.148285495797021	4.72260629117335	96.5	1	2
101	3.93534894684491	4.15652664219375	5.95977550349035	4.66010229867193	3.83516682504961	4.96071669473278	5.31655580492572	1.93343009138141	3.30179364498255	3.2561789783598	5.9806010852076	1.96517852743294	3.58679811251402	1.60800397761209	1.17506597496681	5.26234816176935	2.70073034455867	6.44947679741945	6.41513162963593	4.89769328491351	5.03866326651332	3.12697471418787	4.16794715557315	-0.107696469264759	7.90106969668136	4.32025599178784	4.50388232009452	2.89997685307683	2.45179934760466	0.587260898881226	-9.27099646787086	2.65778680911108	-3.72309155301748	2.70586574278209	-3.6577475721521	4.52469592778726	4.47895385113006	3.64714817632874	9.18686487565194	6.24145776786528	4.61474055681887	1.88399838390511	-0.712072745390125	3.75716632481991	5.37181954456674	6.77658369682461	99.25	1	2
102	7	3.62377427618679	3.71014600712938	7	5.97005769289945	1	5.51171495121075	2.34923775245048	3.98853231799196	3.77256184615006	4.680000914683	7	4.1979332150921	5.83622009333596	1.13803058712216	4.96570017038849	5.50684626863496	2.32635369219556	3.1574852678227	2.73003520224614	2.8534231647963	5.89895986028126	4.4923849552287	-1.37275736603133	1.10634528324934	1.12713393852765	8.82776230708954	7.18375500727161	8.68749676172728	8.61238584096617	2.03637725195021	7.19597735853918	-7.3016497601743	7.91917243213283	-1.36475685482739	1.54787907733729	-0.815064410095342	7.72762351730047	3.80453246843394	-2.46632357156884	5.47779737522394	9.8796050448416	11.640258981286	3.65827988107447	4.20766843736817	4.39992691288177	92	1	2
103	4.58070625408711	2.25278747969679	6.20087671902984	4.39650430923747	7	4.86882948519975	3.66855807692298	6.49170218476215	4.13288207738173	2.56315842324257	5.04588470364151	3.35801786680466	2.11873822511919	3.79817180631309	2.44376087150775	3.48092600257498	2.52207733736348	4.80460687594921	4.05607445097551	4.4895908133965	1.00896700759919	1	6.44300099532299	-1.36280929268307	0.426454286618462	-0.0758561839142056	5.33255418888887	8.9098206761401	6.46423135641029	6.27485904888397	-4.89599725628169	0.963289896972151	2.34680716137217	2.3446058007337	3.90636176766001	-2.15776466373109	-1.23060623036462	2.13728936677012	11.6558559530478	2.92899552715184	4.80596893651608	-4.39941015685682	-0.111293739940513	6.39254061505873	4.71832126112871	5.83977037789471	105.75	1	2
104	5.53936556408817	5.29193034575044	6.83790753042695	5.6152692661746	3.9857656886017	5.2284571891249	4.82801197491583	6.22148639920443	2.18842636672435	2.80329224565173	2.10228631353189	6.82004653030252	5.0197430227305	1.90860979710802	1	3.73859690296048	4.3036025942441	2.92936129907867	6.61678805245582	2.80971621563505	6.28507269369038	6.23570477496262	3.95007766992526	-2.69902770301426	3.46654901316131	6.12069299439074	6.81492172085672	10.3273633368541	7.03969543793045	6.11057738849348	-6.59558799417162	-0.176446646396848	-1.14675051973167	2.01651383520348	1.80554368328035	4.81768705734921	0.0204739835793148	3.85752141810512	1.7986939881749	-2.41210805746696	1.42989441791842	-0.188991512740783	11.3768963770412	6.05896943135625	0.495980074997623	8.85402932830028	96.5	1	2
105	4.60140651485297	5.00326986273994	5.74405298741975	2.8696498362985	3.8984485424529	2.2786233341763	6.21900844148638	2.04967889161576	2.0199222354021	2.7936650093088	1.59571835439355	4.97292178030649	5.42256872518029	4.50200541750803	2.60805151457929	5.97941464453336	2.28784777700856	5.725947618279	4.03126618101722	3.18287018425249	2.02843552689429	6.88399470789425	1.47277071306239	-0.998950781604989	-5.76866916473591	2.7538471561776	2.82744795430625	13.1275802328875	4.42791345410876	4.1075353420326	-6.11297110426615	11.3129786146694	2.55620563627032	1.09844051678459	0.248967733503103	4.24870643838381	6.85777887347476	7.14281947336135	9.22686248190848	4.34050573181309	1.33853335383456	1.22224278318702	5.07972066388145	8.25402697938508	4.00488446646642	6.9388346779644	102.25	1	2
106	5.91593477043777	3.62071065579084	6.68424401489436	3.90810570727337	3.9905288303024	3.55343673748381	4.48721046273193	1.08397673654831	4.36909347518587	1.18577818291919	3.91745246186194	2.71127408069348	2.65889023574767	1	1	1.28849251031551	4.42302276464961	7	3.37272821613888	1.66855766508728	2.17624231386615	5.00185574080928	1	0.455868481761526	6.30598827299252	4.44950863044525	2.57834118191119	4.83018135880627	2.13716689017326	3.10346504431604	-7.25879149824242	5.44341723568496	8.02579128246074	5.01480941703654	-2.18518681973904	5.52174011136624	4.62127673305473	5.94816692038703	6.03180987927625	4.97310295712532	7.32421717158026	-3.60162504586172	12.4982832790832	7.35536273174189	1.3161064680678	7.12550006457921	91	1	2
107	4.28028199120615	3.23747488424447	1.69931166014729	1.87017395137436	1	5.11649596396671	4.42576777813532	2.54904107371761	4.6263025942461	3.28962829593851	4.37539044144488	6.47339484072095	4.04469938765062	1.5332451178993	1.90599077827939	4.86466050894681	4.86959208790366	1.10103632688234	5.73149540850747	5.01221084858529	5.43864766079729	7	3.11017959927362	6.72515838886782	5.85237470204525	3.93777885496663	5.64713979638308	-0.464715579397133	0.122332788841318	6.39326381359776	-7.94836933032893	11.1614357413832	1.42813444927668	2.07026173635591	1.58947315138835	-1.40889524601893	0.190689325325058	1.66026901551015	-2.71890417960271	1.84898168633593	2.0403484777753	3.16785332183284	8.89751871640937	6.944471679132	1.31851543630278	5.10976949515359	89.75	1	2
108	3.19064977839893	6.07150497074949	2.89983308376516	5.61298243777611	5.42035078130299	1.44147006913442	6.24564417554742	2.11134665959824	2.38673461662063	4.77467339456565	2.19795413419384	1.56664763594934	3.11281052911095	1.04450299794048	3.71414119664497	3.97814577202215	3.08742584964813	2.36486992402905	7	5.39766741252937	6.850048466554	2.02575881836528	1.48381787305873	-1.31834993150361	7.73346046155604	3.63585795157055	3.28390079473409	5.79689379545802	-0.249790164759811	-7.04852582491448	-5.29194038406043	-0.737240705574451	1.26153790568063	9.12015283596209	0.906294930644613	6.69957472718203	10.6854721654705	1.5317242154589	3.49380428927694	2.60749330942832	5.22708787803048	-1.24711249646473	7.97163908516871	4.70057895901581	3.67931361101816	3.5453130473842	90.5	1	2
109	4.44360761196262	1	4.46972137890865	5.42908622881603	7	6.75353820670438	2.77628271039084	2.22741991816094	5.95629332762271	1.52632321732935	2.67536822740963	2.09582428871444	5.25697261331471	4.83252171168791	3.0514283290522	2.87889303595275	1.69172256119333	3.70437873460622	3.700921735238	1.99699960104679	1	1.13861000205925	7	3.39941726750076	0.8809188963215	5.29165114403575	2.58278609784055	8.06437300285969	8.05508924972335	-2.72324426380471	0.608146848057188	0.365963957003572	9.8114226836008	5.73653657136224	0.54649557680934	4.74689843685884	6.84784998573892	6.3511389576447	7.55047793788604	1.05587859866038	4.57166191003888	-1.1750001841577	6.00976421793879	2.44350315223568	4.24226922434333	6.27893557004172	87.25	1	2
110	2.28444420930836	1.2130838608995	4.46920845576367	4.32015793182896	6.04999960655338	4.49915812949942	2.86600149790319	5.94002999685487	3.13240073651571	4.05175086326539	1.63879902359504	4.90313969045347	2.99084463233602	4.87155750880957	6.08766457192253	3.69179454322281	1	5.04900055554385	6.55711170035662	5.85315949960961	4.25015125887726	6.57571756682721	3.49304339947245	2.73700579483483	0.6488707770433	4.47921803629012	2.95080361713338	3.35316078605382	7.84064754160024	7.80964299684102	-2.47965053457035	6.39067652698641	-6.20014486475168	4.11209960829118	-0.213255080565404	11.1149428230209	-2.45608440642674	7.3841913395567	0.929670962243381	0.572034809974947	7.18552682268847	-3.43340773422554	2.55823664108454	5.37851005943502	3.84587114196867	4.40280523391455	99	1	2
111	4.00005865350939	2.74172001556764	5.35290306062369	4.76135611015308	7	7	1.55748141741429	2.45035379504269	3.66529206107628	3.23520207536949	1.74827114891698	6.16935175092514	2.98659446210731	1	1	3.48379935711867	1.24082562901106	3.8021761442567	5.71161684562573	4.46218541166962	4.58432667747668	2.61536425922212	3.15511595450015	2.46064685070951	3.04343091515742	3.97310760953488	1.47986542132975	7.48518150210183	10.4068045227186	4.62207084621161	-4.92148611464385	12.1437367282975	4.69193949619656	0.90081361183411	0.986014877765688	8.21188024601173	7.82764021193627	4.51088505577453	-0.222984359937335	6.77238323591681	2.27784621665051	2.13157114226501	10.1620408982215	3.54703320418455	3.84399458301226	-0.624629620526778	89.75	1	2
112	4.46303984655053	4.88410673833668	5.05745067026824	1.18623810994709	2.52996441169805	4.94321465297215	1.23492603579935	5.63476061043626	6.22038502290917	3.73991564478755	1.46960072056558	2.4531519089119	2.58772019285463	1	2.85491319385279	3.25623989926001	3.34038683473319	2.41850802394188	7	7	7	5.12132634929564	3.70636656979431	-0.783120341651138	-6.26498147177912	4.01315796735096	4.09102418202043	11.4674345814292	6.93337112061004	0.388230638174714	0.122716544877856	1.65820864034738	-1.88355100126969	3.99076775029549	-1.28939518422517	3.45414821764205	-1.60480792441722	1.02376996890149	-2.5777579175614	-2.33698979569891	2.42934633702008	0.638353152270303	7.18490254443942	7.30759483765714	1.67374510924324	0.144226518689574	89.5	1	2
113	3.19524510225486	2.50947987969849	5.80884785757564	7	5.73279383941713	6.12094259810025	1	4.67331922074102	5.15593762484048	3.77732112661157	3.44012608325637	2.87657125717834	1	5.43382804002037	1.65865975520135	1.26609342318718	3.48609700783288	4.58905263316869	4.4510641155549	4.99275569613374	2.34991636376936	1.39442147515426	2.1587864742812	-1.44293718730665	1.72876465122494	1.28657867439259	4.42832058004281	12.0898487601643	10.989876230986	9.3371042664549	-4.75098493066339	0.00697777543061506	3.66899758522493	4.95587496066387	-0.961452476130309	-7.3219355929445	6.6269631668364	2.13555832572347	6.49498989408441	2.77077254999881	8.81742887227394	0.0233572218198355	9.10315561884756	5.34442664257888	4.99661252758363	5.42743395674713	84.25	1	2
114	3.09886093472474	4.99581195935556	5.24867944102275	1	4.65991539005926	4.64296585874048	1.63941284278758	5.81162142740564	6.25936791497874	3.74476963665959	4.71312028025986	2.03423948933405	4.02793540691035	1	3.34099116113445	3.23192100495362	3.42905634106924	3.38705465557266	1.80275786919544	7	4.31715068056029	7	2.91525941861169	0.266152142842083	-1.76692854988706	5.11260351174139	5.78812995195386	13.726154147567	7.87945966292713	5.30452430818763	-2.07775611358825	1.50234838711992	-1.92521535646979	2.55438965306817	-3.16573174233031	2.47951020157423	2.24557844166191	3.45108971957647	8.29465894726859	-4.85365608219774	6.13760712895449	3.40125193998204	5.37310107148374	3.36963556603709	3.97599718195935	3.43551670976972	96	1	2
115	4.94847708867331	3.6337834430904	1.70801185475151	3.87167770813716	1	5.70003040656094	1	1	2.70103943817121	3.29974129802948	6.11719644361539	7	1.47107503601088	3.35804628385213	7	1.07960754750099	2.06260201448123	5.40593691650783	5.81603723177795	1.56038030569326	2.50230774310871	4.03051194637179	2.45022932148163	4.89013935779052	6.70299301759299	4.40764854097651	4.58096282288953	-1.97076042875741	7.78939677330725	6.64555266092243	-0.0842878155773106	1.42841987921366	8.15872732485191	1.08129027455608	1.18755024524659	0.410873283329632	0.0565371369138969	1.33017666843149	-0.233517236439704	5.14317684051356	1.42266339436987	6.1091097115849	8.98917203809665	0.217430581376769	1.64371163984477	4.33498235377881	83.75	1	2
116	5.33430763557604	7	4.81602700926847	1.64077536039821	3.53178698411546	4.08642571780002	4.35824511069528	3.51671282960636	1.11184735780779	2.9651004227819	1.29710678982796	6.35145269243396	1	1	3.56746322619222	6.04701445159933	7	1	5.34126887583241	5.25255240119695	2.45480357759994	7	5.73509669784059	-0.984138659527579	0.707380838066485	6.78931030334942	2.79826899347676	6.77473126163629	6.13146508736185	-1.3152589554382	-5.74636697758929	-0.121004831308816	1.40090575908519	1.39402778160027	1.04332030385983	5.64189630766298	7.01953206005935	1.94386217920181	4.25109562594119	4.63813134126188	1.16794922217596	-1.71186980105083	8.22204232358157	5.69309132920383	6.2621495164133	0.934019103065538	95.5	1	2
117	4.14956273151105	4.72041572655417	4.12763629962511	2.77163795822102	3.776135480763	2.82086330057594	3.10443113783741	2.96054830221336	2.38468723005585	4.29911848383212	1.53032420520269	6.09963434030738	5.16206489387304	4.16767136165322	3.79306633526427	6.18367551072956	2.39300372768846	6.71343306572254	5.78731276104573	2.20582178761431	2.90241063350113	7	1.83023237923308	-0.782022119507195	-6.45977271164165	1.42093217813134	1.69632354779587	14.0211891247047	4.86892469884959	4.96252132676685	-6.53076135666177	11.6709126108285	2.28665928041541	1.43748261927661	0.345089742601869	6.61046129782567	7.82903556994568	7.82466875953189	8.04621346747728	5.29502575716957	-0.333218801674902	2.16928791965039	6.70897260090306	8.17499706775927	3.26806182468223	11.4230205120374	100.25	1	2
118	5.98007632965999	6.0294636736021	6.1015066402077	6.64526149697968	5.18633066914657	7	4.06598071002675	2.41203196175519	3.810874089354	1.2798101257971	2.21735038906179	6.11236971118789	4.95348707714948	5.47957125159064	1	2.7908780706693	5.35691899324123	2.53694313690358	5.20653078756457	5.60949580720731	6.1806869144192	7	6.368100985924	-2.40092404188608	3.04160596048772	6.05865759777092	6.18906503800756	8.56134824287607	7.67534838414322	-0.428847813692296	-3.76752418434021	-0.0747991942561038	-1.44675231169969	2.05055025290262	0.00884472350929896	-0.618984688120074	-0.00379775388311412	2.71239651824166	-2.73250229651728	0.619548656212781	5.02275108856685	-0.810338861945852	12.1471947575444	6.02682488826403	-0.113674560249319	0.471410599036308	84	1	2
119	3.2411239207136	5.5200630296011	4.29786432873005	3.60146338522102	1.72886139440217	4.8707613975246	3.85932080168061	1.05518658542509	5.5403612701599	1	2.64488806405605	4.71612905442864	3.7663320378082	3.14950860357148	1	1.02291230688405	6.35537658804182	4.47946325721576	5.69825469540889	1.91409535902136	3.76119884618437	2.01725531112214	5.31240930015938	4.31498144936419	5.73165433445974	4.04252587248217	5.75391600571117	-1.46660192340823	6.02739226899935	3.41054898759975	-1.83551405435899	-4.53099835952959	-3.46709647169291	-0.591404239170467	3.0114467352222	3.76347947759194	8.99344607746134	7.62877456937214	3.11572060819768	5.10429905848597	5.08975569189038	-1.27874969557949	10.3191797302133	5.16966702263763	4.32538703653562	8.39839436684653	72.75	1	2
120	2.52210043329709	7	3.28054028361336	2.33750264440718	7	1.68264536315904	1.48367972102786	1	1	2.13670471947819	2.84256421762624	6.03323916141295	4.57141647602077	5.44367596681695	5.63463720358267	4.23062226923365	7	1.29253665863237	6.67649946848317	4.29248415113586	4.70311995577594	6.49417000485196	5.85879701265378	4.08877150216531	1.07161439724987	-1.14963056214294	3.9612616593833	5.47559647897051	7.31713171161626	3.7224842440193	-7.68271038778564	7.41442910433632	-1.21900702295841	3.65835774449039	-1.19492312024894	5.57837675008402	2.18820526141229	7.7302463634474	8.94585885550693	-3.303399533641	-1.51782715505904	7.64775778130273	9.26300580417391	4.33988934865911	-0.0639138069265928	4.45186037174108	76.5	1	2
121	3.40416543700077	5.5734688502847	6.33220073542095	1.30622131812416	2.57422625167572	4.47522294497769	6.96902173392882	4.49117006672699	3.51129561350972	1.33227546572106	3.02943148930986	6.60605667723935	4.7213738769831	2.63018407627429	1	6.6853332745781	2.26138632044993	5.68452595781656	6.01186910139241	5.33474928975326	2.149446259012	5.51427745979935	6.10074266448988	1.80024727565329	-1.02429004576716	5.34148717321861	2.70290059163247	14.6580518828511	7.18339371410055	5.88108744369538	1.96387427067682	-5.49099827943488	-0.885010935765168	0.238835226290338	0.491997022806066	-6.40663505500988	8.59583994308479	7.30565650607611	3.61550769200067	3.87211651423793	4.13774198138791	8.92265350745908	3.16879637965005	3.50357716424879	3.02873232720674	1.94905007104424	64.25	1	2
122	3.03138395132485	4.27672984424852	5.91095761046188	1.15968040406317	1.13248569786296	1.06871237902801	4.93661511466375	1.66817141357478	6.06653035798022	2.99453239710766	1	1	2.50705250428949	4.87051414505623	2.57457270318266	7	5.21549565930058	6.85675574315752	6.52724095713634	5.49005297483417	5.2929445266129	7	3.72666733163584	-1.35198095483043	2.71597836695179	6.50767526607308	2.92249122939302	8.61484336444478	3.74054569285833	-3.64116130314067	-4.8941601859106	-1.72243939906676	2.10660329293994	5.99468343662923	0.239282497206619	3.82484566392003	7.27853771232416	7.06070948581149	9.32122185035114	5.84445955765763	6.40575991249609	-2.89334661644159	7.35360559749503	2.25708880689949	2.31547183268649	5.23878947267194	108	1	2
123	2.24371855990712	6.48127922944724	6.78893844755827	1	2.10072612942294	7	2.18210893272223	1.4716568103197	3.70098865688326	6.37398593707685	6.04121267034401	4.36523307327234	5.224023986924	1.56613808296515	3.03421036742648	5.14310257924921	2.88502020800171	6.20433842907588	4.7078992990691	1.83769451321577	1.99753349182349	7	6.82829385606295	-3.33578308245928	3.09820833026594	6.25779479099208	0.105869553758637	10.6260047372306	4.84778037024333	4.21311460120664	-3.12109864887098	0.658655156636391	-3.83767714112757	3.39237077192489	-1.35177900130941	-0.115816691551652	3.58396509368852	5.37154327236305	10.0717567271639	1.29342986724607	4.15444969723134	5.15883350609903	10.0032700627454	2.34716146269243	4.35952086579721	9.70687015095942	81.75	1	2
124	1.84925207849889	2.13023128845686	6.12346375631993	6.29620429368293	6.71390861310713	4.99420100631169	2.32814309749138	4.20211408868025	3.92218333901126	1.4272364256136	1	3.09905062659904	1.12794499757635	4.33842441825617	5.11009510028084	4.78055366610197	3.23830682731023	6.75668290811045	4.82201016126907	2.66135662674286	3.95626963907821	3.08245498767827	6.60080346607083	-1.86312138370781	-0.590193934342996	-0.431023299909479	4.3939876175812	10.1725471955944	1.25811788558221	2.32014380522241	-4.0306260395651	-6.78905195987103	-4.71075226927323	7.08998657770396	-1.02202738251633	2.94363376811678	-0.0234364155852591	2.76048677044786	12.078895796725	5.70015637361664	5.44124251029774	-1.42899406484346	8.2072833683821	8.42527916456763	-2.20454886516154	10.905052147038	90.5	1	2
125	4.06850192306096	5.76628444160245	3.72038835543241	2.94294162463805	1.75939326937562	5.17083453382547	1.2946224738838	6.30907314539253	4.9248872964422	1	5.87582187862091	1	4.03670865972715	3.83623462465201	1.00417431228608	1	2.37835622280338	3.53401024360989	3.73393252414651	2.30970019497341	4.80106227019749	3.59585296987388	6.54305072866479	5.15094543954968	5.14594099167432	4.0499938703236	5.80181424550813	-0.273704419349519	6.89409380495024	-1.46134003405081	-3.99956784949411	-3.33283633401375	9.2264992731008	5.49603757458894	1.64208882110159	4.19467095903976	7.56312099727261	2.64628132330556	1.36393658652612	2.64222315313906	5.44951209347446	-3.13783060369506	6.95448502559546	7.4108648163904	4.93509023657614	5.43566055154121	79.25	1	2
126	4.90845560103608	6.89087587160952	1.5553228585774	7	3.66346758681574	3.54850386142231	6.23844110988029	1.55443337353976	2.88227309245395	5.46435467633262	1.75850161352091	1	2.39587083041753	6.30822543922177	1.28434994860105	5.0446325170927	3.72096401500761	3.85881131467995	6.25605569272304	6.3020310966525	4.8817129836393	6.10413267223049	5.35305679745348	-0.99981424849744	6.51881533806863	2.03625945028657	2.13065183217401	5.82763774922031	6.19962361917246	1.53604043937581	-5.31218854933647	-0.0393120978915459	0.126887867389232	-1.72551513826028	-0.495531148361321	0.543524322145169	1.67798437599015	5.30488063935608	3.14640509382256	1.76269032539571	1.95548526116946	3.70195018526045	10.0389749221782	4.76095917093075	4.18612231359186	2.05228172909514	94	1	2
127	5.67203206339075	6.15012405329115	4.48433113305293	1.7493009549112	4.98392453784006	1	4.47177899052476	1	4.82318659737202	6.75923521101128	2.48492056204236	2.02965766750985	4.2893177783562	2.56898652793519	3.06493236415664	2.58764754688016	1.14495647756256	2.98327222341113	5.38955444246026	3.04877270325076	4.27401411831656	6.36688722485826	1.53890690004411	1.1268074310225	2.16387928920643	2.10143567759158	5.04973499383849	5.73557006133473	4.34347626853405	-1.16099239830068	-5.6230551599089	0.17964595923253	-0.0575014941162592	0.420399654862996	-2.49114160952866	0.810262858551947	2.23198249019253	0.825644526565124	7.91858829971789	7.13032024240755	5.75688456401392	5.05209061675126	7.03995458917255	11.3952150463211	0.748140758689446	5.1225155394997	86.75	1	2
128	3.73723153261964	5.3907666454663	1.7576269048767	2.26923752614102	1.1716798954167	5.62632075144403	2.54283690483379	1	3.27449446185378	2.15944450314509	3.94504091516264	7	2.27309255578843	2.26039057560189	1	4.62168665774514	1.2406790785554	1.58953798954879	4.67385254549317	6.99687184169826	5.81674906097849	7	2.98115564765324	5.31278396162751	6.05769455258823	3.73930727649616	5.63761602843321	-1.16058126150618	-0.0269311029254673	-1.09921340926844	-6.98358336726265	7.56433267565933	1.92604541803557	2.06691114708668	1.43085231393849	4.68771508857971	-0.0618584338574012	3.67416641553896	-3.02753055397428	3.53359112116324	0.389944107863139	2.93199405591296	8.72600780522932	4.67411003087749	1.55126048269686	7.40782882956315	74.5	1	2
129	4.5397089267807	6.72980955608491	5.43685032593299	3.27590495012835	3.5156748253661	3.51025384031569	1	4.18697389366333	2.93772826232289	1.758746508524	4.25855915641383	2.44713991170568	2.44381292476114	2.94031732245013	2.92746296756249	6.78414262133513	1	2.44302317813356	4.94099511746998	6.56858751033199	6.23639135886754	1.21816291098872	4.97226206966394	0.0864133122561854	-1.81582120455933	7.48952138727192	3.60150035258674	9.14197919687714	9.14017259013895	6.57327240722909	-4.10281662956994	-0.515891085260228	-0.329928415204407	2.74213713136352	-7.57952786761952	-0.650781222059431	-4.10856094582763	0.107397610898533	9.53231745035369	-0.266861026501101	5.23852652141941	-0.560769593643886	5.08642849446683	-1.25267697612865	0.201755630372662	-0.512360080357448	92.25	1	2
130	4.07570311541973	6.92532536466873	1.74505922719125	7	3.64507593148828	3.40220021697924	2.5519779720946	1.59008622764293	4.32358673981298	5.46813990581241	1	1	2.95896661969953	6.13348931724664	2.22374893002277	4.94355788671778	3.75230182791284	2.84207184788139	6.04746802034521	5.04286854341763	4.61278320132441	2.81836606182151	7	-0.0708073988239769	8.55855742080368	3.06535713331698	1.94186951728341	6.84841912642931	5.74832625829155	1.00433012462939	-4.34327472777539	0.18821726134898	-0.101671755930063	0.792298933906628	4.78218032328706	0.418257321140154	2.95588788794038	3.82439837127683	3.75514922269504	1.95673472303116	2.3630556256656	4.25341380026034	5.39183655460166	5.2198587989042	4.14730395698756	1.77205740495134	93	1	2
131	4.00796143940258	1.32252688717723	5.49381304301149	4.25344364288278	6.36115345462801	3.20639012896162	3.09918515360375	1.90730252913084	2.65900782917957	7	5.44466733215103	1.46831038450802	5.73763810839587	3.43081720765669	1.31392576994408	5.79856092076235	6.53751813695044	5.41961761842469	4.42947549273388	4.51216966638648	3.92610309892847	5.49894867422024	1.44902844625511	-2.7002746431415	-0.558945249577921	1.07495788742582	7.01320787464222	9.91466062227158	5.3457447373779	3.27447031391579	-3.91233293088876	2.0141198411622	-4.13998427218651	1.80645275459037	-1.34211743971295	0.973409363329848	1.98059528552206	7.31354730300553	0.556888590301372	1.11569437571592	4.26722638852404	0.0849751965682128	0.514376769459444	5.36362112378737	2.57312573468219	9.87201529130021	96.75	1	2
132	7	4.37722231028796	4.87040694340743	6.25917769861399	5.8581563461238	1.3402267427545	5.26763859409528	3.93941871339039	4.21371613899213	1	5.45017690321384	7	1.81104979795578	5.90920240676772	1	1.11394380578242	5.23669898558951	4.9522364321538	3.15656994554858	4.01711036352644	2.95431711109289	2.2997484110663	1.20013831893687	-0.565527606657989	0.544250937717011	2.16568730079889	9.11723799646863	7.756277667537	1.4990377661106	7.34146725901384	6.10430282668056	8.9428266523277	4.32009203993183	4.08868585130169	1.39347928848765	0.872431930756014	6.27111216809044	6.96487650042841	3.07513090672773	-3.25961234003571	5.63360251372072	10.601181632541	12.0080748617862	3.07373358340529	5.52406532767619	11.1056550132461	76.5	1	2
133	3.4776916454212	6.90676556004632	2.39150622415039	6.51462427438938	3.6506538077827	3.67615405578666	5.87513937123869	1.5106950395117	3.02820968303539	5.55669966487622	1.12351819812512	1.63969556312261	3.62214254481474	6.5053859148815	1.21131707477159	5.62490988596056	2.95806749978627	2.18193678307229	4.57994502001343	6.46332473669185	1.2589877816139	5.84398999046281	5.76911660267588	-0.534447914675644	7.69376292168291	2.70192557353376	2.31211862039465	5.34343468000514	6.88926550187375	2.24188299036013	6.937778604008	0.116261662700096	-0.0179281799311024	0.306623653344785	4.10014422017915	3.26000915704122	7.42289116401622	3.6295577947375	3.86001031092405	2.11521677562869	1.00958619658032	3.38193531700871	10.1107552420104	5.12440781717283	-0.501054545417914	12.2445116377209	84.25	1	2
134	1.81245718179395	2.03753258883874	5.34016936503897	7	6.08282275715472	7	5.13023653898414	1.58225170759033	1	3.40812202632921	6.58204350685561	2.35052587976921	4.79481676235415	1.87237801850278	1.47279155801439	4.51213547491628	2.6823734415636	2.96610190771562	6.82896361896567	3.73965460840301	2.22008312089477	1.75197884162461	6.0624713482618	-2.76022868214839	1.51702041217461	-0.624755311187613	3.84095422863113	10.3003342399801	1.82503005775575	0.526676555029907	-5.38959574649227	3.63268457092202	7.75308837528004	3.45176592320991	2.61821079746111	6.91032797148656	3.66121984448679	3.70113710927346	11.5241561647974	-0.119832041610821	-0.942400222031881	4.44338552170833	0.630086804240021	7.08968048771309	10.4934380033649	8.42968837499084	86	1	2
135	3.6753610655105	3.67391454725917	3.17262818367579	2.42923954251956	1.60443464543621	2.34675553066465	4.75190402762017	1.93933786046128	1	2.42155684445295	1.56243849738009	3.2935094062661	6.53028554644026	5.16952773402422	2.99415246676506	1	1.89299613168322	3.75731690860342	6.67011023799606	3.00806655754266	1.24414210874604	2.0069519159913	5.53714876534084	5.15224857076498	5.96844315174134	2.89430146861401	5.88150453301195	-1.60179997029218	8.92989007318859	1.17151935561243	-3.79728640985386	0.515208380558356	-0.0984849963597945	7.18202353596194	1.42203763089358	-0.171030453852504	0.92963028198749	3.48017921628981	4.22739616340765	2.66504568680542	4.68859449780073	4.93609577331268	5.74240454420734	5.30382309658565	-0.513256591274518	6.24956813598212	56.75	1	2
136	1	1.44652906385311	5.88589920846022	7	6.2924650314124	7	6.35542629788694	2.22151917668657	1	2.62370769820298	6.91469159244997	6.84867006143932	3.4871340880797	6.04797167846507	4.50787117463817	4.40092925659354	2.17275333165323	2.89997549999639	5.7888302304376	3.49816544868473	3.42044539792605	5.49794050706757	1.72458967798894	-1.68911192210874	1.21811085774767	-0.296494434509064	4.28313192685015	10.6707935070585	1.78285508421922	3.52642166425769	-2.78790965302425	4.22113878951446	8.43766629032378	2.51220447755799	2.17302485616807	6.80392283405391	6.56763072455908	3.39137076042295	11.7667479294429	7.0496411009068	6.80268346859738	2.3925566530076	8.80687722639744	6.9992081268818	10.8665898429729	6.41705473675018	89.5	1	2
137	1.8146420340363	6.37883477064903	6.37547666345296	1.48287054119702	3.08947807958061	5.47116840615124	2.12117825327568	1.8558769420438	4.57536599647602	1.42162249779993	1.69430495371405	4.45910022885106	1	1	1.10899330904818	1.41423847593463	1	1.52679624289436	4.01643585275872	5.84924647649044	3.16770325362768	5.79600570895453	6.83813760305247	1.54940961783587	-0.00942683357227415	5.26583218314199	2.40202507107989	13.9473370327256	4.07847301900763	1.16495804698483	7.33777177679292	2.31341759045421	-2.20424875298874	10.8133166011323	1.22824705480212	-7.23168243455363	-5.90210973863355	5.86752544244619	9.5355647033872	4.56706931652308	6.0680226022971	1.2292609936812	-1.44904529463766	4.03532873804423	3.90615638310039	11.5317416114636	87.25	1	2
138	1.87673676244801	6.28150227188738	1.24928202082871	6.95000011883903	3.60339916652324	2.50091711900677	1.48652709608411	2.370529212423	1.88763045291185	3.68394842938403	6.0394259261813	7	4.16397495300231	2.30932707291303	1.61964922392062	4.94107922849476	1.45642035125128	4.56992816838187	7	5.23489342735287	5.94490103400799	4.37981622065231	3.37314938019442	-0.0111047248408389	6.08985741266364	4.19897896701847	3.1087683182558	7.00929296911166	5.11960794531729	1.42077392361617	-0.739926202189827	-0.256812123942743	7.09153409204582	4.93596632062879	-1.5758407792992	4.29137041632641	1.79946965894154	7.89302841887678	9.03307383591505	7.99431210146369	6.19881017879687	-2.71218464887498	5.16779923457465	7.8992523052158	6.10803653843192	7.27290338316613	97	1	2
139	4.13102111183576	5.50588245547282	1.57422925446835	3.31979393046646	1	6.8817607383705	5.1294620006042	1.87138657873487	2.3895680940803	1	3.30323585881065	6.11645092700107	2.4896975997352	1.40153903178621	2.04783978502849	1.93191079419399	2.95446197260232	6.04251116609845	4.61971585844933	5.60613176306234	5.82375526191356	1.39069434152413	7	6.4411770488556	5.55813202886334	3.29991804151544	6.44355718091012	0.0480937727802302	10.6556557121513	1.04131186600317	-3.42628232229409	9.43945248260841	8.48567944688061	2.72994494742873	-1.58671021235284	-4.69735473741509	2.71054285774762	6.81799721056482	4.23024987081217	4.34169712075087	7.20036001458826	1.67393770630813	7.11310704848722	3.47695969590949	4.83581801788196	-1.43629896170285	88.75	1	2
140	3.5137273848505	5.56335994346255	3.28719452523914	6.39940606192905	4.63152168451603	1.99916413757593	5.98206116052931	1.64438183300939	3.70807478126971	5.85246382829106	7	4.4815072437916	2.51616577501836	3.18533385765978	3.40713230332648	4.20067450389506	3.09171204246333	5.66704109794658	2.63102245024396	4.18110496880127	7	1	2.45679221989992	-0.188838172686563	6.85654130415889	3.34520302910658	3.58802178651217	4.4832666958268	5.64585073890145	5.74823340144744	-4.45650294307151	0.351319368504826	3.38311644968852	4.38160277265427	3.64432778391773	3.05110933982336	7.21990014089678	2.3341799148097	-1.46684717239804	1.51539322629542	6.62831350736247	-3.21175470663508	6.97067921157015	4.88943389358907	5.38405951001306	11.6947621126842	66.5	1	2
141	2.31494930710553	7	5.52699723453468	1.81076108458593	4.96428159094039	6.91805181360633	1.62392754865291	2.38969660049313	2.86540866372763	1	6.95661176581853	5.21365409603092	5.13767778833076	3.63062411745662	3.75208491065292	2.09829554805544	3.24721503015232	2.76944501314377	5.41486878445382	3.47238313990102	6.4198757665992	2.56782697045089	7	0.0581349973244802	-2.16472539589151	5.15610667455091	1.28346345176186	7.98704577632448	3.81951367762086	-0.236126891058834	-5.43542880689859	11.4466156754967	1.00745508663375	1.42529387556458	0.199579715633024	-0.307458892457392	2.75610226775768	6.80561914098754	4.99120636062209	3.45033543464037	3.79235094175704	0.256111444918863	4.45671694894756	8.97308047519261	4.21434325495401	5.39199727782541	86.25	1	2
142	7	4.40153080267049	3.89871277578428	7	6.01403219153715	7	6.9005130141861	1.63364231853638	1	3.3311103934164	4.89434502213398	4.96263966053949	6.49971695488983	1.01831458169682	1.83157502172594	2.1337811952413	3.72920969305733	1	1	6.61204853614138	3.62532611588844	1	3.52862873502767	-0.939685896458659	0.988662301952059	0.544795979626164	7.38879192709331	6.72494442089639	6.9261845077407	2.54078289299602	-0.086622396254813	-4.04811206817109	-1.53093651078475	1.12415912034686	-2.4994916010264	5.53897370252377	2.77944044608409	6.58846307655099	6.68283736219964	-4.48056521059734	6.68696090942742	-1.8719890689651	8.25708154468955	2.47307211772297	5.62070301157849	3.96779141530155	93	1	2
143	4.68137554146029	2.17989768641848	6.31267156077059	3.53008152112567	6.27479682582325	3.43614814503979	3.54656745740949	4.68321739482732	1.29209305747747	6.86313982382888	2.30249556804116	1.87425040178087	2.95473485651746	3.37017287532464	2.87170959375798	1.7699161288565	5.16571144800028	1.7455321069705	3.47611342494686	3.81998852562762	3.70540333956828	1	3.7864078996893	-2.91254191698364	-0.284510123024335	0.774066224947873	5.68428645517586	9.32052967461221	4.85159429163043	9.43621817349816	-4.31303963367096	1.63806293548901	-1.07530854953494	2.24074772933972	5.33718253658752	1.72684879737974	-1.1219157606375	6.42849744105829	-0.55284650604612	0.512358141678052	4.69911531358695	9.71590501030168	7.18705620483075	8.48804753248715	2.3331668254073	7.845537769747	95.75	1	2
144	3.0482609989357	3.61060873894576	5.58990737009478	6.6230905486244	6.00953230535712	5.64320242498939	1.59709133587065	6.54164876801588	4.7716034849684	2.10480747481385	5.12213252714672	5.07824776488895	1.83912718225356	1.67319321552224	3.42724552131752	6.78162963154138	4.51993484803846	3.68379993825671	1.5735021379743	3.57132484382883	4.03690173983952	1	3.93266932706652	4.26278811005179	0.573753256815433	5.78617725554967	1.32264264858891	5.05691111508611	7.78445312895013	9.18118965309206	-5.73643822384758	-0.387627008548383	-10.6384515567524	4.89352476572641	3.30325894201037	9.83905017231424	3.38438838400009	8.4091431915165	5.59193911170606	1.62154061638097	9.60003673496701	2.90060838149946	4.11685762373875	8.29029548583539	0.56253655326696	1.38660431312384	75.5	1	2
145	2.46081182783311	7	6.65023985732496	1	2.84880649163997	6.07670598211909	2.00673226583607	1.9776138023228	4.01731872455621	4.42962986163061	5.81450244674855	4.13570647808932	3.54285675322111	1.20032250971554	3.81883034604975	6.44516522519791	1.48187219290925	4.38053019669529	6.61902526222078	2.35240504349244	6.10859278396471	6.78923108580506	5.6683953085868	-3.01826815449013	2.06213456949433	6.03348465362496	-0.00101638416535734	10.158267128853	5.03000126342024	3.37544645216237	-5.49389701787619	-4.411334028759	-3.58679139457971	3.36531042543219	-0.756071263597845	-0.0199161209181601	-0.507748661233594	5.63875869604446	9.30081705830923	1.41109680223009	4.13992042754089	5.42352612118459	10.8365806634242	6.04455197110035	5.00787678666143	9.70761980047346	70.25	1	2
146	1.08332123519962	5.0589626767122	5.9838224607012	3.27501579168046	5.95589714077939	3.12465218469765	4.45633132683438	1	2.20540512040395	2.9240759639579	3.08697720454575	1.25408440724282	2.76788883449451	4.07900585996242	4.60167013776259	6.91957753184602	1	4.26601313849962	7	4.05785081670877	5.95263062529546	3.87021530884152	7	-2.83505795435094	1.9299023873765	1.13173143651046	-0.335789354114534	10.0697968690097	-2.3991405738689	9.67801770878632	-4.35547901683463	-0.557285149755424	-3.44212491686248	4.50805215019622	0.716254018231772	-1.78276307560189	5.4864564386048	1.06546802478615	2.06466227517812	-3.98865458544208	6.36392879451567	5.95350977386661	7.6511191023548	0.747009818028698	7.00561065734257	0.0842200679565518	96	1	2
147	3.67813042922654	1.70680453656232	7	4.11921241660125	6.18895977050754	7	7	2.76061747682891	1.04510442767182	1.45512725931058	4.33970486440678	3.30973021275841	2.85968336264617	3.65462811226522	1.41230701974994	1.69851476808573	2.1593806148976	4.76118783670225	5.25309180717076	5.52626564349646	1	5.95670751908548	7	1.85769420447031	4.40296744182447	3.22383243179994	0.764848856885106	7.42012684847466	8.64002967663168	8.74565739373091	-3.53115823827098	-0.395406514233092	-2.33492822846947	0.856869125436936	0.515498914144057	8.85958328945765	0.729088575565666	5.8095539694432	8.03013086013387	0.387962996077009	3.48662913346107	10.4647393218164	11.313176542197	4.36716284773571	2.01670848152535	-2.93111187268704	97.75	1	2
148	7	4.43767273426273	5.12775629342006	6.18772237955536	5.74423782125526	5.06167213903842	2.16959822863063	1.51786824196416	5.97324663014411	3.13284981728626	2.177423988759	4.60544793620883	3.53208522672122	6.82522135731785	2.97635053158818	1.44055745588329	1	5.21237452838481	6.59459547083086	1.12814570394658	1.02170724690419	7	6.91576129586053	1.22771269238582	1.03735142071729	1.87696040132442	9.03889203289277	7.15069308962693	6.81272418031454	1.50114123124371	-2.0033343738461	5.1737943964306	-2.26145556314114	1.48566048628739	1.95165499044614	1.80647097495649	3.28883027108615	6.98662264640242	5.01517195980981	4.14704148621183	6.52670873630907	-3.16969393006273	9.21997814726648	5.68637104258994	1.36291371028882	8.26600150887113	87.5	1	2
149	5.78853366524701	6.16881233609612	4.22353676862292	3.02431315214056	6.05931211494944	7	4.87221426316725	1.84798094296566	1.275758708108	3.21706196733467	1.75440802400176	7	2.37161288302806	1.6081483376351	3.85791471068301	3.16732952384696	3.88097009021031	1	5.30198791496193	4.18571296976977	7	7	4.37239857783581	2.75705888329362	2.81444329131489	1.12952208848017	5.01356386465917	3.587160090726	3.59472295588924	0.687331261871036	-1.55718589522756	1.80945263741049	-1.6072410400481	3.75992650285701	2.21760345557386	5.91676789565961	0.854296565724217	6.98145134138415	8.42314189547507	-2.26530027164211	7.89696147106607	2.85848563718774	6.73176575875116	8.1141493319136	-1.39032269959015	6.99538888580263	94.25	1	2
150	4.09693265964506	6.80986146988661	6.58695975513264	3.04956378253314	4.25875356883197	3.53891489804481	4.12729806001952	1	3.29875098183656	6.20031834289464	3.72964498731304	4.17019862848786	5.14924326422575	2.62759932437065	1	7	1	1.15114139223421	3.65462033725099	3.736860689667	6.26691063075624	1	3.24060997613045	-0.279162849786972	-2.61865067356445	6.35752850199566	4.10521663096806	9.52551361696936	10.2368558534139	9.01535046076678	-7.18588320943962	-1.09437314258184	-0.650080812596303	1.62921023184854	-7.14176726985573	-0.733530572291353	4.47285294559561	6.38557509324723	9.97783058291621	-0.0366876867533678	3.93465746418514	-4.61618706810356	4.26289277979867	6.30037019830617	0.359860965734658	0.185164378617897	79	1	2
151	6.5841414724428	5.56860504457956	6.33583985322048	6.47826603149341	5.05693978830233	7	6.73795268622656	6.77410123063042	1.28372890021738	3.30894729403466	1.25139260243504	7	5.53518902286987	5.90178154090851	1	3.84152881386891	4.36695928789173	1.7420011006972	4.44240108141492	5.58910863971744	7	5.69092743802284	6.83605479144527	-1.94940374627866	4.33054079954868	6.42796273896665	6.47748119504863	9.0602196189308	4.66202251451066	6.09060765873458	-4.78927955836343	-1.41766145652099	-1.61667519051202	5.13629171464203	1.83184320152194	4.2152641998576	0.785813227323058	6.4819029816893	1.40601612778066	-3.16140044734691	1.57694627340376	2.04674547930115	12.3884262803955	8.20673190043755	-0.44653873000043	-0.293795494876799	89.75	1	2
152	3.12266898957173	6.23022053095189	4.44637998109524	3.8765971094791	1.50655904724438	7	4.17931394010754	1	5.60173803545667	2.57163599282449	1	4.24581417154881	3.19644528474969	3.70394740932889	1.70336983109438	1	3.84773118236794	4.63812374364115	2.25787627088673	1.72481328963268	2.93860814265045	5.35792664789895	6.12725042569381	3.73880820328987	5.79805538282378	3.27119259025675	6.79774014990224	-0.735886099693147	5.87812759207173	5.07676997409278	-5.49560093730633	-5.44405928083906	-3.92652444023644	0.0999308224712859	1.65523602384717	0.573396643777017	9.00612064226996	7.79094734151929	1.87276920970009	-2.18860045357911	5.23472040221795	1.56927571241426	10.4046437598728	4.89638547212396	0.468561430942541	12.6337295935937	85.5	1	2
153	1.24589559256258	4.65058670844166	5.02431106906787	3.82985217502567	3.45572848113694	4.37499268769509	3.54885297787897	7	5.83811957826536	2.41138948597426	4.22164070007306	6.24348683559844	4.23784362915977	1.53638198163947	3.45692485934067	6.84414580447952	1.08056752502984	2.76202332376723	2.14640632946105	4.79252227318879	7	4.3077491215907	1.32605676534442	-0.792930574705971	-0.736321203976372	4.7380743994277	4.49974455551515	8.4932690340956	3.76579086797165	-1.06437882500285	-5.26838409115384	9.87504512915131	-8.18807212449804	0.926484107131771	0.696806588010665	-1.02640164115776	-4.81687852876095	8.81547389942788	-1.50834995798166	7.55484018922207	6.93716634180178	15.2167664085164	9.97642086517599	3.0975080233604	1.85720602990503	5.17735074658611	78.25	1	2
154	1	5.58916926665131	5.78279678055533	3.51072733649262	6.31601120786218	3.47513384735627	1.18919615193714	2.44408176823278	2.87606853443102	5.72938804659136	1	2.58511158220208	5.88036761614561	6.44163249310477	3.93646838912845	2.32515698875338	1	3.07279073316985	1.0507238782479	6.68556074399566	5.1098917739599	4.41960247388524	1.44554613138708	-3.99302487864577	2.41242812688906	0.342295407588386	0.111648390210396	10.3067532523594	4.39818017218726	-0.304862915728156	-4.67884160512842	3.20649391291125	8.38085053298426	5.38929650213541	-0.552852079040762	4.83226914986045	7.585003108333	6.04853240224517	2.08484067531385	6.48052116814313	7.2160626796938	-1.95156943803492	5.57359366472879	7.19298278185473	3.55551392788954	13.083931273729	96	1	2
155	3.31486200522304	3.18020029323767	7	5.04553302272047	7	6.35465750217565	2.92353648990939	2.54758936433782	1.51277357529437	2.19278184210659	1.19372237804184	3.68182103915556	2.21260346864346	1.06121713179642	1	6.72897028364766	2.23237290519533	1.96540032337423	5.63524480786175	4.69738931133727	3.98349665384608	1.67972369787966	1.93609719909599	2.01957295394182	2.77431271821332	2.81547757034484	2.21849751562216	7.54233712409235	6.93514660082331	8.10497178173246	-4.91059184089346	10.8228278278334	4.40879257291784	0.98785583339668	-4.99371464381442	8.26357068144223	0.541707297917665	2.93414826790941	0.105829380140669	2.2111606422295	7.42257625057666	2.8903556323606	10.0441869810089	3.43043766587142	0.681472028759328	-0.591196231233241	76.75	1	2
156	1.28009771406903	5.9488425794577	5.51449514257272	2.59344080208408	4.1414056711088	5.35106454730177	3.49606152508225	2.58760547449228	4.15068571509809	4.208333328016	4.82252498215183	1	4.46608245859596	2.12371606306287	2.53241803522144	4.61370636272908	4.08425924605732	3.97508703148224	1.72139438395227	5.35005361189545	4.71599745991	5.53599440737496	6.57609623931505	-2.87600291910394	2.31648925225326	4.15492626050365	-0.831231154810875	9.27952329113746	8.60144899137906	3.88754035189104	-0.427707763381696	-1.50614881357043	-1.97401961713257	14.3639366219626	2.37054201505614	8.72637109782459	-4.2792917537533	3.64627432593929	-0.710529327358949	8.33607143649543	2.17660533227319	-5.28975014319863	6.66959035409924	4.082195907303	-0.622140278968323	14.3196687087327	103.5	1	2
157	4.85817123002531	6.61195477176217	3.66426905362929	1.29573842811322	6.01802060060138	4.31008194045858	2.71033981348996	4.45478986065386	3.21635931265517	6.33994834223263	5.35244839745834	1.06005289776608	3.85292082730085	1.35378803959303	3.29202305525517	4.51969248365772	3.62394551425565	5.55091677945568	7	4.49398974231295	6.12580943932393	2.60654898832623	2.88268196874859	0.478033595243787	1.06224219860945	6.875040236137	-0.508792619095272	5.71372030640351	8.46017636118572	11.3178720337147	8.06146280395301	8.46608582532179	-1.8715650480838	2.43331585859656	-5.90237050869654	7.94898438592847	2.66032878479592	6.80233746802421	-3.28139506749721	7.14866777025725	3.91803013280186	-5.47272438462966	2.25246422596734	7.50676469917511	7.07785814572626	5.11651762259822	81.25	1	2
158	4.70719013005969	1	5.73825272338923	6.1288583666762	5.728183377411	1	6.15327696581784	1	6.35852722947704	1	1.45295859770723	3.09104110668611	3.45299546102605	5.46543512333787	5.86030764093751	3.84051742245297	1.4633920204527	3.71813735085334	3.02214221656855	3.71664269939457	1.52698967917494	1.51149388730899	6.73765534009052	3.51910393195362	1.03520393948058	5.05600547410799	2.97485720381184	7.91070418693895	7.96706424837776	2.27708621089597	-1.68882463663099	2.21761564981696	8.56109715770222	7.96056823756523	-1.80186736916147	4.44437308385266	4.25401919242861	8.08191447685699	3.12257924562202	3.02479867858577	3.6174176840518	-4.1843429265284	4.78658715091861	6.61093573878923	3.93272300165039	5.01043192600529	82	1	2
159	1.52466869453765	1.75270942764885	4.44003761674211	3.07136410695614	5.89647269999177	4.0362911546148	2.9672386371489	1.57836022124494	3.86716360373064	7	4.77685482173144	4.17643164967141	6.18402558808999	5.58289175381306	1	5.63073419068127	1.2872113292129	4.97948006680631	2.19381990991677	5.04275285122729	6.5916616200121	3.03618821694908	1.36327870707754	8.90542019341437	9.63196185884231	-1.26552248192097	6.85823802215678	-3.05230670174561	6.95858780346972	1.78644604597137	-1.90164940309622	-3.5919741481454	-1.07654526062014	2.8215130976722	2.39573648363027	0.864213157016144	5.39946277219047	4.96064929206831	7.73345254251843	-0.743593087135117	9.11022634482605	-2.80800489987201	7.91436091446772	2.90959993504048	2.7275297291008	2.3719867851974	74.75	1	2
160	1.66639192915117	1	5.52995617311008	2.50249080378457	1.17766735567113	5.81038686317194	1.97878772430725	1.69556077051884	2.81062470346754	1.04764378057216	2.41939547994149	5.79618764369368	6.80238897612947	6.42772092079991	1.20083196492782	1.68611257172489	3.69872839803508	4.93866260200359	4.78298328283217	4.98012101953992	5.08955159194239	1	2.28894621344295	-2.78270464538583	-0.0442127832865576	7.88910475226747	2.62333008151692	7.48851472691342	3.08845207412154	2.72507160922031	-7.33636601821558	4.90598651832142	-1.23956597511197	4.18749898931962	1.66586887701079	2.30558336450832	1.33417538201046	5.32073588086875	6.54276403021479	1.22486595192091	0.696336981590147	9.40280747132283	1.47156020666098	4.3402297796534	4.06948822567659	-1.32108430444754	93.5	1	2
161	4.61511032707425	6.78584521917851	5.21798405772014	1.08218322700857	5.12245160672535	5.60509317923406	5.29305055453974	5.91099706499767	3.4293359250834	2.61440133293855	7	4.28040226980815	4.34697806043262	2.5365187844971	3.92323877588562	6.64608792358179	1.42457439852654	5.29276076884439	3.70399147703048	3.23503482779464	5.01605055529046	5.94729230525623	1.29008762012608	0.463538735108342	3.17836511161407	6.49536484228686	0.200155102901131	6.12926375671941	5.87134845578104	-0.0817560277778006	-7.11408919815769	-3.30636443015949	2.58537273344708	3.0760649704071	-8.00948864328575	-2.40951691659135	6.87312556864931	7.53581639146026	-2.37041104749406	7.43224023558974	1.07983004492209	1.01560280301509	6.930423052028	6.59650663537023	2.6275927846446	4.49806020890833	83.25	1	2
162	3.61648977368751	3.05906604594502	5.95405833143859	3.64289151680356	3.77448501260942	6.69158342258069	1.42827240037306	2.86255145327363	3.761449657855	2.7465858848014	1.71755744621441	2.61691273365015	2.63656143264699	1.65342857966986	1.4692191277217	3.76636095195752	1	4.66498915017788	5.48594880679815	5.79475587620474	2.22963251283002	5.00429027233677	5.82156927446814	1.84052214467168	0.973676873897006	5.10901052424204	0.742660422273263	4.95519774500794	4.88058671156695	9.99804855728927	5.44415525925489	-1.09608486974007	-3.30311147128952	0.0252743253702302	-0.48041472264497	-7.4721200546756	-1.08086246633408	7.212557446891	9.03639072005031	5.69366165621234	3.75451100747063	2.25468058561211	7.31141524853546	5.40784411345106	3.59965630463179	9.37380583163835	85	1	2
163	4.47569241482556	1.97657131353542	5.60106582140792	5.17255633744714	4.75222908909147	5.05061166075759	1.94299448015158	1.28842085502006	2.96729493214226	4.12842383488111	6.94536670388491	7	5.2632142695724	2.64615578545726	1.61607963762672	6.32328702736671	4.43666741064475	1	6.55850877660963	7	2.79234748969946	3.12767507508591	6.98872554626546	0.755239564172597	-0.730076195882839	4.213350420627	1.70331308338575	4.42658946648896	5.41713659847546	3.28456514865309	-6.29219214897955	-1.25821160895917	12.7599612052965	12.244621010088	0.544299489981341	6.89274242017286	-2.51457671658003	7.43793126865921	4.45662251175278	3.35465618198774	7.75535234362327	3.52990439340033	2.44126761932253	2.39449021283092	3.03280729383745	0.581573967587849	90.75	1	2
164	3.26966501030698	4.67352616348606	4.3912673748113	6.75446246088121	6.57351994040249	7	1	4.6317256777952	5.66581815108921	2.53252761593863	3.89743043270136	3.22402820235066	2.4312946026848	4.17613501907918	1.62499967166975	1	1.3237467694154	5.26535134501846	4.80216491674696	5.3322268986411	2.76558475675617	1.9003777958715	2.48464882728643	-1.59578192928208	1.6254224606811	1.45075011503583	4.42844393006749	10.8991575410596	10.8541171016372	9.89889470276378	-4.21323787341705	-5.93268946981817	8.53687691461777	5.08833001323298	0.0628723965122616	-7.90433322663343	8.70994808886597	2.03499738123195	1.04790715829392	2.26586036353869	6.15114914628271	-0.510501953183752	7.23092259662369	4.28645846113259	6.05954012101997	3.8224806241066	96.5	1	2
165	3.58286160461483	3.21497801703136	6.05172514069342	7	5.5663885274273	7	2.38680389773084	5.24883022047763	4.77149777052116	2.72694173384457	3.83695275335089	2.18469196855308	1.30174978653017	4.62871719854667	2.63717575141151	1	1.03703824182934	6.29013831177457	4.17532355130981	5.5344550047226	2.57051662228914	1.37863016416315	1.99486233355273	-1.2586516899413	1.78810153102403	0.885374462610143	4.88585924022433	11.6510277113891	12.0517422776384	10.4318018754219	-3.23607535796974	-6.06805566110311	2.70611164888857	13.5231439188593	-0.267111246033166	-7.39391553865481	8.92193827710143	2.40942457226856	5.23380067956808	2.69158083232317	5.49133599143935	-1.03246818283247	8.50561280871078	4.89398056090486	5.25667150487062	4.79692571983102	82.25	1	2
166	4.46527764118418	5.81755266032127	5.0257143957465	1.87016487197757	4.52209890805598	7	2.51931940528	5.31376148622051	2.31930763386259	7	2.86181551817988	6.98774701743553	4.43555312381228	2.0743866558621	4.39036554286621	5.13602381851708	2.33376129772322	2.31058839362687	5.1083985541522	1	6.40285097246473	6.72495652554435	2.01565785664229	0.733426629008076	2.8428653179895	6.79433742411606	1.54652589211171	6.21048351109903	-1.21805659163015	1.1530630268229	-5.97803465059961	4.16822670928293	0.552033838381877	3.01379801077736	-6.78162646535	7.76931461256358	3.16143838182123	3.03396424715335	-0.984768127814857	7.21055051553243	2.42666615798275	17.639270464107	2.87041564472281	7.33021179861047	6.18478964163113	4.21491481444864	68	1	2
167	1	5.65856608541831	6.9133600894308	2.03370944776717	6.53862634304157	3.40520674925295	3.49503770563843	1	3.19086649157771	4.47059049624152	1.4670801069609	2.49447023180754	6.00285298495168	5.44067585070338	6.21247789181	6.04505738314728	1	3.26636574457233	6.15450482661085	3.75861635584889	4.74004782013226	4.58644366360621	1.74240237877274	-3.86092576653401	3.08698810551848	-0.135532089101397	-0.493495979162415	9.19678052957665	3.70139157923373	0.189286375747537	-3.41386278855645	4.16009062939531	9.11378450456691	5.45955375804123	2.06236892092401	7.4220663896877	7.45127918288998	6.08330961157872	2.00408489624024	6.06523064035726	4.42872462793596	-1.37902969753666	5.90369174536963	7.38519379559791	1.09922504436786	8.4302344215165	95.75	1	2
168	1.95705986081936	6.71070420561207	1.87312999430358	6.6124427213028	3.37723159519265	5.94391493681813	3.23786773248253	3.54527125375959	1.17265094257184	5.56578550891524	1.91955247187536	6.48896558516745	4.57579894599383	1.50311203411476	2.27433408192305	4.1461668386493	3.68018700025825	4.53211026148705	6.59644496733363	6.08032157056663	4.68841786994798	1.18095280070977	6.63680488511316	0.128172663464127	7.59585472675673	3.88321583765675	3.60752762428425	5.83229625853038	6.72545999049868	6.01568956793252	-5.07299816612918	-5.30302277462981	-8.76843780985705	4.3227015304402	-2.39923212915404	4.72845951872079	8.81403680664857	8.39025187736759	8.85744261491859	1.17119907896041	0.562301296925516	0.269328586173353	5.36875926015329	8.06375906302938	5.8696729874364	12.5292738670817	71.5	1	2
169	4.43542671579722	4.13755001891775	6.46491318453582	4.07575118767078	5.23232366692309	3.35276831853534	2.39379837205954	3.84954892432007	4.37103866693124	4.50993565694293	3.08128777124683	4.61701783630176	5.04720017617822	3.79962768802116	1.89344620771386	3.71447689932377	3.75938922159283	4.44945015693079	2.46780321969915	2.95457234297871	7	6.39903965717589	5.34569140309525	1.3133045231478	-1.14315177492724	6.13843261310792	1.81882507260675	5.27054474524928	5.3300705587022	-7.30491698399474	-4.73708175990458	-0.544413484343325	-6.40132944583676	13.853625137519	-1.35142455229047	6.70874107330329	2.01651796150324	6.21475695044167	11.5376020624076	2.92440982370465	0.0495466236866886	9.20058555466771	7.65356910968015	5.0180135308602	5.47543982308641	3.14277916977567	72.25	1	2
170	1	6.67523143781743	6.14050389646681	1.93520126379252	1.19428348050498	4.30879977332441	1.59372383819043	2.00641298214962	1.43375376844388	3.90819006782388	1.61630458663983	4.7533514012948	1.27751546674303	1	3.10264129147478	6.48676823440642	1.52129166239227	6.30674721885657	4.68435341878101	1	1.35090366010167	3.05485511891401	6.47421366827049	-2.78965344468427	2.65635632801621	6.78331183713948	0.280358293318873	10.0187148981867	-3.65512008998569	10.0692867176792	9.23924481711609	-3.58417712724046	-1.2907998402636	1.20701033620966	1.5009661311735	0.742727004527637	8.55147525017371	1.45412017904759	3.55301634302592	5.54025260762736	6.75372286738246	-1.86919952584289	2.31891310186941	7.71141545886287	8.0203785839305	7.28686290359722	71	1	2
171	2.81223981745179	5.39132360691507	4.86031404755136	1.2240224943005	4.05112259043644	6.43977672293509	1.59313962787985	2.62007815600381	6.57834883626845	4.97617475212728	1	6.64880406450415	6.37925127915843	4.63247682198997	2.26542822269262	1.99329169619235	2.80339602947101	3.18876799144086	2.3429935446254	1	1	6.80634190384973	1.981678878076	-2.55347430322879	-4.31344891504793	4.55561581468262	1.77774022522192	13.5132022054249	1.81080569809038	5.99960101786112	-3.83693812526217	-0.698072857508938	0.772958504001007	12.0314055892761	0.534390238994432	-1.58925047553582	2.88350082822056	8.14221882133176	9.41560644152394	6.8886509387126	4.19552235104315	0.579954162010725	8.74554261425103	3.45352648497411	4.90148663385515	3.68263238381209	81.75	1	2
172	3.47254033971017	6.98863169233715	6.37541216737343	1.6753989812861	4.82005638105769	1.2063021138554	2.48722535238079	2.71088195213237	2.21007644867491	1.85739153710107	5.02434915127361	1.49909275030927	1.89596045361475	1.41423073741928	1.25218070124221	1.3809181812147	4.7881785638471	4.0369755839008	5.43751245284732	4.08934495592652	4.05943235287735	1.18823610263943	3.78875520011766	-0.745872618402448	1.86341038536827	5.70456800949461	2.21029142845224	7.50007417403855	8.22287793253302	6.86876485633856	-3.64417496205883	-5.89771867779613	-4.92681773059248	-1.35271373758752	2.20022656480821	3.8089669681473	-4.04336118325742	9.85521442069682	4.38269765418361	8.32348191824132	8.64771997743206	19.3704584424504	8.50278710152451	6.27282726210584	1.78350702602831	6.50373972895388	82.5	1	2
173	3.96251158421807	2.2111203207601	4.80779342740847	4.61019894981887	4.55056120241968	1.80030790914047	3.66679652134521	3.71217695863892	1	5.45492156557074	1.88836473980855	1.21272886402324	4.75864994238403	4.77040602164687	2.05556995074374	6.54158135011533	4.21972195348937	2.97965313132659	6.0567131472251	4.64239462278541	6.94293025714598	1	2.64843418866904	1.95818613311533	-1.6258701160206	5.5636772250787	2.46502380051002	5.22355651942601	5.58994669962463	-6.38665990282461	-7.51927803810996	3.68321833003415	12.4242217080127	13.5366796726197	-0.381557282656594	6.91000518540683	3.73890710672804	6.30935518893201	10.698737966486	2.42965577658808	-0.0708713245270602	9.00412345183378	2.1548084179725	4.68186900811361	1.20650151145257	1.02964760526301	74.25	1	2
174	5.49749282647913	1.62345676664294	1.43396730233772	3.33619495958607	1.15196130661864	3.49452836739105	1.76879498611327	6.60466657717028	1	2.77388352316573	1	2.08933238507718	3.02595069721495	4.80701083855296	2.51333197365521	5.94454272119655	1	2.94680761234361	2.08625214519865	1	1.80005394616591	5.0256657744766	7	5.97144817411068	6.1013376094012	3.67956214279092	7.05319927259342	1.20309771637286	0.596146426286684	12.6410357218875	-6.8252581631871	-1.95368825719509	-1.90406682982242	-1.42375894891079	-0.222276929593662	-2.0707066956677	6.54949261873084	3.70704616774913	8.64409800227536	7.03010381736995	-0.498569849256271	0.0258367122173043	5.25762109113956	4.3505392108237	-0.851989446566425	-0.84348157247494	95	1	2
175	4.06118311781522	4.69500443017568	3.43402228192437	2.41876885203675	4.71412830224775	5.24571033296418	1.94535858791802	2.01470010484596	3.22601429360143	4.35158681115104	1	5.82575581380122	4.8481029073714	5.03250616675158	1.66259062881833	5.74843824189557	3.57962432327675	2.52787409289847	6.40469626629188	3.55003862756557	1.5311356216043	6.57540201569327	1.71934055545417	-3.89841662067742	-4.34330346261939	3.59128038777794	2.54182868544698	12.3318248404811	14.9401735236616	5.94418090290391	-5.20139788429387	-1.26439923268234	-0.449457709857923	10.900102286708	0.0133215082200704	-0.198606371863467	2.10395835428012	8.07207982557336	9.81157382602552	6.88235092091004	3.99300352395693	16.5420878116092	9.71854217518479	4.28160523920094	3.99489279138771	4.4261351164176	88.75	1	2
176	5.0630896647433	4.38581890040345	3.49567107548564	1.23296371065256	2.60455154195789	2.36725212721422	1.69854023169369	1	2.63948868378139	2.38246767683514	2.6398470093308	1	2.84740570399535	3.83466172575689	1.0790392318784	6.6250289554426	1	5.43345237779139	4.89765175375961	5.10653170125409	1.67010963033089	1.81788797712213	6.35357383562196	6.55820232778556	9.35246710579614	2.72639048114497	5.11036227619685	2.09521323020431	3.51406566959996	12.0755626060836	8.43012836501259	1.73265039294312	-1.33869167032156	1.43473558304909	-4.92983489968016	4.5700787541586	-6.00440608769155	2.2428478351317	-3.54099833732973	7.36700214523761	6.28005030628571	0.515867660240427	5.80225365298197	0.420456582212942	-1.71477217727414	7.61317723360955	71.5	1	2
177	2.27056114113001	5.44232800848274	2.14286014966463	6.74209081263179	5.57673767462055	6.90283113115293	6.22566415742377	1.27992486063232	3.59770183836698	6.50664063740829	1.99612163596524	6.93654377450989	2.76364276054381	3.12087682381638	2.48032924122333	4.04061970023052	3.37914642320697	5.08378309558194	1.68018842727782	4.79950825431332	3.33403706986153	5.46233616140403	2.78073501217065	-0.669572350198147	6.60591828316908	2.41913965681518	2.53945441205113	3.98038650231733	10.9579867662907	6.29126349716406	7.15734259907824	-0.157993428467118	2.73545508724242	4.24630129124045	-1.69680307572527	-7.1677261837834	6.73787071927747	2.86729731616299	1.05324725205809	3.48438409222973	8.91135198245849	-4.90106272650208	6.61558328901981	5.33835538192527	0.277930313121311	12.5485646471281	61.25	1	2
178	1.38960158060471	6.22990906224435	6.42986806997542	3.03327474401696	5.77262098451333	1.0858541678297	5.34877974134567	5.29231191901538	5.80196076062744	3.97869817179022	4.16251853025983	4.14187549967599	2.41953149106608	4.01925737645024	5.4566415495549	2.00506795488717	1.27518033935315	4.06740666305475	2.45083752028181	1.28092601447565	5.97960236044193	7	4.93836699029284	-3.91089797271963	2.92790761605272	-0.740807031081239	0.0216885078210051	9.78117664259805	-2.01462178860752	8.70546235982726	-9.41731769522984	12.3365629332014	-5.75594331021485	3.28312653214544	1.23080391473845	5.74224482870991	4.44014973359397	8.73702710004016	7.07833604469766	-1.52154185347329	3.25061375436344	0.258817633475225	6.75750265721633	6.61622542979584	2.75122084940631	6.66443916625121	82	1	2
[truncated: 5 more columns]
