# Supplementary material for: How Are Mate Preferences Linked with Actual Mate Selection? Tests of Mate Preference Integration Algorithms Using Computer Simulations and Actual Mating Couples
Source: PLoS One. 2016 Jun 8;11(6):e0156078. doi: 10.1371/journal.pone.0156078 (PMC4898694; doi:10.1371/journal.pone.0156078)
Supplement: S1 Data — Newlywed couple and agent-based model data analyzed in Study 2. (ZIP) [file pone.0156078.s001.zip › S9/Aspiration Model Data/Aspiration Couple Population 01152016 213637.csv]

	trait1	trait2	trait3	trait4	trait5	trait6	trait7	trait8	trait9	trait10	trait11	trait12	trait13	trait14	trait15	trait16	trait17	trait18	trait19	trait20	trait21	trait22	trait23	preference1	preference2	preference3	preference4	preference5	preference6	preference7	preference8	preference9	preference10	preference11	preference12	preference13	preference14	preference15	preference16	preference17	preference18	preference19	preference20	preference21	preference22	preference23	fitpoints	sex	algorithm
1	3.11967039801236	3.37134900322902	5.30391488713834	5.38044873583729	1.89102360500146	4.72806567093016	5.60204771867962	4.03068569755088	3.7646027190822	1	2.36310303314481	7	6.29964681799245	2.69257530344104	6.09437211432661	1.19415544538109	2.79410306212039	1.05612380761476	5.60457310470431	2.94612092060601	7	2.92095362769998	1.58494786452327	-2.87982382495543	2.81361061797701	6.37909225581704	4.67415430140555	1.07084356517588	3.60075808099214	2.01137768498656	-0.941733267254274	3.61984463924928	-0.790553060925236	-4.57455576244724	3.99964130455547	5.37927737316071	2.55199789284668	4.37660503833509	0.633827968250652	-0.0982099186483377	-1.97844122827275	2.29022527710537	2.15486698024589	4.37343636187678	4.95575760478301	9.02519274489218	97	0	2
2	2.58456671255935	4.84269044960313	2.62362443757909	6.75398641682576	2.78751865170189	1	2.8541128811478	4.69295479455183	5.70463541093207	4.46371610829994	1	6.23678720239331	6.45529332276593	1.63959227936474	2.28668300523201	1.87377491354417	1.81848008399216	2.19272822172725	3.82078628183536	1.26569499613781	5.44217550031949	4.84302876956483	1.61372684173752	1.90977960247308	5.86058805318827	5.49048891217603	1.96183067115918	1.43592733498033	1.12968535747162	-0.19824982186593	-4.30287290801775	1.54224670562727	5.83772935848531	6.42318632312411	0.189325193139279	5.58661199102001	6.99716418394519	5.19162186204527	-2.5785830540581	3.70574195275029	-3.60206903835736	3.66537785999939	2.14344721891276	4.79612326008209	3.33319826032669	-5.42371360352972	99.75	0	2
3	2.55840499997499	5.63069055190234	2.75038752283224	1.49599687766891	4.69059799135344	4.08930092738701	1.21967014499495	2.58193595462731	2.10769896810985	4.96649098726743	1.93469684900007	3.81131311921522	4.85811526493036	6.88802970250299	5.21328131340276	2.98756131596582	3.60678112508842	3.19138329265336	1	7	3.87303207366455	2.7098884640235	2.05547253132538	2.16788717227039	0.666175180542562	6.54966269625468	-2.00882098607319	5.46613391676704	0.871000555477756	5.99032235025271	-3.57602311618842	6.89369459762031	0.896735929985435	1.55677578078474	0.585846717937498	-1.45086070800449	6.98431969453166	1.96162303019595	2.26685341519354	1.53345729466141	6.87564308119429	-0.442462894576955	-1.50659756904219	6.75491599113378	10.7245012320946	3.39694367238972	71.5	0	2
4	3.60971174302224	5.63166676915944	1.28905038834363	4.24878288260515	2.26102200765761	5.63586170853634	5.18384279255632	5.43823998347098	3.13134583625131	5.2378884538515	5.43492886504789	6.452082365156	7	1.82106283980806	5.20007021696511	2.86270404039013	4.66261676626392	1.20569294587363	2.55454159708617	4.66660030948696	2.83150718152201	3.34346874675347	1	-1.58321227598038	-0.95039008659625	8.91681729320338	3.29901232858348	6.05060809818167	-1.33782303958908	3.01046777805423	-3.07895027324616	6.9497150354461	6.21837750623973	-2.92551585512116	4.18789575580925	2.95782229750686	8.40539415010745	4.81347314116456	6.88566506618544	-4.60744298810088	-3.49545705207102	5.1349504875897	6.41457223957951	5.90387782672941	3.27754357247054	2.02436044450919	92.25	0	2
5	4.07549655240776	4.58869149912859	6.23222846745335	6.51036161984668	1.72397877783592	2.07217505610994	5.58876135321229	3.33838970888155	5.27749164982026	4.22928052853075	1.93167755105881	5.07109429642093	6.95348283672378	2.36536925077698	5.61829548669445	4.31117991479145	3.08129031244394	3.21765380520207	4.92253736365767	7	4.03871217970572	2.09614039361204	6.75122240982538	-1.49261593743862	2.68780106092332	6.91954264459412	3.01154338770294	1.33950513918161	0.223327249117555	2.92388635255075	-0.162674069361447	3.18697342735755	-1.33538605512326	-3.0046935156639	6.70643175291507	6.0816693921796	4.01182312427249	14.1081294738362	2.55621213366483	4.90588415712059	8.01711979003045	3.16906689619399	0.206303914581329	-0.61640796591595	5.31493242448723	-0.439596605947644	81	0	2
6	5.7323508799446	6.96129025448004	2.01304173455988	3.41608544475202	6.05911608451666	1.08380789296531	4.46836860763914	1	3.04187254903074	4.4277893592257	7	2.84577492341336	5.23414170835016	3.10493635808996	3.41572525596911	3.18769504457082	1.14880455847818	3.44513601988796	7	6.73667312469637	5.74081112962175	4.33302322009967	4.06414460691866	0.071731093212808	-2.76907117304888	8.02914485243123	3.26378560413955	6.77235878836505	3.6686185601904	4.21017804139558	7.98453054969275	4.57579135874819	8.14637686425124	1.8652200896646	2.30253145644865	5.26494965396709	7.3163913346503	14.3273991219667	0.388289910920753	7.13609522243054	2.42515536780717	3.9274976088157	3.76459042975125	-2.21294491230042	5.6146468055551	7.71128515144069	74.75	0	2
7	4.83055460498875	6.25743848152775	6.78954698293935	4.46630504574043	2.78430051492267	3.36307384705764	6.8340279490515	3.75377733773156	3.66050518896784	1	5.18370422531112	5.46130268331404	6.34981802639861	1	6.02727050005945	3.51781561905347	3.61170679869079	1	7	2.73727293657407	4.7739461871465	1.95254310887195	3.6392810157177	0.471949226458493	0.53679328481185	5.4159046573479	3.24483754362991	1.44665807817082	1.20875834546978	5.11932385570513	1.55953669971662	8.6757271077105	0.280353056512567	3.46611259730914	6.52121805753584	3.18902810427859	4.6223027056153	-2.30898915403699	-1.27436327166677	0.0377818958359601	0.570614207826675	6.59345341397187	2.15225042065455	-4.17373805880865	3.17313880407414	-0.178407274173745	101.5	0	2
8	6.95809899502961	4.94713923562299	3.68916712849188	6.50730264768597	1.05250757282734	5.49727209581325	3.31950874779035	4.29744184706936	3.48151352946492	5.0773032872134	1.18635606712269	6.98251561456947	4.78853162892426	1.85239298376514	5.88467792007245	2.61715519532448	3.38969961967438	4.19510881989831	2.28620848417305	5.62430810296407	2.05473575643959	4.8154754050514	1	-2.45745400130941	2.84758050948095	6.56583275269711	3.29853597120806	2.53064643400849	-1.33256052811327	4.78787389999801	8.4965778473491	5.29129897317175	7.88807047567727	0.722517250153873	3.69439501078307	3.76418533646785	1.66106320660766	6.19992621611044	-0.623335503857281	-0.923915767168901	8.94261312833364	4.54173386655066	9.61042362007717	1.33325879886789	2.29659828614782	8.58227074940967	88.25	0	2
9	3.87315838136166	1.42121045376195	2.13738066240609	1.87822165468748	2.39578532885162	3.01620106241481	5.57779757692782	5.31550346495317	4.23520498175135	3.97652989353369	1.98332972523958	6.22419426723684	2.17417208806418	3.82115562413024	6.36518160034842	4.31325255900579	1.29570155360024	3.03380022210534	4.77905346117047	5.99843075243812	5.53471889730199	4.62294106807065	5.83312646472433	1.35169850859638	3.82025108169718	5.19379333790948	4.36669724737817	1.49115639032606	-0.397627151909349	2.6652389446426	-3.11643065688693	6.78189701908071	0.21974698133842	5.25948985178406	3.85355953400336	1.98585964188869	-1.43740514231811	9.89944927953892	-0.37223595307042	0.21773006071662	0.817064947390323	4.8959098752974	0.702141336729496	6.04618745909179	0.00265645691255255	6.56480930796764	75	0	2
10	6.21989616009691	5.47210978709428	2.67529919126922	1.40374871894701	1	7	6.59770551887834	5.2342408342945	3.8020523490308	6.41937964933717	1.56781018657585	5.8002174773916	3.88809056146447	3.53503709683402	6.12883840614235	1.86524881068578	2.29503009050388	2.34545244400754	4.6577626371569	2.43968158107974	1	2.48847425569138	3.11098156353641	-5.13626878638683	5.04966022908517	10.7752043574898	5.08919001172104	-4.85277427057936	1.17984898868085	5.00618984303775	2.25272531684562	5.41065933233375	4.82956926392951	2.86457075278028	2.17210798878804	-1.73809380445002	5.66873684452241	3.70762716686994	1.08682550622105	11.2005267974642	1.07968938499364	2.43817856918444	2.02509647294964	-5.37859241066313	4.02953285782889	1.32085383247212	95.75	0	2
11	4.74673230609751	5.22711957294952	1.81074218654072	1.42516131274793	5.48231002184338	2.66207287081252	1.62444779516564	5.51460286560017	3.44243951594742	3.56983579197724	2.61601456357231	7	5.51585927866448	2.48917973611615	5.21639329032971	2.52476579963798	2.09413877433065	7	2.62371513560315	2.83317162477034	2.38072081104419	1	3.28682459946063	0.324322148929302	-0.741774237907601	7.04055499720659	3.10503903715525	6.95081456373897	2.66777737019215	1.36946997452835	-2.63592579374958	4.69644981664628	0.445534974582188	0.914264074525029	-0.115265596758418	1.18578557529491	5.56544360551666	7.67333066048248	-0.597669835195149	3.84904092594001	5.63775101548811	5.20743874979597	5.87282962618239	-2.53927763791226	8.13040458286894	6.75313052581768	89.5	0	2
12	3.38921570374838	5.05955635234552	4.57076734758516	1.33547429090835	1	6.50441190074837	6.04510307889084	4.76468230868669	3.6700776099835	5.55062254220147	2.65586743459572	6.41831269505487	3.88315772159756	5.94320564646728	1.23840601601128	1	6.0211638550227	4.08350874851812	1.38083760721173	3.32883642983569	4.71529073342272	5.87974959867601	5.94852930655456	1.36181907952456	5.41359770118523	6.60273776663527	1.3342242490762	1.90701417226558	-3.02624420810845	0.261314414974344	-4.69860952217263	5.17241957044043	3.21839629470622	0.100447621515132	-0.310452507772499	8.99553823274874	5.1409139125187	5.44315032312938	0.0783395200262396	4.65386312777242	9.68052697513914	5.21981539134774	1.62045357206212	-1.21232006570938	9.16507896138026	1.90103740607021	92.25	0	2
13	5.55434662372865	4.8254036504461	2.42934234941949	2.42134859333842	5.68622140419572	3.33430520941761	6.36318993569246	4.6445470339423	2.24083850612222	4.45041451437637	6.5276908576916	2.58371227537711	4.60169130122213	1	2.97911626698097	3.08692972353161	1	7	1.57238646142413	3.52661471731593	2.68292531825915	1.56510705699479	3.12698472343278	0.00676970733059279	-1.19214342145001	6.37388029466203	3.56229720758051	7.62439616604878	-1.99819190823656	2.02008908693462	-2.37076542163155	2.45152268301771	1.74340947879274	5.4723835324374	-0.572259291065938	0.930909611129235	5.86029160841077	15.0843763966311	-0.510566284574296	3.30121054933385	8.35537604743312	5.42752074854668	5.16894634516741	3.86413130029894	8.58437795430008	4.33388208125833	77	0	2
14	7	4.71381686941967	1.02090181220958	1.81818627299282	3.76269453187334	2.9009451834702	1.85164403581366	1	4.74911729325061	1.91893561323716	1.9744135874237	5.40571093949699	4.88017137908567	3.29496541546572	6.5156803969408	4.84177447439909	2.44095317148456	4.55984478577302	4.7933005133883	5.6754217219499	4.90985016558877	5.52924748150147	4.64863436477054	6.46917820938819	9.35893060128799	2.57883428641468	4.59702017715417	0.720601874002297	6.35536587125114	7.66688375745756	-2.27040789500063	5.50330057660893	3.93300232781331	3.9179083082584	5.27331568250448	1.76554636294902	1.91050225013889	10.3160641837583	-0.733118751095453	11.8135019574732	-0.0831374053575109	3.99513174937098	8.58211250725433	5.93226826020514	1.95822658825648	5.92488754809197	72.75	0	2
15	7	3.84300794498137	2.10425227956108	4.75143308429336	3.59591806298855	3.05376142894024	1.58838142545799	4.30109927677402	1	6.41358689367511	1.2932157380386	1	2.32038579898397	1.84847377339055	6.48594601800311	4.346149603996	4.01913109524497	2.39340753540733	6.23010878245766	3.90649181091263	2.61365474680813	2.6889284242375	3.09893796603792	-0.854499247339491	0.108601569511415	5.48104208515643	10.932648759143	-0.439023750532864	1.27313753894824	3.87816781355181	10.3625878074802	2.60904942120621	9.72571996954324	6.21614054678073	-0.561887644022865	-1.51532434139553	6.09660185521778	2.98989315183174	8.85762428204289	7.79210728821242	1.86532871035604	6.02695266824747	3.17132373237864	-1.4612016372159	5.86283233392533	-2.54316597063541	106.5	0	2
16	3.53668251817111	4.58641355722177	7	3.36756366263879	1.11133155262061	6.57038569289194	6.94595824558004	4.28981487550899	2.08143915849025	1	1.95106966347154	2.95652101392403	1.96815529353626	6.6899634490541	4.08244334173761	1.03759318034191	4.38781482228947	1	2.76735634803783	6.67035327400577	5.74750838963757	5.36686282346019	2.74524084668372	0.077983966949446	1.18840514344505	5.95635654653896	4.11848567504543	1.25290486300175	2.94685857631817	2.60666855904447	2.85381762777559	2.40363821610295	5.32210372136174	-0.695849049995583	7.54282614071107	14.6715257931085	8.24457429996778	-2.26752332616605	-0.639070462176024	2.43622693697077	5.70450213135328	2.87118793877502	8.62111933151041	7.0821070970946	4.93114260215882	9.45854743708524	80.25	0	2
17	5.89722016847796	5.01004705855961	1	4.64473696782023	1	1	1.24094083108807	3.58358285699036	7	1.99361078158178	6.32020611901341	6.62114067370648	6.19249344592	5.80884344203075	5.23991163756679	1.87520449936672	2.049101358405	5.25969510893367	4.35199912916998	5.06124822964142	4.99144884260966	1.44945723227409	6.89887163193059	2.81837253333614	-0.0613344629581171	2.75828397714408	2.52833216447252	4.12537243054891	2.24335554344471	1.10680569837953	3.68392143093299	-0.438676436844065	-3.03996329061659	7.81017524585688	4.02091061018222	8.26473066019409	2.70086613011198	5.63848013527027	6.96798173402634	1.3942073261814	7.14358989099737	1.68527380902007	6.06446819207799	4.53566905011992	5.19737906034002	8.2683209820115	96	0	2
18	3.16512957812135	5.66063678404979	3.5473971014695	2.96200771711379	1	3.20818322843851	6.36371416843247	3.65672379937881	5.57667826688129	4.09337315439976	1.32760059796983	6.88969961766345	1.19036642621715	2.93593199241043	6.05780720048523	2.90367634444423	1.04036688845576	5.00223768622367	1.56113140021892	5.64310374037059	1.30636663957491	1	5.7236700551759	-3.17648726627365	-0.860758543007211	6.69018430694578	4.8108362518322	7.82418921726102	1.3296384457998	1.76106545204268	6.48752687182938	2.74496549519196	-1.99178398195023	6.5445509240951	3.30220679712457	11.332062553035	3.93157962865036	-0.384401656281076	-3.31938505257425	4.17837181136261	10.0519390953957	1.17783909147508	3.56530374887548	-3.35641035708339	6.33276068337201	2.95107392784374	88.75	0	2
19	2.83367619726308	1.19635979346759	2.16220411016021	2.27419520099434	2.24323090733254	2.80837317605841	4.06853793304829	3.74836675067192	2.81155353484026	1.29067191254721	1.17654848537788	6.91379978910807	2.47541107665337	3.60634696085128	6.18922503798912	4.02994198292089	2.0328740589747	4.69255974060492	2.57126965298608	6.93483842267894	4.80821619046533	4.02062064910961	5.00394268979521	0.945894943260342	4.34540241198072	5.50915335092184	3.64321912113506	2.93995349744399	8.90372089320135	5.28087431596067	6.76237513878382	2.55174596276486	-0.568369624596077	3.99875380926398	3.41798075363068	2.97982402557806	3.42262664540392	8.99815863773111	-0.403380904306426	3.05766745497743	0.295511910502739	4.41347984496444	0.281004670366202	-3.54562292648993	3.32129109768277	1.26228474176619	61.5	0	2
20	1.23477925458073	2.50562424845961	5.22266892099274	5.55681292323408	3.97244010578935	7	4.33663508194004	4.72140129765794	5.54442055787068	6.37250915818844	1	6.18851955693539	4.06864169443548	7	6.25663389886018	2.72893824039225	3.16466410097451	2.15770851634638	4.81315832660251	5.65714750051034	7	1.87806064999969	6.42287791191128	2.20136804695096	5.51047584895229	7.1618455180212	2.93282565425846	-0.113971591231126	1.18581498141706	1.41729382629784	6.84473136855012	2.08811603225596	-0.298653635633268	6.41917947055356	3.93364882917539	5.37296105547422	5.02545855202318	9.4710055011929	-0.17105835325667	-0.897848857591946	11.101115794138	3.47404627574448	6.87686263142318	3.97805477165126	5.09379368610997	-7.94248945497141	82.25	0	2
21	2.94272640153672	4.76469978272319	4.49967180682569	4.22039832544088	5.80041266318764	5.0524135903255	2.28800027029693	1.3272703807761	2.23717182893356	3.67905324816459	5.33817116117589	5.54060023345164	2.2646215533895	4.03763426503631	6.8992174129385	4.94953925486267	4.74325710497382	4.41482403302901	3.92028702564646	1.98561216966203	3.56283817965454	7	1.85835620543606	7.41222759648234	1.00814779429284	-0.236656335696451	4.77564202042593	-6.80550936225674	2.47818053073855	4.07968900051701	-0.710660647203803	4.38772317144621	-2.0949670162879	-0.954859689638331	6.143027075606	2.79201635992774	2.05765673506541	10.228683557529	0.524660168379594	-2.3704609349715	5.69030002065635	4.64729145364267	3.42699873334759	1.72419464624086	6.95990819923542	4.73965541286322	82	0	2
22	7	5.3525481898314	1.46479001825945	1.4085509501675	1.07365095556176	4.55031503271537	2.45762941959591	5.41558691441338	2.22012761401498	4.32768625305436	1.6798877829523	2.452588010705	3.84399827953951	5.402876665126	5.59748841693116	5.21814227253452	2.96976980480219	4.14073749248217	4.6078169284953	2.74981701525122	6.67011127404018	3.98122881038184	2.75846344723501	-3.3904152735157	0.670652470164534	8.61246685989991	6.57462806708908	-3.51685299658887	1.73927664667554	1.76742104851256	0.797285041623819	6.78721647365346	0.16808488959361	7.07190713505727	4.34120052759484	1.39153758005541	7.55334376585514	1.03769119865696	8.68700912981988	4.27433892032293	3.99860580673514	1.19246952812253	-1.4496054700722	3.70702530695371	0.642190519032769	3.18312240477769	101.75	0	2
23	4.68280418839325	4.80708970347315	1.15847254600098	2.86998921975461	6.53302218143438	7	3.93904791081609	1	3.37761511975373	4.26363974183873	3.94404160176441	3.12501808171733	7	4.726816438229	5.66416983699722	1.16125954715553	3.89899789722996	4.64578401542338	1.75328609222117	5.28104410008013	6.44072307078363	6.11802568560425	5.0530190700992	-1.41332438875202	-1.17807580344234	7.36114854230879	2.35679708402537	7.10131954564423	-0.878481785558393	-3.08165305975489	3.87324795433071	3.72964884212957	-0.65238215678499	6.71527210672032	4.59116055774853	6.19049106893117	6.89730013164698	4.87053194163863	0.370619828645571	3.55667594875719	1.33871268698984	6.26696668936129	4.65572517120573	4.45902988006333	8.38460288405581	1.49257287436449	82.5	0	2
24	2.32302569631578	6.15204041808287	3.59238310136208	2.17546777209835	1.01997908401406	2.99165307843932	5.73421653603385	7	3.56698083375816	3.0681563708733	1.01644100193461	6.41784214504237	1.38673600379837	3.82976690494136	4.88274910880153	3.46257431976569	7	4.20263542409529	2.12957207228687	7	2.67664722198499	3.79468487249234	4.27898490244818	-3.54442621138277	-1.00017845342745	6.62200124499553	3.63088914796938	8.83065826360412	-3.29310923687313	2.62089945557914	7.22184928198636	-0.642677939433508	4.12965772405022	7.31688669810596	3.47837791006003	1.63682919382339	6.17004300707502	9.75151809369154	-2.70349903080279	-0.200498785479986	9.63535736307721	3.1042131469865	2.10997024917909	-4.21739367928483	3.59848804846612	1.11195543895932	81.25	0	2
25	4.86043960298778	3.08610820712309	1	4.05806901106669	6.96278070121129	1.62202271990318	2.87428202861252	3.67329416787382	3.38344741842948	1	5.89635820464653	5.21519926611228	6.90209586112998	4.50062647624876	6.85505416089077	3.70642464632087	4.14884446859897	1.86363157552706	7	2.09912136809363	5.35713517243773	6.21632271021162	3.73809079972515	0.0995968240205316	2.19586373950215	8.03720413047069	12.4942225769267	0.0189604713953401	1.17724252321123	6.10616500713405	10.0550740399874	11.5777909419546	-3.15808673996953	7.42095894697275	0.850586156090662	2.95368197643601	5.27215908890187	7.34302207557719	5.66209167973647	-0.899033821026825	10.9548439288843	3.2387412194557	3.57411558468322	7.64236376666611	-1.66708478701207	-1.18391634673848	82	0	2
26	4.07974935071829	5.37314821751695	2.31691266587085	5.38534289522942	3.92772773363048	1.80062713800873	1.33019412392441	2.43755040998004	5.16569552599491	7	7	4.21297446168052	6.42275803591404	2.90654496910876	2.89287500010803	3.44509428060042	4.31934962744766	1.50770401682503	1.44338265380747	2.19400168378054	2.31037769959279	7	2.17428387870987	0.165867042717205	-2.76217166927069	7.32624460093827	3.01225377023885	8.51596079853396	0.328368421284077	4.86665491005171	-0.0260241143228912	3.54905484625255	-3.80341921963185	9.15006979760351	7.38291870060542	5.8000596553511	2.23700450968353	5.0833531143317	1.57898988887345	-4.67383580895294	7.88304637244114	5.86231982638384	1.26134750296459	2.921125193724	7.33152542827828	8.64459992205282	89.75	0	2
27	3.03087418891004	5.66493811987463	1.60793671145826	4.19625347540917	3.51702205359143	3.17561209399429	4.52126680684056	1.74358572859335	3.10186055000867	4.28504644960171	1	1	3.08358034370913	2.89644854197844	4.8568264155074	1.561476995585	1.1260342342965	2.41876268791305	3.38683535045731	3.29065603063286	3.5364506091429	2.87373758001166	5.18793330143455	-4.57281257590081	-1.68943418876127	6.40337753918025	3.7441011728904	4.4130280163689	3.45288421980433	2.06020963517163	-2.06606707651482	4.32045205431904	-0.417184322248098	1.46660994719887	6.4999333234855	-9.50716265787469	5.88220867572077	4.61338121804455	8.58777321119504	6.54412122217218	-3.51164662605784	2.1066845731481	3.81682256945237	7.36659569357559	7.12035177226899	10.4587566038593	89.5	0	2
28	6.20452646188976	5.56922662192449	1.34971169246272	4.15773037727886	1.87499350339162	2.49848874390011	4.2256882365461	2.64371927224123	2.15369964017883	2.97905906519432	1	6.86630668166578	5.95485600426945	3.16386371938041	3.28853195562281	3.57868324714227	1	1.50137999438637	1	6.43148861518119	5.72998976185528	2.4406173134884	6.74091161058054	-3.43210167736239	1.29921003061719	5.05710290961059	6.42004310213917	7.35347776511321	-0.297302139451162	1.69007497008264	5.24623116611372	3.31224592248966	-1.62186106901403	2.37004998551881	0.636657186009737	2.09313397321723	1.0068832125845	11.7799917991115	1.7138752856637	6.03936772309758	-4.63097503436544	3.16894682649482	7.5175098938917	0.262011301058511	3.25624389153421	0.722801292244279	70.25	0	2
29	7	4.5489370724466	1.30670996701852	1.94106116264004	2.53904486654876	1.8325980326648	4.64207873460999	1	4.97580373831559	1.00142592193722	1	5.13020697703692	5.53444008782946	7	5.00838373533866	2.32455687752871	2.77719531162409	4.69511020157357	5.01977080930646	6.0184351729537	2.55069011748297	6.27223743689551	3.47272367790512	8.22761463943685	10.5406824425358	2.27992000180531	2.94388742848357	-0.160664416915323	5.14036220660383	8.17921298676369	-1.89881568460329	5.15166330934698	0.563885891504167	3.26238578265203	4.81989580531141	3.15851055370893	2.04609802701912	-0.0107665232634947	-0.626600048277524	1.11605192845819	-1.90438469147479	4.40580827916898	8.36426216446657	4.22722707747717	5.85379613250261	-7.61804566403597	84	0	2
30	3.94337687916351	4.58869441320517	1	2.13156564691632	5.99045646606987	7	2.66258882342489	1.14342374868001	4.11534555984084	5.98982510183928	3.57982872901329	4.27640647307276	5.56861221724852	4.16638663795353	6.46393626587381	1.6804333995996	3.16227460762174	4.94781408509999	5.12065175209085	2.35258051987361	7	5.60906623192923	2.13705612156338	-0.638715138826944	-1.40738780186558	6.90675834205959	2.06150978066816	7.01229222576446	2.82840511712101	-2.96864870689392	-0.995941842203405	2.86899101904353	-0.772543765537693	6.56779699701526	3.70900098690824	5.49966976843151	4.87385684388599	4.23366998624655	0.310080504855144	0.0232789938371589	0.209863246913858	6.41383393258824	0.451178834928081	3.80812842718347	7.78772504244116	8.94082366216949	76.75	0	2
31	4.05044423854931	4.25735280758191	4.06088741848932	3.18831130200035	2.96283968607746	3.57255617307274	3.01499349349976	2.27055227230797	6.44392568765591	2.71706887300952	1	4.84752803795795	4.24881049091287	2.63924311626153	6.86843970534652	1.31293960042627	4.52566103252376	4.38765501344326	7	3.39942570173562	3.51613747040629	4.32797477233427	7	0.0401637890629662	-0.69556306259335	6.20670687553719	2.8370179865127	1.53467910290722	2.53914638237602	5.8951605567209	-3.86506882681418	3.05126919313093	2.43063100946291	4.24117305157625	3.59136020846132	5.70084664945427	4.32502466837405	3.60533837073942	7.76151982471653	-0.674605743743539	7.05874851619974	1.78676966474975	-0.993289896663125	6.68510565715044	2.28667427020657	6.46015515320618	97.5	0	2
32	5.20952715098279	6.25849881169798	1	4.46421620005652	1.2358509559289	2.10847721120012	3.33173819190547	3.70108497758355	3.22059171252647	5.93659866653002	1	5.980295842621	6.35473280603749	6.12584396097438	2.00449875331578	3.93520230581891	2.5701381402314	7	1.47662336494204	6.57653337019628	1	2.45799460929392	6.33104494606507	-2.82752459940506	2.23032860813029	6.00988464200112	6.74107846598099	7.11474944776753	-0.355610157990226	7.69095013840121	6.60254630189475	4.93538303177504	-1.08864649376265	8.51253345818222	6.19981961696816	1.87154063579507	3.98049249549473	-0.37013332684679	1.98285590626757	5.09364885163527	-5.0340295151008	3.74883862163088	8.13753219923973	-0.757325135035586	3.23570343263837	5.04974971089866	85.25	0	2
33	3.42692954695762	4.49194559365153	1	3.85804061949268	2.7600094606202	3.81591736957669	5.52825329795406	3.11826190729374	1	5.05230988034555	7	3.20033279570455	5.30486575070776	1.40156370481968	6.32352673382651	1.36773387188173	1.90009666027899	2.08973443942011	3.79912607080693	4.23590511368575	6.56136911219105	2.24003996388757	1	-2.74949554940257	-0.45221542253497	5.83807009753065	3.79973231780375	7.75093225654646	1.60815329409556	3.32990435821043	1.73949630286372	3.62110822389617	8.80152235975302	9.28558138209099	6.02056626764619	6.17313650324625	4.03379756880509	2.2815978277177	-0.811434803619144	5.88707935182183	2.68188877003131	8.96838219552714	10.077579772994	0.866010307492586	4.89498892994845	1.32034589386799	90	0	2
34	5.22510908838565	2.8337115495801	1.8342532866613	2.53075964902426	3.35949608505835	1.05795655002848	3.25620539125995	1.65348230666014	6.58802540739313	5.87275647759147	1.68736441278266	6.0921516009836	3.90986872533633	3.79106508113851	5.62681584708249	3.13535663011086	2.86105141078467	3.5686130436458	5.72981617494881	3.34077838471881	2.34708566384951	2.58407440716121	2.63730634008514	1.39993456449149	3.78942179304794	3.92061595889027	2.6019510275286	3.57027408069793	5.22267433058648	9.18212574779565	2.39057340656356	0.419875316252744	2.22842754594418	-3.61085831323066	4.79099774829664	3.48421871940255	1.57895797184125	-1.22566974631098	1.17304434151837	3.7815864569728	4.72018520513944	2.19947358353978	2.45904998616663	-2.17003632474639	5.38163772297986	7.21187704633419	114.75	0	2
35	3.8830615819695	5.81503708382168	5.46864611261215	4.20820148207319	1.55764137220813	1.84019163796361	6.76347077327736	2.3143855152966	6.33504153038292	2.52586507981167	1	6.58718547183034	2.37740485372244	5.62337229514866	6.37957318282601	6.77434918499803	4.82446788136094	3.43764136515283	1.62846603848313	6.32111357968498	1.54999849471588	5.12969527636652	1.92570308310161	-2.59171453951907	-2.67400435083677	6.41714645251962	3.88768069900169	9.68989677639206	2.86806911713449	2.95901205674844	5.46147143608384	4.23492315666043	-0.599081862287456	1.84556519247984	4.97571055834164	11.3443582899713	3.17983418533775	-0.700947132758928	3.41265861144366	4.44896780254756	3.97182863475466	4.26249303841437	2.88776139804874	4.61873938764905	4.18528295820486	9.30959556185977	86.5	0	2
36	3.72902558191802	7	1.32466036296867	3.74676401544626	4.14106629298112	4.38386721373412	6.68019446651469	3.18136870221478	1	2.92133026870812	1	6.64713234784923	3.32910937691143	3.59048743333498	1.2588016309894	6.09341555903806	1.70842929499646	2.47264853909737	3.34136544849397	6.12473934722632	2.0049290877868	3.00071454036628	3.9551657295585	1.84762401457904	-2.16083812693951	6.76537375121593	4.34384753842147	6.69926193041111	1.28776533581203	4.73555856439423	-0.0435270507411886	5.38166570996676	0.0217175197101819	-0.540830449783829	7.01965618199709	5.62507510023179	4.21930980599406	1.23480300231907	4.30038483412564	-4.90040252639475	7.46420550529174	6.79582346985394	1.81676163711089	3.38020478233525	-0.188626463990955	2.63277972947871	88.25	0	2
37	3.4657512690836	7	1.94364298683592	4.01555231234576	2.18722315059776	5.03406948154973	5.94613730458308	2.80302751341504	1.13691602961096	4.3204864962312	2.65545609386392	4.66002531872184	7	4.56003905225557	7	2.59325903365152	1	4.54924867755684	5.39443533396771	1.91385444272237	2.41214468501385	6.3085770610898	5.71392633548098	2.81091752600167	-2.21024583492655	3.2351820515008	1.95876047109692	3.2633725408441	-1.53894701412278	1.61143015635947	-5.17765661774278	2.5197860715509	2.5234713686082	-0.584760933958908	4.92243479290336	12.4336053151972	6.05392923453304	6.19847373916824	-2.91799473967581	-0.588390069760678	6.71186671323981	4.65763922940051	8.18456584412134	0.492714905811694	5.86629791743456	8.09357707281904	68	0	2
38	4.9018958602794	4.61631769233446	1.81941337285593	5.81367628116835	1	1.52556337894539	1.35907899349094	1.97590974765776	1.80467514163637	1.54323306398415	4.39125854459293	5.23618505623912	6.70246151609303	1.52051722462567	5.84627456588152	1.41465558585135	5.13078219800286	4.49124564265991	5.2388486138243	5.78875946485638	4.85163329202317	4.52071580968787	6.90665512316854	1.65920908948936	-0.24459142688673	3.38722859002946	2.66822699456039	3.80246547367801	7.94686252304428	9.03082961400175	-1.39066814867782	4.37226715269202	-1.66528835532577	8.0187041092758	7.84073914646954	-9.92898790986676	6.30534869159809	-5.39126645094164	4.84202983944627	2.22828531873889	8.26217597132604	2.97585150761533	4.66729163038622	7.20019649173048	5.78100898519342	1.91937947520857	96.75	0	2
39	4.21708365181677	6.09093775926033	1	3.77957393216486	1.78027002842185	2.81646686975795	6.77339110261584	2.31207476096173	3.30882657144765	3.70110183470337	1.62144215350487	1.82600885249936	6.83450825429585	2.4096531910693	3.54884689330591	1.67080454410547	3.76057910473689	2.45332693196678	3.91456470360022	3.50542156367364	3.8199087619719	2.27932179490269	4.62056703165874	-3.28250894621755	-1.75968107331392	7.26841984890845	2.86544991664277	4.46966676228918	3.1121639071401	1.34759462961826	-2.11538208277016	8.6827241067666	-0.550942044898474	0.956449765131982	2.32090564608442	-9.218195279767	4.40269148047223	5.03026762941998	9.4524019809593	2.31703656988859	-3.73224037164436	1.58412309928965	3.66022540232463	6.61305885736775	6.40647315744812	9.80672651664724	87.5	0	2
40	4.27655197955921	5.82306710585231	3.39623414414506	4.57538752356889	3.8921311954973	1.86035618447931	1.05119276460041	3.10470645199012	3.83213891480622	1.90515632384511	1.58680851854098	4.93892210529371	6.68869904065904	2.75756216125299	2.70097740542619	1.7092827933765	1	1.42630676838578	1	6.92338287781432	4.76999929596833	3.23375957777132	1.7820776534421	-0.234549739913958	-2.14970227357006	6.94401800297701	3.40667363192791	6.89910965489054	-0.0787598407655946	0.144514670345788	-3.20084790143959	5.49254681986283	-1.54976255409528	1.77985108889031	6.44812505891658	1.78123885175159	2.35146273067329	5.20551997871189	0.254949494997656	-1.43231017245082	7.13913525104023	5.61753659739278	1.09931656810975	-0.503668012777068	6.61073964498071	8.45340670335412	84.25	0	2
41	5.03563542795132	5.1543232854014	6.04348953461895	3.58349148868937	1.21519706874465	3.80621994575655	5.05370266548396	4.47984731219803	1.14620649691572	5.29824408558913	3.53272792474825	2.5869644702776	4.22804811455249	2.51604552936424	5.48075312869782	1.76586183194503	4.9735603688298	2.26565535882753	4.77688478439716	5.79277342707004	1.51974586299263	5.25809641637281	5.81163320681987	-0.401236644289494	0.0258694675349689	5.65961651263857	4.63639066578933	0.81363848393269	2.86540599668339	8.54852108493103	2.05116656809519	1.84388222714895	6.12969034653446	2.44983960129047	-0.511338938992387	13.7038835242999	4.66738869214218	5.22834653386575	-2.0079028428445	5.83975084521925	1.30131836071218	2.50254386039517	8.29055788542028	4.23761665326415	2.96084392646888	8.10237822739542	82	0	2
42	4.30076169163279	5.5133273720459	2.10216518055318	2.98846723597205	2.26307259264882	6.3591403983918	3.61474946584076	2.37370496327753	4.76030055105896	3.37007762516595	3.87609194797455	7	2.89166606813985	3.11060908307554	5.94548899414522	1.94697811293028	5.66104929845299	3.11660055646353	4.12805800883022	3.44546948656704	1	3.10973617179267	6.18212884357177	-2.31149906338769	-3.12779078343441	7.06007534563811	5.74321741833346	6.97472435787294	-0.55293030598729	5.8340506869984	-1.95533669978101	1.92855172243855	7.84491787534453	3.93323326833082	0.416624172730528	6.29458454070808	3.21138455816283	11.2364957723862	0.523050781206943	4.81879759663601	-1.28184967789245	7.22346120587321	7.3351542529655	-3.72949199723449	-0.403726393338608	0.740103506023412	97.75	0	2
43	4.59878705642134	5.53356287600708	1	1.83272292306745	5.66303572494359	1	1.96679173068247	1.03371505674333	2.79202342260034	3.18415165167236	7	7	5.25058536411331	5.07327321688624	3.37669747902902	1.38895784714963	1.20213561715794	1.25499873435469	1.434010917283	7	1.40207898849249	3.9286936203306	2.29653973732206	1.24117848721772	-1.04302323698241	6.50945338973879	2.55409686798235	6.37534652661783	-2.07872143341887	1.36193879324284	-2.78976539384113	3.58992213866518	0.606786037375246	6.25464413701868	-1.58289336350199	14.1043231501188	5.41369938270772	14.5107820903065	0.14294538817987	4.96891394684855	7.84013523694117	6.14988407328369	9.19776519968122	-2.63873082715937	-0.58118863136274	4.96294457588264	79.5	0	2
44	2.69840597055946	6.78896302382909	1.55345062163056	4.33326003574829	2.55497144081658	5.17385832622101	5.60447616530245	5.31788403549935	1.24118579043049	6.76156662062861	1.02212185177354	4.54589238239697	4.17066602481313	4.7182896735017	5.68886197735083	2.32540467318249	7	4.16472306684294	4.47077445104357	1.5077948019981	1.55044273045909	7	5.14038402376702	2.10080669876201	-1.08305423546768	4.19424974499312	2.2205710212091	4.74247617092077	-1.19482873830579	0.244308341929456	5.06725633209975	2.3132539100162	0.134851043215447	-0.869694771856192	4.58713715107857	13.2996658040191	5.01734130505267	6.54796721689035	1.64351315669945	-0.494705851442433	8.35842184137532	5.45571518339603	9.70145252571481	0.040406521288486	6.00150511578708	8.91938727132424	92.25	0	2
45	4.60274089842561	2.78434411238436	1.5995112650839	5.16256171786368	1	3.52602860395217	6.53171672458825	5.81608545102409	4.33186099188539	6.17092201994022	7	1.75806468649157	2.69938383566593	6.19395408493776	1.76389710184545	1	5.27483010068133	2.04700032353598	5.52023734847218	6.77098158614424	2.2165193831847	1.16420222249091	2.63159520451957	2.84290737784999	-1.74679785531716	3.66187024146722	0.599150278314017	2.99058379101024	2.11348111551123	3.07096586088735	-1.36007557548899	-0.314776480934731	-1.79168178268242	4.3211362155675	1.52068397683595	4.95684447108407	8.69327193248824	-1.83191564805731	5.34081953661057	5.7274451825292	6.57614713071109	4.24084293394721	2.30034869731353	1.30492178577335	9.76883398897863	3.81931386737942	100	0	2
46	2.90835137584075	5.68329715638567	4.81050814059241	5.39534905684732	3.99402512365369	6.19063049484735	4.74431973985843	5.42910581139687	4.23834421868287	5.00140261147318	2.10853446011733	7	1.96209472627735	3.21285196643944	4.58244349227737	1.53365039641778	3.34871532183979	2.28911936082259	1	2.12804487011124	3.75876186774046	6.22122520091554	2.73540126457135	6.77079648116807	0.394845503893677	0.3743335720275	4.48914558266835	-7.53622891838452	1.16187702550382	7.78851785684455	-6.79460896642314	2.01929722954455	8.00080475564587	8.01601240561405	3.57649842783149	4.23472631715618	7.26423369234304	9.3113143206835	0.486963011281903	0.539509271287304	5.68846776129157	3.35914748610413	11.1007092201571	-1.25559776178137	5.91684672451741	9.37356418657945	73.75	0	2
47	3.83405320788175	5.47788836960292	6.67891487833234	2.44216473975451	1	7	4.56356153257981	4.42185945447314	1	5.46637898915086	2.17145336482423	3.14692805169486	5.28597797690859	6.35347539191258	3.03616050708645	4.36294703573543	5.32785108147333	3.22104579802986	2.95536207243943	2.28127103575072	6.68199586415715	6.25129324675642	2.65266870709021	1.13763795362808	1.60383135903003	6.40985049246316	3.62164949442628	1.28600504557793	4.8929194413957	1.77876818733337	-7.1738531327009	2.8512150843472	-0.70678591890269	-3.89893952829916	2.62697618426919	13.0418428103224	7.75805474037916	-1.77899420601748	-0.747385009680047	1.86005317116952	2.41650041045931	3.60673674879747	8.6778337240123	-1.03661615447657	4.94716223730101	11.2667899616116	72.5	0	2
48	3.13057984301552	4.00026408691118	1.21022253613274	4.56490510113132	2.03751322908972	4.6794163457604	2.44996318614165	3.93017438403646	4.35085560254952	1	2.87573183255174	3.16616263581519	3.06571497666747	5.05759332378649	6.148183160022	1.87888195803591	2.03679797129033	4.45304787460496	2.3704601328635	3.10498893060279	1.17326466186867	2.94957474619773	7	3.29370721121714	-0.31973596298254	3.26940963321136	0.83004628056567	3.5663057117761	3.49750854845305	2.30869118370685	-2.15858785435743	6.97522660500533	-1.4703509216675	0.728362534236148	3.75158479598203	5.14009122599463	6.78193122043446	4.52546930578972	0.459401718303899	6.39751688217571	-0.602819418206095	2.68638853430247	1.14554547378673	9.67681587936258	4.68212478035451	10.1279001297415	100.25	0	2
49	5.22551810068102	7	5.82078588672978	3.46422858436894	2.71828190658211	2.76341633202434	1.4688673550274	4.52875333844637	1	1.46640885914481	1.23478738779832	5.33567093077957	6.32649662994024	1	6.80239825592315	4.03122952174067	4.30658174507634	3.38217916450821	6.19627227375453	2.05053066155003	4.84111524081605	6.27523149159103	3.9024354314642	1.14414995815777	0.14075535258884	6.92379394603862	2.79117900899895	1.34103699109277	3.28767749275206	2.97958742903286	-2.69112058843882	7.00884071119053	-0.103880730674905	6.80162406309858	5.44137862462082	8.55300862847053	3.74779967049297	-2.46980398908185	6.16685217649801	0.431009827820246	10.3598656488415	8.08937999746825	9.47285136692187	-4.2927822011055	3.58389304471422	-0.0829390501535583	84	0	2
50	3.0641546277779	1.99062107630108	1	1.97831997656919	4.78405324621415	3.72530355190322	1	3.09151500997334	4.99716841622815	1	1.50858007568157	6.56146809456779	5.06326026288718	5.4773128744395	6.50721121076474	1.2463410108266	4.61917803447846	3.56436854753581	6.81474968839352	4.08016457759835	2.48851261271915	1.12510063159671	4.97480418833992	0.803772283404754	3.052240649785	6.18848656669687	-3.89567321219618	5.20513815628378	3.78989409676065	5.44303130618767	0.664331878242572	7.71468000519847	-2.53282137784372	1.02535728021324	0.442051125519719	3.19498456744193	5.70782637612181	5.39474406608218	-0.0219249390497008	2.94244589360777	2.7978360853719	5.89197954923394	9.1947566906198	-2.11455532342236	3.8700994629653	0.75986508192615	71.75	0	2
51	5.40817819230713	6.93110816503923	1.20556265761092	3.47180686215634	7	1.26254859021416	7	3.19102869992167	3.76704823978302	4.25598509172042	6.74084642770748	2.64178588281586	4.13748572161481	2.90360561379662	1.6357673143779	2.23532152072163	1	3.41588540019082	7	2.30517653350779	6.4236859865304	4.52790450605879	4.75673269829256	0.0916735632181516	-3.24438129038594	7.26882460979043	3.32130531473787	6.42431768503657	3.77608033375343	4.56803185775904	-4.10815962200347	4.95138997337016	7.55306755785603	-4.24743870537096	2.89530206282039	6.09021033894685	4.94793442147169	0.92253893294901	0.38782530772646	6.4526850509604	2.23525269892449	4.95935967763002	4.43789755657577	-1.89946871112735	5.78669519728071	7.74929305341269	83.5	0	2
52	3.05497100091364	3.55668789046113	6.47007342906345	2.56492660026341	1.48529000019776	2.43137291491448	3.51139532714771	3.40796674703706	1.44422510781874	1.45006435083388	1.92820700590894	3.10701134354206	1.68786816217606	2.56379445888197	3.17864959653846	1.27716381973169	5.25830346822384	3.39781436328261	3.73126233787362	7	5.664720772276	5.81329990239774	5.52627636456128	0.470515814048406	1.96085104564912	6.26098385519792	4.403055861614	0.0787774715347224	4.91768373369169	7.99850761009272	3.43851398180136	6.04104614900449	5.18349645352012	-2.06540694574913	3.05945909435084	15.1403902214171	8.07455980969552	7.27317906603043	-0.824583430045161	9.16349224495552	6.60590429515193	5.00038173628249	13.7351994560484	7.29313440747184	0.235070106453515	9.01365628381611	65.25	0	2
53	3.48319470303158	1.11743841669087	2.19030404234702	2.34566791086134	4.40863679485127	2.20562352538506	4.94210011399055	1	6.7761099022743	1.69420449612897	3.0838840329594	6.83870338203971	5.96920922344471	7	6.43863445955068	3.68214084748009	1.88227153622572	3.36168563588256	1.22303446073959	3.81591972434209	1	1.63844176556548	6.04816727241891	1.05721621874416	4.51325189303914	7.13999221129526	3.41158421042657	3.64980684119727	3.96508207589756	4.19490370433519	-2.50663004013403	-0.6381705452987	4.26682764323069	1.11609346133594	4.27610545755222	4.53175937197744	1.69261298285038	9.37646301257888	-0.583658548352715	0.169020369836727	10.8363883016759	4.14354963596633	6.77129630792783	-1.77037918064312	6.11481468022535	7.10633293054178	65	0	2
54	3.10858984207458	2.60139100046665	1	2.83969514778052	4.41942867564777	4.05621448986089	1	4.14004919409991	4.66113471515206	1.18385078335177	1.12039809519503	4.79910385102854	1	5.46628084930362	5.8782346300853	1.33785687697636	2.62857183510479	3.48978085150835	5.86894879636647	3.87098442973378	2.57727394704538	6.12615134873141	5.77229812445477	0.297704234516765	3.43498983905563	6.2014145823488	-3.15021440294911	4.74109110437395	1.91231723491667	6.15334749226557	2.50131175562601	7.52240034897851	0.0467569626754926	0.186811707188136	3.09357862566172	3.23948581785782	5.98784345994942	11.5442149010065	8.22568653446824	3.74924937229107	7.2667421329255	6.62483073890547	3.49735910369775	-2.993252582439	4.4174479747835	1.96801349842416	89.75	0	2
55	6.86444219770972	5.78850654365926	3.28430503053313	3.70772399247528	4.49674044882106	2.50158528451579	6.50943621277827	4.84068143307563	1	2.43164794095393	1.14869068556103	4.62299630509497	5.17801238484942	4.65241879752512	5.30635939737861	1	2.57071146093271	1.56610252776759	7	3.26716173999501	1.22281694194614	1	3.49339540953818	-1.72777395114664	-0.99482620210369	5.90043460972774	5.44445917944138	6.57374795022531	0.849737597260062	1.6591993397084	1.23799251060492	10.8788623731334	-1.42678031114207	-0.00315908273472065	0.526206592535603	6.42750086346693	7.75488330999444	13.1405081881657	0.986042988442176	1.77627690015547	7.9191481907829	4.23973725744365	7.9981464764303	-4.09042343840637	7.17572048824227	-2.01222084211234	93.5	0	2
56	5.27294431758138	5.47427604741704	6.04607727096083	3.30940752740633	1	3.88306509076878	7	5.17659526586899	1	5.34182692977724	5.96593707834042	3.20269902231164	3.38422919341609	2.5730839209263	5.97157736218785	1.07565679947862	4.14037701992566	1	4.20438306288831	5.40712286275448	5.02200038756513	4.23614352581669	4.62192828709783	0.508276539185914	0.603598981642451	5.12190141534541	5.30949358878506	1.1156293991251	-3.96905079341468	7.89144392943269	1.36253171337886	1.07862904604184	5.63600881878973	2.01258284337107	2.42578565599906	14.5644108571824	9.36221865160376	6.56888361877172	-1.41983351786199	6.28355469431314	0.814525600885111	3.00353939690507	8.25682285304933	-1.36754075136646	-0.589293037339489	0.705749988088418	90.25	0	2
57	1.35303566470151	2.66313821990546	5.06587797898131	2.0251283731338	4.40063379865583	4.58824687120112	1.38376779859489	3.94134225310989	2.74257085859272	3.26715338109973	2.27002520047174	5.80111065839594	3.37355691732027	6.20397340308596	5.0101251237047	5.18138882557502	3.58883869067049	4.90337315087497	2.71675193749695	4.54912417359273	6.08072142355111	2.76847529291192	3.07703083423517	-0.470319735177977	-2.84572639337429	4.65762227051034	4.77722537638381	8.60971464304568	3.37277672379616	2.60610704570224	0.837461801770569	2.84129314798711	-0.495131437807228	-3.69401686381989	5.44552731408471	13.8469926766462	7.08207861987846	4.0709983749785	7.52423585397474	6.22282812748259	3.08263289201277	2.34196686648027	8.56958660934579	6.07483073315511	3.9589666678135	6.85435365328855	78	0	2
58	4.54533015351638	4.86742316756695	1.08766331895284	1.62136065390385	5.71298016908774	1.37871301098532	5.84158274501095	1.01898885848876	2.58069565618686	3.66255027184007	6.8797246888863	2.11627538841465	4.19280487154417	1.43525857740712	2.19702774065791	2.24815449674424	1	6.48546571399746	1.85724837139487	7	2.77387322859791	1.68133076545793	3.21898301714705	0.502161086232299	-1.26102977512696	6.16027095389011	3.30257858222146	6.10944714420812	3.33622969173826	2.39356278797361	-2.13997734768037	4.22213681372204	0.368884830098267	5.82240793578622	-0.0965957668776765	15.1433234058443	5.83990833221436	14.5414220443513	-1.18618350951825	2.52930971686345	7.70267417851129	2.34458717870028	9.23830755537454	3.85516358647275	-0.506597334607042	6.75667863621386	79.75	0	2
59	1	6.62477994955422	4.30653884949292	5.46363855985855	6.13163706612938	3.09979403626888	5.58929654130793	7	1.06459290093562	5.42336439793836	1.14517585656698	4.36548092691401	3.38360711539082	4.165746908637	5.87629869585096	1.43678843013283	3.19256622228464	6.83657951460528	4.36492678996545	2.39116021601592	1	4.91384150850905	1.0112417658688	7.39825279619758	0.393052934904335	-1.46055212144553	5.73815830686489	-7.09221955138933	1.54908518332735	6.17174446811528	2.02145063601763	-2.72943389669286	4.68170018445208	-0.110962781308147	-1.73350735217008	3.83476639936319	5.94389005434093	11.5759026230772	8.69845625977094	2.10939791998034	1.40267282071475	4.2135419702318	8.91266354001137	9.5378742250382	4.71160612975947	6.13638336331418	88.5	0	2
60	6.42386966796115	5.1551161772219	1.22002016884739	4.18111058033167	1.90073325701536	1.81077104232065	1	5.46688150599355	6.36789407277228	2.48101343436332	5.32908802863082	6.16722295161144	4.89076515338851	6.43828810634692	7	4.17797411288283	3.85676502769558	6.64693583032949	4.31127789593443	4.1726132139669	1.78728399134182	1.75139518482118	6.40753936037463	3.16038151451548	-1.11626295992974	2.31643049221212	3.29083930467159	3.47945934024113	2.72700328937656	1.54020409156082	3.240161936772	1.0441826562822	-2.85185954687206	7.19617729735994	3.77646187726035	8.74138084062965	0.910978332456077	-3.22494417222106	-0.518115550328024	1.81711366713766	7.25863183979042	1.80341702962649	5.73563271625189	8.27767634823372	6.49516061000233	10.2518127468863	81.25	0	2
61	3.69902611807568	4.81606441549638	2.65576094665663	4.25718862318782	2.70755037878666	3.06788159729515	6.02827917255548	4.67374222245983	4.66210737893118	2.20392563400512	2.0207466173275	6.20445437925083	3.54675063567907	4.10853631790152	4.70358696282377	1.83563167673189	1.68234901372503	3.31582558862025	1	3.82607911077977	6.53716933657759	5.25926068801329	4.01688038068535	3.42860012355008	-2.41718240325432	3.09862216688364	0.444720381636609	3.56017805471642	0.714841376015219	1.76323891335858	-2.2063266365552	0.595961433590912	-2.20521110301365	-1.44205966614517	1.56583234296984	15.4208452565256	3.81175920872488	4.46682653104414	8.53747098971722	7.11816540590261	-0.534371107653141	2.06732449674231	3.804872678011	5.29018996915697	9.06354360823049	0.0791253020179599	75	0	2
62	5.49318872828619	5.07037821996254	2.06662838018122	5.0940887229418	1.19861808409231	1.60260627870101	1.27325794028567	2.86111825367568	5.35483373982252	2.00203758580951	6.54092724481843	5.66098838026578	7	1.68879224519474	7	3.22027732638395	2.09357517521501	5.52656606919265	3.14030278565751	4.14173164410466	4.73092476875529	3.29045151176929	5.51528601478955	2.67247417738888	-0.527387523620292	2.74035804848522	2.63948723342632	4.66659124250587	2.47834156798775	0.649387720064044	-3.94128866204992	1.19578580065553	7.71321137200339	7.85913523934887	4.67911526612622	2.38284431096155	3.03535221031509	-3.75047847522523	6.37564288001099	1.15540190675761	10.1167184864029	1.70290986279014	6.41490448853994	7.77174557830051	4.52775827267571	9.9573725214188	86.75	0	2
63	4.66165936946907	4.10343451055349	2.81624858970087	5.28224154503241	6.05932918992475	6.96593806316739	1.39448835204853	1.48208257426826	1.66111609444182	4.02300534241599	5.94766344990963	4.48918907301183	1	7	5.44002716624535	6.45306722857005	1.32363067464721	2.63800627391705	1.9146216795838	2.88216049501282	1.50485832758834	1.37262556810369	3.72436748165886	2.48537238920824	1.50166568333307	5.45672098543405	11.4238427070662	-2.16973561444997	2.45425637046345	2.17559377986236	-0.136634953896843	7.14899414681104	9.54610509384865	-1.11680569691111	5.85482719509618	14.7761155604352	5.42380003085134	7.16333145754955	1.77334476765765	5.9703876322444	4.53919071980555	5.84880832271103	6.59833105044609	-4.71924334978435	-2.0322383498191	5.07227962794483	77.5	0	2
64	3.14436261732944	5.89493059670683	1.02291772272086	2.22181616794742	4.63883082788216	6.48853306589237	3.09586898654739	3.42634190188843	6.09165841435129	1.81351282674432	6.95495378083761	2.77455717151682	2.09256830861023	5.38495281064467	5.49839045741685	4.87909462144358	2.32467006854213	4.5815820676678	1	6.59096868456186	1.39127726890065	1.51768742910497	2.12521319516795	-0.496895720705646	-0.569948149909047	6.04999265652585	1.72850690362818	7.18649084156805	3.08322558691457	-0.265546215473995	7.62700761225395	11.5954193220486	0.489191474019433	6.778541598775	0.894763906365456	5.55765841536788	6.31879688423901	14.2371307483956	5.38308812494532	1.28438210940594	9.29692301841498	2.13002128151015	11.7089959507542	4.07101179581777	8.68156317479353	10.3840614410482	67.25	0	2
65	6.26672197085558	3.44967512263633	2.48170116047936	1.81115892368311	2.4861163310185	1.63337209736495	3.77301230817739	1	1.24598551947011	3.12078929053356	1.12440666167552	3.34248747432738	6.96075078309682	3.52223794228449	3.42913252729615	2.63273856632778	5.06015990701439	5.5748259647517	1.32984911559272	6.9524276825192	1.18315179854831	6.23672697885194	4.47186041716882	6.31171339750109	11.5685750102984	3.46795576643416	3.17294247996193	0.131871446519007	2.16479622354185	2.68085517725884	-6.26168729148831	3.97450636714632	4.72761686330023	2.77710033079513	3.19849154662084	3.18433414430729	4.55806834331215	-1.71372002072731	5.07081421137756	0.942504972655523	0.993147083454204	6.85625218239502	6.14941231501564	4.93564527642438	5.05745139127908	3.43270338492202	67	0	2
66	3.73190579431971	3.6897241355307	2.3859851048357	6.46474561377104	2.06017263970161	3.74939215029499	2.78176151852838	3.65214528061593	4.67828727754845	2.22189085157943	1	4.30966402206071	2.85177540804327	3.80112541611724	5.74072530533523	2.34159302834794	5.63372421835568	3.53525050968658	2.7452097924768	6.31848488253731	4.89536954153092	2.42998582010309	1.29014606756997	-1.24458452755242	0.191643981609546	6.03973311951614	2.75471254518694	4.07062948389566	0.9372450123072	5.81028751323663	-1.56230834795962	4.60666542125691	1.9930107832581	2.58995553990908	4.7612137268222	15.8554225755388	5.34339387971476	4.64230619625543	0.859811351264494	2.32658950897098	5.59894076717887	1.38138173707395	1.52621382882062	9.15404384997245	7.78691904569022	1.92153144075504	84.75	0	2
67	2.27585321205914	5.60961353521377	3.42761900324623	1.42044786856816	4.9997349951133	4.62916301310374	1.64482222457584	2.8388583185947	1.40798352335391	6.44325432297322	3.26938022319849	2.34686006459102	5.26106690352171	1	5.1976924185046	3.92119224703308	2.79730001183004	2.63020264554259	6.43167720170279	4.64016091728985	1.31808159052895	4.55820602974002	6.10797124368665	1.92343312288782	0.931852771376498	7.66714345789954	-1.62235575722131	4.57299115571563	1.11032924721108	3.70017394845571	-5.88443443776717	9.13566577763828	0.516207587793049	-3.61197848909946	1.09353491392405	-1.29953029324039	7.63743526892596	1.58524547959764	9.33109925655369	2.13496542620912	7.58367636725303	0.804446940895459	-0.707913281981402	5.67336490283936	11.0842131406868	0.634710173157453	86.5	0	2
68	6.32610508440319	4.54906221661988	2.63359254699314	1	2.89052534082201	1.07889320684937	3.52743518414655	2.20625256402904	4.09139980209681	1.13341232359094	1.39363787382286	5.53001356245256	6.6079163993478	3.72072844395143	3.86166077504798	1	5.56579552451239	3.44629821176193	1	6.57009518640307	5.00721023043103	5.49766207177128	3.42721143064587	6.21566508646394	10.5994346962642	2.99718758245626	4.00352138541939	1.09829071844466	-1.94404842428077	3.60534770606874	-1.50177016645484	3.44454316993606	4.42725683163071	2.74186456914619	4.50053394534149	3.26959873678207	1.07375756523939	-1.32959904593435	-1.1738126880089	2.15018859567312	1.35621197866672	7.61577172795423	6.46562811824758	4.864173391389	4.73319358329325	0.611627798861593	71.25	0	2
69	1.87700056482083	3.06792562072772	4.15457610333966	5.90070634585832	3.65638485978505	1.52939053328902	1	4.70974057193692	6.05192717686446	6.88318099899444	1.73928206782838	1.50275322847846	3.99889226349358	7	2.94262560572103	3.96668099107589	4.08100499969209	2.77308467372221	1	3.55962823818689	3.90826921092123	6.79613692512633	5.32617684474096	2.58292786062474	5.20767779503605	6.73280240343378	2.76196511621459	0.350144935731862	3.47261356979835	0.856812343974393	-1.16994473562517	0.895026786648201	-1.89220496629871	-3.93086487667035	3.92198339925475	15.0209727997697	3.13706232116626	4.57753711471996	1.60792124752137	-1.10261104974054	-0.58397337151467	2.71506819452545	8.80690984945967	0.583918093483068	5.1988427183208	-8.41311803008017	78	0	2
70	4.53708518593851	1.58915745445431	2.62488542428755	2.86103376826311	7	7	1.49495692823325	3.39893004025764	2.59385084499016	4.67136792769248	4.1618456931748	2.39464366203683	4.89539336902343	3.16887973763939	5.25283258578048	1.23555943690224	3.4194648323259	3.9690630938014	1.99549839429708	3.27573395360091	1.43502753557789	3.73664660276888	1	-0.431125518019236	2.49065214713343	6.83802009607991	12.0377569897747	-0.634529229516743	4.39234506606947	5.00961263586502	-2.71606748599104	-1.32592813960173	7.15011272753756	8.53551471325023	1.16047432395228	-9.07770254398475	4.59856384009549	6.40670260777854	1.04780896270418	6.76491897173371	5.50091666289911	1.40848286353852	7.1755940444372	8.53873472313629	-2.06998575898272	4.6146809967862	83.75	0	2
71	3.56893433477333	4.79604075521969	1.37594243430585	3.28094714438783	1.38513391073964	5.06471134819108	6.66340370989007	5.33478643772408	4.2586432998249	3.73509923633545	1	2.58561465787054	6.25691673307926	1.97848894436805	5.53982142725829	1.96211550315877	3.73101127094708	3.0029695291752	5.6825806244753	2.20723334524877	6.43378595019925	6.90128628208846	5.27396356024552	-3.19862179088367	-0.287855020201842	8.14065799574919	4.19556193633545	5.21221465055455	0.166567937600546	0.931087865547014	2.05246827998514	8.37148731035528	-0.265185455409636	9.14569384065044	2.22590854856136	2.66379087397002	2.48645718824142	4.32590251586108	1.77415558005135	7.99287669171788	1.5304862114609	2.08417943003672	14.5392613427225	7.30249471032274	6.61759795287849	-7.22380451833383	85.5	0	2
72	5.47524238190517	4.85851687225489	5.18608137362671	5.6999070877541	7	1.53371291730574	6.53480105615664	4.56654752501863	3.94693910753909	3.16603675850247	5.93722882866604	2.61496853612719	2.91083907903097	5.86613820755692	2.36086184648057	7	1.33020500623937	5.52146292846108	4.56388128782961	4.99198129502402	1.67453762127738	3.03105340112597	5.57430952778242	0.641274763876914	0.0844654342629101	5.29463769835831	10.242088906495	0.695282920201588	-3.74850322288749	5.02676348156925	-1.21215624916979	4.70813429612784	-0.0696562844357112	-0.917787452806242	6.77469936381625	3.91709343218487	7.72204096704776	6.70780472914155	7.3028449167048	7.50982581856281	6.40203897998528	8.20385993769046	6.26290215718806	4.74217292584105	0.00758338305366779	9.08778511248677	76.25	0	2
73	2.48120359444265	3.28594229301747	4.8679664407631	5.71313540249302	2.87231005041295	4.63550756198292	5.98626233247766	2.93114108024272	4.45791601661037	1.43814610082808	3.8025954981474	6.35624328335868	6.46901498764035	2.66999614632122	2.86953438878951	1.31347092432804	6.48279422402234	3.31888831426477	6.76324546590619	2.54550351288312	6.70712677312971	2.42481254941519	3.13714092582032	-2.36654082435369	2.04501049181254	7.09808445756037	4.17659167646651	1.43630349931493	3.28337959572296	4.12369779924066	-1.22011217818149	3.37741938975601	-0.594378359613596	-5.65858609971224	7.63432297032878	5.9476653551784	2.7611407351464	3.08474936145714	1.80511206181612	4.51202741429662	5.00044884611435	2.42345566951853	2.1392171763718	3.65473261606244	3.85360874138687	1.64035845895354	66	0	2
74	4.93188955761426	3.84682997404917	1	2.28647227563758	6.19838663400791	7	3.7203282857809	7	2.2862046052569	6.07511006817855	4.69552773213537	1.83148578634701	7	3.18650963628457	6.75515088390756	4.04015945074257	3.5661272942688	4.31302783393057	1.73361435097108	1.91855064247459	2.05807324454729	1	2.37814303377403	-1.04308492076469	-0.975429310094122	7.78733837335201	1.91314735179071	6.75189555396715	-1.10454632506564	-2.44779408841505	-0.602300095110307	3.43675920342529	-0.596114448221862	-5.29027015456014	2.6514529772968	5.53031963389811	6.54259573205678	4.737021484425	0.851488009122025	2.71928438737088	2.2672315322334	5.55891914984575	4.85592441703192	4.05746112176262	7.1301927755702	7.90415552766475	76.75	0	2
75	1.29048272930789	5.92384889732268	2.88567318896229	5.14180782008305	5.90443661290337	1.32137337085372	3.55684128110389	4.15247781869113	1	1.51949250357367	4.56108739511453	6.02363746462499	6.65328402529861	5.51366515286716	5.74475695600171	3.9540510004326	5.08896750955726	4.24023913342662	6.31566241805603	5.35784522809172	1.77563294219419	4.48036451893533	6.0070511524057	4.61931537788665	-0.864370009583584	-2.37793965646188	5.42585388217236	-6.55834979696923	0.845791206063864	4.81015184597916	1.94550268713631	6.00831696435557	7.13744993559304	-3.81727191478618	2.60178808216004	4.63259426241121	1.02797635578195	12.4224184770893	8.99724922551633	1.29137736148625	2.73734777919722	4.04444926967688	8.65633677371194	0.407875326226552	0.335555561855035	2.1032592379776	79.5	0	2
76	4.5175517812985	3.80583397260554	4.18729034817442	3.06753247122224	2.49887404351288	5.00006487435266	1	1.58354621221557	6.80144019421868	2.59885593720307	1	1	7	1.76492001204863	7	1	4.28107539428895	3.572680616848	5.08988006029428	2.87209775618328	3.3726288385108	4.2975632258988	5.22497007191793	1.01897875054074	-1.77683405205012	6.28130870423671	3.59217508130188	1.51447461873943	3.17224455758274	4.5956924118941	-3.10473346898168	7.51768031630317	3.50547955946749	7.06176507378635	3.7166963900341	5.5798473874207	4.13389890024861	3.74328533352954	2.99363067633572	-1.54636013280677	-5.06262107334401	0.673314429589472	0.5063271665399	4.88185306791828	2.53276739857468	1.7657662527972	94.25	0	2
77	5.83957513121619	4.2044447710857	2.65035322000274	5.31205335411989	6.74789950541599	5.88030574882284	3.00277966407549	1.85261638539032	1.23814495627571	6.96598269828981	1.70428407053352	5.8119696880728	1.29040573976394	1	5.7609141354481	3.72875782548932	1	2.79260708087942	2.07007098756379	2.98509884332797	1.23775314976417	4.24571627421597	6.69461103174154	2.25877402579253	2.05186586735086	4.85184085277616	12.6220771577115	-2.09212598505437	2.4621867573312	3.60470310759173	5.14832152640279	8.85707420181785	9.98861607312071	-0.591383173717482	4.37967393240725	15.499323164831	4.95221567039358	6.16600485132606	0.541943545687689	0.926990083607274	5.42215271225139	6.20704818963836	7.02682953452773	2.12823846203279	-0.864376635038941	3.47734737450837	76	0	2
78	1	1.93195510076322	5.0580143776566	3.20511751266423	3.91335413121041	4.34551832248438	1.5407582716011	3.25564626128447	6.51471392797232	1.54678199650405	6.2781288446222	2.89283393768658	5.76746306485794	1.25724692737178	1.7109317840984	1.40556154750282	2.47915730046072	4.27080587785376	2.34562378068025	3.90740711943319	1.47395277796823	1.28659839021673	7	1.85453034377893	4.9974926561062	5.81531068714529	2.99122746674925	1.91101180747829	2.11148871964497	-0.14360595322507	7.38360822227818	6.67871252253957	2.51337932711326	7.06253831361653	1.23338912834527	-0.155580908741059	5.05737922331973	6.78523905376438	0.628409804533427	8.27494453228494	1.90621621879868	6.06667845352003	8.51128682426297	9.72820966737385	1.3102859493279	11.3433519648284	79.75	0	2
79	2.88363831437362	3.46432057110154	2.65916394725528	5.36954672719843	1.40045609430465	3.58004587861741	6.55928551922834	1.06199116038186	1.6890469015392	5.62791989097836	7	5.72983207366786	2.43558926677515	4.56756212656781	3.10085183241844	3.20717212600716	1.9855426649111	3.09074393452478	1.16172320904875	6.88452198589623	2.79721097588129	7	3.38173651773895	3.03962921113502	-1.26199205557827	4.33000212806009	0.413343546464504	3.76882701659302	1.15879514656434	3.37600034406487	-1.92750024971144	4.17270985044135	4.43551693644216	3.76174463158626	1.98593313627137	-4.04148750894787	7.26504365353061	-0.404784853442953	4.2983912933364	7.65715235100951	7.53131837199891	2.57518950077883	7.98393983982545	-1.68989262033644	8.85121907073635	0.884705138055316	69.5	0	2
80	1.07842739447525	5.63821100694005	3.24376004456306	5.66096181616955	5.90104894615688	3.48552880783754	3.38639171720271	1	1	1.8633193606439	2.16349513728217	4.37303075850819	6.50759906097711	2.43596461318831	5.9726699320491	1.10194983912531	5.49235487896742	7	5.46942096974779	2.85115292387827	1.89899374825349	5.15961956345137	6.4287077803523	6.26616328187564	-0.612793000596412	-2.09204024175672	4.55565752481263	-6.7781175106506	0.712328077665388	5.72986583029444	-1.5126022083317	5.73911397413619	7.80908451002364	0.768158677625488	7.04908721596068	7.53997158047869	1.75413086932242	12.4158037118674	9.04830133974224	1.13108147630153	-2.95706141518786	3.93674183614468	10.9259677475346	-0.532734578255511	-0.33868887392298	6.39468048558861	66.25	0	2
81	4.24399075988643	5.99126200202048	2.94165286825818	3.54897256372737	1.7818867357503	7	3.50578562029873	2.09012126137792	5.22617171409157	3.33826317557288	5.98498007362131	6.79299636417691	3.14330714664648	1.39041243696349	5.56720543193343	3.68163052667228	3.6847343146267	2.95723729729779	3.74973448943245	4.22227495497179	1	2.80576938486138	6.41299048235691	-1.84472391199545	-3.3593951914866	6.99560997144248	5.02763391609989	6.33479882356404	0.200996904215582	5.24827165657306	7.40201633088552	8.62003425743664	7.21918353360826	0.124283557808108	1.18741855581144	7.74224756965018	-1.62125063595295	11.2081738414895	0.766374016439963	1.30006667390241	5.20431184437841	8.38441598708994	6.76202524818609	-2.96016834972131	-0.975261664124941	10.9486394051486	83	0	2
82	3.59609982508311	2.69493293295353	2.08606646669946	7	1.38980940976832	2.75351963494954	6.5448388411414	5.43904157042579	4.52486348783195	3.77239708782664	1	7	1.72051533187292	3.1839483683529	1	2.85502928328163	3.92903500651925	2.62986941784829	1.94962743382276	2.68327806865	5.29162824391127	2.71237302200953	2.09790366066036	-1.68122540526247	0.2252542025673	4.83621708640806	4.71816601294275	3.8955511923022	-0.610287370700975	7.62086341026826	-6.52536583752094	10.0411205786375	-2.78780861218834	2.56718785816783	2.95014851668391	5.57971467607886	4.43688768306699	1.41585021934357	0.945017221394357	-3.46435077194521	0.129633435621758	4.41754381120384	4.51957789194171	3.20639666105501	10.2230771007392	9.76515005025464	79.75	0	2
83	3.96670778384269	3.60192557750969	2.76862095934113	7	1.77156548582848	4.56294504327504	6.56280828993675	6.38118080952551	3.31933760697403	6.3887417156539	3.17471491840691	2.25296451108793	7	6.45499097138971	2.18993114487521	2.5085805149158	4.52460266899222	2.84008104294151	1.82166166874979	7	7	1.41921249243844	2.26792172876663	-0.426308014281486	1.45492931152208	8.3908170252764	4.34309729088916	3.29084373399032	-0.362312889094732	3.83468484318711	-3.13488112176299	6.0246117679863	4.29743782066686	0.967570211241539	2.48721925056396	-0.367956206173426	9.53102940808535	0.415778940276591	9.87145945813776	11.0485066724773	1.01217918898687	4.32732855303501	7.81358658530909	1.72281234485444	8.69515771474376	6.89395565263956	63.5	0	2
84	4.60060948321309	4.57226921678243	4.99666102132228	3.25244157404905	2.58008790103199	1	3.70159172967307	2.87144939457287	5.06956530229139	4.82232422663021	3.18767972331603	4.70707313875063	4.48167135624387	4.90529144700307	6.41608617480397	4.44587367357107	3.86061460289863	4.54383756030731	5.43538233979091	3.64932969961188	2.5803122168458	5.02163181338958	6.3756556262696	0.532669237186535	-1.69143426025843	6.85083726315189	3.2486211758752	1.23690786712918	3.36961384725865	4.01395297916245	2.36210061647824	3.96183516273318	3.11798748944345	6.87402266456953	4.00270381287871	6.1278311732234	4.9441297231179	3.36819454969831	2.44043688501284	-1.32718349621068	-4.36084926924827	4.83666591489227	-0.912480655624476	7.47243988752918	6.45657664264569	6.136507035698	86.25	0	2
85	7	6.76357781422686	2.37860156223846	1.92310153769124	2.45327861840717	4.88694603076285	2.97638368368676	5.75880312720029	1.67878138921933	3.89946423211094	1.41536651849502	7	4.01359088330082	5.84064785637573	3.37363788005158	1.2765922782255	3.01596942685816	1.29827564885145	3.65037612839324	4.79440512755118	1.3866488359588	2.4849804351009	3.35434406738753	-4.88730277042691	5.59662934974327	10.0892219818583	5.40022672762026	-4.94912869522477	8.10762751648861	3.36317086450739	2.42279024818753	5.77747879769988	3.78608576738643	3.15587971966031	3.00928809999767	4.5890494584978	4.25914310840021	4.54037114957987	-0.0432363809990397	12.0757864616513	1.38436381918039	6.20430200272074	8.17669603677183	-5.93714802320093	3.44744440819566	-0.696475620346114	67	0	2
86	4.27526531274596	5.50188988300136	2.08892389092357	2.86614868632469	4.63885535278648	1.22192059054118	2.37144115113143	7	6.22648536332282	3.72300030371684	3.82517080216582	2.43026268612318	1.51625810276675	5.27286863769658	4.18691644715232	3.61815990266585	3.04701515035625	5.58470825626187	2.04468183179385	7	1.0586241659251	1	1.69997807976174	-0.637323011593607	-1.82325257798822	7.58029448070454	2.21337384728721	7.00476219744697	2.63354551131303	0.192465189143725	7.90218040783038	9.99529152512365	7.23819147821215	6.2636472757083	0.612533160557316	5.79900688162953	6.74130391240607	12.9887052343808	-0.795659215709529	1.327662573961	5.08925761730112	2.38582468551358	10.5152137122055	4.27280104341687	7.89277092288983	3.94198781288573	83.75	0	2
87	6.44670695730723	7	3.84877287122221	6.87513106755975	1.86094601449583	2.08967405385015	2.99043984842171	3.16721492014531	7	5.8675714509678	5.96223053849198	6.46026804531166	6.92821958686599	2.38922812351021	6.34538687594172	2.48481696999919	3.87229186790798	4.28900830766782	3.36108152752354	6.25030308588538	2.57582439104237	2.89974790726723	4.53866803550256	-2.0773866982725	0.429456549518127	5.17977497418854	4.57304024498174	0.911245077676407	1.16033574146283	2.81346627872744	-3.49133579763296	0.834877553295765	4.24061926379906	2.8242732301048	6.73694579659033	8.28370332863967	-0.800639675431183	11.5710156736955	5.84445986509987	0.818625095206192	4.67525451280154	9.74807471280903	0.0073691046631823	-0.81454316073953	11.4185521120726	-0.318779652170276	79.5	0	2
88	2.92861030898756	1.52977664310686	1	2.06941377597321	4.5458983749448	3.29525522551004	4.86008318579729	6.23441634695201	1.39012842291711	1	2.03251474564236	2.72496154282649	5.19821600617341	3.5156345731211	4.37290072852807	4.9592136367008	3.67538455029297	1.47474417491669	5.64496050609633	2.42616576314994	1	6.7848573522794	5.14273038306566	0.341916267120389	2.62742645964026	6.47225586223042	-3.26296481898523	3.70763722725143	2.98492396216015	4.84428038642983	1.56611206129498	-0.396789866423578	6.17193336288286	2.3617565833185	-0.0808457064548302	4.26749511764491	1.17626120658465	8.90977856607921	4.73465643383436	0.666046752424934	11.3468428494537	5.02093456951893	3.73483721575628	-2.64987253938844	3.90967410878527	9.86875303433669	65.25	0	2
89	5.45852083407614	6.40927179317939	2.7566009693101	1	1	2.53683827927719	4.13220080787427	1	7	5.86484996498374	1	5.67797450644547	5.97359810482744	6.57761069547522	4.5448069072284	5.70305795352082	2.4220817936986	5.16468135775226	2.50328440117086	5.86685157852041	1.55723989584308	2.78768037844981	5.43401642355341	-3.77604520271768	4.5700700486625	9.32406408919468	8.43493866751598	-4.21313734314357	-3.14744961730492	0.448689960809273	-2.74884673920315	0.335329496460808	6.93212872719616	3.29320543695598	5.86047803966399	-0.282232964242922	1.17942879740174	8.54350127686631	4.76973059095993	-1.51460537521807	4.90883712224302	-2.05549672814892	12.402002556757	0.818024415856818	3.53693156186242	0.987137649271689	62	0	2
90	4.92808660717845	4.66534263870256	1.34784265222091	6.05618983665023	1.04507842927895	1.61586285458672	1.49584497660017	5.03435746863071	6.19555305060927	4.66592780769412	6.45292886656071	5.44988901684285	4.40370223325337	6.76529736093164	5.58630285833733	1.39612580338191	2.41111274944021	4.38774097440893	6.47550112625656	6.20166763038568	3.75999505956547	1.72923076949695	7	3.23230983704609	-0.321528887831167	3.28361456588773	2.37428065363412	4.35720910012532	1.88895851419372	1.63305909451455	-3.61986501470534	1.14540192723304	8.31637318900401	7.92934884859043	2.63473658676356	8.00200722237352	1.99272320388806	5.76375286715385	-0.779982863501319	2.19960514398352	10.9430558145432	1.55963789739422	-0.986818809767194	8.53042958479463	6.77175106188261	8.1610940244952	81.75	0	2
91	2.58648827342638	4.06228215975578	2.37520214007359	4.52404489796782	1.96187077632113	1.40219385234399	6.66242595779466	4.40746432762412	4.4886044254925	1	2.71367962091022	2.80827569441613	3.33927739931113	5.98379726847671	5.34581797012318	2.26736681582545	1.74851064263223	2.49659383111385	5.83986418630229	4.98706510353591	6.01724276094436	3.97235036419144	5.84546268906683	3.75421867036724	-2.88491801500788	2.58174916473079	-0.201239321843019	4.04704652185286	5.31226849476211	0.343710072479681	7.47744501035286	-0.434283335417443	-5.51681675755778	-1.44250882505392	2.12542835329533	4.80031298689029	6.52143468367592	11.9005082878478	8.85953356186041	7.02715504992968	0.000495437097714158	6.01594015644124	2.71595138631026	5.22864551081791	9.79095186212875	0.568750872548066	72.5	0	2
92	4.75259139649199	6.93350199529998	1.83374372435478	3.39643458394144	4.13092619706709	2.69019579595359	6.61589256693357	1.92991800223569	4.69689803634327	4.06810025099883	5.13044427035357	6.85387420064447	5.59108743342429	4.42618851065534	6.33586197922068	4.79791965331074	2.91827455650219	1.33977714786215	6.86407948540358	7	1.83513187066486	2.44648807628255	3.65795275308663	-2.19010472869971	-2.71984111897479	5.56072892455659	5.0804978926732	7.38932028800374	0.506028695727182	6.46235653152273	-1.70905392435717	2.95142818005237	-0.580595746131699	9.08430880546475	4.05390139577586	11.9696361585853	2.92026231010598	4.15347807225945	10.6904650647277	5.38151194831744	-3.60963328728332	4.7813990412534	7.56194893922819	-0.855590021834167	5.08837630611351	2.98570485975542	69.25	0	2
93	5.43716417285395	6.50086128123224	3.54873550988802	2.00548951484757	4.48561123063617	6.37738525319121	5.559923171353	3.37963459527331	5.22809759549676	1.61579901635813	1.48514158162282	6.65868021304383	5.76441177708908	5.34929386841136	5.70742659955979	1.9593369218341	5.26509434206982	1.14678354958692	3.9484093071711	3.1721146592871	2.53343441937905	2.64477970751359	3.29219110729164	-1.19474847713133	-2.41959449024058	5.96465704785538	4.93314352475429	6.40341187369631	-0.298389295116144	2.43092533532009	-1.09231575682085	10.0226116533162	-0.490077087093953	7.76668280303763	7.5751298528172	1.57226213770556	7.32008272711399	12.9750678387516	1.2670312634495	1.04487111859713	10.2301719692089	3.7006310466205	10.6078371880952	-3.69523217970998	6.71716926123453	-1.01707338786295	74	0	2
94	3.32217049221763	4.00652608909759	3.99837730278039	6.9950315496051	1.28804029547167	3.71910757891114	2.31668983905757	6.69457084447145	2.51431652742329	6.93423365159745	3.46390366556142	1.84780142545003	6.60160714813055	6.46606270140445	5.10184365745499	1.98323961361444	3.93111184732148	2.34507251385522	2.19727074529438	6.5548515035943	1.14496743070825	1	7	0.239386073433711	1.72254652745286	7.30344572921973	2.7210065043384	3.44579271071078	-0.138790222074015	4.79047036453991	-8.0206374978171	5.18315274573458	-4.27506469274816	0.0731877030366218	-1.22114090436972	5.86366080316267	7.40918546127283	-0.167072340270712	0.815074600979581	7.65602243692834	-4.81373818071765	5.14487001716664	2.40613716570677	3.42634542050375	0.410738953433401	7.02215433385079	72.75	0	2
95	2.90207226390019	1.64330194923394	1	3.15043320095143	3.91937598294063	4.16195872409681	5.49895158626815	1.8903388816291	1	1	2.67255862244261	2.14423934202761	5.31406672339604	3.49093101953391	5.49484359466414	2.17671959024813	2.72755578666928	3.15791083944961	6.9738110335191	2.51370917190599	1	7	5.85320109228288	-0.209756261580748	2.96259398729442	5.46794225922357	-2.96477863441163	4.6620126657894	2.96725995651438	5.0771930363329	2.13576750845443	0.255951893885664	0.61801287895022	2.45108784728373	4.99188234573971	3.83650537524738	1.22035311581875	14.2051175130932	9.35211070721097	0.3593737761502	0.473315426071552	5.61944945098284	4.41028907903178	-3.00851166278215	3.73667529002704	-0.762568488870448	80.5	0	2
96	5.89662711426868	6.64421734839349	2.95117675976214	7	1.84280458714286	1	2.75988814373118	3.20396097541344	6.11805433678232	6.46705085171664	1.11355745781445	1	6.2429948516493	1	2.28209672421015	3.5378207437981	3.76566042325605	1.9046110957289	4.39444142164056	6.26591285217655	1.79923558765133	7	4.30721919412783	-1.64762023587076	0.360614770275347	5.43541931306974	5.04341414810756	1.24816763314866	-0.534171167442048	4.6506022921156	10.6011258519963	1.55873685569304	4.47239714405189	1.84914474430328	5.64355658351735	8.16923495599899	5.96084068834247	-1.22013852804997	6.79075474287443	5.99799342737703	5.55004393895632	6.1762948724842	0.812932277136979	3.72552696519791	11.0832915460764	3.02731610251407	68.25	0	2
97	3.17253276576778	3.91107591767421	6.30864066974366	6.53030556745556	1.34708043750464	1.79161088103041	5.45823705527716	1.24014446886626	5.73430294432202	1	2.63307335999027	5.11351096460993	4.51532611483542	2.24524830761848	4.29170179116413	3.26647075050341	3.39372280888879	3.79383296669896	5.03981273655292	7	6.16639427259119	2.20057591121053	1.73761396693779	-1.45569388268951	2.07837561007517	7.51773891704361	3.76305337686491	-0.0101672168350025	4.25556444405464	7.99659249924701	-5.03878558707865	3.6577086107384	-1.15445263978675	-3.15612798066208	3.61335067075293	15.3323968116024	5.62601606155045	14.0520823640033	1.18287206453081	5.78215414869939	2.00095938655444	2.9311830443384	1.42220783345147	-4.63869503608995	6.05599387090006	-0.238357603762393	70	0	2
98	3.43926054658726	3.87210272129401	1.31214680956744	5.37491320681251	1.77168484913899	2.54155154932122	1	5.40008195633496	3.68453782415602	1.94139613130156	2.30982056709241	3.54804366058314	1.62184761572001	5.87252415286521	3.77442222629316	1.55091632312473	1.40058294878527	1.71894815805208	1	4.84855209892221	6.31484698709008	3.04732521223169	4.22605130145752	3.19182474499018	-2.87942630323617	2.6543890700863	-0.22672810277276	3.81313747906267	0.328537850915248	1.58285446905447	6.73417252824723	0.206531598777391	-4.99188325649496	0.399500361856344	2.91389836658818	5.22930617180528	5.79966235797857	5.54936210835785	2.39769162906771	6.88056533374986	0.0598054890982105	3.15175828190881	3.0349061185864	4.9141311922852	3.30746336172467	7.39166779858658	55.75	0	2
99	4.20341395293063	2.70816067921274	1.81723063644324	1	5.35833029922837	4.95796412807419	1	1.39449734026068	2.93328019500722	2.49185718367609	6.33191574181912	3.03277947544521	1.81079380090544	2.6113399304052	6.24990527727827	1.57782781691715	2.37296503094214	1.31829249711583	4.13680860465353	5.37072620508942	2.7154230101682	6.47644794232444	1.50440515247112	7.16738695317684	6.59165771661568	2.08384691794247	5.75526115079491	-3.74879853083387	2.54999679076829	3.94933008283379	-0.821441511740871	2.39466694951364	6.19606051915655	7.59934166798705	3.21006494331736	2.29535244720289	5.24352781570279	-5.17646151560032	-0.53733369130434	-1.54914452276376	7.69138726503287	3.62398698651203	1.89970247165548	2.90546299101371	0.454769578998682	5.26911446305782	91	1	2
100	5.67001231461466	1	7	1.68795987849609	3.61416096429725	1.65270493930343	2.61376536292978	2.19327815338257	5.81212047792857	5.95596903024295	1	7	6.1683269929986	6.69346746997592	4.62485886370516	2.59529725335913	6.42911049389287	4.19290215830604	4.88043976194205	5.64440513762805	2.70117961943857	2.36546372424211	4.0228760370041	2.73344251658172	-0.276124677029476	-0.0984911313972324	5.05949330354962	8.95714633556774	-0.266244074290855	4.27231233432067	10.2569802272954	3.64298743794654	5.69431200413254	7.32507335003567	2.9759855926674	5.55199434591624	0.343973196691042	7.90964593194218	-0.187372041975582	6.60657362410582	6.54508710124654	2.26427712453228	1.92903007529832	3.83028819442021	2.23186863732855	2.92305345298089	88.75	1	2
101	5.47902721696344	3.53170111974793	4.33204910311117	1.20683261216338	5.56320396689418	5.71694811071269	6.08337123899561	4.25659107995785	5.86005962530752	5.23569501220484	3.13064104714789	5.79551666760032	3.81653955765946	6.01539819880392	2.20815119069341	1	5.72682227333188	3.44166301748572	1.30286524732721	3.28314361571679	2.9957932474106	5.56345161857511	2.43398778898011	5.31859955205369	7.19355215411425	1.85274694808897	7.12436384610893	-1.16690596286443	-3.00692085558802	4.65582228514208	5.08606241047388	4.15300832839605	3.77127184143594	3.15214398400726	5.78958058576452	9.29487790314523	6.6083339601866	6.84106057324443	-0.381668592971026	7.50514149808035	5.55509486135068	5.18854436984582	2.0880254120752	4.04114934190416	10.3165706203051	2.89944648180431	96.5	1	2
102	1.9193268522319	3.2806152656821	4.04236064559192	5.00214095895869	3.27704803827999	3.44797756158111	1.34146157850822	1	3.60510559328893	1	1.37525235163119	5.16889302167771	3.54143403571816	6.32813033562668	5.36269073885672	4.64289561866545	2.57035678779962	4.84488734891196	2.33469038213124	1.36346916475133	7	4.44380257122012	2.7312454694181	3.71697679185941	5.91603155321957	1.90205438618902	2.59796250055959	2.65241211681673	2.61496762615713	4.93866490892862	3.64257666145637	-0.542459359474208	3.36022038062205	3.4610491391504	-0.53687930570519	16.277611312833	5.43858648410267	6.80253347787264	-3.01704921403456	7.0151588316661	1.98149852118127	6.37015144726242	1.64081658529329	9.73960236264988	10.5621579164344	8.1125824576772	83.25	1	2
103	3.29353834397387	1.0395870998368	6.43763924936649	5.11742704915952	5.72418943613254	2.80185244533895	5.3404770876965	5.37004142084213	1.41369734288918	1	1	1.74538309877034	1.78808415734512	3.75368936640272	6.70658976893936	3.17471550424166	1.74678043869117	3.47879993790898	3.93073241456317	6.06230512687167	6.04488282182434	5.08772407796129	6.83134230940412	-0.819229422514616	4.6640073034446	-1.65524621237432	2.35411341593299	4.2300585102083	9.53461450840175	5.55025464870903	-3.13153056794588	8.11809573033746	5.59885236555552	3.52699984860596	4.00071467472811	2.91615174316409	1.28125392063778	9.91593259580084	0.279980858806865	2.67547911138201	1.23817067799197	4.22492024424049	0.413221571599406	-3.44168905549196	3.01501404320262	6.31573210789584	83	1	2
104	5.45243761231846	4.05358764080024	5.85710863126622	1.14412536869788	3.56220466576647	4.22719885906066	1	2.14078245309576	3.81206757728111	3.93687625327664	2.38795914935924	3.98225099636887	6.14695207344418	5.52030044497881	4.68332217989895	2.1238255943201	4.27626901417244	2.67905582172702	5.02820071521289	3.87899271637461	3.46444543424875	3.66181244455387	3.81250069772386	7.41339226102292	3.42972712360789	-12.1463945178597	3.43158322369186	8.20554701532063	-1.83983489376646	0.938415877534403	-1.41487202632266	3.96138868107619	3.14189221920171	7.52820583746778	7.6241095134762	11.648439105253	7.01094102415496	8.27840656198012	0.109577691130937	0.978164609562559	0.944779306709027	2.19841046701738	6.18355604533498	7.49619883534989	10.7264689325552	8.93751436008331	96.75	1	2
105	2.1219194788892	3.15836451309805	1.73000860930342	6.21422071595905	7	3.47724346984833	2.15212960359236	3.32186383947501	1.18834780148505	5.49616400074267	5.74188414308435	2.86271937138239	4.82386619715238	1	4.47736463193366	1	4.42050148969619	5.89300560175168	1.73589455881571	2.35074840725215	6.29411240067223	1.70975576391047	4.95484919416469	3.38808137208679	4.65684298328916	4.2111672708748	4.516874938388	-1.11939597933563	1.16806255377381	0.110109628456689	6.94035711552822	7.22898104979812	-1.83290857731291	-4.06484928902562	1.58639140008937	15.6583051728429	-0.998365037053855	7.83192171211224	0.541213002239304	9.1195370251458	3.95678528480931	5.36661317246505	7.97304407327196	10.4816828088684	4.0525142570302	7.30441075563578	73.5	1	2
106	2.30339731649616	1.58730446925176	5.61264870283946	3.46894828849727	6.44633187073075	6.50909534969268	1.88104483721464	2.16950331903406	6.99358642724967	3.45171048292426	4.51371914439896	5.81723805791416	2.03804123743785	1	3.41602728225637	4.05586078962051	3.27064283485501	1.99156539783022	1.97686620417139	6.68298685141222	1	3.28631558315299	3.48297053292409	-1.37826845295894	4.9986866343442	-0.500467354897102	-0.845854613970195	3.04546124695398	4.17106797908353	1.68390968949623	7.54737268295874	5.61046607111024	4.54785994386267	4.27041017836877	2.91963299220516	3.85775659439621	0.0999063334727345	2.42765378519673	-0.706983927645854	3.18608034558304	5.01466490716141	1.6091572257082	10.326919001379	4.46299413270479	3.07004291053883	0.590056070398294	84.25	1	2
107	6.17656883739928	3.21099070131776	2.37901438764772	1.07979618564193	5.94672132220898	2.51087946609783	1.04965365539322	1	3.6745048148638	4.49107915712371	1.91068299855515	5.75040824283273	5.24570226676747	1.20547581951778	4.6371291859455	3.45029666898708	6.50948977009958	2.68634667088365	2.32579195321	2.52191482685191	3.19609607858868	6.22581266032859	2.99389872530116	6.40626643068962	7.12788827898647	1.51342117932336	6.85576217066266	-2.23226218576276	2.43408069005697	2.57823599432066	-4.16246860326184	8.0351554500574	0.617328015509272	2.58800043145993	4.36944508388556	6.29669860094019	5.62135256690247	7.39747963880151	1.08714474351139	-1.06556822789299	-0.461193408989539	0.118584528457316	2.16279082015605	4.2545910517167	1.94257465510239	4.10674235944981	85	1	2
108	5.1362277176706	1.7197079360328	7	1.81724424029888	1.42087264939088	4.59448383460289	5.76111362571856	6.11287739686116	2.22088819814365	5.98960280436087	6.93622681008634	6.13869769589832	7	5.59145084739175	1	1.59934432774272	1.9864364591707	1.68767557674033	1.13011186161989	5.67184798441036	1	6.30888565070039	3.08552837844083	8.72909502352469	3.8962569874246	-12.6690301437809	0.255479877805494	7.98797451805754	-0.995033857157236	3.55581578376506	3.1732328877624	3.67326104012395	-0.692977252535735	3.7553311252798	3.12852731905365	-3.15931047960948	6.26849515875804	-0.202875868457425	4.33982195856177	10.8860722984441	8.29737747160534	5.17013131768311	7.21604462886762	0.88594846649716	9.06820999064827	3.66950530168749	101.75	1	2
109	1.80072038768275	3.93816599197865	1.49377910553069	5.89428861093643	7	3.63578168482045	6.52153925724076	5.44489064986189	5.84348173993457	6.66499294088831	5.82055725969501	3.48230221957217	1.80128287081431	1.37862089064891	4.62137611996974	1.28112437630728	3.8556540197431	4.15497597729908	1.23274354842311	1.903493710847	1.44052059023172	1.17465909623236	5.69083503308092	3.85654760895457	4.24051047510555	3.54829578215648	5.12260991413356	-1.36155468403285	-3.51244390284934	-0.380882409262121	1.63449321737369	1.57914106624116	-0.797868122840596	7.45504826493614	2.10526341567572	0.624331678970396	5.52835374699718	7.97242889091293	1.44375395967846	9.08611034556465	1.08463071442653	3.5014528082301	0.196027899263212	9.72715372210519	4.9868724632081	6.93627553687364	94.5	1	2
110	2.8542311133245	5.40029482482326	2.81706733092224	1.36353885952704	5.131144242155	3.59309787494898	1.21450799169128	2.97735132522822	3.1837699541493	1	6.50388604982289	5.44842776629317	6.37411604526766	3.50244411014707	4.67712302888975	1	4.35485973199684	5.06537849909136	4.10500359510959	5.61616216721357	7	4.27329681494895	5.04070596727731	6.74807668260986	4.71274073934951	-1.61516010740173	6.89404840690678	-4.38482174294169	8.6337963312157	4.87507704502079	-1.67929515682124	4.29022050917772	-2.72700896579016	-3.21332489458103	7.54891148697533	14.6505693471277	5.96714607604855	3.87166241764103	0.150461825408095	6.28822672221946	1.01851839421417	3.18580500317515	4.93049992396141	0.0096445738185964	4.90162168420236	3.02906828359321	88.25	1	2
111	3.97759568319924	2.44474797060326	7	5.64221948398777	5.08073395861285	1	1.73341831678593	2.95257001184893	2.3527099866033	3.28239871394446	1.66452981158056	4.30544850920426	2.20302909890647	5.36094703361779	4.35975805229391	5.59073519298583	3.73159548171274	6.12593412989634	6.89063030654062	3.53849126999181	3.02783740820918	3.61375156779364	2.88726237602914	3.90602949602798	10.4422099530507	-6.19711527715943	0.78222463273809	4.21769530069439	1.73796871405441	2.41531110223731	1.48288841005135	4.06443990645729	6.54704862102814	-1.75123533837217	5.11043683957719	5.05298070549502	5.04576284687598	8.64586617591944	8.38009939356756	6.0658678505158	2.57979957666709	1.40988824159171	9.06790803459334	5.49730245662555	4.4415529768099	7.18369851806237	82	1	2
112	1	1.60348576008128	4.84885452504158	5.12675574109065	6.87035993215985	5.6757123301057	7	6.23590323769652	6.38249337366597	1	1	3.57858322638581	1.97541116867009	1.5531185162158	2.74053208612623	1.37722022258167	3.0694105610684	1.90289664978716	4.71129206816689	4.6119619533072	6.36731589498981	3.42115713928466	2.85415189973809	-0.224395575132558	8.44385468038579	3.20625501266409	2.24370316851912	-2.39027329840078	8.81188506085487	1.90246302961015	-7.87739184660277	4.34919854389616	5.15084426521021	-0.749395676215069	2.87196707394459	2.74396756958343	5.30584544669898	8.55385939486517	4.1499234004551	6.74250019808574	6.11458489419018	4.79831032469572	1.89808910403715	6.04741090139749	5.99813308886172	6.24937806463029	90.75	1	2
113	2.29232822461886	4.4155156505526	2.55838822344257	6.60622384598059	6.44586950218958	1.81229793645426	6.71241438398216	5.47568919277989	5.47355376778884	6.03215841588915	1	3.01191165207395	4.52008711547425	3.48620542844199	2.48686838360387	4.35094206132923	5.95981091489137	1.45662866126169	7	6.62379007459693	1	1	4.47254515138437	2.50578147421878	4.97856112930553	3.52763323492073	5.45783000951257	-0.0883550166496053	2.96794026622746	2.50729662593655	3.30512423413737	5.81777616535403	4.53333746345347	3.06712208102303	-0.82185550988183	14.0892212323333	3.40964290655617	7.51650840966581	1.2301819198207	9.10903752271396	-4.11050292191913	4.43488443078062	11.5785474986868	-4.85657770734607	6.2705047445744	1.4930738988804	91.5	1	2
114	3.60209281814387	1	6.4109674193878	5.66199146178045	2.91008894592205	5.29922736075269	2.82538984905631	4.24226006128459	5.37111808081781	5.14265974881999	1.76832202617363	5.53794591106555	6.10686071551751	3.58142893268545	2.99434231400426	1.16459142939794	2.72677790627178	1.48957385570063	4.19851852104133	2.54286808866447	5.92654247727951	4.96364134461658	1.8468964011433	6.91239125677155	10.4889383383599	-5.85733776051183	1.48540728426809	4.10840246786975	2.35447868276189	-1.02439252103215	6.81482051350286	4.33211291112472	6.02967889336226	6.27774127642672	1.95848424267417	4.01024413287935	6.89808319422074	4.9989046264175	-1.22944132663617	-4.01362475935672	-4.36662933170824	2.16124843378611	2.42293181427591	3.69667875722792	2.49216601418322	-5.18648245694752	82.25	1	2
115	5.44493898206375	4.48861521658275	4.90823176786347	1.14483670062089	5.3211419806478	5.23103345229465	2.33558876401766	5.26394731920462	5.45260533764673	6.9620866288947	3.27494357854096	3.18201463553417	4.19908701923258	5.96819793162959	3.79300662879258	1	5.88161916692406	3.81666760459029	2.9915807317016	3.35349571865136	3.9404213577454	6.25676136402173	6.98448982250433	6.37037799469918	6.71214344777434	1.23257603116201	8.43745354509468	-2.17831178428564	1.15602006482605	0.886344584457167	-5.81396729366234	4.53881337688045	-0.865263289294638	3.14126948338752	0.42637731412671	9.05058863388652	4.18782626512973	6.94707554616119	0.0681841818067782	8.80796904526019	5.08791773877132	-1.4382977307643	3.11817255611237	4.37979646009275	9.77748923179201	2.58843747269868	94	1	2
116	1.90860847731346	4.85723448323598	1.55020494656354	1.37003441661878	5.95112507327964	4.91259545005728	7	2.68234422370323	1.47397382082201	1.34505866227898	3.49754619063935	5.09156607037894	5.03064734642277	1	1.8887469652349	1.36752630401417	4.16776812489205	3.93202029845727	1.03416331642337	6.01846498534317	4.56752167453018	3.55046324412382	6.8335096996216	6.00428920600686	5.05241079917268	0.746564687993263	7.75215378501305	-3.54245749827324	6.47737598746613	0.485629374049649	-3.06236959037796	2.39698409087543	0.0351484055032038	0.25924064771296	5.31586066312427	7.10554129775346	4.20987949142514	3.6213767296804	-1.28724692532657	4.79330220085394	7.07231023336227	0.0606561350554709	8.94280594959648	4.90025194476506	4.29114144807303	1.42384525798215	95.75	1	2
117	7	1.94043352020291	7	2.16894433276019	2.34923845743132	1.35266816601921	1.63595948413688	1.49884097910504	3.48063806498967	1.96100272477384	6.32754652067876	2.4477653343504	4.49273398187304	4.78089142067072	2.83797329614427	3.24922443746945	1.90723892773422	7	1	6.48919425664591	2.55675680270314	4.52279018760628	4.04806868994329	6.72045461312567	3.59130977062867	-12.8969209304795	1.83901906903001	5.89690643405953	2.22819957350249	-2.29244053213469	3.42361855666705	3.28128976552307	0.674490202607821	0.969133847647947	0.41493795307912	13.5921326700485	6.00868390033106	14.6533274722196	-0.86043406189126	1.88320331310045	8.7254831998046	6.55707147665216	10.4475612245241	3.88008229138026	8.87330120598209	7.1331279517547	101.5	1	2
118	1	4.62998642029054	3.80159126645403	7	5.35205556125588	2.05606441103582	2.56696181647622	1.40073565579022	1.41739798663848	6.42004151252172	1.54458677000731	2.43701798797895	4.29283978596112	1.74385295142728	1.26065780748376	3.77205412407516	3.52637427844155	2.36682612682653	5.00646207254952	3.01639572581373	1	2.07289078891129	6.07423010178744	3.95740202488483	6.85314109064626	3.75812440304248	3.40543065206705	0.395838227050547	5.30670472279745	1.05401481467884	2.55762957733761	-0.0825388695470168	3.64330246171403	7.95132657534782	4.23704547791352	5.24574954210084	2.46800036671872	7.72574228887607	1.40427747687855	3.30704538625732	3.49189919253059	5.54154044359906	1.71978211587444	-0.855994537255275	5.79953298660007	3.77224277735009	96.25	1	2
119	6.84135327650394	3.6228014543911	7	1.71584171466955	4.48643327826363	4.84146528351308	2.79713891546468	2.90767911913782	6.65404956615508	3.13808445915071	1	5.21135699608488	7	5.65585897206587	6.32040508664178	1.72178424025409	4.07684539511167	5.0768751509476	6.37820728018268	3.7210441323737	2.70689224971541	5.50983539002123	6.85794294000444	-0.475406362480088	4.37672182571254	-9.10667795382569	6.05240404255662	6.25770509021823	2.35008897055244	5.30225096835687	2.270167947764	8.21934888393966	0.190753428167504	3.46554712358646	5.22106379358928	5.83857372061122	6.33646856722248	3.94417105372881	2.11654299734691	-1.09416350984593	6.70697272778969	5.31381060050725	-0.0868777019484729	5.24906005235423	6.09405284127634	5.86663167204897	95	1	2
120	3.94415532439446	3.60586037214589	3.01983239711952	1.26174637557101	5.72295936557034	6.64911566938268	3.78739193016703	3.17730063855539	3.41392260625567	3.59046928366736	4.92705682997995	2.55365528768618	4.37069128504352	3.38385938443223	6.93311921986546	1.53009797860806	3.19087070976843	3.52219134089071	2.54474777140154	5.37818734804455	1	5.35582629904273	6.89019189709228	7.77882852078815	4.73665272555903	-0.219951709166058	4.46378316979438	1.07408106034608	1.66102332644975	3.49416017338562	-2.89789271562809	5.4693069479697	5.53332623063712	3.63294853782996	0.0635014600825983	1.46854953276536	4.6251077656119	5.28321003752461	0.317056100146366	-0.613397097885147	10.7869278068579	5.6061345889799	6.9767882260467	-0.804489282541189	2.42793838221658	4.16988891397894	92.75	1	2
121	5.25968841535976	3.95884630420782	3.21912246798307	1.71976641500321	5.99016697527777	1.32220249348262	2.51634916237842	4.57595885073922	6.20060604672464	4.22312153460995	4.23576901049278	5.30790203024072	1.60490953338965	6.39081163350197	6.58443949756448	1.142722348591	3.53453591770261	3.88543964748048	1.45203692059466	5.12407233449377	1.13251708680136	4.59831424504964	6.53827721584485	7.78297660230428	5.32963738428331	-0.639464179371913	3.5713377157172	2.255597797093	1.63237260839929	2.45152795752101	-4.54650184149304	4.53010652179672	-2.45527487050106	8.53883091580066	5.37024720621777	5.4976596832275	5.69859315200328	-0.256320630974163	-0.00354361225382316	3.66078345112611	-5.65861021139198	0.0383116097179669	2.96342818713814	4.5142822836701	2.14583228535945	3.84704589032284	104.5	1	2
122	1.4184199145246	3.16221615166571	5.10009056710855	4.24242116756721	6.7107289256128	4.46513074165496	3.3164237965224	6.06363047258899	3.5811953490256	5.26494975702429	2.16246436176029	3.81954781500169	1.63877822745653	6.39554642996191	5.62858987670091	4.47192612769464	1	1	2.57884829517944	4.36364377524852	1.15453997502568	5.16959896847502	1	-0.269521736002289	6.90318358917366	2.92959075857451	2.89368795716537	-1.03640279294464	3.19158571110283	8.47261367295223	-1.8341231917	4.65411946837584	10.4236685617	2.43230498504349	3.99819088887522	4.53399370901125	4.6524536681368	8.38949171107966	4.35802152654364	1.80722446452599	1.81786275822715	4.09787484086526	3.26713925986065	3.59633210574115	9.47104963989468	8.81198864442616	65.25	1	2
123	4.85513576347892	1.78515067280293	6.02813980224615	6.59280916872641	2.47086942759126	1	4.28726405554071	3.75444117368157	1.98331866332078	1.39082286901621	6.58910211525274	3.44990974360303	5.68835230484029	5.94662665287275	4.63916038072302	2.1815916984293	2.9602921902338	1.83047399501646	5.36449629521524	2.30410212473586	2.37870144306285	4.3501731618986	1.99240142895097	-2.11570801155322	11.3034489044699	-8.505290893108	1.96278972475535	5.07520852678269	0.988663995156879	3.43279344970781	-1.23433437159161	4.45899878801086	2.5444638372834	0.0762282441184567	1.10176702348988	2.4382781068653	2.9655094645047	4.73097980684568	4.25254270551516	1.21374452995992	5.10164373802743	5.2405553310577	1.08522014771102	2.06127577470736	-2.65424697667391	8.23966476028276	92	1	2
124	3.80868363016004	1.51437102475221	7	6.59714758974743	3.89558893194617	3.36654519369796	1	6.37715481717204	3.6207309403548	1.70984857293948	6.03984300230026	4.61530385889764	4.16666734566221	2.09402749541634	5.16004805620964	1.84660440637629	4.74750316847981	7	3.56646136635869	2.12918063134667	6.65848685772685	6.11182202487489	4.03458803120032	-1.94952177643003	11.6570060720277	-10.7925535927918	2.25235147361659	5.35064906316939	0.879918600718789	4.21342122021198	2.54233520273796	-2.26765099329594	1.03962987591472	-0.0430047674700904	0.757796706015007	2.51130303430747	2.77339688002473	11.1525128184648	-5.27665228487717	6.91060689317536	2.12474574639435	2.60708520627393	4.41025494028317	9.59411844312811	1.23470220687594	6.83509713905667	85.75	1	2
125	5.99919628026585	2.90452112855614	6.48599258095413	4.28201607740051	3.03710587479752	4.98762838945398	6.95103100721392	4.5555485979421	1.47646244447402	2.99261987342005	1.05547717578474	6.39855379736677	2.73328461529053	3.46241018389834	5.15677122467244	7	5.12845270386878	2.66855908563198	3.85685656393724	4.322078576204	2.74736814761727	6.48024706137321	1.08074641523268	-1.71435630154322	11.5616786782952	-8.31682580146704	1.83022192692063	4.0510636421394	1.41098483077821	7.00916440173322	-0.568520877484691	5.04443927553899	-0.638379488523225	-1.06628334757193	2.73872791866462	7.23731112869592	3.87315647823143	4.73137966985632	4.09796043625268	0.915540433981126	4.25555421678316	4.57742855301486	3.77394352520528	5.63705368378097	-0.291958898454254	1.33303054902402	86.5	1	2
126	5.54637357583763	3.45288275552744	3.28977720940372	1	7	2.61816535545689	1.16483347317078	3.52349190029169	4.41745462346695	5.22216981388669	6.41067861839401	1	2.1425643551541	4.52045498078786	5.28919643527827	1.81710601220996	4.07177561693868	1	3.08669773127532	4.00509879462561	1.72621764142575	4.47482956800652	1.98660981511745	6.24891619154251	7.03797005330692	3.63492556448927	7.63697171630881	-1.77657770547925	2.26688203558946	3.26184382592562	8.90054589938429	2.43372957956624	8.37015029439551	6.7518599060184	0.951574820137059	14.9898388049952	7.23854452327694	2.5314460971833	9.18017091502919	7.66851772163664	1.99377215266929	4.00700928800107	3.86483249216689	-1.11399100574705	2.57079547173262	3.33492189146157	86.25	1	2
127	2.48626321378586	4.44403409940294	2.58152471007389	6.09923089306002	7	3.42525900458944	6.98714391581446	5.21321028908225	1	4.53224808642849	4.32923562502917	3.08609982305419	2.55657739335337	2.63092016882519	3.55356824913017	5.45925602837335	4.58930701859642	1	2.21676987605199	4.96692142021228	1.70063497460065	5.96140055046101	5.07150574719877	3.44842479365413	6.15952098250902	5.33098502115591	4.83023937578505	0.355423621209803	2.64571354755547	2.45027448479284	2.40947162909188	1.49726237099722	5.48258978052922	3.06789426155283	1.1438028833846	12.6786490202911	4.04857018755236	5.53411524986968	3.14853192122325	8.38046358320742	0.461529170068986	2.53526899339564	10.0303940040096	4.58682930668218	0.517060617392214	0.0804530515468809	77	1	2
128	4.78558332729694	3.94438129661375	3.89333363486735	1.11937274527227	6.37199638880547	6.72691944602034	1.48090543475509	5.9460462078945	4.20459915718206	4.43905516337452	3.10001771740223	6.60791971960891	3.92123680113026	5.56876142482897	1.30856359364236	1.61879822009761	5.13572365108236	1.62235451287348	2.0570181852954	2.98723614834317	3.1150914571998	5.61247000179108	6.42663456675987	5.91821740296137	7.37643244925395	1.89276953386179	8.21274367021698	-1.41453314776447	0.702368595908477	0.367779453645884	-4.17465835250384	4.58988013090927	-0.397114773176152	2.91300566635757	0.36582290769547	6.75672534459418	6.70795143144723	6.63325928615188	-0.0450705075344165	8.24869260116981	9.25065547338258	5.12555133544307	3.16473032564096	3.97051530873032	5.51599767692095	1.67127194087105	85.75	1	2
129	1.50909632511654	3.69851458037436	1	1.31949749945166	5.65829151281659	2.63034553172201	4.34824297753015	2.56348178414423	4.05167637934904	2.42455143874453	4.73781712177652	4.25833782648762	3.63254203900725	3.93791933016733	4.07653719506471	5.48234294078853	3.13567102489651	3.98399613363808	6.26721918029745	7	2.84286412317111	3.62252365129795	3.57701998108431	7.18631421056402	4.5514818148942	-2.43869107935847	5.53662802709349	4.6924452772503	0.302142009463871	6.11948804139542	-2.14294450422381	3.12906158751495	-0.304048021017223	9.79520798986458	3.03476179990573	2.14303304193958	5.13275488084512	4.44443943518342	1.93639840733203	7.39369507909555	-3.72684906507389	4.62899701053253	6.83938807317533	-1.55134198992383	4.50431969857347	3.37510902450508	85.5	1	2
130	3.30278307867921	1.92545129545465	5.89957652540575	4.56200395118905	5.74780098521385	2.07659056987952	4.69431499800886	1.39277429325767	4.73302370827098	2.14344914564802	3.55250469054454	2.9710192481862	3.62265558117114	1.79280297932983	1.37824486554324	1.72690051671364	2.57844710350598	3.8099440148364	5.26908663853661	5.38364471029506	3.75500852031346	4.10387976959451	4.22810722335053	-0.284491931661943	4.2168015472108	-0.341786072671088	0.237613136442048	3.38404755710274	1.04838626388492	5.49849357765308	-0.526645010962445	1.80132828099534	7.06079942751551	4.51443338397359	4.59438626482886	4.97924378202405	3.6700966916677	-1.39222062714288	1.24670603965801	-1.76228239307468	1.3742939585372	2.52085868309651	2.71764491761406	6.9016245070436	4.45045081250432	8.91426134879706	96.25	1	2
131	4.82437707871674	2.52052472747139	1.85324392177779	1.01814380207492	6.5032217096109	1	7	2.88289725371978	3.39951938454459	6.84777932650155	1.21459413645839	5.08345623420871	5.27742836002682	2.98934146067096	6.92756190761506	2.34814087370061	5.39015807379789	4.50305302475992	1	6.6203688496032	1.97947140022222	3.87021060518839	1	7.44251545959485	5.96411008597719	0.818373196670063	7.266778679326	-3.32918177365611	1.94104852697146	-0.00976312744570679	0.265630773616498	3.63923096419855	-1.78158709545287	1.66395354640458	7.04225061744017	4.91193089084829	3.23892233639552	5.06747914386191	0.34049731350858	-5.00749400859758	7.10827160934783	4.74537328691674	0.971127559562279	-1.08399849616189	5.50970405693591	0.999105636252968	72	1	2
132	4.11136129728362	1.87707463121685	6.64540212511226	1.37042158344514	3.9775951551669	3.72503870652317	5.10680083844382	1.7178987378127	3.56781625213462	3.79455569499422	1.22578794420267	2.19083052960782	2.30826371522724	1	3.3906484905751	2.57171278435187	3.15220026593817	2.28801019550895	3.89274531435495	6.2039360665164	4.14260678493875	3.1173736035731	4.52738651718423	8.22655100590006	4.48263235887381	-11.8104952659885	3.38406319042991	9.26011690215734	2.2519594423125	2.7071255103857	-1.97248980033502	8.45570065243422	1.72146394921361	6.41611524472867	3.18652867688378	2.61847203319875	6.99979491404469	3.91247765227437	-2.15712677585018	2.80176763648139	1.46373152170464	5.82540456928773	5.52947772551465	7.56005113490413	7.54764242851627	9.56306003869973	85.75	1	2
133	7	3.14283753778914	7	1.14430111275436	5.64268559430915	4.75377563404611	2.05138879408969	2.60613607613136	3.87812484507201	2.55320284919954	3.78517670359858	5.08647638279856	6.00404541020066	1.68696627030415	4.74328257727232	5.20420840561306	4.70554735447115	4.64304579523873	5.48365935496894	3.92343583291143	2.86385990857569	4.68329956855092	6.79095454300636	-0.877537033808067	5.22999156503623	-8.34315646720738	5.5941891806111	5.85154053066128	3.23779645719794	4.42172329780517	-3.91123756797112	3.45459949059281	0.978023900170502	8.07639835341977	4.59724221886527	5.83866427142794	4.1879474777111	4.06739306406295	8.27482650633766	-0.676539719673969	-3.78882282352708	5.53253849242301	0.116392860773868	7.12552153493151	6.47081869031192	2.28367476405901	75.5	1	2
134	7	4.46711116508982	5.14564244569332	2.76270123459631	4.78529590261192	2.14465375899973	1	6.50639177651208	6.60423476409151	1.75611706226018	3.47943524510965	6.59609017102216	3.79842420461714	1.81136417802393	2.99922022998912	4.19605508203535	2.95416909819018	1.54864876051259	1.27912444902618	3.4680602541726	1.37081143140196	3.19880649910067	5.63170435177525	5.43847463982879	6.06534095383349	-7.56996350684922	1.2912122777744	5.48457432178164	-3.58127271893327	1.09981275540659	3.47723177687782	1.71149454781257	0.158586716927484	7.10604271129312	1.79083688694192	1.50795936791407	6.94368617107993	3.76303097785387	7.27937799261756	-0.338184994764135	1.88511093587168	4.10912036880131	7.0036698009156	-1.41684901723832	-0.527555325063731	-0.684144064804417	93.25	1	2
135	1.34862383851216	2.07905646097733	4.01314419702787	1.82455993430021	5.80879965677038	4.38952881185055	5.24074274710586	1.66083531453644	2.07654048137056	4.67600111965589	3.83635183430519	3.42805590757676	6.71318066295407	1.98044463594531	5.07123825589911	1.62132659539025	5.47174536377493	3.69586182939054	5.63025354142004	6.39385071465629	1.49319592502338	2.58051313058877	6.43289249232815	-0.148970730555337	5.1180829890311	1.06869481524215	1.01328476618671	5.61830568662636	0.848319206623874	5.56435782047763	-5.60174883943504	6.27411534839883	0.283828267373949	1.76754880984597	1.00637793648654	5.32371417919237	2.33232487364891	2.047708992604	8.79761368010589	-2.16499253452108	6.39874618146796	0.953207485951846	-0.72293977811506	6.0480898938702	10.8624905913001	2.87853117647642	83	1	2
136	1.56253397022219	2.80965232797102	4.73416027354087	4.57955185184379	6.02143405069254	4.86083307464272	1	5.49803991042748	4.48650112313519	5.63524688562275	2.03899230316692	6.91245915402741	1	1.45471654168608	5.74457524242978	3.88434746603969	5.54977916977535	7	4.7571544757547	4.27018340660879	1	2.8777203403136	4.97337987126085	0.652744163711361	8.11816164273736	2.49347787029282	2.5899401999578	-1.43286656269409	2.87261892308657	3.27175088344048	-7.82693420153301	5.51874606957531	5.41167440093476	2.91897244713335	4.04841673849	4.37200478568405	4.33071774130144	9.9102238306992	4.05642106631779	1.68887572053044	1.52107907139771	3.48411031930616	3.05993749598338	5.35695213068003	10.2863904305771	9.72980336974691	82.75	1	2
137	5.5637303948977	3.29728749595347	6.78703603515033	4.73388842243937	3.53822042259994	3.42258118361626	4.28080572945319	1.88480974650825	2.78233466930583	3.85917894244873	6.13837567745669	5.3293587760533	6.64931250713229	1.55201591391672	2.24383553926814	1.89927783467658	3.88803675774075	3.13782340394347	3.41487524002823	6.9130169928505	4.2416113509599	6.77947232942422	3.92541492913605	6.83817528684362	4.84026165760652	-9.76926093803958	0.924852618275003	3.71021925781247	5.08024980404038	5.08882357898125	-4.95765846038234	1.00979667398699	3.39211952987535	-6.09824837190077	3.07008180817923	-1.2095605861211	4.09219922533446	-0.0447536808262947	6.32417568093295	6.51900740538067	6.12880229142811	1.45749572997446	7.96250719455227	3.07557416080399	7.47945563007409	9.19485069054666	83.5	1	2
138	2.13623763211141	3.03277574218942	2.95700258756378	5.58803047608378	6.64874266854703	4.80197226090246	1	6.44777950938835	1	4.96862287051376	2.85945570037272	1.28980426298198	4.50689668744223	3.53754048812461	6.22121704791874	2.1537492483276	6.70536415212763	3.41664024247297	3.86820625530035	4.99022837735785	6.30925663694186	3.56588438814301	3.16106011703121	5.90869033576006	3.66473363450735	3.24691601779677	2.11089034117598	-1.37928409394663	4.58064411523513	2.26922006199854	-3.63808821849458	6.8264458364761	0.201279172490002	6.76446907336176	5.23011959896522	1.69187542411062	7.76137750788837	0.851704628992263	8.42359332117429	4.26365587043603	10.9529218068044	1.25782270487944	-1.63660735849138	2.96319400602592	1.51553011928631	4.14110316751694	96.25	1	2
139	4.97786376700112	5.07929711582024	1	1.07075063587535	6.50098644886888	6.55721681887683	1.22006691173251	1.55073860335979	1.7211816391149	6.24163153844786	6.20095556146776	1.31394830885838	1.46340695728962	1.85317735898907	4.66395187182215	4.4520324151948	4.27546119142437	2.79595322394714	1.34798304641223	4.81097015675818	1.32409972505636	5.23809369159899	4.39117820739097	9.56370892107826	3.06442361990535	-0.233129773768632	5.14125858113841	2.16248835983023	2.04621382650668	2.20891811589611	4.71166958704303	5.9739849139117	1.00207128937587	-0.957004342263399	6.17415964989459	6.42860570740507	7.1936813810684	7.30219497095769	4.51103775612345	1.69730937079001	5.51196430210776	3.7995181835205	1.24318586867366	2.27887777355073	4.10169024194414	4.2188647003395	91	1	2
140	5.75528314699788	1	6.29473937761869	2.56024268459468	4.96462757555203	6.53123124006453	4.88306132789759	6.28336149890389	4.6476233585011	4.40098281082022	3.31943401195461	7	3.61198435539354	1	4.90472391804052	2.48917231923604	4.51632849909303	3.22950473917572	1.17921483293065	2.58153980644436	1.93714661086858	1.25537683019137	4.27350753139989	0.124542859161529	-0.198147583688276	-3.21788840504683	7.55917029071822	5.44591424220872	9.14358858803374	-0.68502724503913	9.28011862518701	7.35051977833101	-2.15634191699693	1.48323220429776	-1.00555203532649	6.39642334554074	2.86247100549689	2.55758037620121	4.72668248016145	7.62896942776177	3.99274016699421	-0.486358744492411	10.586891387645	-1.64735760164428	4.55115244043304	0.522704506526947	80.75	1	2
141	3.10508421908401	4.87933231247561	1	3.88795793302697	3.8525902762043	2.16565805191349	6.55469834373642	3.65949016867749	4.84130914144268	3.2014455680034	1.282212383836	6.32938939242026	5.42205523863494	6.0303318764674	4.25670301326232	1.26047072916278	2.70816623624057	1.21346605260124	6.9433673685983	4.68208127356402	5.04003703106678	2.4188139438907	5.61794443728734	9.56311816354867	6.41766981180827	-0.667272096590621	4.8959968424482	2.81884372638998	8.30265504266552	2.33063698890876	7.63753973931432	10.5987244132509	-0.418002803575274	-6.41221483841843	6.43632617763413	0.0655835953706743	5.30061114032159	9.15036765839366	-0.665442252736582	1.19857076562853	1.313906080567	2.36005817727036	0.982990158110816	-0.980390928381483	3.41441965817076	10.1624895509311	76.5	1	2
142	1.78953765599124	4.50581127913686	2.82455502413698	5.42053951413051	5.66669822556844	4.49431272024871	5.47286151930404	4.53613761952247	1	5.12025562022086	7	3.25420812828046	4.6236790216436	2.32590866348581	5.66971007117551	1.94897432651416	2.12016223947659	2.540059916264	5.37125041945564	4.50391146973948	5.64472056934194	1	1.22480047495833	-0.18042180549968	5.8040668184429	2.24734614922072	2.8048842584332	-2.82434888466918	3.04278428413151	3.23326458184244	2.27451795266685	3.35410838882737	8.70357571256299	2.96791376812531	6.28710328232408	-0.454110674838053	0.357102305616424	1.74788597446763	-2.09767715711279	0.0713837205684191	1.17263848873378	8.05665391533528	9.82965372158815	-0.621185564197876	6.75432985879565	1.88648386736066	96.25	1	2
143	1	5.46828049529544	1.34124409320119	4.6894341407521	4.92025273054503	5.65344088336047	4.39796768183607	2.17265942370419	6.80794885851566	5.12111522467129	1.58943140596572	7	4.87167383533741	3.63156277716915	5.02768131579368	2.04303326213798	1.56629532166588	2.34512973123959	6.82372609167267	2.59565024952752	6.67032665684185	4.77077126802916	4.2761749957377	6.28787728668511	4.61006635364281	-1.58699531672844	6.58466036532775	3.01501421424141	-1.62238981325645	7.25426375897328	5.66506347856551	2.41850016231275	8.87081675929961	8.38199561193312	3.51610015074654	3.14832236953809	7.36450986632336	8.65058742048364	0.780186726639052	0.780627146554293	9.8134479208745	1.22019688960367	4.44990418772735	7.17492769580681	-2.99932342026128	7.28041494227245	76	1	2
144	2.86402977226231	6.49380746415012	1.11108515587152	3.62690896218079	3.55348855302483	5.09245614313268	6.34358636124548	4.96930204553366	4.29101717313575	4.72457154911527	1.3450538862624	5.24462627861078	6.08597780462098	2.27211219169339	4.33248524966504	2.02218852485178	1.77957036926026	4.78678542592501	5.80128287118503	4.2311044134694	5.51209060246839	7	6.16123935063353	9.36695387272073	5.31257114416282	0.359352572694726	6.1469465143756	2.2393607785776	3.13528703939236	3.76316136918989	1.69466510316531	11.2462867509946	-3.91622756409675	-1.05090684289559	5.11680085247028	7.33738813940776	4.50169836498435	9.44387064953359	0.511252685127011	1.38648687432852	-1.55860507787498	2.91191558528976	3.43096268591205	-1.77932737881702	3.67176784860924	9.01372174976717	74.75	1	2
145	2.14249376074776	3.72781670855986	1.68345197427123	1	3.0153028971222	3.87328847578125	1.70556049541649	2.0262579686931	1.5383212234755	2.15750395425277	2.55852373670824	3.00777999387213	4.43126307296117	2.87909720646195	5.43927897039275	2.5282459497421	2.4232627061461	5.48641601800085	4.96933388070238	6.1944332896199	3.73050611669688	5.94762347731399	2.92880999829544	5.55050199331628	5.03511628364946	-0.452623517340001	4.65349724334341	-5.65353660462114	5.8927091389866	7.80769638705567	-2.91785175648631	5.47616678297611	4.36288085619671	3.19271888498541	4.14924052961123	3.34352605744245	6.55006533765689	0.0133179212014896	-1.70128451420509	1.97106527576072	-0.637980508275537	8.25962978951879	1.02464010750553	4.69821386415078	6.09348826920889	-7.62705680031551	81.5	1	2
146	1.57233346382479	1.51378908800077	2.45007630533139	2.60517020477408	3.74228160292914	2.43615878407156	6.31777191878034	4.97919544991627	5.28932644279534	1.50545775722376	2.33651046902494	1.82625336492303	1	5.07390498393233	5.1943787287193	2.16671710577115	2.33123587709137	2.82572371531572	1.35879270275915	1.31115021646578	5.90103965754614	4.58339206999928	6.30047057932385	6.98271910167299	5.26348008143798	-1.47185316757189	3.49961826784821	-3.40176645649858	4.55650661611593	-0.43642526930698	-3.0042805234834	-0.661071969822479	-3.50450761405297	-0.975588628744109	3.39801247402647	5.84048291780782	1.05613848327745	11.6139217770669	3.05483130485766	6.79590379405146	-0.41015663973582	2.97113847305799	2.27647067396052	5.6992850433687	2.66544868643049	7.01831481656184	73.25	1	2
147	2.38869414868388	1	2.34735296218164	5.84268170857827	5.5661215110772	6.14170107394227	6.23942827097255	6.8536179289951	2.29156206944272	6.0506585485845	5.04857729684625	6.67257062214441	6.98850799286029	5.9962503014755	2.18870458839529	1.88771799652888	5.33475329832665	3.72913914900262	6.24694842083109	2.78824347033673	3.03346229974706	6.76417050204435	5.43030185147107	5.21284107168135	4.56534153750687	3.55871255855259	3.8110585270763	-1.04387107104677	2.02490687240993	0.935594410536569	-4.45536982281456	4.64815245325171	0.227424035045147	3.00762115357027	2.21290677486485	6.72102837287688	3.24337654156268	4.7655201032456	2.68258332495707	7.40737376338707	6.48183332187597	2.00982327852633	14.0287636835345	-1.50705749111196	-1.08707026843633	-8.02964255836123	77	1	2
148	3.00903219954779	1	6.75968647572673	5.94806378383876	5.61111175969662	4.32925312090304	5.81861820206937	6.28071916504858	4.17717044442549	4.05762453813914	5.3093302228512	4.90494000915438	2.67426500692583	2.35535509713372	5.20567706308815	4.52434392523003	4.2318809545436	1.77496928401727	2.48748617029593	6.36853632606152	2.93690556403503	2.20839970341577	1	-0.312541277180818	10.6335898429742	-11.5051278002208	1.63457926670037	4.65223418876133	2.55402234703664	3.60362199014962	-1.86730721341433	5.15608990782922	6.27953722028791	-3.35718596556216	3.59591644260641	7.05216083616456	5.33351854667453	-0.366343378167083	-1.38823378397635	6.80374976161131	-4.48862616996161	1.99904849880194	1.8587308627838	6.88068133712192	8.77410948451572	1.45458288200937	78.75	1	2
149	5.82588887664682	1.59985911165064	7	4.84508995601211	2.99138545319952	3.09052407464542	4.28931187552518	2.99216320234356	1.87907038368017	3.67824521145305	7	3.05997447637056	6.75886500501925	6.06670439365132	5.97217692385425	6.90313170707442	2.46102531509082	7	5.70007409467948	1.84068960303968	2.18667919739603	4.07098702305779	3.17174590251041	-3.05369039749674	11.191649594291	-8.22787198548516	2.11694694408033	4.81569928054996	1.84865232124482	2.70613981908011	-0.311828948404419	6.61588859832239	-2.31052078329868	-0.262913278927995	4.22578242158741	2.99012757433383	1.99427305224366	6.07934724124275	6.2392541289681	-1.69214359600643	6.6450518599871	4.97429234553761	2.35558386031624	0.669449979060296	2.68303656064713	9.18110826848447	82.5	1	2
150	6.63590568794373	2.38214836674647	5.38419403010191	6.14784698873046	5.06607067986348	6.61997567176815	4.30015586999851	4.07700986937362	5.01493927922711	1	1	5.22845834469238	6.56284371602786	4.52254527331053	6.36947528561745	1	1.99745143510811	2.33943801381593	3.70143480660191	3.68137170775642	2.93983098240528	2.74737596673271	3.46269259818376	7.57529526299719	9.3948605740315	-4.06750228642112	-1.26999656283913	3.18505712155568	1.41849154774538	-1.61331829947825	-0.918239586252538	10.1000204731128	-1.77559186228126	8.19458477188365	-0.297429208897419	7.73550712482409	6.58900686502602	13.3163935626551	1.7902498471001	1.63279157353305	8.06867098232295	4.27797248843239	8.11891272052715	-4.35515228771138	5.03496979997381	-2.39323951599959	92.25	1	2
151	1.88854365363207	3.86702198988062	1.92098843509703	6.26394068128299	6.28616581369242	5.28525627195806	5.64490475908317	4.83306432929894	1	5.20356260287792	3.12221846911584	2.7731734465913	3.18268311016717	2.69452664523964	3.86329636452184	5.29858402059946	4.25686502260768	6.36748809013695	4.63108244185222	5.29049284920688	1.52962710686258	4.24846430074883	6.24142068598172	3.59439808839762	5.74833572611844	5.01453663790608	4.43559682762335	0.896360958908539	-3.1032491269402	2.31092094900387	1.15152665912744	-1.94717216443281	3.98404308272918	1.08959197697294	0.371415608706884	13.4150329179133	8.84626800273562	-0.114926330208764	-1.08270179624476	7.55139857447516	0.520371468016023	2.4543604830644	9.25198094045598	5.39954269858386	3.5514309540047	-0.502468762228729	79	1	2
152	2.03662246934837	2.28942675066605	5.26833232692611	5.12731293232597	6.66558704135913	3.18709872550159	7	3.12832983718928	1.56393351376098	1.26210887004221	1	3.97684661571345	1	4.25719536096378	7	2.39310095998106	3.12605368481709	1.53490317036173	4.11974647818346	2.99661053654648	7	6.67692112371891	3.83369933633924	0.522871340056805	6.24913894660583	3.06132044086219	3.12450030624768	-2.14748653787539	9.50117805479198	1.26866135561079	-8.32576337374223	3.40471532667248	4.22235512780164	9.2868910978639	7.81004587672308	13.3534645283467	2.96517679756904	4.40852598181684	3.56678475362092	7.0048144318077	7.78133385941667	6.38104786509889	3.60584369837257	-1.84613310492849	-0.864122013411359	7.24386309800403	78.75	1	2
153	2.44819362164043	4.32409832197691	1	4.42400185951402	4.5683829716375	5.49717852286439	7	4.55940587066989	1	2.58910164063332	1.810455626155	6.25706060196011	1.50087780428855	5.19413700489851	3.80959496515493	1.96578947959617	2.83065584587939	1	2.23120188421743	5.21374474627222	5.13998004272916	7	5.71056735893603	9.90987907157889	5.79499376243006	-0.381645223994969	5.05218365717017	2.29850061884537	3.68676244921963	1.86584047051748	6.91015787833033	9.80538603509181	-3.02717066746054	-6.02214737741073	6.18667269241982	7.95262000767544	6.78242325334393	10.0131509606191	0.235856266580527	1.48536467287249	-2.11719832708419	2.24572216916805	3.17444810749535	-1.20581561038221	2.62380530246806	10.3330169692735	82.5	1	2
154	2.25164829394227	1.6878460261486	5.4138954356584	6.19131047420285	6.03440673107827	2.56013015104609	4.36240168947499	3.28614057263572	4.23797182734699	3.86929285107975	3.02717987336547	2.04525575985212	5.03634294931908	3.2365957957568	4.30339980678615	4.61553517598937	2.3023403383228	3.60639424046537	1.80454091465719	6.25322621083877	1	3.99800579024446	6.26115065876994	-0.973857211986616	4.28113300328631	-1.59357039812693	2.05073982251212	3.9916305270906	-0.173739865720457	3.79417072900715	8.2939988934515	3.21264737989437	-0.263856355627677	2.98650189432282	3.69689259402083	2.80678064690337	-0.940362429741922	9.78207828829332	-0.150334180127216	2.69263552712223	0.342983945149131	-1.31559774566969	5.72299047825571	6.06874712387995	-0.0110147776527701	0.704602994977327	75.25	1	2
155	5.56943963434052	3.81052802040172	6.55429706329067	4.60302843096526	3.40534973724135	2.81283989952205	5.3399729674482	2.24381214471901	1.0737335931107	6.43301908482058	2.03277397296004	4.71625893798841	5.98309514507592	1	3.08548845734718	2.34119313329388	3.72682490368803	1.69602946470048	1	4.61130614499173	4.56525866706118	1.3996373864169	3.81578708586472	6.49802174940719	5.35676116533086	-9.14810258109744	0.377321200940155	3.18956685243862	5.28577195897651	4.59041969329439	-2.50888735901916	6.85540503012394	4.28546779513185	-6.42993663730021	1.07305708919421	-0.968103992502287	4.6022399522465	7.18514448219398	6.53684824856594	5.82920775290169	4.99611262783029	1.0767526241895	6.55579819843684	2.2970256929434	7.41645754130185	9.09052741689124	93	1	2
156	1.96144362645728	1.56165500637893	2.14606658350236	6.16652230394897	7	6.21876759985025	5.26309369607914	5.53996299466794	2.26350631058694	3.38252250777032	1	3.31322839287916	7	2.03458992239278	3.57508939985407	3.03872465925468	4.91257545875359	3.95604148617355	4.978233096907	3.16627678610528	6.76068101098971	3.81869201951758	6.11968471625193	5.89065679450626	4.99451818344175	5.17318802912623	3.51165816277167	-0.480180357224244	-0.250273085749123	1.27852174175912	-4.21590250861477	3.12360474071186	4.63719278402587	7.83294663099051	7.12227081919864	3.09288849127687	4.6530150300444	4.84500496768295	2.12363373923799	-5.24057015981637	1.11142349064997	1.90517834672852	1.62740168452204	-2.13196276257097	4.63469265275153	1.95267878858135	67.75	1	2
157	1.85434646765509	6.17080265529904	1.63424363361377	4.31528470260938	4.52718518899553	3.2899447196731	6.72181165019283	1.7330607340699	4.32072610103628	4.70380468052632	1.98829651196616	1.59377190224196	1.4748736041017	4.72475262377925	6.80028738840991	3.06790409461819	2.32219043314869	1.89410413362702	2.12515575268325	2.96599553057349	5.35097220603768	2.73716635223084	3.05300794860055	6.15207329064373	2.57768933711173	-2.88671197870972	5.90013339123685	2.06624686012589	0.610606336029503	7.11009050184579	1.84260257245347	3.61974695216333	-3.09113557959019	1.60102689315636	4.06072585781146	7.51395971975058	4.39823447839054	4.35182300629447	-1.16026998773043	-3.05354229554314	11.5685911330062	4.64374869550801	9.42362487415478	8.81530639364394	10.2337043538987	9.32534531581821	87.5	1	2
158	5.63390428876667	1.16955724739638	6.45073736537634	1.56487222252719	3.60748270921781	1.83862898756898	1.87967125272006	3.42884677781465	3.30552503001965	5.64364708491709	4.79796565423251	6.2085176324193	2.93704944767364	1	2.09173620033223	1.35698383888352	1.34198992444152	1	4.14674734240805	3.8467628775356	2.21739738227025	5.90882195419519	1	2.13790691517163	-0.352376035494531	-2.10751603950647	6.28996653112338	7.97057575047659	0.382254841839659	5.35957200096054	9.52114894326065	5.31326176013957	3.8336389816946	0.723768842723879	4.07916562031225	3.91909922830572	1.5259449933786	6.75946983563779	5.88455977078955	6.00505069750956	3.33970552964784	3.39368157428692	3.8956021090534	5.4478502580824	6.52104157244093	8.48985786343837	83.25	1	2
159	2.12989834818294	3.33699520240173	4.58935623745379	4.90761667642047	6.77186343510806	4.76707720694098	3.66233074974049	1.076790748088	1.51981910326468	6.10576740222492	2.12835561619063	4.34299042570689	5.50508887685686	1.57472020316951	2.62936733656187	3.54113653517576	5.54665951107787	1	4.94761913510337	1.56005593437737	1.89727848914991	5.99504572677867	4.07826098605607	-1.44929256630292	6.24368430650211	2.50837346721474	3.27055276520035	-2.21711126684884	2.40651018456803	5.80536426559833	-6.93643087463238	0.756241832151381	-0.104200571306497	3.80358567060044	-1.20867536190441	3.89473477002812	5.54094951001247	9.18128485652107	-1.2658944529078	6.97822888289223	2.16643396831575	8.64631993546732	7.16803358720109	-0.0521138099311572	7.04965922139401	1.98483728491339	62	1	2
160	1.15686856927163	2.13430269735159	2.15101998516902	3.39834915935056	3.56034273362667	1.34715948793665	1.44743190903308	4.9813613840192	4.81809712674527	1	2.50133649111064	6.73883947562373	1.56246359890638	3.87238332838572	6.81940999885677	1.79450803275838	3.25927747050282	4.59745495944471	1.87540772241723	4.62026988898789	5.41725042348663	3.09388585063351	4.27385110183456	5.66271862243274	4.94034301924459	-2.56333622653202	3.08470994272381	-2.4733021776046	3.78737796868519	2.96504502103542	8.43853513658954	8.03886906049544	4.3857416555822	0.974290937622172	7.13304317884125	3.58125425167258	5.2123978539545	5.39634165711368	-0.160508895658033	6.24290608190648	7.68262432399435	2.28055338491013	0.54429819049711	4.99978890019744	4.94749073796054	7.41584848112431	80.75	1	2
161	1.66737001828849	4.5428366580787	3.15376228842723	6.64179510172726	5.25002427800636	6.44880081254726	6.96370057557806	1	2.79132579950914	7	1.26790826682345	2.26578696517197	4.68536274025215	1.72040573054425	1.3070623582346	3.65026021920406	2.97325077508338	2.36786054225798	4.96785392020285	6.64240793463027	2.41741468136073	2.69473297697904	4.90800890713076	2.97561257062409	6.65682481495402	3.18765295190908	3.27359256245654	0.215272624298226	5.33096735504645	1.12062449235211	1.81454847437975	4.67755460423833	1.80266714525384	7.81519110019286	5.22490284527893	3.51661872250908	3.30570699237545	-1.22935767456698	-0.807703407313738	2.70159957340044	-2.39011281563808	2.94875833085962	0.820699611765913	-4.49646107535279	5.87395002714958	3.72864481647502	82.5	1	2
162	2.08268949955166	2.25536247011873	5.86718421122104	5.42733079953542	5.6539178856813	4.23290441372664	1.10264222375026	4.66487457565706	2.1203191891433	1	1.20556658382016	4.98920547008012	4.21988331051855	6.36730936772779	6.90166820243725	1.6213803156289	3.80593897477765	3.60059586260608	5.88958645233672	3.54188225856394	1.3024121927744	6.43037273980958	5.8315251697368	2.54119894424103	10.1185695091956	-7.24880043756815	0.529717379329556	3.94276821988439	3.38680274623982	0.22802229602569	2.72136396287396	7.78656254686912	-2.42335853066791	0.516366866366428	3.54854955779847	3.88720818213371	5.87349798641141	5.45927173027934	7.35988907152149	4.12991710720691	7.32624515820262	4.77155292505238	8.24142559671569	-2.21223094164555	3.85858724978101	7.42565686244536	87.25	1	2
163	3.55605742886264	6.37310910348479	1	2.80334744167974	3.13428337987237	4.81154675662597	1.32578819480926	4.13166717620533	4.25693642377763	1.19225977248313	2.57661096209975	7	6.1138769632122	3.49656749915351	5.97096357882587	1	1.9803718793676	3.41966136167399	4.19936273288698	1.79352536400733	7	2.76567096128123	2.13543979541808	10.2036368068429	4.4255305305807	-0.741373336602794	4.69598939730981	2.85413657779297	2.34805452362501	3.35214620312722	-1.32302663892135	3.70751725790276	-0.779101891372644	-2.73335014067943	5.46369915776662	4.26399322089972	3.96136128997638	3.15919989224159	1.96522494239454	0.428350758604034	-2.10414208745597	2.40801694349703	4.41951442140375	-0.824443355856399	5.06443938678146	1.38802188734123	80	1	2
164	1	3.60247431851809	3.28612710735347	6.55727082916588	5.24813811912996	1	6.89831303481063	1.82653938763385	6.60949957484732	5.94360103291361	2.08135910089088	6.27772988141771	3.50115546022409	1.93697677856899	1.54599970904367	3.86003834529411	2.98733175458015	2.82970000675066	5.64297694066818	5.53195258088317	1.31656882529362	2.30498624782738	2.49036998816155	3.10594550909634	6.70981400137904	4.0390252928758	2.90992922069118	0.484127655940836	1.06664192782412	9.20537639825508	2.59014803393283	0.324264583809253	2.74711124938288	-3.56048421485856	4.98429770882413	3.95623683298422	4.05843542720491	-2.01094879358624	2.59845461345224	-2.12591660958953	-3.11360154791649	2.70100237288557	10.2524268470199	-1.3790040363507	6.04326653536329	7.61935309755111	92.75	1	2
165	1	4.24174023315955	3.31131829189184	5.97704062750376	5.60082141927464	3.83714298430686	2.20305905756697	3.62759718310117	1.25012043745737	2.42319196024608	6.912926153867	4.54518094453072	2.86716358588458	5.68734063621594	7	4.71092464749549	3.32025985075079	3.52525339562282	4.74153760984174	5.68354940739248	6.29238284808424	3.33929932647182	3.93177361361139	5.64171804111204	3.93321449819903	3.37048375486403	2.23186900989203	-2.34018944599076	3.14117308979487	4.0423555054314	-3.74134351023308	6.90178513601984	7.68273794021281	2.95835806459701	-1.33810801100806	1.90258274201312	3.70382052676764	10.9635620161842	8.98757953947862	4.27612658306637	10.3064672699555	0.233417415138368	-2.51678555857732	3.44128191620494	0.907054394213191	-0.0990127157948597	83.5	1	2
166	3.05116838895896	4.48148157780417	4.64174511813238	4.7167341341347	7	2.72300444001588	2.7491043385568	1.10675130757836	2.11736991290443	6.95683164170397	1	5.35114308532706	4.76037531409818	1.32278726092985	5.294146980411	2.2892884049167	5.38824984877811	1.22515646948203	4.0658923956037	1.89885343854747	5.15972634973363	3.35741594577562	1	-1.0054064011889	7.35050723381504	2.66036393892933	3.45153375456961	-2.83963009517776	1.6229564309824	6.71149836691139	2.62138795507885	5.93700843862471	0.529857337265671	3.56342539229601	-2.38457057524982	3.16197100584256	6.68378909085656	9.00957791820554	5.30085386796554	7.23048963642193	11.4726638229053	8.51092177581838	6.92953058203165	4.7850654603693	11.0421834838378	1.55435196547731	70.25	1	2
167	2.75205490534802	5.59165962825143	3.25827862425362	1	5.57387799986753	3.10104255891065	1	2.73136423452988	3.18077520383917	2.93366162934399	7	4.74384926767817	1.92404562753799	3.03904635614523	1.88315949737806	1	4.66234020004211	4.94388509974273	4.64415518611846	6.67340548062074	4.24512592534766	4.68434404338549	5.63132879237029	5.07635877970698	4.52462262632855	-1.03974783223181	6.81428792949536	-4.12110701935795	8.34437158172653	4.39995023287307	-2.12372156871629	4.54618197485612	0.314655996113088	-3.41671072720347	8.15276144332921	14.5862175152597	6.14879052007251	-5.28204447675418	0.435698906072396	2.99057145822739	0.0275273586019664	3.06125608470057	4.17877208093306	-0.221886732988735	6.44618642697784	2.8250163127289	62	1	2
168	4.56714157200542	3.17267357444639	7	4.56407752910492	3.24512720834867	3.11088844085921	5.68080239590168	2.59996911215074	1.31461189183857	4.25264755761095	1.58662997943222	5.32554478637344	4.93942850286292	1	2.59615627695502	3.55178265458158	2.89476384005196	2.26204024177422	1.27335183232514	4.02051005802464	4.93337464918761	6.48015233018399	2.92122169630896	6.63642391818689	5.67927190567031	-9.39471951884993	0.00849243364636612	3.66103399474016	-1.12921897894517	3.91631089851576	-2.06877473496717	2.13965274035831	4.91234986969104	7.97615087164578	2.95330760380276	-1.02130370816618	3.19214502237171	7.93230505995487	7.60422291111995	6.10740473395255	6.26927935210689	1.74731584773488	7.01595595653366	1.66558498943194	7.9318855507705	0.810168055685709	76.75	1	2
169	2.05829312824201	5.43647622028362	3.96374420520323	4.90969100687783	5.19971020867742	3.37635120964031	6.82739205425864	4.54709092604651	6.04724366381238	5.59126028834437	6.53808838516367	4.61539218400125	6.7211159374904	2.37555184573452	6.91875994452701	1	2.86304264308265	1.90159064311377	3.36965663659594	2.47870427051213	1.14103580236363	1	3.6945875442397	-0.676849656807456	6.20504710011943	2.15752545393931	3.14524398845505	-2.60126622957563	4.03974718208811	3.81379454424789	5.271443188283	3.29283336147742	2.91806584895316	8.63952747177877	6.34797902037615	0.893131920902917	0.541955285622537	1.34276886957746	0.346576822469538	0.000109895738200472	3.45153162834347	8.75941735335314	2.20727565169978	8.95175463585113	4.44608281516982	1.11506725363051	86.5	1	2
170	3.11792740415887	2.91555013973817	1	1.51627039588827	3.85465547064313	1	3.41330022226546	2.76592744827164	1.19997150034683	6.05534813693047	4.81943774226054	6.76471242850614	5.03582572961694	1.98956532108712	2.67443744016797	4.03975191725621	5.84296483685705	2.72070948191583	4.71774833086265	2.37068588154014	2.08256365617311	2.83924473876936	7	6.51164548212748	4.39522972425871	-2.02943012247136	4.96574231234956	-4.9878798534597	1.29966875050606	3.39279163617115	10.0840353332868	1.46789244535177	4.05268982536651	2.24644607839478	6.37650806163962	7.31203097418567	5.70391029798667	11.3100946583367	-1.28130792827805	0.0614209310230898	4.8398621341794	4.68694677535841	3.52251508287598	4.80392795787488	11.4391905788903	-0.438452474240704	73.25	1	2
171	2.80056006180015	6.54633716455101	1	3.33770567845693	3.38271073507959	4.88421115887726	1.17791089064384	3.64913297860421	5.50459544707802	1.27294230804248	1.76403531136379	6.9760752136342	4.9999530252861	2.94368702547596	4.68731383001546	1	5.1232013493516	1	3.54444169630559	3.24616333533535	7	2.60191723727207	2.9132280558638	10.3552746355246	5.36769195702471	-0.193730032596015	4.91232788294156	2.13839603325572	2.67254287622963	4.04122051569007	-0.800140378290931	4.34258881495552	-0.475860598091257	-1.58953080496808	7.81207750706938	4.4169876224988	2.11659031607838	4.05699000755854	0.0513908173612831	-0.0654972360178142	4.9730719092834	2.36855711971284	2.12543976277164	3.40681373513034	4.6932846705982	2.32809648671786	74	1	2
172	4.26281357904129	4.18533394454233	1.81747000084125	1	6.11756754343912	5.84641206479671	2.21853952067428	1.85919374957481	1	4.16412017856084	1.58461004185713	7	1.92791336023658	2.97079917402902	5.37026752289437	3.40711619326414	2.97515832515499	7	1.02277061600305	6.91625227682306	1	2.91056040386187	6.77975392319052	9.24978183277907	5.03890391981451	-1.66184283763572	5.64717691052396	3.25660567000444	-2.11291152482646	6.56173419811768	7.98864733970391	4.33118148164733	-4.24677714972289	2.34349205728493	5.05946050102358	1.04689345072426	3.91633029320069	11.3498799537772	1.11780065511049	1.79577741638039	-4.21582313356321	3.75183604198384	8.7298046236587	-0.191877046280056	-1.40656248182997	3.48839119250272	69.75	1	2
173	3.33416837943317	3.22677218818252	6.86969564451847	6.9619451746201	1.76222235065992	1.70158903511916	3.86928396783934	3.77734724479842	1	1.39800859903394	1.98859722733756	6.14945262188172	6.57922353950115	2.687612659016	5.99311451589878	1.24214387692313	3.55048080719683	3.22242137553169	4.43701677167919	1.81070634433891	1.1066530025005	6.01403435505309	2.11344978566575	-0.738528681742323	8.94073006307086	-10.6031172562888	1.71763974009646	6.52084246276155	-1.21991024833745	5.58308139780172	1.75283312018593	2.46250436725708	4.39778513066384	1.55008037360673	6.36136603829592	8.18538482134847	6.13443791699663	11.5571240933697	7.95774567365383	-1.95999307577285	-2.16606007008073	4.1093448685033	9.61652927760773	-1.23522740150075	9.76873105475775	6.34695513075374	84.5	1	2
174	1	2.93622547196792	1.62814308506195	5.16492915755024	7	2.40698164375542	3.17443234058361	2.28454089153647	1.33323731423384	2.3372121070865	5.84501864823684	5.81717553757424	3.99164492228765	5.5729682385793	4.71545045556833	2.06427001777861	5.67387014268588	1.81151416653196	1.93229101502691	4.07754650614328	1.86445685147442	3.74247454951074	1	5.5315789631636	4.64558505068733	3.39970046042565	0.0341747398835543	-3.47125289038499	10.1315931272831	2.74445044780017	1.94234356036259	6.78520297633911	-4.66879982241533	10.5312640755313	4.6729962548001	7.95693409426953	3.90511753828761	-0.0669263452756512	-2.72510633894595	7.23952887696674	1.46514140515104	4.62304190215324	4.70474666608942	-2.1934836198891	6.83746856654734	3.51257271942467	79.25	1	2
175	2.56719134416981	2.22275734334612	5.28777794560687	5.44656176947548	6.20570844177333	7	2.9932306885749	6.46615912283209	2.27150618345819	4.29962683421668	1.51775498285665	4.6469585032512	3.59514275181647	5.03531445868683	2.94809337062896	6.53070699321402	2.62134084506704	2.08786968618465	3.47453965588948	4.91070726106207	3.11512134948465	2.42121629556162	3.73273396160037	-1.740127915866	3.47075452408721	-2.48004566133359	1.02003671752721	4.18344147286378	7.0675527201168	3.26578148256095	2.47107329630858	7.76975366833902	4.56951378405658	3.62118437630355	2.54400734854135	4.46190677782083	7.19140023393641	-0.614209230942597	0.832211603929238	-5.31953095386454	0.456489577082474	5.49619897522648	8.03625118191091	-5.20537742473882	3.5891809944136	1.08383092626372	65	1	2
176	1.71686986326907	3.16435847373619	1.74500159839397	5.93037459411555	5.85806020734766	5.03239513020929	1	5.85683691228716	1.0750255552484	4.71986243679118	5.26524263450111	1	5.42991111368273	1	6.94564403578613	4.00808189287787	3.79402089560948	3.09298363859545	6.26422060125978	5.75080919224365	4.41440057496063	6.3235635781507	4.97026472299961	6.7144681161896	3.25958220477097	1.47035582076485	2.69186406135575	-0.974941321869128	0.984166616766515	2.24026556089787	-4.28962090956644	8.56136424169906	0.498348372179021	3.77906064742943	4.4971432381454	2.4772453501587	4.32323935448825	-1.61317385545414	-1.47574693852215	0.684835595699747	1.1175768058443	7.37181201638054	1.56503663997752	-4.10958464257724	4.41086320237939	0.633441110884968	65.75	1	2
177	2.96988812379703	5.40651261667725	1.32786228288036	1.26293935972649	5.67424518730224	2.17171225535116	7	2.69861010090441	3.67827054060625	1.81871986402481	1.62881431431698	4.11739151496768	6.0507402068126	1.91327159553605	2.38359023651131	4.57507544562179	3.80095009144402	2.62711596733633	1.08073458243099	6.70909410644667	4.9287331915497	6.6487715533495	6.25337263266428	5.19328325830944	7.33754553393069	-0.588949734870373	6.66462251422685	-3.41878564975221	7.61430727761626	5.14143171227352	-1.60781191053213	4.33170406562849	0.0450814593772952	1.12768820108723	3.12861180097807	14.3916787524941	5.82748247417798	3.97028521156563	-1.92726564242819	5.33234991561008	6.95780579802438	-0.0644235667852878	8.67955438334819	-1.36480066275624	2.5290958631763	-0.00760270959820653	62.5	1	2
178	1.19179680179451	4.45605036759512	1	2.79278028496027	3.70361291045045	1.87755620800607	2.34319652228324	2.74019920350518	3.73133390659424	2.48503788844571	1	4.48855436030534	1.26147564798932	4.11295826102992	4.89771388915152	5.95373282389115	2.50766810510412	4.18943826266153	1.05624489230268	5.89669710125827	3.90268100832807	2.21826675040216	6.71291556887204	8.03361707826136	8.06554906345169	0.393590654683074	7.87964088367928	-3.44887519933189	-0.747153969847091	0.243320872568104	3.34709225362497	5.77451154291214	-2.5319939209374	-0.751186835730103	3.90587809341687	1.29457587524479	5.28533246773948	1.70473750227418	5.88454686958851	1.73418980326867	5.0737019858966	2.29356211085701	2.23634688314268	4.54562368626819	1.10088641510307	6.94622988470546	65.25	1	2
179	4.55640101645777	1.0037822282477	6.79963582702951	5.83164924800215	2.92022927534363	1.19618177799357	6.52705165016696	6.37255411074765	4.08717089521974	5.78637193189926	1	6.90753733896334	2.38299328771479	3.54018432341801	5.38769111072418	1.10543368020073	3.05915904207742	4.50570451103704	1.91138938865918	5.69316568921697	2.82707802636634	5.69414133314338	1.38584436023165	-2.71615318929594	11.6736449348434	-6.54087094102496	0.774347154046952	5.30320494570073	-1.39616930801966	4.7624342077967	9.0192501202847	1.53865947331463	6.41700922311411	0.1904633879833	3.57872580122719	2.90045640044339	1.48683409682859	10.3965126422983	0.0442731154438787	-0.6703268018497	8.76031027208412	5.47320659575505	5.37615533395005	2.26978175602659	5.86547160030199	9.13040095904423	73	1	2
180	1.13656814327982	7	1.8189876531369	4.04125709350661	2.26378225193155	1.55081842802792	6.66819042557321	3.46164717639334	2.05488238122295	2.40802337619831	3.56611872813363	3.89897911054679	5.3960580925039	3.09248148250663	5.20503588008054	1.28900451164237	3.12549623595612	3.10194021435284	7	6.3467807550029	3.04347440419471	6.70210222592832	3.32252619085288	6.76428906588876	3.66536796468806	-1.0661848583154	5.99651571356126	1.05095776579852	-1.40605150763949	4.50019801544642	3.33526951272129	0.674004743000172	5.33823525574101	-3.75789129539301	-0.711240590472919	4.63379091931229	-0.456652218593077	-1.87510017271906	4.22759140746329	7.86355430640745	-1.02293534206604	2.67962255559052	4.65311305156647	3.25162156573388	5.85738760928928	8.29133638831511	76.75	1	2
181	1.60055377204005	1	1.52952788634455	7	6.95650384173702	2.49355664171991	6.63965027362727	4.37295185927325	1.32442089691586	4.69170229898557	1	2.43816273720836	5.43299155149922	6.61239521206966	3.12008261412102	3.25786882382945	5.2895297243382	1.90880010211837	2.86976916906782	7	2.40746731750261	5.28548633434214	4.36811185188979	5.49868107165999	4.20975764251969	4.63503300526108	2.56936247021347	-1.45216320622711	5.12279924610965	8.89344638503961	-6.33330247904323	1.80950402078975	5.764234083829	-1.18622440639322	3.35633740450624	12.3861655409049	5.94672773208097	-1.37836151361713	-0.608495348149159	2.54016610839556	1.17848416294949	3.70502649710189	8.46351287001637	-0.126674105167392	-0.085943580144456	10.2020492654447	67.5	1	2
182	1	2.53132536175164	1.73184772976302	3.27519582184323	4.02631681149753	4.40351443972127	1.02911850708822	4.11336105028107	4.85963156857729	1	1.99416136790567	6.25912521905407	3.02609278983414	3.97210583618972	6.22763049206816	2.82297578919726	2.46189558592472	3.8117349860104	5.85316960988996	4.5407529900591	1.67152668790652	2.22916891186275	6.74237634273214	6.22201975553757	5.50728789779069	-2.02234733577878	4.35574725260683	-2.98042383384591	-0.279014693987029	3.07423875384575	8.42630917408858	-1.26887758628247	-0.501385572754183	1.51747659452229	8.66593354318939	3.38298545112894	5.90851130345967	10.6238896359302	-0.328080857460754	-2.3292265798011	-0.661893542821758	1.5755240934756	2.78791457671377	4.06904242100507	2.78192253239805	10.853604481234	72.25	1	2
183	3.43991596464179	1.39807293081022	7	5.41166891625386	2.94556302382092	2.28018902760934	1	6.14647233452229	4.41726640143227	5.50184973636853	6.1661566613203	5.23618178612083	3.40880720069173	2.28084418561753	6.02270498888544	1.2968912891102	3.68331935636517	4.79071032498988	4.13978771910856	1	6.98870457079667	4.25194225734774	1.1107951668702	-0.673738690722503	12.0429383858939	-10.3041130193415	1.71421062788101	4.81410852406154	-0.985251277518916	4.85439461659953	2.01932442906041	-4.51030938480489	0.261888649077579	0.663571196875055	1.24436301997999	3.61078994828748	1.71674324963432	11.016932918343	8.73306776095818	5.85380360562359	4.95169078535037	2.2826726782511	9.94999458966536	8.76764669581767	4.29792974915935	7.33305211584261	86	1	2
184	6.46055941738478	3.0622503645872	6.90038157780534	5.83955575295977	3.65442513066909	2.14283526824147	7	4.93559155956268	3.62946079864208	3.37619648141662	5.75108580336754	6.32823585604314	6.67908660794575	5.28861637486167	6.32999027300997	7	2.52291311668276	3.83331207256952	2.20340997392519	3.57738737382519	5.06892035732818	3.60287281229619	1.39638550733914	-3.55017411928146	10.7289735521456	-6.09801473743067	1.06055609511277	4.02653738953854	2.10215549587894	2.7637851196571	-1.12432507796468	3.70512296125123	-1.01775426891018	1.34540947728994	-0.188590093239958	5.92408162395614	3.53491316424269	-0.0926342171421511	4.26863479051028	5.50561657938865	4.22858115406731	5.09923760784061	2.25599786835178	4.20032627528766	4.905975656735	8.53288014806618	79.75	1	2
185	5.16180547739604	2.36176499631397	5.75518841512817	4.87113256579423	5.44804346089053	1	1	6.04210775714861	5.5223510237323	5.54468747917479	3.99747111383521	2.82421256483118	3.94621362280927	2.51344348445319	6.04232766779858	3.55964386965762	2.53165196744831	4.54304784020551	4.88285707788544	4.81118187973888	1	5.31773301367721	3.066600284646	1.91132810671292	10.245942393197	-6.5206277464242	2.45417227857576	4.26689302549588	1.96664521271478	6.1823978583307	10.3350267154961	8.11283488694603	2.72051492880551	7.17420867827461	6.25938801958141	7.2395998339363	3.94929357076296	5.68655948010109	-0.449813441893469	4.87330688555197	9.0409571536186	4.79517292627057	9.73760604862655	4.42970472647628	-1.96912677420959	2.39155934527084	91.5	1	2
186	1	2.88244164110561	5.7881323919726	4.17616139548086	6.88206852972069	1.86277632637407	1.2488140030977	1.20913608540748	3.14456596985959	1.45059237128249	2.06122763286741	4.32442580735624	4.53343408628497	4.18359355359171	6.04607480992721	1	4.84694862259544	1.10150758825143	3.26559478802756	2.90385689500337	6.63651591180037	3.89079697517323	4.20371689603283	-0.953031890661326	7.49763818728179	1.53915192088424	3.05370696886037	-1.41394495592221	3.63001037470383	5.63756898404385	-2.60670456125494	3.10234105528792	-3.17550433502222	4.64723200374527	8.69066696514934	2.46494873477451	5.58832605232831	8.88017272456774	5.09639373725667	6.07736365973884	5.62206887706017	4.60911966366929	3.04227267461865	9.24951045638144	5.23053621240796	7.76743272917381	64.25	1	2
187	5.70533744951777	2.39691986005854	5.3575058012005	2.74886645829513	1.26573147370858	3.90305392744016	1.35572748595439	4.27302653386484	2.85163686082659	6.80556430945218	6.71263337797679	5.77450687335499	4.18264573460971	2.74254448523672	5.0932174707762	2.11986968152089	3.82788677160166	7	1	3.80988660400425	1.78445384256318	4.5969168625688	6.19309414541125	6.33835744548552	1.00175323797511	-11.6441879730863	1.24844298717	7.05839382995005	3.78260183015806	2.02877815971968	-3.61417576860853	7.32765005371865	-1.69772597271995	8.7490929839261	6.84028842970781	2.43606764000982	5.55962247100237	-0.728678827332965	1.20597780978053	-0.33499086523983	4.7943450695856	0.996404350017393	6.7104242928713	7.37290401007408	-1.22446810586055	4.81775796735608	76	1	2
188	1.3541525882922	4.43521294233383	1.28763987265683	4.37831269687966	4.50848236382504	3.53012640397043	6.35605253111097	1.73116367820718	7	3.89113269438462	2.03553672949465	2.07596353646812	1.51519496741686	2.62138705061755	2.19496016614029	1.02159055161048	2.62725734595209	2.90091123694364	1	2.35758469129848	6.05147586774964	2.58631249778004	4.58252967304997	7.03548580564777	3.50879336634948	-3.71042063411691	5.95344865309176	2.60005455666783	-1.60612330394885	7.40824391352895	6.12462399320022	10.7936359050455	7.5387560497008	8.0829411012797	2.29484644480375	3.2050539285357	9.9400870709002	10.7430721376874	4.70631849471597	1.12768196239355	9.42802404782363	0.150159953368569	11.7868303807668	-1.42237821731775	-2.03181968711064	9.86094337679969	66.75	1	2
189	1.91777538591696	6.30259822583118	5.4111069703767	7	4.17699654552845	3.40324978977285	2.85920248898563	4.01557317145017	2.53221511576983	6.09477781687331	4.17897592890446	6.61973878714792	1.4024668066473	4.62042079723729	5.87447629781043	3.56988029303436	3.38381132710269	3.89378056209204	5.47867120983689	2.67286967582832	3.60629788228406	7	1.01849569886744	3.99045198121919	8.21187373671592	-5.7689786279245	-0.116560941740449	5.36170925144797	1.50500334962359	6.55623012774476	-0.683360720130984	6.88735616261744	-3.93890541901771	6.99332089551932	7.32244649884132	5.76419969655506	5.4411444722325	8.47561773739968	5.18246867743564	-0.871917742150176	10.3761108310179	8.15033785268928	9.81642963514089	8.02823941443113	7.82450404316259	4.02158897971048	72.5	1	2
190	1.69665027575964	7	1.27490433664875	3.31441622453602	3.07460147806625	3.49965281607561	6.61133764126437	1.85910280598092	3.78377903060188	5.12116537524034	3.49802977883224	3.07522973698582	6.13819220837722	2.31395202953668	4.80511131514836	1	2.70749772309608	2.62098023285239	7	6.62242343311846	7	1.1041612033876	3.15521241540663	5.91892050656677	4.05409176474732	-0.964364978848678	6.41034926676947	1.35016891964627	-2.14446099713985	9.43827199633318	3.00944539152846	2.75830634803911	1.0412144107574	-4.27086943265352	-0.981113587179675	13.108939050311	-0.0253645031736344	0.563788847217697	3.68033023882823	7.29769868062779	-2.67265045477921	5.4068559144567	5.2361967687405	2.48390844753966	4.44022150607279	9.32221308400652	68.25	1	2
191	6.12225460423752	2.14273293269163	6.18194922568912	5.96455080622983	4.55259454133716	4.93806868584249	6.26056791078781	3.92775226348446	2.95430727900995	1.28609967731698	2.73234173951195	3.25069322294596	4.86496778424818	1.65481977512282	7	2.64063676293574	7	1.20992069809078	1	5.2757482713393	2.57057204848221	5.95414601584709	4.68670945483767	2.03713512396921	9.41158562567569	-6.8977481401812	2.8433772556572	5.64265480685488	4.04988869424785	7.35638467090646	7.31088634596778	1.39830597065693	6.61885306856379	-1.14439680256317	6.40870944918382	5.59991568092196	3.55957652016173	8.11270815181795	-2.33409626459951	0.183171314733472	1.25032913003363	6.27312825622714	7.44295196788367	8.58636847262554	4.29179157796956	1.48874202457711	58	1	2
192	6.17914660624307	4.93099562675335	4.40671172884731	2.82554589729531	4.48932698177001	1.77882027149786	1.2628705363456	6.87367544041954	6.91457726932022	4.10648603623368	1	5.16223546072675	4.03989378154109	6.0730864919875	2.46706113688909	4.4991078718147	2.49975584324594	2.43146456750666	1.07753212524535	3.25223581196409	3.13367991548381	3.64529716653297	7	5.72622531713418	5.28130460174972	-8.31439203841341	1.15663058805376	5.48243337823299	-3.21972454104846	1.17893770582555	2.98299591483594	5.60614423006332	-1.98008170149225	7.26505934539957	4.296973162314	2.70932051304876	7.93913681537922	7.55910640733304	6.18941515704556	5.01495314519222	-4.19614339912264	3.76784978916271	1.45110636841401	-1.98241061988008	-0.266600372116553	-0.22349976205698	65.75	1	2
193	6.83113410359015	3.08758719570006	6.73121646748843	4.63281236959868	2.48223622082384	6.93359748585193	5.27836867184285	1.86146627550753	6.39324808508165	2.44072996197919	3.11608009356073	5.02434119585181	5.20627049182228	2.10912649671785	5.27254757347474	2.82515442381342	1	4.38954432767012	1	4.04019728873376	2.07188783408635	1.39509187500916	6.19563493446344	5.82421306471763	1.0172818523125	-13.4574682764172	1.76678325482973	6.77519903918364	-1.5135995135783	4.44575443222071	2.44817724964501	-0.677940887705671	6.34516017705605	1.46351601737118	6.80938260962168	1.7766156309503	0.945032609904624	10.0035265805327	3.84090546886746	0.581278632243481	11.882549665983	0.219823586046145	7.1524399292297	-2.43335227573924	5.97838004410154	0.638816869654655	84.5	1	2
194	3.61840552007673	6.4390738200088	1.36368840836188	3.70991591804602	5.20049381114883	4.14899659773529	2.12585903231369	3.68761855603015	7	2.62174387733784	4.69733391208347	6.73486205755689	6.00802120775255	5.36666927438306	4.40182823674666	2.43678026111423	3.91819779703471	1.46264824308603	3.30613029484051	1	6.52166521542974	2.34318164741238	2.8387832262801	9.5275704549986	4.49355694176734	-0.244735918429753	4.90528910955712	4.20454200273889	0.418208325666224	2.80540900496364	-0.752945417489172	1.12632509609433	-2.61520336359696	-2.66497231449128	2.7900046146506	4.86072416130739	1.89105312621854	3.21861633012017	1.37873876218921	-3.18422849706801	-4.21867989481116	8.2860613723611	3.74461578072	3.40550075561014	3.5493609616134	9.74559029124448	64.25	1	2
195	2.34518249558513	3.14836029350632	4.6262063961644	2.44043211736698	3.42931163050106	7	4.91830130281564	2.0632622742112	1	1.11525385829138	2.27589143456795	1.00032820791646	4.70910872274148	3.82874585666659	4.57284794241728	2.73744375911375	7	1.04174316732007	5.76441236570495	3.72672915226943	1.3180385142576	7	5.06860914986597	4.99868214299475	3.50754344453061	-0.484452319181626	7.36709604083985	3.24560503554113	1.33963245041155	4.95389062908911	1.59817023614413	0.0423991809096473	6.63013509354997	2.7287760941286	0.166646658950714	3.19424636176465	5.77997144505218	14.1185597906786	9.83652189647424	0.480045848779537	10.1622961720609	5.85182636885179	4.13041140990629	-1.81043577740291	3.91314336394763	0.209224102710967	73	1	2
196	5.57441778880317	3.04557611113026	6.28557277005925	1	2.70877349923196	2.91046095872322	1.42651544166653	2.36736099765179	3.80346709001951	1.80460626145652	3.06898652981508	5.04364675154751	5.53872664537122	3.94246197351635	6.14383068147176	4.18563058858035	4.83164705107687	3.35004350706997	6.51743629470485	5.48860497902591	4.71792586897103	3.93621428316761	4.8052245693157	7.14739497749739	3.23571939835081	-12.0642840037506	3.13107832844046	7.04118832664447	-1.50151446384231	2.77659586678372	-0.118156596324344	3.48089285735846	3.37996551540839	5.43220821573353	3.74250744110521	11.9742464720454	7.2284944346825	8.0436290611297	0.647388359891274	-2.59513675999004	1.19729180030869	2.89440907143705	1.78985931702674	6.41850703425222	2.86272702161187	9.5663838050461	63.75	1	2
[truncated: 5 more columns]
