# Supplementary material for: How Are Mate Preferences Linked with Actual Mate Selection? Tests of Mate Preference Integration Algorithms Using Computer Simulations and Actual Mating Couples
Source: PLoS One. 2016 Jun 8;11(6):e0156078. doi: 10.1371/journal.pone.0156078 (PMC4898694; doi:10.1371/journal.pone.0156078)
Supplement: S1 Data — Newlywed couple and agent-based model data analyzed in Study 2. (ZIP) [file pone.0156078.s001.zip › S9/Aspiration Model Data/Aspiration Couple Population 01152016 214117.csv]

	trait1	trait2	trait3	trait4	trait5	trait6	trait7	trait8	trait9	trait10	trait11	trait12	trait13	trait14	trait15	trait16	trait17	trait18	trait19	trait20	trait21	trait22	trait23	preference1	preference2	preference3	preference4	preference5	preference6	preference7	preference8	preference9	preference10	preference11	preference12	preference13	preference14	preference15	preference16	preference17	preference18	preference19	preference20	preference21	preference22	preference23	fitpoints	sex	algorithm
1	3.64219598234536	4.26036847903146	6.03599131839318	1	3.25859153286023	1.46170579072512	6.13503718068213	1.81961342559274	7	2.08063156265567	4.202736176358	7	1.5272714380277	3.9558221992275	5.97475515380607	3.5863430593201	5.01895161611485	1	1.51354389931683	1.73575127169227	5.03511591153915	2.67955305061703	1	-0.394274062760101	0.162260934355182	7.35634330356193	8.30003189228267	5.02352434426566	6.89035245178209	8.82555476983189	4.3588769172667	1.03868090445278	3.33415337094922	14.3457116543077	5.85726542869629	1.54466733281255	3.59113311977453	-3.72901419754214	-1.14674990540748	0.0751175625025159	5.92006668962456	0.683800807330199	4.55554824899026	5.00197522405441	2.9204518399591	-0.746945932531923	97	0	2
2	1	2.16582309883718	6.38894719639142	4.14660261436734	5.70071797594651	5.90357569797445	7	5.31897762696305	5.2064659682701	1.78545807706489	5.81226088018564	6.32755045178688	1.7712663203256	1.62855799852074	4.40700960640485	2.43438484606883	1.82330575960292	7	6.31189723815091	1.10280178625456	6.07573922597956	3.90247704271223	3.67566808255308	0.0824368796270785	-4.12836043723435	2.87623888370388	7.60141526293999	6.49299463767124	1.26691474784355	5.03374324832372	5.45669816044155	9.21708948763775	5.31249585325579	1.09594386365937	2.79673710293732	4.33330635130681	11.2238444296453	2.93477718357373	1.5563893577208	8.29868748243459	5.41923943108254	-2.87380726609479	-2.88604481435964	3.44288289988584	11.6942687320806	10.9022736361148	95.75	0	2
3	1	3.2548818102551	5.48062829815896	1.12973526376294	4.16971721723107	1	3.00349256425328	2.85462498366884	2.64675102410931	1	1.20806766626794	6.8158662552257	4.96400742038922	4.10549332406329	4.1801049429514	1.78401501626565	2.9085157780349	2.05263855498622	4.75307598051033	5.92009521858647	7	2.36796448180692	5.8763412484802	-0.189725434068729	4.17470863130285	7.53670185949514	8.90396735331478	5.94921927521407	1.50136334618968	6.7379257142696	-1.06029454081829	6.52641735265324	3.64654445819805	11.9299441673376	5.111989217581	6.16972711232147	-1.04386472794573	6.49235373498098	5.99177247102671	11.5332138143552	-0.782973130558299	3.85905835548885	9.99540747233403	5.26498837949428	6.72758917706622	3.80738230905089	106.5	0	2
4	5.19945783318578	6.27426914786945	6.32219605358739	2.14969311301407	1.32265549284273	1.0570579415321	3.42475357253885	5.51499101763343	7	3.02340486204902	2.9757490680535	6.52120643094546	4.72227318774148	1.72053976977024	6.47804469690935	3.96700975991195	5.33636768944244	1	1	7	6.20461704984089	2.44691287339555	4.26756449886221	2.89349236781127	4.4962123490312	15.5532957100498	8.42383559831614	0.0771557084204027	8.28470558291073	-4.30097125259234	0.396824626700294	6.92739335901283	9.10436780384002	2.52296365678765	8.25713614802481	0.273580697201877	6.51266582475157	-4.99175978191179	4.81513307009217	11.4330665222565	-0.0062862923316398	2.21749677401216	2.66063025211245	0.467571308803985	7.99892331398507	4.50235118420013	116.25	0	2
5	1.37091426603424	1.8526469190595	4.93405508350945	1.65495780968023	6.39777653777054	1.68450022545091	2.80125177867377	3.04025926019895	6.28619896134167	4.6091502288889	1.96817094182512	1.86405710781713	4.45974868633192	1.85219097638795	7	4.13002069659014	5.89234572286132	7	6.17450297688787	3.71599369554101	2.19864268206976	3.03485444314917	2.71569076598481	-2.97871193101669	2.67969216975941	8.75811562055347	8.43159485621416	6.77181990259434	7.20120255412861	-0.365569131626815	9.63800458614483	7.23944649667086	2.36672555457951	5.15165968231822	2.31294772068496	1.63877690781195	4.13257471321068	4.01727368228897	0.894701629643768	1.32829229681768	-0.139762697508025	4.68860458046351	-0.848812595714102	0.38208131194643	4.82909847607328	9.05725686580261	91	0	2
6	3.47673342831647	1.10059348485354	5.81872419883177	1	5.08052050754493	4.11962537197657	3.97754638107626	7	4.47078388889326	1	5.21771783500752	6.18855132434133	2.42839780232974	5.2133346255229	7	2.37749504128985	3.90860868247956	4.36594274940354	4.3179465182079	3.61695403582395	4.95438828784027	1	3.20539283764986	-0.81860629040297	3.05330464639526	6.98029096083375	8.58004541841829	6.32910007885111	8.26251916869492	3.35267396084468	5.84444498357456	3.37465307875447	1.7290351611707	2.45279745352789	1.61270688278307	-1.16285681830598	5.42762780955086	0.0696013193400961	5.85693795954828	5.92805909149684	-1.37672058584437	1.35550038916794	3.24365885940648	4.50097336663331	12.441904413173	3.08048793722668	94.75	0	2
7	2.60472138062096	3.15852153941951	4.39707459830283	1.93531408516456	2.34606468336823	5.6868070992078	2.89190124930244	2.36316891437033	6.33427830602707	2.81385161647531	7	1.7939767328811	4.32151729243417	4.43451643342202	1.93787141116229	1.81481809031087	6.52340815356441	4.85517980135657	6.92374757748207	2.59861662499428	3.11883979053469	4.00115796690187	3.14208200223723	-0.315333463465027	6.21556658933938	5.88158232758638	10.2822213828498	3.45431178498822	0.615087228065247	6.50384026766428	-0.719102393254639	5.08788750789074	4.30931069845587	5.0668646976154	5.26071416191359	1.86939662688628	3.84427824407253	-2.34700780205491	7.95134812868756	4.2457773772389	2.66485505728011	1.98688568162809	-2.31047982189294	5.35918141849926	7.39734920140071	1.86077847959511	95.5	0	2
8	5.1446383090209	3.96267482138141	2.50579352638057	5.86189738729825	3.5943022710666	3.22848207573369	4.1325414297594	1	3.49715067711054	3.95982870905757	7	5.35933072884898	2.05448484469478	1.96194104629198	1.36634808790289	3.47132775764835	4.15326900988147	6.0330454584757	2.56729439988758	5.96870094797513	4.89795380225893	2.93607099859612	6.45529681889063	2.86118241240567	0.706486279487382	6.39039906638964	10.3496221916182	4.49512818118873	-0.800410558085296	4.41036784141974	7.55219383000181	4.32281194346554	4.2562479120368	-4.56233147188881	5.61347254954637	6.19218346708273	7.99077388633465	-0.414818826444464	4.908226360788	3.10210324394329	5.4892506314602	2.71482460453962	0.90982848221248	1.82118977695221	7.54825461160457	1.82514814670649	111.25	0	2
9	4.84765813236671	6.67763010991651	2.0424048483486	3.85390385694206	3.06151843194273	1	2.1900720837249	5.55322261330688	3.15876348008405	2.63279747625125	3.70076814969454	3.83908434861838	2.23882097933235	3.24588761537417	6.96843358792676	3.28261028569184	1.4367076084422	1.59441458535939	3.06924520614985	3.63705433813171	1.41346660100905	2.59534051264392	3.31364694884473	0.0478005028453168	2.43044842170258	2.57869883746868	5.80161279717567	8.78942488146072	-1.93749324717528	7.32289212262021	-0.876183416721823	1.81771632433383	6.9081024967689	3.0523086575143	6.86881872338383	7.08959422416069	11.3895994210188	9.85786722037007	6.98901020093799	6.09065981993175	0.100385625641686	1.9964451815713	3.55574398379834	7.52401700530438	9.15829617723758	1.30470591562274	101	0	2
10	3.33021440163889	1.10792257165001	4.6809772255591	5.31016909311583	3.16150826743292	2.5214058808191	1	6.69755471730811	1	4.48944215820778	7	7	1.2537957303278	2.43601953630542	5.36711460055431	2.64557099115161	5.33000452286567	3.14500868888902	4.50584317255008	6.69588259896812	3.64594109387415	1	4.92247149648329	4.43183282565279	0.0814467523498429	6.10726070358782	9.30317311362704	3.30466160110432	-0.399921033485307	7.76612445832523	0.568975148408053	5.89068701196412	4.81623257094955	4.24620762685925	2.2129378134966	5.30363304420106	1.61221317062772	3.61164661536329	-0.263704229210578	9.18989895951738	1.4218473040297	1.96889455152093	-0.0511394947348373	6.7344902633118	2.8874039671794	-2.36122716415423	98.75	0	2
11	3.1797449915314	2.36306098679509	6.70337988699429	3.25854323883878	5.60345756114823	5.39107738433996	2.69271235952574	1.34346911230342	1.7811164549782	3.58249263765243	2.50477349829008	6.53271323170785	5.05803614920449	5.48317492348546	7	2.09028419503271	7	1	7	1	6.70450513310899	7	3.30035332391881	-1.37983804532985	-0.640905746640065	5.30966170946027	5.16908469835919	3.66867292422463	3.04900343336937	-2.6633927224993	1.20110836014073	0.0347295013573572	2.82361685349781	5.5657568461244	1.16449464928979	4.08201041064193	2.03425472992921	-4.88544576043955	0.00660184830441868	14.5488113810597	-0.596691138681168	3.44697882516323	4.82327027587009	5.94181032631601	8.81604526107397	5.57046417772519	86.5	0	2
12	4.28009517638363	6.76297465270587	7	2.45178870205661	7	3.38655073925506	5.94511442165389	4.31464508742529	3.40237780732065	4.36921501370454	1.67385178532353	2.46062677378407	4.29029463548322	3.46179527207506	1.36548842839325	1	5.90602545807018	5.96701940733047	1.34178811293359	4.1472106050332	6.18547891223542	2.45983853271798	4.76211350884741	3.80205777257824	-1.79208426384734	7.99272845163031	5.3866814517515	11.0309719413236	1.6638537805691	2.50029643480613	5.33527833940254	0.326707996566747	-0.494549142253039	5.7317897606318	8.24785906721843	6.90640457954239	2.40266318722534	6.73022960367227	1.62016799705142	4.34583392396507	-0.585390004210765	1.53246533134482	7.16591184561573	7.12412762916187	1.92201180150479	4.03734356903524	97.25	0	2
13	2.73738632414182	6.73036619115221	6.79251827324894	1.96231128082519	6.45071325163264	1	2.49067414235715	1.8358092717968	1.6089518960243	2.54218354886998	2.50703219349206	6.83499129110008	5.39557699511478	3.85993281298458	2.11404168228995	3.78597457291265	2.16888100225505	1.54227184559436	3.59281203195104	5.45269890955049	6.27154411619476	1	1.89163584827733	2.52405645980003	0.172732894519985	11.0451001230446	3.84438665215442	10.6232855896671	1.43069833861618	6.60533467021363	1.80143737417482	3.85349777804275	5.60770841809672	3.17189342615882	4.3421688332775	2.66594198953462	3.19483907818524	12.9076861558978	5.2257028692885	4.89293418011698	4.49319992555222	1.98555986281381	3.91871547869228	7.49868957161676	5.12075403207866	-0.698153351080637	96	0	2
14	2.64283855013371	3.97957335255946	5.53089773843694	4.37308864480258	6.77306139051128	1.98827998212042	1.27854536181158	4.15199271155331	2.18966923383832	3.59456266065832	6.3549268552194	4.25148914309666	2.89208707238077	4.64450527656199	4.04492547810131	5.08201998666478	5.51083577854574	7	3.62756490821331	5.28135431200666	6.39069514907816	6.0420193174892	6.89438180168527	0.052741640328846	-1.60937469972313	4.92617386596482	6.07978231244455	5.20229080359577	1.31396574146763	6.40029739853099	-0.427902388867561	6.15534252134508	4.32769954898638	-2.99556352250529	4.17153440975638	7.00468033782383	-0.515965878760917	0.208961551190957	8.36181040630444	12.8720791719858	4.63152376791267	2.11866501224358	12.0672685838705	5.2774237742135	2.95825132229898	4.61200680560691	86.75	0	2
15	5.23458896207362	5.81278278718955	5.95890084434369	2.33540200083034	1.24564950900991	2.15091600208787	1	5.90720050274285	1.2314171991212	1.60754331385446	3.47524355974878	7	6.1512263191622	3.98238209263646	5.45067164104387	5.50701151052468	7	3.18466956248181	1	6.44032308465692	6.01064976464886	5.26007019636228	4.46553988394934	3.21037588191446	4.64576212794409	14.4768901503995	7.71563518509371	0.166456755615302	1.40637504780222	7.80508553655617	7.65364676080747	6.49442818969732	8.77260910208813	6.68717613841003	7.97214840660525	-0.475539911350362	6.39657008136515	-5.73258739806185	1.59287996317096	10.3392948390096	-1.01149709081147	2.52593429146275	2.84587167676448	6.42980840080791	8.61856630372611	4.24083598151805	103.5	0	2
16	3.83791577886809	5.42159448155162	5.41241895162635	3.33870877419968	4.31502211820192	3.96807891531001	1.91001605933893	6.8783755861997	2.39145176352612	2.79991252287337	2.23182239328012	3.01279894977401	1.01992051453929	1.48618256945571	1.74055673665322	6.0784307926985	4.78916474188894	7	1.5927680696553	2.04136470401502	5.67684427494069	7	3.61272403519124	0.559438723266423	1.76376432186263	6.53183511727892	7.95068592207107	4.93185085145126	7.77472473725803	7.15437790605859	-1.3133363995612	4.25005261797459	2.87845748610207	9.8029016863135	1.46365724745877	6.78257497615946	-2.13102295701583	1.05374247961862	9.20485527416154	1.07424531385768	-1.12858189764924	1.52557509862379	-1.89030699772463	1.69845320893279	8.90044234052802	8.90498858348049	73.25	0	2
17	3.19385615336046	6.21689573364962	3.56363775232992	2.56203146937833	6.20244533481204	6.86155869452646	7	7	1	1.10429523211987	7	5.71239929636671	1.33024993088902	6.23423331248824	4.2646128440394	3.42262645277574	5.54741878864696	6.00533963420955	1	6.58491428880691	5.95586223944997	3.5387022256973	6.50346969429749	2.82683566108812	-2.48968517230201	5.1344857884499	6.90804769876885	11.363120671905	0.723093734582196	3.73511180280729	-0.278139972288262	4.2822207360071	-6.48465423793471	-5.15080362077111	1.37162771164694	2.96603685816916	1.82746650539988	-2.91950840700129	0.267775981190188	5.50147570207033	2.23892109028738	2.36671945076528	12.926149447235	8.96528569835451	3.92910412471921	5.32946257850668	97	0	2
18	4.20388558193615	2.74587310172123	6.29873582131877	1.84728226971759	3.73272203341399	2.24063514930773	7	4.3285676127087	1.1022149768258	2.37556601696006	1.91083364731664	7	1.66370080492802	1	7	5.67164255107861	5.16882765387896	1	2.0832644884401	7	6.06264237265621	3.7353017876157	2.68705432750178	-0.857434130360644	1.26546497348857	6.16279909901645	9.04421582540516	5.39360608920495	6.09914553185451	3.38260105551475	5.41741527172206	3.58505641034078	3.34979888768676	13.7752734463595	3.12559741041938	1.93024515102723	2.35400195479613	8.55585319231811	7.2244323835405	0.0582264054466656	5.84933518899199	1.33507671088578	5.98249448943556	6.22022333024722	4.80939333054756	0.257241219671932	89.75	0	2
19	2.48718784872795	6.25315315366369	1.36359899328801	4.4402275142903	4.1301518276048	2.7637005888206	5.38681514741633	7	6.67321136094306	2.42881443271215	7	5.64652265098713	3.49069381129991	2.93628906905327	1.87659947869422	1.69990911345948	4.02398644726711	7	6.46618614525608	5.19735819782303	6.38712260070692	2.35701622778291	3.14012702647195	-0.585432096994397	2.4596775790853	5.30887123824739	5.10792953234244	8.36814378868696	4.65773904820995	-0.489899006434774	13.2045059159738	4.93449778201471	6.40847194333588	9.03720547248729	1.0214678772609	-0.01857771605034	0.172863796053079	-0.43669052685048	0.134398467111922	1.21606277769308	4.803796008616	0.0706129069566681	2.74555740063778	7.33792716626896	7.51772835363905	3.53605253914608	102.5	0	2
20	3.97585432960638	6.18943298669008	5.47649272916008	3.10941121777227	2.11792482008865	7	3.51437459112367	5.53581943391074	7	3.03679840529024	5.69507815430967	5.14418338727423	1	5.47944079249097	2.45684245917419	1.38029667734237	6.44917719055405	5.43252544205769	1.47963932654706	2.85961129191014	3.79097317513526	6.06183912403963	1.71747385840636	1.66217983792007	2.03163211954072	6.71883098273798	7.4187074443822	5.49359642814543	1.68359003979364	4.5946819965416	1.50192652334505	5.15313729931167	5.57154323795256	4.88027220452111	2.95563792263604	0.213249831525049	6.81388730016492	2.82087636982273	1.2220526852512	6.00244947188298	0.0148748025600119	1.42538971055117	13.7502077969787	3.50634025215629	2.7981668669189	5.0463947471342	95.25	0	2
21	3.00697830739218	7	5.65727742243543	2.00007298010807	3.24542804264742	3.67117744120606	4.60877260388981	3.75315744753659	6.3046128452243	4.76505924142929	5.73235741220215	5.05403986194201	2.16736635731045	1.96241769326135	4.88424435438067	1	5.37416115329008	6.24999453569006	1.35823880412517	7	2.64387503895226	3.7241570633913	1	0.401831544053348	-0.433817867954105	2.84877676651183	8.59957148554994	5.53462256116292	5.58249935341084	-3.21697518218362	3.19415902405922	3.86438879391117	7.87758751116134	1.41647868821873	3.14309678361394	2.75739252119682	-0.180730165309904	7.09862473668137	1.76517218551649	3.90970009640973	2.21856350419394	4.86179230587037	0.393211259859487	-0.034786153104635	7.43687392361907	3.25700158148287	103	0	2
22	4.16910322617475	4.69129478104809	5.50817117569361	2.45258016424894	3.74701885238183	4.47369581100233	2.23300682337221	6.46521027559185	5.92292434120056	1.97186256343858	1.81864857092458	2.40505857869736	1.23601219864793	1.26642853952557	4.94170551797317	5.77088455904756	5.39656016002022	5.45028246410209	1.5823965256885	1.91670152997925	5.34600279447701	5.82358273909834	5.28465576754708	1.3747233449229	1.64616488418706	7.07482757797831	8.36844408101399	3.50643238264074	7.78766734560242	-1.31420636532745	-2.09666485910094	4.51492890010017	3.07113355594126	10.0992762645007	1.587736804604	7.50236118759762	10.5051628520619	0.580748276495838	3.75888340755601	10.9682229273121	-0.526057681868801	3.70162359493115	2.15850606087792	5.1133972207741	8.63285219947497	-1.06953897023053	81.75	0	2
23	6.22551936368885	2.18263972951152	3.66907234706151	5.20721755044134	4.84757596507577	5.27610659736272	3.54271317666289	6.54178320552793	6.69601755105759	2.97456133124269	3.30150693405867	7	1.26200121526894	4.96503360255797	3.30725823968194	3.77128763686431	5.97453009636499	1.31699228763149	1.1366099037837	1	6.33676981907848	1.19939971260319	1.78674265378026	3.1518441182052	2.2604106455442	8.30193261042596	9.26785472179941	4.79367996984907	-2.99866234501535	5.4929419606609	7.88915332035332	7.19869563088455	-4.57147531832997	1.33184314794459	4.0023214772346	4.35127283163053	0.668555550248701	-2.0039396233007	5.0648437939445	11.3605137617023	3.14623143284213	5.1819705986645	2.87718235705514	4.24943076909698	4.40304272695476	7.37259914117507	84.5	0	2
24	4.20170171413041	1.61267905553337	7	1	5.70183989532742	3.7463129173247	2.73167186881232	7	7	1.31149422227244	5.60597922547578	6.46250046046966	7	2.88590745098043	3.38839326206246	2.20658038146624	1.8589157399403	3.68847431457906	3.83483606101083	3.41169611093372	1	1.28421061288549	2.71500478011463	-2.46340048075991	-1.52463050217324	5.82553471105532	7.47915025583143	4.06076262735312	0.329593130376719	7.17696809834353	2.60715155475205	2.65235439540824	2.50256776404294	2.87341141511208	12.8000933312752	4.15452632840023	4.95586510871567	8.61901379237474	-0.0129304167703835	6.05292587358818	-0.391822148585079	2.99670210991145	2.37086516244444	6.98486686666528	1.93590860108491	6.9632522390744	91.25	0	2
25	2.05824361169628	3.98741437038993	4.63324774647009	1.90017507367553	4.1476659663499	2.45856123583009	5.77011115211323	1	6.17551438373854	1.57658592889697	1.19149700082496	6.90184431129103	1	7	2.90009556170364	2.95586011536555	3.99992040442363	1	3.69808094957366	6.37815726132345	6.28317564475673	1	3.20558023901103	-1.36080835648632	3.81342510302485	6.59602589510493	9.08470963421775	4.8037439002555	7.24182105017526	4.82507172913597	6.62483978383387	6.07978305196868	1.26919783339094	10.2424455310651	1.3178345567416	7.88083734310945	-0.0471426859734949	2.24762205627515	6.48540792335536	7.96934895101801	-1.09521175275988	1.03435174831332	1.23504511767454	7.0623395398942	7.55219475406681	6.44984998004154	96	0	2
26	5.46340120620511	6.6727127881068	4.74949925139912	3.97315024573154	1	3.30046773446384	5.02291229990877	5.45721864986291	1.20912120968059	2.79088075342502	4.50336001937668	7	2.82517820834779	3.82414760713385	1.5117379361871	4.41788377422904	3.86597964490739	6.95613060328872	4.39638405938978	6.60923352739668	4.9623382876985	5.69314129145639	5.95542440595853	2.10387197040956	6.16672420773024	14.6893440713177	7.37875910103032	-0.548748587803208	-0.531334730140369	8.16251082682186	3.29030671518567	2.14558687622863	7.81075647183354	-2.24130683941011	-0.741968663129295	7.86294523559267	2.45533031921249	4.70827882596043	7.84528511367071	10.1208790369875	0.941748438287525	7.82755483554007	1.88878786179935	5.43238671463003	8.07139881948081	3.85940686115623	87.75	0	2
27	4.67880657057511	2.86148890109299	6.77985312071024	1.38483052335053	5.8584259183991	6.47547193231805	6.65455947514365	7	2.85455650948609	1.77187362057231	2.00377387790308	5.41963023524657	7	2.68135322129316	2.97945031892054	5.75004739195591	1.03859354386369	1.03418174925847	3.57548273162803	1.9312724066026	6.54308681074646	4.67811275194035	3.30341569086626	0.0809182349608164	0.463259800145411	5.65693949695865	6.20758205379089	3.36579418814707	1.73731369453202	4.96039138210893	9.90338139393537	2.7280001644859	6.15129107445079	-0.494941370811381	9.36881938680869	4.12185073180976	4.53929496493474	-6.00725894558815	1.23743627421208	5.8163414114578	-0.707697136868165	-2.45885138640236	3.38508825603712	3.45114716090005	5.71891445768767	2.09375959686331	70.5	0	2
28	2.42016211528078	1	4.063256370476	1.13019158409011	5.96048058189268	2.05149463631391	2.36669406524967	5.44038503141946	2.83514368976312	2.80840972609743	1	3.00307833902815	1.45407150773358	3.76654071938784	6.97771311298412	4.78853093704689	6.68064965395406	1	2.07629735287259	1	6.37956409001942	3.01531604884498	5.130255015323	0.369514863910776	0.950105827317922	5.48831681083304	7.65681803122673	4.40538010007142	3.13118590652977	6.02530663487648	7.93009498018008	5.25037977980598	7.45773247608409	7.73223311138878	7.34181962384357	0.784375743198866	3.36831361519002	11.5453029858138	7.55125653031269	3.93506727121523	-2.505416363651	-3.84723986231797	6.62387327590477	-3.99206575091138	1.7884334592129	4.77663575093834	81.25	0	2
29	1	6.62835226723281	2.41515761487993	4.49317980893321	6.06702250344659	3.17960122041015	7	1.70171302751693	6.28925311293184	3.37411768265325	1.43290129999992	2.80486574751639	1	2.19309092795433	5.62593759946266	1	4.07081259019291	6.15902269535395	4.18233288809638	7	5.7458244229898	1.95337211698992	4.12106397018361	4.74268396499973	-1.86495036797009	4.72631718097081	7.30871546583641	11.7141595960078	0.907641444500884	5.07940299793572	7.24077305673651	6.03835135587587	-6.32621142425511	-2.91721929935641	5.55195621332166	6.50492007736813	8.14182575650096	1.26835195753622	-0.819354006179616	5.99038537806539	-0.102757455837451	0.424191725497393	5.49625398160989	9.3801258383068	3.20004507276615	6.86742086307711	89	0	2
30	3.04449511902939	5.52633995812311	3.65802194226038	1.67358977388412	2.64031588269713	3.89780193023644	3.26745603677795	6.28121416048103	3.36537532644302	4.56163204367088	7	2.10303249572917	1.84327655288452	1	1.97883718051994	5.00550505223807	6.7894963845113	6.98830917616454	5.20066513913627	2.41759800512914	6.78962838482954	3.35320420442157	3.70074072668719	0.0159589439631345	-0.273009232437602	5.9213450465758	7.19733573376063	5.96630428620618	0.719937931858251	9.575917927918	-1.40394576958803	8.81119729566979	3.84270527445958	-5.64575903939721	2.0299085083409	1.92244372544825	1.81472218716008	3.76190064921869	7.25105017193501	0.0935361537331456	-2.26679550011567	5.26350052743126	3.16703660429739	2.79909830182995	-1.09984256680917	-2.16096834423785	92.75	0	2
31	6.67777325818963	3.13210375279648	2.0953820574028	6.57843907347817	6.46708801248508	4.978701671318	1.64585025190278	3.39210375924138	7	3.61910253419805	1.74911430293674	4.0578847276053	2.97520937733849	1	2.68241435050893	4.30677639652205	7	3.70007034119202	2.43751957717753	6.76962733359768	5.64808002134592	4.64889081186363	5.32596537403931	4.7719570762288	2.65759425749208	8.68735941406041	8.91281676792379	2.35041664261284	0.2842100305981	7.4610984699282	5.69526705757155	6.04746882086778	3.22342248667121	4.49058703978154	6.61737845098108	1.3967697576258	3.3786129012521	2.61941680903269	4.70775967706349	6.36890946288393	-1.24998895358856	2.05523111144334	0.532659541077861	2.5047312552635	6.35696331138482	9.74098695301869	83.5	0	2
32	3.29307830437452	1	4.21197741792109	2.08036587589419	2.70964859118763	2.21942727413303	1.93472956717013	4.1202795291146	6.87525494714924	5.33882799010267	6.71544825064586	3.60472965236624	3.22655003624461	2.45399759376021	3.11700737301824	1.5563824519747	6.93984860423464	4.59933815471113	5.86475503131482	2.28736202373954	4.55129195833197	4.91709769773268	4.52270918275545	-2.03803306530513	6.12496035623751	4.02300121339704	10.0126852906023	4.9587941246824	2.76021504509207	6.69124175553019	-0.778892384736549	3.56139212477603	4.58770207357313	4.22280314404563	2.82047704225152	2.6623306157268	0.529733186044293	2.5117163138464	1.48612741116142	8.95183582656905	4.75265022364314	1.79927084388639	1.80823382630203	0.444333757960167	3.50949348055404	1.3175354507162	85.25	0	2
33	4.15963441848363	1.43506608810634	5.82409112168446	1.2585237426113	4.01404002340286	4.44421748611045	2.98026314051985	2.9781238437083	4.08255611434022	1	3.80270262383097	1.94648561359181	2.49056517993776	5.04044362625581	2.40707994882498	2.90748669176577	4.02188598013738	3.6565975161007	5.7282009805133	4.0055170189968	4.94885054140173	5.20522229375817	4.80864942949913	-1.86021930723015	2.51318304338116	7.37506550699623	9.51628816474591	5.34789345480703	6.11482705775307	5.21104419631468	5.59877665983039	6.67059443121085	2.36035567174556	2.2703035851531	3.82070375455083	6.40748340689713	8.95183361607386	0.302931946669003	0.656857811754227	6.52128823576731	-1.16915299204899	0.248230089810233	1.09891795225545	3.65781955185015	2.91846578417943	1.25744395523989	79	0	2
34	4.53469219751764	6.83741282877445	2.06110503172238	3.79456897217046	2.76147438133334	1.02771081057961	3.27987781262267	5.88708470832984	2.92862864227592	2.46298815813831	2.82574674287842	7	2.8883862858167	4.18948900464075	6.23770024700191	5.30584957190884	5.84778104138036	1.13538961795763	3.23144843467856	7	1.62030966706177	5.56413009655152	2.54138362813099	1.35654626029592	2.38693689800819	2.46046814039803	6.51108447775754	9.70309845013124	2.81576630832805	5.93906506672586	0.344562085996039	2.38415081994521	4.52196398603016	-3.24976003244754	11.2415304244335	2.244621108406	11.4167533193733	8.71262772197657	6.96684395629009	12.2856124536944	1.45437532185089	0.618991339977898	-0.213390034427742	5.51968650891175	10.5505131467876	2.19292374007934	90.75	0	2
35	4.59145685568004	1.70158142310195	4.31778045235669	4.45711832306882	7	1.74786752955449	3.14329741126111	6.8971322882321	2.65336878804481	3.70115685887953	5.87081582703798	6.15286560116943	2.22250898115502	1.30734629938054	3.48297133396497	2.80762763622592	5.05537560459299	2.46892392611484	4.37606690664422	5.36656299904242	3.55245183838635	4.2573843258314	4.26530683536083	2.79252196484194	-0.164692688550718	3.21329268053755	6.06928598771036	6.37358981192475	7.34174787146438	3.63540183383309	0.0262265591774642	6.71371419931171	-5.47391836476407	2.35759144315113	5.64199420021311	0.529622515037941	2.74859847743675	2.2566361251032	5.84446659388977	12.2347850090632	1.0175464346581	0.827507803243456	3.68628216592493	4.18581965513237	6.99946928567226	2.01933285086862	108.5	0	2
36	2.29745403463277	6.9171410250422	4.75819563108637	2.73952522118628	5.20641547997762	5.49896059004921	3.43053903646451	6.25397681803082	3.56282144299644	3.78605343696253	6.10281074261019	6.89226680588211	3.40367404918138	7	5.24049529514459	2.65235404296434	6.5164414947184	5.99523530221735	6.61937724556292	7	4.41462014011272	3.33724968380055	4.47996588838559	2.78063559325341	-2.46268923579608	4.51335024099397	5.52015098824241	12.1561978235791	1.06036386517482	3.03972458529323	-0.563364345529956	2.8424413843011	3.96907653237274	-6.34420858788851	2.53433380004124	1.29734404000595	4.53431176484095	-2.40105091898927	0.401372511249566	4.21312786335042	2.06103475142152	3.68693834858045	1.13392459227104	-0.192118531444289	3.14889541203406	9.43197085753589	108.25	0	2
37	5.58837134748979	1.28163224939776	6.87161598656497	4.49255513638283	6.26717793906109	3.25298432536012	2.43415549339686	3.1192310888125	1.22898674532891	2.10123269393249	1.94354895230137	6.44560252320591	2.78443550723404	1	3.93275593196815	4.4628699234103	2.69098173659529	1	4.27853639760644	2.36998768240726	6.40395998631095	6.28957282619755	1.68036170244385	0.513416388155768	1.43737885225976	7.0289035611587	3.25623828371721	1.2682269256613	9.70850590849622	-1.61040153455876	-0.912901989758427	5.11328988086007	3.62555983800544	3.11651806039882	0.312446637336268	2.35148563404806	4.83487381332155	8.7553223886186	5.44205018664118	-0.804085471638476	1.19673134354466	2.64528616611796	7.73054037988525	3.65339819992374	3.96826296860631	10.2724542793509	79	0	2
38	4.88553162386093	5.93051124048169	4.47771575207898	2.48726124315344	3.49580493186672	4.31640466147726	3.52665165693532	6.41036587215689	6.32229043923052	3.84449128092558	4.60988326540219	5.6878752363379	1.49828331949263	5.19028890007045	5.45660131639292	3.38641635420521	6.26467718663495	6.34070168049809	2.7484808315008	4.34989315041637	5.54921815377908	1.58279103753223	2.64925125813148	1.49115104177172	-0.0567063421994809	8.11944078626331	7.25230650916431	5.50281495036886	0.499605915228885	1.72959181709582	0.784703390873436	5.57519402008279	3.94836957592459	5.23241889247253	4.14905700872823	-1.76042577507536	-0.289972611668273	-4.40701172006348	5.82015018480249	0.0459135743864604	2.24072507578799	6.12879464665693	0.581732100830092	5.00258601310412	0.711437923481545	6.71342228837106	100.75	0	2
39	2.01597767951917	3.99284833109059	4.3133438758657	1.20751815526877	4.00266596881251	6.64451107609208	3.54634645571874	5.42458421536769	6.1747893795878	2.66776053075412	5.57308287406147	2.1331552564401	3.20043651607107	4.43430994845477	5.1576390116292	1.48063937565006	6.79680863455862	1	4.84295390205172	5.77930101058944	1.72105111099823	1.69831297399512	1	2.01368100208771	-4.37997201265488	2.84332794399004	5.46282169616608	10.0909915545689	-1.58488444931151	-0.127556260640334	0.91258872221579	7.23603051543954	2.82996963342831	6.05726557925951	2.131813763812	9.69709924443346	1.92962066257239	11.8469304894847	-1.69008415495787	7.4226420331226	4.47747368436039	1.27714649835198	3.87858209998561	3.28829013777626	6.01778449966061	0.653999410484024	86.5	0	2
40	1.33155523051032	6.44484895089104	3.14624067273957	3.89005703032821	6.81117212781764	5.12533618157254	1.53511340608427	1	6.42168709026154	1.46434725677097	1	4.82842437447039	1.77870708339565	4.78454690131743	3.64784976423016	1	7	4.85786840536319	4.37719051760631	6.79871738647063	5.03544153510167	2.47487807803852	4.96572622941172	5.12109978401872	-3.42179455888077	5.03972389431769	8.32275638868222	11.3620646304354	1.32234538150997	5.70517920705408	7.33660508953388	7.9752664599424	5.02340334734612	-7.533574263195	3.56207263264309	3.03770635463407	2.70653231419493	-0.625959730478068	5.13124484860733	6.23470371662959	-0.0116559923531541	0.313009690023417	1.08651825997243	1.04150996007284	4.6327347150103	6.61730231701619	84.25	0	2
41	1	7	3.18479737968091	6.16997475399434	6.62631582232337	4.65479031710522	2.87977606421439	3.2745663725825	3.67721680429013	2.65196339457474	4.43602111126451	6.7093244015032	1.0937583160512	5.36333601990392	3.47814833309086	5.3411322143742	1.4602393208613	3.19740456599932	4.37519547315356	7	6.99311713230991	2.21585159223834	5.57418501324413	0.0267923170349876	2.33356636696036	12.4827015733927	7.65362014529261	3.21670767817943	3.94905716221351	10.5324294216576	2.92290408042422	7.23883049390471	5.97146132561394	6.45304202929988	1.68752057704989	10.0581863338997	0.561019558080047	-3.50998862793403	0.260934085203701	3.39267683175416	1.56323549248421	3.45039761814156	0.765090556506078	8.00888252817703	5.39242754617365	0.663191724099259	82	0	2
42	4.01015592741842	2.73446326255637	6.94767665517362	1	5.45425023419704	1.34009523921105	2.50053086688538	2.31282031125013	6.38099301129083	3.80564723847855	5.54676005591294	5.85372915719473	5.80637940642467	2.06193059014667	1.31653978288999	5.06537189417571	6.82194128775501	1	3.96119073832165	1.81341459772425	6.68608651315818	4.00772453199093	5.64290801253182	2.87980367490016	-1.4810441864767	6.17881765452538	10.2483829918874	6.94995051139821	0.91672806353383	7.55375960720675	1.6154700869342	8.26384466311008	4.662502517497	8.49483349443862	4.69323138332545	3.14056748965025	2.35771346281085	9.27066963325239	1.59513642502347	-1.82352448030685	-0.29096725706545	0.755290372020941	3.36178446936614	2.91884934025937	4.92507184789545	7.86870138587683	71.75	0	2
43	1.25645768020751	4.63126878652245	5.29058386913594	1.06047592233731	3.21335624764266	1	1.66644212670757	3.19910348350278	5.48842013376938	2.83391894716004	4.38428622620611	3.02680854534347	6.09244971451949	2.30469756016891	1.85561678931076	6.59360394824209	2.80234329755046	6.17804467467808	1.86064851894275	5.3879347197943	6.09152749270945	2.3550920912001	2.33132916090186	-0.862262745220803	1.04054814944761	5.69615057661006	8.73173167953018	4.88237703772284	5.4590380442908	0.165846448367264	7.88772403605905	6.40081656351135	4.29995521221211	-6.40630255464778	2.28890739294337	3.17373013509418	5.59016108936902	8.06265913820818	4.26995521005493	9.61324520438241	0.744896953713867	0.708238701598055	1.38001345760102	0.920026738476332	0.605378730876377	4.34070238906513	72.5	0	2
44	3.55209215446555	3.779213540447	3.49158021703288	2.42821859461295	4.5762616665404	3.99373643842187	2.35094773576289	6.50711525211871	6.13623510654538	1.37280072336855	1	6.50220105992725	4.86005309667051	1	4.75196851083763	2.52076584382134	5.32309498270486	1.51886260651732	1.00044629866792	3.69128789705336	6.32653175709634	3.14552380869855	3.91412938962628	0.740048495413951	0.979173928360406	6.59649864726083	8.65857851599702	5.80438081789032	7.09411501937004	5.80988236980294	9.95068849026018	3.99959129399311	3.89510525450987	4.53506742478837	2.3279871387447	2.50757373584366	-1.47598941963824	1.75978532818212	-0.623366241819622	6.88015358170938	0.224295605209023	5.07900981105255	3.41506950538594	0.0949758202050129	4.48692486422639	7.46302180471031	105.25	0	2
45	1.63223919952101	6.45931304494115	2.7673045953652	6.05037901297451	6.31154437075911	4.45563358920179	2.96306187035894	4.69728756461227	5.72201936770241	2.38183083411761	4.94794001248712	6.43407584363883	1.9908743831007	6.39266007110528	3.08513759000884	4.59152212327398	2.49399443477499	1	1.31352074559304	7	6.99802921478494	1.98864088197623	3.07261419123086	-1.19231542943356	1.69471043217915	12.3037549028287	7.71525479144254	2.71247972109558	4.01627116488932	9.08428644510378	2.54029644795681	5.27917665939935	2.67377765273239	5.81135503347956	2.01651421119263	8.964489449737	3.69304110742071	-3.63339007990305	0.271842075204005	9.36719467442364	2.7584084650878	2.97311966154641	-0.799328626985693	8.7750745695024	5.18279159285717	-0.150145105091604	95	0	2
46	1	6.47501160721991	3.16870399539861	6.17334305480299	6.00475884333264	4.87522997722484	2.75219892341021	4.54324781439256	6.89495881177949	3.36868903944642	4.45426780505171	7	4.82115883920142	2.7804440187266	4.12634394048093	4.34251308748751	6.63673314462829	2.96090241911371	1.35375761473978	6.22802153500554	2.92564905398692	3.23848851284396	5.12372351130919	0.228592373360645	0.503837289383093	11.6978754068599	8.10454678761056	3.38238762683043	3.47974268188821	5.99601050310512	2.56718083136748	4.64737620581726	5.96993074509179	8.17853985529703	1.28985640033296	7.61083135870337	-0.0559802557834906	-3.2838955161422	0.899043025065178	4.13779546863137	1.56681136717235	3.65326897285209	-0.256110704536967	7.58882849989853	8.36509665221376	-0.873553758905242	98.75	0	2
47	6.14868935885487	1.51567919051469	3.12940039550976	3.74970880740726	6.44691616583692	3.16700615150398	7	6.11317910866582	5.55489562414517	4.72134386464663	4.78536762003887	5.8834148770684	5.65703828629532	3.53591378564267	3.64826824340305	2.57309559203831	1.77164327007488	1.8762574527364	3.48204481791158	1.51113621667465	7	3.36123143834401	1.91731446216109	4.14674152542509	3.02882955084729	8.9830835442821	8.67560801330356	4.90165049080944	1.99008538814176	-4.22392641179699	-0.123214308981752	1.61980872498762	1.75032182710543	-5.66268131359754	3.3621364489876	7.11363075296563	5.54062174765681	8.76674673742481	0.132512632349975	11.7862348278105	3.10872873874214	2.43462896044008	13.2389897585223	2.78903049594461	1.57978624114367	9.04996022353478	104.5	0	2
48	3.23311620087029	5.92307764414204	3.57236539320085	1	7	3.7749233357786	2.99366948382039	5.94485077899776	4.03083014849983	4.79291784005926	6.27762821439799	2.03497166235488	3.91424892951678	4.06377389707894	5.83429262313616	3.90193391583743	5.08253506245271	2.31708123759572	5.14527794674991	2.67878511788234	7	3.12094499645005	4.89110236123874	1.2041826803973	1.1614481421481	5.26967774508156	8.00268136084017	8.61566349422104	2.25296493144039	4.89538799346988	7.42104884523557	-0.23554307158168	7.61805090596639	-1.71671973857395	4.75056713112031	-2.12734386862073	5.5634274796462	5.63022022394955	6.28763522130788	-0.427890082422173	2.87653334110226	2.39444228392515	0.43495102630984	7.38953650164931	9.12728200865193	3.49741891992543	89.25	0	2
49	1.12666098490528	5.76764718570312	2.68692645088483	1.14720688441532	6.58159208425754	4.36657428761527	3.99914270933028	7	6.01285609494338	3.63099250779655	6.88808400265705	5.23582563248714	3.14127379899479	1.79627785028139	3.89576319776516	2.96528534209041	5.48871231421812	5.86172824000736	3.7196373299686	1.34899579080923	7	1.67548114974665	2.071735757549	0.654330872733698	-0.114512729640085	4.95396421489792	8.52180735123347	9.06149299016899	1.94199305106211	6.86674111429489	1.41688227339248	2.09232018495828	-0.410408705355866	0.281918256163928	3.5031909825956	6.7587120321839	1.00052530100857	8.85427933535671	4.339978745148	0.874767681374238	4.67475605431008	1.75854990893798	11.9128523928812	11.2025315945107	6.73064479637518	6.25205799353072	89	0	2
50	1.97892230854545	7	3.62695529166903	1.24147044696871	7	3.20897807297814	2.47170866165116	7	2.74300260055121	3.48329646407515	2.58602064357116	6.46106495823639	4.20373526462709	5.68526115645529	5.21524421723755	5.4569172699602	5.13821605419623	1.72234549166417	5.04306373659032	5.89850971240509	7	1	6.82212273980624	1.23401295198838	-0.3134016940411	5.20489037773961	6.93834112948017	8.98248572513991	1.4876121695587	6.77053031336766	1.1456532040121	6.48832536109112	0.434801829217064	5.68613229851121	6.3993095858327	5.02568434298	1.4642030085967	0.90536152086758	5.80907803247696	0.217924137588728	-0.711244602801565	3.16306937714732	7.52262719322383	11.6002701456067	2.25180331302765	5.18972947493237	88.75	0	2
51	4.15009909528543	1.31067240949803	4.94395651616162	1.85680953264958	4.22875930879506	2.7193115113484	4.0957218828907	6.78905456949531	1	3.86297776343357	3.96408333122637	6.47011012966916	4.82981186584136	5.04579585442555	5.0608212590842	3.67653276755086	4.30137023902626	1.91434647514963	3.89060055392582	5.95884506953697	6.88995283412745	1.59630939732209	4.36354690530454	-1.91956215012901	2.82586093876724	6.04572744375921	10.7808419929545	5.64301317302146	6.69660692285981	5.46885520104209	2.18349293244674	3.1594202096928	3.20186283158136	6.16185118867361	4.19355581000062	4.74193548101632	8.27334634831681	1.6290951249737	2.77188664790566	7.3709188511422	4.27783551812584	2.15162064615595	5.16319128672932	3.67509528894309	4.84828487143711	0.0765959817451695	98.5	0	2
52	1	3.17076481954494	6.14700998012786	4.17982442479617	6.12337122727399	1.81534629067311	7	3.80659570510745	5.76220723020673	3.60537899488957	5.65710339627417	6.33037417901236	1	5.09674571672241	3.97510968878844	1.80275216393183	2.49127546716749	4.3904319057128	5.86161740017025	7	4.71763642043641	6.88662958388526	3.36350438333732	0.895777847406652	-4.83587848200734	2.56187518331487	7.83961855600532	6.71289254599442	3.23020681545953	5.25733629836432	1.25188534228636	8.2029054455472	6.9835101442244	1.29636898773046	1.89172415596592	5.03627340830925	11.5811263857659	1.84928965127381	0.718010977025001	8.32178833993353	3.98782550800743	-3.28481145788536	-2.04925281755141	5.16526427399011	6.03831509947466	7.48391134687607	82.25	0	2
53	2.41110551301877	6.9336105118514	6.0579440540686	1.36951999785336	2.85308197211402	1.45921808675513	3.51843294785755	2.03965586503482	2.37280855688277	1.89478554490138	7	2.95905327868247	4.63080315626168	6.6968002302791	2.69319390791973	2.53102263212079	6.35383727692422	5.5755708974412	6.66139700332275	2.50214070662244	2.47737980995071	5.4112842296392	1.11321616047881	0.360518857054477	-0.221723316443524	5.68100479107592	9.62286931707926	6.87108243984629	5.43511411106515	1.51555838467035	5.65240289885957	4.57514494163986	5.16669041147032	-9.06682848783501	1.74158913165091	-0.590696830443905	-1.13925408888258	-0.969191335772021	-1.90895811292703	10.7151300638688	0.813654996420716	0.789586965155254	2.68258658200111	3.57137824049731	7.48604529157147	2.89584689961515	81	0	2
54	2.34241213084685	3.43797631792152	4.86702444533355	2.43273073075206	7	2.11761794014109	5.82894033826575	3.11496095664217	2.1752723141644	2.48312334576918	1.17493783313191	7	1.30845017955586	6.68969727102404	3.83185151224163	2.56742369462512	6.02260451028536	2.78856598760719	6.28656441584532	3.80610133507263	5.61908671504173	5.85167247216755	6.67348273918314	0.900070217373224	-2.63579096082475	6.78625125960675	7.42465379013129	3.93166447946228	-4.48071315157063	2.65214397602083	-1.4629418332754	5.55623246336595	3.85366439261854	3.39455779505312	5.00295529806339	2.42425758811671	2.26775442519602	7.13533081985983	3.40118507410901	12.0903403192723	-1.03596387166267	4.74389735136329	4.37640318607724	8.36360898020866	6.00172942717226	2.40317804879006	84.75	0	2
55	4.96031913612642	3.38362193326444	7	1.06382024271981	6.28344569009587	6.43802029527198	6.68066812892458	5.72458346546572	2.84135316482254	1.81534194118811	7	5.02566256404636	6.52038759325526	2.00955151835422	1.63094280956216	7	1.16972404556748	1.843879770015	4.79159083222077	1.95706465576008	6.17277317835532	2.96889760422903	3.76100223738055	-0.542915378047545	-0.502638406664844	5.57850648482147	6.74844157488113	4.42156520303099	1.99486407395107	5.15350532682268	10.6363385944135	5.52234308769214	6.35256989701122	0.525397955958544	9.47608073457538	4.48791109799484	4.45684636377161	2.35233041633321	9.89753854721095	3.0045124876625	-0.451600376143429	2.54439628357602	2.59125511432567	8.12929004432548	3.94513129679775	6.28142971071778	72.5	0	2
56	3.65214205173943	6.38292379348685	4.54937084676426	1.93528550976793	2.76803067009212	2.65944727634034	1.82675169928065	5.78499430686881	3.12483640686399	3.52197562896219	4.30687982880321	4.62774743088639	1.92937203423318	4.13321085172551	2.80070378333744	2.1716658846938	6.73770055650446	4.88968676054641	3.06536837417728	4.7621568165301	7	3.3153351255637	2.55143115691733	1.25403099155047	1.45654723053759	9.59221937168133	6.36337545575437	6.80706174433269	1.37666810337251	2.52284812689405	2.57631288942984	6.39665331016085	4.45573155001216	5.19523451407153	5.14032225907035	-0.380027951470661	-0.189350845783884	-4.17483855314303	1.29352799376999	5.8715288600991	1.30344264700556	5.05981962161118	1.61882129022532	4.09137550870214	0.770884163783222	-0.849368155502826	97.25	0	2
57	1.97979897678775	6.49321797522215	6.71489329013871	1.0558226032693	2.3688414273827	1	3.25263245698401	4.71683626419983	2.4689847579513	1.5743150851094	2.52058216191367	2.9462695074659	2.91016231804049	6.2109049684815	2.78643372364124	3.22680484381395	5.34154288510808	4.4422561311144	5.90545809330609	3.51337558914745	5.93094159099358	7	1.76631340225735	0.118169700306896	0.848371570669386	4.21888226814138	9.97634696987984	7.60805747802778	5.00093115966302	1.45488414250643	1.6174475083772	4.02940900469059	5.89895873784796	-9.10741130911242	1.57936437535748	2.51833205545966	-0.786055656217485	-3.39996801019476	2.10321955080237	0.955293896455324	0.392621625251667	1.54434717099803	3.31333313278363	4.18246305114254	6.8438661652426	5.24806484458671	80	0	2
58	3.34918068704711	6.29760878613364	3.30031756333043	2.46540195518227	6.13125303457959	4.04164466654115	3.39136269584981	6.63629750549711	6.088561514524	1.87958309429644	5.33775780199176	4.07630100115534	1	5.01747621047384	7	1.20032085176863	5.57434112121449	1	5.22715943781093	7	1.21464807534504	5.80744319439117	4.76476204201036	2.20197542161703	-1.92071127484835	5.37051975773026	5.35906150432674	11.438327891646	2.49789831826495	-5.08331497542601	2.72468658380415	3.54414798700456	0.987248480496887	2.38692289679898	12.6046003736258	-0.0164728469574287	4.78801557994643	8.3637451059585	1.1696169588285	11.8618290220256	-2.50423754114406	0.42477510999559	3.34637461427268	-0.608444177776336	13.3324801239324	7.54294872607154	86.75	0	2
59	3.92100550080918	6.0046905897901	5.050401054075	1.11027002300011	3.60570723383566	3.63010629448184	3.24305037897285	2.5742127292925	6.6164630565183	1.23301471428153	5.43173441502021	4.6573922303325	1.70103709480755	4.741351992596	2.34820430571336	4.44653778270875	5.9865149224047	5.92790486256143	2.04318212762057	5.03512591544291	4.90687866063377	3.66895203953115	2.9339616613733	0.363174513371419	0.588737227242352	8.4486505928937	6.78856058053586	5.67419933256109	0.703988603151476	6.17456034047993	3.62954024991544	6.09039395374626	3.84972309135395	5.27004908864914	4.40686509393298	0.376134353352154	5.34882552794438	-0.197991511535537	1.33269127862932	4.9157039502174	1.16193737735739	0.638052359792736	13.5206968159194	4.28615843836351	2.43774190610637	7.54454946811268	77.5	0	2
60	4.90618864569715	1.9756480815487	6.66680000039528	4.37902010327688	7	2.40879871223477	2.16515644938936	3.1472380754223	4.03493796200706	2.03621270467722	2.50612678399226	5.7136721665872	2.77359781246176	1.2835586286499	4.52829084439052	2.98493826225183	3.25951481078097	1.92721345806235	4.07296343418263	2.07355768383564	6.92016704127353	6.40930526366492	7	0.942255261898134	1.78930119751417	6.96824052255902	3.65197468237975	2.31421641002271	-0.67662263729924	6.66612899705708	-0.17481959445749	6.39969915873614	0.826762339879968	3.75763453550945	-0.343373412586496	1.83825192278838	3.68175199609763	8.98133162825771	8.10875041047127	-0.669813351691429	0.910760261414438	3.0252810342121	-0.31196101497312	-1.82864819277517	3.22070834131594	2.77394054577921	75.25	0	2
61	6.69663262240063	1.88892746756535	6.09354295914325	5.37332851820925	6.89697508928252	7	3.33211345222824	6.39774047651775	5.23032867100206	2.24331987875967	4.46759303900757	5.66295635910855	3.26860659635082	3.39138803951013	4.3391131586056	3.0526419860415	1.02243596694782	1	3.95465023136631	4.69681002053426	5.09933955928484	2.1569192885186	1.2202541432883	3.94004546973781	1.94142717599041	7.83234588255296	8.22489999756582	5.8386081309883	-2.07204757506723	1.18956501022917	0.592160675449456	3.77192634001228	3.79175494912193	14.2641191855192	1.92075973493666	7.29066467342315	8.69563951807075	0.261508724752447	4.72836729379458	10.91446238757	4.6846066052967	-0.665938397077092	1.82648918998012	5.09170519845035	7.51033621180608	5.24482746044976	73	0	2
62	2.53275945919292	6.60526582049527	4.31265949418459	1.85076997752267	3.23373766721742	1.6805767552568	3.98211167189889	6.83069411773993	5.09447686157372	5.24419347587727	5.39863812999567	1.71448618873581	1.73403143077044	5.20792185648635	4.70791182025499	2.77418481040508	6.29027665247986	4.80834444296567	1.79613476903286	6.60160974202236	2.20291546257446	4.28331183971916	1.79179755494986	-0.93471694465223	-0.536404465213774	3.77178781747756	8.67279120757297	6.46773031776954	6.6757713304545	-3.35823240019387	2.13149704979571	8.67774037086697	1.50397169461649	2.18615665525329	3.9644856193854	2.59703093298229	4.85260728760386	2.87763929588791	3.70837872915419	3.34498521336166	1.20152534753699	5.93959394432451	0.191383624596841	2.40781647817277	2.82159358255097	4.67315708230859	100.75	0	2
63	4.80615233431046	4.18034311516625	4.20676881013544	3.15942392466046	2.71074422921614	2.33971456363743	2.23153581825875	2.63178970765774	6.66551500820369	1.17408375213565	3.70422878952609	3.34478577898844	4.31591245090294	2.05960545375537	5.67999837401099	1.03231666473028	2.02610714823809	1.37273568111021	1.25777552478585	1.0568658581033	1.8123117456385	2.27315343820455	6.45041700424799	2.32700936907779	8.25960893872847	16.4854248532147	6.68656930265306	1.49616633637269	-0.269170689433595	-4.13602935410215	8.83823119049023	5.33152095104849	3.49463958322945	6.90221724643351	0.551821138784915	3.26954434806609	2.35367419209159	10.7224008218933	9.70915139018407	3.93201575903403	-2.75086706429412	8.2225373902148	2.48960454273975	1.9797065978122	12.8320578674992	5.12765598901594	80.5	0	2
64	2.83550468712049	1	4.7396768102101	2.22295743302372	3.30591636887269	3.87906000916262	3.05078621860944	2.18404625142802	6.00491996139894	3.4433206508794	2.37255782309409	6.7874677554225	5.55329430348962	1	1	3.23269522430861	5.74217818765942	6.73543658834371	1.61206150383915	5.92252835077815	3.48212188301753	1	4.32819730200662	-1.38728346421395	5.57013710719539	3.14747014242876	9.94462141141228	5.37273005477422	8.32381677265499	1.22734246128362	6.34496895143567	4.92090743149832	10.2704329324769	5.50475017287959	2.10159206294559	2.06490765297779	3.53842321241875	11.0648860295095	0.781075394355015	6.90127139188883	6.2803111907736	0.921516207908448	4.10769168283817	2.3726964339802	1.43965518848039	3.46933278371069	87.25	0	2
65	1.80859896737342	6.16063223365725	4.01471642182212	2.46258294298211	4.62050055675126	3.82017240678046	6.7896767483281	6.04225900405366	5.22708041022772	1.98427306330904	6.49697991070629	6.60768410964316	3.20883416647516	5.89175198938005	5.22786016020447	1	5.7511469014818	5.9527400068705	1.16649162247819	6.948407543359	4.69323184627621	6.04252554140276	5.8769015671219	2.93548554374364	-2.37028999104089	4.54153631687028	6.20807244991354	12.1966404168188	1.8508373029526	3.90343157284559	1.94080878306316	4.28992742979457	4.67628147900111	-5.64932001075976	3.21133471989971	3.58427298489332	1.33903945364304	-2.78416005625488	0.575428245078371	4.34407975068985	1.50904461351482	2.3796661113427	0.798855920055752	0.0804892041897338	3.03021047199946	8.93980867703438	92	0	2
66	5.17814505146511	6.47581048729117	5.6554950030407	2.55807213043425	5.16120204629981	1.30944003871655	2.8668469074493	7	6.76791213587737	2.09513094794609	6.36245646304422	3.34545681599465	1	4.4955593108402	1.71151742967831	5.64666468752946	1	2.53145970485267	2.31169251272356	4.96074552034989	6.05696571983021	6.53239103626989	2.78075148700224	0.0943847513212507	2.75148039304479	8.03002335335438	9.89517345500461	10.0316956204109	3.14614668138578	0.983249327355106	-0.651218032410679	6.57185555208336	1.15192289078512	-3.88175701863099	2.28111604740323	6.24816518800463	4.35533791632001	11.0715834306017	5.125985808754	4.83334772066961	2.26200595165417	1.75174614206883	6.28512567189924	14.2953638800203	4.97206932773821	2.9095362812651	81.75	0	2
67	6.70977000717661	1.91230734900782	6.77602511825066	2.05542656220007	6.2695773364979	1	3.80132823324737	4.56667913046751	7	3.84237314948917	1	3.34852614634579	2.99298741039971	5.65180515282478	6.15043487310351	4.59859989555293	3.90412396607234	1.52307464833877	6.94188252631266	6.72677743146898	4.64726909526653	5.04061526053627	5.56678832138759	2.29841061097027	-1.30474982008337	3.90366751844023	8.75240775215526	5.9505912218362	2.66473942443634	6.28509698944576	3.02069078798413	6.27900546044334	6.71944841100588	2.47740762921275	4.04598948497741	0.228196049224682	3.59530780455321	-0.325323635861298	0.663389523457149	6.78368106909769	0.205652399283981	2.14933905262238	-2.15717963198607	-0.0212891561350743	8.69294423631044	4.77457688616995	75.5	0	2
68	2.97490577276962	3.37083509987448	5.35495646139445	1.63683747906029	7	2.22657253757857	5.6814566567538	3.82210995093555	6.46915340714795	2.01610231021196	3.03476994730437	3.52774215643774	6.48672360740303	2.15050949265552	5.57469205368668	5.94103948742701	6.6847771902361	1.00904669848238	3.28782483187366	5.73825703630368	3.03405572334624	3.10424579280706	2.67622026840461	0.718959767230963	-2.6230480077891	5.65378018051183	6.41799601719662	5.46214216655712	1.90084844113101	4.25200774857177	-0.933814517470172	5.84298824773696	7.66581566882545	-1.92249587589253	8.36005598347558	6.92488335878786	2.28409592742784	4.19425178471206	7.1777680720201	6.7117249061133	-3.10007657391475	0.729698816220751	10.5259437949887	4.14780663889921	7.9163965329344	-0.800253951130012	82.25	0	2
69	3.13453641092183	6.27157947581906	2.07605467367786	2.83528610517992	5.99060602802827	4.08767296690101	3.34493677436014	6.77678819660548	6.98537520960484	1	4.69111349413411	4.75880640660337	1	6.19062423146016	6.2778789541219	2.05642302182997	5.09935682529059	1	4.15472710177842	4.81666088476037	2.85315196130006	6.03137274016876	5.56866778953337	3.27597339788661	-2.78327927029108	4.39097802504533	6.23307531109235	12.559390655655	2.48592292948519	5.03188220565398	15.6073490082199	4.68074448868708	3.16699009628323	2.55138525872534	11.6131560031172	3.49010321254441	-1.24871970575685	7.53520331156411	0.0602206870942089	12.2881284064463	2.01554876181757	0.463674004374449	3.66115190520417	-0.106119685992051	2.63755379099629	3.28378344664436	81	0	2
70	4.91396966910254	7	5.27313474854521	1	2.49511083742581	4.82586713439486	2.39381399668035	1.48220014631469	7	1.56155378098152	1.06217991124044	1.03678340603322	1.60633582822276	3.83241552699997	2.47340131280629	4.38520627189786	6.92825049816114	1.29482968471038	2.07291808215765	4.58862094837182	5.8136845681132	1.10878388512605	1.32735541939864	1.86515847622427	6.13937184181894	16.5065137143311	5.09695687189046	1.67501202135518	-0.269713171919044	6.73928810896944	-0.0847550153665972	2.55962427123771	5.30819140552353	-5.24675106264127	4.330901647061	7.71832528968447	7.02305452334913	10.9114313953485	5.67956995313919	5.85465005854576	-2.80997188161524	9.69791725828602	1.80309393520983	3.86405723483229	2.96126427389372	1.12172065279439	56.75	0	2
71	3.37147568061838	6.28025818596949	4.74047751461073	1.58708864587952	2.72289354470683	4.27881244383975	1	3.65307276909009	6.13233838136012	4.91591233889919	5.0452052493407	1.34517609886947	7	2.83672354560628	5.04669835926619	1.24287664844056	4.89597505819355	4.71544929237097	3.56112502234158	7	2.71018095374677	4.38919112029294	1	-0.20902491951504	-0.319800273963918	3.83701170314089	8.65100046341141	4.45895364555322	8.90032082911724	-3.63679383004922	3.1575841614028	4.68140050488003	7.97596586564905	1.42554671133241	2.93550597074907	2.86725499283863	5.33204075983027	7.60792992866449	0.791846238481649	6.29984097436075	3.15599609007313	4.99877830130163	12.1372866885943	2.75499680572352	1.93457864371136	4.88706226717876	78.5	0	2
72	2.50422616299685	4.41272019998954	4.80226275478519	2.13671990528688	5.48265971243618	5.13689718874022	2.82251928438509	4.82170333568642	6.22543113413115	2.00054707556662	4.14714447763124	5.74149350175131	5.64061706514852	1.50531327556136	2.91364051418288	1	6.00240751987506	2.68718961484447	1.92925599787564	7	6.24300675397938	1.97193386050008	2.69248254013486	2.51882843222835	0.46100314213886	3.36874480624784	8.25737135752526	7.93687617921898	3.83902339297924	9.34278718262381	0.282576258984052	6.19889604712445	8.23523743207224	10.5564901600689	2.9593705290395	8.9979010314806	-1.66104081112683	10.2844229950666	6.89391942806908	8.46330687152871	3.80247071669666	-0.687479280576893	13.5207911424961	5.58779483665766	4.34986382719103	8.81369708852789	87.25	0	2
73	2.42094308034446	5.34463882900003	4.22360116831608	2.43635647694398	4.07259533342344	1.16303987562781	4.23450003296018	5.78126577856113	6.76637573529307	2.88434198083882	5.25466924790672	2.16964367374683	3.39213974305382	5.2863902134712	3.70694408383525	2.18178860261968	6.71200243044039	2.48299685882678	5.91738498675448	4.87366087020257	1	3.89069397537394	5.12472221345654	0.673280374901528	-4.92172043729956	3.52919838165067	5.87453152301474	9.65504130316724	-2.55601640913373	1.53713177555075	0.303485725802853	6.86456087583786	2.94018229067513	6.89028811739826	1.5664383307681	9.42923911249833	-0.755022073279132	11.7783236771577	4.27041255430529	7.65920466303844	4.05519892856511	4.79412868447638	5.72752132746937	3.25747405663744	6.10406723897017	5.82395247645067	81	0	2
74	1.3794384880356	3.38555226120957	3.47643548031992	4.75799835925815	5.54910392468296	1.4128834890061	3.47704036382207	5.81116088416529	6.11626246476649	5.09787002071282	4.11427401473371	5.22979642357149	2.50832475745373	3.33220165752625	2.14167308288859	2.41856433297067	4.82125272686989	1	4.98286484967994	7	6.37149517839377	4.09188551867546	7	3.12024329875246	-3.31899362835716	3.39627090539735	7.03710701820905	11.8497217653051	2.86481187247075	-2.76153337334967	0.908598244750506	4.80534746376526	5.05272081401504	14.0786036778801	7.39622555363699	6.18816473412362	11.1089950522519	-1.33346086742986	-1.81343163966606	11.2052879885762	-2.58646219330599	5.89432731701852	2.03390344770439	2.71034798111642	9.43672101582182	-0.999237873054513	72.75	0	2
75	5.29058427581283	2.561968670362	6.55418778081939	3.63401693476317	4.70241451244465	6.15204943702309	4.52457889360942	6.49271635753756	6.33970591770045	5.06520424286209	4.59728914930513	6.72634533067437	2.00128579039767	3.87344011440727	6.37613849044503	5.06008108825428	4.64948060816939	7	3.84392520018929	1.53326206388251	1.51151582771711	6.24762224734932	1	0.955187025066738	1.35307152856264	3.73500078277811	5.2496226909619	8.30027940186905	3.97565080032389	6.22489876456543	6.03409705305014	6.98493062456992	7.08620693912242	3.07869447034791	2.48716604332949	3.51616175881196	9.98867551445004	-2.32114751373644	5.82281811227142	11.8820258219993	3.81456101623546	2.55348542116316	-3.34387479164407	-1.71042684501644	4.71016003454913	4.18810373206887	69.5	0	2
76	3.36530424751878	1	5.00917958651221	1.18939051677835	4.57188035579761	6.38599553594619	1.01332991311083	1	3.40346298692605	4.44468036650044	4.74839971806551	4.89334045625253	1.92918915856254	6.17232854698019	6.90057874506053	4.69426507205226	1.48162678059695	3.63935277586767	1.77658222408962	1.21972109559196	3.01854142814281	5.63784885679195	3.28000006536343	-2.29268965774396	4.66827802032766	8.09630825925239	7.300660608363	6.90344565848859	1.01759628000693	4.55227169312116	1.41515735429539	5.55032548294536	2.60659376677865	6.45768202277623	5.34575087714296	2.85457493780497	0.926643402286467	0.425485266290306	6.7047405541929	2.76056150681792	-0.59939152525285	3.63340658981336	-0.990698347809109	8.04232264285606	3.32104385172399	7.98293352671753	66.25	0	2
77	2.34325350033518	7	6.47236985615843	1.37577696157704	4.27926032867423	2.70952493927743	4.15073385951687	6.94425902206127	1	4.32846948226421	5.36575527458024	4.59009964713421	1.27701065572253	2.04339962659307	3.60947537365961	4.29389974099366	6.09495987931376	1.5784021813017	3.46604028373323	6.70191243246588	6.87194887840137	2.85777471566087	1.65479073865537	2.71046302639625	-2.35392515321436	3.80709025365929	6.38854149630428	9.30058621386473	4.73733697007576	-1.13880203050207	-0.0163528180633935	8.58939076416363	6.17176757396888	13.9724295885012	6.92494067453871	3.87343416980703	3.50684872115569	3.23956082716946	3.76943463175203	3.37254851725293	1.65174627169534	-1.53155576106626	11.7143360167449	1.05048337115962	4.5241472650782	-0.180213101398016	93	0	2
78	1.3246056376419	2.98626280427816	6.58917992933694	4.46420750381061	6.90087829035606	6.56399435164414	1.18923542652425	5.44380948735366	2.38771074372773	1.40614549828419	6.13765761412103	1.37503397788712	1.11740053310185	3.81221235677428	5.13672177569775	5.47884674228635	5.89658135081833	1.46353939610254	7	6.12718868099639	5.17270187749308	3.49801021950257	4.16847925887277	-0.00377681320754979	-4.13358653259181	3.08288554874495	7.9241964726708	6.77847725629294	3.16090062048268	-2.66116113788658	2.62950677385226	6.94661260787061	3.68673925014044	1.39171872832914	4.3974988735857	4.19831494076581	4.28601442325918	3.30983368852826	3.95089055471354	5.90397846436714	-1.91450499151698	2.16977359880412	-2.11750034039125	13.5341355691614	11.4201433421315	4.16892634279823	73.75	0	2
79	1	6.44840655713365	5.78536410767145	1	6.1199195318679	7	4.84200750037348	1.80181421853664	6.58125980712122	2.15199975623623	7	6.29663341886164	1.95333620687185	1.18455532464292	1	3.07186441404506	5.68933392577692	4.55132831573562	1.10100393906456	6.57603231085694	1.1427099693308	3.71730655566527	1.8568548492578	1.05618424907144	-3.93132605350449	4.48587207606697	8.66194951913283	10.9824854497095	9.11649794903342	2.07300529418205	1.97909496887607	7.07227692070225	5.45476740066077	-1.96052334789397	2.10080718553333	3.90946554902284	-0.406022296324898	2.4897031579646	8.54125264535128	0.533828541325124	-0.744372925293351	-0.965825109258387	12.109042014602	-1.6086427441841	2.55017556512107	5.77118388385991	86.5	0	2
80	2.37592352966664	5.81651424181099	3.65761144203623	1	6.60637282589991	1.26393107002516	3.03680546698168	5.68584006320444	4.91272460526301	5.0146847568552	6.56856080071501	7	1.37076684634406	5.04853967133011	3.49277445243353	5.02661454656325	2.08891770992693	2.95880220487499	5.85453243510344	2.80106812642143	1.05157260263116	3.46632170834567	6.22538519820142	1.28411558482178	1.30370668101493	4.39286112901991	9.24960847282128	7.90542500627565	-1.16005957752496	4.74571581622898	3.77335908156944	7.16755236112088	8.2790729850336	3.44333403084478	6.72957447284563	-1.06271845006993	6.36540628167424	6.74006651444177	5.51717713875963	0.904939138053772	3.07872371068191	0.968596294916398	1.19875193039809	0.785639906572362	8.26454828792215	3.93597673926686	73.25	0	2
81	4.16605589619661	6.40298384370319	5.97510760340507	3.06041871383078	2.46224007662823	6.82562554193582	3.40966002016214	6.0362312086013	6.66976057621333	2.27928065213292	5.65634996963134	3.78888986972929	1	5.13187287892528	1.93911962228764	1	7	4.96727142361524	2.15175592779978	2.73259805925816	4.41342472817747	6.64264763302015	2.23050568783616	1.68940765754094	1.77981329099162	7.07609615005219	6.46834770908145	6.07183232917027	1.13490075153783	4.68197332815715	0.717259972127315	7.5101770762248	6.86332742187992	12.2816365677914	3.9274049867506	0.501588295911659	6.38633719975317	3.17913198883085	1.2295975082271	5.4084726364011	4.73095508293815	1.41085364817981	13.4438199027304	2.83741551408129	3.32899793301119	7.50288699891704	83	0	2
82	6.13947138242881	2.23978462476398	4.99659960144415	4.69608479717152	7	2.62443260217721	2.55840993779128	2.79390174270697	6.14714237984918	2.76878378164653	1	6.22618744971095	3.28253127120695	5.80683712045241	3.52709687711425	1.56138904561336	1	7	5.0288674875134	6.35615105757269	6.35187771072489	5.93471116318529	1.05537030584805	3.77541579244785	1.74005351020713	7.93381023584101	8.1767824023344	4.65025805669902	-2.38222302527297	5.88392876183689	3.94552987655359	7.30875913076818	-4.8965440130948	3.96284759298611	-0.471414329213988	7.00536525684481	6.88137987623162	-0.207891597028225	4.57108169927249	7.61324439275757	5.1177349155646	1.91417598885471	0.138885757052143	6.24520873104009	3.10812865602774	7.63965883070678	69.75	0	2
83	1.95415278624313	1	3.74672387707819	1	7	2.58726348477603	2.40064363973618	5.93850355402385	4.15119431584172	4.70639245083835	6.88385610541889	4.04861594071237	1.49926671644866	3.91104229327319	5.56983444992432	5.6007251451645	4.82746314564822	3.24118174832885	2.49203052016376	7	5.82148835189206	2.47654707967022	2.85260290616793	0.830222991656325	1.57738115221683	6.02621277664151	7.33561500235651	5.57437976764474	1.87929921392302	4.7920840034379	3.08328107004829	5.48922153728574	7.36216195849233	-1.56510895157925	1.73978310793846	1.55018306277969	5.13957097465287	2.1938411410907	7.55424989921605	4.58870603616808	-2.50647217500784	-3.28156467977251	6.37352645186381	-4.3452236614413	2.07723534973215	4.97972894848321	75.5	0	2
84	1.90925921502148	7	3.74996817082853	5.32671221436621	4.68552501465596	2.58793491076799	2.66644685501928	5.95788620664089	2.97688450267768	3.46950994740247	7	1	1.67822751269991	1.15143992508023	4.67306284264237	5.8150683383457	2.03048160575291	3.37371765067636	6.6740850555518	1.61258333317657	2.45446801656497	5.91406134906856	1.79442795600292	4.01127238038352	2.3547106942747	0.417329871948675	-1.64248001505687	5.30585043476067	1.59768197889903	3.70955348674421	-1.73151425173492	5.34658982190832	5.93148993416458	6.57105230883761	1.36303344520549	4.97772960963677	4.44399917744952	7.34151088969368	7.8958060130661	3.80445889752602	3.69420620656525	0.44526973637565	1.46210219479681	-5.49784153862947	7.07630133034032	1.81735153261315	112	1	2
85	4.46036642164318	4.52077166831223	7	3.99250780406441	3.51164239983071	5.94252932582035	2.26234490219146	4.19255833576193	7	2.93601055838075	5.70593030139139	2.25308402717735	3.13789435352778	5.36765363216817	3.82508695928424	3.53025296627403	5.31298922427158	1	6.84181454041522	1.80481677040298	2.03659388430229	3.93675457670913	1	4.66993488135341	3.64954505703035	1.59013968368642	-3.81069308676212	6.77911393968215	3.64940218136042	0.0772081427736856	0.470898059147776	6.06275998783	3.42725942230009	5.63616882573154	1.84893864948163	3.66999127913005	2.1738319851436	12.4744324955376	-2.27558387879328	7.52165578426837	3.16660104434108	4.59184815257899	5.16978278598728	-1.03019329726054	6.02109659733267	-0.526068327700381	89.75	1	2
86	1.01294646169943	6.24362629877	5.52631693697704	6.74575696698572	4.79959243525464	2.34561894960696	2.49420247177036	7	6.38744385952637	1	4.47503039786908	4.99958630745073	3.31223661661609	2.97967388830163	2.1241234005489	3.1787979450683	5.56102652765098	3.31452196748576	5.73028230595067	3.888382278935	4.72093115740485	3.28402854376358	3.80071184291531	5.84516071869655	1.91560836913342	-0.673570689801166	-2.20416328360404	5.3190161479239	3.82475268863731	4.26413820232017	10.7964268499574	3.10858389891953	7.57384760320399	3.54662949234221	3.52378994079112	3.98028480875046	5.8393357023464	6.47679526315863	7.72784528822979	9.97099700247681	0.901860307711381	1.77425798430244	-1.09620658238943	6.74405024037244	-0.588621760789672	1.57685832571692	94.5	1	2
87	1.22853597447129	6.79880366476928	3.38896780138129	3.17563124884836	1.68585841240628	5.49184361007296	3.14643623028335	7	5.96515105090494	3.20640296213281	1.08177429680464	7	3.94696139102619	1	6.80376911555962	2.97804566301759	6.88123718514052	1	1	1.52948557788047	4.06700823737945	7	4.27578424080326	1.09716393226562	3.63248121246485	6.77603756784694	-2.50663860196151	1.52545022279374	4.21849437420067	-2.78802558460209	1.51909157097637	0.466594724068513	0.317806233242338	5.70320761827598	9.85283144953648	3.09521980067956	2.41421085684084	-0.380719388125507	0.340572893589887	13.5233283930018	-2.65023044623141	4.33223626741622	5.3763022987609	6.76155666998097	2.8696654956711	5.73019131154978	98.25	1	2
88	4.60513762793415	7	6.89399602497148	6.46538987536257	2.84078180225108	2.68260186243549	4.3156176347408	3.19050405876771	1.76328559720718	2.63881277700948	3.39915481555467	3.20427705693368	2.61857665855212	1.18042198777071	1.64049438429519	4.9832597833054	7	1.20371187011802	7	5.89991393602714	1	2.64756899863678	4.29608502294183	2.41067776089309	4.99269366583329	2.0789314080732	-1.0180241482668	5.35653187585225	0.119576688848107	4.62167680743656	-1.1443910969414	0.392662518594866	3.82988027822734	4.50514190485236	6.1224863970708	1.91376237528837	1.23781100075352	2.16295543529758	3.59921497322141	11.0897556504702	6.18713456845375	8.26613890356265	4.63717562879849	-2.877020643113	4.14569944472481	5.06245947368117	92	1	2
89	3.55624009919118	6.48024301092896	3.45200901997276	5.80549906721686	3.47622280733875	4.1189936569262	2.30714791256274	5.12745244439803	3.38633752152436	6.01997917739177	6.64265671155948	2.31703166392803	3.39798225348926	4.39874126028237	6.1765025135607	3.80502864224545	2.43109928453115	2.01944611680835	5.05954831683611	6.51348802369516	1	3.67258774049519	4.59347642469247	4.09432715788247	2.15709348200895	-2.27964227488774	-2.62719979905686	6.36826025958515	1.0088502342899	5.19520845346098	6.39072580041079	1.24203464161572	2.44861011878536	4.00872550638797	3.48974579244307	0.685028441456698	-0.555286504957171	8.47308244340215	6.60419820250991	0.854746612096528	1.63459069636925	0.754721377779157	0.59378456046834	8.00324464714158	8.48313692504388	4.19874655366897	96.75	1	2
90	1.64682475711482	2.33251676669925	2.58989189244928	3.1350364584699	2.59501133194565	1	3.70600349677365	2.41153478945175	3.72776827242278	4.98182621971242	7	3.85698749478415	1.61297193912881	1	3.34782601939629	2.91842285983631	4.7405141878591	2.41520444516334	4.54544304463791	2.62497393326853	6.74557464716405	6.69694872028834	6.73492228024011	2.37025862227249	5.90218694818409	3.02814634154826	10.0478401234579	1.94370913427675	9.48309475573682	-1.19583594831721	6.16090863123176	6.4728680367095	3.71613880328663	1.83203521529992	-0.483262395938983	8.29263984498114	5.06461263290602	0.68728240020414	6.29932219107308	-0.666338945731776	0.81590462743507	1.88800616866838	-0.0162326095125769	4.22681767877511	7.84946080910078	3.20870851176561	86.5	1	2
91	2.82823081751648	6.90826017290856	3.36139847029716	5.58562455002261	3.26523857638579	2.51721229537265	1.08725842207088	5.720960382054	1	2.95070862067912	6.20649827506566	2.51029700621794	1.06993702646889	2.1571896223299	4.64664900451678	1.83769549387988	1.50841366407742	3.32896122576738	4.72246383848161	2.05374613320965	1	5.98768965976706	1.44593836535246	4.56290740336251	1.83660622455361	-0.964215800043001	-1.69236032150449	5.85032540624274	2.46090073444172	3.62474423053028	4.78526906750229	5.36434621314466	6.08227741496468	10.7086783790086	8.04660854733237	2.16668466697654	4.41313703584311	8.17042076461102	6.22840914626028	5.27956585171121	0.706164774545292	1.27341705417417	0.88641547734766	-4.36952572588149	5.62241317182936	8.6507369648471	96.25	1	2
92	1.40050046619017	3.5352682729084	1	5.82224998449988	2.22234482254356	1.58588040383874	5.96586539946421	5.38935235728064	1.23362369873241	2.09262290191405	6.77293175586783	5.16539163566953	3.76425742026141	4.82358795644827	3.03840237163865	3.52919332827888	5.96871373195884	1	2.02809618347187	1.29204949773379	1.60473738154672	3.57475640712062	6.69262725352011	4.88617488377342	7.26185415795247	4.74511089550644	4.51630144536278	1.63607746276181	2.25405301439997	0.988731285204772	6.39051346951907	6.35336128704497	1.53793319662204	-2.3773621662819	4.42202248834964	5.56034807928372	-1.47116018079431	2.56745182934218	8.15782159831848	10.1788880279393	2.11935883391587	4.81696454825386	13.3105133404559	-0.19667093824187	-0.904617070305342	-2.18150121165307	87	1	2
93	2.64958120643924	4.00510572382289	4.2211526641655	3.41237821706438	2.56656088339312	2.99667220540765	2.87874782789141	4.44065228102103	5.69613113477886	1.36966157688299	6.46575166460533	4.37730108891922	1.03682273550346	7	6.03078022777205	3.39244702006339	6.50669112549422	6.69050847789098	2.84679663041473	1.43205892710016	4.10945363942373	4.29620600588522	3.00169001072903	4.14998291705636	6.58755287900714	5.79419124344993	5.82953578461489	3.17209725949035	4.55261601629313	-3.77932256307943	-0.237046857661422	5.61363260609496	4.95726826710447	-1.39081499653121	2.58906699974045	1.83060232814892	4.72799988567773	2.26302344871168	1.60347768890548	8.49307459938809	4.66870235689467	2.41676706344976	-0.455008224067548	0.597728357208022	3.52504990484336	1.84330054087611	94.75	1	2
94	1.10748102327577	6.5104520070323	6.42181647013914	6.81844357324601	6.39097056306292	4.92833395987354	2.33493297769056	5.68340448610492	3.50395474468916	7	4.77800203557024	3.3950265914591	1.11935182950481	1	4.90643392320866	2.89475632750313	6.76558327932708	1.03152759913601	4.19697492526539	4.24526134721133	4.78562673343496	6.06986559496992	3.51749942365401	4.80644820600415	2.49042764637634	0.483029767020103	-2.10533700017374	3.12629984914807	3.72884928565594	7.92518054621613	3.57385867375851	5.86186885395233	0.870111079130063	3.35245561229963	4.40206156056515	-0.997011205319695	0.225065206421435	4.95353137272634	6.19134840541595	2.2859395117009	-0.028758101004555	2.22939499294788	-0.402842093986077	9.23703444559533	5.29956008752135	-0.265511097417341	77.5	1	2
95	5.31080514016364	2.01884690260244	6.47758210758465	6.63387688408922	3.55799163183022	1.05488196208253	4.46724325840212	5.40343252729598	5.27550703639776	1.36559866287728	2.38665874343322	1.34252707678054	1.2066431258471	1.637035257693	5.96103791915409	4.58735349349862	1.96682910810472	2.16152667048908	5.56891449932847	6.06636916446135	7	3.90871975654823	1.52992540225842	3.32211514533853	0.207178112013647	0.278925238484411	-3.88891279472947	6.41072002236698	7.11398206490865	9.15735434920952	8.00925101851204	4.56815797210227	-0.0207017995312969	9.70034455272246	2.58013087741685	8.35373043921573	-1.49621360464686	-6.93087912803131	1.87200797680124	0.492399142927909	-0.883985917091558	1.93276208596434	2.89517547341271	-0.344583846170647	4.90083661073018	8.35159067821578	85.25	1	2
96	3.00882624075463	3.52202330115712	6.92448080483555	5.12627570469511	6.0399611759821	5.74568781291389	1.86654883219347	5.61661889717438	1.25691609323186	3.33748940335446	3.89218244409808	5.50849996290477	4.64688783567631	5.9079959976256	4.34798408770049	3.65485743492874	5.70781622165361	1.79698851415043	5.74599613690167	7	5.92150264615515	1.82884263430447	6.30925308765535	5.18152865972381	6.0291803598923	0.36500850456626	0.153759305336638	4.46124274349891	2.44044469774362	7.43694194085893	-1.24641222101663	6.20895362406008	5.38775940048131	-0.0364111653155139	6.14189808837998	2.91636600808684	6.17614376603617	0.979949777895845	-0.371635090549686	11.2175884747612	-1.12491651611456	3.12216059457268	0.484556088589824	5.99430997102358	5.58283480551877	4.54925552856742	112	1	2
97	3.13658290136705	6.35313894560263	4.34210135035897	5.05939633657676	1	7	4.09611388696841	1.88622122832297	6.66827267232335	1	7	6.36853465256045	1	4.21185219064691	1.94636894797156	5.19285476524836	3.84789102931313	1.38540812463565	7	6.17223389294069	5.97964393263736	5.31240568529255	3.5814115233222	3.65427998432009	5.95858844495747	4.47608840739413	7.77410823362515	2.3932817065804	2.54365693079403	-1.95604035139729	2.42882554117521	6.42392081411007	7.33207578254895	-2.82748239179674	3.55579823659606	4.62828456686444	5.58321105809439	10.4319434345675	3.9471961095445	6.11814979980223	-1.1740889432228	3.18157106143132	-1.6096524745392	2.63742327831286	11.7961419904946	7.709003045106	98.75	1	2
98	2.94771097632581	6.5798844102546	4.54005650635609	6.6933489011555	2.87889203961701	2.33752827768381	2.8144682788447	6.05779957450844	6.62987173015673	2.52201027568759	2.05979285098991	3.80637266700411	2.09822949576671	5.69908772258756	5.5396712976286	5.2524338009416	6.8164842565016	5.50453016370242	6.39378656003057	4.71432846362766	2.73859543252882	7	3.1602192734787	3.950370900501	2.59154424724741	-0.404122886589156	-0.952465145011844	5.48618417583529	2.53194382651735	4.50766257541439	-1.43049458141195	5.34230687069251	7.15799927391364	-2.33016311209888	8.8393148714154	6.65399597037723	0.348484399624496	7.52993904858391	7.18765054428122	5.1367945797023	-2.32368317575326	0.348255550332923	10.6227474125901	2.88297981686389	3.97072901814304	1.09521251537621	97.5	1	2
99	1.41692172111169	6.41867017072255	2.58392961873208	3.11423069989247	1.49563801420816	1.51958842260624	3.45456457055957	1.6247719985524	6.38475302668831	1	5.5150112549684	1.57344615584493	7	2.08795889205898	2.76717735682557	6.11898747407071	2.88208790186031	3.29286058962627	2.68600197606396	3.39841507482002	1.3631881381325	2.54778944676152	4.6499810130588	2.49444953440179	3.28867292332125	5.54127042296181	-1.07732614961389	1.85243884392235	4.35521044036855	6.53469803578123	1.99142361297862	3.27354868090522	6.61137825446646	-2.43964367293531	12.5378914458842	4.51290231944213	5.35450102370598	8.24910737393109	8.57623942237714	9.3124342894554	0.0207027987631639	0.743101505329993	8.07933796078744	7.37417326433917	2.69876140853521	0.937379584989539	91.25	1	2
100	4.16760144494986	6.57663552212701	6.84630336650419	1.72370190368513	5.82517410632732	2.71793015691405	1.7735331441615	1	2.52971188566131	3.54735313140355	2.69516225234402	1.09038595114902	1.2827197577333	3.77944738042323	3.45337681818374	5.25543371420241	6.47997899253132	5.13375360686606	2.92935061283393	3.83053925700776	2.96285408237993	1.33311038368911	5.21284451861355	2.53647202655248	2.21954749600838	-0.720986210968741	-1.89498412457549	5.07576609547495	2.86830256801749	6.79067621664936	1.24592586919878	2.32674178145974	6.04380393192806	1.88602986301622	5.01606847924863	7.16206092787452	0.587219473025027	11.8251558302428	3.92365831262692	2.90288412069202	1.49352548881497	9.5490082255393	5.25718578739388	3.4806495243736	4.0691117421573	1.66578614040656	92	1	2
101	1.34010588375856	6.21887046840019	5.13466555253829	2.98184250834516	2.40405478059449	1.79398524785525	3.71721389263389	1.59946485910229	7	4.53145654966455	2.60215990396069	1	2.35745101849067	6.64659270086239	5.00161791290325	3.85347589581415	1.82407311591294	1.24084204357669	2.82917549970743	3.38633794758007	3.38810776832706	2.56019177821421	4.78663963371473	2.32989341227195	2.08135248641909	3.98284017744269	0.0444052629394492	5.15727437466549	3.39607950685643	-0.361213274438275	0.987306298181965	6.33810747380779	-0.915080888095915	2.07823493953066	1.66123504611398	4.60454540521068	10.1472533035031	3.9289768097224	1.77443897167206	1.78850697520626	-2.1076027952904	8.99054545521339	-4.25345623034395	1.43573419567054	4.03589733699131	-3.55553452087284	87.75	1	2
102	4.69820935761218	6.3796715825288	5.76226493073552	4.47077712890308	1.21153484664821	4.52871798836169	3.052323078615	1.1641941344968	7	1.62873283534719	4.88230283337704	5.53735148556353	3.66071187901399	3.71669759334885	2.68420588084336	2.47060821676199	6.91384341589486	7	2.27442961994135	4.84244526815318	7	1.27608189082125	3.36511427396858	1.46629382814653	4.71195709499373	4.46269813951154	-0.466817178197611	3.12050390375382	2.44178834867469	5.29292235110728	3.08346594398484	4.97760089361123	3.90738898990234	-3.62091528717225	6.19518010092305	-0.78494709673181	5.45660960108732	-4.64246206826854	7.27601274677874	5.94213865034708	1.14139616099186	-0.883634134026638	13.6697313951432	4.45667060680037	1.18793615851781	5.23380073266728	87.5	1	2
103	4.81605708121227	2.63042281160638	6.95025034297052	5.93182095739309	3.36905962434822	1	2.92392282482995	4.02256441031533	6.41078536847415	3.62230215648838	4.40778271493058	6.60961939430609	4.76942780266525	4.79241044452083	6.16261837998927	4.95856534196822	4.87566339259197	2.21353343165211	1.76892249801366	5.94410623230567	5.07515297474177	4.60335853680136	3.73894408978411	3.24994347098711	0.0087527678661718	-0.149014448056496	-3.66402436541359	6.78795830553241	8.84104360121037	6.57514339360372	-0.310550478087587	7.71457966298225	4.72959630160151	2.91760985256454	0.227694925301639	-0.0356889051876847	5.64400577540477	-4.60976755228795	5.73883254578491	3.65491290844455	-1.00740960899492	-1.3446968809978	3.61314120418805	-0.727164980099317	3.96297844992557	0.191300888527185	93.25	1	2
104	6.1684469490174	3.40467361876925	6.25995292314603	2.70462719060336	3.28616801441344	5.21522117972979	3.73608982110987	5.81834343599465	7	3.80797272291434	6.13382382214915	6.14177056605958	4.83186926098964	5.27908304985989	3.56992942804506	1	6.8800462849486	4.99708899040873	2.08356245722578	3.06254743278281	4.47377582661448	5.68572468721744	2.52724802759531	4.26193426022349	6.02431969518439	-1.75760817636092	-0.115915145438977	2.88739060369626	-2.66646617826653	4.66258551570931	0.100085675803675	6.19120828945265	5.56370641715529	4.86553094828645	2.99716673207601	0.363643832766416	5.64751688727612	-0.764002244058941	4.55372953362008	4.63501408437782	-0.262416932365175	0.424389837017121	12.5925358334003	3.4954347873482	2.59982528730368	5.18311712105651	91	1	2
105	3.55045118780301	7	4.35625424217088	5.92915062485118	3.70767814716664	4.95169438951801	3.38403125605941	4.60747039595531	6.74635751400676	3.3143986901831	1	5.83364322203584	3.11418265349081	7	5.50043494617185	3.61018855495989	2.69637876363336	1.35015146359863	2.96250792850288	5.4250019289988	5.7799387976617	7	6.00808505387914	4.57750956356897	2.33555757145132	-0.378792643327798	-3.20825382510854	6.30270894937038	-2.75884959697003	1.0906639180451	0.00576626769502689	5.29926704337777	5.27782825870595	9.52006293835299	-0.56622661871581	-1.17637308894348	1.64140870693957	-0.998174304586687	0.401487383150042	4.04761097661022	0.426489415637996	1.73772365266959	-1.63516080773995	4.91103490306044	8.63820595312967	8.08137165419411	87.75	1	2
106	5.90185281872527	1.92703623801129	5.17684652794572	4.11860025204093	5.59151533518802	1.78059677456656	3.04979414055929	4.40368496423756	6.621001691049	3.91624390571193	5.18231720553276	5.71947731687709	1.56699013251104	3.25171607206229	2.97458043362101	1.96494326670558	5.51509365620911	6.98657236805717	1.82637024070179	6.82704824027004	2.9670127819992	3.23749335956191	1.87327358465229	3.07509645475956	2.93207583871886	0.330599263356126	7.4628128608658	5.88475067426629	4.68047031931051	4.48416095264901	5.69253189727587	5.23809797015678	-5.31474692030062	2.01645895525736	5.36331742439268	0.7092220643725	3.33422483910597	-1.11928375915513	6.69436468165384	11.2782040440248	1.17736148388423	0.772470780997669	3.54589977909271	1.837313156577	7.0661743754404	1.76056021892273	112.5	1	2
107	3.46833479972996	7	3.52670192236235	5.37681334456293	2.27079753625419	2.03322940968122	4.16683853352468	1	5.34146275064569	1	3.13079857222686	4.31538392519111	1.41177933429095	7	6.22627759780569	1.33815184931978	5.11657720469706	3.35488931086868	2.66728150998001	6.14269183901844	5.77767590477316	1	6.19732484201886	4.08920700968905	2.51927782281801	0.831946798029738	-4.55258793118809	4.54490723870566	7.10235464792169	4.33948287167931	7.20013565011863	5.47035453664388	0.0609448146447311	-3.12023675840336	0.790760306631115	6.17752259416564	9.53415685855249	-7.91333984504184	6.35624964381511	7.24769540769471	-1.09455702711938	1.01450829296791	11.385424509014	6.65110271567601	2.86384554801872	5.84831033692807	98.25	1	2
108	1.80552949968954	6.85504179964148	3.16122671722464	5.35545123430647	3.27243516974652	7	3.48795466964728	5.97426953230684	7	1.76928474348618	2.94489113172883	1.23676367792395	4.65737189675479	4.01810014216469	2.53680479950266	5.76141668416332	1.22760176744583	4.12101617741181	4.04675809378658	1	5.16413899264021	5.39699615767158	6.75394761149358	4.82903748880114	6.82088999760729	-3.3164883786143	0.053039510622829	3.15343304587765	1.62533758141209	5.39707995368978	5.47100726812956	3.49624960952698	6.81488026570049	9.09766395569226	4.9964039913396	8.47069731503715	1.23881977352388	7.03162744564544	2.04489654227824	11.0659556363659	3.42471058191865	1.91066209015742	3.57065418719123	2.30607713862013	7.31022492265247	7.90480893581996	89	1	2
109	3.39508753092278	4.4226318076436	3.02237778951297	3.81871638036189	3.81537881239967	2.33844989896999	4.0029213645985	1.09001670030387	6.98203720419137	4.56828583845554	6.37186435899966	4.19540900122532	3.72362311954768	7	5.20019557098118	2.76656974900516	3.39426665042567	5.85424687842797	4.6624352521521	3.6352701070016	4.05106840501367	3.30977377134249	4.37469288620377	5.39619735243687	6.76916673649489	4.88213688266404	6.50839346692521	3.34416105390881	2.97742893471081	7.27270291733713	0.0822545500977452	5.47604115647564	5.14891285013823	-1.1148258021031	2.26129575633686	1.97793021137994	3.87070451489591	2.62731493455639	1.37009724697185	10.7806224660879	5.90258298778165	3.56899937003506	1.13221092924378	6.89868891011272	9.03061228573373	1.20656487062898	108.75	1	2
110	1.96259432996753	6.58353195098995	4.15640979626017	4.43668070902543	3.04774683218555	6.91639664449506	2.64216745209622	6.16275322306253	5.74379451285257	2.86904205782509	5.17903245733774	5.49328330139592	1	4.11471261935151	1.69452157855627	5.32469371145961	6.88141418286642	4.24342305291975	2.95890307090256	6.16761540428096	6.27010496653507	4.92498343800751	6.20110169581338	4.35667182310525	7.13908678186915	-2.18210512507224	0.542835999101596	2.53952734094706	3.95299713485913	7.592465041887	-0.193641653307212	2.19299353105579	4.68912219746663	4.28522639624087	5.76222662039149	8.62564229661822	-0.258647532538331	6.67115291416422	0.313636859450793	11.2093527733622	2.83819350449737	1.31169138219302	3.221051260805	3.46395644038687	7.16627409907282	8.06323500374089	87.5	1	2
111	3.11487086201257	7	3.48559803431221	6.01141996266296	2.02569667279953	1.22428165822058	6.55959445488768	7	2.90177530000403	3.65622258665106	1.93838198956129	6.81524160731321	4.64454636169206	6.23158132288591	1.03182227124873	3.1260382219225	5.6863621426969	1	2.45501121709513	4.95315882488279	5.20135956230066	1.6833897842049	7	3.57155452793623	2.39047265761921	0.48581656719401	-3.27650662420501	4.29568420498523	3.13293602455317	4.96550441235584	0.907073259803138	6.48010995822285	4.13786711123631	-2.62968765731176	3.72293739772372	0.231416420975112	9.92648390567171	2.45731994016334	-0.462465823074251	6.77340206830589	5.45847087370513	0.589611864832621	1.31350621036305	10.3918379782419	9.57577913412845	5.98615055258827	90.25	1	2
112	4.45187707074456	2.01225895231872	5.1991003378143	6.12612224292461	3.56172603235069	1	1.56622031860455	5.67541854088814	1	1	4.5827717066049	5.9190094917097	4.54571050937602	2.1535313134822	5.68934654964817	5.50935971387321	5.26876594385461	2.96449550082239	1.22175667311051	7	4.00177714622977	1.58471413992327	4.38813125954985	3.69265546099464	0.0402125516248136	0.730605762571978	-3.7094126278594	6.25558429729336	8.45589370739853	-3.4195715012066	8.26558205451411	7.1452990010952	9.50801421295949	6.80993277079929	7.54405347363541	0.00971084760416462	5.29749351241106	-5.84410771537166	0.977537947092163	11.2735587547579	1.76483283893076	-1.40639369551833	2.02415293059897	7.03035689976609	3.87516404325628	-0.469380076686769	105	1	2
113	2.54046201410138	5.34064976613991	5.70155494920445	6.78854886044959	6.65612944848353	6.6292900615394	5.22744232431695	5.05375805634495	4.11857493877651	2.68389645156202	5.07999297191181	1.92875122106586	1.59573813458328	1	4.37627825185851	2.37240567006833	6.62491426957638	1	2.80734693256475	4.39512999009322	4.16897406124046	4.47467107058171	4.18379628793573	5.04683817850409	1.42607549238685	0.484693167455196	-2.01716203852904	4.25759497224609	2.61922560744741	-5.32307595908379	3.31249900778843	5.10848757347231	0.62783211342094	-2.28601420740572	5.49381687780101	-1.18949865276899	3.80370166515195	5.65945131920301	5.09588868340397	1.79163115373285	-1.13183066756097	3.5958373777429	6.79330675259293	-2.0490869673193	5.68905649062004	-0.0317221808825877	87.75	1	2
114	3.46674019413489	5.03630615497301	4.93488725694195	2.4792911937271	3.48317236886943	1	2.62608205128784	4.65930393055048	6.73658887336229	2.19083626554486	5.86948408723658	6.48100485638054	2.62510057316453	3.87829459654892	4.14782310073457	4.25146414434955	5.9683067830452	5.66088348335459	4.20882156965062	5.49283914797999	7	1.28481708507509	4.85594632243619	0.583198594687853	-4.85407210893172	3.36285088747911	6.16471989094034	9.89749995410779	2.71458257615594	1.6407598579983	0.0968514400857171	2.7993259638731	5.64395055977921	-3.06044489033754	9.16881851337139	4.14041264407842	1.39034762878109	-1.17958891821118	-0.185577114107768	4.92156489941935	-1.9548234958017	-0.792022942996637	1.37255326252696	6.55149719836352	6.82214795395535	5.61701079935934	94.5	1	2
115	1.80658634960387	7	3.46167170269741	4.75742696719098	4.12162523593832	7	3.28554562817249	6.20560897892794	5.5815270378189	2.40364503237837	2.79398711837079	4.28688134074743	1	3.31074174442132	2.75371404553439	5.6931462767183	1.55443074305659	1.26897410289026	3.64376852256249	5.87535264899656	5.55236314413374	7	6.60262419660347	4.38748645704865	7.55802016407308	-2.4355396859579	-0.362612197621001	3.77524790355482	1.43126220559627	5.00026334411526	-1.4415141067202	3.30086966138863	8.19465745883008	4.15742448572498	5.24963972844332	2.82670985307359	0.656546785496876	-3.34381668705971	2.52011791686093	11.7606963376927	2.84014289023557	1.87655212509656	3.71989220821801	2.74660870307741	6.43082759927527	8.34516058389648	91.25	1	2
116	3.64081134463006	1.95090254380918	4.8266712710933	5.98324690955934	1	3.02909950833194	2.38755809908833	7	5.9807269767508	4.75842807480792	1.9454131491625	2.54634410438953	4.61153337280582	2.4405490081345	7	3.94199489057819	6.33654140288329	6.52918702086937	6.02146981967308	3.91516435392864	3.07460984685265	4.22157103135422	2.78927643337368	2.69314131605903	4.94840891456557	0.0994252491957259	5.28511378301156	1.69602876904554	-0.197879101512063	-2.46256649231812	10.3803654621644	6.6689053401733	5.76962812317461	4.64254093301685	2.21825740239453	2.07477538368228	5.22828852498643	4.66265496281982	-0.609296578855988	8.35557939616611	4.36820932141992	4.82286046991354	-2.11764899407694	0.93350017582407	3.65067899491999	8.76587915247679	76	1	2
117	3.34961632426217	6.72601332418075	3.14883089039763	4.8971169930191	2.22520252323802	1.64457996154199	2.64967580905953	4.21882207043017	1.2747464184803	2.21241859929479	6.72754046493617	6.99386269335046	1.41685777277047	3.98067405590214	4.02093267699944	4.02655909170187	2.0530755392861	1.96074912072646	4.11991743074069	2.99375278875772	1.15532152303606	5.93649957937823	5.25397972082011	4.52919662012919	2.10112795080936	-2.5148126851748	-2.43774669104533	6.12566058181913	0.36353514418357	6.02308253994018	4.32955722478103	0.996743002656418	9.10625427920652	-2.17449934372997	5.59582029419478	-0.470989149876153	-0.6569459958476	6.84531444658728	6.8752027121855	0.476558456815503	3.05837250990649	3.09933991949869	0.30713210269826	6.93580828016872	7.58818378245154	6.96834466559128	88.75	1	2
118	1.99561282289265	3.89383717320949	2.14356536234027	3.97249773650111	3.51822302193684	1.95496339129875	4.45103828982984	3.16945838385609	6.63066311133584	3.33269329854041	1.73664376060175	6.12216662370142	6.25072425567339	7	2.94994102107759	2.34501612978162	6.90541928125477	2.7909326761777	4.11858966672156	4.23593547694979	3.9665483367796	1.91813882907774	3.73113080581974	1.5519788670211	-1.95474782055456	5.83017153247322	6.06121757519223	9.01192369534472	-3.55543424401092	-2.961478126646	-1.21591123960401	4.82818093232092	4.29446678499811	-3.53182921177587	9.79733980768208	6.83630650583691	3.47816530585249	6.53974873425213	3.66164370145126	11.9002224093806	-0.681636119879636	8.30289392100004	4.43315445665757	9.67465862779935	4.89366746890648	3.0942813114457	96.5	1	2
119	4.42453980388466	5.08106899279904	6.13971643620056	5.29535939968705	3.42516359220945	3.28759579994103	1.62032164722366	5.26847583114898	7	1.63245688675893	5.16008547143759	1.19722312604269	4.78612302367325	3.67097656602638	3.09098255072507	2.79713685583459	2.34618393537199	3.96376109032298	1	6.48879912095099	5.3173397920623	3.15256821911724	5.48358826987457	1.53219430392041	5.18475519610303	-4.94091281850725	-2.50151162326824	3.01774094945184	3.39281892278202	4.53904019752659	10.7484398655663	7.14156783828366	7.18617260589767	7.43240498879347	0.932877396773887	6.43976578701765	11.5919771153032	1.1441902538267	4.20832888900896	8.87021003445339	-2.96456934305758	3.86626449787748	5.5259483553227	6.59525797938901	5.57772904293918	8.6133904526183	98.25	1	2
120	3.20545272987027	3.67966824482658	6.68233403819481	5.75330697550987	5.54553919314318	3.51502920077064	1.11861993831716	6.47533806198148	2.81011144819533	3.89805005220199	3.69151222047032	6.15497603655501	3.5594224804668	3.27112051299678	3.68950718541689	3.5213233663372	6.45172699016352	1.88354330387827	4.81419942243386	6.34312327362655	5.01114509778899	1	6.55576052817127	5.27233638229559	6.12810007796686	0.957813076178119	-0.569853391029242	4.98306762341437	1.73913401306314	7.74705301002707	-2.20684336276095	6.4502726519515	5.32665826893601	6.59313962766477	7.62596938526149	5.03791301756952	1.29596138736421	-6.93734285519741	5.65095855220021	10.5804447555652	4.21016202219534	3.31734620593942	0.351990716147267	8.01896900105408	5.26834115116973	4.36437208985892	97	1	2
121	2.59354205043507	6.7545216207456	3.86728342049556	5.8108367395757	2.89297499480636	1.70017987575423	4.82358340998156	3.73933992636432	5.07231210644977	2.70616023387899	3.43743108711411	5.43585673855583	6.09860921077588	5.98683412616895	6.61551928362478	5.05632434921003	5.97332582558135	1	6.55127564929622	4.48954180008	1.96153264408791	6.58393957030649	2.41429855558647	4.45713649204976	3.00931059980377	-0.418251572708965	-1.84340105539467	4.81075729885635	2.06894422483028	4.49215824157472	-2.58022916303459	5.25334864800871	2.11774376407611	8.18157473381366	10.5428537843623	7.31399302942874	0.377273766810442	3.29802173995641	8.71028578957191	5.44433941782099	-2.64086325495711	0.592938233466372	9.76721223832952	5.28888086455348	7.65973937131396	-0.855189884286263	84.75	1	2
122	6.41969941093571	5.94371802123191	7	7	2.20821404200701	1.92158389065246	1.74989443906696	6.16060025225181	1.61509321671467	4.69594317717482	1	3.09275797430515	5.59491147034093	1.0664913496824	1.62187783730466	3.56256001752326	5.10568281042173	2.07387446500834	1	1.84068095607808	3.57468365569041	5.1525809565746	5.52473918044033	2.62866910777842	4.59213851026961	1.61935112877721	-0.899573133283526	6.20899670336865	2.74548318319626	4.20297405692976	-0.395587724047259	7.75559034846263	1.19382444492178	4.32020405608358	4.30392230336808	5.51130875699776	4.52950468636816	-4.65660886564183	7.41998804736782	11.6493729523884	-0.451775537053746	0.643730661976031	4.29437915254112	-1.09758747453041	4.9434445326196	1.03253919247592	75.5	1	2
123	1.88572126619691	1.91993220737472	5.00470881252256	5.73709882747308	5.55155987876023	2.63029920684747	1.72684779209601	5.73972745722154	5.27039248355019	4.041107880273	4.18688077642157	5.01835988717999	2.70461804212807	3.41576687967287	4.66862763311255	2.3937135282335	4.25604213488387	5.69328691079242	6.42830713319918	2.01105991802462	7	1	2.45823134577549	1.64344887757558	7.10847305799041	5.0679083009587	10.0961607391931	4.93903170270524	-2.87475777315624	-4.7835058501227	0.276065135320406	4.4568062633055	2.14285031247631	-5.21680051075748	2.59999451618769	4.21727462133201	4.93141855479699	-4.54692984997218	1.31738943894561	11.6758381277338	2.1229134195132	5.18953668923191	12.8612904972335	3.38233470398157	3.39810912856065	9.15446561694708	92.25	1	2
124	3.81656749471748	5.50501873516236	3.91758744668108	2.435235349827	3.17666363255824	1	4.77007710626718	5.65519525130108	6.31851368323899	4.1708725732305	5.40115744069617	5.47808820598215	2.57357844862059	3.09144481941975	5.24767489836609	3.13643880836029	5.61439737809511	5.07958794567474	2.26768025047883	4.21725824919742	4.66352360375085	3.07453448190133	2.53380585587935	1.04051349686952	-4.19510980354946	3.80896876694509	6.43235410115023	8.50348388055073	3.2396423206418	-5.42438764220449	0.422689497248439	3.64726482942756	4.15955762776768	14.1178236506342	9.64112674172445	7.31930698491919	8.7200899760125	-0.783379822273627	-1.31194041775066	5.06111551604246	-0.86692287265286	0.84564121657872	1.4884985061228	4.3779802854328	7.40776568875606	6.18763745922688	86	1	2
125	4.02999696780449	5.79704204937673	6.02867801002976	2.53030068207407	1.69385655801155	5.01614135680861	1.84864033033463	3.82622856297209	6.49323537785216	3.53288822945425	1.55224279638852	2.54681552023504	5.89536037385718	1.98958563335801	3.54995947638687	2.79892122478806	6.34577793615968	5.34189111419958	6.46961466111866	1.53371975705915	1.58923942411116	5.96198225385599	3.07250768775433	3.54151367655515	3.4621293237255	-1.88934181257092	-6.57764871525943	6.65508879717612	1.70874286758878	7.73627205149109	-0.623728752158382	3.9034312316459	7.62256694720108	4.89588515517873	4.65716812641691	1.4254261872574	3.50699095070485	-1.22675402023464	1.14672383965522	4.67550258553809	-2.09931844565507	1.81767735498134	2.20899281158256	5.93599741652647	7.8181978403265	1.8383669591096	58.75	1	2
126	4.74795261844179	6.77688441919274	6.80860691339533	6.96705075593317	4.06278844287025	1.60740379190276	3.2310011779189	4.97991097103813	2.7872876599762	3.7607614380925	2.86411512493299	5.56146895120058	2.29321338868427	1.03050679152037	1	4.38051122921543	6.97527375065607	1.0716560386155	7	5.24488164034062	2.81351667103074	2.60734895602409	3.618830904814	3.11735906407073	4.20245056291652	2.6059925851861	-1.66971392825841	5.40285167050483	-0.0100480267849659	4.27942186779525	-2.29755292686053	-0.0470379843058947	2.5897906700215	6.7292664876844	8.22796405983244	6.80355480571649	2.57711588908496	2.42761453585742	4.19751985202678	6.40260649036111	-0.82626712488049	7.78972225585242	4.6532907047983	-3.56196565065172	7.15149834589201	0.401896313003884	96.5	1	2
127	5.17198537584009	1.81173537926066	6.67520893902894	2.70461178198805	2.38083904256073	6.88455465608198	4.26829776658936	1.92437007858188	5.78985858702912	1	7	4.85272649932775	1	6.26426801875627	4.11070602082083	3.26134348968974	4.72426640576484	5.4439659047461	1	6.69622219393706	1.07936882391632	5.29680465699238	2.14468698553592	0.315712364840526	2.93772980901019	0.718699316934283	5.61833004119255	4.24974435795253	3.31220656052644	2.33269093641948	1.98778125003059	4.93242160250051	2.27408850851706	-1.96013002342305	6.53814541501158	3.88900973110036	3.00708548289	-3.37307691288959	9.78046891175146	1.17608481970209	-1.47654057150611	-0.890315946002899	11.9500123858227	-0.843832492404853	3.06749832426903	6.84081240715461	72.25	1	2
128	2.48113973308668	3.88819432403363	2.98429277672584	4.12907191989372	4.74937015845335	3.06711834437575	4.98617603646961	4.02252855365005	7	3.41749458329718	1	7	1.41579842057724	4.80592978935343	4.79616757464996	2.30266059998028	7	2.53055668596988	6.68877605295821	4.70127097094708	6.88196555711248	1.29377279914952	6.56267159324235	0.773755426977384	-3.60963331070224	5.02943500120852	6.94557471839737	8.62525122225484	4.23838825487996	-2.48648224967583	-1.13328639206775	5.59329017361957	5.04186091463356	-3.59094205389118	9.74265903458987	2.16633396161305	3.36176819045612	-0.0986310752120769	7.47487140833468	11.3097801131847	-1.2181848910613	4.43309497141321	5.43801388605209	8.58799808454336	6.58193615955134	3.49958842781558	87	1	2
129	2.8496695087049	1.91793628504062	2.65415425728315	2.30727236226835	1.51724673642497	3.50697418557187	1.84951013923331	3.21838793424297	1.2675610505456	5.20726033506599	6.8723105760512	3.43467881363831	2.21790895651276	1	2.9695177672049	3.96963812883694	4.48624462462726	1.08452543903982	2.00808573934881	1.40232154147575	5.95287283522552	7	1.24305105307034	2.89173889285789	5.70236777045773	2.44340715180515	9.92396604749712	1.86000646211725	-0.941062995155673	-0.410596857583274	5.73629128742813	5.05478411907762	0.622896950348711	2.94986322562438	2.53830325250103	1.90707153292572	4.01798645357819	8.87461691006108	5.93088405695794	1.54775846876167	1.01528058083119	1.13111835926574	-0.527261222471981	-1.35365943181454	8.0194953698047	10.1658481258726	74.75	1	2
130	2.84808970470838	7	3.80425071407775	5.78328208151992	2.72850841950643	2.17578385385423	6.78637016007429	7	3.12368716939939	4.17340067643562	2.28795059200631	6.21667435037819	4.41828158792277	1.52794229122141	3.40228918181605	1.33102253485187	5.09505561568751	1	4.82208931231885	6.66707115893681	5.73049343584182	2.788857499617	6.60791927874031	4.6313010840549	3.43820092969739	-0.487893469105747	-3.51484414791641	5.51567577411278	3.2852726666177	11.7867127149204	3.00573913481341	7.09837352858306	4.85125547520054	-3.15840693368025	4.3206231916878	0.851327196983783	10.3393285073271	2.66862961155008	4.04110763567376	10.6650706673224	5.818861475507	1.11118029858333	5.89265625307859	10.5643471477351	7.62088955700598	6.18447142390774	92.5	1	2
131	1	7	4.62218593490442	6.58402500323661	5.50717366060348	3.85818573140358	3.48505213124538	7	7	2.17620749334453	7	5.2012913597445	3.53612283002101	7	1.54188462204107	3.53312105858534	5.85278692563038	5.63903099769445	1	3.05854364464929	5.12130372894456	3.29238402077012	3.69006772412943	5.03160441210774	1.37051776060898	-1.76229824896773	-2.36274167387282	4.97994964131773	5.42687703762676	5.71656488402072	4.38846035116858	6.55427271951433	1.11449487972384	3.59796770959529	2.26801728344787	5.11942744714539	2.45924224401005	6.68984275397986	7.99860489353042	10.3443269019439	-1.32894453923261	2.54319699834657	3.12604518754486	6.4745253867587	-0.462008630786924	-1.30128334184803	89.25	1	2
132	3.00093848233176	6.5889885554331	3.72646135486329	4.82397752053172	3.24529095852256	1.08646093502956	2.84702663770821	7	6.16427364806322	1.70734456016686	3.31429441106586	5.98691160551031	5.35976193027697	3.61026887092983	2.44176452280057	1.81463369602502	4.77197742843297	2.11383026655781	1.23795576059241	7	6.37173004825916	1.29309967925114	2.34697569740579	5.04755124459112	2.40513917304817	-0.356584577514843	-4.64484075333881	4.6536337951248	8.00326335238442	3.74550233128553	6.54668428339621	6.39312341163224	3.15754475146218	-2.74118784519621	3.10286049390706	8.45216936961206	10.1115285699513	-7.14013733395136	-1.6472034868648	5.05635689493628	-1.61083952475215	1.11474714428356	1.09736363151773	1.44420461049904	3.6686498911373	7.16110374591315	100	1	2
133	2.57992677558516	4.01214866696433	4.12448900011675	3.12263168325568	2.05341176832849	2.62292850748779	1.09381552368337	4.51199736365773	6.24346151795451	1	7	1.49294704581871	4.10109275063499	1.58955173525783	5.13768500540357	2.72320563696637	3.84931215190814	5.96349319744429	3.29386033627341	3.06287792145655	4.66293332648007	1.54534439919327	3.61162600540979	4.42582469263438	6.33887973185273	5.70262088174344	6.20935434971457	2.78634884843512	2.82702143805664	7.04580425575008	-0.745228779103049	5.22536729256492	4.05157294409961	-1.49393698009783	2.97165890187091	-1.11258780850529	4.74846593126379	1.59471066993677	1.5637215703305	11.003667628477	4.65860555548072	2.90843484258939	1.00084327394082	7.40904729084622	9.25949241744431	5.94470085683382	89.75	1	2
134	1	7	4.77605405012344	6.60820135383892	5.76842532570271	1.1862711791593	3.3040321656881	5.97658137564524	1.38315037713335	3.04909391135944	1.74066866017548	5.49399919559225	4.29693089976355	1.7276292477047	1.34842251159203	2.86042802027226	4.10528021563739	1.75653070169019	7	6.07850494980942	7	2.33376976681172	2.74750189295132	3.16090260042699	2.22725463894281	-0.382803439418603	-2.00894403962201	5.05109567011581	5.70202431149545	7.16087356087084	-1.06320932680151	4.18996920941784	4.33237791439738	-4.7278181896325	5.06778062194047	6.28499753154476	2.84547607155953	11.2869331346073	-1.12510845241166	6.89720729394146	2.11877062944631	3.07931783554993	3.8896116844044	9.9261534086508	4.90279286688065	3.43990600463665	103.5	1	2
135	2.62320362587251	2.69999481029893	2.0913804967014	3.50360936416182	2.19179856699041	1.04824511769301	1.42146957785347	1	2.78074739444601	5.94193988562378	6.38140401060765	6.3404937087248	2.83865243138802	1	4.28888336333871	3.92526661844073	3.08282433936807	1	1.69997991388335	2.04404233834262	6.35011469455453	2.66003681840992	7	2.84245387586273	5.90084034962264	2.89985126683676	10.6273042774229	1.4617691503596	0.171227744465764	5.70090054379389	-0.170636793289409	6.38208803841737	4.80262577609598	2.45912381779955	2.29786235441018	7.91401550813027	3.98362229650268	0.223214740008226	5.52631596615844	-1.42064801106307	1.03522639082523	3.55560255760196	7.11246317452094	-2.22548608606048	8.1601141005462	9.68384062067223	87.25	1	2
136	3.82806046832802	4.60290240125493	5.98718812166753	6.74902931379296	4.53763454622342	3.48248426764313	4.83864851587553	6.00471844417704	2.41338965695332	5.32700326021857	1	2.02745468209269	3.24538301388045	2.97038321579357	1.92382070056521	1.40937858607843	4.5470790149472	6.0667251590391	2.56662467015108	3.52618520209045	5.57685766583925	2.4721032993807	4.29363822132917	0.668713023907765	7.011584528544	1.61391863048378	7.86415850694693	-0.658542792515476	1.17686445349181	6.02828457016679	5.41818799410869	5.49797785324896	-0.193098070656429	5.35098251849421	3.97945376631068	6.21471152046957	2.07083544489019	8.66286009254851	4.11123600780886	5.21641389818775	-0.995108707920957	2.42277174510263	5.99105108466841	-1.62922678404619	1.74876611344176	-1.38579615482321	87	1	2
137	5.62456083555375	3.23963522433851	2.37436425520172	5.46694089319808	1.20318821828706	3.58658608783773	2.31757017117796	6.15217934466524	6.78146873311484	3.48906366241614	5.62779590668969	6.76851583499863	4.66982812480517	3.83673828595847	3.54848137025291	3.85312997978813	4.44056151622152	1	2.2943362877484	2.16818061828764	1.4692807887503	7	4.13152313719468	1.94295255020918	6.49091900927906	1.34910872937813	9.50466108450252	0.808912274852926	7.17032429901205	7.87622757470556	-0.759499295481514	7.43941229825384	5.71558684490268	3.1632994485184	3.81573897323484	3.37716466846255	5.86715493122404	7.77561024642548	6.23500803662095	5.94102031899699	-2.48874032488355	0.809439932485904	12.1355678030236	-2.49750490589598	3.43376149366324	0.52929446082914	103.75	1	2
138	1.75649192153686	3.67678337027135	3.41987945461093	3.86847381972711	1.77346464224236	5.90117432431695	2.24083678827854	2.15003148343833	7	3.18439018135884	2.69291190735496	6.87909555850214	3.72190400843664	1.79993473320384	2.02563994826396	5.30124749986071	1.04530024728988	4.86287253057539	2.59781586962318	1	4.66381550834083	4.80452114753556	5.90658450335718	4.0167097124435	4.90398591615883	1.25234322502731	8.52608488946695	1.94357339775691	1.7904042793699	2.91767468415955	5.07322654879724	5.77790631965877	3.833151844505	-2.25753006330164	9.40693409026896	2.0686991342607	-0.137644002204599	2.25117351264293	-1.26906717619566	-0.486538287101456	1.91092908476546	2.36437362335008	0.961713113697952	2.15089564257434	6.83844209304175	9.56133037940124	72.5	1	2
139	4.94627290174651	2.82132651940948	6.70517583936301	1.81728945731734	2.99291948430584	2.21128359861534	4.69082611833564	7	6.36373382004083	4.60601604815341	5.26947157492005	6.03388658217458	4.15146111365511	6.18925637698906	3.9878922710331	4.61912462493236	4.16257714729176	1.29240168380635	4.07722533174922	6.23497555441113	1.21918279788453	2.21032998836251	1.71549910610755	1.04290116863845	4.2620362784158	2.39328988369783	4.92716994046531	5.51696292660299	3.82954915825284	-2.29785244477491	6.25838211936128	7.11251454105041	6.85518815342376	14.6919869582612	7.39405655583774	7.74446475653655	5.09991507355763	10.3924934369488	3.93564060590087	12.2471912012529	-2.50310761496814	-1.13910307977683	2.24019045614793	9.46959375424189	5.39247515082481	5.46725345225163	83.25	1	2
140	3.00483474593035	7	3.14386982622831	5.19279520658075	4.31960332232097	3.1765725564376	6.59912896684655	2.51446955724104	1.71885834566273	1.28736459427727	4.49626804317732	5.85526040326122	2.62993984915501	1.52042729535363	2.6799093423684	3.60131120697434	1.47665091295944	1.4085319397376	4.85354526709979	4.43797415670805	1	1.53025321093898	3.04540169642593	3.82948388948301	2.19800903673103	-0.838191923364809	-2.31315442028037	5.21226296289328	8.32090112902129	5.31616735092237	8.52972369101061	4.71205754771177	2.91457732727734	10.6156255842397	0.80865896390269	2.86337437899366	10.4575148837339	-6.08161612037453	6.73105475849174	7.42917662997836	2.86030347100569	2.93849600840244	2.2619436733298	-3.1989490809759	3.94013341240633	-0.931934946777025	79	1	2
141	6.02017008471285	2.131104169634	6.59843205678485	2.7747675565149	2.08576599391718	7	4.03111447786557	2.11105014197868	4.3992397204279	1.37538550469992	5.84391460237888	4.1505552749949	2.19155613666646	1	3.42623604151666	2.56813174164085	5.10002727754928	5.50796904000995	1.07964051132296	7	1.11524753355853	3.41137676373685	7	0.274140431869108	2.92097369767057	1.53679286491983	5.70664236161084	3.79558423825626	3.32411400071182	2.10301883812491	6.23600277913023	7.33926860061938	5.33824454478483	3.70674789019125	2.21152931255916	-0.417702883926644	3.80398478888449	1.65548277664515	-1.71573377439688	0.199069732465611	4.05002379826134	2.06736271658011	11.4749854098768	-1.18186352850349	2.23360547463009	4.94949246806325	80.75	1	2
142	3.43004929683976	6.09393115693351	5.15942303021119	1.91257958749261	4.11430664035638	4.25070193746896	3.87470255086777	5.76000654598452	4.86025674460483	2.16225433545096	3.92128105756414	7	6.57430781560629	2.35327598322145	3.90429400167335	1	3.52902205288022	3.39617431889084	5.65722286456927	2.35820836060884	4.22079487489569	3.24842122861696	6.70196158561137	4.35459252978947	2.56823265811662	1.35013091554769	-4.78487524496682	3.35410493903131	3.37091275312405	3.84168872714323	11.6376027504202	2.80679789693227	1.64647435062572	0.216118417533326	0.121325671291549	8.88069380761022	2.13861086824057	2.24974929372381	-0.601206111061477	2.88682251261146	0.347015952546092	1.39297000639913	-1.23056734614779	-1.85097556634934	-1.350537866665	2.52993224554776	89.5	1	2
143	5.62452480238313	6.72333548233489	7	6.33217605356954	2.3664698400293	4.45226561003697	4.67426112391674	2.79454245810568	1.42621630785794	1.80448857492406	3.73289565191401	4.16046147518605	1.78703758803938	3.23835072286762	3.62693239537126	4.67325347021936	6.07593255407887	6.92842867242135	3.99403469733861	1.30386702554641	2.81444946645682	1.23372589246938	1.96980779533404	2.99189754130586	5.94898125946557	0.995012559790285	-2.54388749601374	4.75305237404767	-0.645633843216337	-3.08318998576146	0.0346892920053608	2.36895997138063	6.23590666947038	6.66507869910479	1.65360900572057	6.07589172391631	0.700108482972775	9.0420070824494	7.6117623021213	11.0731919699381	4.57174464341459	9.12559373220063	1.12563705178492	6.30769313464129	4.81721697109809	-0.26121941104139	75.25	1	2
144	1.79722075264896	6.92708817308063	4.30700371305937	3.070804745997	2.14412636464109	2.77301811245124	2.88217727871458	2.2051573919412	7	4.99382305515668	2.17390363806991	1	2.20850053958859	6.97102222438132	5.07796771311572	4.61204550295306	5.85527096549862	4.88085325841181	2.72373180363838	3.83780767510139	5.26492299341354	2.16615997859868	1.10982284452056	2.84828515544618	2.85019177285713	3.17806340126129	0.746331402518902	3.78426887968063	4.02575280178869	0.00887925197961922	4.46011618470249	6.40504295808532	0.3524639956459	1.17090937094629	1.16609860463921	3.08723362792278	4.08243245901679	4.18265007928595	0.188421470296296	1.30741295795469	2.3380491708796	9.79733965528405	6.24688214092326	1.48761180564058	2.84466765145085	-2.64674024518341	69	1	2
145	3.05507181013284	2.55526538892051	2.54573614212859	3.16879466409964	1.57625371295301	2.04490536218496	2.31821908647554	2.09761753513104	4.99448129724788	3.4647986027835	5.49374399273024	4.45484244063156	2.88570481791224	4.43192693965421	2.66542549124653	3.03385618832716	2.40865272070833	3.26124473479424	1.54610767362885	6.60217534751328	5.80901046341909	3.95643275394605	5.75336606836776	0.960288271718956	7.89582806206433	5.79317807533392	9.59207813047522	3.42289326274948	4.94112399624519	5.23617204811921	1.0622576418479	4.55976127235209	4.78762119468163	14.4425802768974	6.8604905863813	6.62138216003926	2.69375095811758	2.64981744914068	-0.360258974794816	8.52001392769713	3.65337018374371	5.82670735759507	5.59523310869446	2.46889389988762	9.365056335866	-0.485258496594217	91.75	1	2
146	5.3862758580174	6.96302030913154	6.87571371600957	3.98356964169948	3.1678281084808	2.84501384302242	1.99931269421487	5.84714692796813	6.21837368939789	1.98437686824342	2.36451733867286	4.41292492840743	1.01519391435597	2.33454871345798	5.50144245693061	1.17444649711416	2.50732458387145	1.99248781751221	2.80747978418474	1.62657399706283	1	4.71971089204873	2.58182600682538	4.34928425401855	6.52417067685398	-1.45700880929926	-2.35278740575975	2.71210865924388	2.66329455089904	5.87855609657002	5.92989868802924	2.38083545828047	7.57990904668221	0.562655472149123	9.36166117370067	5.09125022102907	5.04402389575527	-7.02824216051025	1.58602425801379	6.40840704582171	-0.617789120437977	-2.80272664217307	3.12660705640923	8.88279814388124	3.58707155680912	7.21539679601762	73.5	1	2
147	3.31205727677808	7	4.78171036804346	3.89680602077862	1.24241933661573	5.70231308437698	2.51861260865938	6.54211897594186	6.51124591105179	4.16635894546361	4.78676793742213	5.65656137551199	2.1861507562621	5.18803939945184	5.55723923168306	2.08317777130858	5.4842452323443	4.67742220852966	3.65848926961354	3.61611266997512	4.83260758603611	2.23923288126609	3.83554847090731	1.11413434303446	3.95679137360197	3.72599234059339	-0.257570850417202	2.91202874149515	0.692254062420338	5.91029708374206	0.381745246164839	4.37702697237603	3.72231350127872	5.36777560366363	3.17832363643544	0.0386825399474904	-0.0793949281266286	0.402439724076391	7.17005833665207	4.7486691104407	2.02425740043326	5.45598555475349	0.85632986661485	2.34270558433835	0.798159979355239	-1.41262003337326	89.25	1	2
148	2.00424643841516	2.72945887979389	4.03383530020299	4.92134302784312	1.12896748582529	4.445258711963	4.89273719846887	6.15557640159611	5.22275876688752	4.62095974159434	5.59885852624021	1.78321423398899	4.96742180960351	5.43427200663384	2.6780434298199	5.5440948063127	1	2.56015254811676	5.33403970704312	5.24314290719089	1.44846263446359	7	4.97956517229563	0.886552521418418	9.79916032535877	3.99046236373801	10.1901157069598	2.76089739606305	8.69316798168242	2.12465999490628	4.3741053661762	4.46455219436203	5.0566909595521	-2.76521450614262	6.89926353392396	-0.415856393835695	5.02559664405758	-2.99956688339181	4.83451029678355	8.47797930217343	0.262553141679521	1.72895586899491	2.28752875977668	3.11043023510445	0.508002597532069	0.736125462069407	75	1	2
149	2.32773362059455	4.65641387114521	5.73374111624639	3.082440111917	1	1	3.9142410568359	2.53188321415904	5.50288641308505	3.83763660367219	4.96891531366519	1.22263783503263	5.03891334696081	6.11618669967041	2.7700192573688	2.85157554604144	3.38787683094381	1.1511583680705	1.61441365245373	2.49123954210491	6.80215406540046	5.75958346216375	1	-0.575800932232835	-0.54165919211673	7.75720774045853	-0.709922766062835	-2.287296221109	-3.455152128941	6.25218443911847	7.86794894412738	4.6219933915391	-4.95982795157731	0.874912776184742	3.67247498325593	3.94730863560932	2.98442897697354	-2.76384167244921	5.53718337687077	-1.43459216179016	2.40984104835529	4.5641879570297	2.6395503095883	1.55748409410639	6.64210974158635	7.27559656098974	62.75	1	2
150	1	5.31428756055661	5.11717614863939	6.78193913947233	4.87160496313989	5.96059742443962	3.27145495937953	5.96787742924346	1.72466185682113	4.6154548207827	1.66434156390802	6.21656468343479	6.13436817478838	3.24908448846214	1.46551062797128	2.63626728701034	5.81687949935528	1.37431833182082	1	6.19379155559752	7	2.82345719573815	2.6860614478317	4.21112583422293	2.75892620385732	-0.182035491777383	-1.71535024924009	4.48464245182497	6.02616156969263	7.24945248135719	2.00399060703842	5.33181177343161	4.17621307626796	-0.575008418916756	5.66454309258958	6.14044702823339	2.51206414364314	10.908884352268	-1.17705087553169	6.97597093334135	2.6668975174167	2.86198093747125	3.98673318315186	10.4211427974719	5.16220132678489	3.62163322287757	83.5	1	2
151	1.00267496822792	1.71710308884852	3.14539462833539	4.35392232717182	1.29364507409829	7	2.10726197544052	4.51253044347021	6.91003105765096	2.9741187557276	1.677632846111	5.11881867044194	4.75760773516581	1.58218610720048	4.21149009359232	3.56522791627338	5.6069825992737	2.42586553871974	6.35391198141486	5.84731273107359	6.32178924120399	2.99520163702007	5.728256167528	1.47968784167713	9.2265384658849	4.34989941948101	10.7992520663176	4.64594375123492	9.31539891085667	2.76111627055216	0.812971370207609	4.70690856579215	8.81880915497862	-8.77305663695205	6.55962334500277	5.91631241592728	2.96006905981217	-2.92026444618426	0.584460302210015	5.76220159554634	-0.895730609577721	2.12463022833152	3.64683788878491	8.38319230449314	1.60521009194652	6.94254353630039	85.25	1	2
152	1.34140735198784	6.28443078623694	1.45023475046069	2.53855541222118	1	4.45680957692728	3.37130678294549	6.51943202207043	6.27825756132146	1	5.25193782133955	4.85304944681988	1	2.66392657228242	7	1.76559459569265	6.91853601310594	2.1623368028327	4.5510366209531	4.7731765481327	4.06076250601337	6.17249388474052	7	2.14456087458242	3.58844064555494	6.21206461238987	-1.92886603827038	2.71302320690218	-0.297068411296119	4.38669585357826	16.9958562415621	3.83369368433115	3.00906191325807	-7.62676024793346	12.8125000797847	3.50815425596264	0.15423429567897	1.68424056938456	0.149142686805318	5.90823664001823	-1.65630665974368	0.835546030721247	14.533257856077	0.151833225724412	2.21323544115776	8.14712684042936	77	1	2
153	5.59697996531331	6.55289395868437	6.30630388250848	7	3.35180984610452	2.16439182470569	4.40673321275701	3.66480252939706	6.72307447432093	2.80835497657091	1.24762174407883	6.08114032715393	3.85726017387737	4.13146991709238	1.88616559527808	3.54201640123726	7	1.77203586348283	7	6.74486026094064	3.00550216645834	2.05142715747417	3.61993819338358	1.69383808637412	5.15955186087543	2.25807050600314	-1.38391911656356	5.71288676517975	-0.325255610111552	4.4357498513253	-0.839939422635449	6.53034002759104	2.65666694314714	4.58174444154267	9.00854571831728	5.33374418282825	1.98493912971815	-4.04442805391131	4.14295868332566	11.4442225846595	-1.45146977552463	8.78860184171448	5.46602949203624	-1.75235373471953	3.42827498805892	-0.223052983902841	89.75	1	2
154	1.89914045920276	7	2.6526840356407	2.88836957375804	1	3.07026125217646	3.6879119955898	7	6.25638353983066	1	6.55641229502883	6.77440594068391	6.40543441814713	1.56244854344855	5.52037898300363	2.39607122046973	3.84769713832563	4.49954742470749	3.834201584669	3.57117187612253	1.35882917625092	1.00794796042291	5.22496460027301	1.05363810422104	2.81401448877282	4.94222096306187	-2.27576345242606	1.85442864420005	2.65855132112816	-6.30494066519525	3.00642518603073	3.31233985057468	0.896440182142834	3.99906309048888	13.1096317172668	4.51254171566815	4.29549482721004	1.83643709630742	9.37163603444771	10.0260042449148	0.404428243328104	2.4741363297446	9.35718281542959	-1.86553327825764	12.1688546047856	0.852606296012852	75.5	1	2
155	2.77445052651631	2.36334354067389	2.19590574055597	5.7794324079447	3.15835993960774	5.63299549614364	3.98010880073158	6.04411957021055	4.2072648608786	2.51012286093185	4.00953193101898	5.20228086987965	3.94816596624594	4.58478120452465	4.0433834162517	5.54018441418772	4.60091848585438	1.88917394575661	4.11143467054968	1.27648659569456	6.55487852101915	5.05536478516829	2.71672238204435	2.16727022135532	5.6627360659153	5.66655402032339	9.69344620815472	1.35548982546967	6.97230087134021	5.20096318720821	1.27806166098606	3.88518141745748	8.90899636375393	6.24941031052342	3.87816771640436	7.75633079485316	9.44950699203496	2.13274838873902	2.31108123791995	9.85928951635266	-1.36315952916594	4.89833806568776	5.32732324080369	7.78168672241717	3.62144437732193	0.31045268584119	72.25	1	2
156	1.87559628182635	4.33456934840921	1.27946746848706	6.49149885824818	2.42113035544398	3.04425479236499	1	2.57230273151149	1	2.65789389387728	6.81199888371868	5.45160311615611	4.27319918705322	2.85290768729119	2.5187982595065	3.67322700967505	6.50743014969871	1.86673671145375	1.35914857837921	2.03487983201002	1.63565697665736	5.22412893508789	7	4.73303130577712	7.67521095947118	5.40181464375181	4.66429008007948	1.78120714121143	2.00510425805606	6.05729256237383	5.83718044774681	8.23850943029783	6.6981075573314	-2.16185594446478	4.76292018746675	5.40523535567985	0.428176181370335	1.98959342126881	4.54720228445229	10.2934881432356	4.89094818665094	4.89021060621462	10.7272763231101	-2.54296427665458	-0.190364942970448	9.74730531345113	74	1	2
157	1.32716987948082	2.9736849621749	2.99878807925307	3.74356859700188	1	5.76810552426202	1.72023707553	2.09511323826039	6.82234231301191	1.80065417274623	5.33659904448474	7	1.88124814161684	6.26038003056723	1.99110939474376	3.27634423538312	5.97002117596238	1.51946094898325	6.14105595446151	3.36235880538939	6.23641632870089	2.56844095823983	1	1.29446284747389	8.82630078574991	4.53870531982453	10.5264969523124	4.35817825340709	5.52800958820224	1.66548250756655	5.76180762379381	8.4804398650297	8.4645635363807	3.24810945305603	7.30790370921731	6.42741009186782	4.11009929767547	0.376112566744724	0.18805927459321	4.80911183880174	0.289178501478807	2.46680188234939	4.16732864789503	8.36963257923669	1.93351220082173	7.07585871541062	80.75	1	2
158	2.78225059650053	5.98345132617155	4.05694965507255	1.80200882170233	3.45840884046281	1.36801234699936	4.13804024550079	5.10380166086331	5.90616241856535	5.3612052737697	4.40038867354377	1.93303216776087	2.25446963380233	4.1931566995047	5.13363986622841	4.98603102886175	5.20867645972604	5.51027799414228	2.04717971120869	3.62881434056492	4.84169314604887	1.60978656654136	1.57329086653228	1.16752419334299	-4.28306698338017	3.0519195413512	6.6423024535791	9.30496712348433	2.14483229662094	1.34107221551273	0.33032726971313	3.38685268594824	4.10783534711322	-1.54779805346367	8.86497330826572	4.05638169343659	1.36391076073553	-0.695272342821442	5.56096938902813	4.02615290136171	5.31099745236202	1.47719306785827	1.85230418886301	7.21389031072181	7.75549941707211	5.08068030526971	76.5	1	2
159	2.90687912792531	7	5.73689163552146	1.8774035765431	2.89514660882943	1.52744525257826	3.65878819383164	6.00338127918678	4.10497458466276	5.13209133605595	2.70534810742287	5.10178755403454	2.65648803274804	6.7839427260463	2.8792905004609	3.16388957749965	1.14245807205267	7	5.3144348206343	2.18786947367693	5.00002288782348	5.58739408478705	2.29919236377054	3.61177979685752	6.54689440263945	-4.05392628791743	-1.58708287809681	2.87891696736246	3.81520442820573	8.35053551679275	-0.209734763290295	4.48981209175068	10.9487569364768	4.45782004463773	4.01475282168174	3.74163571008205	9.31578403277014	-1.20670801407679	6.31228313198214	5.77271555234863	3.36278471215596	1.1362983804868	-3.87068916593862	-2.77203343543159	3.58501314748793	3.59976914371731	71.25	1	2
160	2.52941348490346	2.05524739005919	5.11603867335865	3.55043562144197	3.25817828190326	2.67882637097696	7	1	5.66302634532665	1	5.51874556014727	1	3.2208720028815	4.90685262118935	2.99817233378135	1.62174623153249	6.38513494874611	4.69274747595176	5.47027354119378	2.01866541057012	4.0616304199024	1.11540558005856	3.74742055036873	0.0833103064050198	7.6520188879772	4.12556540055624	10.9002196189179	3.43292858472125	3.35299564684444	-3.99664875900752	7.34661526378977	5.93674481397781	5.39610651890405	5.34631461263302	3.3591894433541	6.01705873208478	3.06950995194565	-3.27360684823709	-1.05714876022517	8.48898098920858	-0.771505386901423	1.77419149953154	4.37427120848076	5.54535703974492	2.67476523869006	6.89552545034982	81	1	2
161	1.15930140042874	2.06721325526545	2.89584209877598	4.0724248178793	1	5.90430323146641	3.10962473431324	2.76915769355878	6.41573105769877	2.23964188217978	1.88544302415912	4.56397590192453	1	1	4.84810406060896	4.94242120711579	5.30409599294636	1	6.27869803386373	6.18275402806465	1.56526441908459	6.75915138348822	1	0.407996563060454	9.58483316821527	4.86821963202708	10.2608865101024	4.50272897824175	9.68492819062197	1.52742240953779	6.12396846396253	5.46292134143693	5.12489727999052	4.2153287041728	2.42074569789792	6.60261041703147	4.16053929475029	-2.63885356069181	0.145778548428564	4.62031972444827	-0.176972711360149	2.73554875095237	2.18759351875685	9.26874126931516	1.4712566770173	5.77428424783667	60.75	1	2
162	1.17173707366819	6.92061859648379	5.36370877432562	6.8454831386554	5.79936337516081	4.95638456280798	2.51185096608771	7	4.22231048967603	5.11233920900552	3.63534425818239	4.23753442251753	3.01742247887116	3.16562950906517	1.57582122709971	3.52450241710301	3.16256898094648	3.06460946936032	2.94583551970751	4.29168949538865	2.51367201216132	5.43986672638263	5.11324593813105	5.62614717871211	2.69419944379935	-0.67481699648311	-1.95969292877856	2.07343478604328	5.69786014709493	4.22036477531123	2.34184860330275	8.85945327958975	3.48592515326799	-2.71467897062369	5.34800590460155	6.70991735660271	2.99693614971474	4.45278130925911	0.833502331607757	6.85563994367991	-2.92674927821919	-4.3446978906959	2.25090173769009	-0.843392557238144	11.2054321052253	6.08153288249267	66.5	1	2
163	2.57422696901026	7	5.03301356223742	6.43761480042856	5.47567883056064	2.79284286788983	4.35462125220234	6.240618574608	6.51625517917113	5.2467051517552	5.50861949073649	3.89904582298229	6.1968921102765	7	1.52314112973004	1.93011336170126	6.67223805610733	7	6.76516558728594	6.90195661888357	3.26655282951758	2.19574157823442	2.83909034365763	4.67844565854688	1.54322895879322	1.20727060749554	-1.51093196637862	3.45625850878463	5.4024442786006	5.00265840929999	7.95206567979749	4.8211259481955	10.0416027300113	-2.9816139404895	9.34993570402884	3.13912205824412	0.0714526517796293	-0.488926092543214	-0.84906543361566	7.87754785048556	5.0209600525563	3.84197669766398	3.84456788151599	0.0891501333594702	6.56688507042802	3.79890082205203	92.25	1	2
164	3.83719086961245	7	6.10118355456352	1	3.98499360988932	3.28728993363434	2.09806255933078	6.29373964147886	4.80743802165861	1.12763583662321	4.89589280669615	7	4.18887314376946	4.91743452708864	3.85615677161493	1.91656036228541	4.45423253431242	3.73170849217767	5.74887139447866	2.13233693145402	1.11453565163319	3.03177260140521	7	3.40723985215327	1.99618661721407	0.964484340486838	-5.00923560752103	3.14389040655543	1.49080132111416	4.30350438610897	1.47335185324863	5.54545059682869	-0.0116884548355465	4.82809591438342	0.946973980175194	9.85608410908808	4.70831230471304	8.68039327825545	-1.8045058907824	9.92259951517757	4.16178772283291	0.410259091287917	2.49430703687795	6.55373766888321	2.66666144168639	-0.585009874766263	83	1	2
165	1.38344798546653	6.99190059504789	5.41270302268977	6.02876686892436	5.39651896602838	7	4.02239629471385	4.95039981885403	6.51278221411972	2.03971528787131	3.13008800503695	6.97969854270173	4.58831984301707	1.31061826211713	2.85672811244995	1	5.72084604044502	7	2.64190984367512	5.70630922509536	7	2.55649121559123	2.61625255276565	3.19642140686421	1.4079467309077	1.00129546519745	-3.95734058898242	4.07077531986377	3.2591246979186	8.59247214755968	2.64340401879282	5.9438283391062	9.53283835783992	-4.42071285892053	2.96400643687975	0.951073507672389	2.93581126885558	-2.33606562900098	5.05713151548038	1.19488370342963	-1.41215968959711	-0.211053722512737	11.870123490276	5.41484373623403	1.99602035915949	4.62764196573375	91.75	1	2
166	1.80074630538199	6.19289419955732	6.09779204475152	5.18986083411322	5.24654530227539	4.65080896033374	1.89673657081429	5.33658278359947	5.86448791724542	5.31663532000751	6.62191104602922	4.89565261048767	2.23252302884391	1	3.82579841208056	4.41129390804093	1.3684096634878	1	2.35477981942978	5.95141884294207	6.74963425855228	2.79320966368291	4.80894841382356	4.57827577937107	0.70601269122492	-2.0066811293751	-2.71502200060041	4.69983381147375	1.37488789493292	3.17226248171504	0.102052945157148	6.14739582397612	-6.44685696428905	-4.46512608067991	1.18268647519886	5.88610935905463	3.25266237645687	-5.68128520830439	2.14485132389985	7.67324668465375	0.336071849660041	2.39821080404152	2.92774152715786	-0.929862045634377	3.62058758136176	0.0544053983880409	63.5	1	2
[truncated: 5 more columns]
