# Supplementary material for: How Are Mate Preferences Linked with Actual Mate Selection? Tests of Mate Preference Integration Algorithms Using Computer Simulations and Actual Mating Couples
Source: PLoS One. 2016 Jun 8;11(6):e0156078. doi: 10.1371/journal.pone.0156078 (PMC4898694; doi:10.1371/journal.pone.0156078)
Supplement: S1 Data — Newlywed couple and agent-based model data analyzed in Study 2. (ZIP) [file pone.0156078.s001.zip › S9/Aspiration Model Data/Aspiration Couple Population 01152016 214604.csv]

	trait1	trait2	trait3	trait4	trait5	trait6	trait7	trait8	trait9	trait10	trait11	trait12	trait13	trait14	trait15	trait16	trait17	trait18	trait19	trait20	trait21	trait22	trait23	preference1	preference2	preference3	preference4	preference5	preference6	preference7	preference8	preference9	preference10	preference11	preference12	preference13	preference14	preference15	preference16	preference17	preference18	preference19	preference20	preference21	preference22	preference23	fitpoints	sex	algorithm
1	4.07256891536038	1.54727752217501	5.28335617192301	5.76234534603538	5.65149141130438	5.77328862982611	7	5.6075156794808	4.23667731424639	3.73386874806285	2.39297619631919	4.42553389351123	6.70128521910061	5.74073145839352	1	5.62054740222786	6.07956936707357	1	1.59611531420457	5.61724997015906	1.44610907240664	1.52155837617006	6.23883223546901	9.31432074585407	3.8735010905874	-1.7418647007899	0.696637453924409	5.31005506170534	-1.16701609699594	3.09354490719679	1.46105985215503	3.39383269522069	3.40185444629268	8.05474659040206	1.62300783809553	3.32288217432538	5.22465083416442	12.7149049063486	8.72329049271955	8.94073805205393	7.36913978081127	5.08800180711022	12.3247182364483	2.12811753017986	4.06820591282008	-3.41671686968304	109	0	2
2	3.25939458976879	1	5.03403005258909	5.21796260540817	4.97942512035807	7	6.02072587204102	1.51521391859379	6.6343105360994	6.69609397127935	5.06374462268006	4.13912610787522	6.32403000449894	1.85594873160064	6.00697820919557	2.914294352677	4.84986547397509	1.77596630313696	3.81738391561546	3.92251912379654	1.79619439763157	1	1.92747752009738	7.93238476936423	7.3174426890159	2.17528372224034	5.46745839699233	4.2723533928916	6.71395704377849	7.31815389627643	-3.29795418954944	10.1346679520947	5.51373735754995	-1.44863248134639	0.268135378045113	7.68292939687203	1.8538834650331	-0.298497005117158	4.72514444925921	7.08076216818309	2.27507147475059	-0.339496210303633	-0.371449786621227	-3.76851686039563	-2.43158727276442	-0.930211804106135	84.75	0	2
3	4.26239935072331	1.68287297232213	4.35941683087606	4.41900827895696	5.25712734338436	3.7491692388156	4.55928753448997	2.87555432905276	6.38029949698384	6.9109026343341	2.98965806163728	2.67680213510939	4.31200354593016	5.60076781954912	1.09234426809762	5.81857937661341	1.71868294801925	1	4.78412091898133	6.7237533886034	1.08981688516175	1.2698905500172	1.81147710482068	8.84316066196507	6.54059544991416	0.762854231909333	4.38736833754014	6.81799832148918	-1.69825691551299	6.74840155340928	4.34771748189895	-1.21660047551718	10.0989584882187	-0.831562385844405	1.04745153404225	0.555904339618773	6.07670087427042	2.03841179890275	6.43489849199312	5.22764612452266	1.71123191212567	-1.96965470805003	5.93504452855111	1.61137617799585	2.79897334754705	-0.251841575305494	95.5	0	2
4	2.30527311083966	4.55815023933972	2.09685964025205	5.07463719142721	1.45756486171746	3.01817502383667	4.82789547526558	1.62694207514012	3.37498477781813	3.8084000060623	3.79178937275711	1.62224141493464	6.48832317585278	7	1.44693940276409	3.26428281446171	3.87150592438122	1.91441000024031	1.69504310286926	3.37076822354348	1.64571474820251	6.81216725031692	3.22928923258135	-2.42972758449546	15.2864161118882	4.91323724004929	4.31059077377198	1.08752655651605	4.35347637151562	0.851223944075974	9.59735400961669	3.9603662676174	6.62463269873197	0.551855988812197	2.64848191762824	1.18195728075642	3.44146571763086	-0.672574646057707	8.5429380287763	-0.172911421500651	3.38638616397945	7.7917854116714	3.98635955976295	-0.498619902422935	4.46963764677536	4.2465236700761	94.25	0	2
5	4.87731059550461	2.32472553559477	5.75641331272424	2.73479613735631	5.05879309044648	1	7	5.23619469406663	2.9735699477168	4.21364747956582	3.51005084412743	1.99251211692798	7	4.53248644067647	4.1080090708867	5.61309880155469	7	6.95412435649306	5.34438314901104	2.61774882632176	4.76789337025371	1	3.35364840020986	11.5060763067247	5.24748187439969	2.15813082420548	2.46968634792089	7.66881556501173	-1.35110274589748	3.00246889919558	-2.57762650172947	2.1204155126841	3.49160707774628	2.32204162911527	3.10997989454835	6.56895481416201	8.04871863059921	11.7316078731284	13.2671848757748	5.63862438092832	6.26930328752593	0.29595250386273	-1.18378316438422	0.510637188887622	-1.61956438332781	1.56640114017523	105	0	2
6	1.44451765416941	6.22888288830633	2.69020754646629	6.22083208138652	7	2.15040832942298	5.23411747725856	1.94901311419899	7	3.49425857732475	4.73468257555018	5.45051250494839	6.15982744412342	3.66936290904581	2.31726151728774	7	1.42978780134445	1.70434623891895	4.2458570061735	6.07478686147256	6.4526238069211	4.36950882520348	4.56968369983163	-3.90278248336551	17.094494822157	1.79786316004959	7.27934906513299	1.69326907355901	7.38372416887517	6.85077440377204	4.43002997171713	4.35142690716975	4.32719811186128	-2.3351614425614	6.16953101770765	6.15272863387028	4.66322101064415	6.2926622868292	2.11160058199755	1.65661160396959	4.00660860861025	2.679642510487	14.5262404638148	1.12800519010023	1.9329961628352	-2.32156007382083	88.75	0	2
7	3.72161097012765	1	5.17573504470011	4.61929139109977	5.49781382218659	5.0072170361394	2.11622200488471	1.54578495032991	6.03480409822264	6.9846012962671	5.57587312127758	4.07408717120486	6.61103239829405	1.79660595245402	6.63550198278191	1.99088225017392	5.41117841627029	1.54785086211474	4.06628252152677	3.71042624408838	1.52195120921254	1	1	8.19209391973297	7.84181735553593	2.43440888077335	6.34356396428626	4.77926900141324	6.11120934623612	10.7743884119163	1.5381780517218	10.4595214276392	6.87845876055629	-1.00657774444653	0.238318427962361	6.72498676565714	2.21057214703288	6.46487188152235	3.6236794462185	8.01316187390523	2.96006373052631	1.27855972656701	-0.880012317556195	0.889135623895447	-2.67181487054519	-3.6695807953549	84.5	0	2
8	7	3.4435453148601	7	3.39625677018179	6.95759950156043	4.25277734545667	6.15839742776224	1.21066607275068	3.89356346310093	1.53633552610446	3.97498093038306	2.49195499758235	2.75544676046274	3.06336054757862	3.0159632592385	1.81053603660096	1.76171198274435	1	4.93478630557913	2.77425857042627	4.26632283085604	1	6.81242021199762	11.9552871372282	5.78319995019398	3.15074068289212	1.27024961945693	7.77837467315076	16.1535980637297	12.638831992682	-4.32134291447571	10.0266334178656	5.97599007935529	-1.82549286338631	5.74477866756058	10.9106028332809	0.0330566887716697	3.01411180952819	-0.106052595162345	4.22833549187994	3.87807206312113	-2.18676586083885	8.08619506152696	1.61982493605804	1.5201438875755	2.47448377062792	98.25	0	2
9	4.1339580518058	1.41806906857484	3.6090936342369	5.89088544920357	5.63524838542604	6.34935012704476	7	1	7	6.80483680554082	6.44618719343489	2.06241473939464	3.37821474641841	5.49929672622325	6.91758827611698	6.41752567467436	5.45219725551651	2.18466706266252	5.19817190938928	6.16939374430238	1.21806182860314	7	2.54646872320393	9.16983009156113	5.31069805016758	0.70453348409749	5.52314957639829	5.63532196172333	-1.4637616872895	10.1605416436984	6.41162210761176	8.78067464666452	8.1405315082992	0.484805643729313	2.96658969127061	4.67146432273608	6.17998949250688	6.33625372465953	2.64474901998954	4.52123530038616	0.0355571088609478	-4.54421509678876	-0.242417439293765	-0.979904639671169	0.106690716581844	-4.64228218689673	103	0	2
10	5.47170908459453	4.41702574401753	6.28661027531028	5.36865160811098	4.88495006058771	3.4715717146375	5.20907839573136	5.08309950428263	2.3192791489349	1.92113255217912	2.12945402215954	2.51858005739435	5.41771141436529	5.83796151354236	2.73796540523376	1	3.16411040748993	2.04215929341792	1.21014380112242	1.43123269902977	3.18965003094689	1.5546629856233	1.86430357036876	13.7549555848528	2.04810382552925	2.79164632741633	5.08886581184194	8.94320722516209	4.42661867642302e-05	13.3180079956568	5.68222994239472	0.283932494353329	5.79031116776404	8.48415773620408	-1.40948354741973	7.25826443004676	2.13237663784774	13.2812929140331	4.3169542943331	0.904952077647631	0.0515898904588983	1.32809497803671	-0.832439003851372	-0.345662491642296	-2.2101722500957	5.77847559375914	101.75	0	2
11	2.21185645276578	1.44514813024026	7	5.48438670596604	5.44819095670156	3.00888458732323	7	6.63259263355813	7	6.42056712914614	3.73949231656168	6.68764364812269	6.1413232634679	4.51858770397825	7	2.41658289619937	5.8977421048028	1.82568376417753	5.30974800074565	1.99984824894054	2.05996045548639	6.14177152194712	3.67264940086847	9.13685944877327	4.34867475410902	-1.10708265008732	3.48091985971478	8.80035069698444	-5.73219250067027	6.47582810389702	3.46886288783873	2.2868515571733	1.16127677718354	0.175987989895657	6.44533986916853	7.62339880718517	-1.50353065860333	2.24647541457632	7.06481941852784	0.478576828037772	-0.147162794657511	2.89491298088996	8.23761592159802	1.51340821748242	4.88507318320496	1.51904562994389	95.5	0	2
12	6.36730836633283	1	5.34479604713064	3.09124578343458	4.84806339292914	4.52066277929095	3.74140361718538	6.5367740477572	3.1111445838606	6.35586539255918	2.41446665268312	4.67654722224031	6.17339307638006	6.75929941791664	7	1.4525645919257	5.81388361319246	4.50710784024692	4.29103473089511	4.51358029861327	6.34445215405997	1	7	9.79464568836788	2.26963121440761	2.45082625670758	4.56288314899644	6.29626965587689	7.51659695254851	6.01268543321959	7.74665570675863	-0.713468571394811	3.72468904043841	1.8919194678617	0.469658418918603	6.13673026564156	8.79934651150899	8.30992835497723	3.49670823529495	-1.19284641738741	-3.33392069224842	0.137642984906539	7.07848276978619	-0.0565616358536739	1.73608150286349	-1.0724794039453	84.25	0	2
13	4.12747452226994	3.17184928314602	3.08219125224111	3.95606552583663	4.25619816211805	7	7	2.21251325272388	3.93998902614426	5.96528134652436	3.06276142656796	1.33766548981377	3.14442704764066	4.57335847306565	2.8395533716149	1.46613595023742	2.71737980188092	3.13315118888755	6.81494793464513	1	1.44913174768825	1.08033294039553	1.22335789172122	7.82836428747427	5.85286996578251	2.06924223045148	4.93030537366064	5.37721326378921	-0.969395620632622	7.92024088305092	-0.268655989783325	-0.852072088418307	9.51892952158691	0.882359196799872	-3.19379213166719	6.33456474344321	2.04290722730068	4.39888974069637	5.5641830049876	-2.11463151930946	0.470139852983706	-1.59989306251033	4.86294826901099	-0.99772980033323	3.02012129813829	6.58331023709869	92	0	2
14	4.23816576345106	3.58040070168902	6.20188102611467	2.82551639197877	4.52132749110054	4.00336963649611	3.4947471992077	6.06695103148523	5.57317711933825	1.74960674515852	1.60509009528019	3.05046826473062	5.25927319404331	4.17427504947464	6.360811513389	1.34255668749043	2.80335141115813	3.2094715224581	1.53059469804629	2.70635974324413	3.00735327552462	5.7872198877086	2.18804046857357	10.8991732231282	7.81956452852933	1.59484631773404	2.39346758457314	7.5274873838626	-4.84049427725817	10.516115462457	3.26036127005603	-0.244698769764435	2.41227732261072	-2.16193053887236	10.2225859762437	8.31331468064356	0.389249170873788	-1.83927661581497	1.88893742232164	7.85349792400507	-0.54668261936687	10.7554854758274	14.052968764123	6.14017588400435	3.7586469516042	7.82014580032005	89.75	0	2
15	6.89421582550045	3.03280302936372	6.07632985813953	5.16636331124452	6.52722551363083	7	5.81112778830609	7	7	6.55385267776518	1.53200336337864	1.80854457351388	4.7633295223733	2.65847117715972	6.76605002213276	2.95595650464751	7	1	1.23142298691592	4.99044797579579	1	3.94056120217387	1	13.125590148723	3.3739799318066	0.351262521994748	4.31294140506001	10.2919749823388	6.5222679329076	3.54282230291272	1.35001288870228	11.6733176468047	8.31416198037069	9.09191305548662	2.54701272877712	5.57171472561653	-2.03762305904282	10.4913565376022	0.395534171999474	-0.706540334393729	4.71201773082482	10.6168689847352	4.61836327587941	1.23933258457312	1.07704863884352	-6.21910149622726	88.5	0	2
16	4.1227424601155	1.14388475270837	4.88798897013201	7	6.06946039468456	5.60316435571447	7	5.87472929985423	4.21892250723612	3.20449565219067	3.10892711010278	4.56772605622644	5.30213966881719	6.3427863966129	7	4.51824624861219	2.70860275342906	1	4.75224842996644	6.43564210076862	3.43819588121498	3.6591917407035	5.75646571809735	8.73969281268094	3.66139466285156	-0.437887550191336	0.555005527362538	4.90053578262534	2.02200412207337	2.51161249788956	2.32590492600463	-0.204481467941682	3.20560093011961	1.99169370983647	-0.46044916856856	3.70310563701007	4.71310956161013	-3.9276057407413	1.62040743776122	8.19824039189394	7.65106094578961	6.24913978043105	12.5210414508799	2.03522761161128	3.9092198505995	-1.09633551060188	110.25	0	2
17	4.02149631890911	3.18474094821952	3.87885141791409	2.47861356052464	7	7	6.81369225549867	3.82594532274484	4.98100640216463	3.91410655827758	4.18538674271139	6.84127220839935	5.07947799267294	7	6.95650981935261	5.61998642559344	5.71726319043208	4.45889701783081	2.43965500038547	1.89125892345216	4.08096353904797	4.33069351163918	2.97090633810253	7.99191278859674	2.00666730761094	1.65533769674683	2.88229163592102	6.50140761812322	5.58912388732964	10.5878610800353	-3.53894540394268	4.45431065636898	2.62891638303834	0.895769738341163	-1.70211146340419	5.92763475873862	2.65290647236366	5.72564265199521	3.497961193158	5.4761224546453	-0.631682922345493	-3.55305407769127	4.94955194995708	4.59775468972512	3.33816816144871	-1.4189798507545	102	0	2
18	5.98441306943448	1	5.23705249775203	4.09265810321562	3.92137032043358	5.04452475484362	4.55374319926946	3.5647957579131	4.44603031153722	6.45864985877802	2.01436788093915	4.86799498363722	5.22385454636207	3.02668598740356	2.55050797605465	3.53211377481388	7	1.0436437669008	2.94948763971037	4.18227632053163	4.33586691312662	5.49980269810106	1	8.91396323813142	4.74426868478424	0.928740255996808	2.13299921850482	3.88787422757463	-3.07333230481189	8.31789288854481	-3.6522426987162	1.0866378033581	7.49853992444832	-2.2203247130172	-1.72181809000473	5.82319316701623	3.18158912241424	13.2589431353442	5.66206360174334	2.46959255751621	1.68240882271085	-3.77214731595527	9.27859639224625	0.153905307189097	3.11880525757134	-3.8331304391256	88.75	0	2
19	6.57030724829457	1.77981669702269	6.17508655877835	3.39793656220074	5.2079894589829	1	5.04748996225362	6.10171971638308	2.80018221419808	5.79929293970979	4.02726043453358	3.57659609819158	5.10928103276498	1.54989283523546	6.99443379854934	4.07913531015887	5.19906551819196	4.83415867344034	4.45092405053473	3.29270959827673	2.69188116184117	4.79359717519872	6.56921310320344	8.65043594109627	4.77783884429175	5.64333711655024	2.49496186431359	7.36146745980251	9.45648046379947	3.57859627411228	8.15336915826064	5.29833221985489	3.724303556972	0.586061100127264	2.70292628305115	2.93131289687001	2.16397860325265	6.08249160099901	3.98573790557371	4.6260651458454	-3.35244088679118	11.5485251045711	7.0173074319279	1.60625911837626	3.9619021250745	0.729091052726072	88.5	0	2
20	5.64578160104993	1.14736968178282	5.36691853819603	6.19328082607419	4.18162767118588	5.66532949747243	5.39129809514133	7	3.40763494399495	5.10912601791201	3.85560874148157	5.50660532474567	6.45741058080965	3.08708806912998	2.6873632468848	6.24868862836783	2.82723533808564	1	5.58014791089807	2.02527399486287	3.13905454800511	1	1.37948416156561	8.08152270798078	5.07405394025189	0.892192616841442	6.41537035965673	2.99715064647836	14.1184420113507	12.0225488854234	-0.112514149009289	3.73598374829003	2.55025260521314	4.88282943631196	-2.26526373584145	4.17600265130958	-1.13789182305552	9.58536578622264	5.19633712666589	6.54012753440751	5.64395563339298	1.52041766803034	4.0520286305249	0.0608074372450556	5.8212296982699	-3.23186311508064	84.25	0	2
21	7	3.14635867767782	7	5.44436633555173	7	4.80826240813282	6.00549975712456	6.12767834970548	3.90782250498199	3.38681820634688	5.67567561952969	4.74254822780364	5.79200052050254	3.1271903357161	2.30859124349671	2.59349207292544	2.14826969420788	1.93061689774765	5.77898720078977	5.00387507355961	1.45455833789178	6.26164245899114	1	13.5987428744435	3.27046462765785	-2.28777963604611	3.6498226609248	10.4525710406619	8.04608517996321	9.7264611685596	0.873754383787078	-0.194671087008408	8.09035506078837	-6.888453873131	-3.3856616220862	5.499420191745	-0.182217265609693	2.0835941809072	5.00990031011272	4.17654365341427	6.31668559023846	-1.78387822492323	4.17242183849564	-2.21246861584322	0.169305930503462	-1.52721813904321	90	0	2
22	3.63256607223327	2.51549614846762	5.27156923090901	6.85495900478166	3.24047562945327	1	6.62764331811023	2.09188976604981	5.85126824739603	4.4028771173313	1.76100285910292	1.06017296663997	6.19618692942864	2.19294268300138	3.63575827803172	2.87979028979747	7	6.7373731380867	4.97922842402806	3.6607161942371	5.76767580607347	1	7	3.27585129673173	14.8280179301376	6.92032895765918	6.9164687294581	2.89421748800785	-1.0357593573145	5.7020177912202	-2.48548009535369	2.91244542777466	6.83627179127865	1.2981457384581	-1.2862699567833	10.1188220844911	4.90582372064615	5.97152899938648	4.96838896002973	5.66601060493128	5.16580248832842	10.6419928949896	6.54152789002631	6.88395596298133	-2.07856553612804	-3.11877168347038	84.75	0	2
23	7	1.18631834324835	6.79275467848487	4.12512502426529	4.80344292391573	5.15929216594416	5.12759419018517	4.13132610929638	7	5.42501521001873	5.4362683911332	1.19331858650346	6.38239646131457	5.54494334211559	3.99953541548537	5.08067617184628	1	1.1186704960222	1.15072163910599	4.31640033879729	4.72792157947412	2.83334082441333	1.87873005731812	5.61739842994855	3.98989619503168	2.69414757256791	2.02201454257123	6.93717760372858	11.72448236974	0.491988653395722	7.71324211168726	9.02997305385966	8.41037784793828	1.89746173979592	0.881148862364239	3.40090606937289	5.11354681843443	2.16076515315204	3.93594729375864	10.0364292307384	8.29913945637522	10.2699792944197	5.20242003223783	0.798918743554323	5.27474594271432	-0.452864119017731	84.5	0	2
24	5.31141198885983	3.49927117668413	6.10096380919676	6.08271525489355	5.33521535050158	1	4.32443878643434	6.61642212669914	5.89152049748181	1.17523361902658	3.58105951917852	7	3.16033017741604	7	1.78795636390867	5.96377569535081	6.27893635329779	2.00050185330145	1.73182174720198	2.35526155616926	6.37445086730175	1.67826298060202	1	13.8389126978448	2.19599845252011	0.784537690220423	4.878237110003	9.01750815187586	10.6838495657353	7.78715940146964	5.70312127243408	-0.0774217968344982	3.56988936660245	8.36405314764532	0.794477650687917	1.28707254186142	7.45704166351442	12.1476733292477	2.86978430661748	7.26878059586658	7.83621454424138	-7.32140982566565	-1.85970137543235	1.42955029411333	4.30692744339076	-1.77471170820896	101.25	0	2
25	5.98745238510045	1.32185756521845	6.8026123500181	6.82860659646342	5.17113202683572	2.0215427689605	5.97145069224018	7	2.13368156580212	2.30446879749806	6.60624275426499	4.86466465402111	5.47505851454531	1	2.93537345564096	4.23789973124121	2.00932666410858	1.08704851804477	3.42152760174936	6.64029896996694	1.05880340054757	6.48318198691018	5.29375688075358	12.5191289385247	3.41708625020464	0.0660712947133306	4.41992758304129	6.1934829432199	3.4403782050695	9.74316006590846	-2.02174271205924	0.848823889705357	1.99363133361612	7.66041976957636	-3.16615963573984	4.57892303437752	0.31992054415052	2.49259577700806	5.23511289432659	3.27947035124872	5.12128073134381	5.95538415695424	6.02283501318575	1.24305838063619	1.38139135247483	3.65509455838169	92	0	2
26	4.75248932354252	2.09021961963808	5.32742348483684	3.25084685908947	2.23180625000427	1	7	1	3.78363756967989	2.52846080382205	5.25409602465129	1.70949477595481	6.50813101443329	2.06071676664854	3.58667903154643	3.50823747303599	4.4663225709011	2.82161772827771	4.78397764691703	6.36938463526612	5.04666464650043	4.48105253227539	7	2.22298023668191	12.5789100990789	2.24028446108034	2.69607678001252	-1.45294779874528	9.99555542001527	5.10492234769101	2.14626777549273	5.50076039262122	8.29816813763476	-0.92398165536902	-0.768902284353347	2.67761637840681	-1.80266444497259	6.45031049154157	5.06392163672019	1.69894164640349	-3.28739700458632	1.02180987547024	9.52487638015615	5.30239313344964	-0.786375631050175	-1.8069408835067	97.75	0	2
27	7	1	5.91702497451028	3.68804002843953	6.66786087876834	6.74783897322282	6.06031138595366	1.46939309764072	6.03881141052746	5.64955049232834	4.22624715057813	1.12674476185044	5.67713766059014	2.00118511258944	6.86279524579705	1.88398894684435	6.63492484368511	4.10754922902169	4.34217268087643	1	2.28518034724194	6.20346335710478	1.59502439427641	8.26219289637472	7.24903437208172	4.10899054172113	4.17679797733994	9.12947941535883	9.97332504408113	5.08715882893926	6.69716291337101	5.17706457872107	3.21167443741594	0.905511532566046	0.192935022080288	0.729197118443346	-1.02373566063417	7.2368527701836	5.64570292537754	7.08684181380546	2.7518067981144	8.23414250656223	8.18361027583073	5.16741303543208	3.17136783890603	-3.23492785126665	90.5	0	2
28	4.91021264514389	1.10907026087788	5.04881111841554	6.82246695086414	1.38895640184972	1.21348026666996	7	2.02330657573556	1	5.12952712355093	3.23269312698625	1	5.10450602700693	2.05841267610536	2.66698360336187	3.74381563628885	3.5402637029032	1.33956053837183	4.44985160107088	5.0092728075122	2.11401921467122	7	3.64167705542121	6.26688502418723	5.72902033049306	-0.781253007171345	3.77391181408307	7.62471356229592	0.644876537747224	11.5169848179087	-0.0856894593052865	-0.644578995756587	5.47028942908779	2.94376689147079	5.64169707384255	7.45081204440041	1.95026867026679	-2.28708355285046	7.13501994783622	6.7168078853016	2.87218096733793	-5.37891322841381	1.74700378105381	1.65594791510676	1.6210639503733	-3.60774584091467	93.25	0	2
29	4.09672574483975	1.09884990013426	4.36029496731342	4.58853871848236	5.15232762653723	5.06573556563007	4.9845313169946	1.17217298418611	2.89422527815367	7	6.39643351468813	6.75244447022528	3.31957315787404	3.39902850665394	7	6.25562727970181	1.9181508968611	2.02300534887864	4.7292538831306	7	4.60613983363073	1.15971994374822	1.02600358459396	9.49036245052592	7.04985873210181	1.60408367642039	4.54486879792171	5.95676209891889	-2.13368629814669	9.74242174540186	3.96152775841183	-0.705194048309026	10.5658202593409	0.894497893230911	0.978406602577108	4.76669334990872	6.48812553942317	2.73122007078699	4.77622521102455	6.01744171893715	-1.49637753990387	-3.03216356650119	5.11602131832615	5.85406350547815	2.4421043555356	0.254082889686781	81	0	2
30	4.54857233629607	3.16253253883937	4.03983106106786	3.92931481930161	5.82584789050094	5.82240139354648	5.39768932444066	3.44388320936131	6.97089796428403	5.80718373092017	4.39949405237948	1	6.5763261277074	4.77057046127821	6.45446377766796	1.13941719785006	1.57176112102333	3.20943283787372	3.01295205337014	1.36249729227438	7	4.70322706863521	6.97283115781872	9.04924623875675	5.65865701256457	2.00168460725011	5.16902655967678	5.4290238581953	-1.81868126303828	3.05293132361414	-2.11088477303602	-0.864430027346031	6.62159501662187	1.3196232169623	1.83618233030726	6.62306204639814	5.47761904259585	1.95640812441545	5.94400564340404	2.50619971979073	0.83907241074295	-1.05505251228367	-0.790427493634845	1.78950850844167	1.8999368447416	-4.12468036373799	103.75	0	2
31	4.65105661512419	1.84845270128448	5.85367997700881	4.51546333944027	5.53003333857071	4.33243821489302	4.82513987560525	4.95111345328726	5.03691350038559	1	3.84901256209143	2.75668667893911	5.38263406336538	1	5.88745364762846	1.60057935477313	6.26051772227036	3.03277411303421	2.83114577558375	2.90166700439592	5.85906053606549	7	3.66963937400746	9.63536869231348	4.3534327577132	-1.65017870947033	1.78475377642871	5.46335642236449	2.56742408149084	9.24832895965087	2.95615273769457	7.50625482694952	3.71631159419259	7.23874516422165	-1.0104068880243	9.22573950780984	4.06561257395725	-3.43918293255998	1.6861500288432	-0.133144262212335	5.33431462868624	-1.74598181347388	-1.58955499650467	1.40640118087091	0.032044817875899	-4.48660709011859	102.5	0	2
32	2.45659606828031	2.30171789093208	6.19586135601263	5.89957757584774	5.86101414766535	1.26093081016555	7	6.75851351848309	1.27389025246168	7	5.22752407084047	1.78965041038777	5.33681014811886	4.98142689390501	6.59771732807522	3.02676671649404	5.62228579488532	2.92905664973209	5.18469087884616	3.48201070246542	1.25469597508437	1	2.7062994877551	8.48815257704998	5.47451295922816	-0.561690460546354	3.78644767258473	8.8512476108801	-6.14471014179518	6.22684255334844	12.5466718909289	8.59836763830907	2.7226634852233	-0.293397937555375	7.63081908684385	8.03393641387617	5.68585169041456	3.24877857767269	6.16509715603564	0.312193871011878	3.07952509274418	-0.381696974922912	2.2796828061627	1.79674564469527	4.90626090461695	-0.323352279331189	108.25	0	2
33	2.27100977552302	1.98431776450086	7	5.55545851004231	5.21061642696282	2.93363276468276	6.8232734938231	6.91393884113289	1.51269091287853	5.8993380780856	1.91676007652993	2.63204990308393	5.04316957844338	3.51832971363048	2.2039633996148	3.27554533036867	5.06957222157505	1.3484318293291	1.15715444535055	2.52670350866916	1.86183549792201	6.9516099571574	3.41451459991874	9.26482055334767	4.41029917743238	-1.02609699748325	2.20796599065339	9.12371645930148	-1.66997824220629	6.2534636579584	11.6419631287415	8.86358475486634	3.15559137469237	4.80727676676546	6.26852558425383	7.39652513469158	-2.78124295415314	3.42787835627727	7.22647550338031	0.358407366389925	0.683769009379603	-0.250231426891312	8.50134034105387	4.21844919854344	3.8714567014084	-3.15686359546225	87	0	2
34	7	3.79378770137212	6.43117660621968	5.67327260508018	5.82899381067817	7	4.68074748233755	1.69727387936701	5.49203983372733	6.61276113905056	1.94985854822012	2.30553018659946	5.13078524912299	3.15717493160746	7	3.06150146233442	1	1	4.35945953210563	6.23832720057668	4.59506220012472	7	3.14786772049924	12.7271267524384	3.1525373248688	1.04693365122216	3.46108674528872	10.3114758161977	6.515071117304	3.36218992401678	1.0054199365434	11.1039552508536	6.4322241800274	5.82199868298755	3.41530217061039	4.58748363668655	-2.0851499684254	10.8483719217586	0.404944588147893	7.63645238104838	5.30118783320881	0.105904049801933	4.11437216131318	1.06099998064042	3.28119110291586	-5.15374221538579	80.75	0	2
35	4.45221183437135	1.37618686553314	6.71166557429158	6.92986879876557	6.28417126978376	4.10126483273306	6.09857595858631	1	5.63112276197756	4.27870952236331	3.8866996458202	5.9729016823298	3.88050196454409	2.59302886584183	3.12029283780023	2.19813523957763	5.37786035680057	1.51284511329284	2.45342790419875	6.67385708202272	6.86186165257063	2.90418011906755	1.64978610962236	13.8609513043445	2.91777464924087	-0.769583432881285	2.72664250704451	6.83959822705618	9.24715206987206	5.09600355318382	1.03787252687103	0.911896162278878	9.62676377866171	6.21610614329656	-1.61267433538232	7.02632611449767	5.39486492740373	4.62972286833653	3.06767621713311	2.85735095143263	4.66779371336273	5.00212555512294	5.05032881878284	5.73120508295089	-0.223977035916511	10.5353802871503	89.5	0	2
36	4.12704861356435	3.28493410696222	3.9351951873181	4.84038161076287	5.98280534767177	4.84571980294798	6.85733408878953	2.16985720154143	4.02068426702613	4.4567006310069	2.77001567296649	1.69075392295932	4.69517831341783	1	5.74404006360659	5.52796854480827	2.90041339488146	1.62343453686863	4.69735135306809	2.50116227276814	4.74088022695201	2.00222233272656	1.47869240156659	12.004376623532	5.5649816437922	0.866677772019951	7.20486843947959	7.09374061959588	8.4908781055396	8.29991991243512	4.71133954605391	2.32891556610728	2.06380018517743	0.87787914177638	-2.57431682598541	8.33049206215734	1.38465596835209	3.62591270793208	4.39162447114034	3.57185337129394	-0.33507336743455	11.234792797618	2.45808503692433	0.792048273255635	4.45607883342405	0.00962217653453051	89.25	0	2
37	6.68919332011946	1	3.86935923157438	2.60618931810258	3.98887505479998	1.48560506549286	4.65442973043547	5.73286467747665	6.11684469560219	4.83500773450889	2.14685916181267	3.62366591091382	6.815328671358	5.98423623322054	5.78071606456583	6.62435303951431	6.02491879566535	5.22466135112024	1.37848193985811	1.59413891467972	1.78654992983914	3.58016607113231	7	9.67391384288569	6.60606235884816	4.245749022888	1.65403329302916	6.81687601610701	0.3911319477351	11.5868614885954	-0.769710774128413	1.93769999556553	1.20956780215318	5.16598858803093	-1.6403567978647	6.36348758750932	8.90644759529231	2.23114319074604	4.10196895834802	0.0347957702505513	1.96932238858587	3.63730422585359	1.28859610727221	2.30974624026854	0.868058520968363	10.875993424097	70	0	2
38	5.57102246263673	1.56964312289251	6.75031138580445	3.40965514413151	5.07710417263704	6.12560066258485	1.05489174424024	3.2893076506627	3.905476163118	4.25766848699753	4.08706938808471	2.03499930433396	4.22507165739297	7	1.24372426392945	4.03053367927763	1.49623595102027	3.04842456179877	2.51959053547346	5.07211398793137	6.46621833723922	1.79499024458915	7	7.80036191063121	4.34818705359163	2.46732120102327	3.37029567874754	4.99553781828576	9.27165634333411	1.37694935694289	0.932916669368047	8.03311982090472	3.61690199991481	2.86924776858258	-0.368508322920621	2.65683876659158	3.22983708009686	4.5061110658198	4.29971971656719	11.7623213866743	4.7926828618069	11.2205458242316	5.45384112941848	1.72787456546457	6.48304656656048	-1.72528568151786	80.75	0	2
39	5.97522289509184	4.39952358347945	5.99148361016154	7	6.86952223150606	5.27189219830315	6.01944112901583	6.46870267544476	3.0983023679217	5.4602450478586	2.08401677809561	4.17621068647022	5.86859714908713	6.51179007888271	1.90779153975595	5.28270490663791	2.38072191326341	1.37683967202196	5.29817331757638	2.25934773526289	1.43199839078759	5.97278875605417	2.39801661715804	13.0338025882957	3.47470736948411	-0.668885043136069	5.42299852260461	8.51555891571117	4.22540456139403	3.21920434438413	9.35827649582748	1.90315400277754	4.91957068499162	5.33676417691122	5.47566276780123	2.80506277634102	0.0854621942829789	12.6147321983721	1.71060796020361	5.91157431400601	0.229568852234298	11.0953421476795	7.42943638016744	-3.19042357720353	1.68481330194888	1.57471499705087	94.5	0	2
40	4.32848345317688	3.32533964124121	5.76065907731045	5.66727203536085	4.05272510914483	3.75410421660944	4.41543928048751	5.12221094423089	3.42799974933812	5.18040891365883	2.6979034201995	3.03007594342025	6.12024385612925	6.97544118350488	6.00847661093645	6.31355711553211	5.54016125222119	2.07690329864914	2.66434421297925	5.22679795803379	5.18836107300592	2.99767874401822	1.81127090016873	8.83173646021345	5.03614841469006	-1.76893124305523	0.594458648468924	6.01397408611865	3.44420232814427	10.3533433583841	-2.83014466853931	8.26411442112041	1.30369377221026	7.92196648517609	-1.83048869324485	0.228089772649786	-0.589072724157327	-3.08200531190021	7.65200854444275	0.805160115942665	-0.123238826104423	-1.86810488627753	7.83425920582968	1.19657784884469	0.277762089467202	-4.74727338545254	98.25	0	2
41	4.33805628602454	2.64137019580485	6.14499920144209	5.22197156916135	4.46131453799716	3.74688758881021	5.92865616783454	1.43719031928802	2.63989845168733	4.46966368755868	4.31100298458776	1.88361812374538	4.24783960857936	1.23172991280867	6.02252731693142	7	5.3569766095258	2.56162702326938	1.00102410342299	5.5471614899462	4.92861243567068	6.52736168301428	1.48418245142025	8.80603348314149	3.68578000871396	-1.04641955491786	1.63584950960806	6.05540091805493	1.91867689514402	9.77675146855042	-3.63565678888951	7.84754706332468	1.55283623733282	7.46346807612774	-1.05436887082334	-0.277023118686474	-1.12347038232136	-2.57423377469497	2.11448575897673	-0.0499259700515705	0.42671386258688	8.79934856088119	7.71938916769344	5.01028664614524	0.159115456654873	-3.41854401897985	84	0	2
42	7	1.74659422836485	6.77509697398969	5.01252680358134	6.67011330596412	4.32903407167001	1.4330181390148	7	4.15232270365713	5.55752115846591	3.17808199290854	4.54136258684385	7	3.9069741891173	1	2.75736251651441	1	1	1.57450758376634	6.16315323182333	7	4.41503549846145	2.40215453862881	10.7388975891194	2.8802376571134	-1.2770776904196	4.88001114776701	7.37419519383743	3.8462145622283	6.05961023021047	9.51476264245511	10.2655976455526	-3.08285582658182	5.12719556347197	1.45736880784467	6.25152122386626	6.44339687228218	5.83467507222793	4.91298600205977	2.74064477451221	7.8703284558776	2.59361931195247	-0.120246097547168	-1.94352969877856	4.80581376728745	2.56525398970958	77.75	0	2
43	1.01672481478201	1	5.39663672943258	3.13371266684864	1.35180053030327	3.92279878525227	4.38925004022602	3.92424615380242	1.41562594694083	2.80005310776875	1.87382511713077	6.85486350938699	5.0200864158478	6.62559870651469	2.31799328003054	1	1	2.84653573153671	3.42741346848084	1.69608594427187	3.49606446954537	3.32157030970762	1.89080934448999	3.702763663096	19.5693412093407	4.34630676607632	10.442189430337	4.84266540976795	7.47298432044137	10.8892617903604	10.131691558379	11.5843894268422	6.79200160860843	2.96521340154211	5.9928073906457	2.25451155100638	8.5883379983972	0.152676889152502	4.61054833111359	6.65986864117394	-0.579264821348191	-0.388654879880346	5.0183757534399	-3.18200792099193	2.10373591453008	-3.73821974061978	91.5	0	2
44	4.57662852074745	2.60663966060682	4.32902057884651	6.47892519467428	5.49490179845758	5.24131269346872	5.47086795066218	6.79750362107775	4.56980242466783	4.07542578520212	2.75417785873518	1.55701788413867	4.64231027714276	1	5.49974700802852	6.30180957203086	5.43327863272591	6.92231429251873	5.27898203744761	1.69933431643217	5.04882630957543	6.00688916042397	6.29615000089794	12.4622592760466	4.24226960164481	0.237513375665981	6.14674889029154	7.78787374551269	8.48040339409768	9.42931834159019	-1.56489334022252	7.9882471078149	1.77256651470708	1.05027956985158	-2.39502108199266	5.66194334618149	0.863176977332253	5.93357526480445	4.11710895405569	3.77864605871867	2.63744016369142	-4.51742774510826	5.15239421177392	1.04117516467297	-1.84006166767534	0.00725265048108181	81.25	0	2
45	7	4.0423887935241	7	6.44661454199611	6.53512102537689	1	2.52686335293353	6.63773600868831	3.40537609416466	2.66643243153226	4.13574286372467	5.02403742540252	5.8185101545336	2.71482069170144	1	1	3.27528503077122	1	2.64421268318188	4.51069610024216	2.95278383275071	1.03510748451687	2.08085495115194	13.9704927746645	3.66041146194784	2.37551580921313	3.69120349587097	8.14504197282767	3.64756054441359	0.849170289561029	0.661822746619071	-0.633907000255217	3.0495926183606	5.9091977062549	0.441486901915011	7.5782892690653	5.5703378179076	-0.782735147382799	4.95866265154316	7.00037705542297	-3.76989375097061	-7.3834855599278	8.7763117386682	1.54538767194203	-5.42478075114468	0.0655469513845795	84	0	2
46	5.19506228378594	3.30751497237361	6.91459015726206	6.10955048129975	5.83077789049979	1	3.35726524901493	7	5.21429099424189	1	4.4102517970878	6.31633655761102	5.2192123529844	6.97400800199901	1	6.13750010283289	2.979652501045	1	1.19276872438266	4.55679165734445	6.9673108912613	2.75770705685848	1.70618293215001	13.6165348161478	3.36425883753525	1.28177997945854	4.81253503095575	9.47936473096973	11.0426097490932	0.629535518716299	4.92820789408465	0.491024712311431	3.74951913682539	6.78907738171571	0.953013376280864	1.3895339479008	1.27680459228668	11.2233074546069	1.31660752290896	0.93709117072271	-2.40308498600098	-7.04254929729155	-1.77664532180129	2.27268452700936	3.84636839592034	-2.7725916424526	95.75	0	2
47	5.399378923281	4.03845434579212	5.39681931164859	3.71215756362145	5.31331926162315	7	4.91126408594307	2.84619752275317	4.87743656102761	4.32994501497681	3.5298790203587	2.10962262518713	4.25238641742716	4.99945211935367	5.3171188085908	5.56270648680304	4.41991472698001	5.4354056954413	7	2.2306199344415	3.82036787357461	5.53171490746755	4.56270528463697	8.94048328070782	4.5726363580641	2.70204097835649	3.63336230196696	6.31678194934422	-2.32859042964003	9.38889133869131	9.33807426987445	-0.999253170426155	-0.615959151005246	4.24099251349667	8.45407459076665	5.38967932240619	4.29323524484523	1.44755380030928	9.17017890258382	6.97247154273047	1.9376249877778	-2.23433926779829	5.93861067420439	3.60612399079459	-0.427046943059956	-1.39398369677941	75.5	0	2
48	2.91565821783416	1.32190713153751	7	6.14090972433212	4.64619107071053	1	3.92651914123672	5.48940158373099	6.40458622208727	6.59807859256724	7	5.30191723160429	5.12926742725553	5.13095368388194	4.2999209700939	1	2.07149791873715	1.95921011031164	2.96770528797061	3.25698826678213	2.63835622967816	5.47095232396019	4.00733107945228	9.99000126647307	2.86117376614634	-1.02928142722699	3.68908298003427	8.31610419493607	4.24490188517248	13.5972674708676	3.59313144185756	9.42460297595983	7.27645728763986	3.36960343665447	5.38228552407853	6.17991414694815	1.48953350801949	-0.412550728842761	0.0983066984781368	5.10553545093881	-0.198863470220098	-0.635321055989116	1.1701708489463	0.586563209050397	-3.33002395299944	-0.84879846776791	92.25	0	2
49	5.00841805592139	1	4.2551512260948	6.3103738838012	4.05114665364321	1.03434206290843	6.45001406301734	1	1	6.13716953480891	1.89514459840878	1	5.85081993072563	1.21339605765118	4.38783046584118	3.15804445441	1	6.20841938744501	1.78837588300152	1.19043111441288	6.76483549886096	1	5.45248751677519	3.03875986595334	14.8579090018958	7.9343671304909	7.22429457427822	2.63629625860071	-1.14798677306525	5.57660554926431	-2.35498763784251	-0.212015417683789	9.34924625513139	1.69760030792436	-0.496200286632232	11.026357041458	7.50495707527386	2.28668480290143	12.5488537330085	5.32058563359767	4.57759086640776	0.997787479625815	3.92231314825776	5.64120245218548	1.82766948237118	-1.45374126035775	64	0	2
50	5.757404447176	1	7	4.4924954518906	7	5.72423640513682	5.6937773792877	6.5037528411289	5.7877979369061	3.30814717033088	3.56488722240989	4.87568952078564	6.05562373837714	3.47889785254802	1.35329447678324	2.42931638716354	4.88615768406222	3.460096223397	1.17221186889736	6.49352685342178	3.94782997353451	1.89177806829544	2.46408589468249	11.7710909813986	2.84075315694265	-0.587369763143737	3.8550319773982	7.39031557122745	3.99003182506385	3.82010230911638	12.5788937714991	0.91655295830347	-3.28012719012879	5.18728160618395	2.00986055439344	7.12075291937397	6.28864008438594	-2.69793666485835	4.34642682504899	2.43641753547256	7.06814727351247	8.74882893166473	0.49905887709561	-1.82665156446282	5.74708422645225	2.2470213286189	89.75	0	2
51	6.01990389579307	1.92411309347433	6.25159536616303	5.37696987345948	3.15717496246926	5.32913205086892	5.56486940988155	6.0885637311255	3.85976955075348	5.06817935251823	4.47157215423473	3.23865822700212	5.88235651817413	5.5598169913768	1.53900403690284	6.34356222113596	3.26399489296799	1.86703138029739	6.27028409845193	3.24243145292443	2.24196271779131	7	3.10715239394219	8.49296300358436	5.32899763369447	2.15393501594985	5.68355654105597	2.95346473863007	-6.18692288532137	11.6332056909824	0.0453070715460004	4.25005244923776	4.11033483984684	2.5874147709869	-2.29460295524039	3.30888446986835	0.214438952779961	9.90434882333521	5.45266792905076	5.79788865843363	6.55016793946202	5.79046610033721	1.57327511069619	1.12711638730501	5.79262113374867	-4.25475567648326	94.5	0	2
52	6.89373432725149	3.83375436194135	6.34968961974057	6.94164980105295	5.55387746570017	1	3.99220659033983	5.14043831616385	6.44134793760703	5.79212990305727	3.63811190110095	3.11522354799867	6.78513990824371	3.13078126550926	1.642548789668	4.47084339618018	4.26492192016157	3.88141290521389	4.87969308733898	2.47257853775492	6.67882541117629	7	2.49039880216017	9.6335282715606	3.69932748840699	0.335786583306834	5.74791851819343	6.49275334676992	1.06015482370102	9.19102391846895	0.0658172408979527	4.49010892671843	-3.90882018993045	7.57117650580623	-0.543908704135801	0.799007500868783	7.74586417710979	-3.43781660093724	4.60126472797796	6.78629149654583	4.50683057901668	1.57229726216962	5.16295706468606	1.62661032930043	-0.370025812784772	-0.874817172676804	73.25	0	2
53	1.80872816454235	5.19186294411549	1.28339360242286	5.47994105580605	6.55450355486452	1.68768814732814	2.06494962216946	3.88261349291884	2.34285372755776	4.88811950389765	1.40296314973081	1.64713828305335	5.46077187807446	6.29498171027373	4.22444264007478	1	5.38771795746915	4.58400626230394	4.14769964008184	6.60874750191162	6.08966306160685	1.0946716858732	4.4114257508419	-4.94138924102614	16.3708450074924	3.36796235238249	7.56492055299864	0.437148119342734	0.740414163066766	4.72748222440458	-2.40043836025662	0.458456808688245	6.19866745601263	4.26579815783744	3.09587067846679	7.26779127930053	9.80276318468491	5.89809799075335	3.36127614526255	3.63488817370304	4.2761072364973	1.45233781656275	10.2284202945636	1.45639522009752	-9.72138671921802	10.4729731058396	81	0	2
54	4.82760527721465	4.16381657699785	4.82765864858477	2.47300685383914	6.50457248144767	7	6.49954599329437	3.88131843125343	7	4.56536216965407	4.00462769736821	1	6.91472024440633	5.41718428470416	5.63095787990189	5.7516941510401	4.87267938454227	1.10915466835788	1.5123162936987	1.75678764021902	4.1506570557032	4.78289380012482	2.87701531042354	8.37504597247066	2.12124163274656	1.8458851962429	3.82332820947018	5.97184315417902	5.34845087989719	5.52463480306808	-3.62895101186297	3.21015528331691	1.81083546652266	0.53194845242334	-2.48868204016458	5.93037702263872	5.19130909343817	-1.7997798932336	1.75666051755937	-3.12547177629767	-0.355202524902013	2.43459054635018	5.40245705282073	3.42630583503217	4.13600096390138	-1.40575550415635	107.75	0	2
55	5.35594280476038	2.13752074932494	2.77928207724982	1.65003634081007	4.2650054309787	1	4.80670495767485	3.80741159904709	4.29502319880036	4.93281640063156	5.6635936303742	1.9085223006164	5.25805321157857	6.59881779352377	6.23616574336021	2.26276177562972	2.94653901010203	3.2669223644982	4.49251450067919	4.917786507558	6.15481023792872	3.78342468973094	1	8.14434180414391	6.50359858172766	5.54117890024344	1.31530810956354	8.32811386403737	0.647228556108468	11.8178206438986	-3.07017021242522	1.31797044682651	6.34347996964405	3.88889896838471	-1.18486674229773	8.30662396167738	-2.1568304612198	4.27993477835256	2.98980212503007	2.44347545751558	6.64773579451703	0.546252136029523	2.65062406888004	1.90166118490622	4.44466718084169	11.0623205700468	103.5	0	2
56	4.3095264536102	2.59949456409801	4.64724779577056	7	6.68374692158452	2.3510844406937	1	6.7588255439016	7	2.11884588053422	2.70907877735389	2.28424814304089	7	6.54677690196043	5.6499223320453	6.02734798640378	6.7940037897703	1.42546572257056	3.50984648009908	1	1	6.02795604536127	1.75187340730562	12.0055514301497	5.39565153483082	-2.91888920696737	7.27157650560556	9.12948700881219	3.38459844901802	6.54578562462547	5.32703258993403	10.7700547373585	4.43810295359156	-0.654943235538851	4.13562750195293	10.2911572554165	2.46664637608384	7.13971007709906	7.60937933850607	3.46671113868157	5.68151574773362	9.45783475552986	6.88841301794687	4.046741296106	2.96910486419584	-4.41980067891482	102.25	0	2
57	5.02771509939863	4.10569269194946	6.46034701837728	5.87150914315753	7	2.49520920541894	7	2.33801048433284	1.3310579527137	7	4.14703848531337	3.35728604385298	5.53681591155353	5.10614537809865	2.45195450200149	1	1.695515673008	2.85735588015148	4.08565596016895	5.54255693471821	4.11795875961411	3.26494095732901	1.67911802645753	12.7429787799098	4.4222451360033	0.308383450992719	6.13996123058686	8.21452321332394	7.34535578214784	16.0472999639912	1.44518707887873	10.9060037716201	7.52228816702511	0.00871675873308309	4.46943683974153	0.613927554112116	4.38298261220127	1.67180048602464	2.30494611217182	1.82971120309953	7.5230573704878	9.01586058494577	6.10038476677797	3.1765644516692	1.60483092540041	-1.7176299916092	86	0	2
58	1	1.35861356195073	7	5.98638609676438	6.38470570269721	4.87021034488747	1.1047638990336	1	6.19879298975795	5.00002100121578	3.82213239231431	3.47942709490681	6.0243061236383	7	4.03518209493649	2.27055374657991	6.22254145533869	2.30475030016839	5.21633265193044	1.08114365351491	3.57901516033051	3.71442631531462	2.29570726520009	9.96100030960885	3.38946785503192	0.855638603173083	2.62052650215117	5.90194622885585	-0.901043391744887	2.0312204729792	-0.0671537116519608	1.93744648718188	6.84290354007523	-0.971568325683637	3.61574966664232	8.80169668656419	6.23890448188427	0.424285919895526	2.45305924271129	4.45397725298129	-1.22924562715948	-0.176703342297957	6.90519584012976	4.92114798463778	5.01616776636507	-6.27217872139429	90.75	0	2
59	2.9171249822805	1.63995776242971	7	5.79505313761484	4.89024093274044	6.47050350029409	3.66932844453345	3.37101697096658	7	5.80706484185802	6.53645601105517	4.42511046128247	4.84369499399083	3.64626793629556	3.41839528158669	1	1.6452932219302	1.94462429977631	2.84437793002549	1	3.98119789645905	6.55592005227137	4.31436180924023	8.99214480807225	3.36169666112079	-0.889809170782905	4.24567759957736	9.583385768741	2.96891681012642	12.3245160928949	3.38565009129794	8.42285014993416	10.4754930972868	1.47823563374819	5.79316716887599	5.61052670421669	0.321872703836836	-0.0972569015266627	4.92090758099847	4.88934646227884	-0.792929626857017	10.9157858403715	0.347993631381257	-2.14949369497891	2.12601992833348	-3.11195261963875	82.5	0	2
60	2.82471811842669	1.12183897573001	5.82627968970389	6.64531463026597	7	2.36293805981165	3.23657291636291	6.46752800647642	4.41193678558975	4.44420433280574	6.02387007581823	2.97079742164518	4.69383064840495	2.12551936055587	3.4585776370896	1	4.83608294684365	1.38191223265487	4.36276886438749	1.1236588552456	2.72509281884019	2.08031833479553	2.76670818602587	9.69652897837968	6.5761455221297	-2.79018551812407	4.57589182289358	6.64219751131682	4.12201586913203	12.6792993680803	5.4412731791366	0.537105319495324	2.64368737316316	1.78297471832508	5.16078478550303	3.22737040501091	1.84513775014017	1.11412880038006	-2.38955667371149	1.71674176285604	4.07575761627334	8.99956332128676	0.34612148483257	-0.633978073381179	1.75733134802814	-4.57342269032836	89.25	0	2
61	7	2.73203619163685	5.51933164118094	2.31889526416531	6.16158754345254	5.3868254936192	5.42520105661054	1.44291145036774	4.13083473207207	2.50449281801231	1.07724219701849	6.27840194734913	4.81753761752435	4.03140741257383	2.70078896312308	2.48960151688991	3.17084562161109	4.65177999196548	1.15358406342715	7	4.65671019615113	4.61336435701457	2.80557014031667	7.15073554568411	2.99267954361359	1.57615632014836	2.94944337733697	3.82583118110247	1.97260707984622	2.81398936489426	0.473930678958411	1.52124374820502	3.39028031054803	11.4139892858916	5.3585334518403	8.38375591637547	2.96349319484436	5.26466056527909	8.01121347654156	5.50330250393281	0.294088817359329	10.5579326629429	5.31464218016611	2.59779571786392	-0.436383671622651	-6.22094240155126	92	0	2
62	5.19530671207306	4.18767878219975	6.35293459099899	2.94762366611172	4.4424657498265	1.18564285657361	3.58497327740688	6.63087556860522	6.42973520410021	6.10694227011866	5.62370069076423	7	6.61772380819556	3.30431979602118	3.06119408424287	1.21145002119305	2.32433902978325	3.92791084784631	1.29181359334376	2.50049447263611	3.9417095033556	5.47449719580951	2.80934918202282	11.9672177902205	7.00900468539447	1.55670276948502	1.81815122401789	8.62142148857896	14.604961625762	2.55574638433197	2.87079082123367	-2.75212018712592	3.45024320171676	8.75604714934392	10.1313342885803	10.4107757857107	0.524259445934739	-1.20271948965174	1.82364631595482	6.74263044514965	6.48152797199428	0.20886848455483	14.1011928358279	2.49235804799993	5.12124707548715	7.6208348927031	79.75	0	2
63	6.72748099867408	1	6.51574267586134	2.85869382690748	6.39203580313889	3.02922133301892	6.74594945253747	1.08160485406324	7	5.39279786383514	3.22943120812793	1.3473268342455	4.14215944653438	1.63130991468846	7	1.4459021488172	6.76336667795097	3.90622913249616	3.91682886080451	3.00506084254009	4.24524771332757	5.49184817370909	1	8.36466912699917	6.4307034392798	4.39748298316521	2.9416494530879	8.72609452239808	10.6304966239853	5.03910081240516	5.75305526515402	5.43527988293678	2.32828820134388	1.31697653185175	-1.29132471358458	9.03333649936856	-0.63248098664859	5.74342569048991	8.53247170399076	6.49908773174819	8.9322828458648	7.27309347774353	9.13650119513935	4.29686828702878	2.25796329148409	-2.43548147132441	89.5	0	2
64	1	7	1.81559441861854	5.3167415446206	6.41068707634642	2.16313169844626	2.22352902463901	6.17011292819097	5.91680792845859	6.43328805384379	1.88067822529311	2.53617892560999	6.64268403686521	3.70198427985233	1	7	6.29883288105221	3.35502668186002	2.47118163421544	6.52437033351806	3.33670442686264	5.46720114884085	2.75886643288929	-3.14738615589149	18.156662874614	3.15913937965412	4.32836441257345	0.972527540060852	4.2962651450825	10.0290870698053	-0.361841215536553	1.31250557865404	6.63559851229862	7.15645775339121	4.38677038668575	10.2140260373551	2.96205854021864	7.56341269761402	2.03123740029137	5.17517604190692	6.90129199456402	6.40092105906933	15.3997873533921	4.16760920223861	0.0740984654742372	-1.91266390049258	79.25	0	2
65	1.15242271042497	6.67272410768975	2.79415511112867	6.35094722335293	6.92028950758357	3.68442044151043	4.87998669134272	5.3999823160922	7	5.10338150256923	5.68476245165442	4.86219772379267	4.89578433637684	4.11074594850935	3.2237744295655	7	5.45184267190365	3.80874019996103	5.01542411957763	5.36949809451365	6.35177091126777	5.43055379227337	5.86685410411386	-4.29460540693445	16.9554684726631	2.17416131068921	7.21558521276021	-0.122180370732629	4.1523347838723	6.99387936306728	5.39821170277307	4.32316563880869	4.79197577248009	3.40137514242032	5.18700937894538	6.32246421015018	3.51255858822912	0.195666217809832	7.16977092338189	1.84489686989269	3.50167299612829	2.29891409819216	14.4776242184858	3.66015660569853	0.952587261543494	11.755454773218	82	0	2
66	7	1	6.52096533802681	2.77522605061589	6.18022097514015	2.78032461694549	5.43455342814785	4.23357785241154	3.88898002267158	3.81684547938477	5.44277716002896	2.5627859801202	5.49246668729123	2.17775615025079	7	2.16619560141383	6.20753401289827	4.17985137107322	4.25254996076034	1.73747773188059	3.45577720054594	5.87734395500225	1	8.6092753249255	6.04000037012766	4.60465350832056	2.75130524483705	9.0230221499633	10.5031612462382	5.03349203299726	5.70468939882108	4.41542421201226	2.80752835857381	2.0127938137033	6.426215041463	10.2546184583377	1.03776986785946	5.82634458492275	7.92534293998918	6.74243867139155	3.12031804375759	7.68715663028133	8.42179981846486	4.61155951474489	-1.52896005535871	-2.51052860964033	81.75	0	2
67	6.84914782249598	2.37598629212155	5.66628939330406	3.52474017135935	6.43095637892299	1.98139445928835	4.49508713562285	5.78540554356385	5.82773620821918	7	1	3.42920096203111	4.45801929177175	3.08821585924959	5.05533995790007	3.82309524729413	1.7317168897818	3.02458288933578	7	7	1.76472105067141	1.75374981012632	2.65022586031907	7.92813927562862	4.86082414789507	0.721485819506917	3.72971703419222	3.71398651923619	13.0216433959527	2.7242968686495	-0.00548037316595446	2.02189713632439	8.10548212020433	12.0960421158082	0.893923365577881	5.59013926822315	3.75138407050475	-2.26760055343549	5.50674202485684	2.29971990730188	0.647413875701377	10.0946527802188	6.691019128309	2.6985375642666	-0.63879517510392	-2.42866219945998	73.5	0	2
68	4.60013527245317	1.73787990738935	6.04995168429892	2.22987316836634	1.82973396634639	6.11512889881761	3.39639105994136	1.12985682520055	5.61226014373352	1	1.591851558517	2.50505174819303	6.17231470916234	5.51769649005452	5.5096584411452	1.68666741675368	1.45237765576602	2.29813490083207	3.88136549211979	4.77430246188373	5.81937071866647	5.11977315756567	1.71019279664675	1.41395930449535	13.0367130967476	2.90323393546353	5.14474135336156	-5.06560936175994	-4.07680168317416	5.90252941844085	-5.43208416613129	6.07032787823405	-1.92888102131066	0.367024600052936	-1.09825621414408	7.55133317662855	6.354071003243	2.67897919472837	4.34446449645052	3.17673801411651	6.65842978935052	8.70427729855836	12.6508246407263	3.98686132332034	4.41548490911547	-7.51188540318615	94.25	0	2
69	4.69045531397426	4.57743399656497	6.58123420795051	2.57081684248833	4.35580170182386	3.82944997160865	3.11898724008678	6.97028436044356	5.83878483689535	1	1.59309295095913	6.59378987983552	6.3779336871115	3.79574931296347	3.01871006434076	1.11222903091572	2.95962528274737	2.51250823710955	7	6.32309146188776	4.23702802648214	5.78728918328737	7	11.4099831892517	6.56902488302985	1.43491439326563	1.88137623678486	9.67137512107172	-4.31476608683821	10.540465569363	3.17086349279871	-2.34104325743681	5.11259133570099	8.62877187291521	10.3762925575947	9.80555661222308	1.18713858368238	-1.84087364408051	4.4328923229509	7.5462926310794	-0.780107448083006	9.8877302783412	4.60067375700124	2.75148798350391	4.33939776252128	7.5559204862468	74	0	2
70	4.75596104723634	1.90717868449842	4.62213203435413	2.35810554853671	3.02975370125448	4.59630038520943	7	1	7	2.15155662713216	4.33901062730764	2.17222754333264	2.9922688459528	3.54048414015408	3.45184111695337	4.32403105562563	3.97074898844339	4.10277695436906	2.12061757754037	6.1109904758113	2.84651336033815	5.35588797663829	6.12360552779934	1.6603284525446	11.484093234973	3.62366846166087	4.5482992262148	-2.87400753954191	0.222682987275612	3.27933967896445	-1.72296718733243	3.91259033761659	6.21656089852705	-0.116121109083923	0.174625433942475	1.7462148780826	-0.254227129147409	4.16410780846274	4.12204514920087	2.90362846394703	-4.63119920536384	5.82846576928722	6.96726476918477	5.70003283701467	4.71561840859594	11.0958602346858	85.75	0	2
71	6.14092901648809	3.36611466354365	7	6.71674980872452	4.5263167248476	5.44825934038482	5.12696851323377	4.48029375418587	6.60432690296784	3.9143996423609	6.59792951257062	1.35591890941308	6.63786084516744	1.31611220052354	7	4.96749480355321	6.32887983792059	3.31504807002461	4.61190788085416	2.29900524214019	2.96971579457018	7	1.37797673820074	10.0422535064171	2.86050873631307	0.597002908319701	5.01190438401181	6.81765157482566	7.85123598582848	8.61977812716675	0.92495170389338	4.50195054288475	-4.68798088239569	7.22825170287877	1.87860243275574	6.10078417299708	8.14836407336898	-4.53729401911775	5.112289803951	-1.1636671649195	4.58468932378249	0.0494667968747506	5.35146702621219	1.73390625919095	-0.428098584310017	3.76161026697442	75.5	0	2
72	5.22683687671743	5.08936362221709	6.01498156028089	2.76972666159955	1	3.59922294861387	5.74627589751431	6.31395665435001	1.56784190311084	4.75038275794485	3.85480025596403	2.31268756409294	3.15615375640312	6.11499340434012	6.06615900627051	4.34962320795856	5.98599143467755	2.49268371495984	4.10193982483681	1	1.07584972152059	5.42716278926248	2.45127680462028	7.64008853241729	3.13167815157508	3.33669437934196	1.59344347291161	5.72165802640575	1.40073082416145	8.67367927674316	-2.13982153744301	2.45273226333874	4.20535138762616	3.70399556916311	-1.03576116022006	1.82496110426959	-0.327232221694402	4.41708212136531	6.09226818099782	5.4372534472827	6.42446925897882	-0.695748504976825	7.30659564293229	2.06663625208237	2.38785133963163	-4.33393150465253	95.25	0	2
73	6.40821855554371	2.13383930300636	5.45031199575587	2.31511285056591	4.743993868138	1.91896333988515	6.64018893033978	2.97330710268405	6.56337195999489	5.16744446134376	3.91283175472268	2.42051712696434	6.35173076136484	3.90833169849363	7	2.58149159773794	3.30053641504461	2.94052812393534	1.14163467795165	7	2.68543225550681	4.04703339935403	2.10056982081588	8.30908556369621	4.1113006072368	2.47586405693885	2.39010187898618	4.61102685779546	-4.88636972483494	3.57323292190289	2.83527040048148	1.80491791453492	8.75490372236943	4.26516800833075	3.2145546690037	6.61451157633549	5.18109800536801	-2.08321227294925	2.6029248890487	6.43538947001957	9.12576144670284	-7.04141359163345	14.2034728565703	6.37134921668259	4.44828467822572	-1.56079761465142	86	0	2
74	6.92717387437445	3.40937904107024	7	6.48251361895092	4.73319863620573	1.67151690187151	5.10941663277843	4.07616623059173	6.08215075759223	6.77409521784562	5.05799199801641	2.78737750132709	6.15052656223045	3.66950529192914	1.80420314356651	4.51855785326161	5.75575252399496	1.3026396828075	1.49690048986221	6.71795887624592	7	1.86489817762944	1.68829959417989	10.2264150332973	2.940282500319	1.35168732480014	4.9043426983786	7.1418995291082	0.901620408063575	7.49307914824421	0.413433498190509	1.82882027642067	-4.83437813835805	6.88508946961775	-1.36149235940884	0.518018987808586	8.26624012970645	-4.17327885863186	4.72978344575187	0.0188163974626341	3.69411982903104	8.30920664178302	6.44151358213375	1.93629176944094	-0.657329517272648	3.65372822986064	75.75	0	2
75	6.93710002201068	3.75537698674495	7	6.49311165111713	7	1.12434624933963	2.69666972778962	6.45897386338256	5.98379670506856	5.10186403309271	4.37659137693379	4.80941266366907	5.5981469527492	3.6537264650233	5.41026389654085	1	4.49498841464279	1	3.89994727569172	3.60511755021606	1.55199737552786	1	3.86713718371826	14.2978168996785	3.82979884553772	1.06497572568262	5.08496487246143	9.02037462026859	-4.25869937185866	1.67827490270887	3.23071495501862	2.04483899489134	2.53126518218701	6.98339236975755	0.185756162924415	7.25656003330098	5.8237735486362	-1.54816094016841	3.66345212906525	7.31978172690403	-4.36764117051464	-7.15750038539891	7.75049980070469	3.22887841806619	-3.77249414193177	0.234329731141381	73.5	0	2
76	4.77624681673854	1.26046504718862	6.49616787384234	7	6.07142896771283	1.13786028541807	6.34705347355887	1.30401245281323	1	1.60732710169918	1.54299567556681	3.06693583934466	6.92802053237235	6.52638195887864	3.08012682985407	1.28884048930491	3.84930543238247	1.25251499715631	2.77785624099754	4.10712135720171	6.40597198785972	6.0448866562941	5.90086009369794	11.7158251452917	4.39241807430026	-1.19495706236647	6.26724706946912	8.48551578770025	16.9177620067595	7.85178882030203	7.71792520606565	10.4569772363255	2.32968900465839	0.202615936691968	-4.42038906337053	2.25630568258388	-2.56579970133902	1.68311955430608	2.49580694308459	7.00502631259769	2.85125107294553	-3.52370311099565	9.57089706787735	1.65588128222384	-0.52200472874679	-1.22881449222007	92.25	0	2
77	4.08662717480267	3.09508832950795	7	5.36590072549344	3.67151251408183	6.10052666628529	4.25105104206623	6.62421804312614	2.69839217502883	3.93429323591585	3.85738565126251	2.32721119978205	6.87323105856522	5.45977578310818	3.71121238221499	3.79305204098037	4.02868072793331	1.76344931648009	4.89231916877397	1	1.55445102467014	4.13356239415228	1.10858804182988	9.64355939241537	7.6325992007921	3.58756011116079	3.43353648864476	9.20343382487656	4.05838389727072	4.09457600268448	4.66061129144667	8.55656094069412	2.95765606364214	0.190815626300983	2.50400635567492	-0.747067410114842	5.29698299309119	3.05627019022954	6.37267839028854	2.35623386568352	3.51640852227825	2.78636361568136	3.10131536888898	2.12797033910118	0.652141288717121	-0.893910640373969	80	0	2
78	6.39634940374713	6.49993054448448	5.62158202807155	2.67676537932187	3.35023832518593	4.56665937941068	6.61373747525774	3.58127661370836	2.45868140592695	4.05918926431826	5.35784856026542	7	6.46542229291249	7	1	5.17860269974289	3.65785055257161	1.36188884007899	3.02983916102329	2.20731541221457	1.79296038997951	4.38300389029268	7	7.46606526741612	5.73926964562808	2.6773630985458	1.48882889622477	5.72073309040728	0.699581841891584	2.75310083036701	-0.290618483408489	3.60247648495622	5.65304067775114	9.28436277864282	3.75014045958902	6.98783553489322	3.41824951147667	2.91422257506059	1.1491159679258	2.37075894866462	-1.84070683198638	-1.36498650457308	-0.813474601153799	1.73045785972751	2.4129906536079	0.346545518440141	62.75	0	2
79	7	1.94323943942873	7	3.76158148925687	7	1.92450555946842	3.62847334519613	7	1.77984033642743	6.24478127602498	2.00399905930652	5.82353450398172	7	5.68206462640531	3.49821873028441	2.08726144771435	5.65050402088901	1.74867743763874	3.19054207237148	3.51106629092195	5.64499885307721	2.72416883186915	3.49952064444035	12.2512309594678	3.4649433037062	-0.622178100660373	4.44435694248862	7.70902720180794	9.47269812177016	9.97649632365164	0.654242700213843	0.463588075700837	6.08524705413488	6.56913477002376	0.173912204154014	5.77484335514943	9.22146241211925	-0.762451574083592	-0.795906233156511	5.62317656307871	2.91085182559001	-3.70873888206488	4.69227172211104	-1.34966409551064	2.81318805262186	-4.32647014295454	86.5	0	2
80	2.28793937450567	1.310735950773	5.80722034046962	6.7712758181737	6.35499183878886	3.80855917220235	2.51951990617063	5.56486993654809	4.54710871759954	1	3.16414324063233	2.61068147815566	6.39161459681351	3.5255456306529	2.41336431374165	1.20237953112088	4.5878144931718	1.14466958566076	2.71665531259351	2.79797631396256	2.98880032399717	4.52004974672947	2.50289286289526	10.1585001453231	6.81582232985847	-1.76595064633555	4.0282975251778	6.36998025822049	4.40235022195844	13.0709801405376	-3.08844180572681	2.80170024722741	2.36289089791658	-0.035217907800187	5.0552469565522	8.06611859214007	7.89991050088955	3.09122165796329	7.73462435186324	12.5801850223411	5.06325423341852	9.63975978061062	-0.669202230024804	-0.955256435353148	2.55184889357882	-2.2743608618993	88.25	0	2
81	6.05265794679315	6.63225037097772	7	3.72041575026262	1.68955915424848	1.91432030991938	3.65457547093793	5.20054176234929	5.85087779210133	6.46647136438774	4.6716130530837	4.07506463326689	7	6.36501068135796	5.72512210768401	5.69144632738236	5.3142375884083	1.25787498208516	2.67340221477985	4.85327151089435	2.15267010306202	1.62828120082508	6.40540495356263	7.44020998934429	3.90630779390872	5.98117715141953	3.99102254163627	3.99586158056214	10.460457424671	-0.637853207728884	1.42669041257487	2.61026607074574	1.24340048541278	7.60928332751435	0.328371608005497	5.48201708776208	1.7839204157829	4.620036097986	5.82148703885938	0.453062069839009	0.301998766372491	-0.765488932989452	8.30249285289566	0.899319044352683	6.885159606737	4.8919795114187	82	0	2
82	1.09064539185356	1.44386975519057	5.42147342870702	4.20693570465973	1.45867432470345	5.82248099091001	3.43937726556252	3.87635131216327	4.88416639105096	6.44142032837974	1.07928753935593	1.41069094480962	5.25323499511208	6.70133613148981	1	4.89923163189375	1.35825958331331	2.22565807707644	5.81385274598534	1	2.94993474094722	2.67760598040555	1.4301361629085	1.45144033063906	19.0472916353154	3.75820609954793	10.3201429308122	4.78898712022234	7.47074821276083	10.3381158297269	9.44529398163635	9.85029351530057	5.81425828858766	2.42700650517003	-1.96363306859048	2.68931013946526	8.35272751284582	-0.202328382120014	3.80061057039391	5.57543078745151	-1.75193477192047	11.450531383144	3.6455297844656	-3.65878117530145	5.60441272075305	-4.40715357890892	81.75	0	2
83	5.49559811836975	2.25243428239158	5.07706877236815	2.64998251453801	4.11792664328061	5.48905425980282	4.01738331281428	2.95990804301502	4.30053562006861	5.21380082615507	4.71070197900728	4.97009591468723	6.91776432435134	1.10549912388682	3.34263547786792	4.84283424753518	4.79457009380504	3.94929197809337	1.74285952528416	3.40788870024301	1.10953837374596	3.60341045824438	1.17476752411904	2.57194141916338	12.314573434547	2.90158422497061	4.9227843138994	-3.93488169706066	4.33870200233102	4.56395262812101	10.8279454878015	9.03034301850763	5.220116330025	3.4725442354947	4.48198494515789	8.63545265311762	1.9153870116789	-4.13426313628249	5.86905269379738	9.89618000869273	6.91839854705082	-5.7835505608516	8.13493255113882	-1.0148732521909	-0.356408537016703	-4.79138909724072	80.5	0	2
84	5.54738172491596	1.54352253402579	4.21206076225568	5.87805490821807	6.02006371360884	5.95391219916513	5.54041382903767	3.30834632170086	1.85535977705364	3.05073808910069	4.08822850055396	1.62671239774838	6.02317456396971	2.72678740761878	2.15318623958151	2.70281823910567	6.46207810972394	2.65296463181899	6.08128056961386	1.83964514251331	6.75264832191546	6.73045077209773	4.63289991161488	10.6995855260094	5.01392907499002	0.944658912545487	7.81209393358955	7.55489628344174	10.8729246624939	9.99233982531027	-3.00145543246214	4.63434298530568	4.32717845901203	3.163861677666	-4.94424805311716	-2.19366484344865	5.33439677889153	6.97114243637366	2.81716057348512	7.84117074552502	-0.234007026358458	2.04853376334538	3.07596410655247	3.99572101371408	1.9694434942043	-5.48208648281462	67.25	0	2
85	4.54302873888724	3.15819354622261	5.48408321699752	5.22151795955824	6.31987976852794	5.1278105226358	3.89888591063719	5.90479803363237	4.14287253773048	6.59297758528468	1.80686381941667	3.32047593377962	5.47230692922408	2.1622861309331	5.39579244199161	5.75121112087384	6.61539106380448	1.85422653653413	1.69655900590358	1.0325079254444	2.3144448778484	5.91795090403036	3.00211100968894	13.3346937520009	1.53601587964891	1.99172901594351	4.33192595336182	9.27619697088383	5.29254193862114	13.1284415566768	5.10072224914212	12.5325234391947	7.40716665717611	1.96041449134456	2.33870067789818	5.54934298117235	0.156992218666793	6.80199996861026	1.07055212580697	6.77465601080863	2.61359388125957	0.807923743893545	-0.183785611720564	-0.322570614343567	-2.94439158706769	10.4816470790382	81	0	2
86	5.33016835436273	4.76940846277314	6.93989545747245	6.27758768741176	5.7033278954006	4.58893884513579	4.93891817938098	4.30263781337517	6.56606607159725	1.42524355845181	6.27908299342847	6.41890232130983	5.20879495125599	4.45138846651591	1.27125059893633	1	1.12550694190969	6.63445398571254	1.59096933106529	2.25261307834029	3.92270243611199	1	5.77973638824726	12.8524760009358	1.04312663523338	1.48489556383912	3.59782340990556	9.6267220022817	-0.839358055097973	4.97043174137349	-3.77772770027343	13.2844141802809	6.1288509448682	4.3820726856383	2.65609567700369	5.98658356309693	9.42592643775662	13.0398239173942	2.20853164951173	6.76621409355868	0.66984260108638	1.1045141021197	-0.629196475343092	-0.341112970560355	-2.61518060615106	-4.60037137708411	61.75	0	2
87	1.19000923364386	1	5.35078560904277	2.9619413579932	1.68632570162341	5.89702631534868	4.25152219792359	3.17513139131169	4.67386480419082	6.43646193077697	1.91233565272525	5.96104062408989	5.4118181872212	5.88569777370422	1.21648131452517	6.57630555051388	6.18375858769498	2.0734758326469	4.0279633276612	1.7234110179623	4.42894591549676	3.0322235288894	1.24085596118469	3.5387490645015	20.2269202651984	4.49872839030388	10.6394316940662	4.77883638128403	8.41138475175579	12.8390195678101	3.75369688441729	10.9824131631038	6.17437399953603	1.70163936128895	5.40714201713881	5.43890579786389	7.73557863234802	-0.150541779816047	3.61566973417951	6.13470513321402	-1.5946358036005	12.3297323550347	4.92737962095923	-2.17511777363655	4.56340300803386	-4.54674464506156	70.5	0	2
88	4.78930619249848	2.8277558111898	3.85900631076763	2.28848948610738	3.86276139020965	5.41306733132375	1.18660755680107	2.73719574248251	3.48091985673377	5.524697144799	5.50592246484063	4.46200600628949	4.93072915697068	4.13996407701009	1	5.2885560267274	4.59708319207485	2.67461089277142	1.08057113264725	1.39942148842362	1.57666777159986	1.33643664108263	6.97763597809029	3.52101850156946	12.7990551800901	3.52666737517376	5.24079450637474	-4.28838491568915	4.68994570369032	6.96041994199164	10.3165382548579	9.3082736793991	7.87517892118301	3.7339286629893	3.55700544032904	7.78381979602479	5.33966946228542	-4.04699088687696	-0.647830978791487	7.07811835382027	6.96562344907348	-5.29682078578976	8.00900418455792	-0.301078274473739	0.364834333806677	9.81252880246396	61.25	0	2
89	5.16562340800028	1.73269323509281	4.77190464495506	2.57770785309464	2.51095165434249	1.4500418312425	6.84873756421641	1.74528000462057	5.89798254641645	1.6304994854131	1	2.34541879205905	5.87113479481461	3.64767177691006	1.5644562877751	3.70336733738575	3.94081177269425	2.83871438312239	4.57414741472308	6.79383777832076	4.31825892604898	3.68049336117561	6.65990219409605	2.16803006840385	12.750878996609	2.46881232503716	2.75152565588419	-1.71514914732695	9.70573172155758	5.97863872485558	-2.51264080785608	4.98229235210829	9.22235401840166	5.00857012608749	-0.89367100292717	5.01814694786428	-1.51046952988812	5.92997975929643	3.5034025716146	5.44401180410065	-4.49271500959182	4.5086020105231	4.73614109364223	3.25638366034092	0.0553905577593005	7.91726151412427	80	0	2
90	4.87066587739019	2.06934142893047	5.36335597160353	1.89350799450653	3.89886937450026	6.64367850234566	5.54022402365142	3.40533544143449	3.98213430412484	6.22487399370559	5.36139641567728	1.94044096864436	7	4.0231813144433	2.10843359114143	4.62434529273371	4.459991866232	2.19641666531894	1	5.32524745685798	1.2130385148024	3.18703662233549	6.15550599759251	2.76523193906212	13.6672012139833	3.02894666638755	4.58867500497307	-3.23539707216844	4.58405529744644	7.03796080061936	10.967177909229	9.16584370581968	5.08755600316484	2.59571737698164	3.81343128390266	8.11313508508369	3.23123776401738	-5.01257560924988	-0.699028643747963	6.49299539118239	0.0635530257469355	-6.04575549184051	8.07226377338688	-2.64476878934227	-0.0342151562947003	10.0109566830038	79.75	0	2
91	4.612430159774	2.62733238254366	5.24659907118685	6.17751291257742	4.37072996794724	3.3118165528985	6.13268921376406	1	2.48364573096025	4.24586375179992	6.15179827824328	1.21769045857729	5.44081268681061	5.03505149125228	4.981953442758	5.15823976416115	6.38776714664555	1	1	1.65654965945378	6.47176160701351	6.84834528061361	4.00723373938081	3.23444345309764	13.2175431522911	6.43156243720218	7.91625168554312	2.67735406720805	8.91814616688339	7.52039191101184	-3.8664934844874	-1.1858204094541	5.83894373669284	-3.96785775877312	6.83629434699078	10.8248605088091	7.37926425153655	3.42216866107205	6.56174659909305	3.64489514268092	1.54690984829038	-7.68130077790351	2.91968476278432	3.95485874223082	-1.49415246055579	-2.13376987677972	79.5	0	2
92	6.31378294808581	2.79327130156944	7	5.16828194094878	5.00224846226209	1.53159924041709	6.10993350191757	6.25633871839657	3.55454409652142	1.55513799947679	1.39896231981407	1.38584242536508	3.77788542395653	3.65702061586067	5.70258011044318	2.3519111509458	2.49599202375874	2.42307977807443	3.75468259892277	4.13389583786955	7	1.93303292806799	5.7964058718638	8.06858369935897	1.47865584632558	3.71047612278532	1.70376845490019	2.52570581732665	14.9129812196166	3.82811753187184	1.7566602262939	-3.12906471369858	8.23325733705818	7.32902263101079	-0.275486272605927	5.39688481327617	1.51576007348306	10.7228975513847	2.47099821070186	6.0985134566002	1.6394064090147	-2.53817204994637	11.1615560168873	0.969589515120596	-8.03121583675491	-7.07448146180891	70.25	0	2
93	3.68776114222212	1	7	5.07854302252543	2.54934070924004	7	5.81267015685197	3.52790366496444	2.73944858185381	3.0993692384698	5.38195627182935	6.50075905137113	4.94032291291347	6.62467252170393	5.71203877452489	1.04458000766034	6.38229340377099	1.65685136958362	2.15673947527432	1	5.66360100748183	3.7573800436947	7	10.2261948084888	5.59966435241188	1.90735998269239	2.96073648685072	8.72920900716754	7.79297729593188	17.0141067052168	6.65364687796898	-0.352417179017803	5.00860972686954	1.64058349260969	3.66996808924553	9.31796967057524	4.44166239968875	-3.19617717985154	0.089464692653756	-0.484441125766079	1.0255273034683	-2.62323523819837	8.7927274855398	-1.99289140858398	2.22686400303024	-2.816786699254	85	0	2
94	4.86849296508221	1.62192530737035	4.63844182702458	1.73376182852388	3.79750724583422	5.85056616079432	4.89606144222629	2.50389673981093	4.20151244041398	7	5.36821006973213	6.48187464613821	6.86863373000812	1.14827681881713	2.39612094681473	1	4.180687953342	3.02007827618232	1.35403707980296	1.86940212790803	2.27456664270869	1	6.33391131283201	3.94294601617528	13.3000345308964	2.93916452671688	4.84424691239281	-3.29032878022912	3.61439773430019	7.42774940185801	5.45742666818486	3.95834521742034	5.4588034028278	2.22287226079821	3.67022259617833	8.22145652796821	4.71911817160552	4.83193043551877	-0.323600213817164	6.66108309278142	7.5924919974376	-6.62466445175118	7.47411620623252	-2.3368406643858	-0.768289591066454	8.46847700988666	76.75	0	2
95	5.85615327887252	5.40312085979733	6.85543922561157	5.71881774553991	5.22680880998716	7	4.66822706302392	6.83181853203018	1.43032019146516	7	6.71223135476446	3.1625483778062	4.70049436692271	4.16974883388913	4.22711545033598	1.93189930616464	1.13362489765584	1.85375900485444	1.41868197900984	2.35215009136954	3.3284793833187	1.36495361179486	1.6226803874409	13.6276804967251	2.03606635932831	1.62770528731065	3.58070010082417	9.97011651646424	-0.872356818737458	3.39656201188951	5.36213461330418	13.3425877476085	5.60719816821809	7.04816447320893	-1.27127621199428	5.42778590577907	8.96643548943802	12.6563036045766	5.50125658168219	1.41360211639614	1.07756747679209	-3.09121682093047	-1.08621935629711	2.29994655943251	-2.81457664972534	-4.45778209228742	50.5	0	2
96	4.47296013228858	3.16905441093049	7	2.03492425170804	5.19867894593039	1	4.23614595247329	6.34242356390925	6.90327002068763	1.56883269140399	1.0966416325496	1	6.68570860274999	5.60936640987024	3.76849179020147	2.70454380666381	5.97044836925715	1.37333515607721	4.00040569943805	1.86276608988751	4.498377534519	4.53895161256443	3.29697223397905	9.26374239801685	7.93039658778304	2.03999471100286	1.51067326823312	4.05617936360709	0.877554078930396	2.95961427940807	11.7327536235527	2.26435604815302	11.0104633236593	1.11541403263525	2.8435613362461	1.81974924735613	3.72514687442228	8.17781517422824	4.64374245302594	6.19581779464643	3.49675085032281	6.17553877955031	5.83080114280011	-0.169073163488896	-0.918548446411137	-2.38657190815432	90.25	0	2
97	2.46053345572118	7	3.92437726907166	4.55458368919569	4.68172178817042	3.7649584058347	3.1237623350601	7	5.08361821373508	4.74532313784955	1.52533343177699	7	7	2.94134397368358	5.47795024952902	1.62299317238785	2.41762988020548	2.94001856868922	6.58343903052348	5.64224589271203	4.49679967912565	5.89679260306934	2.6369600950251	4.93770385714572	0.779067187574164	7.90193063573536	-2.25769062151516	2.88963276015165	-3.77371078834625	3.01924402733838	2.68171980507049	-2.46946725764138	2.85819458528289	-3.93469816134135	9.96580484930191	10.697804329098	-1.5424091624824	-1.83289561317643	2.26753657551337	6.63909344553859	6.77503892643236	-0.00013102522647393	14.0265288778099	5.98487235284035	4.03740178466013	7.02477292875317	96	1	2
98	2.43175430703549	6.39908635317287	1.99755756927964	2.7964688219219	7	5.06685100725473	2.03481936558019	1	4.20777572016094	7	4.61412870445834	4.13740940094717	5.9789993261241	5.69953013988989	6.31520103110534	1.46940125419057	6.97820988176263	2.11882602074744	3.00765732514995	2.62531736088728	1.93216680268901	1.80437629152735	1	2.74872982282025	-4.85414280307964	3.69714491312786	-0.78569756878179	-2.81544683262829	6.39686118784282	11.5592217387162	2.06990280877103	10.4132003238092	6.37214627270559	2.18569901674684	0.722206954640148	7.27523629908526	5.51051634876448	-0.527282878495077	2.87896690781061	8.02819975495327	3.65317071252636	-0.20864614109745	-1.3951716795382	1.93001680469231	-2.04978861809139	-4.26464971428636	96.75	1	2
99	1.4445362562644	6.79336129561648	2.4649581036503	3.96053850874355	2.78160239617758	2.07223002692163	4.82988112907455	6.57223784264465	3.64054361831678	1.58938277528667	4.69565800866217	1.55822944194429	3.65661647696683	3.91718813449519	7	1.62455488037682	3.84608260635724	1.62457291801849	6.31823480572971	1.08092874935751	4.06663010926428	6.50996523420709	3.6786545796406	7.92911271880747	-0.232885914877795	7.67292927503465	-1.70917081332119	4.34511758043226	1.13149871366407	11.5866267140689	3.75873139307891	9.46532833608764	6.01077600972037	12.6102173402929	-1.88879293578395	0.721333210012048	1.31783331145234	5.45648079728806	7.26177133132301	8.31641861299591	7.65392513609614	12.1042604890927	5.27629919261866	2.37776403073587	3.09811879994907	-1.73645133880519	108.5	1	2
100	1	1.54429717109235	3.50832144703862	4.79752608090609	5.50288803001872	6.5079165551253	1.34118530959721	4.91119589226736	5.35809234645494	3.16049639951292	2.03389648395161	2.23716556727579	3.93131528519521	6.82589804522538	2.26859142410023	4.03911358301375	1	1.48433041799207	2.16753469329016	5.70263301286082	2.79524837235046	3.14517438611498	1.66250159520254	8.24704968873706	-8.69717766863509	1.38959614469989	1.63661556610403	-5.45754283727684	9.59937241498988	0.999335550021507	1.4096084381159	6.6056214925612	4.95809917133156	2.32710354181706	-0.468779960526606	3.07253842169786	3.800399082606	4.78076200096287	4.49674694743567	1.86948266592678	4.81766854454387	11.3846845120247	-1.31021335762859	2.76576993711597	-0.0392258306070752	3.42152617961208	97.25	1	2
101	2.25995206210533	3.04319374333171	2.0724830334487	1.78629355580453	4.05847296733876	1.56794652244385	4.14934849778523	4.70328619562939	3.20535529717378	4.35656807124606	3.84881600379015	5.52493299173217	4.5808098913408	4.638141973189	5.89909455828347	5.99329757140226	1.22886899974668	7	4.80711273402492	1	1.58945340277178	2.91068361247283	4.85003591498296	0.823891049676471	-3.61740561698824	4.4491895555023	-0.849619953668815	-3.60377503484772	-0.605479696090354	3.15692418161752	-3.36375279541301	-0.714646723840719	8.70372144468299	8.57665893127337	3.44044872323823	2.55627288190775	0.0604481116973759	3.7776842728467	1.17960697881811	5.69663764342603	5.05120672472771	10.4226659156812	5.84225153886428	0.39013993692618	-1.46147121811146	-2.75943259903871	94	1	2
102	1.4493196410742	4.0309729479585	1.66956955597678	3.67053413648585	5.41607492134039	7	4.80775544147247	2.6641327385978	4.68823359815351	6.55153887966253	2.48832420239765	3.12297431021861	6.61735236962963	3.69918302862596	5.88487017898711	2.69793728899924	1	1	4.61882056384658	6.41786788315712	4.45331199488095	6.81358769222726	3.34207449361888	6.25828933406514	-6.52465595763943	2.48412368113952	2.9110052786909	-2.89538844721666	6.16256252160567	3.53602768731608	1.14264308966817	13.9469967653674	5.73105889624959	8.03222583426879	0.658891107662061	5.28748560947239	5.02239472578687	10.6650174557114	0.268911680481696	6.62829026190212	4.20124769407956	11.092434877658	-1.59672313299477	2.52376517058653	0.804078542868749	9.70821475794204	95.75	1	2
103	1	7	3.56613236288757	4.85045222506371	2.78512733225566	3.14578437972765	4.70080424001391	5.18582504612557	6.28672609477323	5.91711165111538	4.93632157863195	4.01018328347729	4.3107486010539	3.7531223464988	4.7736568708755	4.71357149030275	3.8285910409027	1.49542623977909	5.35839621175548	1.9857157671521	4.41617724552625	1.786175948821	5.44817550494156	7.20709055271979	-0.0598911414019995	8.88988669170885	-2.36082068130751	4.14952342093492	1.6288542601795	12.2199579030257	4.63140301266582	9.13338149216646	6.97492146796263	3.48426318939097	6.43158602136336	0.566792778477288	7.51610059191951	5.6131129634774	8.28647729802011	4.82349331739806	1.52035607359409	12.5741096151669	6.74794688217122	4.46803778963065	4.91993939872637	-1.05060971885263	87.5	1	2
104	2.04471242754295	4.88727602088186	2.76052659860184	5.28814659629355	3.43032768435929	3.6964963080017	7	4.50898805841342	6.36662426682048	5.6611176717236	6.05554994947282	6.22437228362522	3.05270258591624	2.62788290582737	5.6595509211642	1.60653636246125	1.90295311252666	1.43047722176281	4.87015343842425	6.65965566379579	5.95633903275775	3.9222453846423	1.06015789824685	3.84422551800136	-5.25329002646231	5.21956734195335	7.7381607139826	0.836034035389254	9.4236616742643	3.85934386571543	2.73489156631894	1.1672474068113	9.65027816507477	0.830368289726266	-0.688938746193387	7.24076446572594	4.33038163145993	5.21807050088926	3.20206827118746	2.87622855180209	6.10651296629525	5.03423344703603	0.906696279235743	6.24115278738042	2.52590876630499	10.4068232099857	90.25	1	2
105	3.99585296486595	5.04026810248959	7	5.44556701795677	2.5681738083014	6.80480280912855	4.25401319333582	3.66994994625982	5.30415070373746	1.47773141184324	4.31928932773115	2.11742216958177	4.78838410681328	1.05384701157786	4.92046886844537	6.7172662135582	5.77613129309055	2.31544911502095	1	3.81476348190809	6.60395655110478	3.77077100778385	1	6.49628769930315	-1.52971686401923	8.22646220631092	1.50186080283474	4.6497025798773	1.23479777747312	9.58718315370263	2.10445765260015	8.32230545253959	1.70096143005178	1.2976489347607	1.22705917463037	8.98627907913028	4.28741266371224	-2.48745372134379	2.93748698536564	0.505431300823212	-1.02282759112885	8.49377854073784	-1.14503316339383	4.97482665875798	1.90484015325279	-4.35371988952996	95	1	2
106	1.75893440615531	6.03505042008044	5.14130704269707	5.62515735043362	4.6039697067845	1	4.44239893087486	5.3361180240012	1	5.74478246523409	6.40046178694542	7	6.47468114030599	5.19467284179925	4.34220057045066	1	1.95060314707178	2.5562312451336	3.05336454106993	3.6107422715507	4.04480384754561	2.11491345450654	4.3587621524229	3.37786791369408	8.1720976307151	4.35039408590931	4.00897243593585	0.324161092756493	2.4199547867511	12.5444228599474	3.69909753367465	8.5751076127735	10.5420214165311	0.763527415266984	6.26141775636115	2.61423010797115	0.574028374860875	0.297546078715483	4.85877923846724	6.11140356965038	-0.259272040490398	-0.846007381441555	1.00147148861754	0.572371819601066	-2.95249727141772	-0.880116906109293	92.75	1	2
107	1.96454130380844	6.13980761144313	3.36909531655722	6.34293088340991	2.30155362923048	1	2.49831174152612	2.20989310035627	1.71503975213043	2.07283597311713	6.4407150728055	2.92022943544224	5.22560605303132	7	7	1	1.74989146718391	1.53140769315553	3.31099485660832	6.65645294981	6.57889119580644	5.66005715354072	1.20862580541056	6.09431255101937	-7.72423463915494	3.07502387429256	9.16886117773707	4.59609275429329	16.2988901114068	5.94519024709677	1.28821598065546	9.45888715843765	9.68856494088944	0.0612221225223184	-4.09505747817385	7.58912033985966	-1.30279961971985	1.12068259997979	5.2659662336469	6.94059622158869	2.43283142246301	-3.0467647570101	-2.28030861074164	7.11965580683884	0.96110410729542	-6.67945740680139	97.5	1	2
108	1.89479561353737	1.8292466431493	7	7	1.26250923324221	1.6165578242427	6.02805438323184	4.95667684450219	6.0977657255001	6.99187751566887	5.59867200093914	2.54713920134097	6.81318894974015	3.56806221705997	2.29953718048649	6.97296429325627	7	2.73038025633097	3.94154898610149	6.94487409391996	2.60615797686347	6.21054036075187	4.98732918992503	2.16336956016425	-2.5133033936952	1.65017316936657	2.74760787372858	6.77061918533086	4.21971714454618	8.18613525498204	0.0231326576761846	0.791630026711745	2.58380719016077	7.33285382468811	-3.07430464366784	-0.867751826143199	1.17342184331365	5.64721799756295	3.31870078421846	6.07197299261899	5.44241348446081	0.697315635146685	6.63370674919684	4.31153985052702	4.50695714426358	4.9141437980607	103.25	1	2
109	2.24887198570747	3.11009465807711	1.41044485391465	4.92667133293461	6.3116278891518	3.40033295561111	6.44553643680939	1.60606599659927	2.32457176451373	7	2.36320778459158	2.18971529562402	6.15188827097962	6.45746525546242	2.25469909431428	1	1.33322403581636	2.21236978158289	4.34400997816342	3.87643114972705	2.90953082240276	6.1898821201706	4.81556277126184	8.95700789562824	-9.38654658730315	1.32338636485856	5.63956901927413	-3.18902803653458	7.56130199068146	7.05697737806473	-2.16547704838002	4.18151857903335	-4.38028576920453	9.46841351313869	-1.49973909720535	3.2310728604247	7.75100881138372	1.79767663004359	3.14037116495262	7.04558613581936	-3.85329646521175	-0.515238736967274	9.88352636829304	4.70151203200402	-1.55836777915075	-0.0458713357218285	88	1	2
110	1	6.94296206006833	2.24583112474443	2.96604645329312	2.85473803064949	5.62571406293132	7	7	2.76135988609748	1.26798068440109	6.56182573871378	3.0311693113624	5.4826779985992	2.86910414084388	2.69089998482737	1.60765349673361	4.78397117060167	4.16646806625263	5.14164761997774	1	7	5.31283823178924	1.85690391599542	4.30406463866602	-4.15172494848678	2.30745836741169	-5.51515973849852	-4.32286229000784	3.57830487212572	-0.410076347222931	3.62678737166026	9.54643105592459	-1.59998482349527	2.58353495563589	2.15374367694786	7.22962955697734	7.81437194667213	6.03001387094268	2.98523525684151	5.74897946002329	5.90186442408851	-2.88994430786338	6.15463351547692	3.02041384750615	2.56811306137251	-2.61829480305911	91.75	1	2
111	1.72236917155902	7	2.84101195864802	2.74918883738977	2.77767005184182	4.12940616714218	5.98164381303715	5.38537929455074	1.32401495838759	4.8513740343246	2.67662279308313	3.67378151528739	5.03156527199331	5.83584777316761	1.72247722133271	1.72467397905444	6.94306372277719	1	1.61384481279462	7	2.66332897685473	3.45411609972121	3.14500026125368	4.47790088657047	-2.19275334496364	1.57328660234351	-3.53672973708975	-2.81824237171632	-2.1209600542108	9.92153566674236	-0.303402708781562	4.34262559810897	4.94677121877503	8.73099172545285	2.40046331478901	1.33130015537453	5.27447848339164	3.70951174311299	6.65338165765162	2.6051357853183	-1.01149873971506	-3.03418110002461	8.25958978267693	2.90056316039581	2.72631844334851	-2.26176771224649	103.5	1	2
112	3.92501557903647	4.68600982664513	2.89563275126998	1.77189221584246	3.64113384382778	1.64659105122179	6.17842823011993	3.53331454200766	5.61905556967737	6.43714670059733	2.78256867914587	1.55343137024046	6.76031626495365	3.15035259023594	2.41870092124176	4.66328577568052	4.00144964001681	3.39126377252961	4.15605004742728	1.81932384732621	1.26415727581243	6.23462908484902	6.70517100090008	5.45096356832388	0.790356598528318	8.87083750574067	-3.45822963357988	4.89663206023182	4.07665787561574	4.70704597875767	6.10855227032654	2.95572207778129	5.84255543954517	9.31792605158358	7.7825197909667	7.42794867399297	-0.58406449486174	4.4243813023304	3.314750500131	10.3494336979182	6.92935208405457	9.7247896420304	0.10033748589126	1.33670391219613	0.323233535325365	9.611812747357	91.25	1	2
113	2.7798319127331	4.8433543648673	4.04497681742614	2.13593454127988	2.68634766239109	2.89491666844561	6.5290399007675	1	3.66470480079995	6.94027074634476	3.47543106358728	1	5.13354486959224	2.92654833631786	2.33235451729086	5.23561100605547	1.2187822241703	2.9948506287027	1.53284164915894	4.32781066604545	1.66545158545139	1	2.15859494095413	5.34271259901221	-0.965927018601305	8.08802848530827	-3.51915875696418	2.96716471417858	3.26340888023131	3.7178207319959	3.46753476538476	3.30427332033536	6.04612126045036	8.3945807208138	8.04211264448784	7.69119677784098	3.45574518199818	14.6542195351564	2.49875217467468	0.109495072283048	7.09602511654719	9.79092968430194	6.16440716907357	0.101982789398627	2.77627667813381	10.544722751102	98	1	2
114	3.11436506988808	4.42221239534942	1.04550646345417	5.7717203179507	1.53283460919448	5.75996245890073	2.82208288735448	3.41008448325744	3.6380547744921	2.69870681435972	5.48706811447966	2.05238925428781	6.8871537160164	6.78197541755562	3.14296804460279	1.54823212557271	2.49723847768168	3.34422382401121	3.02293009660273	6.27431155329261	4.38414892512369	1	3.85889997961146	1.80506355577286	-3.58074943567679	13.8292382490154	8.79339055009953	4.68435101651486	1.1926174961527	10.2643017672805	10.2828478994027	10.6917371702013	7.9467243687814	0.350098616041233	4.64388817433271	5.19773343353359	4.16784714135408	4.75518750487169	3.36924068242704	0.357917419673244	-1.39009441948398	0.250148286157123	0.80977045480986	-1.33928137368949	4.62725253406645	-2.88534533054	116.75	1	2
115	1.33429723931044	6.81469907631325	2.95544290165698	3.35914543674694	2.63274125646459	2.50620661504189	4.90720985626493	5.30288784337042	3.3011754306444	4.48328716347164	2.73876623649714	3.33666114448092	5.71546460178539	6.12354782377767	2.23408527395588	3.49440443456093	3.42938729252226	2.34760009542104	5.60455372369729	1.81670135423191	3.56368557849202	7	2.24336980740686	3.89709544036967	0.593117140231799	7.22986842743147	-2.50904870294275	3.25518665538823	-5.76302913291605	8.12804671501136	-0.576893505952859	7.28690146423973	5.90456827964541	2.9177918159709	-1.66293778507326	5.26965246569654	0.196829423297278	3.34830679863549	1.08254095517192	7.90928220377964	5.90753730808076	6.22792479910597	1.44722005557047	1.7542917478947	2.72703392375129	-4.01264890523818	93.5	1	2
116	1.01467084470446	4.52524760551619	2.24543440773142	3.46426354045752	1.97680228055545	7	7	2.38175942943853	4.88081360453389	4.05837451816887	3.6695090274906	4.85938082792103	3.39550068648524	3.97424393329022	3.04405022062057	2.72000195056042	4.9889920821574	1.36549359505571	7	1.6354709554742	1.35963697246229	6.51626688935272	3.56880049693299	3.13937589807033	-1.94481010737243	13.5161438661107	6.72524341854727	2.80028148164186	-2.23195184783758	10.196947822426	9.27215024460863	5.57292478062218	-0.587277246909998	3.9803125224408	-1.45546860618806	6.92750753743941	3.7427475932234	1.88714171226005	9.00678289175129	6.72234441962218	-3.32560303870054	-2.50140044520088	5.01597090407731	3.55332074403081	0.167341064454354	-0.810705656863996	86.25	1	2
117	5.22494248069457	5.89863898055841	2.24098391160397	3.46424656313366	2.23828828462606	5.34500743511953	2.21087562039937	5.88155200142317	6.45163262767634	3.04552364010267	3.176974550131	1.00651891193146	4.64423886639104	2.05159103776623	1.00009088391659	1.05042911924011	2.68256750680211	4.48310686597075	5.47690065300826	5.17328804369699	4.95708538067071	5.68511346789241	2.98934333509757	3.42670302143379	-1.87544010952513	8.82290843087196	-1.91645515070975	3.75874441905485	-4.95076698222263	7.57833100256953	-5.43687981811044	2.23693028692412	5.93887028221012	3.81914268309728	7.49407997456389	2.9935319071251	3.0578744148227	4.67447492714455	2.58079166860801	3.36239075614961	5.87804459317163	-2.44539780621575	5.04206387191258	3.97998222733727	4.93772696944521	-6.45372985497026	90	1	2
118	1.93153867462095	4.57702290203751	2.12006745687786	4.25969975232412	6.70340403270972	1.89449267550484	3.12344142365295	5.13988071076707	4.69684926598291	6.50851114423792	5.77539876189715	3.55229501348065	6.96896887203433	2.85650439766171	6.48518430293494	3.87395947596138	1	1.17472211000387	7	5.92699268370102	2.35621246561382	5.33631204503697	3.45256527258148	7.67140218376073	-9.84323250270178	2.67048214583866	6.02532742267905	-2.85787149055421	1.81928291804169	10.9376297275609	-0.0640973785756078	12.2221175897568	3.79850732078815	11.7989090936033	-0.836055790033653	6.4348991314245	0.193916623952402	-3.49204326359408	7.06513931334632	1.66038778254066	2.58518381089002	-0.498240024589107	6.27068142391507	2.15334748986216	-0.00290543361652673	-2.10514788289184	97.75	1	2
119	1.30273546571818	4.92474261688834	3.57846821092094	4.10457942588283	2.7356385393064	5.51428603807414	7	4.75421125628693	6.57394484749713	6.03326250323715	5.12605663681531	6.14072525935977	4.66952479652866	5.20425951233672	6.19835893474728	2.30192553656822	6.08880044810347	1.79903005594429	1.71859606320333	1.06486093427284	5.37673412544097	3.57168956649699	1.74509126499331	3.2721059011297	-3.72182800710343	5.51279089121458	8.2152206238663	-0.620027243635452	9.94036375024956	4.4341966465613	2.85723574888897	1.78109539958463	8.64274320058621	1.19608434890637	-0.356132407094843	4.99901439783597	4.39447575109171	3.85728895624477	3.68711327250592	1.0779686770688	8.60430873654509	-5.74328362708386	0.481959407775017	4.69904651884913	0.167572284328414	10.0363382205128	101.5	1	2
120	1.98583179536291	5.48671230448454	1.42296635045413	3.70328192627133	1.98311833700398	4.32472357319958	5.18219321759697	4.17002464716187	3.58488957435653	2.90651214206911	4.11181317607288	1.38467423285703	5.37241604804101	2.25631988198124	5.62307872435936	5.49780549573179	5.33514114289896	3.13126260641674	1.28651199235047	1.8598254969465	3.45725182948791	7	2.11064659151046	4.58057543718166	-1.27252347988903	8.93535919839037	-2.72046694730518	1.68402984507624	-2.36706820226528	6.10762406742215	-0.180148832262312	1.31341601739543	3.26713777004538	1.37664983292786	0.789533701098621	3.07744233381971	3.97827897661437	3.05667591876306	6.08509377237661	5.32934093154255	2.12536983291688	5.32669565837793	8.60151939516305	0.201621007158022	5.92622064165809	-7.60347520040832	97.25	1	2
121	3.39867595531012	6.23020346489948	2.12682585631049	1.99246414007139	2.24869401707839	7	4.03163967003221	3.73846208921992	2.28421305136702	5.37590683030002	5.42343968022175	3.74821093975374	6.21971709536547	5.28597972892904	1.78755159282796	1.26072836021158	2.78577393229048	3.26370201173095	4.00495901078832	1.72166842540086	1.6728579109382	6.41807112141015	1.38559117472025	5.23063789696469	-1.78221681750394	7.42205506959709	-3.89822299803307	3.18329061092633	2.30300348357064	2.68024339696304	8.541680157407	6.82999788096106	2.20127849381648	4.25015210838425	-2.54241381787817	2.26429206993276	4.93386701331736	12.6543560602564	2.24294302538363	6.09203816186203	5.43957775909864	10.663400933226	6.96725897344101	-2.4167723630162	3.93294839973359	-4.45555291346944	95	1	2
122	3.54149230109206	5.02693867419378	2.31059324066469	4.11962953335439	1.52115526992233	4.78472733363089	3.55562364215356	6.12417001956474	5.84589773867195	2.65362814153969	1.73178467046484	5.59266613776006	6.23125073455835	6.55606941651216	6.52872308723982	5.76074543441915	2.39195416463288	1.06043180337369	5.07217044346659	3.42808842531988	1.31920535998177	5.22382761278326	2.68737697321057	4.18470670418012	-1.87884520414101	8.69731031799255	-3.54475797208645	0.813621996300657	0.0900405588041928	6.71418689874606	1.02909172720179	2.22148348699123	6.41668625876707	0.811327980057628	1.95405986513806	5.04145283304445	3.38687039869571	3.52043552763933	10.4990605975869	3.44572407076612	2.80134834373605	12.7108090472014	7.0343484405229	5.09598012627063	0.906025693921864	-0.0766949115347046	106.75	1	2
123	1.14280712028292	2.72716290339137	1.91321828725794	5.28245377066914	7	5.42612062330365	4.52176828583107	3.5389216305465	2.24257686173978	4.85697402368351	5.93246663635229	3.75147860851838	5.72880623677991	5.07746729400584	5.58079531670559	3.71335831994803	4.75630761987278	1.07563970247486	5.44758047962356	6.56043755205048	2.04914302595147	6.1893431848023	2.54348051249808	8.99408213474105	-10.9713040865775	2.47361092955297	5.588934177678	-2.52999037676621	0.976252214317778	11.5674427885619	1.11902401037704	11.4281099142947	6.0329152384251	2.07713659039857	-0.771654956945896	6.84535372259224	1.02833634545443	-2.62762376794826	7.19071008152524	0.275098289733906	2.854714518269	1.15789675062587	5.24732632985931	2.77635231472877	1.39033286981002	-5.35650377300748	94.5	1	2
124	2.82404492061296	2.49253586467166	1.11143020546047	3.14499658607295	6.22249371973679	3.95048638068426	6.63913693447021	1.72051495428601	2.70102972411812	6.83779556278115	3.51651824763968	1.39673675050455	5.88277427297201	7	1.40882377176701	2.34835348506397	2.55357176869524	2.12586603668308	4.02088552122296	4.03938349879863	3.45563017394696	6.45337012069896	3.88403512031615	9.28173048717474	-9.29140181239169	2.02031769368297	5.1388986270594	-2.67901900985041	2.38654241615739	6.93530288367003	-2.70227086642704	3.74986022158731	-4.46741360472926	2.8345883483214	-3.51938618473627	3.34275139851544	0.434410606996602	0.914399327800481	2.54857557175471	5.41500555568667	6.86661583431755	0.0517211586524913	5.38969747289789	5.36481978189514	-0.0557500049155875	-0.942099956489357	93.25	1	2
125	1	4.04467552392218	1.12652578722626	2.23265340734917	3.78853100766835	1	7	1.9049205352739	2.73465530593716	4.30411955145147	5.83352049620175	2.60330966214525	6.54038274260332	5.3112048960738	5.08098494812046	5.54543526851304	1.54456520719345	6.42570778062779	3.31341602844985	2.91955391771071	1.19628091779595	3.44420964992059	4.14805981864365	1.35606209201858	-2.82985406677887	4.51213184795635	-1.17241866326379	-3.36159086649627	-0.287734993980967	11.687215031122	-2.82937084033267	2.07912845596805	8.14258393710577	9.25799560526381	1.00934265052537	6.3021040218697	-1.09768911774576	3.50326927163804	12.8414894071053	5.26783188709216	6.21668536702581	1.58690078481752	6.2714908439085	0.109125960171509	-2.0549615072149	-2.68895831290069	85	1	2
126	2.71187719679521	6.3525243130455	5.89575474238692	4.96232832887509	7	1.40391457912962	5.1542216196253	5.1520068343683	5.15571499128211	6.41215282490897	2.8879641007265	2.04390801051331	6.92439443022241	6.07112889852356	5.21642752622984	5.78354215177999	1.66901323330973	3.29437590378274	6.5211866201004	1	1	3.85042493297153	2.34171604453466	5.22843531302983	9.90350819922285	3.63769854052109	3.76816669150027	-1.03142756598125	0.233042773665906	3.11816050781837	-3.34113492534974	2.68440608501895	1.75362719853983	5.73545293690937	-2.06458957753648	7.28021562786076	3.2662039767439	4.70348080811481	4.627215740212	0.544809479282789	4.78932800690414	5.01858057138991	5.29962524821417	1.65852900791587	1.65157466005595	0.910449005040799	106.75	1	2
127	3.24275824755471	3.21002088656961	5.28094730015574	6.47083326169186	2.53153531714415	5.42617916811142	3.13863527587069	6.72171196686796	3.52166513603701	1	2.99306036380918	1.86397587599633	6.44819182322982	4.06634181121164	2.99415905401612	2.12720515197084	6.47231558114288	1	4.05520969822375	4.73744767607165	1	1.59110350831441	2.17746494208116	5.6799483353605	-1.23603627372726	9.54812070670666	1.30904923042271	4.36412266477374	3.66230232756515	0.653898621645951	-2.72364836134462	0.418317651934558	2.27632230769596	-0.707871796878391	2.02690772457076	8.75088750714966	0.866392314197317	1.05213254854609	-3.09815475909946	11.940763720316	4.89032190791539	8.37746695695605	5.1661135445191	-0.985306813522279	3.12302109060573	-1.83707539792731	96.5	1	2
128	2.28330866801038	1	6.14756958496646	7	2.09288558530367	1.43019162966418	5.64960759791809	5.62927154261055	7	5.86945926048061	6.60976485932469	1.50375137822149	5.65570873361012	3.88773953167441	1	4.62786675937947	3.8786508940748	4.13451461241173	1.14456896014088	7	5.63041557027239	1.21493038738011	1.91036987128529	2.14284179628684	-3.82550975248483	1.66774890911779	1.36379947223439	5.59163438867113	1.48296695110992	9.36331733382396	-0.611119890069406	1.93232963309791	3.03871083486014	6.68918552004955	-1.00020066363661	1.24240491992485	8.63999318227723	-2.58035811727959	5.7021092033262	-1.11338181927778	3.94546172716813	6.54959751420501	6.81165430924219	4.47795311777388	0.811361169748067	4.47715208123166	78.25	1	2
129	1	4.76223459832926	3.76499160991809	2.70066997140291	4.25797651266942	1.19184715612806	6.31929945322052	6.4277446304517	4.17822429524946	5.06113986091237	2.87777576404895	3.52013925405431	7	2.48142931754895	1.01904065252538	5.02728865229203	4.05431362398896	1.68512617228679	1.93704652023008	5.77629931174359	3.6784466069856	6.49785764957941	7	5.86421104269167	-2.10571275127587	6.42513141310851	7.66129442650171	0.259034726877072	-0.51747919363923	11.7767067891431	7.28884281371158	13.2374595082333	6.63341643641431	10.5080271228079	7.43763407226994	5.89984335616764	2.17724211098134	5.34075956196514	1.04913232509833	6.37911656974557	8.04797599446292	-4.37218930895188	4.24382297517468	4.0424830852076	-0.57196316392577	-2.79380898098394	94	1	2
130	1	3.44705794259152	2.88106758840935	3.13900666009064	1.49633341846367	2.2873106944905	6.32382340613215	4.28239482043021	4.75852606124614	6.40551813864001	4.9486922309315	5.12931193260681	3.95226775240978	6.22235103558099	2.72962023048615	2.66948030429738	2.39958733788121	4.85692181352484	1	1.69063509145074	4.32287343641464	4.61769716176541	2.58935033251048	4.84731555079689	-2.26738200712662	14.1991321341002	6.85597642756453	4.46162147908263	15.6493828351084	9.26114170271356	8.3086882861143	5.04483723008242	7.45005214177554	-5.26931782380259	7.64884191299975	7.48479643105008	-1.03087560424751	4.2481611031018	8.46711234190548	6.04189132178925	-4.54831638781742	-2.00623733445571	5.36659649339154	2.12321863820545	0.735096322463411	6.06647685968014	91.75	1	2
131	1	1.09528162294325	1	4.60222166780213	5.5047273651678	3.28171203955995	5.6475031092852	3.91419618336507	2.87924875419402	5.08444896190916	7	6.86028903139496	5.7751437817049	5.87747072619614	5.80898268925685	4.78637453145618	4.40766123549272	1	2.97046465770024	1.18906698530866	1.83429520384344	3.62496556190462	1.57923564384472	5.94724982650947	-5.49000122628635	3.61086611159172	3.81548247467234	-2.95247873774967	0.18887205647566	4.18625584529313	2.78637792893915	1.95728492349208	0.291403130287502	0.675032781958034	4.09565521318409	3.9229091822876	8.28641758869838	3.09627626659168	2.63045101431491	1.41906259592078	-1.64515936743037	-0.674872683585501	12.3326855613967	0.787802958603737	2.44494416635246	-5.52805898887732	93.5	1	2
132	2.14971726070701	4.0056871529228	1	1.57538041432683	1.97743828122729	3.67741148910624	5.92849496344937	5.18481509706789	3.41897474639923	3.35128751921156	4.68312208814361	1.93543701417259	5.24735355296161	2.76860260108876	7	2.16703773505421	6.89156726653146	3.76624045516985	4.36346708387249	1.7425009842866	2.46966280254049	5.75956199613616	1	6.78184505280486	-0.762489707468666	6.99954169340335	-3.9187656783799	0.412050629530078	8.21314698016934	6.04937416650333	-6.27568196289128	5.73559236213705	2.89837749415955	0.571763430658709	6.47703669485968	9.60108492297056	1.29304455122507	3.87132565431239	5.83062010462215	6.24247993964052	2.49974096927743	7.22915848512089	8.01189208501058	0.181706240010331	-1.19012440977958	-1.95910359921565	85.25	1	2
133	1	5.7921286170345	3.62540195449348	3.51818184861083	4.37700486458967	6.25730756868321	6.14527793572603	3.81091121312477	6.81311132189284	2.34898448264954	2.54888151058488	1.34859450300869	3.90056625574999	7	6.53088145422835	4.84205109884163	2.49223553597571	3.4571121306863	2.81812572375625	2.31382845582444	4.4012615218852	3.32006803563614	7	5.22614503600968	-4.00454877828266	6.92582416616427	8.7874751618822	1.04618782207254	13.2036229571444	4.10803219285851	1.38132216349883	5.0385642774997	0.40671353718789	2.85109044721201	-2.27259755777253	4.9208143894963	1.42679408074126	3.25573689327722	5.11134952467992	6.20597248677212	7.3946685063566	4.53046755904634	3.56163264165813	3.52940823699126	1.4050605426527	1.32914676819324	107	1	2
134	5.27271565284776	1.54956435019817	4.13206100481254	5.45751415265739	6.44698605231821	1	1	6.64373958938648	2.87574187253759	4.630959667751	1.64793995828551	3.66261647495859	4.21424794731277	1.64053406899176	1.58472832376156	6.31563734664793	4.95753219584272	1.73158523037924	3.37313306355336	1.76724348423098	6.5026250587019	5.68285649222726	7	7.02293366772217	-9.03712802537352	0.873516883203131	3.4614687478574	-3.15688806326479	3.61893347310354	2.59526820501863	6.94135105699854	4.30204665545967	4.17413089737726	0.851815302460056	2.59473267843101	3.08372720866424	4.24794334942076	7.27231058695296	4.11913240151432	4.13405593703676	-2.29640590675135	12.2627315055929	1.49039179040332	3.14289276726601	2.32423627475945	-3.95613486322907	88.75	1	2
135	2.88866774579524	5.33404238317563	6.08224489753098	6.609510311498	1.06122456629785	5.68789556106629	4.81379527166177	1.23233461873738	5.19093110413412	2.09812561142105	5.61643613972555	2.30720870675818	6.12311101802455	6.93059811397818	5.15497483216955	1.28220088171104	1.41541042398246	1.81816853376831	4.65791982247205	2.85316540144752	5.01895364996643	4.34496860150512	2.02713475945338	6.93259799241669	-2.40244941608603	9.88762413493884	1.29730377500592	3.88790093378966	-4.7368998216947	5.94630810163969	-4.64842251412705	4.23381912759445	4.42990167663876	1.16019452989353	-2.585247375741	5.08744398304403	7.09853227306575	2.07419469507767	3.37566491898491	3.30414330163506	6.53150609845392	9.53224403557801	13.0270896031253	3.83505656146912	3.61449484884462	-7.92454281653811	95.5	1	2
136	1	1.16019673904952	2.14588960637906	3.91797938016938	5.97844601067933	3.47179252301506	3.13141733368606	2.64737931798176	5.42323757915278	6.36500000255696	5.55253468971694	2.87612735139778	7	5.41798865957247	2.06540383311886	6.36022512842176	5.1907653350107	1	6.55127409101858	2.27320401313242	2.65691516523442	1.48915819033623	5.27208012685133	7.47136563328579	-8.09568000885169	0.630874674078469	1.89474376290204	-5.61469459658022	9.95629604520528	9.81341319380187	4.42037205453024	1.05886311270784	5.05381192024554	5.07399708017528	-0.350457252390503	5.27029398526587	2.41335366315884	4.36490098278975	5.05962992535207	0.686569028289811	8.01841246224476	-0.466403380965086	8.79506142924379	1.29726753306404	1.51559564505042	0.267644027520326	81.25	1	2
137	3.33709891088723	4.22356221574845	2.77242793627307	1.51492937923844	3.29585581736265	1.82333636656875	6.79946599076179	3.48495661990504	4.71350600072132	5.7972763466876	3.46809260067393	6.94578547057347	6.29938519470169	3.86550048947616	1.78325999093016	4.99309636129803	3.79717219066899	2.00900257638439	4.25403990880668	1.45396502717037	2.28762710839254	1.13161335878527	7	4.74756383755875	-0.530851744931565	8.78946431291779	-4.37487705577791	4.42351504801043	3.38008266282397	9.36009787311212	7.52889381753134	2.36485813472013	6.15769023505073	2.24201601136725	7.79635981663394	7.44578707877546	2.01808821858231	14.7585827924201	6.82841761149863	0.131710806760547	8.34364155476303	1.37260755952062	1.22900772949607	0.618013815011851	3.47285647034689	10.8472095488913	77	1	2
138	4.97817691460715	7	1.8599726579966	1.35158780469499	2.73650027817781	5.91369338595447	3.58066876978386	6.06156907409015	4.81272775505503	5.7833968451816	5.53470616992273	4.62704940410295	6.28262517638379	5.83951403020307	1.77761518752613	1	7	1.24922676168477	4.92391855761478	1.87014172109387	1.70981332752493	6.55101576933147	2.12351856341153	5.29678369582114	-1.05329462092108	8.79429491910983	-3.58292025277883	3.62152691666435	14.6359182606398	4.0827438786577	10.0465033592583	7.13858300695337	4.08840493207206	4.93453476762037	6.28422017866137	2.79340994957309	-0.80240032152813	12.8309647004595	2.96217596933502	6.59718592911213	5.50018302585233	9.90554948339465	4.02901327115471	-2.31550115727922	0.727432920147085	-4.42645406910523	79.75	1	2
139	2.37065433019944	5.29279235886013	7	7	1.43820865095732	6.36174750065442	4.68541316774929	1	3.42606034606136	3.04703682503047	1.2298817364038	4.21752316757956	6.04844485877974	6.45165365019031	5.49696803295812	1.92350430156159	1	1.64137678392458	4.55711819331368	3.0564066489383	4.65867385622155	2.39921893270692	1	6.4350787480373	-0.486863210730983	8.32360992451736	1.41079676247484	5.77229780017307	11.3109535385493	4.95806077783119	-1.83581952031963	3.81015801137756	-1.30437306225209	8.91217182727436	-1.58582130692654	6.62615366592991	7.08727535673563	2.7596699047144	3.60368700744419	6.13020703993575	6.9479354793981	11.0432633443007	-1.09656219241526	4.50049040651222	3.81547294659668	-4.15357003759241	89.5	1	2
140	1	2.04203372156716	3.21192452516208	3.02007220340723	1.86983408394878	6.03598814012833	5.91933027282699	6.81151619437571	4.64186821572492	7	2.19821734769274	2.9451078729519	4.73864088141073	1	6.34829965587439	2.92147933938166	2.41469531725624	7	5.02863434561885	1.47400461386547	4.44857482227647	2.28502330716281	2.16762478324512	2.4094489985203	-2.18226264700361	14.2089702972989	8.11011880915437	5.08778699663161	5.17680200888771	6.1421218492545	3.21207296727237	8.26009318344223	5.57283456655676	1.00389705844422	-2.95489734338877	8.9857524619773	2.68194306184995	5.11953840196076	7.16461395111731	4.31232112477842	2.96483246783406	10.9481902717175	2.0202368230341	1.16810612242936	4.49725625635223	0.214706438157254	96.25	1	2
141	1	6.18032979202689	3.03827040356982	3.412821154995	2.46878348008041	1.54428927223309	5.62866022314444	2.38433145249103	2.0323090980431	5.64188229496411	7	5.79707918053986	6.22556816312379	3.74642039810522	5.33167145256195	1	4.68774361422136	1.20028053714352	1.52157344341329	2.00572852177806	1.24072440412894	3.31962332627938	1.92162507460888	4.79823732217125	-3.13705625989999	1.39462606512125	-3.95385398004534	-3.76586156718026	-5.67063762172018	1.99145401105698	10.9518103648101	3.19228605164847	6.8534816147079	8.57011523070584	-1.25449462605553	-0.775532603207649	5.66697507735239	4.11870028141896	0.220028584472326	3.58496025542448	-2.13156753537541	-3.33264698525505	11.2222934169891	1.68939899053648	2.03135225088902	-3.1688929525838	71	1	2
142	1	5.76595039819565	2.62481414873457	5.05376252721804	1.71231486765629	2.47920687561927	6.32207561486952	2.17452825985049	5.8147751710247	5.62332901723055	3.38452914910432	6.23033309108265	6.54963257651623	4.45590747835354	4.05305255208703	4.77098983652379	1	1.40767955645195	2.44377521358334	2.62734081350335	6.06593892813567	6.90984338531001	3.07501112251824	4.52732527381596	-4.17043003546509	7.9559574636275	-2.43189668445985	4.1579589433393	8.05695773361988	5.15251527424259	3.22339737678832	1.54600928065068	4.05973951725398	3.36911165244545	7.00944842486512	8.14189105757769	9.04390654587799	0.960080294553059	5.13051600666913	6.61989276268205	-1.96994602797893	-4.91330618506768	10.417149322242	3.52833528604543	-0.54197848583597	-0.693003995574619	79.75	1	2
143	2.47880868335636	5.01536722786829	2.7322476852039	3.16903866399441	1.83042677096851	4.48731911253851	4.83578655711105	3.72289727691252	3.14155094817491	3.07486853590781	1.73167045879289	5.97994135795467	7	5.80172470841134	6.95042811203052	5.79055853014114	2.6229942115625	1.43755208323033	6.7945221649893	3.81251761960364	1	7	2.39768554987109	4.23165598296231	-2.97808731701974	9.65317376002567	-2.50084691769795	0.843804122706223	-2.15150900898748	6.73074623886369	6.66524078297669	2.30617320161346	2.21652944460701	0.662202550367604	0.399873117889893	3.78532436257026	3.9763721785256	3.42010898026048	11.0277042515477	8.97538410687529	2.17702603410294	12.2652424350789	7.85513962524471	-0.256890684458121	6.46054768675806	-0.194064928781269	88.5	1	2
144	1.30907943934662	6.42740721843539	2.87198886476642	2.69634662852778	2.05257954130493	6.52548830814249	6.0281624169015	3.22450071033397	2.2754370104168	6.53331113908961	5.07095345061642	1.81030066795184	5.67735977426756	7	7	6.70321605891338	7	3.84177130170369	2.70736046956317	1.82655858547382	1.61846713946484	4.55207952570029	3.24835335257408	0.958284096585186	-8.04821501435277	4.23675010968551	6.80108195923415	0.0748823313790168	4.83844108315207	18.1773083085218	5.33861121685493	0.16598003363573	5.13616540371125	2.28761666983357	4.7940010734514	6.50034335255124	5.29955961388223	6.64507733522548	-1.55342697114274	1.22653962565164	7.22872578887534	-5.69754799847774	7.62531015747584	-3.26299309382323	0.217140153975155	-4.75598923084335	80.25	1	2
145	2.64175080006439	6.4487588457669	2.50650408157246	3.73070347100713	1.65392143325069	3.99434019825635	6.10737571443307	6.32858582411722	7	2.17507663680878	3.21241962378407	1.55866985499526	7	3.89727655782331	3.10741216590347	6.53231412239307	4.12660908740401	4.09491825435475	6.1797904934435	1.37203455299643	3.27811715999527	5.83082261537186	1.26747043115165	3.94535542933166	-1.50973682065992	2.04347402082021	-4.27054285739372	-3.5268348942392	-2.05631767808392	2.1484072045292	0.666602547445114	5.61174073075112	7.57278254973637	0.235065866712662	4.69106155063366	4.01779140345653	1.60640128212942	2.36701904947475	0.827866926570827	1.75548600019108	-0.366808889250111	-2.46494999229409	3.26229499659579	0.751820745114912	2.16133763336487	-0.518919835298796	90	1	2
146	2.58168345289236	3.78731879596482	3.89561704861526	3.25519777402866	5.25760722976277	4.80987158870472	7	5.02656404985188	6.23660615138801	3.80514892573955	4.04503649214932	4.04501735212092	4.21749070972115	5.92087014491957	5.06591491333853	5.22379159419237	2.57481953432184	2.54644412230105	2.29555823486928	5.2149710113378	2.25613359316102	4.58021340904675	5.10416578309076	7.71692396304554	-9.78022012034609	2.07748350362858	8.48817279469371	-2.1422001780589	4.68548416250006	9.99479034499379	-0.69154130428915	3.42604356910865	4.02357113073575	1.97591579254887	1.03378517715351	2.94268483972188	-1.61731394741692	6.45804142197724	5.03294931875202	2.77442355890652	-0.150072319045886	-1.9521796261536	8.8541892286737	2.32597193375993	1.66865236152277	12.2398184928129	78.75	1	2
147	1.15118792662777	3.80117165193097	2.26144059548345	2.15297322731009	1.46501685415277	3.30063267483208	4.37761901278957	3.80284069763742	5.18806417965439	2.75412480325073	3.55948485209193	3.33323518905602	3.49206914035648	6.03109035556636	1.56838467682617	4.29992193628788	3.68593311181262	1.95988557379179	3.62051145892658	1.8629451990781	5.774817972218	4.65578762866254	5.34279973431723	4.08207407207098	-3.07414663732048	12.8454680197604	9.82447006075738	3.14050162310043	13.9170300206739	10.5409631700942	2.60540719816674	1.84219353703217	6.78199358349353	2.60532148894987	-3.17786171669507	4.74911074415815	-0.844294439893112	5.64636735172963	2.12515902792226	11.3778330104426	7.73369254048457	-2.7367841226046	10.4228939842795	4.39766554703476	3.74912792033956	-2.57091175201249	83.5	1	2
148	1.17006344734237	3.45907763552331	2.23077320266208	1	1	4.10355248594407	1	1.88160865499425	7	1.48087454092803	3.4415431453702	2.2213302646469	6.03757267812737	6.35887726834017	5.30485511320347	6.64858608065617	6.97133222934736	1	3.81048736785564	1.39500540841018	1	7	1	3.85518914501419	-2.31261136228094	8.33621224937959	-1.38114349551213	1.97790015625911	3.17001220338238	6.60624679936755	5.23514835441536	12.4761815388619	6.11375203733749	1.00133974183348	7.30772093938486	10.0186370917152	0.51295855160106	2.9588382128655	8.00646948550401	4.25057247281461	6.49312624421029	9.96671206039426	4.74479563054842	4.24811735410794	2.61705111575322	-4.51356637864431	67.25	1	2
149	3.58271017124875	3.74510970165454	5.77769734287101	6.64601978418369	2.21372711598435	4.19664617297214	2.1208205474321	5.75526368767488	5.7794904931247	5.43279616470713	5.49678397543062	2.49062165007201	5.88399916212032	3.24931262415863	2.79464847520348	1.36810376094562	6.91759703558698	1.1881640373628	5.12736070041657	3.62378638121399	2.98860786601917	1.36534957206811	1.71405842433283	5.33768389151941	-1.12675539875092	8.62485309201412	2.45827815398227	3.97941121728212	3.3436778049083	0.988176261154141	-3.14567397961983	1.13996354655057	2.91105163644917	0.369593733114399	5.321377147591	3.68144535911686	0.687370711611853	2.93302410059005	-3.6546625827022	2.11795621136834	3.4527064436726	-6.55325146962882	-1.17111237974615	-0.356795154071829	1.93963858329614	-4.11141835906521	76	1	2
150	1.05999202737334	5.13957430287906	5.15748722028297	4.58615213608599	3.05073093136747	1.06738841670219	6.14029847064558	2.14507288334925	3.97541860816203	1.97778063973788	1.73124078120143	2.28022767944844	3.75628539624268	2.46129301294625	1.94294288306635	3.47035286681772	4.92588084576502	3.98247745392284	5.79620463632849	7	4.61557706971017	4.63429471042336	6.66487526924005	3.04937809055729	-5.93325377871484	4.51494318380001	8.18617953232308	-0.355346714241148	9.07827732245337	1.93720995497393	2.20203193176072	10.8388186491233	8.7778002934027	-0.622115075366279	7.19627578319629	0.565808136498057	3.46884404134824	5.49179704121798	3.11010177081732	6.10286958223591	-3.47618639137769	3.8203373411564	10.6934558677388	4.71669391400745	0.231096577504789	8.19177355839165	92.75	1	2
151	2.17551985638501	6.30034899852881	5.5795051677209	4.00361801465885	3.51183500338251	4.52454862429258	6.78560472908291	1.42993564469941	6.59702404069129	6.28326940970986	7	2.50440585240224	5.89279112180961	7	6.04076716418303	3.91169933806533	1	5.68062074578458	6.11228699394259	6.45995419671088	3.81343250820059	6.12503580757616	1	3.01478016139212	-7.21317965171812	6.15113682578834	7.43044744237955	-2.44529835112631	3.56389943378679	10.3150811353459	7.55924135705093	-1.5946353443107	0.892158588002281	2.0235589051847	3.31870068146274	-0.0241806146131825	6.35433164009138	7.26944188790833	4.31707044081937	3.31856942071074	7.11294307885835	12.4873620514116	2.0235992328858	0.501266583861364	-1.04375399756736	-4.81500160892443	69.5	1	2
152	4.17921273379348	6.70226299080825	2.30316677393511	4.18037347326468	3.08359989781821	1	6.32311881595526	7	6.13606491587014	6.41939365728936	1.89993233686389	2.95741904997273	5.30397918645006	6.56533437075814	6.86923702360372	7	5.64273018259509	3.95214476209726	5.22715037922311	4.23222587364369	3.18757902284178	1.47883041371778	2.35046984898721	0.691621158910253	-2.85032447988077	1.59977748207125	-1.34758645239297	-1.84559597544995	0.14397723009028	11.6919213315091	10.7989834987379	-0.418823174675679	6.89867128937194	0.776082370527778	1.17533457932363	6.53619449380581	3.53664343904537	7.99764291448251	11.5831019996922	2.28185252547012	2.55169352125665	1.59746872483488	8.09761344172401	7.13193334513552	0.99320978780313	-1.06995285877726	85.25	1	2
153	1.93334960848022	6.05403964672678	1.2136867424791	3.50498511163135	4.40143420462372	7	5.9230173855544	3.26800775229254	3.43337493757559	4.45859920696514	1.01059377530056	6.76253799471418	6.26289734095817	7	6.98568554994802	1	5.20177610156078	5.73540370943735	3.37952616090821	3.36054366041421	2.58639383336127	7	6.86950197500432	6.09800328940251	2.90009072131306	10.0645171826748	-3.35373616518461	-1.43712588045249	2.51928814762975	9.55813823894556	8.26967038851614	10.0056402988551	-0.77148207163303	11.0460068272092	0.645932904485443	5.42282870380226	7.41972129289991	4.46995475560516	0.0801412224598834	8.58494530885481	6.48164407402354	2.16680554043517	2.27057218890782	-0.541431480194771	3.46595508421136	-3.6385170078242	76	1	2
154	3.52634237419203	4.22661768833534	1.24927703623761	2.04001865750806	1	1.05640106568853	5.55679165764772	2.2524380318672	4.7581930729204	6.38814512858722	4.35960237280379	2.40648058019223	6.26288026265757	4.95262647878348	1.1791955949552	5.15999161357633	1	1.45158271567919	5.49906127809201	4.61273799121794	2.5175477617758	1	3.86020101416601	2.47655552593715	-1.1134746371082	10.0937612110855	-4.05344599823519	0.579976234508129	3.72530069882128	7.30005587634799	0.574197048310026	2.78937382157804	2.84381373367383	-0.775246914117873	-2.45172145423971	3.32017768346515	5.64304102836691	13.7418515967249	6.67695554113049	0.608026774430781	7.53034500941385	0.0727201480207271	6.73854842531796	3.37153864642764	3.36430982877914	3.77200763819735	71.75	1	2
155	1.42547666514879	5.70878033717572	2.57273818739045	6.67369838515518	1.56415496006859	3.11448935051264	5.78448397388249	6.13617664074661	4.11498014580763	4.92770282690095	2.70238586349435	7	7	1.22656741679524	3.47001208797094	5.21800149611569	5.25055283967569	2.32056479226773	5.2367567602882	1.54329252225064	7	6.82007308564013	2.36710249608486	5.14421174052661	-3.87248951843414	8.83204490212712	-3.4831697792077	3.29333263623763	14.1154769905118	5.40026133221667	2.80772101280099	1.24068677528684	3.06206314345878	1.22266808631673	-0.60258581373833	5.11137108119924	5.52160746190598	5.9576187983792	5.35820207901825	9.50745229801919	-2.78412086845084	-6.03789246344872	9.5335502598737	-2.34884140390261	-1.08257858681565	9.96716882602762	90.5	1	2
156	1.49429138121821	5.8526474628053	4.06219037481097	3.96464487168672	2.40406757790666	1.61858887103444	5.43455039916582	1	4.22517739652491	7	1.91641724338764	3.7451399490486	5.4205838257783	3.88777705178234	5.91975263541833	3.88297250758832	1	4.37795782533055	6.27744525860644	6.49353890950111	4.78979335310026	1.90121358761984	1.99464212820163	6.36948708989776	0.571376520306273	7.89939230497361	-1.89373688232919	3.24649141945678	12.4462788913725	4.05010681970665	1.31975737972389	1.53837350965549	3.259671995873	3.79250535583674	1.36156762229428	8.50040990548979	6.13299986753003	5.88830028033394	6.72321758823261	5.96143727520301	2.40987059793716	10.621398016873	5.95805641012764	-0.577518848732395	-0.205956927363441	-5.94438478617739	77.25	1	2
157	1.3851427338643	5.0197518908274	5.859562932271	6.73577263126104	1.33568488222635	1.89851184177058	6.43226439809588	6.93938862603923	4.13167768593319	6.67260076734705	5.27018351520167	3.53746627930534	7	7	4.22225579089196	1.99889743144433	6.26394460404073	1.98610135169035	2.77626107421776	2.17038389469554	5.43707986953174	2.99071366800079	3.46943526776565	5.88262573931615	-0.279318347905305	7.86713775329311	3.48304950690927	5.66513472434879	9.57860116987422	0.858470771574035	6.76260164049748	6.33792334072686	5.6564718593841	8.27637156309105	-1.00523281511086	5.52439586791272	5.40529411767933	5.23922879903501	-0.203571735881979	3.78714758783811	-2.23386980958684	-3.05023725819354	4.34631155704113	-1.14630919536247	2.7815138699793	-5.01647770889002	101	1	2
158	3.18313611251515	3.82950242389118	5.08656509171639	6.04815612704261	2.79060572658253	4.85069439314409	2.5767203741648	6.0904573445392	3.24621723322271	1	1.91321144272578	1.55478070663362	4.92648099561456	5.74979138997427	3.58711534728305	1.72082926052296	5.18059738901218	1	5.38973000051088	3.96916830321583	1.73186108120177	5.04113906440479	3.47708393796338	6.01671537456705	-0.9526897135389	9.11369138116044	1.42306139175791	4.31416148523736	6.5530068826145	0.731155247860256	6.18820851856332	3.75286125662324	2.22537436186339	1.72734861465246	5.2267699332226	8.20512465221702	7.22645092500816	1.66521905388151	7.68433791312123	1.56461030916009	9.36825363501096	-6.89838916368863	4.93888930801506	-0.762655305032958	2.92738015040959	-2.21819711104783	93.75	1	2
159	1	3.35404053569284	3.03811552327914	3.12763191190584	1.37604891436782	5.35722646510541	5.90965556346661	6.95990813369612	4.15915787557805	6.90363608320455	2.52821551006033	3.38108748405339	4.93413046822377	1.0619785855865	6.16369911959642	3.32969480414442	3.23704406209439	6.21822035839836	5.7091672735665	2.09606101978074	3.13178723017395	2.02784294799421	1	1.12558143533954	-2.58001399988317	13.3784904167646	8.24684613587932	3.82813814526104	4.72102027498102	8.51494050901558	3.86513563958551	9.06256610147642	1.79626845019055	2.02539865125139	-3.68401570485496	5.95910182416385	0.676737054014632	3.29553359655476	6.99447587729525	-3.67287835632352	3.25408924964031	11.6060197508514	1.93598049020728	1.85829912180169	3.79939261471702	-0.844851497614351	73.5	1	2
160	2.34385099626688	5.37040528118472	1.69994505071803	2.68751181005893	6.44351811121401	4.08270514227796	6.21213675498626	1	2.01435742914866	6.41250751471618	3.10139109853785	6.76982893813967	4.7601504555958	4.85259814434142	1.20617252754272	5.448218712243	1.36498846152103	2.06273672149115	5.45733453574844	6.07475838501944	1	4.19975402723942	1.11745288984772	2.46272023247525	-5.42648810989011	2.22820953883495	-2.99529006725701	0.319325322373843	-1.66631522713513	7.79522703381375	3.91304164211969	5.89713302483445	10.8321658242563	-1.32038822386007	-1.92526404402071	-0.252224859428002	4.97331053646459	1.89548445117608	5.2893767482066	5.17216151563754	2.0149785441754	-1.90397218914306	4.74803933597823	6.10543129738958	3.92503106447098	-1.86844601069065	76.25	1	2
161	2.4095619079767	5.27628141432355	1	1.05784223834167	2.02618628503573	6.32164004132164	2.64248110355393	1.68256208320456	6.2628627040998	3.14801998533933	6.67430984595652	3.07603014146213	3.56835054792994	4.92497720396699	3.68747835673539	3.52702080082775	3.91103891825935	2.25823048448862	5.96669106843984	7	5.41392875466986	1.27550940125149	7	5.6010213052056	-4.01684638412115	9.16714520713203	-1.76015557671508	2.88309985888756	1.14519514683197	0.617179169936558	2.78846936203658	4.30096629765775	9.41247553969033	2.48845961893063	1.75629170070445	0.892825061762608	2.82736198454274	4.4371988009297	8.1149548421536	4.49489253752744	1.4748423555961	0.00096717579743022	0.466899506611181	8.05667644338886	-0.543170026330901	5.45365798727801	65	1	2
162	3.87102240149378	5.99092771761248	3.21724578134859	1.19953323004376	3.46463707454993	2.84666299349514	6.84769705443312	3.54420424668601	4.86619633806684	4.47160617517826	3.2840764706166	5.95106929950992	4.79085482523162	3.65080923398429	7	4.54081388911617	3.96251088743711	3.21474051752869	3.34353831780003	1	2.56225965501151	1.25506931843233	3.17722761711143	4.88315330658453	-0.266278156813536	7.82891584151828	-4.69768287570776	4.01180428191227	2.57410126698041	3.77508541501488	2.31434172874693	1.58533417482546	2.037031788545	9.69810947325097	7.32309348094756	7.3509627505154	-0.808513303412539	14.5020180818108	5.73729515110042	9.85822435953721	7.0110480603693	10.0948082316712	1.14135451946308	0.938986924626852	-0.454583134258466	12.0345737122756	88.75	1	2
163	2.78850404686164	2.36301774705085	2.19627068611332	4.31659079009223	7	5.53965978938008	2.66097945541605	5.3521392984349	5.97715077209456	5.28422942715676	4.9151745235377	6.15021136489052	5.58471249888765	6.4356630316909	1	7	4.41208383527872	1.90814362147828	1.28863252949385	2.49786777117924	1.52729225463841	1.07549551503065	2.21052107354373	10.1204023272114	-11.2317155178852	1.64007425205874	8.2580769972749	-3.25702995605643	-3.97110689732316	8.80364238492795	4.71677885706878	1.26312100687691	3.64080720859723	8.09531052667381	1.71477948752511	1.54438379592998	1.16485356662481	11.7527277626942	3.1783492194801	6.43025383148731	8.23090437083615	-2.14100449614234	-1.547181378786	0.936722363941952	3.98185474370748	-2.22874415950186	84.5	1	2
164	2.13817959189377	6.35931368116229	6.88937361957427	5.65896940453152	1	4.24303821260413	6.04803664798616	1.69603872048228	4.86621232355969	6.20371331294341	4.11444466348397	2.08388619862618	5.0829169960972	4.33776068394757	6.25504746797331	3.74277502128347	6.16133385134659	3.76053047902794	3.2407492674536	7	4.47387096137933	6.95857647893526	2.96224235452967	9.66853319275304	-1.30657495796292	10.0742956782283	-0.0850531407941021	3.41239116719797	3.74298909961553	1.68567341953598	-2.91491815189245	0.350154833857344	8.61394920646431	6.64526624394726	0.972984869592448	1.70187112636642	1.37182629460947	4.57947112659376	6.32288841756575	6.03596582176567	4.32222108358253	8.51789314440476	6.54829448978514	2.85583797159697	-1.42668576137817	-4.7123660765846	87.25	1	2
165	1.50668701729181	7	1.29406734233832	2.14426805170198	5.28114701994086	4.44543099833744	2.64855812800254	4.35457365098438	2.13617824404867	4.19001129291088	5.00521355086967	5.54361819986062	7	5.04113232887685	4.48868946055906	1.07034463718288	5.76952065316713	5.03242051094616	6.22818866898561	3.63803761623131	5.99660594048708	4.19962962551007	6.85352632639987	0.794511808417507	-4.94711912539886	3.70719422272996	-1.99651077244568	-1.92755180894929	8.61682059627978	10.05051650245	4.79842383338838	3.34950149382153	7.39254745592697	1.69448757338749	1.11777462737837	1.51252640983679	7.20972587900856	3.93808595978609	6.84416883200181	0.562806185419677	4.38158029710618	0.0757776290004306	9.88777163066027	2.99207636096973	0.783167142076743	1.97747116070424	62	1	2
166	2.65677073353239	6.73751203483994	7	5.16942689000417	1	1.93816347007193	5.99748254050823	6.13138185264235	4.04645589409176	6.31433166174681	4.17911217551255	5.39935218176866	6.05389703820212	2.38312022796973	2.83944025610101	4.64224144084614	6.42059296857326	1	3.03900568873519	7	6.87663016994494	6.61987662593256	3.83576306457501	9.53004141103634	-1.61620167569964	8.63784102115342	0.164131078724998	2.47687091019641	4.51329842412444	4.06080815659992	-4.11477207345372	6.24298385229757	7.70754049170846	6.41118773095208	2.8984986088195	2.42379458063824	0.210943171286614	7.28894796994781	3.33188435033142	6.62083685866893	4.84059837182818	-4.66403659415702	5.65117770868279	4.04963180095448	-1.39943697070566	-1.04035579867676	87.75	1	2
167	1.53209741391706	4.70945127543627	6.96739191080621	7	1.31010084506584	6.01992279572205	3.73635904331304	7	4.028077430857	2.82528076211149	6.37280085285086	3.20810549491686	6.4404475035613	6.5055078191223	1.58074662480466	2.58277901879795	5.90316994390122	1.533962919965	4.23759627765418	1.99815105801874	5.79547997588199	4.28886583434613	2.07755991236091	6.28751521261421	-1.31161045426673	9.83749318988258	1.2605126971808	4.68020671346127	10.4179441851545	5.15255653102332	-5.45729265325275	4.5600812908301	-1.87563105790456	1.72860993397321	-1.99116799159174	4.35582278585999	6.21053547334649	2.45025169045531	3.43903001819354	2.3722574924113	6.46517295982194	10.3384885369063	-0.0993852209307055	4.90466651923407	3.9903636231886	-7.09100388571916	90.5	1	2
168	3.48647194911678	3.51357174705709	1	3.6212852551862	5.13495090068586	1.90303042532358	4.17786170126266	5.05062427863527	3.18734841514921	6.35597126382546	3.23720897411349	5.00522742056435	6.4277017753853	4.90212392064697	7	1	6.0095961529816	1	4.56404050102745	3.58206749889577	1.09938811044328	1	6.37594013668496	8.17273353066033	-10.0357991036194	0.813000027223664	3.90774381233861	-2.30725058546836	8.02155676934283	3.70694995032864	7.46207085402049	-2.0349235768484	-5.51179165839316	8.62291283378818	-0.875914058571622	2.98400539078876	0.292220945281464	5.58147464267293	2.56277177299426	-1.57758977974868	3.25100075035514	0.971803154088526	2.65573348585479	3.7114843797098	0.908636440638325	-1.44113363140554	91.25	1	2
169	1.71331650188469	7	3.11737519271736	5.29603239169333	2.51126876856091	3.87511455711811	3.53316289590458	2.57784475238011	4.15417367169596	5.41084125347189	2.32481058427172	3.44686659081966	5.95868782207554	3.32939036735363	3.5504669477274	1.61088334524039	2.5651556373186	2.96648947816821	1.09721214896465	2.24552217000661	1	6.63059499482947	2.0341517717057	5.11205920893346	0.667378635231485	9.32434076194789	-0.911171114289175	2.65554754351268	-5.17066108394627	3.72961634304088	3.48464358295289	1.8637132775367	7.75233872327971	4.92510233543495	3.55591952405661	6.75764845790828	1.4686464877032	-0.729532952742838	2.34943951058096	7.30582518957213	10.8245672991299	-7.23626526350825	5.42541364242349	5.5601992415185	4.83602080047693	-5.41859410467268	67	1	2
170	3.08096742297804	6.69124728787023	2.87604402446089	5.99176485231294	1	5.64557874914039	1.60832671560966	6.97827406669868	1	2.63829177046527	6.09536427678816	2.40466466886948	7	6.98720843303733	1	3.32525184987981	2.10908777724181	1	1.40555107513696	1	1.56358726151616	7	2.35894137005019	1.59946535424413	-4.42399257065134	11.3506620392569	-2.86197699024057	2.70772313420126	1.0049536341911	4.71996880597435	1.21071050567429	1.32168496669929	0.897668320795289	9.19782650001129	0.231025174085905	9.85774869355659	7.78059181157867	5.07019848812178	3.46461092875932	5.88742236803393	6.62728783857691	2.8993420345255	8.60518585172638	6.19831405729095	0.366712214497542	-5.63807747675305	74.75	1	2
171	3.43567962805029	5.93341929056691	6.21144478303246	6.4300671536093	3.96459572396557	7	3.70049382298143	4.80308517596225	5.84092249956141	6.14275090678736	6.74507191265303	4.98584541435201	5.79711466602895	5.12145899330737	4.53639969523754	5.58579620397037	1.49903328292929	1.18735159049191	3.26209705814029	3.58205639820236	4.92912322043719	7	3.33001053461232	3.37338927187339	8.42907655516298	4.33395845614791	3.8896726040043	0.434153338775488	2.40347016196803	12.2520537675737	4.9328756598161	7.38428239138449	6.86409699605718	3.42292379870724	7.54388998331625	2.16395085953557	8.14112946419651	5.21278258945567	5.42702042147113	5.10333467578006	-0.347255215271552	10.4080085901551	2.06555375941189	-0.443866073853862	-2.39494039893683	-1.76085333432411	72.5	1	2
172	1.92454399967769	3.29162377873973	2.74078114143623	4.7995663086194	6.32444036818056	5.66959634226534	5.97543204913941	1	5.03287955149199	2.01696576867069	3.0928404330301	6.69586911523179	6.14396649836529	5.31772998260763	1.87359409529248	3.44233667461839	3.65614660749237	1	3.9445108504035	6.62488525289275	1.73360361334097	5.72554599835408	2.69851806757307	8.40947607777228	-10.2474504303853	3.32289050830794	5.82823213880294	-2.1853825393486	-0.0557468202735579	1.18297272906525	-0.69608237282654	-1.21616142916161	3.86989149496731	2.74387754597804	5.03684879241638	6.15454795542625	4.86308534245926	6.38165793936575	5.84472593785461	0.758605726861208	6.15050265373685	-0.0215595196016888	4.68800394692367	2.23532156405374	1.72521085935727	-3.52013154470621	91.25	1	2
173	1.38649694805052	4.83825796818769	2.71386737079357	2.27405925081295	1.17045435337918	1.57590110383451	4.59765394196271	3.45907814807263	4.55807368796025	6.27757091291676	2.93145817715462	5.30717900032126	3.99574111781898	7	7	1	1	2.11970810524204	4.89239930340715	2.24992062592331	6.42957540714048	4.43972993901197	5.60808149578814	4.03865215177981	-2.69402843323559	13.3719151397185	9.06395919725871	3.54369390456366	13.2374273179273	10.8890990366823	2.59702361319086	1.67296809844559	7.10333154168187	3.95607990119869	-3.3519354899128	6.13198777037783	-0.189847658561414	5.78219326159022	2.76990282564899	11.7043684141845	6.19540156250226	11.5351202211541	2.14380765922187	0.0230486928008475	2.69491876236709	10.2688206662098	74	1	2
174	1	7	3.29342408990924	2.898029877626	4.06506176256249	4.03351435890767	4.59387775409072	6.35369385044384	4.53873925015343	3.91205649105325	5.67620099666289	4.18999386692623	5.64785759915972	6.33400198478756	1.96613184850998	5.5632541090083	3.44970365870485	3.33594475164075	4.73608135609373	1.17134724777184	2.84680636277939	7	3.26398525805994	5.56334498959394	0.275546579612621	6.59588081265877	-2.10292491920638	3.40839828227758	-6.39500833608752	6.72223624774192	-2.07767534773217	7.23627246155434	3.19669780229426	3.73105713033751	-1.44789037837259	4.47397445214469	-0.790093942937578	4.34354228675081	0.910955888866468	7.17906875157314	5.43107249720007	6.31647558736238	4.45783011716361	1.63580808307685	5.89992451147319	-3.3087659283732	73.75	1	2
175	3.47425083248436	6.53502249996061	7	5.21473446399812	6.95826393520721	1	4.80983760623176	6.70297083234862	5.81604493217734	4.59101046892311	6.9984196704364	1.82110759385939	4.92704485031852	6.50374690860007	5.7601016201806	3.49217633860067	5.53795462717794	2.74594745289158	1	1.74099878739545	1	3.87247464079282	2.39926180963668	5.60415373353346	9.94896653756852	3.1265270568978	5.03305685137972	-0.937605668432593	1.65989220846348	11.3633049122892	-3.54068742709885	0.480200608186999	3.56249130945111	5.61573757674215	0.735106124065571	7.08292480113079	8.49418025645734	2.55905235100303	5.22185490405571	3.63210964680229	5.76029064648227	12.6936456977865	0.426027278764116	5.7517431337574	1.0478700373623	11.2269023494359	87.5	1	2
176	1.78190331162044	6.58150269741046	1	2.72898047782362	7	6.38810935082985	1.15364104008397	5.76170875426493	1	6.87064052767536	4.24228036759965	2.13924489446315	5.68946009309673	7	3.9223195642209	3.86650736286646	6.3797235629771	1.97187612904447	1.34023244949939	1	3.00598778064676	4.17074328236701	1.29736099917822	2.31882550934933	-5.47793960090878	3.31393725045521	-2.65618585183577	-0.861247339367758	7.10379165560447	1.36425039396175	-0.524239460664694	10.6417351269925	6.72791013217517	-1.53180430590608	2.28052489204071	9.97952052064594	7.94298241395487	1.07447894084454	3.72783989480916	7.60877525770695	7.50838654394456	6.88637074145552	14.1187883727272	4.09948734255646	3.99817775544664	-6.46099163252595	69.25	1	2
177	4.62110832021816	5.92377383262375	3.2685622257181	4.51368968174838	4.01502771083843	1	3.21802222128227	2.45229136385724	3.79172104275151	6.78553644194794	1.43802111378129	3.88729034680404	6.80348729539214	6.38683568404379	3.24760325252192	2.52022736113707	3.08731671531873	1.70284158596756	2.0414302013706	6.70973258606403	4.32105292184048	3.03017031362676	6.22862135584605	2.59661399759864	-4.43745352084451	2.29751257141042	-1.31353374029355	-2.98413655663403	3.34975819090327	13.6393529389835	3.24652870718589	11.5968911514893	3.62938540380059	5.41648080799188	-2.39784129608032	9.85264791947617	0.277652900022946	7.77367898165093	4.51216945904972	7.72106754964791	1.53243382566941	0.410718800739782	-0.157189013395683	-0.667681223115994	4.85016122422869	10.1859387692947	78	1	2
178	3.14185539588143	2.41864798327714	4.63207237941084	6.72650092544968	4.83672101857322	2.50331731910214	1.00979932712616	5.10561346971356	4.52032897678266	3.7464200882517	2.45495528377833	4.71296543639895	5.11238853993699	4.17105797371758	1	6.54811021314282	2.60001929141174	1.32074497793738	5.00209391667356	5.50211488590391	3.00333095780468	1.7814718940218	2.44842217620097	3.39423100309721	-4.30327434835457	4.28287193547757	2.75738427960275	7.17001302742943	-0.345747808232018	13.9015974767616	2.09244547566476	-1.50422789172741	2.79577223197283	8.52152425823184	-0.578366166156617	3.46841757840387	2.03582892716074	-4.13627884794724	1.43302737714404	8.5410832225108	6.25475555804619	5.40412326442227	7.61026901554843	1.85138732408602	1.99420903028751	-0.448970438376398	82.75	1	2
179	1.92027940923686	5.99981201678511	1	2.85129880413675	2.70413444838696	3.96203214077551	5.58908098017416	3.08370775924126	3.48397869437581	3.73412363509077	3.86145570706209	5.65975235982595	5.59992185222361	1.8802964684316	7	5.00431376071721	5.37002668102738	3.54857049346879	1	2.26382478306569	1	1	1.1190897910011	4.15856780451502	-1.68978714221802	8.39266057078958	-3.31255959035364	1.63568690391997	-1.54946696094881	8.70352104720634	-0.88188085471899	1.57003934129286	2.75211462978995	1.64130523102472	-0.16586542916289	0.309667667067988	4.00939521102541	3.51662270576649	6.0969040551416	6.57236806474346	0.849153740530588	6.73311919368879	8.72402563674679	0.363945378645434	-4.2900071835855	-2.29627417675339	66.5	1	2
180	2.27163993557531	7	2.85456165175399	2.52149826934594	5.13962821633318	4.58905856692429	7	1.13866685029755	7	1.34632202295029	3.98346765789753	1.93677741956572	3.75512080155893	1.28974399915773	3.37222179538908	5.66123014953993	4.30588584728361	3.79378527154461	2.87947625755822	5.2806143204106	1.49814430665277	4.63972904896469	1	2.12215126663647	-5.75004667415869	2.12044337417894	-1.68573576419927	-1.84669081934269	-2.57902646655579	3.71976485489971	-1.96085287502093	4.239994392278	5.69020013849078	0.905410834196036	0.781882208838019	9.37062186826017	-0.395919519909694	4.03967709440702	4.52346051972615	2.06852363760522	6.18248042304196	4.25593649190683	7.16649328444269	2.62110624616122	0.0132312533780902	10.6794552224098	70.25	1	2
181	2.30418627285254	6.76002778389634	1.50788831114968	1.74452144305354	5.89424409479844	7	6.46120895586146	4.81398684687807	6.68498054525411	1.98637009971882	5.23485421329837	3.62172155221333	5.13823095272559	2.89905790558845	6.28635167456668	3.15233842410708	2.24551035139965	2.00655947766577	2.18144596417797	1	4.3280985577826	7	1.06500045625384	1.87604524575764	-4.64367316796588	3.04956108874166	-4.30633883605082	-2.57220576526159	7.09018791359768	9.42987166812185	-2.90213069162312	4.41818360217543	2.3252507070462	-3.49264972248954	1.79938295216759	8.94202210766736	2.50592469530957	5.20601984978977	6.22397795940352	7.38583972528372	-0.0129545987692374	0.73034625491958	5.57771761424417	0.909902558424925	-2.29350462675537	-2.97854552203428	70	1	2
182	2.81071444328151	2.79726334737959	4.62522323907132	6.58353928071171	5.66091158614779	2.63757579358443	6.78347168332837	5.17562096557932	6.57505839990283	3.48436471288079	2.81337179489549	3.50377254709001	5.38771533976372	4.29321465952709	7	5.39224483461216	3.5789131274607	3.30683036769324	1.63362907504514	7	1.99589834720127	1.04649742693695	2.95595321306543	3.37138784448258	-4.71010463169115	4.01441653584615	1.57226184194193	7.3558501928824	-0.969310836017322	15.1547928242991	4.33333369124521	-0.772783620272298	3.52926037132322	2.64036698308758	2.09201799601782	3.69933967260854	5.46657762250238	12.8431463701818	2.89785367271269	3.25082124963809	7.30730616403408	-1.32024036340311	12.4426774851811	1.08140161205948	2.34036159415622	-3.33813772045757	79.75	1	2
183	1	6.32466650687615	2.21409163222421	6.01948765758693	2.9347398364453	5.95172787052773	6.00840515921962	6.37316933353101	4.45259426496546	6.47946014664541	5.81007153224214	4.89602693114517	6.90776903675747	4.48783154752478	3.41915304520862	1.32248854196177	1.9845107872489	1	1.60608540259253	4.26661797444001	1.58608627321509	6.63905412860889	2.25576539714598	1.12538229492122	-3.87722622648878	12.5808284146245	-3.32597950137215	3.70805526183144	2.4120449707289	6.85972767099512	1.92307891757064	3.31200505810102	8.45224212198214	-6.24991385960942	-2.30404816658341	5.78898077620955	1.06137201018954	0.650124935385974	3.78236544677665	4.3133880432454	6.94191252278164	-2.55480806440372	3.74052628824424	0.0850342420012342	0.44868348401114	-0.50300906493283	83.5	1	2
184	3.53833770811406	6.0279472457044	2.5227244671919	3.63593515905787	3.89866861973207	4.57413430511982	6.4150552366495	5.84258251265658	6.1519387309991	7	5.46107624070893	7	7	6.98259495566004	6.86011962714392	6.13830401615688	6.80809249530858	3.13784831290983	5.210383296233	5.16208339999763	2.49494904397311	1.60051338458465	1.79941151854991	1.40270637941081	-2.89398451330983	0.947897372049846	-0.934355026161938	-2.20642277146997	-0.451696749465665	-1.86872306760879	5.52830751547453	-1.54236094439905	1.34186487632378	1.84026835162142	2.73891453069965	5.26431083197479	8.32479572005129	3.6025304399362	11.1383435909152	2.7350050657157	3.09378358971883	3.76728737613803	2.37571715227502	3.46397866677591	3.56166611156379	11.9962782387355	81.25	1	2
185	1.5150116499782	4.11183045814385	2.40631940457907	6.99429415490759	1.27463213906004	3.90679459520906	3.61410536474003	6.17138189748906	2.02642058093957	2.33077725637529	1.72000848645178	1	3.49313969977129	4.48298728513295	4.68785219013257	1.72412657816282	3.79593235619868	1	5.1368550295074	3.49211327686488	1.91299434208187	4.05040084255743	3.49197282023316	11.2955128299279	-8.645751179279	3.19602014415302	7.44475983590469	0.698051293087009	12.7794204185478	13.6705751394259	2.9394609899892	4.65480166111286	9.18346158869486	0.164415425051684	-3.08582227301988	5.84311616625966	5.3289821596739	6.5579139180468	3.07319836388237	1.41646940203774	5.98353293094257	-1.02908346859178	5.51466766502247	0.935210102850553	3.33895204874681	-0.559278243776489	72	1	2
186	1.12374992356359	2.69952943386421	2.16184270714089	6.1306324966986	1	2.40931986149493	4.1348815182859	6.84415299682165	4.77221513969776	5.27567145603696	2.16574706746045	4.29370999584632	3.75079795712617	6.61925101024806	4.2111428707981	1	1	1.4482091812499	5.33380869272204	2.98388854889698	1	3.91225910792504	6.11310153994462	11.5978704753518	-6.68740128582167	3.83016739357803	8.28843546397335	1.1119030558698	13.8327934560146	13.1316221684139	2.81827124344387	1.7593368223927	6.13076793186971	1.18025878194901	-3.02114971575254	5.20659336388009	5.85808206083873	9.98155285232428	2.35911533268384	0.0929906210120204	7.05244806630853	-1.19327462788906	7.47939256033095	2.6182629234202	2.46078368391541	-4.47678914344546	77.75	1	2
187	3.23280025829357	4.57205139436197	1.82685966770516	3.83406476931307	1.79004581755402	1.04996458198871	4.70185346619145	3.6632275179652	2.64216675505958	2.3654189833108	1.66481488084893	5.37258530495982	6.09619093248923	5.53555982327504	7	5.20572931198438	2.71630019892854	2.40836379933801	7	1	4.36119388228242	6.70484479520354	2.37905268084688	4.11976934163711	-2.98580168282419	9.81940659293964	-3.57170656655764	1.25140599864307	1.22262957201112	6.12488769963852	6.00958843933719	2.14370590179832	0.866265445737432	0.464725276468342	0.379279686752879	4.4148436467881	3.2451094007419	2.66384526035189	5.36397544816191	1.9134038553747	3.20424678785508	12.3366702295842	1.51490554841837	0.0220363433806015	0.644708529045124	-1.35799868026899	90.5	1	2
188	1.67350795292146	1	1	4.66244964398608	4.81215375987158	4.01425812639052	5.54309084288128	4.04180782993085	2.74178664763142	4.84197392892442	5.976454470341	6.23471445403151	5.72513858622015	5.94445219135005	6.02204009566514	5.20735915325594	4.53492215012206	1	3.13776402728762	1.37101289803407	1.70691819186129	7	7	6.00402163160454	-7.21329456308785	4.27970365260417	3.00310644748539	-3.90095957347954	5.80020285716598	4.30125019700916	-1.56276625652994	3.27505330837905	0.241856104798685	8.72920047731971	-3.88041469014539	3.76146056802955	8.82435311400977	9.33462085813589	1.58086407350754	10.5562140591529	8.39990331502539	10.0851279630554	-1.73104117501484	1.15731139342765	2.47610799606275	-0.552509609811309	71.25	1	2
189	2.57411190623539	6.46329806604483	2.21325015410484	1.20116614758742	5.49119319686	6.86820644621307	5.80713567382949	1.15528178254836	4.36405395228539	1.914789748125	5.6502994430383	4.10453309983496	4.36394370597813	3.58784015753318	2.47482440177279	2.05908088504709	1.29547628689357	1.0673870352313	2.22437152989943	5.63589291306996	6.30108687320836	1.69968637260999	3.0109945560138	1.85195649154115	-4.22879574160279	3.03376399853313	-2.02189554351727	-2.26175158333981	7.56402418767016	11.2851440221349	-3.85359497050426	9.17088024377667	7.5603679710355	-2.28213189377646	1.7454581235196	6.39428285619602	6.48419687784585	-0.969579603993899	2.98702416378731	3.44997289611798	3.31646362905011	6.40699712189554	8.23630012755851	3.39911548846993	0.790757003659559	2.74377635785271	84	1	2
190	2.09192281378064	6.06785591668873	5.46991761928071	3.50111487911184	2.02618832407892	2.5646446054705	7	3.75213315485257	2.08807469299888	2.51143100827703	3.7091350841853	1.89118531704875	5.20211808304711	3.47262364235834	2.672945032299	1.32297582638391	6.07375121783479	2.0978476298854	1.29692774112032	1.11390304938897	4.32407843503385	7	2.79481571872347	4.0921154930425	-6.28623407877251	3.87983834646225	7.90028471398902	-0.417684455560457	-1.10701093846414	17.1745256717321	3.82893389873272	4.81767489712096	7.82984950552991	1.19188082717655	-1.90955450868671	8.36697104262371	0.487071287220742	5.45877719477895	2.97343949605636	4.47331657850277	-0.0786540529692692	-0.0364831805136857	2.14037936993723	4.65826672879489	0.74707729022807	-4.59652576377703	81.75	1	2
191	1.56755731486621	5.37965561871752	2.97087021721601	6.60433793634306	1.60814882109661	6.12778240804035	1.77486903774744	5.22158110792942	3.21196828215547	5.76230421091998	1.5100056563321	1	3.94788447022761	3.43106041431377	2.22299122429756	7	5.96221112763143	2.84222300431708	3.13692027125602	4.90139747258317	1	3.23433375910956	7	6.19726170272548	-2.16497164769469	10.9865615673927	-2.80811933758058	2.16493871168216	-5.08421248808109	0.0258425303976757	-1.5824603191115	4.83509398336091	7.74230748776583	1.86497695068588	0.0328047647423857	8.11474349356881	1.44332363979022	8.25218277530647	2.22075138673105	2.65733127945751	2.05795386446005	10.1606301417858	5.24406400079389	-3.67032508514814	3.46106107198454	-2.39844154896247	83.5	1	2
192	7	3.52990866688522	6.09687271290594	1.9404715070588	4.19700312552764	1.33730540224702	6.3510086036468	2.81190492552479	2.23124170405102	4.62598489046574	1.27774175789632	1	4.77146464732151	2.04907020938041	5.4786454658198	1.23677039380802	5.49904222813286	1	3.7273301005035	3.76798312166156	7	1	5.46281576073733	-0.917637214788508	1.09384345968786	4.83637717314718	10.1906452138505	4.35210748783912	4.71814195252233	4.47237404310522	2.44949648175801	-2.28537790194127	5.53739474323658	4.94709278853854	-2.93661477287164	8.34308954605544	9.41430139905757	2.63833573863493	4.34138324860285	4.30373007986935	3.80797706461854	-0.678809646179699	9.85880345840733	2.77897513185911	5.14369329413888	-2.51088594439377	66.25	1	2
[truncated: 5 more columns]
