# Supplementary material for: How Are Mate Preferences Linked with Actual Mate Selection? Tests of Mate Preference Integration Algorithms Using Computer Simulations and Actual Mating Couples
Source: PLoS One. 2016 Jun 8;11(6):e0156078. doi: 10.1371/journal.pone.0156078 (PMC4898694; doi:10.1371/journal.pone.0156078)
Supplement: S1 Data — Newlywed couple and agent-based model data analyzed in Study 2. (ZIP) [file pone.0156078.s001.zip › S9/Aspiration Model Data/Aspiration Couple Population 01152016 215104.csv]

	trait1	trait2	trait3	trait4	trait5	trait6	trait7	trait8	trait9	trait10	trait11	trait12	trait13	trait14	trait15	trait16	trait17	trait18	trait19	trait20	trait21	trait22	trait23	preference1	preference2	preference3	preference4	preference5	preference6	preference7	preference8	preference9	preference10	preference11	preference12	preference13	preference14	preference15	preference16	preference17	preference18	preference19	preference20	preference21	preference22	preference23	fitpoints	sex	algorithm
1	4.1246311161907	2.8321151378661	1.40907283788688	2.52481410389725	4.99310052824752	2.24260161738992	3.86684134525163	3.54391004232989	2.60605819559849	2.2713321762467	2.34843607020066	1.13875331910701	2.14182150865609	4.16192569256598	3.55562206830966	2.56331807754569	5.52719183880111	3.60234370890409	3.88345112546247	3.72837669805337	4.48027540633364	1.02520098330206	2.93425612871296	4.22318387322136	4.59136918943984	-8.98817734790328	1.73390605086667	-0.65439249698335	2.99716353097648	0.954703641259496	8.33616041378356	12.9942073907985	8.29337289771351	11.0842295996849	3.65036208298686	4.11371632859458	4.84553418294252	3.35209758583285	0.610925817770904	0.222660991692717	3.90003889285767	-0.570467209478502	5.7958934126959	2.88513752269472	8.02207086571104	1.82206375309354	97	0	2
2	5.38436228457726	3.80160436505166	3.14595854119988	1.04375412518233	4.40594757493145	4.36898102665321	4.43504269881923	1.94699403213378	1.23936566775796	3.69288304717402	2.51701179883321	2.0654879068706	5.86991388031404	6.05020543022502	2.38116931056397	3.22233394828778	6.77570757682144	4.83775217093621	2.34790706935321	1.79723816636736	3.21240193602577	2.1270951138111	4.39000674282998	2.9124798447366	4.91202507577112	-6.42196455755399	-8.48903664843575	-0.426860700742661	-2.52219234795528	0.207102078348955	5.20607954280818	4.15867118530978	2.61986016442758	7.70884032760945	-1.68144422903263	1.08625025334971	4.37535067063206	3.50745840593958	0.312519995282143	-2.27379739670671	8.14314332330984	2.69131295547645	8.79969783125999	0.54195495416068	4.05435779307711	4.69448986901602	107.75	0	2
3	5.49955361316045	7	6.46158810707775	4.87052275880302	2.22313857709773	2.17864177918486	4.58729294860877	4.73935538919371	7	1.82163263045865	5.99148532629027	1.7007383446691	3.04258125216771	5.81386316437351	6.07249358247697	2.68006434071837	2.84141177061575	5.89814226687502	1	7	1	2.51671687952963	6.84936798534094	0.895480984446993	-2.51786431493056	-10.2102714640894	-2.81768673462129	6.94761713498776	6.24491893248933	-2.52135113656566	10.3492197781326	4.11043123786217	4.9921942503703	9.59732249009011	6.88318598781669	1.69570904811409	4.87810387793435	1.7388659405029	2.28488700026964	-3.48223878321835	-0.0828693150130635	-0.766623528412255	2.1485689182999	3.41933963573779	2.41552873437725	2.8529431945291	97.5	0	2
4	3.48829737598432	4.69682858810412	2.19246037103124	2.22808227440914	6.43796161372337	3.96126276431821	7	1.79497247854674	4.80736190691837	1.7086485037909	2.31532400939968	1.72461045334386	5.73626323552796	2.82434517769771	4.99320654364357	1	2.85619112014171	1.46574470083323	3.90449311667185	7	5.79790907048497	3.20201527055994	3.86594862330287	5.36892692935062	6.26581157377822	-5.77618551915652	1.04046633821298	0.715354432000341	3.23203244045447	-0.702195192373671	2.68553073372157	8.99991155009088	4.16569170836997	13.4569334419829	3.95447148338267	-0.763194062181617	4.23654473747914	4.74944533004272	-2.67998313835023	4.95793776407621	3.79782847406073	5.86242769805687	-4.07806895597762	6.18642099212286	6.43725628143023	6.82814877702481	111.25	0	2
5	6.65234226498884	6.50262031243813	3.87518198149877	2.34718240657222	7	3.28148242806794	2.85958069561246	1	5.1016524416763	3.07295444316167	1.6304914092176	1.66218710471921	4.6742313941442	6.73560829007554	1.92276910560984	1.21893041643187	5.97837157243576	6.6566708061161	4.41287080439635	6.40132394330779	1.35713048541875	6.61468579527888	5.33367395352719	4.95289193492619	5.52502195683434	-3.72354682119007	-5.58673613531167	-0.291898536626707	4.35183956848937	-4.17553989740102	7.54540914680158	2.85684127627519	1.85088931944455	10.6174699225367	2.15107965690451	4.53661250105411	0.908922402610972	1.56633691712628	-0.157551661180452	9.50335782166562	5.37529110002138	0.450150123127316	7.96023300754941	-0.764065126852919	3.51348227947261	-0.751197853334689	99	0	2
6	2.15683082037362	3.93946360691388	3.80651231392177	2.4701188121186	7	4.36817123509286	1	3.98277819801005	1.74166819551794	3.91617946432036	4.54052800630573	4.11834378314221	1.11019582114207	5.65519635962844	3.00021268583159	2.04675166754649	1	1.16864316231842	4.7708565593756	3.96949251182925	5.23312689442014	3.18149066838305	5.02099128903374	4.62894606890026	4.40115545781818	-9.47901810383173	-0.0664802163049757	3.15258067086701	6.00045089012382	-3.73546852512615	-0.458839317286692	6.23979999715153	7.62886352605826	5.80239903307044	7.84716967577586	5.98577238083289	3.16175967550774	5.50289204471861	5.01490746761205	3.03068090074703	6.69301727872614	-0.448726408781033	6.38108827621245	-0.0268248380014847	4.86629388625199	-0.307872809601941	99.75	0	2
7	4.31498236164808	4.03612066882828	3.0079848738192	2.37240860930374	5.76353713217095	5.04659207978173	2.01901629972027	5.02890680317638	6.6310340352579	5.33736905094334	6.62926401938503	4.73648639520016	1.06805105436643	1.24373218425638	1	5.6561150335988	1	6.89308088145908	3.67599990377644	6.21544586033479	4.86139204914034	3.59901288431851	6.13658133066916	5.79622169799081	7.61709344755459	-7.48650761863833	1.11206291471308	-0.290735681148023	4.80943508360299	5.69646129976452	5.80864763370867	7.88143865984467	4.43748384267363	8.46560495477674	10.6390961383591	2.82488439185096	6.60082426955042	6.1959810738819	-1.8389249710743	-3.03566059782183	7.43883307705836	5.86425723155271	6.63767841621148	4.31365546875865	-0.719293363439491	4.89195347180065	96.5	0	2
8	1.59787177543892	5.82278046771363	4.89337481811182	7	6.28588176849514	1	1.31083952608473	4.72109907207735	5.93929303578661	7	4.45194150767583	4.3607123908263	3.12092389554182	3.25275158002159	3.08389856073622	6.68893782171829	6.66989754289965	5.87967325672878	3.23044474321278	1.18145503709904	2.59853630157845	7	6.22811742551467	5.27191687150557	2.67733693089731	-5.46415368742431	-2.23764344423793	4.00552201013977	2.44173622572321	2.7385457525783	4.05565458401639	4.74180704030241	1.711994883431	5.51185785704687	-1.81328156280809	8.25999291553673	4.69819862383294	1.71973276810005	1.45901308334405	2.19018525894297	5.90482852533284	7.5942669458631	2.27502562532119	2.32979640634238	0.0668929522706293	4.19949090445917	91.25	0	2
9	4.16219488373656	3.58415114207491	3.19084600839206	2.32842574854264	2.89803648011379	3.32213114941195	1	5.44648489926223	6.54695734447541	1.9981977005231	3.77114579351389	1.98010312709059	6.01193404797715	6.32775866573997	4.29106639105239	1.37522159878139	6.41736928976787	4.68027687261917	2.35264343718656	5.27018024191543	5.79203496747744	4.10339902290638	1.31900521679535	5.81702634268021	5.66482790164221	-5.75640161648398	2.05838170461485	0.38526669796774	1.75401907768432	4.92550634635498	1.92194061150718	3.73475401009978	7.48233844907641	12.7932711252086	-2.01320962970967	2.5812266913663	-0.630488061328236	6.52008007514464	2.48894542460757	4.28527838575914	5.33176222247841	5.12721928591813	7.77895655736707	8.97122439677099	5.25574138017213	8.42592560975909	104	0	2
10	3.95883687667883	4.04360950071563	2.40773259327869	2.94052768602098	1.29982504501789	5.43343043421389	1.84194225110945	1.03246515680149	5.92802355195289	5.24734081662767	3.78818205834966	5.61823481408587	5.23287029766845	2.77526869229567	5.27458955713393	4.41725931707261	6.88692512683884	2.90961239100444	1.79546310730501	5.92636043421254	4.05538943148157	1	1.18038504546399	6.19293033404291	2.97263668902501	-3.92449235750589	-4.62178051179136	0.713321327027519	4.71570950318914	0.103855284586254	3.79274453788116	9.1503207648592	6.72782769832457	11.9330488758624	8.36450127226546	3.67296170612824	-2.15295290706842	5.30453813617186	3.84068364224518	-2.61800020693692	4.26598314714673	0.19433527340885	2.57945956342759	-0.692245662749732	10.2896007909202	-0.437171206067948	97.75	0	2
11	1.84189098301647	1	3.40317084441491	1.63816739736887	5.148316921682	2.7990159026467	6.92268776039169	3.41157795525858	4.58996737539659	1.29002999685551	5.61414317106737	1.36571868468003	2.11147210859288	4.85222872337945	3.43697625385067	2.66247231341526	7	1.34128474677338	5.88230871212771	1.43613313472695	1	3.40585793443676	5.67397133050754	5.36152407502299	7.44061339396006	-8.4431412147223	-1.27406250432744	2.07747320435054	6.39417613191501	10.5324931306592	4.05287627668438	6.89305715298477	3.46550788634707	2.15215237358925	5.14617365816114	2.10765691311298	2.97040819889494	3.35311135963986	1.55503364289176	-1.48879570880028	-0.175624172902352	-4.11120422913418	-2.44594454461896	4.01006751659277	-2.90616363475068	0.336990418291893	88.5	0	2
12	4.08323510268716	4.43663687150732	1.72444634957919	3.07357827787391	3.93220617503931	4.45016324565623	5.12485334480036	5.67464291689064	3.45362954293685	5.69359477932578	7	3.31773033242414	4.20687190093685	5.26054070003377	2.83106819645286	1	1.31419718010931	5.28587918506553	2.41335033525482	3.19048461787285	3.38687101856232	4.0491487330018	7	6.29685295364368	6.70788815192147	-5.75994697530856	1.90338520296778	4.0490672396955	4.38927068069086	-2.00210304872947	0.569229052719895	5.19826419167057	5.83414669804779	12.095882499875	3.05942204517386	-2.76659371501211	6.31031642123311	5.57200668066765	-2.2305418309649	-3.11959545970666	7.82702141721982	2.47935529094168	3.68943087577726	1.73441878595722	5.7477415787817	6.78222269029575	98.25	0	2
13	6.36902636469486	3.33656293114404	1.6061427007804	1	5.66744297702043	5.15760278007725	2.58336005877337	6.2791071546661	4.69520603049452	2.17548982523393	1.39666753717126	4.49327888707422	4.76665657547535	5.31824409464469	4.24682470476582	5.34484541831385	4.18273105183486	1.48001515682156	1.27636236268924	4.53180969989821	3.60525105282512	1	1.80074026553571	6.39833889265936	4.28935382885107	1.61290210138292	8.55951877296932	-0.160564873402889	5.94942388397538	-0.686535228692641	1.12394716112388	3.53355478226786	-0.115751609359111	7.31823448685373	6.07742866703125	3.91210533815719	3.54726929058312	8.51550883570084	2.99617296570286	-3.8756423635357	6.68460277409065	0.722712040444558	4.8973314415296	4.67271702250368	2.78717957283426	5.03422262317777	99	0	2
14	3.86494962009311	1	1	1.66799644743254	4.13954785642378	1.88504084402371	4.63398220948935	1.77111400045286	6.77719302192311	1.78701209239999	1.86288570914503	4.87401661433475	1.63170818286015	4.56198535026594	6.72210779089618	2.94525257108547	4.96069612488688	5.2535555997589	5.19819977476782	2.96009009325348	4.66866988230651	2.88961150860522	5.85307012690702	4.55722612338533	7.60326295047589	-4.31991051250032	1.27184702721155	1.27487081618306	6.48781215610293	1.65281911566834	3.51293997042552	6.7877339878916	6.3494593612715	14.9873032391425	8.78827707579164	3.69759112262153	1.66374275129108	6.14225558925251	4.97304684990388	-2.12843395224751	3.35409600879857	1.33876577782299	-3.21529484412144	4.11122430269085	10.2074764747738	2.58607732349822	78.75	0	2
15	1.92679611531503	5.08177242349737	2.85733496486046	5.35720622339935	7	2.95938799523833	3.19782612206152	4.91000623582608	1.13762103465124	6.5574227626129	4.63509347062791	3.30553667356801	2.29906536026783	4.14820203594314	4.47696078552733	3.90682155804326	2.57709534706151	1.76831542940073	3.80906310719495	1.68600835710697	3.68399530657279	2.20138746316031	5.61890408782229	5.24871272425339	-0.475530748681167	-5.14922821042353	0.26093066262534	2.9395587902164	5.2543476576241	5.93713613979581	4.16710394579353	7.8467801923568	4.27907730634256	11.606514319153	-0.0134065458113742	6.0672149143502	8.76414830948099	1.67362171882533	-1.27969723554213	-5.44310886620953	4.32824389052788	3.8140563232609	10.8131381627023	3.50087856053717	2.33251347195757	3.35475380361766	75.5	0	2
16	3.03772978138587	6.84545251673107	3.81161323552099	5.52703199973573	2.92653019900416	5.39151202714574	3.04527964084349	3.98555110959399	5.25072835347233	2.49901110050941	1.08432501187673	1.22808891394394	5.38425498965806	5.58237431661449	4.54192842180856	1.20487207081816	6.49915617925598	1.85907916258781	4.52720691835083	5.99911467704998	2.49340127549129	4.11050634121772	3.89672945379093	5.61124425045265	1.05433507870899	-3.5198076302155	-0.143788904083253	2.05268747307006	5.49066107751563	-0.85125298641032	2.65317492110119	5.75771909965415	3.57137021775995	8.55819087610083	0.551938654851122	-1.15349200740853	4.42267216394747	5.45238829954222	6.4482461566486	5.48272334221892	4.88263161330835	4.31834875324396	8.45466060111089	3.35198985036789	-1.53359544103792	2.76859581938241	85.25	0	2
17	3.11347059038945	4.11200782349423	1.2149230854937	2.34611311819401	1.52200790023151	2.56818816030962	3.56280755889299	1.61756896451479	3.95361789988928	1.4692191597802	4.82619451366633	2.82322200910804	1	7	5.04778170996167	1.09267943486616	5.18704315446846	2.39173099706869	5.69059102581511	4.7768298441453	3.02571816682647	2.29479286168044	2.86182617704944	4.66217686389238	1.77473033292305	-4.64819540401212	-5.11036972437284	-1.06316278593438	0.899605057588854	8.7231391046549	-0.404951099753667	10.1431396672623	-1.83535738336879	9.61322658233025	6.83310758677429	3.98201867349278	6.46051580593518	4.61868722536077	-2.28283437893716	9.22019374531664	4.4054710806838	3.11991842288733	5.88097966058424	0.962191611642634	-0.725401208808337	2.87643386365271	83	0	2
18	2.3853887835475	1.7004309491466	2.8801572092362	1.79784333701185	5.00343410960887	2.59182042104741	2.95951290908736	3.99401916183996	1	4.3610425177298	7	2.2359214385672	4.67957859851962	4.53196823277447	1.31679376829281	1.79596151361159	4.99323768233135	2.11675979438639	1	7	3.13554507712812	4.99153570324763	3.14250728823013	4.47946178078013	4.91990917285334	-6.09236133622138	1.55548642068775	0.949823245670359	6.08721823317892	0.0910111700127769	-0.436412554269455	5.47084603453226	3.2435151097665	-2.7784034866305	6.99313424867595	-1.86234397894785	0.570038340278886	-0.473349473171096	1.6582311554049	-3.29067433514789	3.28661058207535	4.73236768432166	7.5683361503603	0.857282981046295	2.22316973711058	1.35901426472619	96.75	0	2
19	7	3.0351770817197	2.16713028567544	1.28567677798278	7	5.34694873785992	3.63153409754296	4.66568788369098	4.20710548986873	1.9596160089447	3.15033672702774	2.7969223124152	2.94882836991807	7	3.64640633848411	1	3.10933627695938	5.18752712733679	4.21425494330137	6.8387131822628	1	5.36416239208514	5.92512688071318	7.1578397768885	5.3268180985279	1.41091523790201	6.64619834449259	-1.76085065675537	-0.232265507075985	2.19993922436384	1.60787978463623	9.1356360602236	4.65839243499063	0.639647005094697	5.31115867243086	0.199907389683836	7.41026059492443	4.84644998663788	-2.227071847243	-0.286898202195177	8.5016511475288	5.02917722626796	2.2894126059543	3.53349554100176	6.26292331925048	0.718474574644202	107.5	0	2
20	5.61745328156433	5.04533107177837	3.46582069996686	1.77578942454605	1	4.8610412289083	6.53845402218282	4.2069462352315	1.68244601222403	2.03594667444378	4.78663766918369	4.64800807436141	2.44530333872241	6.09938702907045	4.32544037838915	6.09951351356315	3.90307952056484	5.37026784516017	3.46380615442923	4.39017579919981	3.31581404408691	1.48529315763615	4.09210909932021	3.52303977655296	2.96892320659224	-4.94066280969205	-4.86457996659898	-0.205176269183173	4.7892952383477	0.438525444913367	2.14494435650564	3.41581156713357	4.89374790000424	6.39723155876126	0.00209225313490481	0.974286701951489	3.54539699802789	1.98910577681003	1.65422194268975	-3.05580849309507	4.40785911373854	3.9747682172862	6.40430263373248	1.24885380742698	-2.10667041970681	3.13169993641816	79.25	0	2
21	1	2.07387893495013	2.77838485992746	2.59692126696894	5.64314674218368	6.44218384053129	1.60223121381722	4.9120415286095	5.73636117228136	1.8689149426427	7	1.37628934928098	2.98699514215775	6.80294411905023	2.28472017930818	1.23593346795188	6.72797027092423	2.73216699847979	5.205893139654	5.04070087525519	2.20555819628356	2.5761444588819	4.6582167611761	3.25266568743852	6.31135892770623	-6.04222648746443	-2.02120481329766	1.26043847762378	2.21303586413492	-0.928992765020195	2.61441764635667	3.54849277323499	4.99949834371093	6.04976693845538	10.1116504800732	-1.18535104536095	0.807575177073069	-0.32386079574581	3.54619039390332	0.928020166086799	5.92451939347388	0.568751162868649	2.30747201857818	2.89159264089626	1.81122789463943	-0.022618655332695	117	0	2
22	6.94541983496243	3.43454863335636	1	1	7	4.71352738695297	5.68305037039787	3.22202336365913	5.50328065499774	6.54811991308622	2.40594795721502	4.81141564262007	1.48976205596683	4.42909925374921	3.94099787134087	7	5.81569638882544	1.9806309827446	1.7111818690021	5.45011261849142	1.75569623929941	1.22411367747916	5.45605547158777	5.94042558761878	5.42535346306203	1.76689261711792	8.78595183726131	-2.02385736947452	3.51446805380318	-1.32268330830165	2.02607815994181	6.47504250082286	4.27121874949303	9.87828640912074	4.81510865964912	-0.210403494105787	6.18035821321911	9.7616422493336	2.00987976933362	8.04463261698188	2.59772731685307	3.98820210605183	2.98360050517349	4.97555235208771	2.53372253822727	7.50522984138074	91.75	0	2
23	5.53462801807814	4.99382884075322	3.42684138013645	2.82430646330785	4.9507631180909	3.69668996224526	4.86114185565961	4.31188922023656	3.98748710007964	5.73206245584824	6.44057306776354	4.55371494798542	4.20169073344863	6.15768305701604	3.51106450743252	4.37574904231256	4.4409042461963	1.33342611052837	5.75447141847932	1.28204503954275	1.76148563379208	1.29874461156964	5.94532001911408	2.54131190051854	5.93231041382169	-0.310417487367861	6.90799229166498	-0.315059647673197	6.6375206503419	5.78143928818143	3.81075901707272	4.65513969370858	5.42103762089256	9.30150058137693	6.61970648315773	1.89753984443978	9.90636990332115	8.21087464553606	-1.7318410394573	-2.76344892840769	5.14246130723093	6.37804224690828	3.73466530994276	0.940552323636063	-1.51779227361453	4.60355563230072	91.5	0	2
24	1.8287247453326	5.18834557546288	3.32920571840926	5.62184447528605	5.9768008513184	6.14312518993135	2.09166801736563	2.63174517181027	3.64847134816531	4.35943024126621	4.74444841845437	2.4906798315819	2.88818374538628	4.63837083357299	4.31371008017792	4.03641635473795	6.2705833429308	1	5.28133501367686	5.54365125468706	2.32339449965726	1.54986316727687	7	6.0606302745365	0.155005546165946	-4.03465607845439	1.30838389988472	2.3642049501486	3.05985891831375	4.88678150032404	5.42569218167673	6.14605646133855	6.0263488651767	10.1510105753312	11.0416864438774	7.10451159932054	10.1692571693229	2.88855056013283	-1.49131668160955	-1.54793828520533	4.5522732526199	5.98513927806667	7.46884490487028	3.83769379606206	5.70888838602668	5.41417088835491	92.25	0	2
25	2.9256934355687	4.53890861890368	3.32754924165122	3.43962525883719	1	6.04097215832628	7	2.08679463580166	7	5.69957629991225	3.36782296330386	2.43823616567389	5.21827230880921	6.30030622507532	4.80973357726299	4.22682045052249	4.1351103195145	5.56906724462068	1.10437551862609	5.03539437082771	4.71980192087665	1	1	5.71506045533459	2.83301660477619	-4.34632251857189	-4.36507515593977	0.235044108954124	6.44925621352529	0.803768094892989	3.03758872118816	8.82284177974588	2.8564321271151	9.37460424763583	5.86055421922888	4.57635843825733	4.01698319077793	5.99445660000848	3.59763182873485	-3.06305097129012	8.7797895561536	0.206166411033632	7.4448211272565	0.862671587563904	-4.56616505296781	5.08335639589963	84	0	2
26	4.50898985891375	3.05211597077714	3.43811578679991	2.18285509837083	5.55619199831397	4.24347108006097	1	5.94811715198032	5.9100343201184	1.4467418217549	7	5.36172383797054	1.60297307466269	3.80568374229721	5.13239327954884	1.02819039372724	1.98211650777233	4.41924823390296	5.61091172418413	6.08235728423079	3.99691729993749	2.48674224080498	5.8501896955817	5.22276722748909	7.56933967268911	-5.00881953301922	0.107144524696203	2.50989042369007	7.70864961728972	2.54821700201271	4.36652510456837	6.57484131184604	9.00709900503302	10.3854802391778	-0.790993557196144	2.07132120544597	3.12353126638213	4.31472163187857	6.42697472504313	2.30315002092697	3.65775695916847	0.315234032625465	7.36287470162211	0.533859409307969	1.90512064565504	8.48830327576135	99.75	0	2
27	7	7	7	3.5392006075838	4.52915386474042	1.66574342061	7	1.66270106865192	1	1	4.51272789272608	3.48563877443759	1	1	6.09953550898311	2.16705248720938	7	4.78926490836428	3.52963429476242	6.6684038252314	1.49002646086869	3.48926818031508	6.5548107153579	-1.67708275344323	-1.93784118516816	-12.3165194379309	-3.46961232939698	5.5649504108714	0.351057389626449	5.68138609244786	3.24489050819073	5.66267438843421	5.03819501461403	5.67524308157404	3.81096098398055	-1.90765162154387	1.26724458778394	2.95560268425452	-3.98460052431733	-0.658644936872601	4.68606253770497	-2.11452275018239	4.10412603296993	4.48285962237799	-0.473254949129681	12.0753460918848	88.5	0	2
28	2.65226621806377	6.42036261571733	2.97364221374262	5.34818786839579	7	1.06361653890589	7	3.62385291229499	5.3785661568575	1.75644192048956	6.12713194871974	2.10154142945313	5.211955517977	1	5.96735738868469	5.10734384961702	3.75390834318326	6.77435618311119	3.05119157878849	2.41261951490538	1	1.95910984952282	7	4.74041764483454	-0.00673306450513356	-3.91356319376228	1.75198336839066	3.53119916420009	6.2001614089801	3.0474124187163	5.36898621422423	4.50485400696659	4.17286451384866	6.97591998364695	3.5867657930486	1.214293192817	1.54285149757774	2.74643220862038	-0.877238514242667	-1.64857568855641	4.02168065752345	-5.8430521389209	7.79226330330056	2.74034878189104	3.8278998718543	3.23258492614409	95.25	0	2
29	4.23834441225615	3.17398650077679	1.28141937487313	3.68047588028706	4.9127289949764	1.64425131004368	3.99337698260071	3.89376905740763	3.74810151572449	1.59345292682273	2.01928892070287	1.07569329716767	2.96483866262621	5.36385030911474	5.28984426961137	3.57723392717997	5.43651118175518	5.55036819301034	3.58941549981358	3.42080600002855	1.73921690597356	1	1	4.06747581010137	5.45513380469034	-8.85827686712054	2.41654521289068	0.0251162381064719	2.59778384136534	0.970816632405622	2.87790583818548	8.44127479852334	8.53848859061958	12.0477124907446	-1.65464632442461	4.0223353683254	3.39293718726551	4.64620617729926	0.8076318280609	9.01815783038468	4.67786709477245	-3.01386583299546	7.51872591585491	3.46507387181241	8.14787858888774	4.22826883275974	94	0	2
30	2.38274842404412	4.85365107718831	1.67019627315174	1	6.59914190874447	5.18073840766778	6.27028893688242	2.47981664348325	5.45517137636631	2.2025006807379	6.90510857645994	1.69098522694446	6.31546679150435	3.2903270769897	4.24978040046391	2.23599776970941	2.71073813515301	4.5212122869925	3.76430296961797	1.68594907454239	4.27932971000341	5.01933892706453	5.02088211638387	6.26930636091416	5.7831675492537	-6.17353108230791	1.22566638330256	2.30535938365712	0.880501867958774	0.0415223704914435	2.79213552586896	9.42600855614596	3.77243174508696	12.5907125112578	10.6725635919304	-1.19592343831004	7.24245644422472	4.69094727141214	0.426699257978082	-0.421246965499092	5.30210888743712	5.82483125522063	12.8588359595695	-1.75993200926034	6.45705107826692	3.39566837848093	106.75	0	2
31	3.94330266337077	3.5472226370427	1.46502634579966	1	6.59563307952253	2.82978624569888	1.83469443339005	2.68411298136404	4.01146485535194	3.09390115434686	5.61735139863624	2.98033845849509	6.83162874581818	5.43242204802838	2.27750700749551	3.3470168083638	5.65830451190077	6.33039789766925	2.94343855040074	2.35258332937944	6.02566771513235	2.48379699998235	1.63466820412303	4.08595911495367	6.48384772265287	-8.86271881295482	1.32920774861422	-0.711482980527675	4.58014246294144	6.72198980651099	3.88413042236164	8.12119517018689	2.5168482885831	9.29958708824984	-1.34916414561694	2.3101315227423	3.81584098328168	6.00698008346032	4.78507614486626	3.28727845671746	-0.429556274539699	4.82997669811175	8.10735779157944	2.87377492253973	-2.29766849190634	4.09598613629204	80.5	0	2
32	6.44117319647414	2.44591607695999	2.31942028110674	1	6.72465713325554	6.21720672581009	3.55123618156255	5.38976586428973	4.76456524600528	1.94875419338458	2.34921491619879	3.15957640410932	1.87678326730287	7	6.33158684542774	6.2349553670691	3.79150715538158	5.3136159531395	4.71780769039241	6.46612584386094	1.61438978958807	4.49487914699702	6.38950341597289	8.17357420507467	5.26908658113387	1.5053962632229	7.08240895002729	-1.37521943593769	-0.0379008683416399	2.30091631324426	2.2992255864675	5.83347890324775	1.16648486673582	0.884061645026148	8.32858849181846	0.93954541872577	6.90903859465956	5.38741524416703	-4.05138520182235	6.55901641651117	8.11974132937647	5.47136777621916	2.03736360272786	3.59465943500756	10.0064512184773	1.81716437515942	95.25	0	2
33	4.41254899901108	4.46396241654847	1.45525944456765	1.51952562579749	6.21675244070972	4.69526186845784	7	3.62476804029724	5.02671939380641	6.06099105374197	2.7222886908873	2.71740563758078	5.34991665786218	3.28122998312703	6.10202862407989	1	3.22300839314338	4.04647342447605	3.37805189074282	2.26197580964154	3.55195244259627	6.75292544158738	4.22980579599628	6.92908047403725	5.55105727792275	-6.26139918732644	0.78494095032467	1.98849918978399	1.34034432384312	-0.133289415733488	7.82027715430163	4.63193322226845	3.76483339202268	12.9160061806779	3.56140907794115	1.33301420422385	5.41933040193445	3.52313579798854	-2.67372477979894	-0.182383615329889	4.77378885816263	5.95880622250939	12.4448227132643	-1.23067798609953	2.02855648114304	3.04495240582874	75	0	2
34	4.83414273936553	3.47443860579072	2.20481235489514	2.05742680352459	6.09781083844442	2.54565356441847	2.93579044042416	6.60387919634138	7	1.16824739479598	1	2.63322361448813	4.5690054426209	6.32723798923161	5.92738872376455	4.52102187133349	4.37569740097917	2.22975652615348	6.44369913997033	5.4128439483993	2.69111305347945	1.93493412179916	4.82704980257559	5.03776516638592	7.7268900432048	-5.17699598546459	0.707251023369355	2.53300101140155	1.70312277341124	9.89747694557768	3.28403312435105	9.85326843090469	3.20288354109699	12.9406681163903	-1.38940967485086	3.1253152073373	7.71839685494944	4.28883283586673	1.00325044636938	2.26633715689512	5.86529330092872	3.77376150133797	7.61486744817932	4.48827135688594	1.31993371260579	3.0252747152867	87.75	0	2
35	1.82194710424421	1.42914436045546	2.88089212920595	1	4.69514894255814	3.20830584585443	4.41311017755368	3.92314319808046	6.26282926303968	3.56522597619893	2.63745578708887	2.80824676322899	2.26900871515267	6.49161770458141	2.23535568934626	1.16057797423216	3.51211003891208	6.05359876412089	3.52811799413454	6.06534621844233	2.59906131139133	2.34705732661966	6.4129727700064	6.62860896658718	6.62417920396338	-6.94626699275375	2.39533153140401	3.83838213146654	-2.89164935430507	6.47787398045426	-2.09756101384919	4.1547915927726	3.67066163334489	10.6967187742735	6.0450653755666	3.42762466138177	3.87518183470927	3.92678595365971	2.95472132320258	-0.771344178103773	4.45215845229687	1.76444877043364	9.18050485031523	-3.33297336093742	6.1293412889495	6.38671194005136	83.5	0	2
36	5.82109198178732	5.08708008073991	2.9253331729028	1.64457463451058	1.57100502569437	4.34331278445227	1.5212988733995	3.69080783624225	5.20546114722707	3.08220335687062	5.69994465799379	4.9200707627631	3.32521518634255	4.13217711172708	4.26547724332317	7	3.48336585830236	4.65516793396205	4.11425348937645	1	1.17359359705425	1.18009183026697	3.40031315789554	2.85960962813339	2.25438174454616	-5.17726765547923	-5.21051483554897	0.570034838014115	4.64144664147724	2.31785348893004	1.42975934016779	9.76938705604381	5.21336082105161	7.92075617325064	-3.0377324632489	0.455193613022309	6.430770029107	1.55060165765699	2.73858344066633	-3.74968769878609	4.44459918358987	4.97107463981279	6.04742112540719	2.26619027768016	-4.43655076394775	2.28845984685362	99.25	0	2
37	3.90612517489391	1.18327217692622	1	1.32698837073832	5.05593520128808	4.73957758910027	5.02772871159841	4.65891076045497	4.20481313154066	2.10813122693673	1	1	1.84774133102471	2.33384335389807	4.73534930790502	1	3.30249313004389	5.05051052773593	3.52249496643685	2.96513259915315	3.10492272874549	1	5.11115826716765	4.84410592151536	8.24703016156205	-5.82497676297976	0.600310185711554	1.13965400525414	4.25518268067276	3.60941399694657	9.39461986030061	-0.39915042774141	4.07774417749229	8.29959240292286	6.06077154308573	6.34819674071688	2.19528188064952	1.7694264992645	-1.28663562685205	5.62030049806395	5.35011382138289	0.832355665370768	7.28558937881242	0.726667428430069	1.21101908197534	4.09405344769937	80	0	2
38	7	6.42312559426164	2.53316909430595	3.66791066182656	2.15219679675232	2.90273191141944	7	5.79134135052567	6.51199019417891	5.20197110088201	5.52964242753075	2.56782906576691	2.45741762115617	4.13371253458523	4.98045665002269	2.825708123908	6.12159434015298	1.22718021773048	3.78337360958657	7	4.13867295128051	1.66459643762851	2.47684030933593	5.02813653605129	5.46208715698781	-5.63246511596867	-6.05725518042453	-3.26600065981846	4.57588916442356	2.34590570301145	4.38487952778541	3.4802761476624	4.62854260100961	11.8889063746751	5.25047850053651	-3.39617398998463	3.51366477306529	5.4300078092384	-2.35474807566411	-4.00909322942146	2.76727231047129	-2.44378159766684	1.04766532644989	4.1423251453276	-1.64644521668907	4.57205976128943	73.75	0	2
39	6.67335586723088	6.91066186185789	2.54349628060732	1.00822990764689	2.710902260517	1.46661439701171	3.10584937596426	3.22106111700583	4.77553883956936	7	1.86358926248227	3.05292882133531	1.58857058065329	5.87070243194689	6.83093719739297	3.12492740934536	2.6620793994461	6.22814059817346	1.15744007240015	6.36263995817913	6.22593612971644	3.93673343735977	6.19838265174192	-0.360341472391937	-1.75783931956166	-9.51143487175506	-2.67721959630472	3.92590790024375	5.00846219129637	-0.734769496068373	-0.711990427630865	8.77853864295762	6.33720025773089	2.63639137917867	10.6757982898461	4.60048439152406	-0.958383332786722	6.05397601670379	1.81304940177452	-1.70728869087572	-0.848164335531524	-0.884095163338358	7.82294827862534	9.16846777779453	-0.800461027732088	5.49165862234464	70.5	0	2
40	3.02950003609718	1.41130890265476	1	1.23183189690102	4.7879552319666	6.23905890122397	2.9427470958865	1.26634779132426	5.01902930617702	3.09940553852149	2.02319179913155	5.15172987622005	1.95491808504591	3.93102994147647	5.86399081986469	1	5.61561950122855	4.71630726039835	4.48639309726736	2.72757551664739	6.24355812684822	2.34017706733776	1.13572717818749	4.75726130445371	7.78572155733742	-4.91334346794916	1.57462562924277	1.12433160438698	3.35583186339109	2.47356442064745	5.16822152533618	9.90023243323585	7.57530097253191	9.96275608639033	1.22133856247193	3.85399531215903	1.93696144114138	6.27957930968379	1.77886797068064	-1.84935835739806	3.55097903932655	3.01731541593401	-3.24646453405112	3.68887363729044	8.8938973055892	3.08011736629773	87.25	0	2
41	6.97080638661457	3.89545788707645	1	1.17668390566683	6.94569565741457	4.84302934762148	5.43049824193357	2.17956280513935	3.95348880162246	6.1999488541433	3.39734975462493	4.84345175930246	4.51530824153717	3.90274183755783	3.37577934486814	6.85135454211323	4.72554428284013	1.86471612963541	1.9123995010004	5.27512525958498	1.5872142203957	2.08220335129004	5.03795850586422	6.49711742639351	4.28099085288699	1.54237633085896	8.36972659121156	-1.55683877784822	0.0506291255677999	-1.29958514141287	9.50965007871798	7.80004476580667	3.52485360864338	6.78215551289729	4.76825215359237	-0.431646092340017	6.53865681548634	3.31282173652154	1.41951112660776	6.85736557222979	2.94603219789366	-0.106090979834505	1.31059343026729	0.750531075966893	2.62590467820981	6.06208475135977	78	0	2
42	1.27576950759539	1.50888723015972	1.63865195352454	3.90236600737172	6.77316013355076	6.4692940191679	1	4.64790055619892	1.93654323661355	3.09651994771344	5.92403081366625	1.36511605914738	4.43630087608662	5.47000568728536	1.39642406750614	3.52044225802397	1	3.60649125773086	1.56527595717778	1.35735889321233	1.26612184770778	1	6.20842402066222	2.09842395304652	5.51438209530558	-7.12504918130066	-1.67472570257962	0.564134570737614	4.55455291633899	5.31561971439158	-0.960109036675011	7.88618672115387	6.14333885623789	4.44333425219625	7.61371571451332	-0.879189833736828	5.48614674741488	-0.334867192429537	4.97734974450363	0.589823693697468	6.70865399674518	-0.934174138292172	7.78128106223805	3.11804117162498	0.864195730367421	0.187744215989061	93.75	0	2
43	4.54528066943629	4.92877996463646	1	1.56279368684954	1.78775253132451	4.59494444516723	4.00223750986061	1.63455438472116	6.9068314850729	1	1.40407880099976	1.93677221001946	6.70996419392157	6.48513067547066	1	6.01962176763532	7	4.20730597117494	6.42952385892463	5.41991632595213	2.69255092705811	2.15198316714311	4.49853189406971	6.20029206995977	8.6572977498796	-6.54760862156306	0.41323061916313	1.38713430048966	-1.85878751844183	1.26369863527562	2.80706776473014	3.47478526121889	2.79138045363518	10.1576449222127	-0.400135619884287	3.10967033211294	9.31988821793328	0.791449844013229	4.02313300848697	-2.71541100585801	6.1480921125704	-0.0536756500490596	-1.50242972434839	0.65551549262337	1.69676081546184	4.50984676544082	90.5	0	2
44	1.66795062014552	1.25298402990347	4.15920286506006	1	6.69372289448493	5.90715875804819	6.18312588968883	5.87911107426775	7	4.37301966376797	4.99983036063423	1.78714290640323	3.89995714685529	4.89464936139903	1	1.77776007074804	3.45385890294959	5.66220220599767	1.89862477266124	5.59054981276971	4.8031999178926	4.6962716003693	4.93607427375466	4.96050099965207	6.98350873581263	-6.70462041516855	-1.5370892637917	2.98424959431753	5.84133830416854	7.25491846186937	2.13200909387331	5.19920573209432	3.90953385835402	6.77238997930905	6.38612730463081	6.72291023203363	1.58875570782234	4.67979635095935	1.19927652578909	-1.01210828837257	6.29877979162836	-1.93949677354108	9.15193057376478	4.00429775537008	4.84734484973402	8.81644806363524	96.25	0	2
45	7	5.94878763435458	5.88762689055195	4.47070169012716	1	1.22057042661167	3.88964097202102	5.77303182874229	1	1	4.58166469190654	1.83667440191326	1.2966022587266	2.76178118582796	5.95924213971313	3.32097119533798	2.31153802475286	1.92848213162933	3.47609162295354	1.20391717287537	1.78181746358729	3.62174235528258	1.55613321928224	0.614531824380983	-0.957452123300704	-9.09931206467036	-3.2869091799352	6.92111220207603	-1.54351354043617	-1.23511167435515	4.17231531308192	4.31055167607579	4.22595915163053	18.4698608128433	3.30913964960076	0.00213092225114554	1.94904405969263	4.16094890200146	2.12895829188687	-4.79507651819786	2.33290078380232	-2.22415341733916	12.6030437478764	3.19437653146571	-2.85525552572134	2.81701196203397	69	0	2
46	5.62132828273609	5.63686071936942	5.79005810971405	4.01518351214566	1.19374321397602	6.14534636155816	2.85827347893502	4.96075233565896	1.81601483981567	1.42216268693001	7	3.85196207022635	1.87487857607983	6.26457475503498	1.77132355953118	1	2.93745224065015	1.06847297302235	4.97201035878533	1.24935248036962	3.72147371135841	5.47342840482941	6.7531125627693	0.490319317853033	-1.7990799178425	-8.43111239096482	-4.04200951123114	6.21452041748577	2.74926042202935	2.10722291173325	4.09305006189934	3.96251215158777	7.84657330410998	4.44059298443396	3.253211408897	-0.509288378853333	4.51546307164877	4.83329268334624	0.580179447182949	8.53157352141091	6.20074525579349	3.64861120194058	7.83240248136189	4.32398230807167	7.46551127520184	8.32037620351126	83.75	0	2
47	6.57473517916975	3.47544535542642	1.77642239524941	1	7	5.45496977202818	2.9787819662182	2.91349926690268	5.19312853079086	7	2.50846060535418	3.89904032266146	5.77574123165161	4.28425673474937	7	2.37124165075463	4.12833511764494	2.49386879961304	1.96025856680313	3.67806888227998	1.9986845387332	1.2283465367718	6.59363055272065	6.48477627272229	4.48150544317869	2.33797570129759	7.84452955943967	-0.313779014422006	3.73102236126147	-0.947916025810401	1.84434862574652	7.2936028153841	4.67882373980872	6.95617712150882	5.19438471206049	-2.58405269903526	5.16090883752025	9.20622068080737	0.428008856187213	8.11311734443011	2.35284711218743	0.51087651554021	2.48294180611897	0.2523742033992	2.51702181775173	6.29328945161258	88.5	0	2
48	3.2626954827798	2.53466804275073	2.40403999012576	1.97824231571783	1.0114522689326	6.68555282319901	2.889292491504	2.55216766846757	4.0359378508655	4.67012357563102	3.59542251031769	2.83744830068124	1	2.39897219653547	1.05851576733191	1.33383016224687	3.95219016332503	5.48644785964937	1	5.55038991127952	3.07709626863031	1.78982304153308	4.43040108357805	7.50444600828212	2.92967207140918	-5.86507568756754	-5.0257180586303	0.955715705397293	-1.36472392636017	-0.22373460596949	4.35772059816158	7.54527590580518	4.85694207679148	6.22713105065396	-2.87402119921654	2.94564926749346	-1.20008792694821	2.72990298340286	-3.21930035589455	4.36149278891786	5.57994335679849	5.48518416706121	3.27922922359678	2.59226192268654	5.46677227097437	1.99910478536073	79.25	0	2
49	1.73388918883314	6.56953610954999	3.12321624803403	4.51557771116414	3.71030901762154	5.71244560373279	3.2384522776253	2.33933976826487	3.99483602191637	2.44805315106377	6.82659173355211	2.62631535364646	1	5.27449455400592	3.30962253189048	6.52635713960163	4.90479754032273	2.4196562308622	4.77214424820378	1.33298346396937	1.65259401660438	7	6.84453415217692	8.41320900742891	2.180091232265	-5.30666257506931	-5.73374935112517	-4.0864924929424	5.56988970113155	4.63549666257401	2.84528901401881	7.31315096174701	7.57852194865415	4.27564618433024	1.46450790462591	3.53310424314204	-0.621125670349774	1.61203524943991	3.17981474582337	0.164531463664019	0.636270765881055	2.84437158247054	2.53283316469707	5.1746677231969	3.24622041961177	4.65223840285515	79	0	2
50	6.38682368055114	7	6.31511074762498	3.70802141126009	3.60096714374469	1.88017941206531	6.70455281806352	4.29475497213843	1.84565896807136	1.70372073890976	5.98443420539538	3.84712306219767	1.53790131367183	5.77698470923188	5.36869592674812	1.0921301607559	6.390732033662	4.56777004702048	4.16764188478606	5.4435427497214	1	3.18994164273518	6.84856191682193	-1.0429980687617	-2.42526881859759	-11.509985667183	-2.83373941207084	6.67281527191135	0.641753502579689	-1.5470552054247	2.43557482089897	3.65317454539219	5.84420045764878	10.0985559891043	8.28414633835292	-2.3875599459969	3.00707516234807	0.271186336460868	-3.62483991327339	5.78231500998602	5.57079930875566	7.60125180225686	1.64829836501278	4.59588343914763	-1.13694893056056	0.604436367369279	92.75	0	2
51	4.85814830617188	3.81017604104795	2.21770710439445	1.93739899702538	6.82683462091815	5.52571797928769	1.8416281792789	2.29035453984997	4.57307744959444	5.74394529449655	5.69904673733308	4.6227144718034	1.65169668455282	6.14051744715089	4.14974001863723	5.07292776665016	3.99070270457889	2.32219155470633	3.78559569836212	6.80519625860321	5.50286588503307	2.70723951280495	6.91091837484064	5.76096174033795	7.84316287291645	-7.39469252675966	1.29085405381633	0.833733007747392	4.02585344633443	6.96060810561732	5.60310445672251	7.51029052918793	4.44013308852046	8.79640542087707	2.3286317447315	7.00415747440894	5.82829983283434	6.08937559694303	-1.94908900429742	-0.246176317165615	-0.0624313200335814	-0.435107244823577	6.92909499556829	6.93732194125341	-0.468843371910992	2.3533480710322	87.5	0	2
52	4.38267242223216	4.42384457419885	1.42341093472372	1	6.99494836086686	4.0753757189524	2.26712708591168	2.89102854513118	4.06860373209692	2.38231256274871	6.68055125115976	2.03870241925975	2.23322017967334	3.56049375605742	5.39193389932754	2.21038724875509	1.98402748841901	5.26239217134507	1.32366284654158	6.94417712781737	6.14920687663845	4.3360846353908	5.02003044224649	6.45690920634679	5.67982511712157	-6.22118075346485	1.6937225564199	2.17877623311906	3.48524937879681	-0.472963849047796	2.29794529845865	4.23201390291428	3.31880781163389	12.5983338527833	3.52451111689207	-1.23299969124969	6.91563224321833	4.72709457189116	1.22895048226821	3.68690109759923	4.41293063820788	6.64311368615842	13.3203769278264	6.7785353512129	6.78044052616434	7.11401471003066	99.25	0	2
53	1.0472354992051	2.06282089601325	2.91427042669549	2.68680467151346	7	1.18571530537373	4.23657474086831	3.56821898397042	4.90943723887034	3.85408899357692	4.4613673661489	4.04138132165915	2.07448395052692	4.80275151373998	4.53710582780774	4.09034488852916	1	3.3447987369686	1	1.01483057568356	1.62516518565099	1.20662017757103	6.59769512757621	2.68637511894931	5.65091129588216	-7.96908417520171	-2.13752094940493	1.26148899688099	4.55012699987697	4.15006143781709	-1.86802714836428	7.40566061434337	6.98616778258635	5.92170827044813	10.0207233078427	3.17066530414138	6.30021265769287	4.78185668578871	5.3069058414556	1.18706283986043	6.99356834528237	0.579863126458439	2.78141721205261	2.91819588978471	1.32808291959469	0.648926205107242	95	0	2
54	2.21831153359793	3.02095132000738	2.00687343771088	2.90128995367203	1.51862392288333	7	1.77691262906688	1.41941780920591	7	1.30637568417901	1	1.89002609353407	2.68721710951456	4.05177073139694	1.58896058174377	5.47391332688021	5.38112450381147	1.88870479347266	6.65178048018505	2.94722626502806	3.3893564085167	3.4754985869685	1	5.42122377604283	0.98151145141327	-3.56511411800926	-5.8868118865321	-0.0390495215511638	0.378716906314155	1.97666205971583	4.20301487441649	6.18704811407399	5.78627113536167	10.0830932887518	-2.94232636883833	-0.200297362345851	3.72376364538165	5.47122883508373	-2.96930106022981	1.07248557596929	4.23887747441004	1.5419711094079	6.42366266642513	0.445730378014327	6.26311129749153	9.07981427544807	93.75	0	2
55	3.68158264623283	5.60504770951721	3.22043479337639	2.37115574072026	3.0165382678238	5.38913897611374	5.47532387368693	3.63217853679475	5.94820112507825	2.42660201352172	2.64784669794417	2.50065643923114	4.02877537134774	1	1.95346302563015	1	5.72491733805199	2.84263835564348	2.64440207437719	3.25336798091213	1.74039639206994	2.31886326144598	6.36342341305277	7.01965416315756	7.5241585662971	-6.88629218516411	0.662288389471905	0.257946276660714	1.49445252543808	2.13861717292511	1.15260070669665	1.69899778744401	2.33546671868779	10.4002333720381	4.15116337044872	3.63293692350736	-0.62984585283499	6.31876868224932	-1.29902560686908	5.04852267899881	6.55782328710973	2.00252952566666	-1.30866540000919	0.393633343560135	-1.00234139502555	3.21099991433121	75.5	0	2
56	3.65235381530336	2.16383690435351	1.51093004786108	3.28181168683987	1.1484988392229	7	3.1483278852762	2.77540426034096	4.91134885491557	3.08338230661469	1.59062321692903	2.02645804157075	2.43078386441893	1.59820571580924	1.13806466236805	1	5.83572945110743	3.65382493889019	1.66629699825647	5.86142727541467	1.25502699317966	1.69975413771698	4.60913430711003	7.11398214264411	3.25039783020881	-6.50855991091949	-4.91607008177046	0.601021485268057	6.43519375758523	0.71326076082403	4.37403885543977	4.53932220015724	4.48177339350168	10.5188029814556	-2.78576996276212	2.89007784562701	-0.711240216027429	3.85032181955418	-3.5703233747116	-6.54848401530615	6.01973956872677	3.29903759527862	6.7071389327887	1.21570909171754	4.49527940282353	1.36707632975369	87.25	0	2
57	3.72548284408418	2.54734258754827	1.29443732575532	3.69870843992837	4.70143292151492	6.79927855986936	1.2723408482955	5.6180735022704	1.61694722628886	3.71016743881752	7	1.45863351875343	1.58153062264876	6.62539465949721	3.98398336181855	5.66355410392146	7	3.04958938552051	1	7	2.81675149434379	1	5.29714289543023	4.75347868416424	7.66808830129835	-6.74930683541029	-0.181520224935766	1.1604903619481	5.8308314060276	2.99980674260405	2.43312578538991	-2.32431673191263	4.51069816212407	10.4576288268549	0.716029839110977	-3.10165935961946	3.8175360947227	4.92037369210581	0.745291806438111	6.21600333815853	4.15034346786897	8.13564829310042	8.57501053871657	2.64446653307899	2.03385140441255	3.53983732722794	80	0	2
58	2.22504574568777	3.59138258550007	4.48459018933305	2.87928180829622	7	2.96227133495108	4.49740744374391	6.33190182269248	1.55698257469376	2.37281351777835	3.08675598143506	2.96377805253811	1.99067845452761	5.2661628931987	3.78761869042454	5.90560971004417	1	2.66351310889252	7	4.89980554634458	2.67967887657234	1.73588010102005	5.71084306898165	4.86347973711864	5.48134669633145	-7.29835128879508	0.0521127427568117	2.91571719106874	0.472813118136614	4.47498016280016	0.485874002463788	6.64936168937217	6.14246000051278	-2.43450322733352	9.62175513333354	5.9050858837421	2.97943560926667	5.95533108339969	2.56855262422586	3.82148434030526	7.04905491958497	0.841719265748207	6.86432511464994	3.29381893994887	7.87471215857139	-0.521163361568672	87.75	0	2
59	7	6.83250654880871	4.72769208281908	3.36630548357517	1	3.05008051943496	5.44696157639899	1.40586639045094	6.1551835361806	6.24117846207158	6.47256035799745	3.33653198396863	2.38591929206548	6.12763566426553	6.08121947791238	6.28921450144747	2.32866490452105	4.83762595834081	1.31238303408629	1.72304505389628	1.59792103555994	7	7	-0.303609352064296	-1.96059297793674	-10.3905575644937	-3.8339071740014	7.5169025372973	0.176073171834961	0.761458305520771	4.45883987332558	6.72693618814864	4.10749040447438	7.20886454660647	-1.18648671018174	-2.49437660488452	6.04161525883498	3.31742059561498	2.13657567691161	8.21008676494919	5.7250737899767	7.05433677977526	7.21239949876307	-3.19183747312644	-1.0739463610078	10.9589342408825	57.5	0	2
60	6.76936763671795	6.41896817595467	3.17874285231646	1.06570835663421	6.52201821379902	1.88252607115957	1	1	3.32930154064823	2.46032553077167	4.63151935193362	4.73144613229822	4.92390675402837	7	2.63209605756356	5.10964745137417	6.84530448050577	1.60440504446775	5.32199963629996	7	5.56732414502843	1	6.08072423143578	4.95661740836919	5.66586503259902	-4.64295098798467	-5.19773341068439	-0.192071897757769	1.23711095220642	7.55701256680341	3.1761626128072	2.40802322707017	2.76458869397932	9.93092161939524	-1.43550906812722	4.02028809372333	2.82965532189855	-0.339807493861793	-0.902031598772254	-3.90004652923233	9.23771835146867	5.58091244728563	0.786719182605077	7.89789264619034	3.86506576886282	9.00870262287181	76.25	0	2
61	6.48581661792605	3.93948461838233	1.41012778574558	3.07500086803084	5.25150327381173	3.31229169680208	2.20491469834557	7	3.68725742984637	2.31064658923114	5.37825103887339	3.93695639903623	1	5.13879055574825	2.87955160711189	3.16961311474342	6.33385533252398	7	1.50771811718679	1	1.84962340986466	2.05313453944202	2.55072887548404	7.38754899929915	3.77481885991251	1.99808659639135	6.60305737966729	-1.07047238492331	-2.16585175652551	-0.940888116151321	-0.290922843026913	7.75254379763429	-0.243441449994718	12.1632750677116	5.30381700595726	-0.036875786423301	5.20839101509352	1.14071197196995	1.86709393685312	5.09202162022303	4.96684690861961	5.5101820301306	-3.50878386902769	4.12316624444711	5.0629268206387	3.26978488134813	94	0	2
62	1	3.14331987801611	1.55771035441606	1.44294057168746	6.41178104137347	4.19482765314962	6.838552106968	6.5911966400484	4.83728720917011	3.58180684857742	6.79321152623732	6.28590836010633	5.16808730878937	3.81091026203731	5.29424985079977	2.62545754381753	3.76377992999201	4.33139290602297	3.34831523940324	7	4.62167658481715	2.28979474789429	1.80346187084128	5.6372013253506	6.40370511510915	-7.31523116380037	0.702926094418217	0.434890730938697	-0.336741192179266	6.37589913990581	4.97778015013423	6.99096691609536	10.1062871577999	-3.71633753024048	1.56464979301211	-0.778974901150115	2.52434058166021	7.01340241699682	-3.31520575124918	10.7390988578369	5.19184282952444	-0.0689999689304501	6.17478603553567	3.5653242566993	2.92290059287263	9.15841087340523	84.75	0	2
63	3.64491922332799	2.79948353550429	2.51178366258099	1.11476538569394	5.12745384050713	4.37520300150027	3.37212013009528	1.92633518616817	1.57756103541794	3.05426756083521	4.06074732535098	1.32215144392922	2.197489867417	5.1242986645596	3.33227282305067	2.33566877354592	4.32323178489813	5.73996544164367	1.51173595128405	7	3.13302011332166	1	2.9704896726978	4.60256109497004	6.27224029604434	-6.42658773186012	1.7633801527466	0.707475888953749	6.66864455377728	-0.686772634811311	0.0106291283538871	3.85110350581851	8.49276218036162	6.16234238386842	6.9435052972109	-1.47454033922894	0.78049786460874	3.65540809648994	-1.97416364377662	-3.26483539867271	3.34243886928417	3.40574492906964	7.17922473651482	1.24416954509786	5.31528973750856	1.16194247320038	76.5	0	2
64	7	5.93341411093996	2.70959069201485	3.17525352770642	1.81561570328556	3.94147884374927	6.82600712659331	4.54179693367717	6.08211043549942	5.60935623927423	5.95279958214503	2.87449712647507	1.74991810016812	4.31829778909705	1.72287563812822	3.95353601789877	6.75985307346211	1.44782453629896	6.81993189348777	7	3.44790799789163	1.29361171545211	3.90484152663676	5.60883791204705	6.05428697574817	-4.8981647007162	-5.9986544584216	-3.7937496838564	2.28816010745928	3.75900634114995	4.18699013772713	4.10666940569735	-2.18742642962082	4.79734026268116	-2.14129877684567	-4.08110703629159	4.46900788002496	1.21489869379175	-2.66396358819165	-2.94477827134619	-0.423074171140386	4.86598850220874	0.795341887278393	5.07270859624638	-1.05880134968619	4.379584607044	75.25	0	2
65	2.45254595979067	3.95645362262461	4.78441321866403	6.00923610614943	4.64519560778169	2.13297396110275	3.61057580313481	6.19888478394487	7	2.37767489216887	7	1.09189396994345	3.31264151604451	6.93701878731519	1.73723453528398	4.15953281124366	1	2.79005798848833	2.57140897993287	3.8028608290735	5.78899907316302	3.60483778963867	5.16753303689214	0.0645602025139507	-2.6472435699715	-12.9692937056557	-5.16968298945603	4.67303080150313	-0.956201312102508	0.216227934496202	3.62794098062147	8.01379695884202	1.9165835663882	2.70520402500237	3.54063318240759	2.03637178041423	1.13440818982203	8.91278408875716	1.17980138659229	7.16859805308738	5.98643453749384	-3.53716657366816	6.25477300616462	0.649937789304729	4.27474381861992	3.74693180874069	84	0	2
66	6.73444206496596	2.67181488607852	2.01457649593647	1.7283006041454	7	5.73908109162211	3.63287243231307	5.24830280430932	5.44050832711426	2.96098848197363	1.36259144863036	2.98070943678329	3.26643985654697	7	3.41902811813817	1	3.60817721943428	4.44600617747982	4.18911003197883	6.89738752617742	1.87277544973792	3.88978741567331	5.86172075660075	7.30813508563412	5.8498170760652	2.12145640425218	6.22746036521749	-1.8646038913426	0.398305867706496	5.51758243965043	2.8644444210213	8.87677829978649	1.44968600020114	-0.281601273133353	5.07944080873173	1.01936728570115	4.29071595179687	4.9501125817594	-5.36107609840495	6.17116570745276	8.45906191758684	0.729513435368619	6.50503525962871	6.40245581764139	10.2105739868872	1.72784268094177	83.75	0	2
67	6.84917422961022	4.70796794456411	2.13674580764723	3.0702058049055	6.05379932793387	5.54696915874051	6.24711156626239	2.67645487512031	6.78342609892362	3.8053307855406	6.34441683951676	2.91625294311247	1	6.59102018355138	2.62838778147199	1.69733771967114	6.6139973737523	5.84096243262905	3.3951165404718	5.98657835976124	4.95598945445246	3.61121550989597	5.85132086166742	5.7738356843799	1.75549233789608	1.51081770679576	8.76299793505275	-1.17518513160362	6.86915045896587	-2.77722958414545	3.06309041391439	6.16180623533448	7.54530547388397	11.5908906252768	4.81839380391129	1.20817158070978	2.81333889983975	4.91874786071836	-0.743682806454874	3.22059324493337	6.05225140565839	1.49873997000612	-0.330801477958403	1.14307152160819	5.04902329082661	3.43468585172556	69.5	0	2
68	1	2.25276911093318	2.42893702043435	1.29853833472719	6.65897049040111	4.83572054201964	4.47687902780422	2.08628774968494	3.01937165302855	2.40529232186202	2.13286292975043	4.64688091302505	5.0429668448321	5.77828510395051	6.13022487702003	4.4397360023828	6.80075579078586	1	2.14823903903705	7	4.3594517831717	2.26079775138102	1	7.05367507027001	5.63223740025629	-6.6024995780345	0.756667250383901	0.0679706998708286	6.41042989334875	5.26055656110224	8.77705659077743	8.41619449142289	10.6950954162192	11.1996803510755	1.8946200559473	0.0916995054004747	4.63648856775444	7.07631917402732	2.67713113475723	-3.84781508077646	6.65780498633015	-0.516920952733122	3.57389011245265	4.41882669209298	3.8114037355503	9.47886719644448	84.25	0	2
69	4.44763626314412	4.69378882828124	4.84409448601055	5.38833976013911	3.89141803822988	1.34132897516631	2.18457051379171	2.15739000809235	4.7643947840171	2.53202899022197	6.73504387063751	2.21617900255026	2.69634664527977	6.98032566510389	1.28078443243626	4.54802640553986	4.36163427445287	5.33238086333188	1.02386982904017	2.95614656694471	2.0134753649747	2.47293848118145	5.5744346688967	3.92417268659383	1.39509319610943	-3.57872163410715	0.170967370307999	1.698563848607	2.94550503718941	6.16618494317219	10.4403694776179	4.37925630900244	4.18985175201495	6.16750233181443	5.89834026861002	0.706620497340719	0.964697765330013	1.77631492775853	-2.40920325955845	5.19997916682141	5.58496930316002	6.48189401689195	3.17686476531582	-0.656169842634209	3.33465697123273	-1.01815665042563	83	0	2
70	6.89446362603949	5.03959847426853	2.87036429186811	1.43193872302818	5.6537757577112	5.36294788684864	3.4037510929538	1.87193174829224	2.01130361815304	3.36957429572718	4.72903064140158	5.78398178541532	2.80320079170705	6.37166144687609	3.55962597379142	2.26724893066455	3.82970232228671	4.44294251039694	3.92073883929288	5.25083934680402	4.02628719770446	1.49523957133901	1.95015933636177	6.93494893087339	6.10244019835348	-2.52836787931578	-6.4516615367709	-1.51030046504297	3.87747003196926	1.77686013853208	3.50472756818447	4.87245174829691	4.67504425368336	9.32195237562278	-0.954811403958217	3.38573198754329	-2.44930141614425	4.95730844107484	0.345359960508359	6.87867187801738	10.0555594421922	1.00207549429172	6.20163381261721	9.0057395438815	-2.31230757866261	1.81241761304292	71.75	0	2
71	2.07881105302791	4.98438194442997	4.11602569151791	5.06077306293593	5.5887114371625	2.51197722006307	1.19170592162227	5.56232730841849	6.69993339455992	4.64804781633225	4.79992898883054	3.05766673553727	6.98944570724534	5.41479374105285	5.31082695034362	4.62337141533319	7	1.37324757549962	3.16735170986903	6.38487307937724	4.67143594588152	4.88731521718323	7	5.80146864350096	0.189256737714965	-4.23516201182736	0.55152783257115	2.51782450737077	2.98463394618991	4.77997631003559	2.28796153860554	6.75252323801848	6.40313051852203	10.5194458770822	10.1282369153094	7.0780537830467	9.90144311219796	3.33051432573775	-2.0197573541876	-0.822827508894435	5.36539919900191	4.17146322984751	5.39773410168366	0.169140337412763	-2.24997857581065	5.58562366983381	80.5	0	2
72	5.89950583279899	5.33094786495315	3.46618488677316	1	5.0755716046326	3.23857201894782	4.12613766477642	5.0446707023655	1	2.78167253876957	2.06981035829794	3.24548434703848	2.78152607724369	4.01897175071108	3.64362494012889	5.06755344344552	4.75122762198905	1.27257149018903	6.00241861509631	1.64480539967285	4.37522228459537	5.01411166852816	7	4.40153060919375	6.03625790934621	-4.02686997557257	-6.67307244088025	0.088963488747694	3.03580084963599	-1.66981336610368	9.2245311975411	6.39557063461039	4.44103621284491	-1.15363901451313	4.10654440680318	-1.12349171524032	0.882169174520055	2.0231599564439	-0.686846335807725	-2.13614358553485	3.5524780504676	5.59136399617493	6.62210500859217	0.423546359234679	0.976095420326932	2.11405848463186	77.25	0	2
73	6.8609162761945	5.64887744782481	3.57841232242932	1.77900573038739	6.46188357036631	5.48048556392523	3.31626841477011	4.66132765655632	2.21833058840798	2.70042306987193	4.38186533211769	5.45665866790852	1.84789809873843	5.92631007674469	4.18125154881356	1	3.80401508383761	7	5.88357393630217	4.58335775277813	7	1.42224620182776	2.09178319168919	6.03318427613813	5.82267360035173	-3.0497915929312	-5.3036162029736	-2.09905863181122	2.75074705854997	4.21626764120372	2.93390107223353	7.76107062037258	1.45335180842736	11.851963424694	-2.17016326307001	1.05453954505129	-2.20986302539632	6.41899521096549	-0.150281094254264	-2.40321614254987	9.89177668948384	1.41636430874578	5.29504006387134	10.8144971278536	-1.57661038982117	5.73147503035268	67	0	2
74	7	6.38068845812653	6.93135949866096	4.10697776834011	4.44513396605192	2.31902857364201	6.97890226604893	1	1	1.28433251917399	4.28647478219497	3.67077710240111	1.36007167806907	1	6.58182255377628	1	6.56294448925973	3.3376322043211	3.41109758450463	4.9724388982593	1	2.76652284842637	4.91022679069272	-1.60452839343626	-3.32653285652892	-11.7208674365505	-2.43097338802704	6.02419251468202	0.736983089949938	6.11953297764735	-2.06347076354628	2.72488542934609	4.65985418478166	10.0628450037482	8.68943898515558	-0.237421163959065	1.55286323774876	-0.428215486911876	-4.274897359113	6.32656754250729	6.3830798844867	7.00710667099333	4.5197901764205	4.28632394706206	-1.25137389975999	0.761783034214091	74.75	0	2
75	2.17818124614162	3.13443678892574	2.01549392982339	2.1343887084316	3.50643475838327	3.04824836016093	5.92043050419063	5.1640337636238	5.52197903454347	6.35376382269372	1.79293482886805	2.78748204301189	1	7	6.48959267413802	1.38754693369415	6.33348189039164	6.25847251015559	2.8617184522828	6.76818906527643	4.04090535465425	2.76797037092921	1.15544148000956	2.49061905164054	6.50199480294798	-9.1552147161086	3.43442959109048	-0.467177161538376	0.385498943376922	-1.57576691294775	0.888122688566013	8.81384985220246	11.131983344182	5.21587784032651	11.1105440898737	-1.3177814569061	6.26022608959401	6.24110121988223	-4.13744950408631	9.38594567241853	7.13501476456	-0.474391966891137	7.92373366280422	2.74933284793133	5.02465364722816	3.80443252178404	70.5	0	2
76	2.39275751324959	6.30185627317021	3.60305538384639	5.09007018500271	2.89776484034913	5.41352636328705	2.95052195832001	1.85636731348017	3.99473432770166	2.3995098721101	3.42942850920739	1.07770436688015	2.77674177217996	5.43541572955317	4.7583600298071	6.01558537649543	6.30809157593543	2.11206896364364	4.0969308307833	1.59627339802594	2.13351570775062	2.44914235715813	6.92667372461663	8.95891672690165	2.46676464803763	-4.28951282842877	-4.66527470216027	-3.75118280428979	-0.923758687785157	1.35798423100439	3.50995046882708	6.82762754165906	2.06134636128961	4.64209261177777	1.78398830368499	4.53633835575405	-1.44251769478775	7.38899798079322	2.65043043428162	-0.0768346391480698	5.35959819565104	3.76792949199425	1.82117225683718	5.58074413408204	3.82869279679162	7.27061730220398	78.25	0	2
77	4.21458665500991	4.83982140196149	5.44622827901024	6.10605804835632	5.06909089123892	4.64069937423714	7	6.26896859296678	5.48734369527056	1	4.89969044689745	2.09281303754779	2.89406872329117	5.22264013238396	4.46674465978298	3.74449205999694	5.97281906037979	4.46802495723708	6.51629512688292	5.74941000843262	2.45582182605132	1.13628754410501	5.18264794586816	4.71861009112856	1.61686358202341	-4.76367405909203	1.47649668163045	2.97976366277924	6.21034887777523	-1.29961618624586	6.43933245343321	5.82729102865371	2.53899434564104	-0.0132279248910514	7.26301378999856	-2.18556644305722	3.52143417819023	9.0217089815248	-2.01128209299837	9.56749142005628	4.04222573829592	0.697573109073531	1.09637516538193	3.97777846750194	1.42432663664833	7.45653885721549	81	0	2
78	3.41043275818004	4.32744299957144	1.69398174950964	2.48030219205775	1	4.26989121974532	6.26599889135774	5.95773243443548	2.58741385684658	1.91004744006115	6.18994897276072	4.89751685186569	5.86576317512412	3.5611086111106	6.80889092014461	1.4716554501529	5.52587308413452	1	2.24464857140479	5.78167601623513	3.53241050890632	1.09469421323048	5.68219370304822	6.68103132164447	3.29799143646588	-3.51969696481908	-4.87703278201391	0.646355795735088	5.33637898304673	4.64159202685698	3.74063384209472	7.20947178289048	5.71141574885695	12.5072607811978	1.48477499834122	0.25531537866713	5.54743136678754	1.24208490741962	3.81238107411309	-2.0898893101957	1.46224668513777	6.55792038797253	6.37312700831291	2.5171495226755	4.82852963844472	4.76772863746593	68.75	0	2
79	3.53437149525198	4.87068209861097	1.91095796935812	2.61982207766299	3.62571101792034	1.52004113337395	4.88738993615149	7	3.68043847885072	6.29176934317738	4.98594246328185	3.59423344827688	4.14698617138167	3.6155978870009	7	5.87894694496554	1.02698581220913	6.62765279750716	2.70061237583225	7	1.47716714542247	4.36790157282135	7	6.07926668891564	6.25560068456538	-6.52390564705497	0.583824359325314	5.00879035519245	3.74212293081786	2.84555380788387	0.0154133193878093	4.8820787511134	5.78117459647362	8.56837609456649	2.38699172549019	-0.762744438138419	-0.472683027757066	5.89704349125966	-1.99671936160803	-2.26133794761879	8.38834166822607	-1.60734703548345	3.74384253356798	0.541348616109312	4.42698867265285	4.31836214636789	72.5	0	2
80	2.24900351032034	6.1862274599335	1.39771349073452	1	2.38598301648625	5.09278020954251	5.30170308464455	2.77131232740121	6.48980566954803	1.86759749799288	2.26712463127662	2.25477128044196	2.9128459242175	1	1.75997752933247	1.19064440328669	4.0630971737932	6.86593224369181	2.89693136235172	2.60610521402996	2.92555340452325	1.08880000022722	6.50687095930278	8.19681660386462	7.42281341837101	-6.70291248190249	1.94598690350658	1.22214858278133	6.42845320845186	5.66615529693001	4.98603585153842	2.23019575709631	1.66840594579204	9.9922408752657	4.32021555077193	3.85691347213784	-0.235294048608217	6.50817720035875	-0.85288950963496	2.47673081837137	3.30748369027898	-2.60788300817691	5.75525297564767	-0.526279119297483	-0.874856817803333	4.39360921186141	69.25	0	2
81	3.5018028383776	6.45041956894499	4.60651962974968	5.20425007399941	3.16516393941368	3.27345812220741	6.55673849412419	5.07042536511714	5.51366165390249	2.91042127542943	2.00183556063685	1	6.14645417760494	1.68822963875535	4.01757525755094	1.3613645583477	4.12472643168599	4.8788060796626	3.9526204885594	4.72647595826449	3.27037743396006	3.40196170452714	7	6.12598925866598	1.36692523205911	-4.05185979958493	1.28468766540739	1.4439711288052	5.48187142035325	-0.623602620419102	3.36752000818089	7.66056042195016	3.65359195136912	9.77003633078454	0.482569162937432	4.00937588417728	5.2764687686871	0.229010358802022	-3.01938268369188	7.17170445489616	5.05286544984434	3.3713937595824	6.85994733968289	4.07554792480788	3.25570689537525	2.82575089960398	70	0	2
82	3.44501162943556	3.22518126412718	3.02164423561304	1.34524770636194	2.36674863280291	2.47380539394427	6.45129287411462	2.40451191419986	6.79885285843991	2.06321058842169	4.0826203348319	2.57182209139956	6.20345319280023	5.18479660683822	2.52286124216447	5.41719855086888	3.70981345878427	2.54218749389492	2.88768889632804	7	4.73034155014776	3.82252356401016	4.73577706148891	5.14271304337688	7.79811456421498	-5.75727265234058	2.40372122749745	0.755962050003621	0.651061467994767	9.16936543139417	-0.240801404716283	4.58017344175752	-2.00622823841003	1.5657167778117	-2.10656242414673	1.6357156479706	-0.938540223002114	4.82286932843091	-3.17756955067267	-1.68892864686757	4.63276757058797	5.25837477259381	8.77293244431093	0.895971137969534	6.04418359351795	5.45003032939541	67.75	0	2
83	1.81237078821368	5.93156313770054	3.12418639503692	4.88571171197229	3.41482624111742	4.90860861445336	3.94622407143968	2.14421467304868	4.13613486050889	1.73348509675063	4.9690886514499	3.31040582923629	1.23833928683239	6.91762960858288	3.77905377594699	5.1584245049157	5.84371425369502	1.43101945977091	4.16927467653711	5.72025971904491	2.15772295182167	7	6.32324929897509	8.99171445504315	1.65572113518286	-4.97903024617494	-5.57544800741999	-2.97251135168169	5.80334479230145	-0.233084980929924	2.01639494500785	6.98001108671879	7.94113652112619	3.45845142884672	1.45959627904259	5.98190226643681	-1.75061837647274	1.8817159750309	2.56604655235588	0.162502150562295	1.50679085849485	3.00766217974637	6.26088976613281	5.04504127290353	2.33255923019615	8.27371436104328	67.5	0	2
84	1.73526906698402	3.84904348929212	1.01576564890311	2.32658756403538	3.51835960383017	3.05989703069451	5.85520355228383	4.88067528272845	6.07146797515526	5.75212103260689	1.3215927467519	6.1518113639268	2.09152851501577	7	4.89184880768075	1.71508867888683	6.71638122805247	7	2.62033745864063	6.53515018383971	1	2.34199015317408	2.50165139075326	4.41154397403292	5.61349170676505	-8.7399786360588	3.29793033984275	-0.999604378180141	5.69304719564092	0.205747054874541	3.15210811739797	8.05421517051739	7.10487943573857	4.51497318158186	11.3718475687442	-0.908816830549022	5.75539783396321	7.14308164842802	-4.25372178658019	8.79032650824948	6.81769345955932	2.24523023140652	8.03630910637916	3.73166433762258	-6.74431191582301	0.692762274286842	66.25	0	2
85	2.23153484442933	1.98813790489629	1	3.72422936853975	4.69535851291331	2.77250903101308	2.65487032123033	4.97914711924552	4.50967000285849	1.08232575223382	2.965886901297	6.24583510675284	2.66791861760042	1.80901876682952	2.17134390825244	1.40998831799899	6.91284987778005	2.35977890364992	5.78158534590873	5.74137902516245	3.43172179709061	1.4008272239312	1.91388936934942	4.2290196670411	6.29958907882316	-6.68476596493453	4.51740909247573	-1.77632186644355	4.57171011264775	4.84026676848523	1.49625619144311	12.6173285914515	2.52464882720109	10.3655231359007	4.98816829202182	3.90627534645028	3.98204829621199	5.36258066077081	3.01775819903156	6.49221290601779	-1.16980028967652	9.6593348482365	-5.82935381558646	12.1824092322515	7.34513068953156	4.66016575318176	70	0	2
86	1.87002511444614	1	3.293552213436	1.18074380662391	4.50989008112816	6.58677388030819	2.54922828500709	3.37700760752325	7	1.98565034809403	1	4.2848495710939	1.60656621653984	4.95952831280804	1.19790135463326	2.18723722062303	6.66408431244353	5.71998363968441	3.00244722555582	1.93611288863623	1.66005026082249	2.59159918964636	5.33735211121421	5.56506745977996	6.14819426270562	-8.09491055599914	0.0177296829934827	1.29946167433782	4.90419214946865	6.640430343234	4.41202867040681	1.18481800377825	5.27514369039549	-3.40274813796761	1.03234659663157	4.07570189868551	7.43442657590997	6.46952375617254	-0.366876996961528	3.28915000699048	0.477390480217052	0.485447892234035	-0.134356116734982	4.45334317608113	-5.63620249158325	0.970330064989809	77.75	0	2
87	2.64400574519029	1.42017147093911	1.81882375815623	1	5.97732978344215	2.50892934902884	1.94656667759857	5.82452850644987	6.86161467154314	6.51173629221682	4.5909279120546	2.65584056166629	1	4.37830928236395	2.67595417627508	7	6.84719420593472	2.31059510004718	3.62558588609451	2.51623855811988	1.73452063431991	5.95586326071012	3.67944886118668	-10.9280285249508	9.8767912531431	2.50940136552982	1.26422812393021	12.4175878421165	3.20115997911181	-0.218316923784154	2.00877214350271	4.15273976778539	5.80438200614288	5.59804646964448	3.94196477145048	7.90025334094098	5.95663402463707	1.75644378106265	4.69214112233018	2.17939647497206	7.5254295648363	-2.39533887712804	2.72022923942142	4.00877847818392	1.65479728595561	3.53854931470501	91	1	2
88	2.21910224060287	1.7088250348941	3.48055281160313	1.85591186794313	2.80900437423899	2.21013316225326	3.34462302384865	1.1788847497836	2.84482735870097	3.0424134820624	5.5540696224965	2.14016779432604	3.60131050418939	3.27200182061411	5.1526075404076	2.65075576613768	6.66840067304442	7	1.3666232704079	6.01319752578077	2.14628716627339	1.35269355349941	2.21740018384448	-8.50751714288	6.47973155338378	4.53409347729801	-2.06280341918651	9.76534749207666	3.07946941618205	-1.14610772024632	4.22055451337628	9.51904195912017	7.18701385440056	9.99923179303513	-2.36581065358234	3.66022805529581	8.24172871800937	3.39827264291749	-0.775123079715782	9.70451225785071	4.17394401830323	5.82885362097742	7.97543399447791	4.99635522310757	-1.19165717821459	4.24672807784698	92.75	1	2
89	5.25352202093213	1	3.23711435922584	4.7879106429842	6.46136364241534	5.50606410887931	6.32409941135763	4.20691333302569	6.11401193059351	2.09603801935464	1.59163167174387	2.70617869684276	4.49416212221875	4.78259057715423	7	1.39149125449401	4.13287883201515	5.78020047041732	2.81780986763288	4.8588841738863	4.7499034278938	4.03107985732225	6.47230914614309	-11.7630688428464	7.18107796261024	5.91053423800436	-3.65715662557811	8.43743196312719	-0.578695195860312	1.61746409523152	2.4052743721247	6.67360476056521	3.60723038419455	9.56533622854828	0.865090117129692	-1.7113237229248	5.39430673681456	0.311923824075338	5.65374305391475	5.56556581621747	4.64486303157207	1.43767069688029	8.35042578465802	2.78984678099265	-1.49985914346289	2.48902479323589	90.5	1	2
90	2.07507327582812	5.72774260194959	3.80210293696282	2.59417837882907	1	3.00724390952965	6.83814692327591	5.40425225106543	6.65840817778594	4.95279802856595	5.90474707179367	2.27934372068766	4.29217333930949	3.13440957735418	4.34239492835921	2.29631447045067	2.05604228714974	6.50822216671166	1.38536741301813	3.15589260313331	3.59539760772757	1.63612620285898	6.7698102802827	1.98615009819431	6.08974087059785	5.7966697765272	6.20914967825112	5.39818958063127	-2.63577829849993	1.20756111270462	6.8349115275447	2.48873891223575	3.65449950975855	6.08744250280514	-0.280269451210299	3.77198233579965	5.04087886617757	3.47504152648494	-2.06243535266043	-3.7536006103699	7.3110316820246	-2.11376069844419	3.19024230558057	2.43669874726241	-2.07611345770652	6.19292373173742	108.25	1	2
91	1	2.09222740592553	2.0022753696158	2.44692655838449	1.86067362488797	6.08247937819774	1.70781042401444	4.41454807062762	7	5.69436559824713	2.24936564872861	4.28982481908897	1.57045943301811	7	7	1	2.30234384539648	6.14284881404118	4.53998822024331	5.72044250596999	1	5.61178260729525	3.05794021896338	2.62235707757407	5.81404787363664	3.14361291010532	6.6746745199133	8.70175241709135	7.10319823167962	-2.18325108850858	0.282214561391764	6.89645369162745	5.18469948255393	9.2162934785732	9.86937766473619	4.86231558317993	3.82999770850427	2.95936243644144	2.60053398470148	-1.45326653079526	6.16107833227582	1.60471031841427	5.30011145434708	5.66971743004841	2.40741114630918	-1.2162587758095	97	1	2
92	2.54174843783588	1.60632998005171	2.28484533727527	4.50414712996685	3.90452555309891	5.73098279503622	5.3756881754362	6.35604901491606	4.45403406214566	1.60215152373536	1.255093870898	2.87651925781924	3.73852147719467	6.33593543075652	5.69183658412143	4.89863503948329	5.69774795635074	3.78612907488821	2.9460314675437	6.33646940625687	3.02887323268691	2.88454536103292	1.27651783717586	-4.39150878989948	11.4297534079139	6.00150951318851	-4.71511194142193	11.8940448171851	2.71028033324053	-0.41380480924397	4.72568443893307	9.23157732048222	9.67771570440672	11.1578300662163	6.4557625672429	-3.4760785731001	0.329327300778736	6.31847198786606	4.19785341574481	3.01617364421428	5.95972618355027	4.7057252199728	5.27475788978541	4.02598247990289	10.3080920744212	3.84160860149724	101.75	1	2
93	4.4194711889529	2.72964456599209	1	3.05004876886519	1	5.77431202822317	2.9932678075011	6.2301507915535	3.8820301442603	2.19756282991914	6.74026352215735	3.23399579594202	3.99876382891275	4.04628672339182	1.78104354814858	4.23358325582783	3.21789168726314	1.92445624109876	1.94953712644406	1.32833169289504	2.66904242845563	2.02456274962994	2.59977233646906	-6.88665318373075	2.22124249267976	12.7435089865642	-3.87680839052453	5.69520287632797	0.621799443053931	3.25603469025519	4.00476014417138	8.84798641142172	-1.59768909083437	9.50436580857897	2.69025222594661	0.888070731623461	5.674317577132	0.448616573110765	-0.256912035638991	-0.518716303482467	1.76671402838736	6.47082168254234	-2.63046036459984	4.6770959036967	5.41259259673179	6.20869542667122	97.5	1	2
94	3.30691183274187	1.41883318269563	2.95803080770753	1.69507929884231	3.68437505864875	2.33677687419397	6.15436069286187	2.74590316389662	4.28710248280201	1	4.04567469741901	1.41340749087612	1.11308160771738	4.30414257621791	5.31643716742793	4.95023288947069	3.89852917732687	4.45409542788324	7	6.08027763258539	2.67761479613408	3.7787573815512	5.07953629792162	-7.44318767226475	5.73003874074602	4.75225486517396	-3.3255004186791	10.2495334512444	7.0794023148491	5.01991313954835	7.42113781472057	8.55308612244874	11.2122789375285	7.90486777875244	7.0817003230485	1.05720705453103	5.12196110358675	8.55547523097447	0.648517346385885	7.91435487301694	10.3892955216731	1.27271357431506	7.76837120374544	-0.215800549036872	-2.02664359111103	-0.169330174050466	91.25	1	2
95	2.68941067852772	3.50591612137306	3.00609387780744	3.01496984214276	1	5.92678398053344	1	2.38642748811415	5.45937862560551	4.00599022621268	6.96616557025046	2.27320301527917	2.02014806132582	6.60881403636976	3.58118692566442	5.46729909722215	6.91679760712615	2.22795860178798	3.85788294959149	6.86463025953633	2.99221792465188	2.91185805002598	5.91895062132973	3.25770839313313	-0.191614160257362	4.65135520981506	2.05453578305927	8.43965291116759	-2.8005761354915	3.26050318724674	5.0994428184484	-2.94110714983753	4.87824888919456	10.6150165198374	4.70825989000233	-0.143261603431028	1.78998897460511	4.41938583249153	0.31539106177974	6.58532731902199	3.97392975052958	8.65427497457963	3.31877417271027	-0.953170160075738	1.51715578166597	2.73393511340439	112	1	2
96	3.66877550162242	1.37877167486861	3.43402721240264	1	3.36489637925071	5.70074698988533	2.84835214232019	2.16640793829964	2.45656444748991	1.44103489510725	7	2.2324073032274	2.5956012148166	4.21857125253018	4.37102227662052	1.80409664872329	6.45924217074107	6.37181918939833	5.25448220934639	1.20556278104193	3.13047460053636	1.82242240956948	6.02977992704711	-8.35823451212273	9.47237612324479	6.28149741898387	-1.97040796000515	8.66790627679621	-1.38628925401449	4.39336893432442	4.77472371144746	4.5352810201967	7.32096321850659	6.3640315420599	4.25299376036813	-0.945391434898099	0.733121527207438	4.92777925614807	2.45053171811644	-0.536670942106007	1.92024069431562	-4.2332866185279	7.74360307880377	4.36689251060975	7.57102950589947	9.12965614167687	93.75	1	2
97	3.89070296969174	2.20244226815228	2.28712651402129	1.48463451639843	2.69952959619564	1.39823072773484	5.03345745061705	4.70065409336074	7	3.35053746658081	6.56598502459176	2.51177068477622	3.56381067369933	3.90610356687179	5.78903372408579	2.2092304746078	4.24731308793173	1	5.52860333737601	5.42833223919288	4.34687936278524	5.29033149296823	2.98892545155365	-1.78170238909064	9.4323248096202	6.46870293200529	-0.194165919657155	11.7123678279181	3.36340315514	-3.73953248523104	-0.612572811709172	5.6491566336053	4.8513747705825	6.80490857061619	7.70173290768714	-0.351035919603522	2.34352839448847	5.05952424178522	-0.54459483312826	0.578909008741549	0.133610767332814	-0.419923971775703	7.4832356496252	1.21331120029124	-3.88999834131825	3.09019176444345	94.5	1	2
98	2.46376281318044	1.98586480191295	2.84926471259978	1	3.09705600084502	3.15427477213652	4.84189949119893	1.23969602071597	3.13506602473161	2.22080759833656	3.19648963904341	1.98599338165251	3.18776540767191	3.25453159046538	4.69537584784147	3.81041869668657	5.43167399907463	6.93262809047134	1.28151852808173	2.00632869293713	2.22665878141189	2.49201707104046	2.77353900899089	-8.36801583167247	6.50665268324627	4.55547505628939	-1.81629634503738	10.3566527619248	-0.194049479033747	-1.97231511411994	9.92962906118383	8.86720197147275	7.26634504491808	10.2215672545422	-2.21798434448184	3.72055910264562	7.86736561021401	2.38283952387849	0.227583237823486	-3.69023776572324	4.73189744341533	6.84776225081241	6.47880048947784	3.49036355669088	-2.14853750445427	4.56828915935097	92.25	1	2
99	4.677802373711	2.17284907167266	1.5974686884017	5.57647817758016	5.18147846336271	3.94426384375121	1.98586461299275	6.4784961642143	3.91461713126216	3.2024535652461	6.90868380045563	5.10707240364282	5.836367411469	5.21789771750719	4.20296975123632	2.67439342448394	6.95953879839344	1	2.28585334425576	5.16537157746097	2.16449593819713	1.90646105387672	1.30653004564231	-11.8693288475798	7.67526441727599	6.25158575459765	-5.2276617085664	7.99090949307688	6.59906187669448	-1.80695092219547	1.45605259280568	1.62734263481654	0.103472412682031	7.21019284332814	6.90866579961675	3.02502161816034	4.82062362267432	8.02800000391643	-2.72731511377204	4.25845117465158	6.13639994715015	0.333118823438749	2.09709962808162	5.71813082170924	2.73105421848586	5.68697630169016	113	1	2
100	6.08458121408826	5.83039664135841	1.28534216802484	3.74961744535506	4.48932799260882	6.11985147882685	2.16760522673559	1.64311486811263	5.79657243959003	3.6292508992271	3.6879695000468	1.07167863881401	5.14036621696683	6.71153506033256	1.02122831986193	2.21119273194643	6.08245516575557	4.30656046538784	7	3.63859549308531	6.37581863230934	1	5.04391911882703	1.17082955929523	2.85581620077311	2.03883836133638	3.98147985652673	4.15875218726635	6.31368977541215	6.42591302749169	8.44138143207626	2.91536934232254	-2.48325898628636	8.28909664301816	-0.409894433374845	1.62548123394623	0.894720612993748	5.05128622990036	1.08112137707829	-0.896607983659377	6.46706548382316	1.17829892432465	9.08760071490558	3.97397066969828	4.01442100718925	2.16272653451648	98.75	1	2
101	2.77813136804276	3.81547789727731	2.92338526581816	3.23203923322518	1.13846454584297	3.83889618249333	1.57074208234069	7	6.68663492311913	2.43982850341949	7	1.01779193506794	2.07134230518739	3.42678681910525	5.14688297340319	4.90517510440086	2.01822864430751	5.70542777640421	3.43745306292638	5.42726018438129	4.05114777127867	2.44306363986603	5.98568001743654	3.21436019934913	0.112396019818768	3.71868322485747	1.40163317714975	7.27335387698432	7.63603173810392	-1.36139268917779	4.88415919308341	5.91210398958856	8.25003440083886	13.2286506439914	0.15887269718584	-0.310296628319029	1.47733880982947	3.68300383190227	5.63339635467202	2.098847265817	3.9552208913652	9.77792459281988	0.570639860886031	0.37649767851288	-3.40710585173322	9.24010316996245	113.5	1	2
102	4.16281798474234	1.64743460744892	1.51393971461756	4.96192027830706	5.26679529174576	3.83522519755065	1	6.4221734302236	3.96135220456237	2.93836659173509	1.79489214499243	2.60178111105281	4.24299159089047	4.46992150783781	4.88291448434214	2.9442466831349	3.73819505310019	1.54745627852653	2.41208931434324	5.24308362617561	2.86085987706598	3.20882279526495	2.88293027277124	-12.5742928212497	7.64003430329967	6.27663004588132	-4.53065913217217	8.49628213168152	5.47915358899278	-1.59813315409804	11.5262737968187	1.89076065700964	8.67177871059358	7.07549234842124	6.10936349862773	3.40700437346055	3.68503060515224	4.67166885058617	3.25338072343628	4.71382101255316	7.12862614158005	2.27451093867388	5.13402881051492	4.85392975578205	3.92635595005242	5.15868363691334	88.25	1	2
103	4.97093987148582	5.95564096653678	1.87761085551248	4.38216556292605	1	4.90955518682074	1.40154337600611	2.89737241364097	5.94591448984546	4.92695232075203	6.90457719392571	1.03641336949795	2.80570465638925	5.58832899291754	2.69326122335704	1	6.90009226697207	3.43654128958163	1.42888021191437	4.81818632583965	2.87179250293474	3.53133593905569	4.97294663406519	1.91646417778827	7.42556718941392	6.05459385607114	2.76378925094914	1.93927289599698	5.46497569294454	1.20382450855349	7.66506816624073	5.31075775386406	4.84374091674086	10.9204562812249	-0.33617214120179	4.57417690417852	5.55737748846425	1.38889273547195	-1.67740330093763	3.64505171795607	1.29646030878583	3.33778009095352	5.48572604456319	0.658569319108502	5.14962152851347	4.73030313362962	100	1	2
104	2.82229554797044	1.84050848399709	3.59621343898657	1.06932688496182	3.41805595148808	1.43324096560744	4.40068156306477	3.47903550233569	3.04561328572524	1.03764414001139	3.56021322239985	1.82718294374014	3.41118776151196	3.57063155071916	5.57406751442777	3.11484514735709	4.7890240055645	5.08192049711196	3.69121725229889	4.43358918344847	4.06990909907281	1	1	-7.30974566768844	6.69301066325498	4.35688792438194	-1.13201936095969	11.4898543430983	2.56695966545595	-0.0675532006633713	3.66066975490394	7.9171966726909	9.19217455322496	10.8027312437418	2.48228072957419	1.35224963007171	4.81790074544789	2.97356938305336	2.00655267683576	0.40880939988323	2.27448633996122	-2.25611405708132	6.79753038824369	11.102226472341	-0.168007163933934	4.38378631631895	100.75	1	2
105	2.90549649365348	3.59053501829115	2.7902289935293	2.2959263004335	1.34646894701433	2.58124399240508	3.57389411808767	4.91692588537715	6.72121541244442	3.94662988443475	1.20726071943142	5.01354619176533	2.69053993653709	6.17863055785445	1.41463005150961	3.21090834098503	3.31984008300861	5.77652778192236	1	5.87751930019958	1.77921408123589	1.60866908199715	5.36061997665375	3.17303853848281	-1.42652559971998	3.9015868398105	2.51049083491197	7.06739379318719	7.1273608585374	4.9067731783794	-1.50927312547604	6.2082994078625	9.30934365269908	11.1862662971825	6.41587486281452	2.42843239947224	3.2572790515835	3.47396345299232	2.2087004599528	-2.90171131682161	-0.496648773110949	1.61956384141518	8.22764126956859	0.408339076711004	-1.92134594458949	2.34869972911734	98.5	1	2
106	1.3428464704916	3.53794788258925	1.81779390391401	2.41164518981276	1.29413182734949	4.84338189086739	2.65596907383553	3.72812785971406	6.29364400229267	3.25287935052217	2.67588828358908	1.41144762009701	1	5.96630076362891	1.09829055125582	1.25670289288868	2.85219969442953	6.08020873325492	2.69669477547935	4.68962410868923	1	6.46651878132788	3.85774087797694	2.75594323705689	5.14509682911008	2.53686652197205	7.06649121276083	8.12990853147185	7.17591376801524	1.8043795668222	0.674797284992311	5.92697579724437	5.01873669200465	7.53782896987522	10.1205023422519	3.94130576952742	-0.514625124517016	2.445172136059	2.79256254596469	-3.60983448039861	2.50963314362321	2.3067239864432	5.40248543081754	5.85808207824053	2.71160669283718	8.62651108277837	89.25	1	2
107	1.89272831052236	3.1243874017697	4.05044137754605	1.38857647047463	1.83493948024709	4.05715132495224	3.90629755336422	1.77914462465672	4.02094278102923	4.7933182238838	5.84199278507624	4.4949758311629	2.51315545458254	1.79018063594689	1.15667221600991	4.99335509616622	1	6.65471799387796	1.18538623555367	6.20335663497349	5.17337978831307	2.73460633888072	7	-11.7227492891036	5.02775982176226	12.7300599054857	-2.96509672308227	7.99678541216962	-1.86036972876578	8.0301802908874	1.80070256689942	8.98093238057018	4.27966390724099	10.1000668181356	1.33081602373812	2.97842228936838	3.94723415222294	6.48838071470124	0.979364006872074	-2.60805834228409	-1.02813709073717	5.74896364012589	6.75483610821837	4.78580072470849	6.26976909448745	2.59022859794293	100	1	2
108	3.90475490136761	1.16012270949629	5.3655793531651	3.4548146364883	2.5144042755789	1.39460709368606	4.54573936666304	3.88095751018359	4.47577057729014	1	6.58239015918344	3.39460436281025	4.7562890900516	6.32138557280727	5.67792632253218	4.67115502226882	6.93866161129241	6.22102736327873	3.31250961210544	4.96603966559524	1.16972931838961	3.09699634442906	5.83086116169068	1.90334832419267	3.94345541038125	-0.221134326122258	-0.590039803416286	9.42944099688071	2.67801281992591	1.93363285217853	4.58374266001142	6.38016741545014	4.70046983722559	6.52624814192755	0.720309558393719	2.02861140384242	0.291517497495973	2.66262735222429	-0.921617073855113	-2.90112684559083	7.84145384379918	7.09824013582777	6.30253405155601	-0.0502185939016028	3.15170684950079	3.04272572011533	85.75	1	2
109	1.8802528795829	1.30316416033407	2.63339511329388	4.31150919566984	3.30392746527263	3.13293608904465	3.91657761637854	7	7	1.76815475361684	1	2.47709009054403	2.71728599519517	5.78795928267894	6.11235256394838	3.41609742480767	4.53817586345178	2.21870368542375	6.85863213827755	6.35318650327758	2.52926673406619	3.73112573800032	5.52171391316661	-4.34258759572697	11.9021669412618	5.24559981087494	-5.5935430667001	11.5226676089213	2.33752270144993	9.46001428027886	3.36540400993014	11.7564904896998	8.88014844999233	12.0358873778816	7.32220429083998	-3.22541997832079	0.746104315250728	5.92550427446116	4.13647772669447	2.26654992875921	6.30836103120587	1.3365105873375	7.47455966348153	3.65140203758596	1.66997657837822	3.00469925888163	85.5	1	2
110	3.96250817507024	5.65167078609346	2.99730241702829	1.6877840715272	1.4024267327544	3.06912029270191	4.69218345840832	3.25013315126737	4.4700910068881	5.13821221037341	4.99895170395461	4.2402253115593	5.54520406448634	1.23302365086151	2.63340786260213	5.5694110091108	1.71329679165149	3.14076063743699	4.737380393933	7	2.20461747018499	1	4.74400816643923	1.24853277582902	5.19036816387758	5.74341354481457	5.38984651109069	5.59540155096978	4.31283870787847	-1.87139248783674	4.80549986504103	6.62265359360211	3.08641805792259	7.61636875845319	11.2349591273947	1.32117867087236	-1.74172075780145	7.21674858099892	-2.55122681825018	1.89571265652958	1.56843475761961	7.31651186139358	6.00764083707821	5.94646338484565	-3.51388720470798	6.01015204736062	77.25	1	2
111	5.58428792739812	1	2.25611044061807	2.85535149082732	1.46689444480081	5.87512073358303	4.82298989240894	4.84561232809748	3.78976683107038	1	3.52949915326557	2.27087115621706	6.95513312478335	6.7441012352237	5.37292910933799	3.00245837606641	7	5.13183715070646	2.79055118552212	5.24925476611453	5.18053846721243	2.82900618344717	1.36031153143693	-7.49634289213607	2.68437282219414	10.6007112014771	-5.0976638873536	4.77125703947075	4.54650787102764	1.24177670515609	5.45335974205974	4.76907132849941	6.70080098566005	15.902905224021	-0.89003134937914	3.16000167686615	4.12345987643679	6.61262853508142	4.19954876830404	8.50486918115005	6.92293895139403	7.22039653081668	5.78713636007892	5.00146013086047	-1.68295503324844	4.37592445623679	108	1	2
112	5.80635701135672	1	2.07024300162738	3.1960508371755	1.22739596020799	4.34250677646489	4.46784201859501	3.4645218946966	3.71322063699514	1	3.34429621665998	5.6349997656422	6.81003214949666	6.91243572359181	5.49817885267381	2.85677143984625	6.50691087188096	5.21903177066143	1	4.11180864803111	5.88169130411145	3.11044290562046	7	-6.76708200778303	1.8868258264394	10.0203184834345	-4.57676383312843	5.10313853982535	6.89231710511247	3.45277756059426	4.64503871187293	11.1063659532453	1.77277360089876	1.41394372138085	6.46557987370117	3.39001701175222	-1.58097689926213	7.28609207679439	4.0623152078991	-3.24494415850379	6.965030979969	7.18860231183926	-3.21081646725589	4.32768386168532	-2.71379601049975	3.17911931895913	99.75	1	2
113	3.6830261410797	2.29070114562614	3.02724091549816	1	3.86269247431314	3.13049014706437	1.60640377560074	6.26575711314597	6.2864026303055	1.68953052050073	6.29768971837479	2.55104344294972	1.45253672786302	3.71141443984416	4.38191277328028	1.48013133941871	3.61446080837176	5.39500880540415	5.27725567931315	1.11419106509702	3.1411298402113	1	6.680840165054	-8.38630208454106	8.15376535998705	6.13153405874651	-1.9994512849712	8.90467973292563	-0.669837730145579	5.22569201288757	7.65500235221946	5.14154083953127	2.63587374215193	5.00396231863425	4.20476774138518	8.06708482324971	4.00075380066219	5.25158908792599	1.51633101922605	7.40188135473951	6.38391062525115	4.88260597935952	-0.241723567739404	4.05290520817167	6.77300638172504	7.78953679007742	89.5	1	2
114	2.31412949369331	5.30528953104953	7	3.03055117715068	1.25174447561182	4.61881062707823	1.86562688955055	4.65919110322676	4.95235324431736	2.17073170805092	5.92717766878227	2.64514970796894	1.32912653722686	7	5.67495874422067	1	5.28702008373704	6.03373714384677	5.97795250193032	5.98369861910293	3.89999390144518	1.97679764882773	6.07825674439295	2.96744487203414	6.81498934950038	6.094147914422	7.45547360051367	8.68879779735803	3.43001505048	5.58337294727647	1.93525116276729	8.90588986292276	-0.668752677260999	10.2892167069347	0.943551133277954	5.33940307816255	8.2070183267781	2.50086029405895	-1.88482908823588	-2.36618970343087	6.48843827416676	-0.412442187974326	7.16822635925661	6.36242763496516	3.28088582226507	3.72617027483538	96.25	1	2
115	5.06749322789956	1	2.69365650070251	5.60998698965386	5.26688471706682	6.02621011382345	6.5041164628387	5.99837252463603	3.1661963490976	3.83883491027895	1.6719971263421	1.5291774539235	1.3043217012551	6.91870885356324	5.91081466219161	6.08128523874019	7	5.86099742704179	4.00339697341551	3.71266924719693	4.93032493975337	4.27929705739695	3.29962025496251	-12.055272930061	7.10179292303695	4.7985421344248	-3.29458101891999	6.96709081357072	-0.0230277632273194	1.41208779366203	0.252447101998424	13.057331623596	2.20571934895713	5.80696246198534	3.11988088972044	3.08563167935882	1.0900140723174	3.77491562750351	-1.04333229911947	4.62146854101249	6.43704166477996	2.77593552683499	6.07517949421345	4.08805450813847	-1.92877514055992	8.71968551803275	81	1	2
116	2.7214427252346	5.55526349593012	5.98215892621949	3.65444174897284	1.63817464238873	1.48607112335792	2.66738667131153	1.15021062300897	2.14324872933982	2.22891080372503	3.65838373877412	4.8390910881573	5.51998120317523	6.9934636937292	6.29497832502454	4.11571303252448	6.09418248193883	4.06188354309598	4.60406055977522	6.2767153542735	3.50728750899863	2.0049019351824	2.7672845566992	1.52780076851834	5.77777285771067	6.34370624755193	8.39552359452477	5.89789450804612	2.07846194777174	3.68739002518305	7.19181706485433	2.94553964423502	2.79039372664239	7.99671643523404	-0.972149673180653	2.93937105901235	3.92281289068772	-0.329000366542779	-0.0559812202484831	-3.09649732339731	9.64076455124333	6.33033348100383	0.467009249704065	5.1552304326495	5.18351323653516	10.0524031331365	92.75	1	2
117	1.96873386421547	1.67499852098736	3.85678002094468	1	2.64505847268998	2.28566411612609	4.45412127354041	3.85004369651684	2.55708245215856	6.2111486224274	4.01402537518843	1.06910738707098	2.85260208838674	2.83241998919179	4.35518097852311	3.56617246656506	6.70210732847704	6.83659686138887	1	5.46596289771354	1.89321240822004	3.55881910852683	2.77541759681194	-8.63120691302773	6.22812163770692	4.04886235840982	-1.77338135176928	9.19018175440401	3.19168172723847	6.7780438830107	3.08791064624198	9.32408764236982	9.7213556937707	10.1817649735184	-2.86734307652968	3.59171266693956	8.24175963057002	2.70990207783574	0.200470689067538	-2.39082074410484	6.73256651846091	6.35622550002388	7.79672087384176	1.06275218981842	-0.736824851882589	5.20484180668967	91.5	1	2
118	6.63592055271059	2.8273813296291	1.40009154721101	2.63044572877792	3.80548715325606	5.46097595151946	6.68309043975636	6.87044222786425	5.13503391646708	6.80059511661254	5.70219009411675	4.32610546200857	7	4.42938608980927	3.72961234587098	2.2904831585108	6.27259334440483	5.41975961861537	1.25937936203568	6.23056827731263	4.30387059418691	2.04141525704709	3.33664165578368	-8.5580014324949	8.81077995639202	3.66603109434692	-1.06408739003554	11.1252676983346	8.60663870813585	5.61587143031724	7.43256966820962	7.34141624468343	3.30815336731078	4.99266735986635	0.566269033219824	4.28653292148725	1.39468169768921	5.9453336478434	-0.951390156541998	-0.160368000639334	1.25482388099412	-3.61540575235195	7.42653048134915	8.46730597784197	6.25975392963574	8.85916462912655	90.25	1	2
119	3.61141393764508	6.08598627319594	2.82354183390901	2.13374661801872	1	3.2944627640073	4.23732064339122	2.97076634856826	4.2974008824287	5.09315146478404	4.87500210093402	3.56666101909563	3.78813035557597	3.89218496427125	1.5958884427916	2.76462689125501	2.93086202056656	2.02625441143474	4.44506857368621	6.34108100557848	6.89796281884926	1	1.75942284548283	1.79079611078704	5.27445036654363	5.91337935420159	4.43417862107614	4.4843639978612	5.15539385252837	-1.92248052043244	4.2051618376502	6.2912906739619	4.17847845399828	6.20969979813868	4.46430846349757	-0.259818151574653	-2.28878959053567	2.77104548804328	0.539801032660675	1.41061276675018	8.64714616498771	1.41611952115236	5.02945788952528	5.7667865392626	4.20157110526966	6.84163908811613	80	1	2
120	3.93414673961766	1.17960762677726	3.0744047287629	5.17313898215612	3.45840771142651	5.19742792553157	4.9120661325759	5.69250849822942	5.32320665169421	5.62950281027833	1.54676412301426	2.28744466956039	2.85122878497224	2.0242442552057	1.11006248971107	5.49565714953909	1.50162483118111	7	1.43744266861486	4.87498202541039	1	2.91128030651907	3.86434225442797	-7.65073185099033	8.1672628027638	9.12225378755943	-2.18381462449961	10.1283498768838	-2.47402339178325	2.58469431953992	3.378248872075	8.84759248233188	0.323105352263571	10.5936079174718	5.30621354572127	7.19599054362655	3.29964843401144	3.63364108848304	-1.96586621047775	2.92155078152294	0.465331478997393	6.43396779316462	4.59623890935925	-0.98583398763346	5.92146815843269	3.29054492224601	86.75	1	2
121	2.46573907698305	1.96418541021793	2.31498356251871	1.17689510732535	2.72456904384519	3.15703607701095	3.5046319830005	3.16240366898908	4.71552745366219	7	2.69715075880348	2.40912866101167	3.2509242143211	2.40689645823239	5.08880711022663	3.64799635827169	5.15258613250825	6.9677901057292	1.41334228202769	7	1.41649560795815	2.87483054387966	6.23046357094801	-9.2863270649685	6.44465406819244	4.36525729182288	-1.66657564913889	9.42036107099633	-0.166682185774808	6.40242490214696	10.4246644994517	9.66077914730879	10.3969375720066	7.89410787575213	-2.71692076644819	3.93721728632982	8.31481040220948	4.38990815963876	0.588679562700185	-2.24320190022863	3.53281237630362	-1.51885586721817	4.31377630637919	3.54755553232115	-1.49588631768592	4.61603791056606	89.5	1	2
122	1.0787370544921	2.36870060329245	5.93552684102078	4.12803781154625	3.76421790143942	7	2.6692137557817	1	3.41759012937633	2.01544504641416	2.33605765833737	5.53017625343615	1	4.83687619475087	7	1	5.65432639031857	6.07317837047446	5.1988017555755	2.49977417385589	4.22792111986297	1.98143718006063	1.20974598543134	4.37991715582208	0.983559950533956	3.37029352615157	-1.86828604557323	5.62110431313433	3.64299886101073	1.3767180615697	3.28015774909299	6.56408238082651	7.7361359550799	10.3030400004946	7.6131620333084	3.00228310381082	2.81377023566911	-0.0620004504618668	4.4175120389434	5.13098657467361	4.92777843993179	1.6185032921259	5.44717447542122	0.437601281363699	9.41046681852653	1.99396746451468	83.25	1	2
123	2.3145552218243	3.96814849280261	1.06697561031367	1	2.75181319053745	6.32511291676628	3.25028746826078	5.11940726597088	1.38811120871858	2.36298779232966	3.66942417669239	3.08287490184185	2.28603041734134	6.16680640713508	4.13968798966449	1	2.52893410298676	5.79822185294822	3.82753638144058	7	1.14168334016999	6.22033293791755	6.18125480858928	-7.34174467167372	10.7011841269198	5.58838204398548	-1.10118916152534	9.50717559800289	-0.193283785680996	5.11193033160059	2.97073856356504	5.2588567563767	4.95904314622802	1.22964844826681	4.67532898411477	-0.490209138488208	5.73934506428547	5.68983093845272	-4.19114435447728	5.51506555563766	8.2636349022471	5.8649901974805	6.67455072532529	7.02392210915016	5.97079579893663	0.313902512613753	78	1	2
124	3.06895112202377	4.42679975559786	6.76619978447807	2.6995663263317	1.28566957664085	3.87383547883559	1.61743556318091	4.69833219939043	4.53457662170101	7	6.30196980468113	2.59318395042225	2.85063051422051	2.72540151793771	1	1	5.21067964837149	1.01174901305218	3.0187368661022	7	5.97221730643012	2.73063737559939	5.96608084881563	3.77932536091527	7.11061074470678	6.49379291378764	6.58096643066683	8.0801596628585	2.79785686220933	1.15847059282054	3.85260288200533	7.62923044857667	-3.1680941468382	9.34395577530768	-0.276260578250722	4.91990860837116	1.22754794274402	2.47368447600167	-2.89676477994814	7.19251751972234	5.33868631987268	-0.896944468556952	7.30082185200026	7.55787286526192	-0.360543828049874	2.01930939587601	104.75	1	2
125	5.70585138278826	1	2.55976314740578	1.23318032914814	1.41414163853526	6.54103251343421	2.96850147994672	2.95581492506849	5.30807625254344	6.08717122309608	2.45497450545431	3.68430817188062	2.47726804042156	3.77998964137091	7	3.26720035849212	3.20605401326417	6.7803002320366	4.77310735348786	6.68843028617747	3.30043014129675	3.88711155155331	6.73770907971578	-7.48328945500734	1.99901904194635	11.3271807357292	-4.74534127010999	4.82860552462135	5.43341355819113	0.382370656975449	2.6826415825154	9.05537568171066	5.8224811347575	3.47490105491442	11.2134258744593	4.56222377839001	5.84031763764296	7.13286647809835	3.09913034626344	-3.26359289251149	0.597859728416974	6.24692979294035	8.28809644753414	6.56887115648159	2.35371384832926	5.35873965084888	87.5	1	2
126	3.06020045630518	4.06051507166104	2.18179817255543	3.60234444340685	1	2.99265149507485	2.39182588042809	4.74199214159461	3.51408175020116	2.61864658087474	6.40492850045392	3.92558079069793	3.20171781864089	4.98435072568509	3.42893418622643	2.64915478457076	1.65948481600272	7	1.77346385707356	2.20998830757945	2.7627744422625	1.65272269136177	5.22349181930246	-5.47349063977888	3.22048295823069	13.3900801892199	-3.1225381619681	4.95822653980894	5.813964127437	-1.29468612612628	-0.757275757833359	10.2607572552715	-1.63058890671176	7.27532614728277	4.94326125021522	1.13087757304041	5.15532666991066	1.68416130212326	-0.877123579513438	4.97009759235377	7.28513041350727	-2.57917301685078	-3.57060653545274	3.97695657855642	9.44876193587804	5.23031821180463	105.25	1	2
127	2.53299998083212	3.355009420056	2.37368740138564	2.90035356310373	1	2.13402084565716	1.46887960614211	7	5.56315413039054	1.24827861884574	6.36217712276402	5.35924392818952	1.93523177172479	2.66042079699185	4.45780476004441	6.49010786502759	5.0801333206825	5.24106997225412	2.86543369356444	4.08461549587419	1	1.6890762972184	5.27959367969955	3.97845020264464	-0.929704593025628	4.43367962685987	1.51491912918045	7.64092438829923	7.45813098338807	-0.955509025340373	4.30632144605748	7.86590682098261	4.48055136249882	10.2528718996872	1.9639718674532	0.540665811861275	3.28562805249978	5.16728755241206	6.61385750061803	0.864570851507181	4.84427197543388	9.22668049980363	8.19479391155801	-0.108577938524049	-3.22427000722174	7.238934060603	85	1	2
128	5.71131382035276	2.14322456437231	3.34490805230894	3.34984708040227	3.34962929748415	1.91580627265423	6.04323702448549	1	6.70558397905321	7	2.97236197958243	5.55020472520195	2.06458552651257	2.16494591536052	3.5788483150774	2.73644209817546	1.97013368400486	6.47466748580172	3.30877617475949	1.7867134374562	1	1.47035973526949	1.48249140279275	0.73445024393719	3.94045794664372	-1.17031343381317	-2.12478963656238	9.50499310330948	4.73458287448694	3.13294215431666	2.21511145419362	9.57206161654517	0.803574477952376	9.61140176442563	2.5382557685422	1.8955952858722	1.35910613976431	7.27643671779595	-3.1010385079516	7.58771790388733	5.15244514940272	8.37206474095969	7.96086632826175	10.9425483729552	-1.85173347572928	3.06045506542239	70.75	1	2
129	1.86842692031944	2.37544275937543	2.98803802289558	2.3770874950729	1.07543202477225	1	2.79295773239536	4.72561437005719	7	5.20255379240505	1.97898198326222	4.4569102595901	1.42988823996852	4.2536097347297	7	6.25691699433183	3.55595722326115	7	4.35450067567075	5.45306813291778	1	5.51654803296939	4.41025204649551	3.73851964473709	5.86869142694285	2.26930819532055	6.03987618138035	8.07908354986674	6.50169119237724	-2.11928402663519	5.0857185199728	6.27353967564887	5.47591233810409	6.41563657027635	-1.34344183262091	4.28512042212582	3.66882301920303	1.37570299075916	2.31411347406441	-1.73911728296011	2.52885318403302	3.2806370129465	7.98416906187274	3.52411550455813	2.98009616373974	-0.307519524966135	84.5	1	2
130	5.11000330014851	5.11016748091778	5.54605806523921	2.60288877231247	2.09736015175441	2.01961838774469	5.11850617925285	4.23562330018423	1	1	6.13344640766498	1	1	1.69838164899233	5.70214313264893	1.63661315148274	2.96082507503801	2.09344249344515	4.28635653294946	1.0747701128003	2.58151621899158	1.66976772674634	1.46459031741274	4.00582723315148	-1.96098366325108	4.19064163222974	1.77882387380278	6.51965940109608	5.266495370402	7.03897756115599	3.30330759451711	4.44946540911128	4.06073116265456	19.5396433450149	2.02687432533487	-2.4360353147034	1.57245717247043	3.85828171869627	4.28860795754633	-4.83832753404606	1.52620777105293	2.86410880756601	12.6961312285267	2.93005911541266	-4.4334713168721	2.82206708594021	91.25	1	2
131	4.12120069463741	7	6.4409506858597	2.08846005623299	2.36290788262144	4.57485668896295	2.14604526623527	1.68528417124681	4.75839247189887	2.64854029207592	6.66019916043177	2.06702331941072	1.03385586153958	1.75304053015776	1.15734449679253	3.7703489279857	6.84838005584981	5.35995383815824	1.83271160495571	3.15522287761991	1.1932778641087	4.95612630180989	4.6189891862709	0.489507580678536	5.68854823952357	6.19132761634618	3.18913132532779	3.56558027916679	2.71354818254494	-0.220105031629184	5.05489640638805	3.83162274292575	4.03334624778483	6.81311836747438	0.0950473854661142	-3.57736423425962	1.61809329283872	5.64254576116276	-3.88135914638157	-2.89958108161954	4.51669974258806	3.57392770239243	2.60700698929381	0.214445272026273	0.172095233847197	-2.0792457840775	93	1	2
132	2.99826180797073	6.43751769219458	6.19596286802598	5.48745676549511	1	2.50157334175351	2.45576756935488	4.92757405288876	1	2.58394749444618	5.46673676981581	5.57428650826178	6.42524320788794	4.14233203466376	7	5.49775674584689	1	1.48955824043512	5.02711386712238	6.60850998054528	3.99745339274758	1.18924957884715	6.55896826253501	0.922480340123774	6.55801097022846	4.95078381109175	6.16080919470606	5.05934363388729	-0.346391297523749	3.22136020788882	8.22323122818079	7.40871452492501	6.12457911631362	11.0588215994029	-1.34777571830976	0.736110805826892	2.47852448531858	4.120548135067	0.333857800327258	-0.573156901371699	7.63386578565791	-1.60379694082432	0.959243876882074	0.852622396333714	-2.25113414883021	6.27162959867067	79.75	1	2
133	3.27566309271959	1.69697077332705	1.47036346841165	3.00844044189488	1.87109847518455	3.91249821950453	6.96847866079951	6.74907943541951	5.39896043245676	3.70125681819787	1.68870976021674	5.37077175338977	1.35683439229168	4.80035653200031	2.43799126955312	2.92743661761248	4.49671456662142	1.83906311087389	2.25249025603052	7	4.29885395310139	1.95543134594048	7	-7.57839140771616	2.86109319776251	13.7499173852233	-2.81135368444435	6.58707276710175	7.37467559400237	5.59955157673517	9.6667816961899	8.61913979930866	9.67499717282308	-5.46874179171542	8.57552590419385	0.0177808690213612	4.54947454709429	1.73367609111057	-3.67634546800181	-5.58283032941087	6.55593025620529	-0.480375938060618	2.73809135884932	4.47010202264917	3.2720092788674	10.5714232553153	100.5	1	2
134	2.95099647132535	1.24310453242814	3.20524169444837	2.63599797873093	6.42315036081879	4.35775879488693	6.58885769806777	6.01150003984732	1.96803900386101	2.98842271754794	7	1.51887378845875	4.08744190650916	6.38884238964031	1.97208392194229	3.8375488671974	1.24731572196255	3.13435027610524	3.68879467920265	7	5.16399852873689	3.32603451134994	4.61926730943099	-11.3679123985304	9.50019317070206	7.01231628500906	-4.9848119921401	9.51886307670022	-0.576297729851451	1.62554178109606	2.86062638065216	9.01343115793992	2.73107134202996	11.3998294648076	3.21711594346361	-1.0857180788439	1.02836232822241	9.71306438190345	0.491524408336042	7.49679572150936	5.53297524422868	1.40193199851846	6.760373218323	1.79208911309594	2.03060151090093	-0.577705284391756	104.25	1	2
135	3.96667681805127	5.14240361921128	2.40757529726337	1.46914860713722	1.37181732790748	6.01728072781113	2.49433503682704	5.42493200525568	7	5.24924081052829	5.14129096742971	2.84493867244377	1.81195310652708	5.64539082386855	5.02854766836538	5.80356714950077	6.47624608078023	1.97555342777454	3.13776121978125	5.42654523329061	2.38768822491249	1	7	-13.761645901362	11.4260757320278	1.98118927305943	-0.478831088669275	9.17215339829533	3.29602027506296	0.265317474102174	4.76169059914462	9.85555411651748	6.49722560216595	6.09934739340616	-2.14227627646708	6.83993533497851	8.23339063393238	-0.0365607686326772	-0.49642392264163	-1.83154644575097	2.40852980312001	5.40234124263881	4.83695276597533	4.34866287441888	-2.9483517257193	5.64737404249041	84	1	2
136	2.52512391463514	3.06693642138457	2.14010103308548	2.73757461248626	2.51417155454461	4.40718341733394	6.43773458013188	1.88973874186814	4.85645576884227	2.737370956885	1.37462797183311	2.4521248825348	1.60997129296035	3.69124368042164	6.32883205525619	2.74015384339685	7	2.1172685329797	2.07481077532218	7	3.35163694408161	1	1	-8.68415051605728	3.15647329214298	12.7211157262944	-3.21098098150839	5.52702231797567	6.44987663665293	-1.84115642468656	4.86418442118949	7.03519012653556	5.21728128001193	11.8761852962684	1.03047821276185	0.67015656465221	4.23115075175733	2.84457236171878	2.49558970001975	9.72814699955238	6.83055483820942	3.49954699224963	2.90521336679494	3.33759628549684	2.83086546490937	11.0630747183789	84.75	1	2
137	5.31127259646465	6.49494237708454	3.47335824969968	1.94899977061415	2.36439288732526	2.59715166840125	4.86258742986203	4.43876127024845	1	5.01637144423974	2.57482755209795	3.89875376612031	3.9878501661385	2.11115127568206	1.76751699865274	2.26792341488049	2.9716706217955	2.44488513532871	3.39662880218791	5.43692091513829	2.1013585516079	1	4.00426718784729	0.892180810918248	4.29575786472078	5.32964094165519	4.96245486166224	4.31063198190969	5.77232243695341	-0.725094324244246	4.00744051847201	3.4136931600342	3.15859150550114	14.0512501757932	4.33446730155439	-0.820622366334987	6.33393518090599	1.85059659149823	-3.62199738825091	-4.03312001245002	0.522584063237209	-0.537815258911678	8.54934358762344	2.71162052692032	3.20317771589129	4.39767023282497	77.5	1	2
138	3.29659146065485	6.29862674053963	4.29078532587895	2.32071982658364	1.64817569513295	3.54011518644753	4.47966230149255	1.60216844600982	4.75610850753643	3.07673562572434	3.39085245896546	4.87367394138273	3.55792750451953	2.9733121228172	2.20372953096358	4.719263698097	5.93490083023165	5.53816101480234	4.11681456561193	5.95099522200689	6.49404282256734	1	2.59514483656407	1.27371520972166	5.19130242148183	5.64074518077298	3.77307417789884	4.23138407326678	5.92961323856827	-1.35492979353938	4.40283835110274	6.20602213153508	1.52873101023401	6.83787932245869	10.3935900119211	0.180918033708994	3.02003519669033	7.55159247980006	-2.73950898988667	-4.53610058327181	1.56472229811735	7.58692091710872	9.01542791298399	6.47759187313226	-4.51066829746164	4.60637540702056	100.25	1	2
139	3.76835751513644	1	4.57152093498824	3.41861869634693	5.22794118616244	3.87855823022205	4.236931756072	5.71476627988097	3.37099587308353	1	6.18676792858559	1.43268585780141	1.04804215830301	6.40570284359216	5.32785961209503	3.56124698426994	2.7558578590715	5.1651930325758	1.49897423524123	7	1.88562352078362	1.38445310979398	6.62618237604148	-12.0127992717355	9.44358904038474	7.41341710443992	-3.86181107967156	8.18847476703695	6.60649886747679	3.49683198423121	4.86936268752837	3.50698152921799	10.2089110861898	4.87370574085377	7.42399803723086	2.38407025581004	4.93845067135279	5.56115148714324	4.79610983057104	5.34066585849484	0.564782271438502	-0.63506720661788	-3.63053024319911	4.66495008928851	2.62956845521445	10.3457233303342	75	1	2
140	6.52923301361913	6.63526561267583	1	3.25853577923849	4.592108255753	6.51309193821778	1.92210585126558	1	4.42000739053298	3.020234327568	5.96985478593005	1.28762627587361	6.03070164408324	7	1.2799577859639	1.64497750389288	6.4501916204261	4.06304713479879	1.39446191270208	2.19964663077125	3.31898226639045	1.70011413717338	5.4180541734821	0.345371396373517	3.05011578376403	2.0578924310341	2.20480114432475	5.21638680576137	5.52951752309272	6.57602026108808	8.52648257763757	3.58397632599747	-2.39025723356926	6.50354168025542	0.18946059258472	1.32448336427156	5.56538637573302	4.55652455496105	0.412982118545317	-1.6043795252555	0.191790883804407	1.64477017663549	7.9980689921858	2.88021298512097	3.9739962092225	2.03428445553877	94.75	1	2
141	4.48846965535926	2.80758863458331	1.64931750831255	4.50423539567142	3.70485557490062	5.80993442203887	5.78913923999442	1	5.34731992271526	2.0875298074703	1	5.20763646786248	2.3280744740993	4.41488002749036	2.28875346254051	2.48223410500263	4.66405133702475	5.17978874620843	5.66388951240454	3.85665151927355	5.71873096997435	3.22160263179087	3.88579161029369	-7.03274323119854	5.73771194369784	4.25345244054899	-3.6636525804611	11.7883891865371	3.99485607132744	7.74581219531508	3.42263900006401	5.35529549905212	1.01848202645688	-2.61881373518756	2.38755539002417	0.199491293117254	0.542467495089194	3.43950538375825	1.66865502343517	4.37638059797857	5.32672767953947	0.801402414072402	6.29713507152446	1.59082620536899	7.77126440022296	9.90112063681976	74.5	1	2
142	6.42586332487987	6.47826687042009	1.80438813699542	3.47683525713003	4.11462270763233	5.88935288335388	1.86300163671854	1.53152082748126	4.4050415137888	4.01429015723874	2.72637425543362	3.94133771820901	1.58757077267474	7	2.25196583064069	2.21087685556825	3.8495277958086	1.13522977215084	1.53220342962178	2.60688554233211	2.76610026942967	1.31165641574036	5.23622563232404	1.7295458127098	2.53528130476426	2.03533955900233	3.766064563993	4.18471670034768	6.60774462807578	5.87995129332124	8.52458486151088	2.8629300865609	4.08927040312304	7.80946617701561	-0.316788809606189	1.91920724494154	5.39782185714357	5.22574073384023	0.835652022889785	-1.75597527221617	8.1567271619021	1.0787220835753	8.77226209859865	-0.920497015349019	4.73907759165389	2.36215041496095	87.25	1	2
143	6.00197326381309	2.58299839886787	4.76787874638178	3.90986812561931	1.61178568883222	1.74141638211855	4.71047532959727	1	3.76051998004471	2.830676272731	5.22268607318007	1.31561166127222	2.74082224553748	7	5.82403296464564	3.0297295821071	7	3.9494767505797	3.23245694495887	7	1.91443759854487	3.04312285480745	7	-6.5507407481542	3.93719143897742	13.0880695046946	-4.76450365376724	6.8176803818551	1.26718579233441	4.8409617444667	6.86509248837392	6.8611009240237	7.00884878655013	5.05595568842014	1.65884345409579	-2.10499785106689	2.30102184621113	4.48315637011009	-2.22478477285804	-4.93586003497973	6.39812535513306	0.42599898106613	6.98000041991051	2.4269038486199	4.89748043056919	4.70204862334688	74	1	2
144	6.66625067453374	3.40952906476695	3.69557432988448	6.76892617783473	2.83580627614196	2.50217344881602	3.29547174034799	2.52495028770322	6.01866557240705	3.03335266086252	4.44191721445958	2.39164591735273	3.73533822111051	2.66576148248506	7	3.42580813737771	6.38868254251318	3.02035279433004	1.0904392305143	7	1.83177671755839	1.42371114466985	3.32251364103481	-10.65422971416	5.19085867746816	2.2054587027376	-4.05054794576887	11.2354406500971	5.56660445277138	2.08098607652355	8.54233968377283	7.19245602315442	3.97154234588825	9.17201624165075	6.05211520286255	2.85746954026254	4.66942127591368	1.93318301839722	-2.89086139303816	-5.86558411492881	5.28252439454826	5.66552298252518	7.08569355164792	-0.569923716253653	3.39255728457602	0.381230530655398	76.75	1	2
145	4.59093974826317	4.44537816187535	3.49977654102488	3.17420516493188	2.14697784687778	2.39296221050357	2.66499450610821	3.82161148803718	3.37412948567084	4.99765857446386	7	3.49439863111475	3.09638133674084	6.32679262720042	3.75453416763084	2.85905371819547	3.47873434613982	6.0382287517238	2.10886933324874	1.99908802968515	5.79668994292009	2.08599796209567	6.61338101290047	-4.89280716115513	3.06058765536746	12.5091594989555	-3.06345929261293	5.99340694480337	2.67756649929454	2.58608657552027	8.29075554873572	6.22632451489376	6.89783366343851	11.4830382361682	4.01553798323341	1.37135187057467	5.91444631593188	2.63887699663383	5.78059417973177	4.60136716759784	7.30264044293649	-2.45061374803839	-3.8158954303949	4.62477281743547	10.8507625614482	3.80623317594423	89.5	1	2
146	1.98638407224869	5.38967780055601	7	3.5463314914186	1.96756394891569	3.41807845404242	1	3.2504599621714	5.23950832871086	1.86010327935422	2.3642102070096	2.19623563076694	1.67374864971173	6.80298479444212	4.33502868670692	1	3.53263190833754	5.43795662535252	2.91535004066131	7	4.92985595914753	2.07685336664879	6.86359625012486	3.37156179360312	7.04625307924554	5.74383128463427	6.33949388952207	8.91455072579313	3.30641718471752	5.19998898775704	3.27126642707232	7.90449012588384	-1.58116987481714	9.18461846410692	0.973839203537134	4.38236429422354	0.444370048465812	3.26722234284198	-1.16950268302774	-2.37211616916909	5.49176688365334	-0.596205126915445	9.82362630582446	5.01409546130245	-0.435835653826182	3.22909856607777	79.25	1	2
147	6.92438909292279	6.0673543194681	1.60344476828423	4.27181111300206	3.96239263981331	2.37358282597292	4.05147303684115	3.35163809554185	3.28808385009528	1.59873915741696	4.53700314440889	3.30413422816564	2.22509861469787	6.51823952080443	1.31352302709562	2.12175440237586	3.51800977196832	5.3870865829063	5.93235753758034	5.44591943864499	3.10351516723094	1.06339164246819	4.61289331273182	-0.566103812130157	1.8348374080919	2.29309106576825	3.49603226684313	3.05801348426783	-0.0113694510183641	0.205692515740877	4.14305302046581	9.8366752454609	7.2432268489012	11.3009922142033	5.45613751295173	-2.18858305465914	7.3081124311828	4.73998388110386	-1.82947853342708	2.71742725829352	4.95542774831773	3.46459293013575	5.63350642506911	0.500298533626598	7.00538684558894	4.58366825532105	88	1	2
148	1.62403900097114	3.17423023166195	7	1.40316128818389	4.7143360018119	3.02167651911327	6.85776668498557	6.6997928844674	3.20417248859325	1	3.04679685141058	3.38718127646181	1.69947637982298	3.50427894118063	5.38329980693171	2.44819840207483	6.55280831544849	2.51159225306743	6.42337776223034	4.19501675891326	1.00435238524751	3.98158577990167	6.73204480649215	0.0725030721164348	8.39504752526607	3.76283730536862	-5.95370800437137	4.77234594065059	6.20360558576979	4.56090458410116	4.04779395938831	8.43439092756358	1.56910348315032	6.50851668934368	3.39477181519022	-0.935566015318474	-0.780668495367675	6.31163622977192	-0.229583613456066	-1.83425332384477	-0.54230115554223	-3.95474901203386	2.51940790393237	9.1194856163876	-3.46742122086845	6.41903198152508	71.75	1	2
149	5.5614532261124	2.88796849586068	4.189751789962	6.37752621597668	3.20493518532636	7	3.11322705948508	2.67660834124818	3.94225898733876	3.62145455414399	1	2.58916221540091	2.76108897003053	2.27568920051569	6.70614669469729	3.60856768122872	3.44640711928334	5.90534703955243	6.16324813948759	4.88505924972973	1.31863270334852	5.31447740256517	4.55242570677506	-11.4403965433873	6.30376338628077	3.07810462968409	-4.16232566611822	11.9165203338677	5.41891562785981	2.11709307742232	9.20117433681331	5.0278673021135	4.75467957936226	5.59771576489495	-4.25189871120073	2.81992656511912	4.06791707973845	2.97718867786739	-3.4418927864886	-5.20701217406453	6.07608142888938	3.24379027823125	6.7982830683771	-0.962530688433764	4.67253375174396	-1.05016510399436	68.5	1	2
150	5.14517005701287	3.78423660502672	1.4629113801419	5.13097776069286	1.65760349496922	1	7	6.97250093709113	6.62368502292641	2.42858859235786	6.34477787288975	3.06664078914761	1.28198035866267	2.09425071896706	4.9794638929293	3.08099558161899	3.13139644078069	3.39745495126787	3.34301271994757	1	1.21190428647675	1.42230295829274	6.78089390358469	-7.721032633822	3.37567110157944	11.7704602721109	-2.56565769779431	6.29682978054963	1.6580051676216	1.8701178257251	0.861861176228278	10.0092548751388	-2.04087607414137	10.4270270133845	-0.978179913527957	5.96574124406778	-0.260257696809134	2.047291346443	-3.068640817	7.78004701649968	-0.103402903819208	8.87017120074933	5.76137847470894	3.93844971231928	7.28686841914436	8.59682787963618	79.25	1	2
151	2.94300964976901	1.69121335235186	2.13570343496092	1.16728293697512	1.8692835755013	3.01536218195788	3.50357401335238	4.78894366932084	1	2.47296322799818	5.45570044394908	3.05766458583732	2.81640922586323	4.8300385337243	5.05633442577033	4.0655635589375	7	7	2.18587869451592	1.41977217307602	4.27060113847431	3.99382144479224	6.53787012347476	-2.43121901599556	9.57271833247594	5.24412510383344	-0.143376421123216	11.3280282910334	3.99344601212237	-2.04084455073166	6.61264825718724	6.16053102330454	3.32722752946004	-1.7004873508156	-1.96728575218628	2.71353488595122	4.3985876120459	3.20338175010959	-1.127097690231	-2.26386851633709	2.44193680673337	5.56470208136881	8.16866911488538	8.3372753826927	5.82671476461244	1.42802881830761	94	1	2
152	4.15597027284191	1.40727694859772	5.12591353675534	3.18687357414633	2.95327010562061	3.51549787021243	5.97692434319159	4.65438322179775	1.31827272866589	1.61538503697134	5.97497965547319	3.23575923946562	4.36089303641181	5.74312714593503	5.00985538584232	4.27429325693386	6.84861486703852	5.51715248727923	2.80865566499677	5.47712107323301	2.22466957041619	3.90066169053782	7	1.32835274105845	3.90070515598239	-0.501562631515272	-1.83674228885184	10.0484536000025	5.00846204829169	1.9793330585236	4.37358480129555	6.55527056832124	4.37658223134908	6.39999285548073	1.37593007682756	1.65078773226182	0.489385788729253	2.303282479521	-1.08957048384215	-2.74097810166783	7.32086813502433	-4.96164860543786	6.56471153077452	-1.04570466877966	3.70192293504337	3.52413398657732	73.75	1	2
153	4.44079522717845	3.48959804091195	2.06258786486389	2.71252221799861	2.13281386101545	3.11653070115802	1.34230301375393	2.486409412822	2.59652582817664	4.19113680137435	2.11541782608756	2.50802411613424	4.3864813755113	3.40390650226441	6.81159162782783	1.22128740600234	5.80868696485581	7	1	1	1.51471528231634	1.49806281847723	7	-6.64983512139424	2.07895396127459	13.4328919060977	-4.21174390549308	5.37446360049472	0.760233537468384	3.36213207704144	-1.24024577058789	8.35538464592185	6.08517004694375	8.8675369233014	4.9735755214579	1.41379310949529	4.6740649468121	1.37434498598847	-0.908957949500397	5.7779967727622	1.74927251182018	4.46380253403626	8.10728812320716	4.72978710753846	-5.68743496390959	2.81742731648565	71.5	1	2
154	7	1.65943719256305	4.92172907102652	2.53521764880878	3.10521416181857	7	3.88417838267708	2.82954269151003	5.84354921710207	4.24288518536317	7	4.34106562953077	2.23664911903966	2.53397572905268	4.61987415416087	3.7814566622009	5.89594093493639	2.88347487682481	4.90300569967698	5.20930771713584	2.02558785267938	1.84985144202475	6.89859094955047	0.646766834213446	6.09691681065907	0.0384944320269494	-1.86841600237594	11.2566385788822	6.67750674451957	-0.420380795795675	-1.37321230109068	1.20434783998712	5.19206442336602	5.57699458438066	6.14812419567787	0.197146492757598	4.95680226315844	4.61565047165871	0.358414177272263	8.1182998942065	-0.765098754320228	0.906190359775475	9.13326044106967	0.266081021184299	-3.73051929098587	7.86773806336247	90.25	1	2
155	4.89176638014582	1	2.81296515782766	5.97177796513361	2.60841716110937	2.24772045437562	2.93862626193594	4.55738498529163	4.60057969242385	6.97926527525156	3.96031426178376	2.54879390896578	4.41587756936675	5.33873301203744	1.98596357227047	1	6.91638117950368	5.76314848137508	2.83150709179905	5.65672694119882	3.26227584581712	1	5.78988428579356	-8.08648463077738	8.84772723314749	9.12312546670943	-1.960913389104	10.1310917417906	-0.19473334345328	0.0285097152714898	10.4511542201579	8.23010326036421	8.72749877155452	9.52294410949374	5.79192883837216	-2.18670374635841	5.34755885922465	5.30464785109386	4.29157190833607	0.589562465120926	9.6026662687745	6.33435755609504	-4.0533823145405	-0.345467164822741	4.47821391770241	4.86088590876374	83	1	2
156	2.97884904207568	5.28973675766168	7	2.84066247653339	2.52905646448111	3.21517278560764	5.91705429102326	4.23935833917252	2.23079882561658	6.71226694175486	5.2024678791168	2.54177895921978	2.51876643562556	4.4921834917784	5.08242101538578	1.54543818590926	2.07030796827374	3.21704728999778	3.73965912452301	5.07540216414963	1.3913177959088	1.08977854790788	7	2.88121127597491	5.54806529274009	6.4537079883978	7.99280221166527	6.31084765665148	1.88242213394588	5.43476698415897	3.29846345310606	3.63914825015624	-2.11516143918189	11.3541098003172	-0.38267008547078	5.24332656437113	7.21721109329736	0.612539611501747	-0.236796943581595	-3.2875367407551	2.83419156199786	-2.07875738823176	10.459440072222	6.03631126233099	3.28689264512126	4.09170784005184	86.75	1	2
157	6.09326906398637	1.10658025268072	1.15109475424724	1.87169218851288	1.52160226155381	1.50108126620751	1	2.07371126416909	3.23522418127078	1.64708979110129	2.60424275886982	2.00387747478462	3.0933631247466	3.13957590344395	5.80334789026599	6.62080154102513	5.29012523239672	6.93637566513889	1	4.62418633008597	2.68486065076302	1.96227911871362	5.82687693766871	-6.1714167693138	3.6146272729455	11.8934020701274	-1.38954012174789	5.88261152893533	2.95544351113974	-4.03216960277957	3.55644388721621	2.10828372683126	4.11504460660972	8.69558848472516	-4.7878443563486	-4.43862286306621	-0.778962077918134	5.16017459095114	-0.00500269118004566	-1.88250756444157	8.10852933789859	5.29973279006943	2.97095558052944	5.85769883103709	5.15343255299266	6.28763381101315	76.5	1	2
158	3.50452508978032	1.46902494633093	4.1056852816878	3.43098838521698	5.10778343679602	3.13735096032964	6.6618028492492	5.84793789835503	3.65169728131589	1.40788105419277	5.72487415680852	1	2.51957104895161	6.04925417202808	2.9353612617597	3.76631755200593	3.55198922454828	4.37235016099798	1	6.81948813194354	1.22333721369471	3.35163780731802	6.18650327678078	-11.3972983712622	10.1417545272634	7.41366250029498	-3.89455974281954	7.70584628948501	4.42013373262861	-1.77505721091877	10.6339705513621	3.17687532150441	9.78635508203751	6.11119773131577	9.1422569271669	4.86430484155367	5.69014185143433	1.94986911556212	4.54620043127392	-3.47852416227998	1.51447250656274	-0.614409940488355	-3.1566803427568	3.47208956932854	-4.11676336928675	10.0852930828394	67.25	1	2
159	3.29531601694375	7	2.42957881618486	1.67605661137958	1	4.92077138937035	1.85059569999487	7	4.43682149601867	7	6.30196595371104	1.82073636689943	4.00551970646715	3.77450505097425	7	5.32172629964196	1.45875371436824	6.13679604807474	5.07103104604281	5.85143514683639	3.59989413625184	4.56201528503741	5.55887787191635	-13.6285625673632	9.92334357208253	1.99162739185265	0.0520559510645397	10.5128629621501	6.44542127745823	-0.532519729730205	3.65136622715075	9.0640378323257	2.97436691022702	6.67650106793096	10.7360879609373	-1.07759792656509	3.7613266467503	8.02766688442189	-2.73405047464368	-0.0863915066367536	4.39786225796513	6.01968931979284	12.9191789929545	4.75220772303619	7.10816059692277	-0.935588269228423	90	1	2
160	2.90613019314862	2.24060646540556	2.20015969010498	2.0718375478742	5.29840968519803	3.71569334347612	4.67760531429925	3.75482034025942	6.94379230831395	5.65852661734679	6.16439414749049	4.28670225875405	2.4074074685589	4.60845274891431	4.89527224653799	3.72591671660909	6.60706782677004	1.17310173629141	3.41446442598676	5.16854899516772	4.65355615221304	1	1	-11.4831215060385	8.74509256972808	3.78850783670777	-2.50323672635314	12.1081709793092	1.36123068142008	3.49916929179681	13.8188374074449	5.29565957368626	-1.87039559301785	5.89180400336579	5.75466632882244	-3.2404519514433	8.23868963079193	1.5814770943736	-3.8284295353296	-2.68295883507837	3.74560782956804	4.94348027607675	9.55240868977628	2.11712364665874	-1.14007813669895	4.82198019154903	81.75	1	2
161	2.98109938697108	5.72999620637324	6.15986399703692	3.85561101056177	1.48148154930838	4.37806469622417	1.72525120584035	5.34931101537053	7	1.7542172244191	4.22311045127125	5.75403632672035	2.0038830885723	6.7761800122659	4.48650315968768	3.19063816008185	4.24604709266733	7	1	1.14653337008809	3.67473085077815	5.0495677847769	6.6195869289442	2.24843644254352	7.60669128370875	5.12520035178681	8.04841018435554	2.88033310193827	2.8193100926792	11.2351530530299	7.13538675793432	7.63695151184744	7.08301512941793	7.83106355139821	7.57148955869078	1.11900512927359	7.76295549457774	6.95598140859835	-2.05961347299617	9.50685372939963	0.678169073377397	0.810931383727046	4.31766904284823	-1.4146548338662	8.15780724150062	1.37659794419758	88.5	1	2
162	2.9096469626577	5.46294842302839	2.4920538950792	2.89866369587252	2.29494846010691	2.38394473211714	7	1.63995029304226	3.3916761220974	1.05301062035735	1.10797593913276	4.6745179604058	1	5.54040014334566	5.40978457904739	5.19021137205459	4.14874331165399	5.67057612689152	6.3629258813279	5.90712518297295	2.67858169350577	2.51719236668069	7	-13.3030714102369	10.0101735766497	1.87221506199135	-0.982207503290909	10.8605213294481	6.46131674386903	3.69720813722912	2.16622471925943	4.41655044478351	6.51885389341781	4.42246176274955	-0.305746915303017	-0.419995749341259	3.39139299773407	5.6744537524215	-0.735843259859605	-0.932961971916811	3.4091186668392	-0.188162104275996	6.885167286825	-2.23657139490992	-1.70816325012676	3.99108365936009	79.25	1	2
163	4.38219933993089	3.27435567669232	1	2.42855745167508	1	6.55811630182621	2.45063568391896	2.69645714069605	3.18284816185358	4.57800672449723	6.21853444922695	1.97687112778868	1.18994933004185	3.67946467307077	6.56737971490583	4.2544382776105	2.92802928005899	1.93998054753735	1	1.32746219146919	1.8620165561208	1	2.08959699768682	-7.03412759484303	2.38196143488303	11.7672347760711	-5.07141730733927	5.29581455769634	-1.08211778387661	4.31430614305245	4.71387326460678	8.43803714048155	-0.818983048307813	9.65815460276244	4.90401542632004	0.303107401724195	5.52431264778587	0.202090436895317	2.81767212126086	5.6113687210223	6.20881002271179	5.14940334272441	7.8879600183975	-1.48274693012068	-7.24752512167419	3.75234479232325	63	1	2
164	2.03238498332575	2.20913898428933	2.4233385248758	4.44187878414289	3.61066268382576	7	6.24448343686529	1.54772368903521	4.77460783768078	1.62856236994086	4.32452131760548	5.77617192966501	4.87031780463074	6.86787780993181	2.3068455681625	1.49755472422194	4.66520863659734	2.10743562349154	3.37865527750124	6.02762204656966	3.27982580666472	2.84602034803587	1.05481907840293	-8.19374002390105	5.00285452761311	4.32138869384047	-3.45079324199728	11.5298068841464	4.13917080470895	1.10135049868782	4.385961057756	2.36622178968576	1.0787060401343	7.76972953914547	1.90281991020131	-0.412953460631139	0.340094520964612	0.747271681720696	2.00878190469214	-2.74735734982513	3.47442087008834	5.40271811910886	2.77507431277815	3.58687503083635	8.64836721683772	10.908325961365	77.75	1	2
165	1.77154634190089	5.58884885628177	5.71398313859777	3.93134152787646	1.74025838750459	2.61040750177551	3.0106203114211	5.12586829289471	1.11869590362058	7	2.74122251495993	2.58408219365272	1.11560494254578	4.73982333555876	7	4.35819473617756	4.49109901839989	5.8854593520294	5.78001481960082	1	2.66385801193842	4.43598178690379	1.76260084089246	1.78211362009829	8.35668547024885	4.35115212306349	7.91974816431738	4.804585416325	-1.06902268966752	2.24061750937574	7.35162699152344	4.82888722565847	10.5399599419163	9.5781846103204	5.76251738947583	2.80161837423286	6.52897597430337	4.59148269548054	3.03251357921569	-4.63217546599194	7.81506603526915	6.15338194042665	3.93488401855501	-0.874189109867084	-2.37330935350157	2.97754536649396	69.5	1	2
166	1	3.45973542293661	2.87197746497426	1.96429219742086	2.35944766420512	2.32203900047258	1.37761767512228	5.06293514611858	1.57089424159362	2.3029281364757	5.39717394393742	1	4.7651713568915	6.61452551310611	1	2.34422369528708	1.04608504409566	1.9734240059968	1.02160457364808	4.25129258734371	1	3.81778812625738	7	1.50836369668595	9.30946365107436	7.23215332883606	7.34378393262329	5.61990706865247	2.99628503275598	4.09265455639969	8.77214550439728	3.49524510621931	3.85359337206125	12.079762750042	-2.63066121662581	1.44991441401378	5.72182324647157	0.37664933743717	-3.00659026104524	-1.28847721466269	5.74458314913809	-2.65354775651379	1.26576385422942	1.20645470280852	4.47678001271131	6.77120568672626	72.25	1	2
167	3.15897215316765	6.33309228106174	5.2433635665914	4.340888414081	2.33966082542978	5.4015921020979	1.71223681738013	5.83659869928242	1.30991823048828	2.4580634798811	4.26262331944089	6.1452694264521	1.80681830516141	6.45052549482734	5.22112272859038	2.316601760419	4.90655622476558	4.58111838050041	1.37232294503434	1.64947888247127	3.00341956338845	5.99788112911562	3.40935729102176	1.62750005460734	8.77580219355797	5.95341725220528	9.22063137299151	3.73053942039401	2.72877438186196	10.8510671839958	8.31877378960139	7.99383986196216	3.65822445464672	7.8875042952021	-0.971507480956215	1.02487278649394	6.11074034221424	2.05174484328209	-2.34052253201995	3.71057332453702	10.6295082169789	7.32809052745236	0.862932640043553	2.11967841580511	6.78821845643479	1.32426883119862	72	1	2
168	1.44823663451295	3.00709986437577	1.04883710956579	1	3.71637484720618	4.37624544299144	3.24641483188377	4.28242170744381	3.40411549503683	3.02952257021045	5.70176128284284	1.11352046043623	4.5218341951599	6.22456238652011	6.60055106380064	4.13866381178488	5.63052445050661	1	1.5307628409577	6.23057319174562	6.50944027981399	1.89396735662495	1	-7.12367381003557	10.3982426088246	3.42158615270685	0.254519735628592	9.90024022952924	0.610751831855172	9.27047295054895	11.8008699355717	7.97383921701249	-1.0567672623863	9.85247883736722	5.91192441852253	-0.59246003456166	3.39173144074703	7.00673782677092	3.44165202408238	-2.18579258164724	3.3301734286308	1.77031194584052	2.25594615366906	0.777830696554914	6.64655594984622	2.08723316676641	66.75	1	2
169	3.82419994188577	1.70224691766612	3.21513585364877	1	1.06326114936193	4.09159105382885	3.1696988210494	6.67353518123656	1.06506082657887	3.03011462149961	2.14220522120764	1.53765707282023	2.75990883331897	5.35329209635835	4.05747078133741	3.96851855954671	7	6.92885934577056	6.14408409429604	2.12251476618318	4.40422882255272	2.3507022328527	6.91777436379073	-1.17246129238754	9.81283353984947	5.30808252016358	-0.251967136283763	11.3301288519999	3.88291042065695	-1.5780170392252	6.52096132842869	5.92061586769154	3.36494731520135	-0.934141475141154	-2.31234198870924	3.03754679796689	0.163859166764219	3.77482722108819	-0.434783921339032	-1.81460599562191	2.53775922716847	-1.2106753039191	8.37319412008396	9.30425407976689	1.87414729973881	2.33729719164163	81.5	1	2
170	3.1026572052136	6.66734480722857	2.82730478651855	1.643089590603	1	5.12620233774129	4.29776945904645	3.05943163961216	6.3023858502966	5.15427592766207	6.70398499076915	3.08846248168928	2.17661200616794	4.33318427285656	2.79878369115075	4.42560864612311	1.97677759054093	7	3.93010014211065	6.88977671365114	4.09304512049549	4.54710606691071	5.86385900774879	-13.664858557191	8.96972260985618	1.53538531454109	0.425848991500772	10.1730411644151	-1.67648436025312	1.92958713652785	-0.0966893023090128	9.69406133033017	4.92773442586259	9.28928752061776	1.28492471178766	-0.131934385917562	4.56393816150098	7.30214961781412	-3.57809471852337	-0.44617873452223	3.6229502060011	6.25422123649015	12.387423579755	-0.895581399220841	7.16099594542069	1.27500132753595	75.25	1	2
171	4.13387094270395	3.00764467914698	1	1.95688480045283	1	6.14425295495065	4.06025787531591	6.04736050853806	4.19794104651692	2.5636930967831	2.4042792379927	2.77644049619587	1	4.90718926417306	3.47160590200725	1	4.10996620836319	1.8642446348226	1	2.95779324404283	3.93409108312336	1.83575921116332	3.06843562284888	-7.16775102661593	3.22103509430128	12.7010969461385	-5.06250612302593	5.39066496104579	0.267500370874205	-1.16880670558012	4.13635438628223	8.58224560766507	6.72164511594602	12.1159372802009	4.9614333849035	-0.291437733065365	1.36141172521887	0.799455872804044	-1.39040772305774	-1.83207126972627	6.59365434894	5.67205744145614	-3.0514617349191	4.06160915032668	-7.2713937732468	6.56120083422789	55	1	2
172	6.06047957651228	1.62488551462844	3.19788246579024	5.02654179713888	2.5060801602267	3.79502009434127	2.97600871724679	5.44642700648116	5.95672391410086	4.69456979814539	1.15512905714192	1.4123007297561	3.65068498614536	2.62444023234804	1	2.23808337995231	6.18677075368271	4.69324272071703	5.83195234568477	6.92737439074561	4.30181177051394	1.31049682145372	3.07811988610596	-10.1251968024454	4.06088700895762	2.78434422018755	-4.57352113631961	10.4211274948746	6.84129294700637	-5.96019099839507	2.66307681262344	10.4590811878056	5.61762097382801	2.5489692455442	5.07002551433789	-0.863777976889972	5.22499287812219	6.92238369419161	-3.3632475920655	0.869354785441544	1.50319519984699	3.63894365834633	5.25714604080088	8.18554550548	5.4134602564783	6.44066844684366	79.75	1	2
[truncated: 5 more columns]
