# Supplementary material for: How Are Mate Preferences Linked with Actual Mate Selection? Tests of Mate Preference Integration Algorithms Using Computer Simulations and Actual Mating Couples
Source: PLoS One. 2016 Jun 8;11(6):e0156078. doi: 10.1371/journal.pone.0156078 (PMC4898694; doi:10.1371/journal.pone.0156078)
Supplement: S1 Data — Newlywed couple and agent-based model data analyzed in Study 2. (ZIP) [file pone.0156078.s001.zip › S9/Aspiration Model Data/Aspiration Couple Population 01152016 232356.csv]

	trait1	trait2	trait3	trait4	trait5	trait6	trait7	trait8	trait9	trait10	trait11	trait12	trait13	trait14	trait15	trait16	trait17	trait18	trait19	trait20	trait21	trait22	trait23	preference1	preference2	preference3	preference4	preference5	preference6	preference7	preference8	preference9	preference10	preference11	preference12	preference13	preference14	preference15	preference16	preference17	preference18	preference19	preference20	preference21	preference22	preference23	fitpoints	sex	algorithm
1	2.69598902912044	3.91227361596861	5.42082023664548	4.64585032224173	6.69625573217056	1.60120920015711	2.0450620785905	5.10880712815499	6.62115741024815	1.71494152636596	3.61904670305213	7	1.95931501141974	2.84205440265831	3.8111266356629	5.0056855269662	1.41344420862793	4.94317651140448	7	5.31151078097538	5.92773729856595	3.9656615289904	6.91349182983587	9.34722914710698	3.03482076977013	7.29309517976811	6.91682416154303	6.58921195847731	-1.09285255169922	1.92822825185751	-3.93615679735446	6.2524216746411	4.86560850944053	4.46190215612598	5.69178927235074	-6.22740513588706	10.6489006567317	5.07114593812311	2.80408161012517	2.96844853539136	4.80782654956717	5.48056336999081	4.89895511438672	6.67574632071297	-2.10819350390056	4.7636756162588	87	0	2
2	2.52209440310213	2.03127013304062	4.63282851902797	7	4.28646369527357	4.13989537400786	3.69270274858715	5.18727810647206	6.77353897905636	1.54749042908781	2.21499591026394	2.07410057680263	3.03445826787151	1	4.40331767445773	5.7006029897452	1.61185160941693	5.66296379663691	6.84956814493075	4.50537332934384	3.51806717621235	3.02051933049137	4.24341148574488	6.61050166196065	-0.91192275755455	1.22947308162673	7.96154544623024	0.172613303225143	1.62311961325498	-0.763090230082768	0.331450472007922	2.95183566933736	-2.67515944418323	8.04497141758735	3.46981046553851	1.77294180852448	-2.47189533961036	-1.22142882585119	5.36556240376304	8.24465029678355	1.16144742384299	-4.25528613390723	6.72328825057592	4.66235929420589	1.35385605767639	8.39468700124948	90.75	0	2
3	4.82094868037503	3.15761698269761	5.57187674925434	3.65358914376015	6.52562375059054	1	3.12100003244804	1.69155823836834	2.51393669230771	3.42737596852945	3.90187864034115	6.86316181774311	4.99572076894371	2.07163351792459	6.60135352284189	3.75991124514193	4.45308732807261	1	1.0380833585348	2.45870666851574	2.6989633763234	4.64243170644133	3.9940372527264	9.6986261056977	-0.387269247041126	4.95544217139389	6.17719373311964	3.44467955062006	0.204473064323782	0.675978977481492	-1.30131713149138	6.44784728543263	6.67139710239953	4.95626349448542	4.00005381737003	7.29459925833073	5.37059907977345	1.0816010278318	3.53611447564148	7.25941046587033	-2.58176854202062	-1.96605931750939	-5.06107084840108	1.03355289501509	0.565447720659628	4.8195857913814	111.5	0	2
4	2.31475813364663	3.32340695414164	2.75409629559889	4.52367103145918	3.95742816149051	2.06787375126095	1.66503537367412	2.52540123182636	2.99632089192716	2.77460049220564	5.52079728006615	3.24869116498304	3.19078338077945	1	1	6.25333108582128	6.07988896968885	6.5799895728324	4.64869772470644	1.46146184832857	4.30231122429331	2.75916727475319	6.31402329069686	7.8280614913982	3.47293906240868	2.39159756184738	1.45141414797855	9.12898298200314	1.52323715706319	6.69182097710467	6.68602856031578	2.99365925939599	-0.0611742830789408	6.7508491531589	-0.929075407968412	1.65040155979856	4.28822307892576	7.40024714225409	2.77447725554353	5.98937505998925	7.82572668875834	-3.55443074015846	3.80536300415344	0.772898326797364	-0.564696108435754	3.88659023051505	110.25	0	2
5	4.01826955882185	3.58225402537369	6.53846222326821	6.63928636464249	3.7112736409154	7	4.1243168520971	4.58360574274974	5.52273932075197	2.36063440955738	1	2.4521580218336	1.43283160887326	1	2.68617164287885	3.62165789052392	5.5942191639359	1.20187133019667	5.35909713393729	2.25271319878643	5.13718302531442	4.42179634854157	4.98399542156576	3.26680428086128	3.06590232418946	1.91451351619191	3.28121773532768	3.39556928515186	0.889800467511394	0.941796467818219	10.0757900497711	5.74133182879416	1.94591472432181	4.96312058804825	2.81850909656953	8.13989755653584	1.93195011364321	3.41164801528265	3.41903774888697	5.12309014292272	-3.30755653531509	-3.31833943692487	4.77005092513417	3.27350735061386	4.36653220147304	7.66873965380705	98	0	2
6	2.95145894177901	3.10442375984861	2.34780454887251	3.57884426684175	2.36130251298503	2.70028501172173	1	1.3459485540442	6.27820817982067	1.81924762070288	5.87103009227242	1	5.14872765989049	7	6.39448964885919	5.85433602022056	4.71940312966825	1.85348900861247	6.60361586393637	5.90393852463496	3.04756673782747	2.51228339319464	5.25285601412673	7.17994193736876	5.09978987353941	0.421251258043348	2.8100646324035	6.44966326386843	-0.423945074609296	2.66457582846982	-3.20961995026464	-0.614072939851776	1.42106233403742	-1.19773443354509	1.37219703066318	3.3974157197994	9.74939514106226	2.19727008883222	1.8376760896303	5.31044998358462	8.20318285087082	2.22992154067791	8.29108569887229	4.4085200111786	-1.11161793802099	12.2455417752126	95.75	0	2
7	3.6663358572024	4.67775809082111	4.54199907417912	1	6.87065555766112	1.72619786397945	4.6291512710786	2.27453305372204	3.97338004821882	4.7799032862525	4.35313717450437	3.0249996234017	2.73451529528404	1.0433827516433	2.62148489031914	6.69363258960721	6.56211244796013	4.07113173571413	6.84471418081001	2.93663159113579	6.75226187484406	5.12947055608547	4.62970282607498	3.52599474287383	4.42461708920376	4.56037617368766	2.18115217749465	-4.94296145009109	-1.34485348338432	1.46970881606522	1.63052959695866	0.57103969581991	4.28874308222597	4.88406429763197	3.91604130101227	3.78662146839372	-2.47387480083782	2.73417744378764	0.482281370906546	4.38482817288801	-3.22755536888557	-2.45000267997226	6.1483663570598	2.80619048815071	5.51467637371253	4.08130584200637	93.5	0	2
8	1.7604060835873	1.84902552849405	1.49320389077903	3.63952377955655	3.9164620753295	3.14473335242259	1.53154382454803	2.33242561940581	2.03597902470797	1.54841109098976	5.19722094618327	1.86800740811098	7	3.55444562105495	5.74356554328469	5.36310976003322	4.29825021663106	1.88109136131362	6.17228018227202	5.50337400814188	3.16973594112291	2.75903308904568	5.17090950179578	6.86698811244865	3.76270317883713	-0.079751357681981	2.62096780293991	7.05999239184944	1.96351674625805	1.73902704780759	0.533662224736147	-1.33502341739136	2.34069236900024	2.3410433714851	0.830034150569129	3.36715672890424	11.0975508788324	1.93152793438549	2.03696762260729	7.61554873776602	-0.608967614100138	-3.27648443343135	6.77950678028956	-1.11185077692331	-1.29488757588675	3.83508595996766	84.25	0	2
9	3.95528541209454	3.46575704891321	6.14382522936551	3.48517144549129	1.38964879326476	2.95525744276937	1.64107550110647	5.46250371341688	6.43123657185928	4.97304989501974	1	2.8416312545225	1	2.39743643359567	2.79517508815763	3.16874041245934	5.82679320192622	5.72378971529626	2.71623760609897	4.28133102193516	6.71502019927661	5.93919459401466	6.10460319780824	5.88200848664182	7.23904862575793	2.27851182635407	5.42590909359077	10.0768382720764	-2.27293809501852	2.82194960540804	-0.721521353193295	2.15684115695996	1.6120127746162	6.64204618912514	4.45225769661275	-3.24240103306679	3.90225657961771	9.89423647959146	2.92309594259266	9.00248738247605	5.17204724235518	-2.9032178704891	4.64127600655812	0.589802134750469	3.18614455607462	11.1593049622655	90	0	2
10	2.05105421178182	3.13017803002349	2.99221396376048	2.75272371448032	2.32893812097043	2.8230880585849	1.58265923421937	3.33723794291789	1.49120638154154	4.60211434782045	2.47231169260022	2.31592641933932	2.2073241738414	4.79264366688245	3.10890688066343	5.86917477442574	6.72898947827605	5.49683105630766	4.7625569403761	2.53667925431779	4.10061061603105	2.27281898670978	5.12505358048825	8.44869691944148	1.63831718153067	2.54444289184156	-0.0778006266423408	7.48624789871962	0.694777049556365	-0.181697310155413	-2.30491597616439	3.74251540966555	2.23696013858528	4.58044761073868	3.6858202462994	-0.772913531161676	-7.55206124565509	3.35683461617197	10.9392931684598	3.15170119358552	1.35737918185728	4.36219767852876	-6.5363691453105	4.30444405959465	4.54692403545489	2.79401453708332	80.75	0	2
11	2.07818319899856	7	6.55440068032928	2.10868418157837	6.24936293901683	2.69199481674222	1	3.96117167970421	2.82324174139495	4.24951060613435	2.26115786574597	3.16805576374566	4.03358883347219	2.3967106555642	2.68566499338813	4.28777590995137	4.76627923917592	1.33483425399375	6.35394814679442	1.57821072197823	7	2.01930397537919	6.65689407764623	4.29049621759515	4.63051909108824	4.78520089699905	3.01801597576558	-3.44222182569549	2.2696234415464	3.2595551979174	3.02164737908762	3.91680965265084	7.55881091294196	5.61319671868601	2.16378286114085	8.7236349704035	-1.83333556683464	3.56350980390909	1.33896043558211	5.87948718255345	1.86866046644227	2.91658529815082	5.10169399159623	5.04174648135292	6.81530070433379	4.96906364193039	99.5	0	2
12	5.86150450765219	6.22253721458164	4.75799154983781	1	4.0143799355278	6.47913451602658	5.4084351909588	2.39994893755512	5.61582987677495	1	6.42092518579002	3.9300979483345	4.86694297267124	3.86578752921767	1.22550006468082	5.38652849490925	4.91701143961347	6.75063565680391	2.91573721336166	1	3.64688790015077	3.81275371805846	2.73842667382149	10.2840466714146	-0.530195397752031	2.29216748271939	2.42978761549004	9.2991948497097	1.3217999349561	3.48834439123828	6.36974910640297	-0.641814462486115	3.5510875215927	7.68797816824725	2.20374905275672	0.503232512650452	-3.72479241444978	7.3212964329562	3.91810609559508	3.6230357225988	5.18388376193967	4.68934631852045	10.3707466288949	7.95393296646583	4.21371715922779	6.15175237384944	83.25	0	2
13	1.08094202707218	3.42929020637574	1	6.07845791459715	1.74839439352361	3.2560261528458	2.20061434073684	6.41929430434886	2.84754459584892	4.03984226640594	5.6087296352187	3.13419629773213	1	3.04433361251781	2.26039267143023	4.26485331957517	5.61454285321198	4.61595872755277	2.85305602360008	1.84733412737828	4.98144448478789	5.72230086626344	6.2863829006399	8.19122890008435	1.82112995976955	3.14871563842295	2.02146670505597	3.9297002574561	13.9155221171508	3.49902592437546	3.04403605098171	2.93075537750048	5.41216426168623	6.00723563492701	1.73266592839609	3.06340497151767	-0.742503950377424	10.7528657123368	2.09162252859309	6.6264336049427	-2.41908721185415	-1.74501023634878	-5.0907865735623	0.897112072624803	6.47988432556903	3.32452778076934	103	0	2
14	7	5.59389688088636	3.84681796290683	3.20629632408099	6.07496377321303	1.36354737837751	4.81775815858404	5.14360020077372	3.18952128706951	3.77607169272213	3.3923605978331	3.06003629272632	3.10667557782973	4.76727057866891	2.31856753137468	6.92550773832991	4.05714072006781	5.56512803717844	2.49232276639018	3.92513350841855	6.40548068599977	2.76098354761056	5.78257779780811	11.2374922265728	-0.624175612226372	2.62229757116829	1.9021260889348	7.65506456896818	2.25787512361037	6.02441320705478	3.1587806560052	4.54799442312386	4.58882633671061	7.35824276117212	0.373241769001692	8.4559822040992	-4.70021176529048	3.96382933813696	1.13960412680097	9.40270532523094	3.38145820891691	1.54736347554154	12.763392533779	-0.270517315898908	1.84100050324463	12.1132732670075	94.75	0	2
15	1.00520000272581	3.26412776964993	2.86819795928463	1.41639781450159	3.31169691583124	4.05634946746489	1	5.04980407432779	2.83698307150556	6.63040724118219	7	6.90777384378307	3.52089892866002	4.41577953504863	3.05731963730812	3.86192611651186	2.8563657646891	6.71129741949602	5.19944814660475	1.1607469732104	4.50875702544963	2.29932458688304	4.33777734331797	7.2095575371171	2.28545608792379	3.49983260259625	1.56077631001444	7.79230803269149	2.11554368445597	5.14838051838729	5.32685531012261	-2.25402687839027	8.07594339661778	6.0664206226772	2.00355637093251	-4.8926118688042	1.73993304685947	4.46109324776781	0.135178631806876	3.81967248233648	0.019366275185764	3.26910335875394	-3.11996755429773	8.04710157272769	4.59563563097439	4.55982541759478	89.5	0	2
16	3.26721601888948	1	4.43539227750586	5.40351636508062	4.14664439292024	3.03841227553491	1.86790013149316	4.88446582386191	4.48624850530687	1.32657505250708	5.17050458008529	3.12900123402811	1.32990658597658	1.48361481568271	3.65799773298465	1.54152759672274	4.30694986346795	6.80549383596128	4.42989276125047	5.85317738562081	5.4036956455713	4.91270310682543	5.53031713759276	6.55749382502148	2.55924451498956	2.60539607319071	3.21727962541861	6.94370283646318	6.98575190139518	2.00389783506105	-0.843008843477239	4.64515107293085	5.72725422410009	5.70095328849414	-0.460174532780227	0.673694298555435	-3.07143633915432	3.87682024327422	3.2728519687115	8.32325710085789	4.96299647604198	3.93039580766915	-3.03843957352462	3.24776189082267	2.84837449929904	1.75599816037445	94.25	0	2
17	3.1976364733054	2.68874088041645	5.43375275851829	5.27839973823553	5.09705022905816	1.07320051411742	2.98298464948464	2.37114494118957	2.18542579560199	1.56650324750647	4.96756860701411	2.20494352108122	3.76150718050761	6.70351536928078	3.5777367471916	5.89277437638678	4.76569014277054	2.66102347631971	5.99342757014164	2.72234131819679	2.89381948894083	1.38397189027385	7	4.66837153967483	2.17520857509612	1.35703844985711	4.32135964757808	5.58726174286602	-1.34023255825386	2.26401996310959	-1.18571694076444	0.682165034393543	1.19345146494475	7.0835202610897	0.449483949840938	9.33615974353719	-0.635716386138694	7.88773354132837	4.0373059825368	3.2515203348728	-0.218396107960718	0.613304205847783	-6.35432193027681	0.373310026748409	2.67463515854443	10.7381996067685	94	0	2
18	2.07745524954404	2.45890542244654	4.57037448381825	3.8155108175256	4.45386924985023	4.67163001206348	2.79368092049725	1.00911772664886	3.36131935418468	1.75130522869783	5.09318107089915	2.55996940564884	3.35190132102203	2.45475250557984	5.12973690900926	3.41699664511441	6.41115643135926	4.79724468401418	5.8901514585671	3.72911120476978	3.31497171887916	2.68666932517277	4.61247302583633	6.1856012550372	3.10148619706355	1.10722573784107	0.0102747818867386	7.95433324551215	5.21137110624667	5.06806802599009	-0.433151914494659	-1.77319984807995	5.66659625066909	5.03978523506607	2.2236796082099	4.7607099405835	7.70469381004053	8.32973121330002	-0.255113755946016	3.30537604141704	-3.53878628798289	4.70098939441794	-5.55786639696898	5.21270474496495	4.03698978794405	2.04722206318716	114.75	0	2
19	7	3.5566251454261	1.53316920022953	7	2.59664994587917	1	2.47568795998146	4.64084047775507	6.98559615389703	5.97151236279003	3.9187661282985	5.85020576197989	1.55379333656017	6.99437549143106	2.82225210749743	4.00948197491707	1.65692965743908	1	7	1	4.23988278770809	3.77085018014082	3.59496169186867	4.07727968174284	12.7306303009907	5.19146741584674	1.27742564519417	-1.30251518903554	1.81452230141153	1.48198258307118	0.116884260438355	4.41217500781982	6.16473781099549	5.70013745921212	1.49341665794451	-2.01587084030876	0.828645250584082	5.44802843343499	4.85679031618052	10.7906714563926	-0.152265483913088	-2.55249997503962	11.326730112056	6.93845694415287	3.56565868906869	2.42007076972952	94.5	0	2
20	1.45242081062112	6.55195692024841	5.32572155572124	2.6495965802706	6.72358430438907	6.74510411672793	2.35114800617583	3.4131024272691	2.69876958405644	1.29016319075101	3.25990713725542	4.74032898925244	1	3.93867568993113	1.73358017874571	3.99752427528147	6.09628670965887	1.38798446557716	4.73044879603444	4.76818139608738	6.31365013374863	1.75719588817448	6.64275727953008	3.96616522865305	4.33705020624755	4.60956928774057	4.08426293626239	-3.98836638937166	0.763702947138789	2.34372823302666	-3.56719991561453	4.34825614909271	8.16832469303395	6.68769281807702	1.43812395426606	7.82683865186573	-6.28180883304868	3.30208186007581	6.06595596373725	6.0112144198297	1.48720785484347	2.51197574593115	6.93700222818629	5.51829396853747	4.44731274358453	2.83492234483782	83.25	0	2
21	1.03164386565549	2.23000918551844	4.99988728607802	5.17450804797621	2.46981957960988	1.76326614006902	4.4685297938318	2.94922910339568	2.40744158216063	1.13536660316069	2.99053391315578	4.68262480804227	4.93383620264177	3.48949223051163	4.12916768584699	6.28713462017763	4.94976638649036	5.5411470136495	6.84156213299264	1.15118169833989	5.68078265805406	6.14458160352335	7	8.98149381241264	0.360586507032817	0.382156804729255	4.1094179015439	0.768439759506539	0.0731169736055466	2.56621653059785	-0.12496556839024	5.11495968237473	4.70147850002855	2.1927460647565	3.33445708321379	4.8555456052485	-4.79679876835552	7.01900309125529	0.786343989769829	8.10357117383754	-2.66004643420419	4.0484656067786	1.85393768185683	6.13794910423411	3.64410773350716	6.69404570605398	79	0	2
22	1.87373443637947	2.4805555850245	3.24900890409061	3.13195753305685	1.50481136966838	6.81593431321074	1.6130855026363	4.48028396432804	5.44467884797513	2.4264144819614	5.9146753630525	4.85284771332916	1.16783908196079	7	7	4.38314328004252	1.24343813703736	5.39549275810089	7	2.3909497169592	1.78908788190384	1.74648277421376	6.22496238445465	5.27471549550577	7.27040003882374	3.40560486266629	1.67787649703159	6.62584244699509	15.6984528081003	3.6760933178231	-3.15669521706074	4.29037388688984	3.74668924279477	9.93814429819048	0.609551349667056	-4.8402501508213	4.57460939290647	-0.329735817178066	9.19592156031302	3.00312357377971	1.62461271897129	-4.87864587001826	-4.88545725585065	3.96925929030475	-1.62543636413712	1.99659188793341	96.75	0	2
23	6.58843498347787	6.46451758242886	4.1055179908935	5.31278544011511	6.99034725030778	2.51430714612103	1	6.25166229829971	2.14732147763953	1.15797919855118	5.45942626471067	5.60042523589879	4.50684836125434	4.79611534371078	5.59436147505079	4.83449624523848	4.41089980775165	6.44968992616256	1	1	5.65922825315341	3.15773052731627	4.0710429747346	9.64543106341258	3.67155289035062	-0.136232015242107	2.63691791543885	0.743808743478764	0.297786357095035	5.01439621577653	3.4395727454593	0.93098926509871	4.93112681474487	5.46637302256256	2.88271399797579	4.82564249876621	4.91788200595864	-0.776592817525138	1.91733972848494	6.45564248106906	-2.21295199206681	7.23173175847358	6.6029643723241	1.11636530598594	4.84643562614447	6.35351434252499	82.5	0	2
24	4.03969769256622	3.82524816813289	5.17974574767543	2.51709766807665	6.39724885498808	4.30624316814625	3.62894612370664	2.12349337262651	4.34603953549122	4.12394141136881	3.20652720291448	5.05693603166955	3.15092909779714	5.5710351752342	2.42935849978737	5.2823736712028	4.23225728007226	3.56249183381029	5.00700431382988	2.3792538783346	2.99121306651275	4.38671138494741	5.76766289865811	3.95850459116143	4.16491851631985	5.5124005747112	1.83473988881109	-5.12017711327328	0.987130936128472	2.13772237017909	0.109421645176522	5.51994543825667	5.90608217215851	6.79761788707051	-0.548774983253494	0.750909125721241	7.66534360461014	7.08102251991692	3.30511737594587	11.5962401110336	-3.39395242733611	3.80389310235799	6.49465656711793	6.089295158945	3.11882343010506	4.79141830654461	96.25	0	2
25	3.5700737164192	1	5.72294244147567	5.10364879459817	2.32004656677539	2.76694720781271	1.83215351877346	5.85197642507949	4.13415737359087	5.90668149639517	6.5673950113394	6.15046244644735	1.31800281509014	2.95113142041047	5.31129377302472	6.12442069875911	1	5.83901647043938	1.2967579359571	4.49042379636622	3.98511403114202	7	3.03122271535485	12.9442111680156	10.812381104742	1.96029877735705	2.002574524739	3.76606510507047	4.91752161348037	2.67427920579848	0.457019895298232	1.37115472742233	-3.40860345882823	7.08728309676905	6.74582035098967	6.938082722777	8.15897758926666	3.17449780357338	-2.06588542369546	5.97462770935804	3.20386364525925	5.12937837279783	6.8757285785329	6.23124001960586	1.29367681459238	6.62171794323328	84	0	2
26	4.06917882320223	3.2875068874826	4.88511035438175	3.17200410462883	1.33328911382487	1.27341059988998	3.77690813888751	5.81212252153101	1.92875293498509	1.29552577409463	4.11328046183429	2.86164628860674	1.43761219530595	6.09761391644522	1.94588667674335	2.96291375833618	6.02453095502729	6.01327413662595	6.48254591844813	5.49436788210398	6.12770556235551	4.80737000256708	5.24358971643614	6.71992421914364	6.77319382262031	2.58543949108474	4.78496719454391	9.29953880762017	-0.62265235591177	3.57684754615085	-0.440505449185407	1.6229854220708	2.13514472379737	4.69086010448297	-4.13494206500893	-3.02292515649768	2.96717383257016	2.82845247572616	2.23250370174853	8.56497820823588	2.51715199277932	-3.2251812259564	3.6692499563717	1.79142687453447	3.36689012936223	11.3892127301575	89.75	0	2
27	6.51782291128783	6.79560928521551	4.0478282474526	1.91583288824374	6.01063558984553	4.04299077050504	2.11319800938644	3.188159467712	4.92129740934588	5.67166672068127	6.0563508678166	2.26021886577558	4.39810678405176	5.20434610793127	2.86990402161314	7	6.04392446877491	1	1	5.53777389475809	6.34487117597333	2.44347120040885	4.85712900810522	8.78127369358984	-1.92911727682407	2.11385226950578	2.20265698298917	9.02614912840388	-6.17202615844313	4.2640444834681	1.01546909758191	4.83832123929478	-0.113609176174069	12.1671569408108	3.28747892767086	0.252696858711895	3.12014198638721	6.01271823773129	3.45862688279215	2.58397093660868	2.51815053515335	0.561083318953845	14.1896466693254	3.17926110687868	4.17110636750831	6.73927933474603	93.5	0	2
28	3.73524053011902	3.50576194952146	4.89973852697249	3.35166655712043	5.52124903964859	5.60113821983497	4.58516937149288	6.49489138777447	1.79769163558544	2.13378718336193	2.38187272835289	3.96046264956068	2.58967029219669	3.12791468200132	2.7367587859931	6.50443896850785	6.96671989529877	1.38858701641936	2.59406620403229	1.89055916314583	2.4856220003018	2.30277365970561	6.93658407989382	5.84001493464914	1.36029782697191	1.69413529995641	2.97964533451506	5.78137635157747	2.40928288002487	5.8217314879225	0.522180151733403	7.5536756245	6.7161759874632	7.69625651872961	3.38431480842961	4.84874535309344	2.67079730927554	6.94307139165209	0.861712123409131	7.99126705805353	-4.72407665322683	4.03301303996921	9.70429433035517	5.87660641393096	4.29247271480013	8.5259859163239	87.25	0	2
29	5.61891808495558	5.67278814057804	4.90039879202458	3.59947289917161	6.84660721543547	6.63043980268265	1.22693256023067	5.50747988335547	2.49803642060567	1	4.87637098353304	3.96378019628756	1.74728460932466	6.857568057223	4.45872421312893	5.70891144448769	6.68507562192002	1.95030776869404	5.85029232594616	2.01149548671189	6.36237638387064	4.73527314496236	6.86622079134174	11.8545753391289	1.59367813519159	-1.86955967107542	2.51812120093142	4.43141135312302	0.665795356881972	0.991728737490381	1.51850411910093	3.0930737193745	3.54479861750427	5.28321020978396	6.9466548608198	5.21406888064181	-3.43979558239108	1.11323766266212	7.00220254154881	4.76939234668124	4.57617158315527	1.96389604294449	-6.2527578066596	1.48144286088813	3.24342290980681	4.93923948665734	82	0	2
30	3.63671408918434	1	6.60148091543413	5.79521973411826	1.61963070827594	5.64756882694068	5.02007519149551	5.72317951737097	3.72412561287119	5.30202115899911	5.68162827767804	1.36650561378923	2.18448570394906	2.43218547955045	1.87513788951787	4.90153957888691	5.27570456800448	1	2.57126098842623	1	4.95698179486973	2.24305639819199	3.61322304107021	5.85978075791486	-0.426871467390346	3.38428624291854	7.11272352466179	4.52738326975775	1.76662044897542	1.92398192492195	6.57224093905043	7.7035246657616	7.4283817281692	-2.3329267229958	1.54031289148058	-5.85013560395231	7.98252682979393	2.26261075241217	5.34882937898414	6.88668556689087	4.72457879894613	5.8447637641465	-1.34999425050249	8.27864951869574	4.34542381115259	7.12511200642981	96.75	0	2
31	4.60238333582039	6.97025700004922	5.63716697475326	1.84237935180277	5.6151732349991	5.31594336937165	1.39894407857887	3.86107132391853	5.51508978377081	2.46025806998006	6.83941684165536	2.41449486237684	5.44770612305921	5.49333108457211	1.31932266955007	4.455945937523	7	2.32069172607485	3.20409393590971	2.04073555659842	2.62205981715645	3.08520997316685	4.43549762887359	11.4595086567846	2.05514799023612	2.09990364322158	-4.16169240116614	-1.27299323808344	2.98329389430091	3.17589967519224	1.78562967752049	2.36581257334285	6.49605520920823	7.47299433048827	-0.537474507179867	2.92751412427262	-1.51498260143398	1.01803968273257	3.2340953288565	10.763637495589	1.58616806947331	1.9698049519522	-5.51265630115874	0.957231555095674	5.18625939480202	5.74444367559201	98.5	0	2
32	3.33807067608976	1	3.07829006560702	5.04835096499484	4.44615595467271	2.19583005186939	1.43892081438433	6.1804731108147	6.07821057744846	2.75427781083511	1.40397011781167	2.26773673692158	1.03281216097352	4.75642381152649	3.76073402310084	2.64089245705947	7	6.19765761982897	1.76956301746655	3.82067625056824	4.08321499349973	6.2125598825614	6.04354365573124	5.75995252032214	2.59760548699841	1.55862874693375	0.125069322768164	7.97122500184831	-1.67832431203013	2.21288775649089	-1.80233183225784	1.38639096588279	2.97095476152118	7.5567160241999	6.28763994142383	7.33210845149079	10.5733297459883	4.747583443452	0.169989565225522	5.34499639144478	3.87730764316382	-2.32563945076577	4.08966108951479	5.00710364167197	0.876276324432014	11.9428070322413	80.25	0	2
33	1.60242909742694	2.12461209820143	4.45109103196241	4.24905148564571	3.5128628802282	4.06645576810674	2.9036091839997	1	3.51257264646095	7	4.89001898248477	1.795344872175	3.99510912267192	2.48705167045321	5.15775822737235	3.71265206493818	7	3.99767546030578	6.52957631430536	4.31490140437032	1.8120039831754	3.77311967027106	6.27666047764307	5.3588300648336	3.77135773862058	0.801257825991485	-0.202968945292184	8.47151971640883	1.24562642240188	5.13650053053453	6.88207828119233	2.05940227355225	1.19249166062751	7.00980180475137	6.25984937535966	-6.61218807435345	-0.424054635575526	1.77668533059426	0.572137989356534	6.25319533473124	-2.94962450260259	3.7851602629111	-5.4395813123645	3.70147488015674	1.96012412046547	1.71754377644096	97	0	2
34	3.36658266757299	2.15257265822471	6.37407640218468	6.84270439677384	2.25189457483454	1.80985628111839	2.04589724479434	4.59019510957811	3.45306312882034	1	5.05239134369237	4.62880518876774	5.61024088635964	7	5.9261077335342	3.59303140181287	7	4.74713523638557	4.49744694604008	2.18588824329885	5.29115343541016	4.18014640800329	5.04801452488439	4.58072020538962	6.69644411091003	1.34112363367954	4.43974940607069	4.76417101135158	3.36321157583464	4.7262810283893	3.19462638016758	0.586251224806264	-2.05350996624886	6.26126686164799	-0.0289288476101091	2.69242200928287	3.74914253938725	2.99921588374427	3.16014152344947	11.2507789275619	3.47699300802502	1.18189351992125	-9.29075582241891	4.32092010018828	2.87190768330338	4.50372847102923	101.75	0	2
35	1.12461167628769	1.61705528488552	5.60195835390188	4.455864382028	5.52631491216878	2.32452380847969	1.25269877102522	3.25145096022009	3.7448400283132	3.36227126522816	3.21770864172283	3.3439368776028	6.4931912413727	1.86584805742658	2.4900781654243	6.06610960978781	5.88091446986879	3.46221156987787	3.63375438543145	3.71669382114852	5.10487245069743	1.20341247045825	1	6.93823371385879	2.59713624730133	1.66807924930944	1.68484226507982	6.30636032249394	-0.517507655983402	0.419222194613934	11.7783167713993	3.35343412239125	7.68537826334542	5.73767538723798	1.75452458253701	4.51595385125029	-2.71806899347096	3.24687242634049	4.55600442448595	6.20292727641676	-3.72082422265533	0.464384963901028	9.22432811950196	4.26935335126607	6.06836638645513	2.23080581854034	95.5	0	2
36	1.23554981389768	3.48639025148561	1.22058440959975	6.67821861175954	2.40376955423705	4.13618646145638	5.30984604947112	5.48886479599252	3.21763108292322	4.21081536331514	6.04737790235057	3.49241797117204	4.15691103662055	6.96462257294239	1	4.70482917865702	6.76751825717839	5.75432017125539	6.14866733052467	1	5.52919349275267	6.0953392567546	5.15466980444785	8.2677966784052	1.52448902303711	3.21679189535257	2.41857156852697	3.90411413013671	14.2919667000273	2.88605165693653	3.81195939158641	1.45665960673082	0.563560076619946	6.1850918053391	2.86269906599351	4.185948797956	-1.35365089752474	2.98313787911437	0.991418174096843	7.15491285624098	2.05626917974189	-2.18806545929896	-2.96396401739519	4.5653855642579	5.7586754775454	2.73689149093863	92.25	0	2
37	4.17807055758086	1	4.0814983793306	2.05957672476017	7	3.22485520309417	4.3555230387563	4.67146028616868	1.19151174985674	1	1.60898868292918	3.70503075910531	4.89060722876269	2.56359920937133	6.20963458261342	2.39365894480016	4.54741106965934	1.71377186054997	4.27482665994077	2.90840747501982	4.86259413233357	2.35271071868798	5.91635933486098	8.23316958143151	3.56071043851241	1.52073883945605	7.21344031970145	0.231574287284871	9.46710003545981	1.81767808359571	-2.09567432047773	2.66299946411965	-0.423292440625359	8.88848743669263	4.98070245898552	1.44387438434277	16.2729011627547	8.52827068304214	4.31593759496707	7.47944890848945	5.62801331834147	-3.49219249949096	4.41235196150024	3.58942015574014	2.51577234331794	9.12679016352194	78	0	2
38	5.5972050592909	3.53945929280282	1.87206381950353	4.92757275481658	3.449153772974	1	1	5.6596310601765	3.85995431584096	1.5890463020862	5.05542027244444	5.98542425696877	1.08237271709103	2.23206164275194	5.83019424402233	1.39696115404028	5.84944748270406	1.60749411103329	3.88180450489346	1.79393861282049	6.06411463012558	6.56125452098786	2.25195192615382	3.58916001139567	10.9793866485311	5.28234759619782	0.9989087198543	-2.35660406071719	1.32626440762791	-0.367798135694979	7.28496607682846	1.1677132380265	4.66325641453407	3.91008272587188	0.104171737320055	6.16750441176577	-7.39627379097982	1.12706088543663	3.15583072495159	8.345850117131	8.34039653579576	0.908207517212104	5.03227402321347	8.71843169492319	-1.59270835296163	3.29247529314702	84.75	0	2
39	3.88863009333461	1.8937833348557	4.50977119173264	5.45435417167758	4.07379138824721	4.10423460668217	3.6293912167191	5.11016268887973	5.12114064431097	5.65349302676716	6.14921572726011	3.36033306302315	4.05192795030699	1.42086752384314	3.3499089997715	1	4.43107551727819	6.31960853213265	1.00110657660849	5.34226758813202	3.96916631767826	4.55500877974117	5.67896281489838	7.53214366444095	3.22784148164966	2.63615107815756	0.977114918510519	6.8569193498658	7.05315237505478	1.2181393245721	8.70227533653302	2.05824000297963	-0.45757921412745	8.19453563082997	0.625296878538625	8.21581700710993	-2.40708674147041	-1.09612103866759	5.24977658763636	9.7502193702445	0.139186878152761	5.99579752911532	4.9962663151538	3.07215104536149	3.74133341684962	11.3438373778663	99.5	0	2
40	3.25041893965564	3.75636118224515	5.51269029765435	4.42538357374469	2.9345446362257	1.78558088103423	4.06016099905283	3.78024851741227	1.44136034830284	2.58775098311054	5.53620406872885	5.69758842000253	1.18522793171623	6.36334175487749	6.7849171023593	2.16414699404995	4.48521320253893	5.77679485601643	6.60492704367614	3.79322334822042	4.66628146007283	1	2.56960377530216	6.82213009572009	-0.375022482167407	6.27459774956167	5.6351353465774	2.46256917165026	2.78858887249734	-2.3304271880536	9.34027387984471	1.83557501726736	0.964212768330027	8.77523853476625	1.80825179559127	3.5491921658995	-6.36599844930364	8.37071440490317	3.51581014966474	7.99583376790333	-0.98125424558069	1.58206876014615	6.12018725346302	3.83022765575513	4.80889084863326	2.01259806849073	76.25	0	2
41	1.83997269399525	2.81865331685063	2.73762140863516	4.22764224051942	3.39106072280429	1.74522079588411	5.30790784583431	6.01074287743826	1	2.9169526996685	6.59867582252556	2.7882655220129	3.2438538957797	1.7608505545597	2.94248923622235	5.99156903366357	3.43966479650904	6.3068203866766	3.65658448049242	1.14859741083262	4.51774399350689	2.2078318369029	6.84309931046594	8.71942324334629	2.78037428329985	1.4335903377285	0.337023836958029	8.16543330484487	0.296081876390402	6.5207945262107	-1.5965101592552	2.07280566631888	7.47342196931729	7.9794726625818	-0.526172685537581	0.323869170319598	4.17611393876376	6.91773945676707	8.21526048926935	5.13169441445428	4.28224637416362	-2.41569030317766	2.81723562062822	0.778760726689957	-2.01993189504402	4.30675738660318	90	0	2
42	6.22724852843765	5.46709935440228	4.57446755605237	3.74658787075503	6.38881389357628	1	4.22412709913876	4.88718147481642	6.81819622845662	5.50164073698996	4.78030840812588	6.01831089804629	1.37004042821686	6.61619384310189	4.56545945849835	1.68460092500713	3.63926333512798	5.61275977233044	5.00400079156934	2.66809611143234	2.0663543720705	6.56334505213682	3.47648298557748	11.9590941999434	2.96710184165754	-2.19057473211751	0.0932543716496751	3.72373778066808	-0.284611230240754	-0.0189209983245223	-0.946826577608604	4.19157390656879	5.83891071206784	5.47910963555472	0.823958542437367	-3.91133270814169	10.8218163364439	6.81533973609791	2.5463099136384	2.99131235428916	-0.195115104542527	4.59562727212071	6.09711699178756	4.6817307776291	8.48617056904655	4.46724720805418	85.75	0	2
43	2.49993876209162	1	5.52264245604052	4.76333901862811	4.37225481286781	3.23059500226057	2.81200513372104	5.65028345756126	3.92859921596718	1.44079350644266	6.18407866929451	4.07162174700225	1.49406207147969	1.92826066540054	3.33336430958377	1.82054062559877	5.90138940980904	4.26588098170619	4.35500197673578	1.17442082202125	5.09636202173218	5.67305971236204	5.73247519520354	6.83172060031039	2.96708153799085	1.5396405806404	2.24788826666743	6.28978275873913	6.52255523554505	1.98925745748754	-1.65953018991432	4.371249731964	6.07527980052776	4.42205215302516	-0.205500886595554	0.626299427443325	0.543600076442623	7.77455921823944	3.64420716155344	7.2639457475656	5.10427887280283	3.07999614531875	8.93893546129269	1.3124835025422	4.09782367688223	8.49527006910976	90.5	0	2
44	1.94321918575595	2.00578591162212	3.59173610575262	3.49610783668295	1.2680505213082	1.71211568861933	1	4.56961168922905	5.43698211620389	2.95647476438901	4.81787549953419	4.99025851685434	2.00795681387866	6.57846655337958	6.54477398609633	5.06967422884385	6.89384880227139	5.68662507104766	5.91568038552228	3.14277441151171	1.56704410188781	6.16933978035773	6.92521673852376	5.09435604003548	7.41829939469455	3.47301567702623	1.62862735356059	6.33078507475562	3.82511507136204	-2.18998040576147	-0.29978809787335	3.71970856413617	2.47801355096126	9.84175501424033	0.666808599122239	-4.94361980362423	5.78663382581162	8.91821566291854	9.52621787728906	2.39271209229814	1.58885038309024	-1.75231924293582	10.320252341798	3.81496323359509	-0.664456928183581	1.1832913140946	88.25	0	2
45	4.07172349474161	4.52764884445154	6.31460466563623	5.12795136592549	1.22032746858104	3.5902906180683	2.4214133429375	2.08761254306133	6.38246996365677	3.00703609955317	2.23157325659766	3.73934362782579	7	5.88863002461829	2.62553786463798	5.46462643791691	4.60029951599076	4.2778803257294	5.15948026160465	1.54710929877647	2.85529956978847	4.44524299909638	2.61534330359032	4.27613039932649	2.93448874546255	3.77146034069273	7.4947108811698	6.79375740091466	-0.439243606472542	4.91587114586829	2.75126447488352	7.86985778244174	5.82126802889507	5.44796058289543	8.13497834491682	6.86001108268594	-1.18401589098599	1.75662255613733	3.38448182436997	5.44102739723352	1.5512522305701	-3.71080875711047	4.21385162666632	1.84987250380211	0.152306859836139	5.04214673645885	87	0	2
46	2.39402327736957	1.49958337024599	4.74139125601235	6.96239303452552	3.61624813981999	5.53397022199026	5.06080817882276	1.61740621070462	6.60276819095454	1.48344308873127	2.56965326934042	1.36824940255897	2.88372501022999	1.08415290465724	2.21099402428817	6.29644918500235	2.0051954527259	6.69571956848385	6.35659163201175	3.74712497336321	7	3.15178246046767	3.30946838169268	7.25293634224328	-1.18317696243712	0.885752275517506	7.8261279913597	0.351840615910871	1.937513504186	-0.379195582607217	9.55608092571958	3.12966516321871	-4.09194607741294	-2.89772583374374	1.35386670053554	1.47724906232631	-3.1867443917526	-1.00390204612278	6.08246716566822	6.94563302941448	2.0242720038337	0.14196569472039	4.25124298877181	6.69097683116883	8.53258309275217	8.8298412579134	94.75	0	2
47	4.84190709941006	3.16844094076165	7	6.49609528618667	3.20298193814193	2.30954653691415	4.54486125590861	4.40511457869412	4.2985369603601	5.74176163994201	1	2.10494116609641	1.2811140972538	1.66136310665037	3.75180817523509	7	3.55468554380934	1.88100578255629	6.27735377038962	1.5348918231871	1.40205963602587	6.47176337173379	4.65385997101978	2.98296382248393	3.77735284563466	2.14588333046741	3.63730644629856	2.91944421370776	0.346275034669734	6.88833250423682	10.9268030764693	6.07163472782461	1.861217000613	4.63023536754229	2.89845430361427	-3.04235593995673	10.0380629020411	0.206528012924988	-0.338586816574877	3.22914497771791	-3.13482965447351	-3.9548630552247	5.0614682428074	3.9500508728282	4.30019295761833	7.85550388942946	86.5	0	2
48	4.73825114399364	4.44774434756818	5.27334887306425	3.96139654489071	6.32776422193931	2.61349561827025	4.40639197452915	5.65115286182709	1.88681012700008	3.41264168071555	6.34361039274908	3.32016106719465	5.64911410977855	3.83828302849609	4.39275375048305	6.60216808123233	3.02418407237212	6.45859025941226	3.02944011092955	1.16560827032143	1.23563506510397	5.29596212622975	6.95033990521212	5.41663037646643	2.09442973237003	1.47563093343503	3.11609548990035	6.52025510634355	2.04284686056939	3.08593449336362	-1.25228104907011	7.64049039635531	5.738535127768	3.39830793020572	2.54683726018347	4.79306267801686	3.19118619139362	5.87030365704247	4.64110750872261	8.6337463280905	-5.04629504179408	3.66579816151727	10.800615301696	6.21397246189708	3.0226329758818	10.2146038814585	77.25	0	2
49	3.83660679762497	2.4553183089599	6.73675794504527	6.20535445439774	3.61382697691282	2.61139031241862	1.06930371493028	1.35786147593791	4.41182676444828	3.08099248904724	5.30846022911976	2.32161510672904	1.79442504972873	1.08966474944498	2.29385585534538	7	4.60406705728413	2.84130615673793	5.71359106862773	1.03138662521185	5.00443517393954	6.89707712761773	6.15300768324128	3.03772577616587	3.91555779920429	2.55090994955537	3.04462267250059	2.99941755949627	1.05757917891701	0.618158624974142	-0.0779892816371144	5.93779273385579	2.1031362237187	4.6467234974354	-4.50106435487337	8.38123418952077	2.11472229200859	0.882993805853977	-0.247347419882588	4.85494112510036	4.14599123716946	-1.13458922818777	-5.23148752444615	3.17012949000709	2.89025203466487	7.61249067508945	95	0	2
50	6.25573174515405	6.19034357965035	5.74800478701211	3.31135811388087	6.96114010387396	1.70386243984025	4.92229430368525	2.54187624319047	4.79644551932576	6.57647373425853	1.08179912317083	2.63934775781155	4.82210668961092	5.35215243115893	2.99153483762517	4.82897054798444	2.98298071358131	1.17412879490302	5.8304574258163	4.19090823253751	2.1515411022161	5.11289639530685	5.65127976221978	10.7402897394042	-1.03218156966298	2.3791005448535	0.962596142704385	6.81094294853167	1.7963353994237	2.91178239274183	7.48792739252444	6.23796522522832	-1.33665750834042	4.27449195110814	-2.34150323314253	-0.305187463498803	3.52619758904453	6.32354829393787	3.9891204130975	6.37103788982626	4.97198586612824	3.46791776980379	4.03925325560324	5.65319485964219	2.02508275278497	4.96251382625338	73.75	0	2
51	1.5224727380476	2.63960279588761	1.17703276047752	3.63450022333249	3.58689067628891	2.06820294724463	1	3.87754689818604	5.12529608552039	5.47079048985376	7	4.97278203616894	1.40509072616529	2.23611339874745	3.3600328934294	1	5.39394147115986	2.21456557721835	2.10754258202731	1.18725151720797	5.00944467566651	7	6.58994352682826	6.94370883009887	3.8914980907966	1.94041288669184	1.18097810045415	8.68889826431239	0.0461385059148554	4.64287125353232	-1.93601182929497	3.89490949851963	8.01439550766973	6.43988399645627	1.05985102704195	0.125800963855058	5.0856751126797	4.52299840770574	5.36844383398823	2.4973239016513	2.93399339123998	-2.05182126151239	-4.90247409452667	8.18123851381709	-1.10341374228208	4.72139826883742	94.5	0	2
52	1.68235888473086	1.93417811215545	4.01115780432816	1.11279190544217	3.35257912513562	1	2.03035958379023	6.10750491740163	4.62180153849966	4.49721168779594	4.54873441714037	1	2.08184000018537	6.50830504335287	1.49405921557732	3.59234416289034	3.69685216914419	6.74272686516346	4.6674206412455	3.14898518286834	1.98522150616986	2.4328440629794	7	8.50004170490421	0.662206847149031	1.53160051073757	0.0869551681455506	7.84421299825711	1.47775478317113	2.39173138330823	7.59710233484669	4.48309406143676	0.274558815617623	6.60120227326897	7.2536105923785	1.36759920152772	1.10105535094178	2.16524920550923	1.33510878366803	4.94295572576567	1.31906699788669	1.3443183394206	-5.71968490242015	3.66654666811235	4.05871646326819	3.92964156964489	79.25	0	2
53	1.96554267808892	3.57442762842587	2.13990980817507	4.0661034058294	2.80207052417594	1.93812574222919	1.92581302383747	2.48711574466149	3.91888334123676	1.76846807034076	7	2.98576692248001	2.53737067887648	3.3148861550784	1.17997943191538	2.70963996225603	3.88613142184145	3.07852568090907	4.93374084310098	1.21774314353552	1.16730554083055	2.89169727204729	6.8742995973567	8.48225303584988	3.63125781433878	1.05466529431266	1.2856593308924	7.70816922176225	1.34124986613354	4.4598954066274	9.27869496423468	4.21749901803979	5.95084499058213	5.497682553239	1.08539094911922	4.29279734703333	-5.60501513335827	1.17790483103907	3.08843920260013	4.86114157822824	6.97368267626628	-2.3611681512023	0.770808574630989	2.34250393476148	0.0718829947225274	10.3149965044951	77	0	2
54	4.04318967850507	3.82848595774207	5.39900554255451	3.60370056616976	5.24047443886817	4.93986277537677	4.74407398923595	6.83678344721136	1.52660670048244	1	6.83711355710744	3.33624226047292	2.18026372082606	4.51678439200795	3.93329388075538	6.75264649289338	5.543792902605	1.36647083490893	6.50391199504877	1.08203832649898	2.18018600694993	1.96559069533882	6.10043110646474	5.52957508427674	2.87269868049274	0.621925260095491	3.45429727221398	6.06852214293518	2.67833179126373	2.94707669892103	-0.978774860515199	6.64211885467674	-0.0545308426254153	4.40910788588463	2.87190058601733	-0.757424784897485	-3.48023220491475	6.47760141163938	1.51023803548507	6.05491547260349	1.2609726973065	4.88848623863075	10.6942644254407	5.6579331176173	3.85938153026983	10.3705344849563	84.75	0	2
55	3.23253495344708	2.62605036775797	6.86922897273658	6.57805656153139	4.21437001980412	3.61476007851935	1.64484646968037	6.96071861042063	5.71810688926082	4.11503991977162	5.77666040967096	5.21063798690775	5.49979518259189	6.92661622261259	7	6.62664929196406	4.74213285337036	3.66129858216716	1.99936836825684	2.04304939701365	6.41672656684104	1.974273999016	2.13293102631554	4.6372653946002	1.52860619657928	1.24521960244711	7.03961861232128	2.0127986687177	-0.379705534318011	2.62966395801413	0.837427228302572	4.4264341883705	3.11212729495022	4.72460018152898	4.07184831301992	0.458191829494531	-0.54903008313922	4.94653864803584	0.393039453245603	4.07614204744924	-4.11924859523566	5.36978523603275	-0.608176384392559	4.73943512686914	-1.40884537861592	0.965096490260843	77.5	0	2
56	6.25618328781256	5.44346498290688	4.22109559887165	1	5.63609608224026	4.89291264452663	2.67173193711271	4.81840316494032	3.15227996755494	6.30605148597747	5.82307709548588	3.36354424282169	5.20103037855417	1	1.15260903186583	2.32520009495476	6.99663807834692	1.99406421742847	4.54670161694122	4.83239191294926	3.73505267331311	3.72677091167372	4.80305547909401	8.70981341720001	-1.34340754829937	2.71151216988469	1.66419212684714	8.71294521322773	-6.19806342473032	5.24704797454492	-0.685455144422635	4.86451113268466	4.67544099372681	12.3615849255641	5.4649884287878	0.196442015859873	3.43252339982125	3.47173016961231	5.54331301058479	2.59527424643152	0.249557423518145	-3.65517697552067	12.5870260719625	6.2748771054386	2.51369355439829	7.03431397615456	88.25	0	2
57	1.62756174090239	3.83908185036025	6.34049181857936	3.7900434571057	6.82759378784066	1.01599938265064	1	6.03009609740576	1	1.17108306823472	4.45332798204796	1.65197032821007	4.76218764648096	5.23933279249722	4.0455660885396	5.89982944786205	5.84452609074689	2.91028674453637	2.71780447445382	2.62145327539839	4.42828619195803	3.72589355680791	3.80672002004211	9.10072739558226	2.69470603944933	4.07676451389156	7.39045495359311	2.80394225801121	5.74556002101311	12.6266431800955	10.2439962419565	7.40190492882456	7.03361522907869	6.92199072684013	1.62363246867822	0.567171407675983	-5.29010523716797	4.64758206381656	1.28148424377059	7.4004422540667	2.44802864564138	-3.36327572407078	6.96268689260989	5.26593366352822	3.91039928805954	13.5878388133166	85	0	2
58	2.46957834747403	1.01478665489069	3.71909331132969	6.72197911092431	3.31552713225851	5.10047169587172	5.57783076316307	2.1025580538917	1.49353468611393	2.57154808036514	2.00967693274624	1	1.03758345894097	1.94178140174919	2.16319922820519	6.45077601154287	1.7866899574051	6.60162284538244	6.61508707445021	2.08705658099383	7	2.63521616123239	4.0602046715449	6.71825257903932	-1.27186509097066	0.304822084056052	6.95869110134994	-0.157437594344853	11.668579775915	-0.647426417965629	9.95286289236584	2.05599466800843	-3.43512326303227	-2.41731589806678	1.90993798136301	-5.5575349740103	-2.6059706404518	-3.03008404128128	5.50366383927116	7.94062619952096	3.46120624464105	-0.506416211668913	3.23799845927349	4.86163615667607	7.68367108472872	8.1673541903918	103.75	0	2
59	4.42904300041867	3.98215364572174	4.27448847986268	5.52467499040613	5.63048244258245	5.67438167623599	1	5.61911896000044	5.08547982168112	7	5.51737730325158	1.3594745935673	1.61610190573737	1	4.12608966297558	6.55399880822094	4.11436156645622	5.6179999423368	6.16984494567777	1	3.62430062349237	5.15306525449567	5.87143922456405	3.28142623119078	2.58431980555811	-0.0750943659967712	3.02272508517757	6.25505156613891	5.5713577436184	5.22037102092075	12.7078592255725	5.85837984898836	2.86700769421227	5.22625553166465	-0.217251024793008	-0.0245672818362669	10.0551775919775	1.7287355331002	2.942723557047	7.18370029466225	6.70569149926215	7.81262683277671	-1.044564778672	7.11881022118051	5.18894711185639	5.64894587160148	86.5	0	2
60	6.38704203920624	4.0943315929235	3.30719331342092	1.28084910619096	4.12601856965822	1.09699112832959	3.62164359667938	5.21820578149435	3.44368463448191	2.89729238120343	4.39153401398994	6.31832448523074	1.49931620309061	1.80911976017078	5.11052027228517	4.17120644636342	4.26405417184021	5.44623057358142	4.7509307680579	3.85403342585701	6.31694823528336	1.39404807140926	4.9696229469743	9.92896692833745	1.07977197787374	0.246435012132925	-0.111221675611868	6.78135860593262	-0.341395452512114	3.92513139275041	6.69530848319341	2.45490815973765	-1.66770270568493	6.75379028529835	3.27833913889901	-3.29635137267478	-1.28728025905628	7.53924941638475	3.68627740377364	6.69048939368563	2.39168642151491	8.08619047028105	3.49901597084604	3.30944172530429	-0.19091004386587	9.28663217144471	77.25	0	2
61	3.77046254523261	5.13632156835826	5.53415428783247	2.18353074428661	1.77309167439857	3.63739693026504	2.51817675363858	6.55738433895196	6.4140288063146	1.72102040503549	6.97746563957647	5.37453325900949	2.20479605702106	2.77221041950154	3.9317754069833	1	4.33104543996396	1.3346923812067	3.33723065514938	1.70006013865244	5.30188823041334	7	5.35175936468562	9.9271997485842	1.08341819155486	1.72155089727187	6.54757547074315	0.563004942599242	4.48125594562854	4.94135207760364	-4.51133207232702	7.76094725760185	3.52852491627519	6.9580788048398	6.0984888009235	4.90186225551947	-6.35334614010403	10.4311119385955	0.457437894742646	4.08006937307176	6.64242679570951	5.91303894174904	-3.27332246204948	4.99606636392262	2.77845280454577	4.15861107695506	86	0	2
62	1.7872144121121	4.84454229075665	2.92038613754368	1.84444115638877	5.90055138639943	3.86893951621318	2.44421826385768	3.11327479953665	3.98864681521472	2.41515786567156	7	3.15143844023653	5.7693521310341	3.22930684335308	2.28344863318061	4.87331964043939	6.16193516851815	5.18002763466036	3.61620210035077	2.77097274722946	3.46835297811934	3.6152112833619	4.19071107213437	5.51931664142241	3.35091763655873	5.75335805839876	4.24118331544998	-5.63461764245484	1.33199368905536	3.55042580688878	-2.97244049484402	2.16818633919165	0.338224726191359	7.09588338139579	6.52779019374869	2.80637124243352	0.667010795459529	-0.580945535635046	4.89395883945212	8.41405905596844	-3.72863395676616	-4.00884604690084	0.784087713059373	3.53911256903706	3.8563925730494	8.21826151013662	93.75	0	2
63	1.4356127213927	2.25759333859221	6.69059311236176	6.35288831057696	2.97399802921366	5.10994109036922	1	2.13483828167221	6.20301324821377	2.34114152380682	1.2619367054645	4.97914443686262	2.53552814625599	1	1.1219830318704	5.21393933202656	6.67239204887675	3.40110639367526	7	1.84206054186523	4.57374944519919	2.55398711404169	4.63174478507356	6.70812307679083	1.04370482659931	3.08124693593345	7.67882448663799	3.03904468755601	2.74842664624692	4.73722366787651	-0.943418324296943	3.99540600152877	5.31322511847367	7.09414723236191	2.28981502807535	-4.35904958571203	8.34804881759052	1.4882249348223	2.35390552710681	6.69854600012983	5.0128799041103	4.06773877820699	12.2179698085571	1.6356355238707	3.19181118313646	5.26592944332758	87.5	0	2
64	4.50652550052628	5.58630558559885	2.97754306000445	1.00621920824087	3.14107356849302	4.87970909405756	5.80227703421638	5.90361226819282	6.274408915388	3.50261758729704	5.1763598880165	6.71289132589768	1.13769776153208	1.26172131809469	1.07698062677589	5.60012487022621	4.58217977930681	4.97462546786515	1.89310974123897	4.30186537380207	6.38357766805626	1	5.95013717364568	9.14726825079393	0.330615825760608	1.14309309902734	-0.0387068483911846	7.42551244364973	-1.01965525983784	3.85976805570683	6.39111629356001	2.229385168328	-1.66553468926457	6.53509986430666	2.79612053990162	-3.40844580054257	-0.199369917254721	6.99982741734505	5.10005973183803	8.39075004286875	2.52894459994833	7.83192481079649	2.66739061493369	3.22177671738675	-0.551691280366343	10.8430388716416	72.25	0	2
65	1.78167285329698	4.35774051105823	4.56210167908728	2.54194701357103	7	3.49453920878927	2.22410322035357	1	3.76614999150514	5.39074889547817	2.72619307345264	3.27793452541825	3.13015929987093	1	4.38459704175228	3.98525006165443	5.07115504689484	6.25978211627319	3.72147920909079	3.28233452736092	2.551724700502	1.08816685233701	7	4.05130940049729	2.7535596483097	5.56921626964211	2.44279405621037	-5.17140839900288	-0.651687127957669	3.34092370295064	1.19191814343674	1.46604965064972	-0.277553663303422	8.79645184098603	1.06183280766911	-1.42087487246508	0.598347353177688	9.17960992694727	-0.0856802496573037	6.32600643639432	-5.13239402401639	0.619843797834404	-6.23283802300023	5.99817139651468	5.59791661780498	3.897596488801	68	0	2
66	1.97362541862431	1.74459977519593	5.12069974915236	5.34674590064646	3.01861951806425	2.02334731923856	4.30213201751675	3.86744119987066	1.32004470777789	2.06247260244796	3.79328682889617	5.02444601119177	4.29340787652357	6.340343139987	5.89688193371157	1.51839157902195	6.51975178848056	6.32977461418108	1	2.29178662771357	4.14253799968357	2.94478051490296	3.45725636643622	6.67864898878461	-2.53586937842647	2.89481768309124	7.28789161041814	3.17864711690134	15.7344930120592	11.2270589240601	0.106482341974038	0.133364091442493	6.9068523122985	4.18235990084678	-1.05800919693436	2.25425866185025	-5.45730824993717	7.43232368454836	3.38782527602015	4.05638390280669	2.01861780571137	1.21706277704372	5.54952322907361	2.6146334353705	0.923809455721387	7.35771120342034	80.75	0	2
67	4.80615907571358	4.98186891890524	5.98098944965779	6.07463047434835	1	3.83652859157232	2.43841241822163	2.04014277636122	2.44246873494603	2.45698535089026	4.76171076859108	1	1.5250046849065	6.55969905746138	5.31695279437271	1.74378466954145	6.0064806036337	7	5.39644402815407	3.64703410700847	2.44363853044113	4.13462002801717	6.64780426667348	5.28420099905998	3.69536677608862	3.76015415380222	7.04614139181891	7.37396700842979	-1.08739719348907	4.69629919881928	0.187960262649727	8.31761693094027	4.14780121450994	6.15090090926101	1.56604038415486	1.6868441141265	-0.780813029079153	-0.896255558874849	4.65648448297532	5.69960440334896	1.92059414981157	-0.593532040569024	-5.57859388346084	6.24662342206804	-0.81569937875947	3.78401427067036	71.5	0	2
68	3.15072219557038	1.33488339970088	4.981760585051	1	1.70696663562066	6.6599231102743	5.26118755900846	1.61814584163596	7	5.50377717497673	3.64428580619342	7	1.66295126360776	2.89229790267853	2.84031119911598	1.79179077472106	5.83174778280404	1.63402196962335	6.21046264026721	4.39077267575839	4.41804767163489	2.88376749092381	2.3802646281528	2.99515012666332	15.0037952550856	4.46554696531636	4.82492700234018	0.337422568660674	-3.42358255353733	4.81891335899014	0.459464008832269	3.1640768108784	1.35521206012678	4.90314535698398	2.55411910734839	-0.433928506885284	15.8761263369555	6.74052999557999	4.26991646891393	5.46468759276178	2.20473112131694	-2.2102737996038	2.6623419381996	3.08628388397002	2.30448316653763	2.14268912400821	75.25	0	2
69	3.30430627125186	6.43573511377645	6.57094677262759	1.27094659670247	5.4568483376066	3.9968707212757	4.33439194892141	2.46870545674649	7	3.11059960472006	4.05655838571237	3.82815633243957	2.54931615510457	2.04013516216177	6.63425723615571	2.37106703632037	1.57939149447979	1.94002389161205	2.36729920749658	2.74519958225316	4.92416563595661	5.08492498394677	3.59771955990246	4.67827156496142	5.7470184971642	4.55911269426907	5.8855080565644	-3.31059621606311	1.86299295942255	9.1104543241768	-0.585492237069499	2.64975651949188	0.840312366703461	3.98168070301346	1.75679729658068	1.14434382379267	6.48909630475162	-0.994577885954714	1.99251893742044	7.59531961968451	-1.96210647198934	6.81759464919358	-4.01772857628838	2.259800713323	3.48048435009808	7.2646978986801	76	0	2
70	1.72280700090551	1.75008474313163	2.98112230071762	2.01023335362704	2.16847434250332	2.27728921014275	1	3.53727152422441	3.07850556180816	3.63582732597291	1.57141063268387	2.80813550689154	2.97062868628688	3.49543486779178	2.89154280121212	6.42267122930208	1.43403526052043	6.61035052961331	1.76085289957616	1.73251077853026	3.55596048071476	3.03546573562	5.13499031193815	7.87469311622696	2.69946180242634	3.2239276848077	0.49384515583384	8.58442834955246	1.00039280689128	0.345651586162144	-2.89047069405983	1.84922868576568	1.81050203158869	4.98009805648959	3.22082470322929	1.87078110391172	9.7985194036915	2.7383249671791	10.2117790202421	7.73869546574102	-2.60290986037545	5.08630251979358	-6.28783741403049	3.39054773489453	7.41401609036409	6.73388205514945	80.75	0	2
71	5.78832206835037	5.38755119298777	5.84005495320943	3.16096596776838	6.62203562481643	1	3.24763266349926	5.39423228852734	5.51977547522596	4.08640280211979	4.21456107011776	4.2942439049726	2.2898931050086	6.11932430279135	4.28020471367488	2.4013153492509	7	3.68201636980753	7	1.6345438602075	6.47957475636768	4.67190898850398	4.22240109349555	11.7103943763732	1.13173192452339	-2.94629988719496	1.74909753999399	4.44270021699084	0.418487711018885	0.200497669897468	-0.262896043659278	0.570281016716652	-0.716724123773815	5.13888581253591	6.37483730811975	5.27282074993381	-3.65691307865582	1.55265753642296	6.14465203130534	5.0420324592004	0.587747745449408	-1.60694489761966	-6.45157227891969	2.15905965915906	3.65249613810695	8.18694855912372	68.5	0	2
72	3.16993052932534	3.29530051375868	5.54435987412236	3.42415274073497	3.99020590867803	1	6.9642452891246	1	1.38156822236155	5.20347858892739	6.40966705817645	2.24866834964773	1	3.18577326547187	2.82731489509501	6.00447447663309	4.15421915241952	5.8177000744585	7	1.68272586019691	4.095297626292	1.14551308211218	3.83452635606845	7.95772031199722	0.0744893854041589	6.74911937535151	5.86715245965585	2.34999719576241	1.03435561182473	-1.33782495694229	8.72234586012416	-0.360342468382161	1.22710172873536	-5.39763808012184	2.71415403857121	3.60584011318218	-6.27682461029828	5.34383717368098	-0.634305531766702	6.37632496095361	-0.511515391343607	0.878768981479795	7.5015949827567	7.67142592377633	3.94740385626834	2.11427697495208	78.25	0	2
73	4.76992034427628	2.29113339963788	4.50538588439428	5.17188094313784	2.07304908185669	4.37160447553827	1	6.04808561996915	4.30647814530309	5.6536448380907	6.03935598755416	5.92236908809165	1.51067530414321	1.557896426167	1	6.06324133417481	1.68818359966233	6.22138328795211	6.52577298674833	4.63172139778651	2.82625852136746	5.37991731744903	2.37126231502551	12.7492335795214	11.0801150164817	2.36415694475877	2.84825976000687	3.30250906396796	5.91644971255396	2.70144063268452	0.940920380596088	5.33615730620641	-3.37703448011985	8.21007567670325	2.98230740120469	5.15663854452626	-2.01664501483471	3.23765984419947	3.54231405263699	6.90892398059078	4.96833820547855	-4.78478243782934	6.81479426009042	6.31847249029657	4.86824103796064	6.4248301082057	83	0	2
74	3.45437336490107	3.17693559501681	5.53064608776977	7	3.40540290115744	2.37597343717395	5.87101037796864	6.67012944043292	1.03127746277717	2.5256043933447	1	6.66689426932279	1.79709779837399	1.1593816864763	5.5908521409749	1	4.64106551454866	5.96052302343095	5.85971595156612	2.388196942849	3.1825865364785	7	6.02918641499638	5.66873503021524	-2.0444352773913	-0.0639423685821303	6.2578941844285	0.600360704133975	2.9987484215626	-1.36811153311181	9.10469846983553	1.25133205540404	-3.50259943371479	5.19553024290424	5.5339476344931	2.93063319461296	7.24346138003667	2.08217009000089	5.9274639900906	10.798067007026	6.1312065483158	7.24896876284374	6.99004795479202	3.34472161975073	0.888525598134416	6.00253193039082	77.75	0	2
75	5.15117929307708	3.49206550878663	6.64082016072245	2.1850172877198	1.20333210241635	5.32385011584679	2.08087396733164	4.06889481698021	4.7265881204266	1.86592904840528	3.98778999895901	4.46394305686034	2.71074581776576	5.87833707956779	5.07312596629845	1.93007510034233	1.08046141276276	2.33334254253684	6.9053621798716	1	7	1.34653826040708	5.28317036560196	6.39551975888249	5.87887724071451	3.11778807740855	4.27839849859897	9.17895944537264	1.69236974014752	-2.01644831522551	-5.80112858969219	5.75928740655447	1.12772714264168	7.02092989418594	1.44838904194648	0.444209700397566	-2.54458959643437	9.70031646032582	1.06964176244206	3.90491221615471	-2.00850045938534	-2.56221511997368	3.26147661668069	-0.386590470990321	1.70002444835955	4.8074547611707	69.5	0	2
76	6.86746811242081	4.79220561450484	4.91598207912016	3.8378758801134	5.89657897651573	1.17111300113601	4.95583239162455	1.10122912483437	4.17354436808689	1.81192568532283	4.15275569707728	3.58845960517253	3.03569679332689	4.8416095941894	1.74287128975425	6.09919341362215	4.99789110129682	2.17249279506962	1.39437473587485	4.56779746151454	6.10525521849037	6.28888140363117	6.64752717150693	11.0111203948609	-2.02108684035071	2.11115936555912	2.00184724775698	7.31565776121684	2.41674683222018	2.33344646342687	-0.0485822977116354	5.41516129139625	6.03273604073068	6.52828565467109	0.181257816298687	7.82208347747747	2.93541635671441	5.10189674908395	4.75297905499311	9.87001967075865	3.67486477844937	3.3529036211686	11.4401741757711	4.35921051060067	0.529197997005225	12.4828827684107	73.25	0	2
77	3.66783270229151	1.56861538206984	3.3705675393282	5.67391776789268	2.58594216251562	1.37624501567628	3.09633763165399	4.01611707589126	5.22031600818305	2.1151792758994	1.25049416367184	4.16673366300695	1.98786285410513	6.13461845420059	1.72861329482726	2.57683518953407	7	6.0843021847319	5.20202116426983	2.64179539601245	1.11721381925774	5.10992916783481	7	7.30042090832121	1.68168812964864	1.45154311004353	-0.263383641040846	7.98771406408382	1.08120948066948	2.64442832033461	0.692782947155422	-0.760065779518644	2.64099886612084	10.9833454373615	5.8331387982962	6.47449297893412	9.10588293257609	3.57581330759937	2.54625915653041	9.65660594460131	5.045611279588	-2.42774324216868	2.87578869956076	0.808228986584268	3.42160170032194	7.75873364499525	72	0	2
78	4.71504394032769	7	4.56622685730917	5.25623089131622	6.56311554012693	5.4277215733555	4.51715205536843	6.16251910633852	1	6.03577216953734	4.90520120327588	1.72008158442177	2.20757988601601	3.95908196710874	1.5018406286924	7	3.51559963776075	5.17952046101653	1.88032500661991	1.23910238804918	6.13024675242694	2.90796595115988	7	9.04061996717964	3.02118018993122	-0.0352115436365673	2.36288553390578	2.18164070250004	9.8825507558088	3.11216706639414	1.69268769945847	0.102887391548938	3.49763732581561	6.67779863910215	-2.60006093730259	6.39941348145859	4.38065047155388	-3.36229226831954	10.8042109722907	4.21267172807571	-3.73920619742297	8.22391698243605	-5.75493981117776	2.59633041149809	-0.68048100375302	6.36897854751696	75.75	0	2
79	3.41524913400178	1.97680338384154	3.73931650121675	5.08274698412125	4.0245763777691	3.26806482045223	1	1.30004381193352	5.23657375990613	4.02887766724128	2.32737098300837	4.42275825918598	4.4802302208704	4.94028902938621	1.06894496383433	3.29148925521281	3.08458411673187	5.46182880059655	3.47425090617103	2.75318879309469	7	3.82298077878024	7	5.42133930384001	0.181475615051903	1.67505506486595	6.54398286019882	0.567183862509576	-1.964829187285	4.33161695648821	0.228010481183996	4.75282509403001	3.24449359147519	5.12919926039171	1.9653009560234	-5.7260210829689	-10.0688633916171	2.27209933717308	2.70044325793664	4.27419193587655	1.23399158392001	5.56219482708882	-4.19897961368968	6.85776619217764	-1.21115784085678	1.31970586623067	76.5	0	2
80	2.82923067021314	4.81331240047075	6.43543937096312	2.67512521119047	5.74253828986317	2.21857859842333	4.56929693888331	3.41556930302321	4.02505911378793	4.57068067983794	5.46181770827302	3.41429129826889	2.92446098308174	3.03809026372391	1.93817096536623	6.58074459784793	1.10958361596141	1.87268738259739	2.6155387708429	3.65772440154351	5.01116925352906	7	4.15634695197161	5.11247923169509	4.70859824127651	5.41769147949841	6.17523191119354	-4.07404001673956	1.04684760397376	9.51787785405144	9.68158962694143	3.04254800858216	0.247711442859428	5.44236824444988	13.7126808369683	0.671630392491049	5.63301586621052	0.196020112641202	2.1275133955771	8.83626029567783	-3.06135494501855	6.58487534437934	-5.35070096120128	1.7654644859677	7.89842519227686	8.01274219776118	71.25	0	2
81	3.17337771937541	2.94729116519166	6.78441734126255	7	2.16462178019449	1	3.10015822992755	5.98211311621854	5.39899222641637	2.82819778704956	2.87942489304683	1.953887107877	1.43508768059865	1.8892035091215	1.075737765068	4.22112985491839	5.41897305055326	1.65992574224791	7	1.66111797652772	4.75050368170598	4.45847593240945	3.7803309680851	4.67496337267209	4.58968580394221	1.53953204184205	4.78114198318327	5.28913014915462	7.45273715383086	0.290901022666464	0.93234129265799	2.0250248263547	1.85782758674238	6.80705837472575	1.30249762058428	-4.5435850250927	2.09734429626967	2.62216054288912	3.39961573872013	-0.5857014096835	5.6020939403702	8.09073179578169	-8.56124757459075	3.4000292232325	3.76681054908771	-0.363294902838154	88	0	2
82	2.78987793603072	7	6.68204544742216	3.33274245880161	7	1.8484308701267	3.69053293790953	5.46151244678267	5.35908472596658	3.2354661960188	4.88008706712064	3.47959020587313	6.02481895460743	1.29387238624881	1.58013003406241	4.27933914692861	4.87465471770436	1.60708532974331	6.10143521186276	2.91524884981383	5.51894010293787	2.29283141717786	4.2672366560766	2.92705919582407	6.63857534641244	6.05583419007058	5.99278484366433	-3.14902325423598	-0.659914696865041	5.36307056948593	9.66004113059786	6.06888338920649	4.06335302660879	6.5775174265835	-0.00806127587816258	-2.1781755435397	8.94948705246125	8.36588844661183	3.42049098398753	3.33429490925254	6.69440404011748	7.22588492207053	5.99502201844172	5.73748146052045	2.32697898753254	3.91587564141213	82.75	0	2
83	1.75185495519842	7	7	2.83489105592814	6.8044386613927	1	2.45836712874305	2.13163538839396	4.57781769592613	4.99717828417434	7	4.81724623857856	4.81856920720031	3.86776869668173	3.34701561999912	3.82911494460707	6.77276901515482	3.64918898809957	6.72929055328505	2.967712086174	6.30372425336568	4.44853500816454	7	2.70471337131687	4.83489516729185	5.98838745911361	4.79007177014069	-3.0011951265956	4.99197455264808	6.57294504329943	10.82216117778	4.83762741542852	6.10143982102568	3.27964339117982	-3.22480499253241	-2.14567120742001	8.77358014160039	-1.61417265742204	4.21985982598475	11.9974728313423	4.3580808460289	-2.78130606267707	-4.70499563356898	3.08554920585079	1.77924106569727	10.0883180864892	75.5	0	2
84	2.32057885340766	6.21176756807198	6.13472775229832	2.79973732494304	5.330315627806	2.19042928764655	4.0908543420898	1.0256531490859	7	2.57375096860277	5.85385375128652	3.35035710959494	3.01878388226266	5.60365013944143	7	5.82087921389238	5.21493454645398	2.27254308862553	1.18764665917264	4.16219105734391	3.67501511408373	3.6382401147638	3.72571492952584	3.18278949355475	5.89487791558115	4.76234239832595	4.73582511820247	-4.34529049848715	0.878733391319712	9.20630019548665	10.3405856796632	3.72403873309919	3.7950147735026	5.45424047029083	2.54840287955383	0.678505556559709	8.94551021979606	6.67702014134134	6.9351349917694	1.68499591783973	-3.47066756564392	-3.57531434140486	-5.08800529195221	1.62743723943683	7.16835163589001	6.25576157448854	81.25	0	2
85	1.93146891555816	4.68643941353986	4.97584056245366	3.12496622572159	6.8659857425726	6.34960061051626	1.48327805871692	1.92175304345207	4.03745258053815	5.192868901705	2.14450226872248	2.64656943520585	4.32994373331758	1.35366322823052	3.64837896199498	3.28445027275027	4.6266535932617	5.37155373274516	3.31841081008841	2.94788828922635	2.59299943223012	1.16379798425691	5.53141075090179	3.99898133974863	2.96460080865162	5.68828737449247	1.59713276711549	-4.811655065708	-0.590338047433647	3.3681431350478	1.61486943237008	2.29342340797435	-0.172635271146756	4.3640657121589	-0.253593883047186	-2.95262102078223	7.39164467114388	8.88647551296462	0.468201934518636	4.92720246301316	-1.70477551939983	3.40364717192171	-7.50481401560105	3.68253073814291	5.37350671858762	3.50323216142881	71	0	2
86	4.07974725321374	3.92272631725923	7	2.74267016400974	1.13936391670511	2.04773495809513	1.27556303803491	7	5.7515911594343	1.59106138682544	4.40419949387783	1.77029792275707	3.28884252122355	5.16577687071013	6.47504831162874	2.83045865562924	6.33523594428393	2.46340001885812	6.07096145757451	1	4.70272888772157	2.21001909975308	5.3756144271987	6.49145337049906	6.29841159383232	3.16038475070375	4.12948862452971	8.40494341693748	12.2765478486336	3.83591850581334	2.81175303441886	5.39764536136209	1.67209818703222	7.36013647434241	-1.41583919257418	-4.75833968196037	4.81714201813323	6.40051351516351	1.10592815462045	4.98451224301856	0.743993334741041	-3.20226671020999	-5.18531303309881	6.02026070943721	1.95259481005938	6.57836995810148	63.75	0	2
87	3.7927104802227	2.45352731641541	7	6.25699006942186	2.86710952958123	1	1.27267380284674	5.0268436452949	5.49710438835916	2.555661065167	6.7649521274728	4.09693606863157	2.83597244727824	4.17433884347764	4.17926516052313	5.22935552630437	5.64447770924598	1	5.35560504442076	5.14186621133845	6.24131354731088	4.23316244949557	4.84342968597623	5.94432041138852	3.82754791833514	1.35850541815127	5.09348543736468	5.52498660771309	7.57480967843803	1.0765547125299	0.532093703324029	-0.134332897965349	-1.52562426576756	7.00100332442161	0.336707614841395	-6.10123397148944	-10.3775130263696	1.44844978405096	9.54117468414901	-1.60715596599255	5.61058503825177	4.58489657564913	-4.16440171800437	-0.0563190466399383	2.39715494364898	-0.835615703387442	81.5	0	2
88	3.21058828682166	6.65633340337359	6.76683688171187	2.0137030074314	6.45251257489315	1.56232237514175	3.03981410989653	1	2.32788107809285	1.55160571739697	2.95728837340526	5.21539264209427	4.44385646008509	1.19720779359018	2.11077629617898	6.6230029162335	7	3.56197547540963	6.55915730680479	3.40607955892248	6.34957057285606	4.66762283938304	4.30132579486709	3.81080743936322	5.37582819091309	6.36091676731781	6.07586206613766	-5.37266970505816	0.742935600316372	6.16233501828328	10.9895314239637	4.93518870021838	6.78931686478187	8.42370099277941	-4.03270003003163	-1.85337658694417	7.57973466749731	-1.79962954434148	-1.11965801525572	11.6656007811456	4.47098821710216	-2.69517730524899	-6.39847054994764	3.66834876704481	2.31384477680546	3.88293845928488	82.25	0	2
89	6.17266296928394	6.46976155299773	4.10300448258815	3.85301277880798	5.99287895196578	1.85973160840169	4.2633763776151	5.2218687811838	7	5.88449730825893	4.60065487491851	7	1.29684104576292	2.46193908149313	3.85949866591551	6.36992667866452	3.2817078454228	6.59952356532867	4.57039131227754	2.01635417690279	6.96978571108838	7	2.88636000009076	11.6830053458234	2.73986630418888	-2.96638507772012	0.426242940278848	2.95200881647186	0.335554313632413	0.405787473830065	1.06871351035033	5.09390246556124	6.40217275002719	5.39164637945787	1.26206732564752	-5.0955632060282	10.6393333406328	5.45014630747091	3.68941522136828	3.57428371127216	0.0598334516825328	4.98741563908639	5.87362902119337	5.38118992316803	2.44499427698249	3.93423142163489	80	0	2
90	4.61766429691092	6.3297357601343	5.97090079036261	1.73791812554525	5.01542413262745	4.34177154065428	2.39923417700723	3.7550018133019	5.53865853135398	2.1396160618816	6.09436240647695	2.07083642060926	3.64944867531653	1	1.36628399951889	3.87624521893882	6.43710018923447	2.3863395433412	3.64367784581158	2.8563559845561	2.81525701015658	1.76234127798481	2.45979256294377	11.4102175327625	1.84113244101315	0.424437316294652	-3.83949626540293	-1.35034649726289	3.05919904986066	3.47063514864371	0.568222846026073	0.623318766650243	6.35288839171834	8.93800866194348	4.99372269969918	2.76634163359134	5.67651543943256	9.80662929303005	2.89369898735473	3.10286506604011	-6.24507356041658	2.42139912385116	-7.20747991174708	0.876599685993818	5.53100762600632	5.8772362425454	70.75	0	2
91	5.13732633686409	1.59780822181073	2.79712597463359	2.81762994733229	6.92604521516311	1.1771493125838	5.65180823927937	1.41933090377408	5.18176847819645	2.05801702877127	6.95518880777551	5.03641575456434	1.50457005363978	1	1.95359470764467	5.31887422646716	5.5039684556489	2.04324198444734	4.75934123570622	5.26064212281084	5.03505296418223	1.93574011860786	6.89961053984721	7.11284096768376	2.84292067087056	0.932194213177898	6.58720714256582	-0.146695630070997	0.255494292006575	6.75633325877579	-2.59411603438775	-0.174952627543338	6.85393508566562	8.20462644532727	7.88443109796119	10.1805601445186	2.94827644822948	5.4317836885136	3.28225761225433	8.93958558306271	-3.37343913943072	-2.66202337259105	4.35606795291642	-0.126038796935756	-1.85132302070351	10.352678453473	70.5	0	2
92	1	2.74544378800248	2.7173146181874	6.85568721465756	2.85380842103311	1.38376919149812	1.97923058510328	6.08800736980187	2.65407327173618	1.84532564487155	5.65583847101131	2.23941818457947	3.36578066458651	1	1	4.59954587614679	6.70839558255518	6.25015982705247	3.93255519787616	1.93167937147365	5.02810818309749	1.84331182002503	4.91000274402601	9.6152146774369	1.9644653525099	1.49008932013443	4.31794965986095	0.988248360097201	-0.845499094188955	1.01384661294808	5.4581304638179	-1.28157368423371	3.82787578649339	6.12879180101911	5.00205801772973	9.5933638264721	-0.976072769127923	2.5464550842007	1.6085540736901	2.67168029347483	2.40929594328444	2.13131629690543	-4.32831157656899	1.81624721286765	3.15353620248352	3.7448241351047	74.25	0	2
93	3.83855349441256	1.1958050448259	2.83915548804147	1.31207763732548	7	4.28937295146596	4.51534110878532	1.74082085361523	5.97111598099154	2.55286647245293	7	3.36247785115838	4.6700357382515	3.67628384115256	5.89498246758982	5.4108068944673	4.49357220944131	5.28641172371771	6.83547470697096	1.78332192624053	5.77287470596395	2.68021554206721	5.18891581713941	7.52386631185967	2.68599531590878	1.89673544643861	6.90647885542315	0.830845737899736	-0.870534861129645	1.88559748201604	0.0385363040095063	1.28285686434013	-1.01705616692289	7.87694302682112	4.63265021275847	7.02600994027753	15.5867468105301	8.30584235988879	2.14708713758401	4.65385745652129	4.38163815348155	-4.57872251656982	-6.30482203559025	4.82449112664479	-0.405969027902705	9.27862355835834	75	0	2
94	4.23533159967978	4.60571377578942	5.90949563518095	4.9488680135637	5.50870189564977	7	4.42193470771837	4.99876657723309	6.02267284448594	1	5.52975054009352	4.33028522825279	1	2.38013565902998	4.24853410085776	4.59672568005376	3.54478483779682	6.09975102435965	4.01854229728005	1.83883277382913	4.23631704883693	2.89605462038019	2.03233614114811	3.20740534593795	0.793424895066623	1.03116912642882	3.7937772453866	5.52897455707048	3.55113449247653	3.03674118288675	-1.06779478829746	7.52018434604294	0.0946060802238643	3.03346919981087	1.8390446966803	3.80862025310852	-3.80441819728821	6.00916843522263	-0.00849605368757755	8.01237671386532	1.69033871192447	4.73235380697736	-7.64850718779899	0.704491403036426	6.36106605123817	11.0449503071393	66.75	0	2
95	4.07123047777756	5.76096942700138	6.04312748458419	5.24480536161209	1.30784222319626	2.87828725818866	1	5.76093512223245	2.57006593200136	1.70438738527727	7	4.15501767470884	1.79495170531485	3.4818475324323	1.71352820252639	2.58017113934459	1	5.05004043053283	1.70561713064721	3.79025727279015	2.48856947345849	2.78322932617279	5.48732253509908	4.77183875912635	3.69325094896248	0.793181273792118	7.58934026732436	7.01884379765221	0.34230403059696	5.54645692777864	-0.847766755092454	-0.597117652502468	2.25413064669613	2.30556909421271	0.934347561182867	0.494673507043875	-0.720434759633739	1.93643618757699	2.24354626075678	5.25028288209902	2.03269351489313	4.05653601084353	-6.9867742894878	3.12336879597226	6.06321457595341	0.998121572985336	66.5	0	2
96	2.93263245069737	3.18981700333313	6.33077222683275	6.39963993411984	1.79725889316204	1.03159324836233	2.94052087372593	4.33717277155481	4.96780108630083	3.36272749753802	3.93600759956237	2.63787273754085	2.92631654626942	2.17830826337403	4.44921266198386	7	1	1	4.25503866821475	1	6.79011300150059	3.85341474784463	4.8714064991486	4.34086803457502	4.12442811623077	1.07288998017104	4.94829609906219	4.8321326719934	4.21282855253932	-0.0858827938067833	1.09194020672143	-0.243795636998718	3.03636883993523	6.93316053892991	1.32095623296256	-4.19875843708135	-11.4919419090139	2.47274071855168	3.78143732690617	-1.92776554737482	-2.04200523836361	8.83758151508431	-9.44116805757238	3.55624719121338	2.77479584619591	7.21728182627721	77.25	0	2
97	3.33913964339224	6.49197995144944	4.70466832099292	2.96700372306264	3.18291469208802	4.96157108946102	1.36894725026017	2.89526627571285	1.02148291667701	1.85432684766973	6.00104170866458	5.1679906597796	1.08170389454492	2.72117724421854	5.75509410096641	7	1.68758036943062	2.00658079520972	5.49149354431931	1	4.16125507437157	2.93861711957402	3.53693207087949	9.60725575292974	1.60369456645955	3.43125555349382	6.00557604565423	0.924235070834028	-1.42164643494013	4.17947320623628	0.421698936083771	2.85805925294664	5.32828351577789	5.64288815154717	4.43223167371542	8.54192447411873	-3.28289670498901	1.68301416411325	0.228165960674275	6.90780027884916	2.94748139671101	6.70751282391362	-5.56702906520745	4.73364870841828	-2.07377560742439	11.8943620519311	65	0	2
98	1.41506534874575	1	3.23183368467093	2.8566333018012	2.90340767456225	1	6.57221114934457	6.32480188354121	2.85373599256596	3.43452998506143	2.30468756296745	4.69074770773886	3.77472910268427	1.67879161139732	2.36633436847093	4.34840210040628	4.78897657413335	4.79357369354246	4.13237476553223	3.41941179263047	6.0901326644038	6.05843474669456	7	6.08580059561348	14.1256899853643	8.33153671264561	1.58186535816087	-1.10407335771	-1.72054670942138	1.61802121433756	-1.06899682321916	6.65828325397186	2.65143297820516	3.92446653887347	3.54741119891694	4.40345633860878	5.48698506204891	2.9669703113215	-0.0843345190261577	9.99589474927224	5.22986950504861	6.6991734166201	-3.23036309592936	-0.796975265948025	2.04533132922976	6.40582890980158	72.75	0	2
99	3.730214197874	6.1045553171653	7	2.74869643180198	2.17088907628373	5.70561394007137	4.43331491815813	1.49135416564406	5.54992883786766	3.35473839174806	4.77454735658616	2.36556841562829	2.41784050109265	1.68056733478718	3.0639053744255	3.25692948375153	4.88905030989164	1.84665347564405	2.53667028349245	3.63810323354811	6.40921126933465	6.01224916120464	5.45063626580498	8.69064117947077	5.80156526325071	-5.50693154385201	6.22691745830887	7.21856097708919	2.18346767757919	1.74908538557904	-0.728304985950237	4.05898505249145	-0.104648638800198	10.2391459287711	-3.0974628203543	-4.35993030956284	-4.18792098928944	4.15758473870377	4.0720420810123	9.25687259534884	4.0735839703429	1.62300463446006	12.1603327592148	0.461216014211768	1.95736566552876	4.77349461515322	97	1	2
100	1.70228803779444	4.58034836449774	2.18389878923215	5.00117047026875	3.18144746927796	2.15330891965117	1	4.40107240730804	2.67924419574005	1.44718368081842	4.97421792602808	2.47201233847531	1	5.7286519697602	4.64471246801248	3.04819587969763	7	5.90387364169707	2.16112188477754	3.7265524911592	6.92092667508296	6.6460331997436	6.26153955454182	12.1062224968039	2.33714410037107	-2.64760768684077	9.90845201041557	4.83115899612674	-1.29666706573158	2.39168822319531	-7.94820247451777	1.14105239073725	3.9814024157449	6.6420330732548	5.58312500976541	7.9999402840374	3.09872552381814	5.40871032841996	3.86163106455474	7.95239086517224	-3.81206664664679	-3.00374939361808	4.45429888443484	4.67589733036088	4.34313403697661	14.2776869046845	102.75	1	2
101	4.33703713604316	3.5723763737559	1.67041199551035	2.42111402745624	4.63139540936205	3.12129647303389	5.04628708585465	1.36302778441556	6.24307596104248	2.42251275231775	4.94589105735723	1.53589124372613	3.77989268827941	1.31856451213427	5.76972028888819	5.21060666798146	6.37107146152739	2.19548038324572	2.77405741219806	2.15076765757519	6.72424024566351	1.26519924764112	6.99090677479532	1.36401446095703	4.69086393730005	4.62736749944206	0.436566268225978	-1.06871236482829	0.828520831805596	3.51305635120964	-0.88857242525613	-4.59927023322365	0.758007084262587	4.36754303417573	12.8567131782487	5.43704032854138	-6.25401876825999	0.210598001257309	4.04250861450949	3.96157697684642	4.12886587493048	2.84245788166732	6.732540203886	2.69548894699693	3.41803733745459	7.20754839245974	93.5	1	2
102	5.08950598135135	1.12493815816704	3.07085548361648	2.07533746169039	3.3288898626216	2.21094876475841	1.50662126374295	3.10075328539822	3.74596525401008	4.54584174716345	2.34381602135497	3.94901645239662	3.74662572995713	1.29907814982836	2.41618681593983	5.43761791692263	1.77528096662527	6.56125471377385	7	2.16748252592253	4.14384706152538	2.6074667462736	3.87015931864933	7.3812628809635	3.84357996134365	-5.20608702940522	6.61769824318813	8.34860445197872	3.52193754917185	-0.339211511945307	-2.32872218899309	-0.823030030877606	3.42208003511352	3.60309999606672	1.16876581431879	9.06141887312363	8.91519945714426	8.29886909623435	4.71503797992767	4.31053974092162	5.50976362904812	-1.73459539999634	6.44513798087374	3.4928873218962	-2.50349652469237	4.75439536826758	78.25	1	2
103	4.64115039578334	2.55623248845986	3.81719244009205	3.01735627562679	3.9949805713882	1.37952384625103	2.37324978674024	3.85628805197644	1.57090905289376	1	1.7489762429002	2.6972137757758	2.36119190731949	3.65599873281767	3.035334524672	6.2822018929571	1.17920895054584	6.47587845075978	4.18758323157448	2.31300853314839	7	1.94420046724199	4.40488827100561	7.73927393619991	3.62969948157024	-4.48277300913255	7.39544738526993	7.93179011454081	14.316773164847	0.190065852778812	8.75624805349431	3.06767465461062	1.21519438818556	6.13371376712099	8.96622780440278	1.27834806802001	11.1661232611045	1.42996171268426	9.70156110020029	3.26701614699692	1.89835453860617	5.03569225752003	-2.70055237476098	3.8613084031842	4.32984457455715	6.75652152281007	81	1	2
104	1.75016352348651	3.87232432022951	1.17854674049503	2.25281914329598	2.5685135285365	7	4.19110038966977	1.63346707890807	1	2.29884630904048	5.31864321017106	5.10056494126524	5.93240310594918	3.18674980396954	1	6.14541070687065	3.96554950217577	2.57152451828861	7	4.0591690615627	2.70706860600081	2.27777794543817	7	8.19498069795173	-1.06805555096827	-2.00844923986371	7.34673018883881	5.99905950315719	13.0149877322	2.64048483025553	0.949893787898603	4.3546525431453	-0.53578825782111	4.41108257092776	-1.10120078333968	4.50922718263134	-3.44233655397264	1.40906150136166	-0.586479154100035	3.6264183073194	0.779175868423268	3.40248629367433	-4.91974171608826	3.66553203769257	2.02467723027537	2.08001345977127	95.75	1	2
105	5.94242165679543	1.78888133032199	3.42402596858214	1.27052413558938	3.59824580724537	6.3066223578981	4.21347775019655	1.35356176868994	5.09611767770643	3.28782849680795	1.42261041638005	3.57878613948004	1.36174287347918	2.43516264358489	2.0082944939434	3.1813353032123	1	7	5.47090440270329	1.39381241937459	4.25135855126167	2.19528953827056	3.92823548005776	6.54458209400671	3.26114470126926	-4.44362736953376	7.0588717204078	8.7820872546346	7.5343575414159	0.656820960414348	1.13893837111921	-0.601575598397263	3.04370628779165	10.2482548432119	0.109422884628728	1.08816884976566	9.31831884380382	0.286415041613684	4.09780396496752	5.16161137863705	2.18437809132077	-0.0955903712140161	-5.9155214341604	9.48709973773149	-1.57552568356897	7.10190501991736	94.5	1	2
106	1	4.68993012791178	3.20152370699863	4.88375469425321	4.51562170808202	1	1	7	4.78674444008545	3.20808433419821	4.7992038589231	5.73076610962419	4.64735566349102	1	4.86598170149001	4.28555564338023	6.45142844950384	5.37403361690924	3.26430378199012	1	6.575584508078	6.23933011560542	3.20393613152491	9.52367814257581	2.29619367864294	-4.67669454762635	11.1255367127852	4.82087243469683	1.62546725128755	0.175460841352771	0.71662288946673	6.07059543680018	2.8628630057636	3.03651737667604	-0.509939759635152	3.21933076866103	1.26069230873509	1.8497560413955	4.32558888488232	8.49564696418866	7.93003792743012	1.15667167880215	5.91290353552366	8.51951846484711	5.48366320298361	2.53423410514374	88.25	1	2
107	2.97869163303996	5.87777526835038	6.60019909513097	7	5.38191184509844	2.68597763341562	2.31727028051432	4.9186534139268	4.5139851975967	1.00044230091733	5.93739306610938	4.10745901000892	3.31725828846115	1.180489674876	3.63688464198423	2.91901106593006	4.28983325363636	6.75162245871677	5.65502309474513	1.11354429325753	4.66109430521616	3.18410553897468	5.82356873977921	-0.525130148578072	-1.68040811287826	3.28720419433228	6.42642050125323	0.806014110738665	6.67154140464164	2.96708563332367	1.01294045013007	3.82914230000074	6.91940021081225	5.15827651886435	3.53877176378078	11.2982605332418	0.972711631077131	8.71876868093048	3.98550477433532	9.55016676951439	0.528219258882211	-2.40345226818043	-3.61511674197471	3.91420746443964	2.7111301176881	7.97767079586522	104	1	2
108	1	5.58558174068245	1.69105225426713	7	6.42743053192309	4.97101448690973	2.32338943126632	4.57795683779688	2.87487931361124	4.4933176291363	5.79666137443817	2.93193125159051	2.59737542712827	3.45279860759359	2.90503755524078	1.34970846926434	3.83145534777609	3.23763236380678	5.60956462115278	3.05533310753551	4.33723215821783	1	5.19959904235821	10.4766144211881	2.07265519219311	-5.85453001472501	9.47415301348202	5.39298607584222	-0.471897858361944	-0.506616852834991	1.59005785711299	-1.69221528602602	6.18156382857502	5.83043275904343	2.56353889179373	-4.36676323306946	1.9544707526777	3.04073286270458	-0.221114795046747	3.97582019336647	4.98808711809958	2.97099035503625	0.399787044603147	3.77408370127163	1.00905444162325	4.25983416021605	118.75	1	2
109	2.6850339507874	5.11384861124154	1.40271305600915	7	5.97530927904615	1.04150772253356	5.21645117550736	7	3.31363359136012	5.55402219093725	6.6421419650312	6.06930915497992	1	2.93249810268641	4.61969448487446	6.78862123199517	3.06508981655893	1.02811183386722	6.13271069101858	6.05605585273801	4.70832338290976	2.22783329360565	6.56045744368246	9.16228289047702	1.56260494175336	-5.06087876283581	7.73293191336297	4.08432498795238	2.08383986620678	4.2386581035469	6.10659261542583	-4.88568241724367	6.97972006285914	7.82847155711342	3.15850396468169	-1.97772754899176	3.35933788560031	9.68104521397029	1.88397571609477	6.03791812681851	1.7665639633256	3.93666193003658	3.13241484048117	8.77584149811292	2.15032990446563	3.3898997763863	92.5	1	2
110	4.09448714162638	5.60243844008816	3.90622882462473	5.95588620314458	6.83353819789866	1	3.4205757096773	7	1.12009093634383	1.21260243030235	4.29844159463923	4.50149662729998	4.91754032247256	6.55956410231175	3.59157790529681	1.4823451100316	7	6.64716891251969	1	4.08423006564865	4.84263316605957	2.30733671143739	3.87882010716237	3.59933486014631	1.92792411485822	-1.40658407947993	6.8205921162524	-2.98585989864038	16.0923574549739	3.60519272680741	1.31437281684138	4.24709659486534	3.84994476232632	4.29110567090221	-2.7815251381458	1.89069796095258	0.559076149870872	0.119416950063124	3.33534862076641	3.81957854860402	3.7895549409738	6.2776194188387	5.09832838239941	3.41236801120069	4.24048670985259	6.97904245779625	93.25	1	2
111	3.95685191404285	1.19360411418269	1.93761256296648	1.57748258348049	1.70051660365791	2.45605633643876	1.12419823609887	1.6786016627021	5.09269477240701	5.84200584851128	5.48970056134141	1.25155170368033	1.3651328570333	1.53658570746998	2.14603379087499	6.41397555392748	6.44690709087594	1.41653626467348	5.95944232274396	1.21511248334995	1.800639621677	3.714434203407	4.61210567949646	8.52991203396175	-1.21914772194048	-2.12503397127593	7.35877774014141	4.41744601421836	1.4632710002862	6.56066336895322	10.9639444647512	2.6314933989262	3.02963628355811	5.86608228763587	-3.34821545823921	7.05138903692163	1.81830373994544	3.62838999080325	3.7412848755833	3.40823845138835	5.60056467111994	-3.69739293700084	5.38850210701415	3.72481600309389	3.31084584587318	5.88789232902377	120	1	2
112	1.448066186745	6.86874072283071	4.72001859171152	3.54732728926582	2.21764433182014	1	1.64999648568491	6.83946886344348	1	1	4.72778488643512	2.18178361145901	3.20694373728469	6.87097790025468	1.97906892523164	5.75887208929268	3.43723100163285	3.13452814753627	3.80203991333781	6.24201877048205	6.03333243555194	3.59466233385958	4.95680879169448	8.7912552956861	2.12196184278462	-7.40266787362674	8.61122305334205	6.40073845548411	3.78433769637723	0.423839507898985	11.6362800477517	0.017432689658274	1.07309419272325	2.30048063792572	0.503179065229365	2.88648087183108	4.05829239835416	-3.9300410561469	7.89227999330087	4.93062205985818	10.1825211632335	5.81449149875996	4.22996891965358	8.43561521455106	-0.456087261371587	3.89961311290918	83.75	1	2
113	3.21988003524143	2.8466159060964	3.02671489476733	4.36556395823388	3.27596566295499	1.53266873072087	4.19616899582391	3.54188892183421	6.47716816339537	5.23826667532345	1.87241258716101	2.19349781481164	1.27429561556097	6.9827302748772	1.80809851895263	4.36246084123386	5.20055745762943	1.80942872135946	5.41452172624381	1.32369959530504	4.36092296676795	2.77699716097321	4.07419785883887	8.09796148341268	1.83580466304124	-1.71574483052721	8.97093228639389	4.99074113129871	2.03425537390161	3.1642779275396	-0.797188571649289	6.47540482546574	7.50267565768	3.99887703430189	2.0339881816567	1.8238346648966	0.15030662783273	6.86352598566619	4.14152742585607	10.4754086617936	-0.0169169659725305	-2.69339802879756	1.78652046845895	7.13973447611217	3.70611123165015	1.65544303229266	74.5	1	2
114	2.04499688152524	3.874908045519	5.5227208622606	1.6481741318294	1.76599237501893	1.64589987483055	2.69235646769504	1.04678051201996	3.73069257531335	4.21418818988518	5.28853546933624	4.71364367159181	4.21630807953464	1.35363940844954	2.09937552167086	4.74020137227141	6.98750515403146	4.75211661789249	6.88217817699074	3.68433875546605	3.2104336019322	5.09735654208148	6.79796586009956	5.97189699666542	4.60493893143432	-3.92991805713617	5.55083231533688	7.45737312691568	5.36463623775634	5.80036518024398	-1.4189889171015	4.99276576388161	-1.44819146386882	3.91471237346236	-4.15078484919573	-6.12785946728679	9.14418753547868	-2.15802291009753	-0.229075058028636	11.5836982858357	5.79943588776462	5.04349167514055	-3.09951033355301	4.46308315953618	1.72614026475422	3.96566650250163	88.25	1	2
115	4.55319392263326	6.3534132019618	2.71066378817004	1.7666181056241	4.4822244381672	3.23398040683519	4.1893503490651	3.02453894194159	1.43991286068498	2.54368065067551	4.06703637970157	1.96384604178478	1.65775770974391	1	4.31763648547785	2.63637774151113	5.75070279581877	2.81863086670224	1.86993808347895	1	5.68684011309323	3.21205693857107	6.90964327419762	-4.37833731508515	4.85099939771485	11.3732277669776	-1.57237586516463	0.137233294296915	1.05769984152513	1.67991911093101	2.84609348190289	2.37443005037022	-0.109552460645614	6.88343865322736	0.855831929294199	6.62284374293589	5.44819370311305	8.15409914205496	3.85549029631664	9.70075912080387	1.10716654314889	3.13213209298262	-5.32327068070001	5.52136757248388	3.72817149119804	1.89709702835178	86	1	2
116	1.60073048774906	6.19391735057002	6.80745864546713	7	6.35772855425714	5.88774388270281	2.2325471800105	6.76403978567902	1.48812278642257	5.81552805503056	4.73616148971944	4.75497938576698	2.99889962495387	2.69832214389316	2.33588647981465	3.94632028280403	5.14042721812594	4.54631637437174	5.62096011345717	2.16431490554889	2.67116853721503	6.71450369092573	4.41465706001201	0.208099633795667	-0.522856564192656	2.25963449893194	4.52709423803178	0.0317649048069457	1.95670327070821	4.21133529426635	7.92385259233593	6.92870953092005	0.761768959588301	-4.0793575672832	-0.41469712607947	0.396548764102187	9.07685319445621	0.617207344063121	13.8288768374779	4.46673902441888	-1.33999989550125	6.59657444952258	-10.7675897672376	5.90528035486677	0.240085115980167	2.76128002424867	111.75	1	2
117	2.42333517180067	5.9882111813716	6.42483573087096	6.23555423967769	7	2.65493677053031	6.24080620603778	7	1.30218135171861	5.26203581538682	5.53103458604432	5.48371572588422	3.12839303881018	1	4.52511041074313	1	2.65888566159268	5.76193696393158	6.49134228029404	2.77107657912663	5.40102422089364	1	6.77471459138931	1.88330319861279	4.74564243612979	-2.982160763751	9.69917165479404	-2.15101583958986	1.32386992994857	-1.89101236974331	1.50060894702973	7.28012683375153	5.45316041981654	4.9920516353699	-3.67746304104721	2.31209714736503	3.75113718149072	2.81664621849508	5.20230361024337	9.27045801964243	5.92127081374581	-3.14193123351089	7.1964769295945	3.71510381689381	2.5486874103173	6.02974184590599	93.5	1	2
118	4.03078144121437	5.45552512020494	6.56485526654694	7	5.8981583621927	4.77865100672174	1	1.94896202100193	5.99172455065401	3.45930148423545	1	6.45688420437928	3.09594090462036	1	1	4.30116250112568	7	5.43480029840736	6.68873305407443	3.23691749986132	3.85676941924612	2.92082079151686	5.13439282095176	0.310317268785323	0.632754714050921	3.47538822542194	5.41852556379385	1.94473391778507	-0.767243642224091	4.08080677139705	0.439862000420235	6.55107731682705	8.09031273278511	-3.38570014266822	1.3229331915733	-3.89480238234102	-1.34705489298265	-4.0118851220222	0.635570591177797	7.35348426760336	4.66165806242746	4.86467490625558	10.931875112001	1.43976131064811	2.78375586486526	4.0981031609529	99.25	1	2
119	1.88675072570372	7	1.70351037094694	7	6.31887175187361	1.5270136630746	1	1.89502440030473	5.71147059411042	6.19193208919484	4.91576692121533	3.80322348709202	1.60240659510858	1.85522699523581	3.1261692644949	7	3.54349810597954	4.99935873653663	2.18250284519437	3.61756310924205	4.97312907184177	3.07208633913522	4.722687298669	9.15434076561084	1.56372422511418	-5.82915129904441	8.51837740626189	5.93733415506843	-0.852107794724798	2.80493342146655	2.63519460643336	-0.128396191223346	-0.097779815701203	5.76012728194734	3.15764551437095	-0.705726789453161	-3.61783373608124	3.87311822463867	7.24136814656778	2.50423069571574	3.91134159658683	3.97703791214497	2.02807782366472	3.37932101398577	-0.0521286512544633	6.29295009596439	101	1	2
120	4.61318479557844	5.47352694890531	4.01151554813143	6.53986335869806	4.8612993969141	1.06635785110348	5.20675988554117	3.95612602334422	1	2.24839433694881	5.64946143728593	1.87069731880308	5.24474580539333	5.2305129788611	2.82188519664172	1.0903112474897	3.36249576744609	6.68378706523911	3.54334250365886	2.01017434766242	4.25047649855349	2.1793952538509	3.02308413362481	4.98763772287347	3.69900044904343	-1.36304812143855	7.90592662606727	-2.36690773718298	15.6506204913583	11.5541119562053	1.47239798518947	4.72002536305673	5.79451086200513	3.85831924094599	-3.65960213362442	-0.851889516390107	0.151677294140273	6.86101303500141	2.6768788507697	3.64195901631204	-1.56620602877911	5.69864310479498	3.53955279077873	2.82569746033278	0.312421090898881	7.10703207572599	80.75	1	2
121	6.85052541927504	3.92623495614899	7	3.86464408475363	1	1	5.17123130318466	1.91065425150448	1.05340041371376	3.34345701299356	5.34808867387448	3.12586023689788	2.78345827709019	2.26773114373199	2.10603273718264	3.02803996896672	1.13881320763551	2.0223318149503	1	6.38982811723558	4.78497478081366	1.47310738684693	3.31612479501696	7.8573706297225	6.16934279134403	-6.66103446225356	6.53656458676721	5.91120865524549	-1.22664308186024	3.51369890522195	-1.47174840283674	0.503469273930947	0.912176055795293	7.10177652944338	1.21491121829515	-0.424438442650039	-1.0228544941547	5.80762602671405	4.05742318019604	2.70689538687981	2.69310132893363	0.702825426547109	4.32296288074867	6.32911398413683	1.46956296231856	5.96543198158937	96.5	1	2
122	3.26724142435702	5.91631965201317	1.67407644844176	1	3.35695525313434	1.18782564879421	1.18930280771124	3.48118134369863	2.19409959641248	1	4.73325963190471	2.02669819252598	3.46150099201724	2.60946828585215	2.14760888971019	4.52963571155662	5.27859384072933	6.28572792416602	3.47577420535646	1.34725224441554	1.92646071338765	6.17912246109255	5.93217104997418	8.53724572950713	6.01055364754317	-4.84074365405929	3.70247353013989	7.30998110965234	5.70295008581993	0.228282958985606	2.43970007990217	2.84388250993859	5.14765911421365	7.73043323698352	-0.00636848427748382	-1.16733761585489	3.48343830902431	3.37738626758813	9.5111114572316	8.34455676420697	-1.86655986241429	4.82262944035727	7.72505478187289	5.06801898035337	2.16735856430044	4.70364496708891	90.25	1	2
123	1	6.2840045112643	6.09349025442453	7	6.01195673587169	3.21087194341525	1.74643529144079	3.64519850325262	4.11793630165175	3.59077761670953	6.9863331745102	4.45750720153009	3.1310648744209	1.78338556047942	2.73725942503073	5.92641335424973	4.16723841340363	2.96382438181088	5.38928969831281	3.66333231865219	5.01446331153615	4.18957639283723	2.62594684591211	2.49956874857887	6.92475490678541	1.07350731407772	7.80991308434626	-0.203787811562018	1.65564576264923	1.39726979234092	-0.461556108138441	6.11124372576237	5.22021721695664	3.30082642858853	-0.44513258648282	-0.154593808266559	-3.49038261031604	6.35874216597724	8.82079663321494	9.1326081682907	-3.70316640146175	5.08891884756731	-6.2787819608594	4.41382116520764	3.35963135428452	5.064707695644	98	1	2
124	1	2.77347950282236	1	2.04667106886605	6.11096812240307	1	1.99035157055632	3.82418836986574	2.12934345447332	1	6.98258924780213	1.57009550636417	1.06253315707901	4.20814442011715	1.49273068641473	3.37858083158421	1	2.79527752863283	5.32464685098786	1	6.7414611700761	1.52752103334906	5.23913341678533	2.818252329869	5.85130731573653	10.5661014166352	4.17760398171205	-2.02792996048807	1.96493160662651	-1.46301233852392	-6.05786714181779	6.48943360612342	1.36763215020285	6.86231220706763	0.976091028195992	0.938615414460969	5.70408715334342	9.12024293139771	2.14152291716809	7.4657005825617	-1.67360174406359	-2.72464260254402	-4.5243760138463	7.26122760547178	1.31967621052949	5.08651640254932	81.75	1	2
125	2.88946933568097	4.86304072871515	2.8311072138241	6.11859772039636	2.70662069704345	1.06349790962365	4.55053265981184	1.99114368976594	3.49228343411232	5.0909867144698	3.03462664047643	5.41990438314545	1	5.30874394802567	3.60589204408086	1	2.72094470627971	1	6.87685247570449	1	3.47269208432956	7	2.74220039940119	7.5710405955205	1.52373014893005	-1.84962103921049	8.98146991061855	5.0092032939184	0.108415030746984	-0.116419564165468	-0.191380831423321	4.97698496625085	2.73756522059739	5.64438639494524	1.57484114194798	2.6065543369593	8.46551382722346	6.82653769123181	3.92778619271181	10.8379553984156	0.900419233659372	-2.50930771587332	10.6039463747282	5.37997732968546	4.37221990427679	4.23373072459479	96.5	1	2
126	4.53127399273645	1	2.4403605989746	2.54518733886062	3.39897452001865	3.01404622719488	1.95135851448566	4.23590760677678	3.20289877873967	4.82795989271379	5.31386025266492	4.12529293250105	2.56135277945572	1	1.2135328027576	6.12682485606295	1.23437825095703	6.00444717345885	5.32783582519372	1.01411520870746	4.29961284971273	4.15152738165495	5.47425044868554	8.03350643822295	3.25051744452181	-4.83147194380413	6.8008862867334	8.19418780204057	3.97228334039782	-0.815197145421751	-1.8872198809655	5.40594247430428	3.92959025529509	3.56985130957204	-0.246901263944083	8.38596721020827	10.7353516502554	1.0895759595901	4.72078366591212	3.41909706801167	4.97406801713784	-1.44062498519073	-6.07501532530195	3.42709830370381	3.70702483811516	4.54013888473135	82.25	1	2
127	4.5149107422108	6.685796035627	5.46902512300721	6.6896003654276	7	1.33216720098722	6.58464676963597	6.79745229872706	6.22062864922467	3.57229290295947	5.99436843750312	4.26491269716615	3.13396308758882	2.26672473801933	3.50135570197559	3.43235098629793	6.92808158704664	6.71081966299954	6.70748720426028	4.24411183932208	4.25307875985015	3.86843801366153	4.2595339608682	6.04559903335184	1.74626428122243	-0.941773916021396	8.06518908123444	-3.59165431336089	5.6631615242164	3.36923661027091	13.3664797159364	3.18365509560107	2.94197472789923	5.54992222667917	6.13120327877596	5.77362397260721	-2.9444099168628	1.65474776840737	0.939951852576692	4.35691477649228	-4.69571872641694	8.08077265915351	-0.313973531985541	4.87320646930617	4.07227339280559	5.26764240176865	88	1	2
128	2.68704981086593	6.2958772759222	6.10842805899311	2.79912044723267	1.5861924508985	1	1.28573208719323	4.33983981924716	4.66226016080742	3.37512798913089	2.19538256340933	5.02946593213307	2.89010739353784	1.58150045822629	1.81772316510157	2.29179046225426	6.49960382665188	7	6.06440085650955	2.2932441832326	7	3.43648478706178	4.48523708401408	8.39436976192272	-2.01262535780707	-3.75292450585354	5.91875757541161	5.42164277784259	3.00347264396763	-0.916631659785612	1.98363191668531	4.81555769909875	2.01319189066694	5.56336509125795	2.00806020163367	-4.08172366866203	-10.8900652642009	2.62238343152766	8.57510056598716	6.29843460132922	-1.79473297717568	-2.26949347167893	-5.33029504627395	6.69481195332232	-0.603164380304586	0.385233487234303	102.75	1	2
129	3.40551496653173	2.34257151937098	2.59834047288649	1.16260865540224	1.61040459901423	1	6.33312451612643	4.66978668858027	1.64714269037314	1.49704723560336	3.71437456472412	6.07562645199674	6.3861344829439	5.66847821782301	2.12394058194695	1	4.12995702597769	6.5020490073018	1.42247167370125	2.37268238192128	2.43339906674801	2.6607172460375	6.84551573317194	10.9970691787486	-0.753603923072234	-2.92084873568404	4.14990126843056	4.67803478865142	0.626858068365038	0.57394404093458	5.80396954060631	0.661826753512169	4.13758992350994	8.40649561314655	7.68895020712947	6.94861678285053	-5.44436680647981	-2.14671524651573	2.49250729276023	6.06828347524601	-1.75231477343969	7.94068287510968	4.10749476088341	-0.748099020550953	-0.747588420464483	10.9340662227947	96.5	1	2
130	3.10665819604051	6.46949332990044	6.06665803469047	6.86315941232882	6.12823517812435	3.82738490047396	4.61041485771209	5.3793118942385	4.86472673656911	1.77769933700505	5.24015323835436	2.99732846073957	3.48203892123848	1.22798867811743	3.32993805150299	1.73143273786021	3.84624958054451	3.93270674446963	6.12104308978415	1	5.84875511271633	4.94845655052735	5.46539084024209	0.593299055087005	-1.42284268282033	2.67163122536155	5.56678441761617	1.27705851505998	-0.607496432284174	1.42752883835259	0.32704192328263	4.59622769229481	5.89579093627701	5.40487664846201	3.28873968750852	11.7371276517804	0.980163283859106	9.32767809739175	4.12177594932246	8.61898149122761	5.19797820476852	-1.28773807249951	8.70417935217068	4.59601210743718	2.36584536295875	7.89710867453437	104.25	1	2
131	6.30814595277495	4.01603447797368	7	2.10576081460279	1	4.50058509852201	4.50147767814038	5.06657504455095	7	3.00250259361077	7	3.55079226450686	2.94244074459869	5.67003358348623	4.01089769262758	2.37672204009284	7	2.99686993863551	4.86498176202775	2.81248135193069	3.46804969834494	1.71042402309644	2.51139597680075	11.1396308713629	5.87205843197111	-5.4372635545694	7.43594664541317	5.27465748301846	2.49013771253698	-0.444400977049053	-1.51548280173689	5.57996172403382	0.406276146922289	6.92906356321516	2.08943675494718	1.23377608220824	3.3489537162138	2.73753733479215	2.75501024175193	8.8658181574661	3.62950302237142	7.17740589960248	5.94929557025177	6.31746562702456	2.9023479887178	6.04081338254707	97	1	2
132	3.32759840778509	6.4739454341721	2.2428369531227	1	5.02397405504872	5.90915209661559	3.14969030334422	1	2.31610074661609	2.27601285421337	5.89560492494632	1	3.53127808046128	3.6411305889852	5.46729286245995	4.22173038819751	5.64472272418185	6.15824200249644	2.91122672645688	1	4.3254057978805	4.25276168129642	7	-3.90253579686766	5.48396327038784	12.3730917349097	-1.33023027132975	0.810330244727444	-0.730936004345552	5.18935679025416	-4.58773835962138	-0.484446621057973	5.58603865292075	9.25652793331768	2.29505618324257	2.85370542020396	-1.33673077328145	1.24440166460961	-2.93745746022758	5.74181098803764	4.37081110294844	-1.07277467998777	-3.06289815479214	3.91903099738669	0.299216535358974	10.0640977210851	83.75	1	2
133	4.46696372338522	5.52576948936808	5.36310216695455	2.50501243203022	3.51582919735833	1.31732822875234	4.85958903600461	1.77985427991751	2.78397301798724	3.6667072725944	3.83498752874435	6.50147151407463	3.12130251717837	1.43135130664917	6.54889218390511	4.72676317719313	5.10485134586573	1.49481766455505	1.12724055099506	1.35682978530569	4.27650499426066	6.0912358246067	3.46877070763648	8.55187167297113	0.135064405500211	-6.4062945014936	7.74950850544079	4.89285917872146	0.641335307218261	0.840347732326606	-0.736609396857899	-4.14189721388703	5.76652074039181	3.85516641231197	2.9648111865175	8.62098391424914	-2.43931984339888	1.61893335741536	4.50267693313313	4.82969844113716	-3.07478919192985	-2.64841997678787	-6.34270909181686	2.4337327828207	1.83259753326976	2.36287243462277	85.5	1	2
134	1.41699623038584	4.57468823161187	4.02084011086913	1.48796365054341	2.50986310897989	5.26649471870167	2.98451483383965	1.66216968913084	1	2.15918045139894	2.04896328065788	1.52367177441229	4.04043567918362	4.68712656298034	2.29020241134271	5.91226608673112	2.74981425228349	6.43889311939485	7	2.03688113229423	6.93042318412112	3.68702568782009	4.89188932477591	8.71021085107908	0.285614292570796	-5.91666415948897	5.30532062441441	5.33443410756747	-3.57666957939179	3.16558086989716	0.494484088565119	1.92940993681127	-5.59040463360945	-3.02791278634001	4.21139255668557	6.55318686190706	9.47562486876673	8.59682606171214	4.81731647600668	6.88880219125873	3.45583443778695	0.380889103884403	5.30217832465411	9.9971297226995	-0.824017035255763	4.30521746955535	87.25	1	2
135	3.41303360805843	6.58540882426302	1	1.22290722995479	5.37083070675538	2.45028931872663	5.05604353875603	6.10589014178303	3.82969806816915	3.53934623376371	4.26843180655908	5.66409468386396	5.95045294740617	4.024525610759	5.1002098981016	6.88567976801381	5.84491348470001	5.70187911290959	7	5.40938386678352	3.12372927865311	6.98178023567591	7	-1.5265143693637	4.65705669454888	10.5666726500592	-1.71527731195159	-2.01292515197577	4.81958946327709	0.689494512214613	0.165336144931346	1.39169698437961	6.0001257830057	7.50762819945385	7.65362947402827	4.44824316160536	8.4407462080407	2.6285732808317	3.91404752638777	11.4352726328956	7.07041871286272	-5.01058687751777	6.62250501784354	5.85539557969392	5.31752121905997	2.6420740257114	75	1	2
136	2.96200834821124	6.02998115691497	4.35893498273905	1.02955282354801	3.07299095901004	3.38911270034597	4.42095388920312	2.78530275738513	2.04068087653687	2.07894002945534	2.69847255265881	7	1	1.19650458303082	6.35516372070956	1.04298845747139	6.41296591353139	5.51913647436097	6.27855774194889	4.66947584198604	6.8267404710527	6.6291555750869	5.31622500566536	9.59496224731074	-0.82521537058835	-2.55954986098164	4.5696816749048	5.06384389256982	0.881107109056125	6.4814580937036	8.23162883696423	-0.102526493336741	5.16079355105156	0.912148895250716	11.5034029695044	0.558221817986851	11.8193452975052	2.50223688142585	4.12887654805548	3.58606922193927	0.885272253318507	-4.12310437555277	6.83645445889699	5.16872942689586	-1.03599802060617	5.16933072396881	79.75	1	2
137	1.80991207299829	5.99175890724952	6.59046679761948	3.78832470316409	1	4.34743127896473	1	3.39937402753776	2.54143258228299	1.16619902023434	4.85401499271596	4.31735692864666	3.36976964777594	3.93678937276541	3.33005726935548	2.90400206516979	5.60614149804178	2.66560796256366	4.90572230700942	2.46972356444296	3.30018534248524	4.27480755746379	5.81800253241624	12.2477951678585	-0.0476338090135126	-6.55252565023783	2.650517472646	8.88757848018595	-0.00315406898987944	3.43875826624128	-1.34871564721104	-1.63895687278158	1.8499487080132	5.47954844960843	0.668058486424842	6.23940219619111	-0.58391887549446	7.78923984599007	-0.941498789012956	9.48848997692025	5.96048635743484	2.06705692568284	11.3816104482407	0.935058998350013	-0.544302948451303	10.5637759339574	105.5	1	2
138	2.82786132521366	5.20456248136734	6.82415970998665	6.98955783722392	6.14110192396441	4.30845306644858	3.06141007675963	6.07516949932512	2.94721165671209	4.3742677857354	6.11364988979024	2.07004798463823	6.18650179002549	1.06263501241659	2.01177070953864	4.07922512646911	6.95950233991195	3.49044478179284	7	1.8460713659916	6.56030543456333	4.71956860748734	4.9750551117095	-1.15367577060501	-2.455076376041	3.23768245177981	3.93972650866606	1.27712400015979	-2.00748531582951	0.340262505205766	1.85380195794487	4.2784029197139	4.14318659376946	7.83431814333114	4.32621874331113	9.89220284531123	-3.54937086506878	1.62886684736157	0.456243666724756	3.83323640023192	2.26921297600879	-0.0459832564461433	-4.24286867513576	1.46135272972402	3.16870296560592	3.47033058322145	93.25	1	2
139	5.66340528175624	1.80916733602545	2.74571342204387	3.91547509765065	4.35196408523234	2.04460014694647	1	1	2.89408378624748	1.47119412240623	5.92130304811873	1.16109284762125	2.42818723055029	1.49376676307125	1.38687271010654	3.71521897667556	6.02170497242001	5.52085170509195	1.56892230356546	1.17570064383007	4.52109361306157	7	6.86355398635715	0.287645928477342	4.96165087644465	8.87138210679263	-0.197810982604092	-0.0165886166488757	2.54162035711574	2.71053393833893	-0.505677639381253	1.74178949302804	1.63215794115482	3.3306129593482	7.01610587852005	2.40429929006779	10.4023406952657	8.17725555767179	3.05942058461091	3.22006285883707	8.17353747552621	-3.1976900638132	2.28753719604282	-0.110375626312004	0.0022732747955414	9.45518198444502	95	1	2
140	1.78460788706752	2.91428233958793	2.11726373431876	1.9233471385107	1.30280417003705	5.86034200174724	3.49821300102043	1.195534224443	3.91662146892455	5.49075706768982	5.7482947309362	4.64265669994117	1	3.68764753715122	3.66025926416541	4.70362958699838	3.52953084017744	6.90632807117433	4.43492863426979	2.74010781392022	2.29292753681706	4.96562171331882	2.06115957384077	10.6132060170989	-0.0882515768293824	-3.5503016882907	5.23506112464995	6.30898095406008	2.88592753209458	2.24951247989414	1.12971252193511	7.43898552653448	6.91682468589205	4.68715902241416	4.73910691739704	4.96500012818303	-4.1116018465435	-1.46723798557835	1.16910553486723	8.19475475770909	1.75994508008855	3.72020209780494	-7.26418090402615	-0.457212336110435	6.35745496810925	10.6987328854923	77.75	1	2
141	3.52369133811754	3.37174408896249	3.30164688230021	4.98412278883296	2.45469429748306	1	4.53438841246174	2.0458496324304	3.15204613571025	5.99016353749542	3.54289545786935	4.64899530373494	1.60970995074352	5.75118386723599	3.51262357435809	4.79255397547631	1.92798466662697	1	6.59830782534124	1	2.7760792927394	1.41011035915904	2.18728489731874	7.75369504034786	1.51320761508881	-2.3524683037268	7.26195983847859	4.24050490276781	-0.0223233909618217	3.26491624767585	-0.8193989026579	6.31738694141826	6.43937644817956	5.01063014415446	3.31931126026979	1.8014284190869	0.225908075309302	6.41310644943754	4.49409613756572	10.9262197183856	1.1039106816213	-1.62992552224318	9.58286969575446	4.80865849693471	3.2705688542534	1.52531679162397	83.5	1	2
142	4.1468792748524	1	1.53697699284777	3.57070113188852	4.07295400042626	4.12500232102388	2.77328860600655	3.4047490746126	5.58899440781677	3.75800419916769	6.0686597067289	2.94403976242071	6.15166080322355	1.2746550909813	2.01386481399044	6.58477972825107	1.25062146151769	6.25999154494086	5.57545797235538	4.43087749259497	5.91681743203226	4.28160782229211	7	0.742975457673097	7.62038279742366	7.00821696334885	0.906761147339516	-0.401334757842303	0.570025592567497	1.12998221860336	0.494728459580427	3.05062389018513	-0.0867521392724192	4.37750141602353	2.91312719860968	0.964501640387309	-4.32668326458511	7.49366142704923	0.301374190371092	10.0738502440621	-2.45632330666437	1.60516301506084	1.93913381800802	6.7180811219653	3.40745658255705	4.9084372008676	88.25	1	2
143	2.79521992676774	3.1988492671823	2.81950943524728	1.7797798801475	2.79244289837401	6.11015899942688	2.86591396978885	1.64180876560712	1	1.90189789784706	4.952362207737	1.93117575978516	6.07575096415675	3.22648200553963	3.26439269705934	5.65730084235029	4.5282993523401	3.51401817315351	6.92725237387972	4.71523392411461	1.09170104797319	4.30389834178727	4.66086942739939	7.94929810449942	-1.32945979435087	-1.6299547883751	6.45720931900329	7.00837846561844	4.95373681089208	1.06851505226434	6.74846541408018	-1.72124276660579	2.84889487054323	4.45094114018041	1.59977584040889	4.79026785484204	-3.55541510156945	0.0641421072954756	0.398435318210385	3.45045494802364	1.75824522156252	2.97598314280933	-4.47224447879899	4.06359162916663	1.70677349881866	11.825392184678	80	1	2
144	5.47916388030959	7	5.75395839618472	5.97516619548158	7	1	2.35700905192146	5.49048011652013	2.11307994292809	5.10563677172624	3.4116088043343	4.224907384626	1.62788460516673	1	3.48542335680299	3.77580616534432	7	6.16978187574654	6.53874054165927	4.67163500010286	4.11534935837277	3.23261329232606	3.55239446259321	5.51838290438443	1.99875419131489	-0.247674401356897	7.65521706752658	-3.87368576882086	6.7070852422383	3.86843447588917	1.04326959920371	3.43877985706961	2.53473504405093	5.51315035140283	-0.865191562223659	5.79772973309667	-2.70002431395126	8.45083588821497	4.28989259678858	4.87111105294368	-4.78646921043759	3.5653448863973	-1.84566833998164	7.00279012389622	4.12586760554353	11.2833273894384	77.75	1	2
145	1.23560835067808	3.88806253647099	3.71641798866134	5.70195946800911	3.57656473420693	5.09324963760235	2.97334350070301	4.05793508279438	4.35932240233173	6.69655846801586	3.94486154699721	4.62780430239868	4.55751370810791	5.50581897992184	1.62309562605114	6.2987985407002	3.8346004687124	4.61810372708084	1.10098923698717	2.93108724883533	6.87803861665946	4.9909515138524	5.75234691039408	7.30237125978637	0.172012027010841	-0.533873924270799	7.87855575914268	4.95668463497527	-6.13785838375388	3.01081326093516	0.7620029767936	5.64118530988558	-1.4927578742906	4.04373928818347	-1.24791348488916	1.16052777521066	-0.525208962266904	6.09966596165818	3.11813303633287	9.26750825652213	2.06091537533428	5.16936535381023	4.10418592279479	5.38201754261731	2.17178724761595	2.48832976273345	94.5	1	2
146	1	6.24548811513561	2.06067772177471	6.64322904722812	4.65459824822336	3.15927691783825	1.48208472949013	2.12388673588191	3.25393209076142	6.80305530053681	6.79317510543089	2.3173983674498	3.76067305176618	1	4.54939502779017	1	3.05417218513075	3.07736894587536	3.57616967279897	2.91318547471523	5.66086701937454	1.75130708514772	4.92782723480274	10.4882415398968	1.24997285156851	-5.74579792245225	8.82889856965595	4.60641213694681	2.52539534612503	0.825894291310028	2.66904677990372	-2.44889075066849	6.82520755414247	4.25246748426715	1.21591990138331	-5.14329477939488	-0.0568242741361026	3.28999614430718	1.03394309925927	2.35463428086267	4.53793703092755	-2.25673722440855	0.624691401863738	3.47807635651551	5.52807612490686	11.4056175063641	86.25	1	2
147	1.22187867498991	5.33804167039207	5.47700971776276	2.10594085507878	3.04384400143015	3.99930282527523	1.33018599325561	1.35048969028515	1	1.68781761838334	1.96244076166899	1	4.31577975568225	2.2233642640728	4.59036443203145	5.25208877932019	2.34311400196903	1	7	2.5236663341259	6.70361686653468	4.9361370605284	2.57698395518768	8.94067843548514	0.229499908265869	-5.88175408580451	4.21257396853161	4.89575691654628	16.1360746272541	2.39907746940745	0.777090732580955	1.90802845081635	-5.7463410532935	7.85689690542655	4.78774505475604	4.05841749571032	8.96487964935246	8.01673975194341	1.07427314538232	6.6871139430297	2.33604714016667	5.72088688572476	-3.76685337966411	9.87510103077636	2.25871223910329	9.3961277944422	93	1	2
148	5.03251170468552	7	4.66170567395296	3.43426824530444	6.02647767164168	1.19691300768026	3.05349835011663	6.03042469965546	1.11782615431992	1.31239546937513	2.76351897172399	3.21924221286948	2.28847843387626	7	4.12189574001337	3.77432979872875	3.73579153414667	4.04505631010826	3.69478208579748	2.2329556829392	6.0595569354929	5.44041971822479	6.46148348522607	1.75944958866964	1.87603987349501	0.321695168426378	9.44145087439482	-4.2275013497112	1.20021743977435	0.485474698729707	1.2875978194798	0.945799041622521	-0.134054486259048	5.71095929800906	6.41357717073052	4.70205208863516	-3.92944233730103	0.531741121624234	6.26788559737061	4.08065385614436	0.219791051072505	1.10714731681159	-6.948882408375	8.31067128035632	3.79263041759117	5.18239298813609	82.75	1	2
149	1	4.18216662417587	3.35390756968918	3.70114022774443	3.77019194621134	1.83919559317208	2.25919867937004	7	6.70564477114138	3.78127821097573	4.33052594108491	5.41616139742419	1.12237300065029	3.11053969383973	1	4.88478693108816	5.06516733343748	5.39365059166571	6.88600089907954	1.98251011142321	5.94184598520459	6.23631773462398	7	9.73153446927278	2.69495599700839	-3.57206216046416	10.3978860057932	6.28161082506058	1.73780316384584	0.0443710812594629	0.506598919708971	1.73640570254292	3.39672366801752	5.90297024535468	2.91572656890823	2.13822567836888	0.326202858751421	1.07655004607386	-0.0660724570711255	13.0566854748196	8.58413647779223	0.793907541310268	2.22870552544946	8.57945214864446	-1.77385918267922	3.03366675277631	75.5	1	2
150	1.74971639069318	5.1282249509696	6.79606633865432	6.51946325482407	6.97047649127954	5.41129690685864	2.19472136467747	5.90666070739694	5.42268672509613	6.00916204958127	4.72142894953282	1.48216090121311	2.46089312516907	5.40530553860568	3.04167963866842	4.01200008726098	3.9604866959805	6.10751125226402	1.33828953218095	1	2.53478075577309	1.7505912864865	3.83486852083176	-0.238800256330533	0.190027474009131	2.549125938644	5.05621419451147	-0.144173554376446	1.42606308842922	4.58666497527435	9.10801075864649	-0.239849406564136	5.69640978819607	-2.88256496388348	0.741329737811986	2.05744636478507	4.96033367173209	-0.458460294318938	2.00672978008402	5.27743097260552	1.74433015108977	7.42733947677735	9.50316196517339	2.06189607292904	0.0644684195301829	3.80511586296453	90.25	1	2
151	6.35322616211091	3.66148235916172	5.97501503843939	1.71639680383611	1.03366346713693	4.73870941361836	1.77922032848869	1.75562454927091	6.70385971331515	2.74540521733912	5.85594632442268	2.55886515021736	6.79558096740012	5.3499157359748	6.28510243093292	6.01139492554071	6.41708876850773	2.6064947317684	4.14375288820439	1.87266696482297	2.4807140888643	5.5835640739421	4.51654075231464	10.2068864284126	3.77950666652967	-5.55360295934418	8.31875126982867	3.76793514611074	3.13920479904187	3.15835053780464	0.891155308612583	2.24620427178745	2.16036078161694	8.11855946684331	-0.682514690878289	2.15866507112017	-2.02880575326501	0.00247468309088596	4.8450132964374	11.7580044855997	0.864138481943225	1.73760638329756	-6.68610977739104	1.60095927913055	5.26974800057007	5.98481602287392	84	1	2
152	1.1074544201527	2.41913249505541	2.96615523657777	6.76082761165746	2.07675475094209	5.55685192040619	3.0462349058675	1.86346338588228	6.23812848572227	1	3.23392178488904	3.79568249902785	1.42438470460363	2.99351547477739	1.37975287141029	5.74542097233691	5.22368544466452	6.32745762708474	2.39443320986225	2.33448779077733	6.0635137133374	3.56639760263867	3.54528041282536	7.22977802678008	1.59269122839305	0.182317668011461	7.75987285767809	4.55734199487231	0.295886860782374	6.52548068075372	7.30284823289932	0.665052916030591	3.52710396877098	2.40945215995134	2.77968561364303	3.15404188172399	10.7586940781062	3.22571523879119	6.3997934403398	4.23654321484917	5.75015860567197	-0.396452691046628	10.5659955000752	7.15406380692849	4.72250312492769	7.28533612853133	83.75	1	2
153	1.82034678378861	5.30447045130436	6.21002432594256	1.82133418274748	2.9266884216873	4.40981454875944	1.77197470319621	3.94713484191815	1.76584234480245	1.13323036985411	6.96111036633508	4.57692744854918	1	6.70237845494752	5.96619006952661	1	4.31329227351257	6.6688929660356	4.16518696143671	1.62601046547564	6.80418583882986	2.45457116462642	2.02145615676005	9.84461673648431	1.5514564282369	-6.12771687115524	10.6532411298514	6.10412959833273	-0.634422402917412	2.66361968390977	1.04964414533593	4.62928398586666	1.6132414743726	4.18782851313709	1.22183658669018	0.809768602879331	0.678812502923024	3.08172342405278	0.676863624116299	4.42818913886019	-0.257056776781803	4.16566830456671	6.36690091426935	1.89483448337945	-1.28534460271679	10.6326099662419	80.5	1	2
154	1.28063743675993	6.73038696647025	3.38430577833489	6.94561228728338	1	3.25748271767842	3.97723231092252	2.10396489209835	1.52269776744701	5.58502632622321	5.53710207541776	5.75013783117766	4.17517630259558	1.87594262607095	3.0982207570595	1.3306063216559	4.7579774841399	1.36623496922234	1	5.2374267982241	4.00435428907971	4.93680849633527	4.9095994651323	11.0480804265022	0.124990438262273	-4.02683633357577	9.00388612102223	4.0429146764704	6.29522348622311	1.26701514851984	9.39165096821027	1.93775107341351	-0.444507697635618	8.46252584350559	-3.03777338353574	7.01726568722484	8.31338342310307	2.32081037540895	-0.0250943412111307	6.40348109841044	4.63203897095697	5.74272909652361	5.43182810296516	4.13576413404031	3.04997871474324	10.9018528902906	81.25	1	2
155	3.43014717191008	7	1.87872981832298	1.09283905980943	3.4281304288451	2.13253132194901	2.17336509713973	2.0620243084386	4.76737910860946	5.43933055324948	3.28575738526612	3.65522905740078	2.47498520664213	1.84598083969642	1.83732735693438	6.79462001096541	6.10850001292796	3.67493747649503	6.9009853413576	3.87706149869017	7	1	4.9203623876749	-4.51744193459851	5.42182570875826	11.6718789551511	-3.2495087423865	-0.210557714172967	-1.27899834733516	3.51434677496691	1.35800736128332	-0.764278150340379	3.41551405051684	5.80074765192612	0.192366503313435	4.27182491691741	-2.62198397251929	6.58816150302799	2.55783215989975	3.67198579804431	-2.77299567665596	-2.0438591930234	6.73176103480068	4.20115341243755	4.20968239263632	6.83628453449332	84	1	2
156	2.48238223708134	5.16589958409361	1.45144788209902	6.93056722210818	6.04772069818393	1	3.01021839940236	7	5.8452961586851	5.96463531700627	7	6.76899063085229	1.32488619350664	5.75753566342387	6.05579926414851	6.75083480733899	6.97234357061835	5.45029731095468	3.35788587403266	6.41570952593906	4.26872687646051	2.53412031331787	6.36179239662551	9.55081245426677	2.30428672946761	-5.73919546052592	7.18575893773308	3.94537674649038	0.839480707813401	5.2304661121829	-1.95777273311331	-4.73863860318558	7.40358985805159	9.08227990126437	3.42006784908395	-1.19805531876862	3.12151795477814	5.77646713467439	8.81601624733459	4.88615981416232	2.1209063689673	3.4245962658666	3.42722654752638	7.4325099770895	0.881082859589939	3.77771137168839	79.75	1	2
157	5.63463929962876	7	3.15307512307661	1.93500378866077	5.17544413403035	1.96420636017729	5.56218252690586	3.4258732226482	4.4312503837894	5.23406417941496	2.40052225818577	2.60311467077609	5.91972204811036	3.01225564387546	1.84760310855288	5.42386739713832	5.10251624466708	3.38408515862342	2.63138566694206	4.83839812856494	2.76627355043647	1.71316765112792	5.27626274057279	-2.3381909084519	3.33042428653077	11.0520380959932	-1.57510215854416	0.911612479149856	2.75999290235544	3.64868979447006	-4.53694039075693	3.7918577576033	7.20732970583884	6.89750656552389	-1.62728214856352	5.24234445313057	-3.13404139264949	-1.12465971291998	3.72878616367359	5.68088714123818	6.84518984921262	0.632379643776995	8.69167019529274	-2.42035309053827	5.86892096328968	6.97856858701384	68.5	1	2
158	1	4.68755149839962	2.59259731731164	5.00804008313351	3.63004606715356	1.48441724468961	1	5.83107918501114	4.04421686755502	1.1684319835404	4.37669054770736	1.49243643310565	3.11423684982528	1	3.92591194723768	5.46035939719704	5.51522851990945	4.17591924902057	2.66990051504123	5.30718021087719	6.49138998705653	3.80468774340051	3.87638652365666	10.2154425745375	1.5733399007235	-3.38607342538269	10.3211206103629	6.00815168584766	6.22491288900848	11.8566860564402	10.2399733409774	7.11799196904586	7.66105803470691	6.75495707822169	2.10520488828037	-5.90867226186619	-5.41533302276035	1.45398583199151	0.509330203193216	4.94769320982697	1.23797858978055	5.16745045793056	2.62108022023191	5.21769358409699	3.20954299639144	11.6891965966159	90.25	1	2
159	5.13988144026157	7	2.20079126496631	1.97680104780093	3.31392276324965	1.16377243243942	2.86626514072521	2.62355686843623	6.40685948197799	1.2421057172745	5.46885526117614	6.14041872530516	1.49078382962237	2.26982208264136	5.50237322449969	6.18021775332319	5.44774210193433	2.47331895621244	2.80645352345591	2.92874254909489	5.10474617767735	5.06848121745208	1.36598558377449	-2.03364520075301	7.49652743970957	11.7046939311341	-2.20182787470198	-2.34567637285767	4.73896972386828	5.15808443170474	9.49363373145998	4.98249862880153	6.24442947741346	4.63563639882393	-2.41878931501783	-5.79420575894292	9.04179051436834	-0.235220472432723	3.88805244097629	3.96536434969605	5.45912395729994	-4.78344702753289	5.14753498183679	2.73649076842007	2.1757327056682	5.01533079652601	84	1	2
160	2.36513542236791	6.78077237691274	3.70066631926116	7	1.48382933697964	3.41291274959126	5.45274396202988	4.91140869503871	1.27494673600772	4.4309074728568	6.00590461767802	5.15977527234439	3.9643670450279	2.47410324054266	2.83440295705932	6.39293320615792	3.52186177325559	4.69800424720688	6.15349938954566	6.48203577130477	3.31484994565458	6.06009906268073	1.75178537984055	10.8863641835468	-0.618147339477019	-4.56390987033356	8.54520485414688	4.7028309538908	-1.45691568815098	0.788179224801316	2.12159200386609	3.75439400381424	-0.457252045073388	8.74147018317591	0.77432473551276	10.4400230652961	7.4530784018174	0.958593700540849	3.91080759010549	8.61030248998411	-0.531880493108506	8.10699770403211	9.93191504930088	3.54612980220415	3.12402370384075	7.75950161680731	77.75	1	2
161	1	5.93405996965259	7	2.57020474502094	3.04715686147658	3.29411866746455	4.87978551955766	1.95454933843671	1	1.02060502909053	1.99378264112186	2.93253939269215	4.84224005512397	2.83024628376404	1	5.32218606921242	3.7893421072635	4.45958975902353	3.68249727982431	1	4.93674685206733	3.45045499646017	5.08306244092029	8.3356440926709	-0.00995778632728495	-6.20157689062048	5.25046358354166	6.28093092951586	0.0376214330508085	1.48101908556515	1.17156873972885	2.85633893576989	4.12227129978583	9.43450109769391	4.68597855773899	7.09189003129551	3.69117801646808	8.02831312349348	2.06125992206764	6.65341547467801	5.46867924300468	-3.7298126573455	-5.95329182884028	1.86600987312801	-0.82990647128757	4.12468848621125	85.5	1	2
162	6.08435659900182	2.16943389505023	1.09698885540028	3.24260115515836	4.03335283538374	1.67304322778922	1.36598784419328	1.62531535330396	2.03994025586764	1.73676828379144	5.82845797679457	1.51517424011948	1	1.78653238994823	1	4.49027853820928	5.45310496386441	5.39021994006066	4.43155688391577	1.08969705732432	6.27596965901354	7	7	0.317318655021	4.93416737775335	8.95417152564315	1.72396518397047	-0.153625284802344	3.15383352641887	-3.26976168952194	0.23813334802061	0.044448256824768	-0.603916832452179	6.92831614697784	7.35319902610708	1.93559600228731	7.11624231173603	6.90335504410199	-1.11989407659887	6.11297236876701	8.92041467020119	-4.14915059848617	1.92387644465638	0.160894796101656	0.60347300161143	9.55309896257216	86.25	1	2
163	3.44643752133995	5.8242906599285	7	7	5.76907015659221	4.75677704761411	3.73163087222607	1	1.00389536534354	2.51439178801083	5.30816113490514	5.90587195827262	2.90597678134451	1	1	4.91706624513688	6.58561664218873	3.00741934052743	6.77545355644231	2.92296605035688	4.12588042618466	1	6.21339666119338	0.594721766829782	0.55432856088914	3.07069378117761	5.83160382432339	1.29805893561406	-0.400164836132412	3.26803911091953	-0.968114147260251	2.83016643326044	4.9486559568515	-3.14478531095391	-0.540239153893827	-4.36790259226623	-1.33682557617126	0.751810405083198	1.09436621019655	9.77907255506131	2.96789790847817	0.764062236102361	4.49694306043215	1.71528976219296	3.83533425866333	4.95462293678504	91	1	2
164	2.9481090844578	5.24389591135183	1	1	3.39609734457693	2.19230609542294	5.94430116388026	5.28338623867289	6.75704389479724	3.24197711183672	2.20453850803159	3.70636924878226	2.23249932503684	4.18133320308705	1.42379745335807	5.49897756599069	6.48994100298525	4.9949347394755	6.28771292986566	4.41760258637256	5.13536974260201	3.63651379684075	6.37719457449616	-0.294732455832844	4.28579030762364	6.0325535062855	0.070920347829018	-4.47747560074308	3.09870876807012	-0.960533718607725	-1.46506330229024	4.15281272512745	1.94382426507387	5.3502364514046	-3.47900020157471	-5.48536696352374	-7.72053060360166	5.71201866540397	3.5491977778602	3.09539170193858	-1.78836318340113	6.88443275520511	5.71340006559632	3.97647907319407	1.12107733186033	7.94608233188672	84.75	1	2
165	1.97575134824746	7	7	5.7812818882524	6.04168667934841	1.13611543338046	1.08741987562121	1.77773744419632	2.19931539500227	4.36143430472849	6.07870871499476	2.55171584443832	3.01413545935612	1.88328903186143	2.95089866945431	6.58139788446277	6.49444845254575	3.68358790373464	6.48443477134802	6.80915993993609	6.48034190885725	1.49351666461231	4.87167891856982	1.46415242441932	3.56828047269234	-1.94185775849145	8.86230768481897	-2.05583796938981	2.38259574579703	-0.641922052022885	5.45052720112894	3.18304999619555	1.14241632816612	3.11027768206892	1.84842964546896	2.54101679779717	8.00212808735112	4.99723816771499	1.2110521898183	8.69424624982143	1.14652430136818	-4.07957019654318	8.68298077412401	5.12214333807911	4.28033381458272	3.76332021719189	97.5	1	2
166	3.94515443121405	7	3.89489580008182	4.98800873242333	6.54482854023053	1.20963059976936	2.63183725927436	5.92974351509597	3.07909836212643	4.12518778721186	2.89090302681161	1.89545064010066	2.50269176661514	1.97688049082194	4.28996931444151	4.54962255251146	2.3749953856042	2.25616628292777	4.88685938684603	1	3.67398462544443	4.27839384558639	3.54854346434757	5.16068126840054	2.60546752056876	-1.04191546468619	6.70655673334447	-3.97356113917543	4.65842070280745	7.06481991836988	6.20285613388385	-0.302641229508024	5.24052448108071	6.13744805414349	-2.96340097530218	-0.714858011082501	5.13858436988783	5.22238583377542	1.59674805773576	6.77802160700083	8.54376056483812	6.62308992992015	7.13143562608962	2.98929063420706	4.76904439450049	3.64943465424745	61.25	1	2
167	5.09216131986074	6.69503428368015	1	1	4.71789114758886	4.13918864779852	3.10953471850782	5.65491980571349	2.9275399106821	2.58344183917763	4.70974519503729	1.71665537768827	1	1.99668438996294	5.22040026936055	5.14242299535867	2.65904328769576	5.16801607425221	4.15325300291175	3.79504919928725	3.51101809191754	1.43227080230279	4.30091802144883	-2.66316723625858	7.75534410252005	13.8452527547428	-1.15227993472641	-1.91567056005908	-0.537980902338462	6.72183828783042	6.14473502585969	0.136861657627371	-3.57833838139446	8.89302512436902	2.37583329822155	-3.72245025771013	-0.820647719777161	1.79187292391917	4.46962736942743	8.39251912700701	1.94935863645346	8.11987695663777	-4.25598941412751	2.72574717359238	-0.602648022427598	7.48883880973467	73	1	2
168	1.1398425061899	4.76404533793775	6.16820217526618	3.34055006324516	1.55886925621595	4.70523459868071	4.37271554952677	4.14984038741984	1	1.71490075311148	6.65579543872553	3.56299918800614	4.42464451678831	3.34055344713998	5.95177425220756	2.84300335653074	2.63855299851691	2.18654867007993	3.96715442932772	1.02732599333094	6.21533611715543	2.76564483438723	5.52623095707207	7.44804087676151	0.153832582241596	-7.28823844616841	4.32141336857874	5.38900934429272	9.92083374188478	2.19158561445225	-2.51775389047544	1.02526687908784	-0.986805352163022	7.55176399388956	4.33217578053019	2.5222167293573	15.7285116582578	7.94975819694958	2.47439636695054	7.66735094545845	7.98294184960867	0.482284325120526	3.61538196702564	1.28732255062571	2.64254397580571	4.45016016253035	78.75	1	2
169	3.43005408834769	1.35226285358568	1.89344983538305	3.58623315418214	3.75296861375806	1.90112148361887	2.50488853340492	2.6432937499003	3.97378720756235	3.47797384988105	5.69906772916575	5.96667796205351	6.34030735836257	2.92376056768638	4.79697580585439	7	3.80475303970491	6.565127893086	3.95095199860822	3.53856516427655	6.49949304762907	4.95706598904578	6.8999188031714	0.945268645049947	7.3341100474897	5.7134414867941	1.46063136335439	-1.48707280804383	1.16122421804176	1.09115849080469	-0.176461304173755	0.614813623405486	-1.02057806773287	6.79662182371015	1.93044939627251	1.68379825981485	9.7135342089326	8.25481905763379	0.404472730980669	10.2373139632688	0.051462691096547	2.67262902339849	-7.1203843182769	7.42088697962567	3.02913311455218	4.3753353242833	69.5	1	2
170	2.90400005841087	7	3.87163971412414	4.27086538795336	2.47763561715659	1	2.65402702042781	4.99474401128884	1.78568533648481	2.21294765384383	2.36313190908879	4.36554862215043	1.87692665933405	6.56984280601214	1.92897379135805	5.33250187219555	6.28104178158839	3.77411104959185	4.2649635792871	1.39012104618228	6.1164467653283	7	4.96944559449451	8.88202877659499	-1.57278754237376	-2.14467480332791	4.04651833036497	4.68680644446647	6.49190694483477	4.34764126409971	5.7243129456456	5.07350235537859	-0.105441669072194	9.49850685152128	-3.76733507916916	10.1214636717983	7.81547347072831	1.61612937100685	11.8022251014014	7.25063540591339	-3.02857369969711	-4.23274729895821	-8.23741133538623	3.34535746620264	-2.02241361336356	4.38198510647433	64.25	1	2
171	2.61799342133765	7	6.50675110753487	6.18155346094663	6.58035331942803	1.76995582357222	1.63634531113995	1.09203632781228	1.28984668390509	4.93487278957649	6.44781185860254	7	4.25235398562834	7	3.94245590657724	6.58903468394677	6.44309946780202	6.66980158227345	6.35293519028991	1.48153574655295	6.99374223795822	1.38225922140801	3.68916076499285	1.66655267021602	3.2702849204615	-1.43298901889515	9.30049759113291	-2.41914061308384	5.91780299261554	2.49365064322778	6.24768718095679	3.51300559571368	1.69672263424775	3.2251180138448	0.279677608283525	-2.00551458586652	8.17658045394776	6.31317025276677	3.99447205780221	11.0502269362527	-2.61504087415491	-4.63188778317989	9.006997753203	4.09570069219998	4.61068813220487	5.23949469640691	80	1	2
172	2.91778023445691	6.54288600766549	3.89398393515991	2.70351518753798	3.32996263134072	1.27691999471885	4.8749944101385	2.61614354758579	1.05757193550722	2.19017694671792	5.89668761279986	4.3818502500163	1.1546883953172	6.88880149269457	6.23479167659718	1	5.95236202945841	3.52414232917495	5.27187932001701	1.90940769342569	6.85314449250239	4.25481024380696	5.95635108615932	9.32510773780214	-0.45696575684083	-2.56340798459811	4.53201885504317	5.14748719821089	7.68590021632431	6.66162628361245	6.74785340215228	-0.84811916186705	3.42952077153768	0.622405999154968	12.451951143154	-0.00615365835510917	12.0219966506355	2.32738664397001	-4.27360505726025	3.5253485703027	4.72132746733081	-4.05586209184843	6.13370924539707	3.50367640645149	4.66613759282606	5.19772743735404	83.75	1	2
173	3.73895211264617	6.87948878667255	2.14522421548777	1.99060149353736	4.74845162611082	1.22881582316571	2.13270077986825	4.76165312043744	5.14932827230739	2.07216600401403	5.95231483936726	4.43335506142992	1.08145395509151	5.51559774434325	7	4.39377118088109	6.52103040472742	1.81015694158866	6.76655111646301	3.45500630916538	1.79937989333198	6.10752874408732	1.73502213766467	1.53125414454893	4.26928958746866	5.8589659862553	2.57671642515886	-3.88563568566511	15.6244145433419	-2.58994164462652	-3.17304541744574	4.66772241036944	4.85331034207334	0.217070637174386	2.5105689999132	-4.46924548481212	4.11196627888896	-0.456506856414681	2.13814428657199	3.57281276677744	1.01077880331445	-1.88691876327931	9.2869631448309	3.16599116405199	-0.280942977602966	1.95357672917705	79.5	1	2
174	1.4808378415152	5.43636785074785	6.09896067358966	3.61443792352749	1.23909517081308	3.37598133437567	2.44949874980445	5.54274232226644	5.08345237097534	1.56066778621686	4.42693494531749	2.98329605471927	4.18681282528533	7	2.29108870463421	6.00122014388998	5.48346906997035	1	7	5.18597929294144	3.24873886781949	2.15695031130272	5.94142464968786	13.2274394630155	-0.371702621778108	-7.07514641501752	4.06958020549153	7.91562846700677	-0.527206529208874	2.38085496337034	8.42767872799674	-1.19113782238033	1.77967320360322	6.14747119989695	0.157176814634507	5.85684882382256	-6.48408069892561	3.26621956200063	-2.02968997654666	1.74625411649432	6.55993904220517	1.69734952593101	-7.02665365039407	0.407976773893537	-0.909078851949743	3.83667356493509	79.25	1	2
175	1.26476560281657	6.42882974356847	5.13000211763699	4.56803239785238	1.31878295035101	2.04133228240312	1	5.48930406373425	4.65462419239171	1.18135904068928	6.57800023407272	3.27837629863913	4.96659286085392	3.88616668571636	3.49464026382026	5.10455816619214	6.07262604542662	3.2134208069279	5.89788317308713	2.63561433385688	3.21784569290099	2.452520444561	7	13.0651099310473	-1.04000835491408	-5.923988449281	3.82878330730032	8.14217979083072	-5.13640858249479	2.1339702067249	9.02184097807139	-1.79169609733504	-0.0332314709951513	6.77462208579296	4.27895977848025	6.7717319788007	0.356239735789156	7.6055927578365	3.16851490334213	9.83563811094781	-0.125685415626675	1.22961280555578	10.3111176502517	1.1153180233067	0.436306837948756	2.69236612973582	84	1	2
176	1	6.80301300983865	5.38879016292812	2.69273379870313	3.18399445426861	1.6166675863629	1.93529258060887	5.11781487998951	1	2.30322506762197	2.39561446473921	3.0694926810067	4.10961282611766	7	3.7632591189163	7	2.90649381638818	3.64955030009116	2.91462617395688	2.48315744239365	1.58035636530494	3.49963486418173	5.01749949490934	8.93774652702766	1.81526737973605	-6.92532013364323	7.25816568690941	7.46060641240146	4.2917989070512	-0.1868689385506	12.8564197259208	3.54301326689466	-0.447066252584264	2.18370033807004	5.55016412447914	3.75539210541404	5.09790291226364	-4.27105632777068	8.10359285775932	4.84653116397617	-4.94883249391233	5.56847432904521	3.80620556424824	8.25757587507777	0.673096783944755	7.91624761945079	86.75	1	2
177	1.73634686355246	6.07019267393215	3.82878845121069	1.99050478300232	2.15131819111694	3.38920992462416	4.39444220208341	4.56065155034581	1	5.89462987251661	7	1.68074448980274	5.99803745941992	4.57937792925144	3.25744076524145	6.86421928350172	3.21837782993989	4.97407030356366	3.08042406976061	1	6.65971309669398	2.33706233672365	2.17827857268277	12.1156537773063	1.40029196288425	-7.67163873753616	10.4357885329479	7.63396333208307	9.03253383894054	2.32436639075589	8.79160443995105	3.56825338376707	9.57150250575273	5.3064564403645	-2.58089514046352	5.79301220091569	-3.59760550638251	4.52712703940889	1.90619262772779	3.74594193581336	1.5619008283604	-2.71796845079405	-5.93872331044747	7.24448923271092	6.71936963426563	3.85486151113845	67.5	1	2
178	4.09894434932641	6.11803415032456	1.76739209647147	1.32846916768069	4.83192605094079	2.04419923103792	3.54139404366272	2.32922857342058	5.82772785129096	5.79953036149839	5.21713669021164	5.94114352256774	1.01593922134128	1.39561098895659	3.69134444186487	5.16699615347581	4.41345167582298	2.02708285919828	6.14641746005073	2.66530043049101	4.77370052725973	6.98536090952188	1.90165069577015	-1.88530657193995	8.0982745410506	11.1646414968709	-1.1206850498154	-1.05165502977164	-0.128369577346902	6.65513014720878	2.48258091583943	2.24552826856636	6.54246088941718	5.87237937491577	1.08036230736449	-3.760015227928	-1.45069626431345	1.28390531694399	1.18501074785783	3.76540118250342	1.42290770909588	1.09252029937824	12.8016314496401	3.53640536209709	6.70108075782984	5.98148968047565	89.25	1	2
179	2.98536716582302	6.98329160066213	7	2.41651350478194	1	3.68667876419767	1.6335891507268	3.73443203196712	5.72335929860122	3.11548117807714	7	4.04978381919491	2.51466319062154	1	1.85927502636512	1	3.78505483892988	6.24040291635745	3.80156752475965	2.42710822540548	7	4.00409076272661	6.82306502938511	8.2927169087166	-1.46292585869125	-4.25166617700005	6.33985181531731	6.57820831034691	2.54213590783354	-1.52970438553141	1.22932539174423	6.66341238469335	1.92680841200339	5.3826731511953	1.80651210953443	-4.06890278786218	-0.0787557061794553	3.2134597778921	2.85222407401953	7.3984296754033	1.55566952215191	4.16851025051014	-4.67596569156191	4.19727303659983	-0.685514363944952	6.67492552888268	77	1	2
180	2.51276809587265	5.86709056799135	1.39832132343647	7	5.91903434920243	1	6.67201323423583	6.85625871954557	4.90570303606124	5.01698697350178	6.91444233977724	6.33049069815856	7	5.82089601496311	5.37617670133738	6.87266478428045	2.488461634956	1.34060065775086	5.837467399677	6.93359265707551	3.2715281628375	1.51401130205977	5.50324966557255	9.21978219898426	1.58611504494195	-6.44157336391906	7.17573225502116	3.77630495474902	1.99433780236867	5.21561103721405	5.58289326748061	-4.39345406760776	0.747331705890168	8.51295110809567	1.69324529436756	-1.56578445409621	3.55529461663618	6.51690153748396	1.94784286157665	4.28188398044232	1.93438829559129	5.54406181592135	2.61567600598702	5.59740291925171	-0.652145660620643	2.37844894339779	77.75	1	2
181	1.89524078514082	7	6.38799897866914	2.68540532716617	1	1.166011195806	1.59994491367154	7	6.43671056707058	1	5.15241579367898	4.29150670300478	1.93546956492089	6.88530097260557	4.59793418603179	2.36651708701919	6.5142177065722	6.87455884700097	3.21419400401767	1	2.27218854832385	5.10837650470921	6.18027195624741	8.32493424985829	-1.36891020780373	-4.88674769621976	5.97591350004619	5.71676371944467	-0.102917292971876	2.37919188792822	0.600796730004665	1.63102013251516	4.00935112592757	6.13988119691317	2.18105528535681	6.85711258992911	8.78703272047173	-0.118825310596503	2.87185197795161	9.77030458909798	4.36953732846277	-1.88863249759781	2.39883551392562	0.483854414722756	3.38749495372284	7.16320298327228	66.5	1	2
182	5.93103549302051	2.31044771330946	4.81794885906702	2.04120988482189	2.4345795631661	5.10450086466395	2.23123011825257	1.95725738512052	7	4.21389242730645	5.98067988739444	2.60171493164128	5.74327793166699	1.05887464148371	5.01886336479698	4.73720483318876	7	5.5497798527725	3.33764696887032	1.83282350510881	2.07999386697354	6.2530429979887	3.58168818252831	9.84907126312509	6.91879240648564	-5.43346266815531	6.91648969598519	4.66720053946766	2.1183725032225	0.0428588272335909	3.87887976707832	-1.31134399168468	3.82622434545448	10.4433086686206	2.73098987334329	1.51060688970204	2.11582205690025	9.00724410261667	2.56490227396302	10.6179922111934	-2.61967451318843	-1.90194658777559	7.09296418286328	-2.42224228118473	3.83699183985246	5.75679343232078	84.25	1	2
183	6.6494671276775	1.3448312900743	6.79544919921207	1.7513728051105	2.12593167449213	3.69004969004679	4.10172528243585	1.01975348768603	7	2.2869441373566	7	3.08637782833772	4.92809438014738	5.58404352341779	4.57454469401864	6.30625836666144	5.5373059957924	1	4.39398247228854	4.10291229409197	5.25106421397615	3.86408615093143	6.37052147926229	6.70982213899581	5.92209345997823	-6.51275929414291	7.96848380361091	8.62768042347393	0.61039141492395	1.53191557879055	-4.26220016552023	-0.629769460659207	-0.608613294107316	6.91620041358781	6.94823095962998	12.0090087765254	3.03709250545271	4.55041322070145	8.10869267409467	5.3020844555481	-1.95979107013802	-2.39322694424417	4.20859075904619	2.89943811572814	-1.96885715766556	10.3993864338406	81	1	2
184	4.04209602427446	5.91823194404023	1.62656938567822	1.18207808915746	5.55212843657507	1	3.29578399737173	2.94561843260376	1.61738214471546	5.28692080284809	6.43154084880889	6.72502221656383	2.64402845287256	1.57334418225739	2.80862429145746	5.73347104651626	3.85499161216669	3.17958901090393	5.79365272134642	1.75475743375261	5.23308737161581	1	1.64556145055156	-1.48986675378105	8.59164029534441	11.4291687126489	-0.416464225784393	-1.58776491616548	7.07956836324567	5.84325210482797	1.89561670231194	5.59677207867082	3.11159102440853	7.29185328080389	4.26981333627795	-4.12811595188878	-0.918143664679982	1.7859401497659	-0.626559124686471	4.9296510163444	1.5604695422065	1.49138029707182	12.6490435250418	6.58807419408485	1.75905395385776	5.65029728510533	90.75	1	2
185	2.62067940123078	6.28139561896414	5.0578478311543	6.62104866139133	7	2.09387076740531	3.77938302276859	7	1	2.77184234329612	5.57627864662341	5.55964136894619	1.90741906393063	2.15516603167645	4.88268487680582	1.44388766440775	3.18396678291733	5.94754537599794	6.9194704585106	2.03127429533542	5.5946318051578	2.05612542322429	3.0954204435217	2.35572590333997	2.8198820324287	-2.30084740992863	10.1651658978968	-2.23948990934869	3.34748399568381	3.22193700362969	9.08388755311674	1.22722574600559	5.53092662219424	5.54876344562278	5.69066581702557	2.46970437865374	7.1924185070795	2.45951326064752	4.07721723158038	10.2044957784433	5.62476577141683	7.32833800269208	6.84743002385468	3.4988513983778	2.88716055199114	4.63300430893687	69.5	1	2
186	3.80220820569079	5.36384354401296	1.59413398446051	1.04052095070687	5.34314760851489	3.07224243959268	2.94010824277964	3.4071204458127	2.01239763393577	2.00831441933098	5.03802130651819	2.60242860801109	2.9362465385067	1	1.66141201724135	6.20403225797166	5.88557739190935	4.04275821908912	5.89639174033758	4.64104012060426	3.19152690004393	1.7975396600928	4.9279030918428	-1.29716932531769	8.23260323089372	12.1930677403686	-1.00155623379776	-0.274921603564208	0.892270536377525	3.7864717881931	3.90786492314719	0.982884885952379	6.46752032672221	9.7332042368519	3.51407537538111	-2.93862445023171	-0.270559416886357	1.21839470692073	-1.83179298461549	4.93639586749805	2.15201441968683	6.29445057736511	12.4454049762341	5.77534332653484	8.00960990804973	2.79703780787718	88.25	1	2
187	3.15742849470146	6.80702564661087	4.38261728085291	5.12514228413206	5.77499592505742	3.29855601346667	2.68837043758908	5.07458190195275	2.67106646075651	5.32659829324489	1	2.87564833532396	1.27741114245154	5.40682556899496	2.62739817203034	4.53200333666862	7	3.19919440004714	2.64194224029783	5.2596190525849	6.56637846922781	6.3528144663006	5.86783643688091	2.50167308185363	2.92142389882484	0.681864353333983	9.72205179324273	-4.01262504644221	0.117640569500834	3.10215908046459	-6.60452651912431	1.95597621908433	2.77363527465572	3.84985778726499	5.67992849891584	-3.17020003696219	4.73864969601693	9.16896074692407	3.17854105353834	8.98832110839258	3.26610464572383	-2.6443036877201	3.56037604961131	0.311802148829162	1.21437637653367	5.5310467089503	64	1	2
188	6.33903556523214	2.87331193002826	6.27686438599772	1.89170924576622	1	5.29965376366414	2.98678359617429	1.10555084462069	4.17679590130811	5.46249719026997	3.51787963378414	4.23206756816785	2.96031186415167	5.82098208462956	1.32940429675512	1	6.51670110358925	3.55443583319426	3.96331976198412	3.49418531203592	4.21993650510451	2.44672491422631	2.30600756673316	10.5881823086502	4.66703908218402	-5.43713266565335	6.53810952891524	3.97740548654187	3.11232737915932	-0.88808064343135	-1.74487860860605	6.84623161276855	4.93553814570254	11.9830518782729	2.63196991733815	1.33823333940718	3.74487428180941	3.23179885581491	1.98229610262778	8.27253760112036	4.04060225299131	2.40629412057305	5.74856828170084	6.75399939745894	2.37219137905517	5.20596054147502	68.75	1	2
189	7	4.10693790913134	6.474503697932	3.29857154166175	1	1.52828831322856	4.86947919090092	2.1673278820587	1.74168484679833	3.39327804637501	5.87093361542148	4.46933848925083	4.16922594694059	6.82315139096109	3.94452279962181	4.59463014617953	6.51882756806422	1.38960999613038	1.53525718775081	7	4.72045853628861	2.99657290455154	3.5418961491955	7.84767730364079	6.32209099056378	-6.47848101928863	5.79236157051182	6.95115102380809	13.1104891823062	2.30049748071903	-0.321237237426313	-2.19389619368776	0.892909035148796	5.96723307826009	1.61969431225013	-3.37659783298018	-1.17688898877054	5.24161573217901	4.32159459751303	2.38587351773188	5.45125674728795	0.458315774759678	4.2642134370524	5.31404721810903	2.14410789506458	6.08452922271531	77.5	1	2
190	2.82107659544046	6.95467313894569	6.87055957195776	6.9762412066467	6.34124618557556	2.08626393603646	6.28029014673852	1.52355897624505	3.54658297633892	1.61226559407778	4.65746430610855	6.9917717582999	1.40266897701403	6.52916859517583	3.72406844323536	3.46527528184849	2.81268890801717	4.12609711042143	5.89981149791854	6.38668259597197	1.20969004195151	7	4.04108181644315	2.40365848726824	3.26268086888356	-1.48400563260542	9.65230434802731	-2.59809518772818	1.90135260576157	2.31910632961451	-0.758714994931804	2.72952988118037	2.50848230744399	3.19719705656022	1.45839608806813	1.59777979283537	0.200280672189977	7.05152045386621	2.43357443177695	11.6021093605043	-2.84944466282271	-3.74391105674091	9.01623255589269	4.53572592635978	3.58920144026643	4.45881399703972	75.25	1	2
191	6.79899116766191	1	6.89101040993353	1.43398690672649	2.10081454306802	2.67556135587475	5.31098831229366	1	6.43454327003868	2.04272797903102	7	3.51393025970644	6.62304796980806	4.83006938434822	2.93753933013291	1.99068893428413	5.52862454857762	2.64569788828406	4.61073062613722	2.2767787314731	4.38385889022384	4.84284415036783	4.970933620816	9.04751886046769	6.41909359283505	-7.1141516654564	8.27188095371381	7.18401886843165	5.52111923691296	1.64311234521836	-0.61652556262131	1.18597378600874	-2.36339870323938	7.77770470247375	6.02405960077438	1.93029177559621	9.2581325000733	-0.166114072517314	2.37301752809953	11.1029826642305	6.21351117863367	-3.38604090883548	0.852503748281863	4.75491218060405	3.60151814284269	10.786215271749	67	1	2
192	1	4.73187378129928	3.65652136866174	5.43425161608811	4.43856920704965	1.49049075913662	1	6.95963112435686	5.29272574945683	4.5835915721669	5.42222827530385	4.97672773902215	3.78241376236528	1	1	4.61978713241062	5.08220030015421	5.09469615068352	6.2985493510395	2.01475244608576	7	2.21021637610395	3.23810588318243	10.0328190879276	2.55748496749868	-4.78858455906004	11.490610034688	6.63133714944065	0.701700869190279	10.9362640842931	-1.25344226409316	4.90293881368215	2.03578262150903	6.37451843086042	1.86365176934275	5.79206670725419	-6.77693700741939	0.707269824612974	4.17162612521731	12.4020664494004	3.96762690487612	1.63873933932512	5.80846065173648	-1.66322392028737	-1.54605322386969	3.08898989471963	70.75	1	2
193	2.62221964220325	7	7	5.69866261757957	7	1	1.51871070038042	1.56291817990199	2.05308175245308	4.95651202577401	6.84508635950917	7	1.14266130193582	6.9550718075037	1	4.40012815238785	6.42315198386983	4.59281065309576	6.98835673808999	1.04349370191681	6.07119533597642	6.62441238768293	3.42425149695141	2.42820968605086	3.10289202202984	-1.45956368669149	9.56901402629285	-3.15958997003444	1.92339930531757	-0.46575360833079	6.10637732476212	2.94461062291612	1.1037083203831	3.80761521411151	3.90159719095342	-1.53927963732551	1.04533460900656	4.36404498782008	0.863483546618226	7.93588025733553	-2.48670921067793	-3.23115357787232	9.30578950816778	4.41327072403978	0.847507626306761	2.67034312375957	69.5	1	2
194	4.1998458757204	6.1305809274221	5.99590049243106	6.25569677066507	6.79158323664947	1	2.17396348785361	7	4.7366309847102	2.9280789210501	6.41820421603794	4.87113693991625	2.41388857041386	4.51136984940542	1	3.72620716257193	1	1.32696293008351	7	2.44467125481945	5.00116299120842	4.66552117852076	4.47551506930203	3.37598627149752	3.90508808530543	-1.95968729104435	10.31773693587	-2.55695805121309	7.2634340523036	3.62459711951539	1.1283360534246	-0.597440536140027	-2.06273598336236	5.01414826813303	0.372085843551683	-4.91614377061114	-10.3253814358563	2.87706609377831	8.4672082752849	6.32268551674778	6.70195683048936	7.8894687443035	-9.89000843649268	-0.76619432399311	5.06668661421981	-1.17010390321039	85.25	1	2
195	3.59948693591955	1.07709929005385	2.85761122991559	1	1.31034564229846	1	6.66016167254577	5.01678479305036	1.64055699753078	1.25880268794225	4.24031064651677	5.80905003658966	5.7459775206653	6.10242650170002	1.41416745846286	1	3.75508524076377	4.88232348248956	2.21729743999754	1.84336238466431	1.98460480233586	1.6509720996	5.61690466832014	10.3162074252911	0.0850348214004274	-2.58525810364341	3.84992657164501	5.35351675789933	-1.77012938602469	1.41497961458877	5.3585286013973	4.00050145817465	4.15447205968483	9.08518532504969	8.95730473260307	6.4723857663661	11.8666997313152	-1.23326618779344	3.85100456449062	11.5338566381234	-1.26424597058299	8.16239203996057	-11.797226079584	-1.54813137167619	-1.46312594600854	10.7091258092663	81	1	2
196	6.91609540230227	1.2356220285493	6.07595049428953	2.23163076511889	1	1.81162378517944	1.11046897575378	1.21844817364363	7	1.50836203073836	6.34284352523136	1.56404980969431	5.69873466005468	2.02131667328829	6.51289938681414	4.53567963363248	4.96772908419512	1.89869817848536	5.71683253373935	2.82938504207803	5.15892369674209	6.43075864256951	7	9.44268280643938	4.41087625857369	-6.85892471155586	7.88176843557773	5.57500816088266	1.20278454652027	2.63530458560607	-4.44668327152132	7.17502418044603	2.39605093463534	-2.6152747718801	1.71605196200528	-0.802487080779287	10.4345122789948	1.26570177396786	1.97202212436635	8.24076287451001	8.22404596402301	2.23217863425062	8.67660792616886	-1.18636068615385	1.34765653316839	2.69363117982217	69.75	1	2
[truncated: 5 more columns]
