# Supplementary material for: How Are Mate Preferences Linked with Actual Mate Selection? Tests of Mate Preference Integration Algorithms Using Computer Simulations and Actual Mating Couples
Source: PLoS One. 2016 Jun 8;11(6):e0156078. doi: 10.1371/journal.pone.0156078 (PMC4898694; doi:10.1371/journal.pone.0156078)
Supplement: S1 Data — Newlywed couple and agent-based model data analyzed in Study 2. (ZIP) [file pone.0156078.s001.zip › S9/Aspiration Model Data/Aspiration Couple Population 01152016 232926.csv]

	trait1	trait2	trait3	trait4	trait5	trait6	trait7	trait8	trait9	trait10	trait11	trait12	trait13	trait14	trait15	trait16	trait17	trait18	trait19	trait20	trait21	trait22	trait23	preference1	preference2	preference3	preference4	preference5	preference6	preference7	preference8	preference9	preference10	preference11	preference12	preference13	preference14	preference15	preference16	preference17	preference18	preference19	preference20	preference21	preference22	preference23	fitpoints	sex	algorithm
1	1.89626963055014	3.64611540672249	2.28635715250866	2.58182253532441	1	1.13675201696611	4.91393021205928	6.62072804660101	4.04145273906204	6.0693175586053	5.416050304337	3.5920682831407	1	2.95025610896656	5.18067730848585	5.63159121152795	3.84948071382887	1.49559910034014	4.59530606454255	2.53977756398044	4.48072423013917	7	2.7667317250293	1.16469159165464	0.881317874564733	9.16008090217885	0.276403904403071	3.37743099246916	4.69770638396686	4.71544847825133	7.00809209664542	2.55455496321366	-2.38088150764048	8.14145747769508	1.48110190343903	0.692607713969049	2.37504464905771	9.97517277179248	2.18987538021589	4.80043729267056	-2.36869515732263	0.759216664747916	-1.40618530401095	5.37860025129872	3.37107061304487	5.84117154487627	101	0	2
2	4.1266297767517	6.6452858005384	1.1345974290075	2.31386802478337	2.82279280239787	1	5.31173943648654	5.59177359029498	1.56408764847771	7	6.33015312361085	5.18463766968323	2.45858348276687	4.55181696666621	6.31032360635162	4.25997013963296	2.68288581984182	5.10769441299575	5.1209953003643	4.02400840924716	4.11259048298352	5.58419902586821	1	11.286654934435	4.8316510985508	1.22823884066763	3.90694755193636	3.00841073864005	5.08155880352031	4.96849633264587	9.71164338207637	-1.2224751555553	-0.760023222883385	-0.415555723734621	0.937724895979676	5.7840990559809	3.88121100102595	3.96961182007376	5.58224452041077	3.70520096439577	-2.42345146155224	-3.36819785611729	3.38188631063055	-1.33427097331387	-5.11901503876729	1.3510918793655	98.75	0	2
3	7	2.01452860044437	3.56178813229065	1.24348994270156	1.58129942012672	5.77375247160777	1.88259264428065	7	2.79348957815697	6.45181289918525	4.12979598427217	4.6945706683759	5.26052479641423	6.52567469562373	1.78953084495096	3.54246406396538	7	4.72692155337861	6.04927009380635	2.26479706944743	3.42113630081389	3.55287082041742	1.05745353031295	9.19817613636588	-0.0140602944758084	9.58545929203597	-2.13633232930381	5.36510271736418	3.02579067249601	1.77571301916026	1.87677310790046	2.64550036126546	-0.333496730077169	6.87302631341476	4.38658680717705	4.78948511614486	1.97100485970568	7.9236959667008	-0.549292185824246	-0.816736168973214	4.70444889669053	-4.62317598390192	6.52695517163699	0.985530581251976	-2.52174350261555	-2.84837055328808	87.5	0	2
4	2.17411320152867	6.14632311793685	2.75516198300373	4.96992452990758	2.95318343248888	7	1	7	1	1.20097495916768	4.18057945327249	2.16214208392799	5.25611193697794	1.65484233129915	6.68036630065044	3.94209330078047	5.43682274920036	5.76990777508876	6.95933691591115	5.05437955021854	5.72872384189034	5.41075110074857	6.22889585170058	9.1011438620765	2.02640603091454	0.894927878911868	5.10564561633348	4.94280188333425	2.86678494094165	0.904387061856296	3.86484142595468	0.374992045818075	6.33946520392669	4.17814065842436	8.61834200680449	6.99636227637912	1.54098318947447	6.30970896862118	6.3340917559755	5.5533611721631	4.28644056893117	3.0061051060451	2.51028217810089	5.58119187106625	-1.05752984548082	4.18364358497386	91.25	0	2
5	2.56757281129198	6.13728319586738	2.37967959741993	5.72781006592331	1.61747825551453	2.47690685061742	3.65787379659642	6.84636370525361	4.67525863502894	3.95692707244342	1.2484371433712	5.51645662569402	5.01525247691405	4.37285525705489	1.00154577456716	2.83692738718004	6.58629950976133	6.3611761703203	4.91810152445939	6.63182476716669	4.56819898992136	5.80787108952362	1.64519898509635	9.31461206883541	5.10013541101662	-1.068814711877	3.48940347302277	3.45162393060324	5.27320797583138	5.36947652076072	5.02186938587659	0.399644148540193	1.23328149932256	7.08660080927868	-2.38500620855064	6.74442195133697	3.82442050990645	0.716214771611641	-0.0441934886683321	6.29605322948288	10.1194768529981	-2.19714023094792	1.71588450756411	4.55316677912367	1.10695515848648	-1.47134090187826	88	0	2
6	3.99164548652638	5.50471599384761	1.99900800950876	1.52675926518448	1.64844064317868	3.21844372431736	5.32430785002922	5.55991881649808	2.41105927641115	4.98174047934454	4.53716169182616	2.29921583541686	3.80440476974034	2.20899420563615	4.86093880642044	1.44284258562101	3.02456011660329	2.8068717284911	5.7089043298911	3.77719642117913	4.23234067347982	2.1546523499685	6.28033649290514	9.28751768744854	4.892705723908	1.94337538992988	3.69353469794614	2.82222797084478	9.78912695702638	2.49776501357076	3.03366629173412	3.43223079890313	-3.59930838011473	6.18927270143443	1.3446066891574	0.386779574178453	4.92390709718875	2.50448355696156	3.62743767338159	2.22961046249686	4.17823722817515	-3.07295609654235	6.93122479669835	11.9311190882464	4.41203798907038	5.70219255945239	80.75	0	2
7	1.70733774705583	4.91891595484675	4.27204923122157	4.14603580946386	1.32369112130633	2.85129748368769	1	3.78761556183707	6.48931741778564	4.31901202785945	7	4.94146338321296	3.77139680344362	6.40487841128568	4.91982815894223	4.12439215332858	4.70525002069679	5.97833019713992	7	5.10679974210412	1.61242407722045	6.19860103184388	3.73330453623115	8.93823549821529	1.68430336220548	4.23095096119669	0.819339151373711	2.91072030994055	4.99374107589487	3.88189288793851	-0.868901694865753	0.359106377309887	-0.924690301927058	10.6967558732379	-1.55541012328385	6.44586854825193	4.95870440979848	6.54586567242325	3.988879734317	5.91462038214775	4.7426223688685	7.6677607187467	7.47039110079694	3.05004902436603	4.32704308725763	2.25249707095965	81.5	0	2
8	2.47351387219247	4.14983669980128	4.49545472019366	3.27083347379422	1	2.37425741986537	4.76524015938719	1	3.82349556429958	6.20693248756181	5.23823184762005	1	6.57800094003356	6.81490837273407	5.3789719523846	6.69280760842767	6.95515615611841	2.02889812009936	6.54061525429354	5.21693920223117	2.51515372894529	6.1771913110419	3.59006071259797	7.58348323663591	2.57293302686894	5.01300925224628	-0.349445423880478	4.3626971631207	4.61189973747483	3.93259742418298	2.22193268492031	2.17442609219613	0.52452764958488	2.13783640680454	2.96683495264015	8.77839883289993	12.4938448228798	6.78979422017016	9.9395590774204	2.38662867584695	-4.59980136873702	9.17559793650418	0.510014465255615	11.1654914141673	3.34619315569278	6.73482891411757	89.25	0	2
9	2.54794728101447	3.86759743077835	3.92186168329065	5.8759068105625	3.55211335646548	4.60186054182485	4.16471113496509	3.88184150637476	3.59408025478819	6.60512573878723	6.0500355837625	5.17102968313045	4.6788726281251	6.5957487758581	4.51328006737485	2.81637235977147	3.21937205223275	6.00023939217939	4.78057907862015	5.17677663551896	4.82050339901609	7	6.0437632683156	9.93813214151929	5.48470494224545	5.9014375980706	3.99555304468295	1.99873420419749	3.86397957240551	4.26438172045649	1.73453950414847	1.66873722340879	-3.35593610219484	3.2453658882955	2.57139208976388	3.790745052464	7.15803053450883	3.76399465701562	3.58492645696597	5.48169098756319	-0.669523092786437	7.08043574407842	7.92584860654837	1.91684620316267	6.29173874149846	4.56413673587766	88	0	2
10	6.81412033173193	1.6765915777533	1.68935064911336	1.45963623177728	3.0970132732418	7	1.95721025459916	4.52842467056524	1	3.0728531838606	4.29548817544504	5.66654032464359	1	4.9316716953732	6.46878112648904	2.48011781322475	2.31962211573601	4.75752856653918	1.65295693733481	5.7101891696024	2.28769938435938	4.11831864473076	4.4551506787821	7.40317730967628	-1.76878757527056	8.77292233006196	-2.4584612597482	4.92508912214604	3.87127157007429	3.88740801202504	2.83818019442392	-1.53339234150589	-1.83466441948074	3.03605447286492	4.76520863986809	-3.8289330084828	0.206914202306936	2.46352984931964	3.26724503812964	6.27029856775968	9.52595146385574	-2.05635758903408	1.68355225371961	1.35052461780459	-5.05684482061273	-0.826575942677683	80.75	0	2
11	3.81187260143121	7	4.24009874876519	4.26842132273883	1	1	6.84086541086822	4.11784069378048	1	1	1.99657987164323	2.22989021811361	1.73257805018897	3.89109453977231	6.19627962036676	3.46326772737373	4.79958956051767	7	6.34567942503338	6.34436870609599	1	6.44229359636522	3.68470642861736	6.18619158521856	6.12914080765859	1.63712315323101	3.15231469289362	1.38798369031868	8.88602633387401	0.966137678657828	14.0500138775793	3.81221875429604	0.942271477261549	5.06154907871683	4.57625754915032	0.91737944064267	5.0090559921115	2.53724545845762	9.33430748152115	2.38905744221586	5.49533055779212	9.03064234496704	5.99749355847673	-0.247053332518035	5.85248944239137	3.03952628586188	81.5	0	2
12	4.88057272343948	6.2376282513303	1.54549360196119	6.35415928796889	5.92185431191549	5.26758076406638	7	1.79731367909286	2.46254729628786	5.91388090764828	3.50335290557511	4.33111476242163	6.45486929153805	6.8107448285144	1.1027710756229	6.28659365559304	6.45479306617603	4.0302222463132	3.76893668246921	4.93758643823606	5.38837511050804	4.18987793654668	6.25552801503619	8.90102753783187	6.23360843946262	-1.41337871320278	4.48403859313722	4.63562727196496	10.8331602530973	8.84372226293126	2.09095966048672	4.85162175090877	-0.952510249403638	3.117025122409	0.61595311951329	9.18788104667219	3.94344018896348	0.244653398319628	-0.669807884353368	0.986447502860706	10.2870133866652	9.32779861448669	3.62055446560957	-0.601494133400022	5.92590613338261	-0.54041688314781	93.25	0	2
13	4.78756449965273	5.5579504723516	1.77408183689843	1.04796284750181	2.11465343409433	2.78826038528396	5.05079811889753	5.35339021967795	3.26635193409032	4.82468837122482	4.34893874395779	4.56033353212734	5.97828039173023	3.04426486429961	5.0948617242087	1	3.65013561091584	6.09641692796881	6.69151004633235	5.3585887436509	4.91256673458791	2.46473937160708	5.87906861276951	8.45373433129577	6.14781598006036	3.28420076845459	3.06003987334328	2.7051927489933	9.56086951801112	3.05262660857643	3.31755679773303	1.54627429180624	-4.10930287198542	6.71373488355932	0.837917187634018	6.99835576689096	-0.46331818738431	3.41225451169022	7.80203336426558	1.82424761612797	8.87402524962084	-2.87904725076748	6.66052427629698	4.79704675757112	1.90807404124183	5.20894909076362	82	0	2
14	1.07378122072735	3.57815345190877	4.77503872163896	4.04607886097563	1.84309576145411	3.97631076268922	1.6739474685708	3.11806336960752	1.29105324796991	1	6.07302357000204	6.71992877906159	3.51633202220213	4.12897194887153	3.8019862406198	3.22590295510918	6.27490018705374	6.58648450112811	5.59585499331833	1	3.66064156997347	7	3.66719366248448	7.41356028928371	1.43764410406365	4.42403969745343	-1.09127341990887	6.23921941958281	6.20093218870266	2.9053749335358	4.23384187533008	0.67450483962313	1.25089219823146	3.01124702634498	7.24896640582244	10.4828166945827	-2.4955596189264	1.04735460749403	0.312064864644315	5.14792315332164	0.7051431007127	5.96421940916392	5.4976143671112	2.99536076892286	7.7039359298176	6.72917204603022	95.75	0	2
15	7	1	3.42743544158838	2.34273731966448	6.17162841970111	1.35331391775768	2.88510224927585	4.65835452613425	1	1	7	4.50762465956001	1.99069450186661	4.32038486874942	4.53960252944795	5.84407191302701	5.53692998958018	6.82136991913393	6.71795661932618	3.89958402338686	3.82554578174202	2.07921277846658	6.22101366543868	7.01958813868112	5.66054384526921	2.64053488538742	3.34118133271764	-1.82932660158857	5.68320311841054	7.00378803463692	0.35817234718333	7.54418097276535	1.22875609244047	6.51172459077795	4.40965990195227	8.65364695935242	4.34925773796415	1.0995736331975	3.15953098342572	1.49760343452619	2.08058470784696	4.01591960386556	2.58758842389364	4.3494672091181	3.36608541924261	3.69092776531408	94.5	0	2
16	1.06289071163816	5.84080960812816	5.2518794832972	2.91299338091556	1	2.83083400048685	2.48203583545103	5.24538816879746	1.99032770313375	7	1.03420807921213	2.1407942598347	3.258299939489	1.15402480064434	2.15006794372233	1.30178066440008	1.66544394668445	3.28070692575022	6.47676618283454	6.52726393736703	1.00046108617066	5.65943308566152	1.33444390222779	9.83555355041758	0.541255772653394	4.81410817621611	1.03399151796544	3.26759120245708	10.4559115766151	3.96054849132121	14.5048982718114	0.6616504739626	3.94118666894209	-0.447790172550445	0.724331816919739	5.39403787867804	1.09763111534557	2.99808983120941	6.67880439058169	4.1474695566495	7.99352096863139	-2.68075106131436	13.3432686689152	8.45434018190997	7.2609819694472	6.09394529783835	102.25	0	2
17	1.51943967743231	4.25161618775155	3.91989947110039	1.51121238534632	1.63165669425807	3.43840790526413	1.56544666345819	2.07930756324618	1.9001841579087	5.18669860911926	6.81478701337626	6.02660211233913	2.88363477244434	6.58946445545021	6.81407913541039	7	3.75067193581896	5.68339317393418	4.34467864734124	4.27632786811915	3.62652590909073	3.77170516467579	3.31829397299387	1.46088017165329	0.972904258686241	8.28372690028755	-1.28239616670027	3.35834838737983	2.99930561144899	4.71164036252464	6.35925778349663	3.70968109860945	8.88141451682208	8.17880544863924	7.58297153560539	7.22216435464418	3.13746101879518	8.54618277662336	0.586790734969156	2.10968620086075	-3.53412523477522	10.154974777966	2.29189661142957	9.15076900610349	5.56785849393217	4.11348874014272	96	0	2
18	2.84945626552644	3.96337484439992	2.99425220354775	2.54890933981652	1.36366485485167	5.8840199284384	4.2811389914712	3.89758895461447	1.30548343445548	4.0110345520414	5.1393146135675	6.70017249908178	3.06936840534891	3.12989661208264	3.61737734367928	2.32725947653013	3.88904459879906	5.70207636249948	3.35470860428713	5.27008740920608	5.18002180270408	2.75753085187729	1	14.600286762054	3.60028091410235	5.47478066162439	-2.51388254749751	4.11819039916018	9.09550788737117	5.87219472773036	15.14021100482	5.2728841723113	2.99596931875076	6.09337966675171	6.3288255307791	4.17845211381464	5.11704922509693	7.5039280575972	5.14144940118905	1.13673526266999	3.74490132017592	-2.84886923888936	5.09077207355046	10.5271172658476	5.8660333256509	-3.66474866981649	90.75	0	2
19	5.15001494948796	6.5813894679327	3.08008864274874	3.20875857419641	1.99598633452185	4.71580937590808	2.74039910071843	6.43150467459956	1.1736799257544	6.98635830192338	3.2391075568708	4.90078744781085	1	3.56186783926269	3.66324844559931	4.61247930935071	6.98771865302025	2.39864814681811	6.42167367384875	6.65693137065278	1.89570079140148	7	1.89698576180073	7.00932008374078	6.26718294878407	1.0760205784135	3.75577523483896	1.84829942834647	5.90041702270732	1.36905525113564	11.315438495244	1.08612752841052	0.97688909939146	5.35940350962494	2.1774426032438	7.85157817097095	3.87825297600335	5.23513888456614	2.69656191954733	3.62938795586181	5.69969646807049	11.2419953018966	1.4722574969183	3.20929122639229	-2.28017096790123	0.462599296671479	101.5	0	2
20	1	2.12619730044936	1.43330223613746	4.7150027239211	1.11716634343736	2.11795906526657	5.66944918672248	1	2.08184806189291	6.80127958187884	2.8913441282991	7	1.37430675625022	6.53312789897204	1.95315979055946	2.90349881617816	5.49590500463709	6.9574858667193	6.62803899680582	1.10212572827758	4.90509947228481	3.17828141968933	2.20534253717463	9.87033844344677	4.04725193285867	6.13829787726978	3.93410614759345	1.43123108042381	8.20327818986691	5.71573975101163	1.62750702007605	2.47133211550264	-2.09550866584948	1.87171239321929	10.4687788961332	0.115090764128552	5.68537751376614	-0.174835101647281	9.57219054922241	2.94290432208552	9.6534932540756	2.78141145976698	3.28054167860711	2.71986727563439	0.191842428203048	6.53019658169709	92.25	0	2
21	2.11534148881142	4.00458384771008	1.80162897921622	3.20940949944719	7	4.69209361647797	3.59281786382197	5.32197170550094	3.02875703270032	2.94935629984164	1	6.88084141535102	6.74250526705057	1	4.3798524439601	7	6.65249916232914	3.32213497542295	2.18802738437594	4.452821791601	3.39502537837552	6.19607907681338	1.62019432428511	8.08384121021034	6.35704826141153	3.23775299414165	4.959653120049	1.81275572576297	7.24690234227877	3.17496126039422	1.90459389758347	1.69340459703763	3.10637910408502	-2.46635048428187	5.61067186309218	1.32276662769552	3.88748857085231	4.38637556950716	7.01567464120956	4.77976845277116	-3.47649357040012	6.23969413809557	5.448938432887	5.41352998387592	3.70522150115754	4.7347424395757	103	0	2
22	1.46611357316673	4.85150891782925	2.7196002108664	7	3.2614115964006	7	6.03330789421581	7	2.85273868978248	5.38873013939283	4.67581127830042	3.65410118261202	3.07227483587903	3.09808232512882	3.49869124734195	1.06381741864897	6.25477644634073	5.83384609310949	6.01135394830879	2.61409163430905	2.46549918796225	2.98346038326522	3.84231090790812	9.53505608554339	5.97421879751133	6.28499442771883	4.52802339804843	5.11256161124221	3.81683982456317	5.11768444419684	8.47653238556349	5.43711944777894	1.1967801412587	10.1494748322402	8.16414465132433	4.98465759857258	1.02002137135702	4.1206164514799	1.30048611817349	7.45710917602869	6.05659739216564	-2.47606197746522	6.96262740150461	4.73590213971639	2.89424771900933	-4.45931570378664	98.75	0	2
23	6.51999368494407	1.53577057526241	2.76837380935265	1.91008071546673	5.07942032471146	3.33385927523462	2.14333865156313	1.91318063297983	1.38198439905473	7	7	3.56674303504362	1.4676059260419	1.22349173011596	6.03048903878246	3.74662108676424	3.65853769637626	5.79977563753505	6.09160742637316	4.91285374679863	4.9325579561076	5.40825815721088	4.57964844556377	6.30138852156398	4.24358255027268	2.60158974298685	3.5573134244696	-1.45247081915294	6.37356310866384	2.85339414257648	4.80871751935657	7.89152567518609	4.99728689680711	0.543218236932471	6.65268201691907	-0.993937754566278	2.88164015811402	7.83375606189703	7.28147966068856	0.765607481727143	0.999367956871663	0.603546075474107	3.36628961284946	4.38609874073165	3.04587063855535	2.90698699577633	90.5	0	2
24	2.24404018994838	3.71504683616111	3.2461614547758	5.48766559177147	3.63755713613127	2.38171121921848	6.18517884482106	1	5.08611857610686	1.62652946812838	2.38323361530299	4.52711906759904	2.3445920381044	3.9873114832403	4.37987816742676	1.13984782999776	3.70522891652781	6.23628994263409	1	6.43644901382382	5.62400742045308	6.52373231522134	5.7684337989019	10.5597623841808	5.02456529533492	7.38454328055416	2.22184829979887	3.5300068928226	4.58598437944738	4.12293050861672	5.85280951962284	-1.33528380800769	1.62827719757403	4.79785715169095	6.64445207556779	2.17561934950335	4.37258973954339	7.06602770349911	4.87328474189935	0.43949678927631	1.23433820431535	2.99959700247542	6.68145813308891	6.02808902887422	3.48698287181688	8.13921503652104	92.25	0	2
25	1.60920644903069	3.88953834309027	3.86014808564632	2.80198841526296	1.11322056329111	1.24196569959629	6.11571708357335	6.60364043782674	3.8014478643849	5.98062813310331	7	3.15234379816154	2.15362180786803	6.04765492788975	7	6.40319435176122	1.01218328268421	5.06818058995911	5.05297078882657	2.9872896808567	5.50115979540697	5.02601332236882	7	10.6992985829395	3.61818697458822	6.81015237916776	2.75481067064106	3.18134879825377	6.12805797428539	3.08362658377301	7.6432715866973	4.0826287910498	6.87265522319382	2.97925579761574	4.67706716049143	3.8997497049429	3.8064534969295	8.57888169640734	2.11662724940218	1.12961209747767	10.6393769053543	-1.70663973549079	7.68819504503805	10.2999211889044	9.42081918160516	0.848148052774298	96	0	2
26	5.91047586950752	1	1.26529957246729	3.89050303043675	6.97408140335278	2.23743497084159	3.10362430340485	2.92165484196187	5.26217970747052	1	2.24239828499974	6.79619566103794	3.9739231700366	5.81218615721597	4.74661609969121	5.1236260315429	3.29160611069742	4.72735646769452	2.50402975097367	1.31052034712085	2.73463487861831	4.7936597917585	3.16354501352191	6.98955008859744	6.11213519611595	2.69371233513308	5.07006159843592	-2.47606592060797	9.57104133348457	-0.967510626552178	0.835245878286269	-1.27067912688512	0.47839285988696	-0.87175057328721	-1.83270639837919	6.71398579022615	1.64043871555164	1.24221315733571	0.688010238083605	0.895024848338947	5.62836787180346	-4.68146353011426	1.17770184258243	7.98079240669815	6.20148699018704	7.27805610271331	79.75	0	2
27	4.62384435808514	7	1.88864717255398	7	4.34075769692352	1.36876832184013	3.8685213053633	1	3.03457391202428	6.42625134906147	2.97739560791856	5.43224493218689	1.34514214935197	3.19472569435935	4.53470096591578	1.34451367149992	6.971277018771	1	5.93674020717953	4.26744110593051	5.48198459246063	2.16320917112311	5.45195617637169	9.40598131840843	5.77286527166469	0.0209795038936477	5.2095026438927	6.10204149557725	9.12279751681865	1.83939308724665	1.20592766296648	6.31212931476914	2.21327553861259	5.93526073483291	4.40228952188226	7.33432338939382	4.57640963752531	-0.391928782018676	2.69432407433762	0.611459578028067	-3.61713422173196	-4.00235517066814	3.99675162210395	4.43706010229561	1.99495518509949	-3.80479264136764	89.5	0	2
28	2.27630095389268	4.04580929867994	1.92839521616366	2.0763695280096	1.94276915156443	1.7907048415906	6.27869824023705	5.44771762017681	2.4567253371509	5.04080065832372	3.59449157949033	2.60557647502231	4.82823927931492	6.8458394593567	5.49850537709894	7	4.01344391647478	4.48369445116669	1.40926226807243	1	6.3623756097844	3.00345171903866	6.8954212513841	1.47132641129101	1.72531697372678	8.54967192725992	-1.21795308051995	3.47212434093568	10.3399485873176	-0.770128899308345	6.12200293712516	1.83954989509017	-0.0701640246981893	8.07875845733405	4.05973248697846	1.48648909815846	-1.27598280491539	3.28162798906632	1.8749684482423	7.01890450660736	-2.34805071300703	-3.56794396517833	7.39740249172564	6.03791195101891	4.594130513429	1.84182691602425	97.25	0	2
29	1.03377596672796	3.09414127557886	2.58365365545352	5.16456476350378	1	2.43206447834366	6.35044081255646	5.67485163788814	1.91743024015604	1	5.32095367287626	6.59051120538658	3.4905722674744	7	3.10907442622286	5.86958968610728	6.78395349745037	7	3.89602658900029	4.46319526776655	7	5.99334603604118	1.70026622668571	9.90502298757719	3.88024000196009	6.60340671633991	3.95399958290638	2.09172969701891	9.32172081210668	6.06597275214472	16.3181956168493	1.86513731771465	1.85216858330729	4.97406702084529	9.96873384109744	0.0770106313944111	5.64539507411606	-1.5324910197874	9.75894723187111	-0.012407447377669	6.20271782366247	2.73579800145665	2.66549914434119	2.04911086382175	0.743841400962819	6.64330012417559	90	0	2
30	1.31394230485259	4.70079453172318	4.25254229731657	5.53100313086008	1	3.45579405568257	6.95068843118453	5.25067967927687	3.02371107515695	6.06831062641249	6.94369367599841	1.45516484642901	3.8689083454617	1.93087914932534	5.49647642342139	1	2.39168145598325	3.48768279436424	3.69007951247924	6.27335551316661	2.19005703873126	5.54235335529503	3.4120547168375	9.51932287786106	0.0443665878951831	4.24503965802103	0.0524663055278639	2.97996735629384	10.9479052796003	3.11720320976293	3.37096389002293	1.40122325526479	10.3142149205013	4.81483177683613	6.89515301553649	10.1143714828716	7.18740762161428	0.880918242679077	1.14318607422879	0.213933452812916	1.67956678138701	7.89691032583903	2.96391907733274	3.47258748512695	1.53594520355735	5.2511215909042	72.75	0	2
31	4.90608996713908	6.23403621827594	1.19213309054164	1.74933796434499	3.941311840158	7	1.10296486154301	6.79955549668813	4.37058985967578	1.93128843782209	4.1612125566492	2.50909033349199	2.68428958354672	5.39126970740086	6.5494099938453	2.78035773811674	4.30341188017767	2.85778079795437	6.15497609683797	1.51474712269211	4.16790744477917	5.86452739835387	5.21969597498525	11.2220802648851	5.07245213090675	1.19421135044724	3.27303445680845	4.92601671537088	10.2722189799542	2.70208499851987	0.713698526210494	8.85445296001297	1.85357597960477	3.18394999535778	6.67465977785354	4.29058497891897	4.82457423702491	5.24518049624017	-0.952530667629797	4.44764581734953	-1.99925188250929	-6.43133830055965	2.5144810596023	4.22045289626822	4.00193383281859	1.66757234553093	98.5	0	2
32	1.1372454840042	4.36747093527938	3.47629056072488	2.97278235367825	1.76938746112559	1.69230172835846	6.05688983291366	3.88435935784529	1.72569824599374	4.30680544579156	3.30105822892372	2.22126968962071	4.99774123431267	7	1.54521702874199	4.04322926664062	7	2.98901341315359	4.67054263456212	6.33402551965381	5.49195615627519	4.43913330186796	4.9639365333147	11.8027451393666	3.14082238706221	7.34643479292486	1.12974902279324	3.78270065020891	9.97021455057477	2.53226728049781	2.97817969964942	-0.246091686160933	4.00879324579251	2.10779879603181	7.71502394718999	8.74002836201095	6.75791306553042	2.84127502791881	0.273440995961321	4.15212821006236	4.31405986932811	5.00110428682192	4.5644111338692	4.38895485780675	6.31234971857483	6.09720128731087	91.25	0	2
33	2.55677920754834	5.99827538800981	1	2.47792336609167	3.76652446310664	7	2.66635656356984	3.17223806707361	2.2827661825836	6.36488484227847	1	3.97434823707145	5.54560806787406	6.26451003947947	5.2359180813359	4.18960574457268	2.50617981642898	1.02404834009533	6.99247361859529	2.35476790818593	3.4170977280472	3.55871688145332	1	0.908993355095846	-0.670784554178831	8.18373530529555	-0.205937003060068	4.42830373165174	4.50615096935477	6.99438619575882	0.78625276923502	2.05926469388935	5.60710384101669	7.99076630236496	1.78520379212679	10.3792400567773	1.84341598613523	3.37274143236553	-4.03853843094063	1.75856473201282	1.78741210572564	-3.86635621643017	3.48787971613892	0.760894495940781	5.0548403621229	7.62681284227104	84	0	2
34	1.67855900845886	2.60873950884489	2.84255876479134	2.43294404281004	1.58845844937304	3.38773699035961	4.16247713987576	5.78103288908102	6.73834455769414	5.53272477304906	2.47077551438219	4.02320084960328	4.63724218307882	7	4.27968129541005	5.57297096764699	3.90568255169712	4.99524237434281	6.2565072033139	1.7143660601536	4.54043385650189	6.07036005222113	3.66295097454078	10.6917083985697	-0.0282532191806661	6.97748549416047	0.28752382739876	2.30811260789354	10.015455253008	3.65427262140475	5.1032023739766	0.858525769390717	-6.16792269108226	2.47829445245179	8.27981186546725	2.55815002835418	4.82629814583257	1.20407812697875	0.637088708381244	9.03079795650317	7.54429812352619	-4.97131364045189	1.20436010137738	0.770654430292634	4.56618961253283	4.04434007207563	86.75	0	2
35	2.24366333289348	5.63767069938318	1.68683240966375	1.85864302591672	2.91712975518117	6.64380749361663	2.86052262210097	5.3716091358792	1.63713409754153	6.7372623982896	2.7245524242939	1.13925019854217	6.66083132959081	7	4.31562379805229	2.33895776771675	2.62605941307751	1.89450556299882	7	1.80048056354888	3.18555221042225	2.01972852338693	3.75801583016185	-0.151490101753515	-1.38926582220488	8.67891671208121	-0.298800447230516	2.41995608385178	8.58540935549009	5.92996518409512	5.64259486849059	0.10679656173293	2.4487681732004	8.53419855212185	0.991900009915317	10.1968390080471	3.28629527844485	3.19424518607842	3.00966103948894	4.83645843613385	0.162682530961485	-4.4055402214959	0.0773644987264149	7.65468112587912	9.04018551200278	7.45801861473807	80.5	0	2
36	4.40775040653113	3.26624101565923	1.45720849076689	1.73531784276127	5.14191400111967	2.78869831349234	4.2753443709782	4.38380506237425	2.01473414407376	4.31265426249917	3.4540736076434	4.78349528015832	3.69182895885282	3.1141815235009	7	2.55425301357087	5.84280034260202	1.28615121487227	6.31355461252521	1	4.06146287384016	5.57756882910417	1.14608976392335	10.0658213750015	-0.22481405473343	6.31409748502166	-5.24907383409946	5.92802953120951	0.0807816047235525	3.45962371125931	14.2336012392192	3.64533959713371	1.49841732911583	4.54388185461494	4.754554798625	6.54835328492804	3.73414706675993	4.54258119971893	8.47181799122391	2.8001849779142	7.64655220640641	9.28507490809643	2.75583707397261	4.51229842423594	2.13416276891082	2.92224991284419	92.25	0	2
37	1.38742401397838	4.41483532730235	4.25633201941458	1.90349419487373	3.20631629221447	4.10781554012974	6.27062138975605	1.64600601344744	1.78795341650065	3.76876118353827	7	5.55635472734974	3.58457487586743	7	7	7	3.69906776050474	5.1452590406559	3.14115880918761	4.31789224642038	4.22518153290513	3.26321690040542	6.4886896673445	1.99838135403803	0.691717056910956	8.12294423671523	-1.3989336172466	4.5785179847228	10.3670656173578	3.63021247045813	6.45773113528728	4.00726465825557	5.06470920153793	8.6083044799793	7.26460076812917	7.41311818125326	2.09700723066491	7.89273590985284	3.24054750256093	1.48041404790348	4.56026981036455	5.95368844536156	2.10991904267315	0.149800721929612	4.50301009070949	3.25596218622946	83	0	2
38	4.54644656890127	4.596654867358	2.70520557088603	1.00411666666865	4.24071397194005	1.11666872608512	1	2.75547016429433	2.63379516574982	4.05468416901537	5.04921756573173	2.56330475539439	5.76675986247764	3.97831947096894	7	7	1.97935533635791	6.44337417299983	5.35556514426995	4.7984716281571	6.36684784871905	5.54014460425212	1.30466573948819	11.8851220862455	-0.343836211431258	5.85243345985226	-3.58020638937542	5.41211535432972	6.89615417655999	3.53094514388997	3.89028849131496	-1.94579787193599	2.22659592704739	6.48449840180777	3.70218198987865	1.20563224488668	1.76329874362608	7.12299894927732	-3.34190781329295	3.35867768218973	9.75115461951583	-0.511632843787377	3.62453022142173	6.35984605778758	3.92907134894536	6.8394438188711	86.75	0	2
39	3.1155724096697	4.90482458845467	1.90646375890186	3.34598004656175	3.50937871601911	1	5.80098249394509	3.08141081572878	4.55596948776345	1.6023355559921	7	6.48353438308436	3.34240134849369	5.59351478253198	5.68560580054043	3.84282503560766	5.97902383655114	2.48215868151139	4.01881295021648	6.77078217847869	4.41295861309291	3.68225343835467	1.40056079170405	6.05281749784259	6.41103971266129	0.290420106202387	1.55028134228961	4.31877357901368	7.09270191151919	6.11736265018755	3.20724996838722	2.21666288697221	0.663050311721756	0.953915248586848	5.08942602788618	4.01303990726038	3.40191736184154	-0.586349153095388	7.85495716940654	3.36537789061944	6.96265703693193	-1.54116590353524	4.72605651938229	0.698570822364147	12.1747132984353	7.55878290649728	81.5	0	2
40	6.55235184638321	1	2.96189186791008	2.50531665514725	5.99339803092978	1	2.51172901257253	3.9401357595171	1.19453894917374	1.96872367220554	1.74218106996453	3.81107896089015	1.71389472309351	4.63600284877391	6.00064006900447	4.35914113727583	6.62373667155584	1	6.89070763583473	4.87020741222697	4.65176066102571	4.89838374409998	5.64171775305718	6.61040331272802	5.02761340606347	2.14506867697151	3.570833643947	-2.69503572396366	9.25709184545352	4.0571397084431	0.786464498460206	7.31899407914772	0.0943713869446525	5.38103555008124	7.42039995166629	8.49218270607739	3.3286500826617	1.2612371507354	7.03059446302248	1.09672884798206	2.61365443593866	-2.47160399454592	1.80822987184458	5.03623876747427	9.42750575238599	4.41633173265011	92.25	0	2
41	4.20406568422248	5.94712872812995	2.42915390344634	3.39948320466132	3.85270272431384	1.52651818555452	5.72365686454734	7	1	3.19211024126415	5.01533384672457	2.97529445400077	3.75920610354481	2.39786609776759	3.79357920069201	5.82236094572616	5.98733492585193	5.58803194648357	4.90203575943451	2.34848114195087	5.37928821782406	1.42527489898285	3.28724876561123	10.5795738965066	7.12367347416125	0.0551104561337902	4.44362068407686	4.27189356741995	10.1104499477313	5.02307653763247	1.9515348938528	5.37427440178036	-0.818002505395973	3.36763381127607	4.53532714935457	8.97388951755359	1.56908073622215	0.0583130730637675	4.08692756986366	3.81941644287324	1.11479382211283	-0.866865224915119	-1.36764463355934	1.05064257134653	0.600727314569651	1.56642686044296	102	0	2
42	5.0726492812415	6.59378022404318	2.95943747380067	3.35780194915343	1	4.40968666693888	3.31577113198801	6.74665639961953	1.52672655804059	4.08299919733348	5.31449811260541	4.66028852673556	1.50416157342136	4.80107937775068	3.93498111985011	6.40757457889945	6.2044197457504	1.57993006839661	5.9031317450837	6.17849638715492	2.98607419757899	4.67455278031999	2.17251194993931	6.89081645321211	5.87236239248881	3.20975792331213	3.06848669398226	2.1337191376844	5.0263205658855	1.66901384551762	5.26478537414735	4.27395656002265	5.97488307612458	3.40783645907201	2.3539106918627	7.26889857876847	-1.11839916248665	2.69710755165686	1.88368976475092	5.4198536848026	0.670924575918369	10.8319957948818	4.96430264329986	3.82751570797148	-2.07166497405812	1.28869849276078	84.75	0	2
43	2.16744059117464	4.30628469843352	5.05631598561123	4.01727339696098	2.09874759575888	2.67642476462623	2.69666744706559	5.87721313655146	1	5.7631583921502	1.74904435225	4.85503651751291	4.90951508998889	6.82624920012751	4.7434035046428	4.26322326302693	6.2028151882991	6.33462795098593	1	5.64577696847518	1.5732743985463	2.12362943047719	4.59644167307414	9.97514888659529	2.45675209978311	4.21009407517517	0.880105768122265	3.08239137179594	4.92995456815818	4.22876862232499	3.70333160938538	4.4890171134454	4.9543093123038	1.63166149194874	-2.66455074377161	-6.91389275017853	0.513331157990646	2.99965475052996	3.29200303492204	1.79939632379397	4.01001816978937	-1.38656796091381	6.84102975171159	2.37823788085708	2.65267687037917	5.55991550916338	68.5	0	2
44	1.56657423914835	6.60949382296244	3.22295628979448	6.12749470212025	1.4221989496391	6.43575439213106	3.24586223003863	6.78227473309793	5.85014228035064	7	4.25224139456548	3.13603327636067	4.52653448388603	7	5.76980269866119	5.60111799074422	2.05916779559008	5.03932985314232	4.72848663774717	7	5.57505076907766	4.73544682564091	2.44326319821037	8.48020768546842	2.1709372552546	1.25696959438412	5.7957606378106	4.09150401319673	7.87762709667755	2.28688282097597	7.48904286861224	0.124289182158944	-3.16354204378991	5.51601520307327	9.31670503542898	10.6024848007346	1.65218727698905	1.83050290780511	5.49705895104589	4.8861390966871	5.06648091072797	-1.97517220507835	5.759556595287	7.54608845960826	-0.511738212250319	-2.92796821397137	72.25	0	2
45	3.4725554290144	5.64738537898029	1.18004347880499	5.53862560988602	1	2.60844222976863	1.2598313447196	4.87329290214026	1.75561376706336	5.81461227188842	5.73712049056863	5.37722878205588	2.07756031362763	5.07259337700323	6.29260625985617	3.4766583257259	4.97140772948549	1.3067441118142	5.88102605056876	3.14429606699909	1.11742299241325	4.05952418886707	2.16895586489259	10.6213851793789	5.65589798310373	0.697624531921443	4.04153841152803	5.24467708901903	10.0229050003913	1.35892514588888	1.47919128509836	0.348468163819959	1.10249483977338	1.18217432838315	3.67612421661806	12.2528529846393	3.73252833686425	3.27738363502685	6.17052829362821	1.29555163839366	1.48521913987112	0.598136888798801	4.76895813401979	-2.50383553947581	3.19090448092931	4.56339057441607	68	0	2
46	2.10636316357206	3.76115328974222	3.76061008387622	3.79808001790076	1.0490278595879	3.03589426988658	1	2.46970655917142	1.44615075543147	3.2828060609181	5.26388936240028	6.84660575918515	1.8048180458985	6.96791698790285	1.96454848431547	5.90500464586473	4.21715703015433	1.90900191766066	5.23954442611638	5.97194804327402	7	5.42389747651588	2.21696519744971	11.8815706555776	1.17763412966471	6.34959900946921	1.59713754700746	3.55373450064156	10.213661621277	3.65270716053137	4.2494232606876	0.00465367739815042	-4.56107891509169	2.23959607082769	1.88029085309842	-4.88274893466022	2.99053044037181	2.99009185544404	3.9306658914453	7.80814280786267	8.97701411915927	4.92342463897353	-0.120628488795609	9.91281412840221	2.73150681026547	5.30685952702115	70.75	0	2
47	6.26204463561765	2.44308220341264	1	2.94701413807894	6.20985855282537	2.08013211399544	2.94384400123909	3.03963090206851	1.68821180717308	7	5.04346827228392	6.75048812462538	5.51507795545362	5.70331872690979	3.20182460240326	2.16359816270124	5.73986696483211	5.54071675525278	6.10387106862936	7	4.81911166237442	5.4868070930836	3.15079875567616	6.51340579626858	5.99477945143979	3.22303154873308	5.56691038388627	-0.00504579564095053	4.73109411346202	4.26740409355001	7.57140793778942	-2.60668849660886	7.73980126191473	9.91064494856484	-0.227469005267407	5.25487274420393	3.74070531899219	2.93745614085103	5.11373126938871	6.25013235449918	7.33810741456533	0.849297230850194	6.91009516948903	-1.86337901148533	0.282607226643276	-2.75644287466761	90.5	0	2
48	1.32914449022591	4.46905185905065	3.51830990350362	5.33455412204584	3.0047072040957	5.91390484632525	3.73529429891915	2.99575135184965	2.87358127002532	5.68586967702393	5.59442865134423	3.20198665241623	3.41910788613245	4.47101995420879	5.45243524102083	1.38061847587958	2.73314229773859	7	5.26794740123117	5.43515227480665	2.59238366046416	1.35056433969861	1.09776520228081	8.00940446125042	3.39384906740131	4.64510821890054	0.184006198798072	3.74135491721115	6.35600560408994	5.12742059613379	7.8518852826636	-0.443361896105326	1.79000531873647	0.265602981845553	3.79190457007868	8.10370495123117	6.67144257760134	7.33982295867403	4.12434172874476	5.94074898991952	5.47777698036531	7.30810197829922	1.9952758738155	2.17389682838814	6.09665067754739	-5.11995844981857	78.25	0	2
49	1.43306957705168	2.253202225254	2.356701913757	3.07143144066199	1.21761005120415	1.57849900718692	1	6.45147455046831	6.53449654173535	4.26666549702962	2.3077249711069	5.32709863441952	3.48267552916987	4.97986928816846	4.31221148765177	4.85383690444669	7	5.18002891165869	5.90204848439356	5.69827595674884	5.70241666041999	2.63626698475497	2.48222573431427	11.2949092837575	0.651680498467766	6.8214757540602	0.537481210431565	3.34342208269205	12.5988150161466	3.41229576593629	5.20157794078117	2.0894860478331	-1.54997778968638	8.55387648641273	8.67076010186793	10.1808651451624	4.40455965206582	1.90786578794053	-0.0272062985338931	9.23929035039041	3.44855088201064	-3.38781909124598	8.03851562627994	0.798130151270638	1.90528182630538	3.45512001306365	79	0	2
50	5.57283316575374	7	2.19765964607296	6.52187276128367	5.50351450482553	1	4.10180986994691	1	1.60677878106612	5.31686446211783	6.00715744419316	5.10159478168788	6.15959463862044	3.13110348077242	1	3.11398475910241	5.1121413168647	1.78668927222427	4.95338350744881	4.1172746413535	4.6431484133123	1.82523488249007	2.22800921609963	8.74112788797213	5.96089041284272	0.418469820631444	5.06119021090668	5.56427325932648	9.895081146397	0.80458013417977	2.03426762879201	5.05042313649114	1.48750132441979	4.99462267136207	5.02575403771122	4.94401802550033	3.54669827039477	-0.105196397562175	2.34558320227729	0.697220173394704	7.84263514371195	-3.78128498403698	-3.56702447010019	-1.878771114907	6.30041094826415	-3.28050842568384	75.75	0	2
51	7	3.33260643418954	3.10442964647154	6.7477482203249	3.25997709835707	1	4.47525871345968	1	4.64526870414441	6.01481981164073	2.38615931060462	5.5115906675435	1	4.82001245006318	4.97626870602887	1	6.98831888733406	6.6843578774212	5.31438480387085	3.43837625331473	4.79165810388484	5.04825525970372	3.61651721539991	3.98247254803939	8.19234747036544	0.11196878048908	3.18364888418474	2.50963082751392	9.5224282854646	3.20077896610426	8.64475722612478	1.27025042945303	-2.17101978781545	0.55309208086535	5.88631431979121	6.17698326354394	6.1752573904399	5.64561276032252	3.84496733893993	5.52302416772698	4.24636885497038	-2.67697929449831	2.88435363091458	4.91892465935303	5.07811716788975	3.5766495834456	72.5	0	2
52	4.27709862989263	5.79883426071637	1.39405046970558	3.73767719943247	1.96571836022578	4.32409648932195	7	1.33257109136843	1.06060302720189	1.25646624391952	5.1997744766216	4.94321535630967	1	1.32694581544705	5.88770532510469	3.61728192150352	4.34968835682248	6.12482445194778	2.66277174148351	4.46707896585407	4.5026958503149	3.69591694568216	2.80524171693225	9.03150183505082	5.7091847294264	1.79810532256183	6.70375627764277	6.10811736510866	4.09298140239238	-0.162802244988626	7.1770084672734	1.11627441492434	2.05493646187669	-2.19887979514329	8.30092715344847	0.104970242716405	4.20823724420807	1.99880319522717	6.9168541685991	1.56986137474618	5.31655345895504	-5.58834915684741	4.3191153576397	6.52713811191257	10.0410815529745	3.16480264242674	63.25	0	2
53	6.67140186782966	6.74616916895791	2.52606505341689	5.74950366114811	2.86430430349434	5.53973056238278	1.69438863891544	2.24101851991815	2.30929193289333	4.136258571213	2.63531263475049	5.97478953881244	5.6174112671693	5.02350279023328	1.63202801145078	2.04939032654084	4.19958535561985	1.61904380601984	5.92565146687117	2.09447164365135	3.79021258212435	1	2.41715782447453	12.5868167865581	7.03114071342671	0.735869051225512	4.4595530733507	3.03599315604622	6.76053520115907	3.907662822949	0.634427558572024	-1.15881068300604	1.62315514366875	5.77860576847965	7.86791634409613	10.2946435428035	3.00529293076164	0.95029293277583	1.26565563258783	9.20158162959435	1.36666176952191	-4.80125618360711	-1.40637535657134	10.2343965708616	4.12746289942169	3.55430229614327	82	0	2
54	1.89357271158507	5.78720677240454	3.56077371181159	4.22426052591003	4.07584196625687	6.78200825160367	1.73782104768401	6.99454566043764	1.5255147748932	1	3.86413353574469	6.79433695046158	1.33944664542136	5.47972443691236	5.57840133891917	4.00581240567236	2.38054066489257	5.78111346190079	4.10812008113174	5.70609846372524	3.19306885496107	5.87898678144405	2.04500843199094	7.78988069078421	6.50053695347691	0.224436987838538	3.30360387876971	3.34730382348012	9.07516714683616	2.47240183930468	2.17780786308787	-2.05507746602583	2.18220886279444	1.72610339288952	1.08016770823605	5.20181477895775	0.195997337227818	4.61860828952833	2.70458353178826	3.08287064816645	5.78802715403927	6.21979599633651	11.7976954236821	6.27154910963909	-2.36030330863987	4.05029576444708	68.75	0	2
55	1	4.05008526279715	4.11897602698633	4.43468503606861	1.62242861856971	5.75820486255496	5.00706444503395	4.46245180414284	3.28987903891136	6.06702728178732	4.87590912985302	4.11818998887637	1.71428424794985	4.9125722109742	5.36897787266222	1.86284290728728	1.36805368104128	4.69125660745124	5.46078531695231	6.87694993662234	3.03673474257236	5.50057549130922	2.34957278880537	8.89688238656302	2.91254847148093	5.04690016278936	0.585867125297474	4.69963648095083	9.07426127243237	0.211395656094149	7.51985317161149	-0.727719006162213	1.94229705999991	0.937673618124676	3.86185816148009	9.99882006311443	6.29563768885519	7.22099397219243	2.5940948469419	9.61078083168408	2.19862881932352	-4.79224119938045	-1.57796009637906	7.18590331885405	0.316048165294631	-5.23109241233272	68.5	0	2
56	1	5.24791552890389	3.26534012744737	6.32270103994111	3.50526317192073	3.16401708370253	5.09700648747354	3.94690994275733	1.91491596322669	6.31882919162115	3.92775672433082	4.5298585754615	2.0608072455417	6.39409111954344	4.1843651430894	6.23219678451638	7	5.82422800334449	5.19294001661694	5.68072743571621	2.64274118649643	4.75460005390939	5.39099267878873	10.3187628305276	5.01159360858966	7.97627543363738	5.47196032718621	5.80891568375502	9.26965488992593	-0.549511329743366	5.52831951476548	2.97635977820844	2.3730487331695	5.29824585610871	2.1497928995542	9.55607089078552	4.97244881875239	8.04517573460701	1.53913337247426	2.11262912225757	3.14357041673074	5.57496842327365	3.06013926844976	3.51478203040087	10.5630711543273	-3.05529481505665	73.25	0	2
57	4.76654132123449	6.23279494973955	2.76576413769042	6.52450473490075	6.04769702405366	3.44765236491595	1.15748195293764	2.33711096791001	1.47133139569976	1.29036982370847	3.46647672318223	5.00233057826183	2.87130894286519	5.77465102121589	4.89465223947582	5.48508261545044	5.35584502699317	3.74859992282079	6.54140173768236	5.7430103544455	1.88120763542482	4.67329537208293	6.2090697019697	7.4708686866566	7.11177497498491	-0.318531069727107	4.31910499776901	4.61877697554099	10.7373531675162	2.36591233438781	1.01109049850795	2.39698817811961	0.346952580841687	2.86986178464726	2.77086186732396	1.46818383856252	2.93477265641318	7.17186699305708	1.65762389085108	5.33733630381932	9.08473239292012	14.4408344888545	5.31068637241793	6.24532661156154	7.55683911339135	5.03378541943386	78	0	2
58	1.25577623514619	4.31355801269505	2.57805325647737	6.58043059049591	3.96395587457978	2.80607203700819	4.66247281864219	4.95393760108233	1.0992300930371	5.57164539529795	3.88892846439754	4.17103484655197	2.0209754956324	3.72627994396039	4.23884353573333	5.86765787682873	7	4.9803189332853	5.7169020612099	6.01865403087285	2.2356689522361	5.1209121090043	4.19084389561549	10.816318622547	5.67382157136349	8.63701386342788	4.77780930969645	5.46542048632934	4.04017753397094	-1.58303678370863	5.36673105897196	2.59236214214612	2.26252811859358	6.20079414643675	2.67737662964057	9.96833665434372	0.116640286509238	8.61698941673676	2.80946136483905	2.97334436811192	3.8768576992749	5.67105814614484	1.60172780683715	3.34597813945595	10.6758772682282	-3.2442074747494	84.75	0	2
59	2.29574834479171	4.98276504544375	1.92976527517848	1.43916208978273	2.65798967678822	2.71160146470433	6.13033080310905	1.86838218453705	1.02350476537164	5.5845948560167	6.66830335573514	4.54994025364118	6.71586061505562	6.68253541050454	6.5763304788457	5.8336638901832	4.15822391669846	5.42430719799628	4.06765656120339	2.95991433594902	4.8936774821305	2.9160958497628	3.10575029724991	1.35930520787271	-0.0619872940688003	8.78167454487977	-2.06860080577585	4.10456927463374	3.70152142329441	5.03857080228253	6.71334991006536	3.07776649004403	5.46241476408372	8.26357673390476	7.8653471530672	7.01054518870921	2.77873044809089	8.61033249368581	-0.194598114174485	1.83700575098211	4.16797492968882	4.62879708539983	2.4323060783675	8.8296110688931	10.2751607338015	6.58767157109736	82.5	0	2
60	2.69439496232021	1.78223306106669	1.29394490120106	1.37312588659084	2.4886200465353	6.57014197015574	6.75297457490743	5.10363793524402	1.58521942829875	1.26086228202308	4.18264174686376	6.12504080473885	3.20388580066874	6.70036313553586	7	4.42875242455104	1.62898799242467	5.00978582968723	5.34247958328597	3.89084521899663	3.22161026562387	5.1731852657083	4.21724734179983	7.94828073805754	6.85791573706959	2.54181519645467	-1.16394034900806	0.361286689736076	5.11411577885284	2.18491551955406	4.35587749179901	0.391793042364692	3.64051030267997	4.53333288596146	6.00841231508712	-2.65125319625047	3.86596370014415	7.7173197490216	3.01535933622047	1.17071344066502	11.4692975197086	-0.831261079371214	1.27459868152652	7.29352927942066	5.30729369674088	1.15496235229926	66.25	0	2
61	4.82280881122962	6.05503189490846	1	5.7994755296543	1.76305923156542	2.64303136141871	5.26981115736149	5.80831340679917	2.57678391542634	5.64559558150749	4.38343643810255	4.21197914356111	2.75874360974824	4.302685162516	2.54473111576056	6.29737701675408	3.6905843213341	6.50914780829471	6.4946174142636	6.32147807517512	7	1.06747604206347	1	9.7565618555511	6.0225720765434	-2.51880363223386	1.79988551889164	4.81162788824699	6.56577143395716	5.47812238735422	0.12518586884741	2.69969851697052	4.97692525765798	7.10021874359198	2.26946003161623	9.40506287959172	7.80257727445558	3.21362589696251	2.47520291217521	4.37729790269042	5.52339973994441	-6.76057440372281	5.70777580488838	2.95944115558914	6.78023253903923	0.5340503076596	75	0	2
62	3.08642447753717	4.31074259772641	2.28276773484545	3.22846543532181	2.63326163435202	6.9182132707841	5.00941156549634	1.18557509245101	2.61441401389198	3.54936695908351	3.0738650573398	3.85169417617321	1.27341909922587	3.21199253048253	3.54940045232494	2.32771646209863	4.29098021366501	5.82717808672202	5.67646917401034	4.24541046466414	5.01144145466576	3.89893534051163	5.8673892369375	13.3656613149628	3.15221466784595	5.36032180986716	-2.95699526205798	3.75075926552883	6.34006135760039	1.56690146068826	14.5077155048795	-3.00709984849099	0.928385099073313	6.77875542682602	6.1975153158999	9.27649529866118	4.54807736475193	7.24599881089255	5.01174394374583	1.67913760896899	-3.01093121353359	-2.82571765957305	1.81948609288664	9.86428698274539	7.41041159954848	1.16924724548649	77.75	0	2
63	2.17281368670621	6.33771294253267	1.13140392458636	4.09407416843063	2.99482242800025	3.43869331832341	5.57099250988589	2.09066496120895	1.14266677855864	3.30173642012974	5.17983461893255	5.37146555548751	1.58873446971535	7	5.83372747000481	2.95882084180916	7	2.19872287341896	5.52344705204492	5.56845731593977	1	5.70547301957265	1.26323539698253	7.75503149921209	6.16340100045598	-0.358593319811522	5.74719913861049	6.12037377741614	3.78814074693641	0.228570734426059	4.21741392247183	2.11871629608161	1.38657887729951	6.80604258307583	9.20836347614231	0.696483051474163	12.2870394382776	2.82151696894377	4.36337333840463	-0.670348801723177	1.41874735248695	6.57970606027899	5.7315425129936	5.88509167930051	3.53480885392551	4.70290068438106	74.5	0	2
64	4.55789451541222	4.86174092040729	3.1369053846433	4.0325699082987	4.33621762605062	3.47997711034593	3.06163064413407	1.63023004685336	1.71336522304515	1.39992931011162	6.54957620916239	3.82836166641922	2.90455812235651	2.4118968279771	4.63609111792325	2.26859872115854	6.00499790704575	2.98926466091971	7	6.54625845642928	4.25161911145821	4.23782442299398	4.08840927600968	8.36979336581821	9.61918043553572	0.776581449338923	2.18711893078035	1.00286954656186	-1.22781649356303	3.95177429155186	4.93350650273098	1.80973187522251	-0.0253053090866174	-0.703781709683638	-4.30795498612005	-0.00593006684641043	5.379629181043	2.08850492844728	-2.0282641580459	4.07261897253516	-3.06491393468992	-3.78332032154852	1.90866526297885	4.88574731226358	4.93894029491205	7.24149810136674	87.25	0	2
65	4.2903351476165	5.87796117769327	1	5.39811927817407	1.43176864464523	3.13553846461422	1.54180692801081	3.87412953816998	1.66797402064425	2.50914051033839	5.7359438346295	4.95957370613682	2.63002972114004	6.17564103386519	5.95870565220714	3.33049754216007	3.88472662319956	1.44677756570282	4.98913487826056	3.28697411206166	1.37038065960923	5.54570360783025	2.63506164235953	10.5969018176981	5.71787070998077	0.861917080244617	3.45914438857329	6.87458763535524	3.18995083464979	4.12903733060371	3.00813830924878	-2.38658968032019	1.93967047238669	1.76250424228573	-2.01623328562993	12.5398039430999	4.09055474178639	-1.51733154057489	6.25236582416631	7.26115120884688	3.36311303609597	7.96269305397837	6.01275511578368	-1.01260098254204	2.22033506653413	1.83656559762302	90	0	2
66	2.67220166558535	5.90839802938227	1.44545368104959	1.80414735859541	3.12953796812066	1.38249338825689	3.41925031343628	1.06125931217772	2.0886422020051	2.67765239137655	5.1506143640126	5.89716430085871	6.62260056325781	3.57989044848272	5.45004274689657	7	2.13375304284544	7	5.39801945273592	2.3568063822069	5.52051676196727	1.13188648686667	4.05353823533916	4.25658867755549	1.14881310778425	8.56953226796097	-0.638000662556514	4.57493593374178	10.4997067471612	5.49492558102171	4.82024225706757	-3.68475663983262	1.13778466639874	6.08542601064566	10.2797161451324	1.64000991629549	-1.94324554785885	6.95695859490051	2.09628004569215	1.43037244373262	5.6304775114559	13.3726609782988	7.05497470518839	0.894700062049075	3.01309712754159	1.0302021604578	67.75	0	2
67	4.19461797689098	2.66738926258853	1.53016307154462	1.28349178050852	5.30802170952279	4.36154534746897	5.02444759140331	4.18797623773319	2.4071905193384	1.26453186932641	2.83578415916976	5.04107850652977	6.74073646571392	1	6.70142097021842	3.48312819317865	3.2412480162625	4.45577729461411	5.39098426441801	4.70216160889622	1.67785644042382	5.45016155334198	3.49026287916881	8.67649143675744	6.46231779679545	2.9342854649683	4.16794871534087	1.22102198909532	4.83764735118676	5.53994037707218	1.841475091702	-3.53042171865953	1.50573699929858	-2.62214243356856	4.09896516580536	4.64544805809692	4.38654730270105	9.26706917489118	2.95141979050182	0.899588143031172	1.9231020872627	10.6742594908032	6.47365179146609	6.69081409584915	6.04611068723569	5.37486069946794	62.5	0	2
68	4.17169524347771	6.78973045093144	1.20317990163279	6.34772392946131	5.38565548062094	6.71130377044472	2.8086701642845	2.98848950357727	1.4731747082228	1.04985318512752	2.27584286998799	5.11757220105258	3.16259329537303	5.78072827596247	5.10017714889827	3.50666454346398	7	4.44079601687343	6.32864300512502	5.61272690759467	1.43018747244699	5.05742023262333	4.52473039187704	7.19869277601966	5.80824571358843	-1.34164686863674	4.64454784842179	4.68767638208612	11.3392000010476	2.10103590202516	2.29794178881109	2.1606847810933	1.25431753704469	2.77899784515163	5.49244596587608	2.16672247238402	-1.45410368751347	3.76199802584233	1.61768287002962	4.07580410906768	9.92701875637739	15.0899864140229	3.84753717536389	5.06398555124649	6.24253926613638	2.91262426961755	70.25	0	2
69	5.33746358043991	3.01047688811436	1	2.80600143420046	6.16087657499244	6.63195293489435	3.0468439196012	1.17340506691833	3.25745995768127	6.64617333816612	4.84513047042791	5.96871919739286	5.00031558882758	7	3.82584037678092	1.42035466688033	6.72354976879743	4.21036012843246	6.49617384505309	7	2.46726363720891	4.66564803400926	2.43989779259477	6.3713701683402	5.47202519571902	3.31650584999069	6.70412723512258	0.142149255099894	4.21845303434205	3.50162785209551	7.70044018285424	-2.64922561339752	6.85752872265054	10.6242000559619	-1.0130592567259	3.94967456987516	8.01090364666957	0.841167726980256	4.23606807186182	6.69762541397655	5.9767253132581	1.64724930733501	7.63517797388089	-1.02415058233793	1.33930999939853	-2.82260057951318	85	0	2
70	1	5.3302758875383	1.78436362066004	7	2.34393910743207	2.74874339132868	1	3.04949019199313	1	6.08665289729174	4.8403785234334	3.87050333568005	4.20462922124867	2.36454612728373	5.76360138415275	6.40379949695025	1.43110025947844	6.24478122143467	7	2.70146757878601	2.08867717749352	1.59017744093453	1.25712380954073	9.63695972869623	4.80146460036118	7.65665614538924	4.71603482342362	4.22614094727482	1.76549329059485	5.14279184721891	7.44106120878248	5.18017043994381	0.758262740272663	11.0817322507597	7.8792204474318	8.05564257294817	4.44392195612533	4.70741617195189	0.684546850207097	7.78213106816069	4.58248471384758	-2.22112591356905	2.99194882129729	6.27989593465789	4.02728083550118	-1.84797215992158	75.75	0	2
71	5.06647390712816	7	1.53866912976234	4.91847161238274	3.23481352993759	2.31010806645144	1.18008471962172	1.62445362789594	2.69816649256293	6.41957568861468	4.48050228663564	3.66045312058183	2.95260403528663	1.66134412045046	3.99494491886738	1	3.2155652891101	2.78240141042421	6.07301205990932	4.97436503930722	7	4.32446738870795	1	11.4107448947068	6.41404302808076	-0.23110891400488	3.81188340953061	3.27591022491738	9.51402790185161	7.73453330969217	8.18269861228955	0.160166486969775	4.68843211141403	5.26819953026393	1.786205776935	-0.539943358766926	-1.08521105537888	9.18488802101665	2.74156358210886	5.03752637385634	6.50668795800269	-3.48019508421979	6.32751830538655	3.22698626009305	0.224944525224613	-1.51858475031386	96.5	0	2
72	1.93371994805801	4.49935222567629	1.49796433888785	4.12471845543116	3.32476835430889	1.28031369432547	6.77957810071057	3.07429976201425	1	1.22045796596487	6.62872584799335	3.1280471422533	5.25266445471724	1.01748807351704	1.22312558342967	5.0712809958052	6.59712096305297	1	4.41550625022646	5.35541049025685	3.81348562154152	6.22180623146704	5.70401057458554	6.22359910316601	5.81421142588523	1.24755993252699	1.69849023904783	4.56221493455736	6.80152207312995	6.96781723356778	9.62870644100574	6.32909134204966	0.267432434047744	-0.23288883436497	6.77518884132641	4.46767451549155	4.0069299837634	0.417113185673802	8.3190908373387	3.48214999353897	-0.00684439863100467	-2.51859985031573	3.74738983905033	0.84601668139442	5.52848164787147	5.48279667043563	83.25	0	2
73	1.12285176633642	5.16398742727645	2.35045555083957	6.52906629696196	3.77030776671976	6.43112132042459	7	1	1	3.64907632735037	6.49485449198619	3.19235890878578	5.3509461396817	5.57223893686553	4.84061846670217	5.41396173853147	3.87721969469036	1.26201646550655	5.01016391239576	7	3.06737997353626	4.01582585647678	2.04577214137007	10.3358316886512	4.20430770405424	1.04650571549052	6.52761851177476	5.47323983264229	8.98032623021842	3.13748103214038	4.08317778053631	-0.233051284668812	-1.13917885232272	1.78415624378831	-1.77632972048484	7.24490976781314	-1.26158756256149	0.974601583150612	2.05319483233141	7.76224302244716	7.0951653934814	7.13420179930761	16.1634983892435	6.08887838853538	3.52483256036485	2.39030903746049	79	0	2
74	1.99399960804954	5.8978422595721	1.14459492700728	5.76943419709522	3.95646576554945	3.91272255981005	1.95446068199391	6.26479695599786	1.50076758984521	3.68783809954672	7	3.75599455260251	1	2.44646795285471	3.62112765283879	4.37273208602415	5.86017412212503	5.95438632774616	6.74348851149975	1.98940003008686	3.76703418980028	6.11729759827608	1.08882147323914	8.54956519493323	4.49879958652667	-0.221992490132065	5.3848480873931	5.05807449923027	4.29206381678546	3.93050513220449	7.80892627251426	-4.6826813369406	0.565891183923293	5.15484349335772	5.37693946919981	-0.0353460205017735	3.85378584210539	7.30834443700222	4.81967422381371	8.48355822239722	6.1153064326604	0.392209121919795	5.75939136495564	5.68457952410272	6.04488543779474	2.47257916480341	85.75	0	2
75	2.7770955870369	6.6062214792269	2.18433208413141	4.48344999048447	3.59940757819034	1	1.52797823545124	1	1.0249308809804	4.04053757676062	5.41121085932714	5.0034845274528	2.49103849319667	1.82116030852617	7	2.09507807950878	3.77849831056672	1.83081762837093	7	2.77624784295637	1.94775412776258	6.52728365408241	4.39526809170944	8.74830359512173	6.75451966093117	-1.16687540007332	4.62891881458179	3.65550749754193	-0.524734720825472	2.42566057836115	7.20606820154594	2.91902146543353	1.29727211300247	9.26481817579837	4.34341608504157	-1.00020419546711	4.15631661577258	7.97647546203502	3.28182261230366	3.38259158210922	5.64962575501739	-0.100251004666343	7.14531837173249	0.798438219637368	4.48067035494856	6.96578607343309	86.5	0	2
76	2.13043864635246	5.13699417000469	2.68757693162849	2.28243796302217	1.82797749488902	1.33174441441696	5.44875734893835	5.04223175564829	3.20254926388539	5.21707064112997	4.45637647764796	6.54470129754513	2.24726136027357	2.96739350450377	2.13864813726427	4.84551117183644	7	3.54793006934256	4.22683832000101	5.77049683826339	6.13530752488511	7	2.82340128387043	13.7966940731324	4.62507480755322	6.64519281129325	-3.10647101887182	3.77419359817832	4.43161149525366	6.11324485496419	14.1894293765489	-2.26240134056494	0.980581193101326	4.06284912031143	4.80318926756762	11.1815295929232	2.92156191975617	-4.55057639406601	-2.24668559642218	0.536497141375368	0.901487553661497	7.90383832015369	3.55469646652454	6.38457745839241	6.08147439780592	1.65233197541885	76.25	0	2
77	3.94050792283144	7	2.09378185932775	3.49398718317319	3.27224717877796	2.39004783115883	4.26754212980748	1.86275993855721	1.57558224618494	1.19424896438853	4.46523864581324	5.89123556647865	3.18394241237268	4.46170509795188	5.47395980671409	3.82379732437787	2.91591064836994	3.59984550563339	1.24911643790561	2.73993321818301	2.11588154193513	6.53442342288906	6.2662034241169	8.69369603607675	9.48439630039893	1.76337577672613	2.08962582199453	0.911329213263974	12.6988498239436	5.09054995580459	13.5739078234735	4.15762700928522	0.336308468005364	5.82225310178887	2.06000959318564	4.6277659064164	7.46796476639285	3.16827679253339	7.35924212329286	0.353739457080035	3.09272134313949	-2.90835668089003	2.40478993733547	5.24696644527854	2.0873364989663	2.03885834256872	81	0	2
78	6.31712845169112	4.22557437552269	2.30592049265583	5.84037953003205	4.11699503466529	1	4.94558697617297	1.45412038224302	3.33097477631553	1.36987753209578	4.78298572916237	4.75120017834786	1.20603069274062	5.67874968168134	5.23789706576952	1.51901193668526	6.56496867327283	6.80483649978302	6.63113961274682	1.19708212845059	4.33157440371059	6.57447752215211	6.01655600304628	5.34508435998817	8.97212831880647	-0.34012576806665	3.22285134709171	2.19683859549262	9.24635738558439	1.9895345755415	9.5117480677361	0.884066086219918	-1.91700941643341	-0.15450182065349	7.12882893920833	7.12397381407003	4.90144827100978	8.30222418879243	4.64476932546275	4.80723314761296	4.96666197601778	-2.45019990355603	2.44896416285767	9.84009867873639	-0.222705925881762	4.10423677521473	68.75	0	2
79	3.48894188513716	6.89033377579424	1.74859471951341	3.22030955708092	2.33489951538492	2.19908956264785	4.52594917938746	3.91583775708648	2.2179272449195	7	5.07822158993961	6.04377077015408	2.37948760854434	6.6654442518677	5.06854973516189	5.75989126456759	4.12728643310239	5.40535216450616	3.56538641824441	2.83871938249831	4.02648450620133	6.47531344036977	3.87904817322044	8.79463070541983	11.1771983228672	1.6127430008803	1.63492631092017	0.59542810997722	10.0529841823869	4.48046803496591	0.768865455538648	1.9984657444534	1.27482238944861	4.96907328618875	1.68587100866846	4.99504339862897	7.78728643411877	2.64348582715576	7.10205156594277	-0.376577417889372	3.51402883039454	-4.36039409275941	1.5020657037731	-0.385093643653304	4.69426778915215	1.67998284135829	86.5	0	2
80	5.39756582033029	5.29190510762658	1	6.09645978093276	2.46060154944882	4.84225521100917	2.01563484524472	2.50730310571508	1.33341440487751	4.3573826837261	3.55378686695919	7	5.74610748756697	5.53052725234528	2.56850051140533	2.26185191498204	3.10253372648192	2.03045554667087	5.6509957905973	3.83617583877421	3.634458506103	7	2.35578715850935	12.6951603355507	7.70486380305063	1.23354119080527	4.86073972707974	3.86138284441497	9.36570060487407	2.23267072365037	5.55458970456689	4.55424823695694	0.0291272588291173	6.17216195371958	7.99054651413924	9.80998929474321	2.7707850259922	1.59470433652946	-2.98116093562999	8.81572934373396	-2.92867951958063	4.76248438681266	7.24183067529865	8.73921207494084	4.65426275113924	3.78748220550671	71.25	0	2
81	6.22107177427727	4.93913625653536	1.45733631507482	6.1917899846799	3.87881340672866	6.30418925447246	2.22290210587358	6.0523936430554	3.55047505737479	1.63959944690065	2.73471544312522	4.51060034176258	2.55100480114462	4.45467873905871	7	5.85301127610034	5.95078678554422	1	7	1.87131347997689	4.99258204039447	6.27868456443848	1.1621331453909	5.7276659077072	8.68074860040768	0.635316027671336	3.60835147688799	1.20006037191085	13.6260496984015	0.968717801597644	2.82471688993669	2.42337141376986	-1.98441994871853	-1.74584150952773	5.40385687086342	5.07596916354996	5.69494491417554	-3.46203580350503	6.09684016711802	8.96336406602688	1.85764963285306	0.0347146347721936	-0.063036974309737	7.5138914220041	10.2352420268342	1.21986646344228	76	0	2
82	5.63619223638319	6.87124635931921	1.16700072017123	6.63356781059788	1.97493074430092	1.58804863424752	5.84371007849196	7	3.66647714571924	6.29313017022034	3.69792268294758	4.83440495481322	3.69356966368909	2.36794701734048	3.57814807141011	2.2313767856898	4.68141975924768	1.51217511935584	4.88919568564315	6.77036584805202	1.46518639857037	4.18945215290086	1	11.280365729928	5.71124202139674	-0.556095658992991	4.6629938749606	4.2067565181005	9.58816525204865	7.97884350363394	4.79760864814307	3.26702011997899	-1.14768404495759	5.09334110491455	5.55866085950728	-0.791794798265944	-0.56854065875618	8.73348133558457	2.8894187530764	0.417574247740388	4.10689485839237	-0.354821839914259	6.41561493052877	3.1496876962554	3.44845055048201	3.58966605320658	70.75	0	2
83	5.67702011368927	4.30579200124	1.95215977280103	3.6315314757058	7	6.108120820977	1.72329846860054	7	7	4.53992754721112	4.21093450313345	1.90073915615763	3.11209829711312	3.20537332388437	1.64455848844105	5.17993006857929	5.85644971966037	4.43047550484408	4.55566531350687	1.76861277756993	1	7	5.67871019679703	5.68515495600055	6.33860843739805	3.81569520716728	4.43766732641105	-0.815221156567064	4.86211581130343	2.60898911765344	-0.532197236427075	3.55175339335358	-0.158225411478464	5.30021887281481	0.445805654662148	6.72032535460769	5.02711278407986	7.93747260440921	0.902613892411378	2.5341020416549	6.67286714004579	-2.47379278111733	8.12334672494651	7.54489740899281	2.17887241621672	1.05826258148641	78.5	0	2
84	6.37137471406451	2.63740287445055	2.28685242967494	3.3846000935524	7	3.03852363806762	1.81606095720417	5.8597783073	1.82500450725503	3.96121905431695	5.13206894272101	6.83312135434384	3.2558926287531	3.08777335690931	1.04927475538076	4.13792980381833	6.65491244493171	1	3.59433747231448	2.08092683998532	1.6246543772332	6.43066993302878	4.93519480886312	6.92468514302685	5.95211996809839	2.01869174246862	5.45502607843	0.041081272595587	4.87414920314725	2.28570010817311	0.993943962902124	5.43922954391554	1.26972785516711	6.43742130985302	0.73261911112549	7.0438579392505	1.21560213514559	7.99656501370933	0.745256905045602	0.688652879260616	7.81096685158187	7.11735298552406	4.8706122901459	3.47863690713158	1.87446087719463	0.757178439970368	71.25	0	2
85	5.07750337330085	3.89925131966022	6.43278768375475	6.94637226506423	4.66669480214409	2.39924832974504	1.93319587282645	4.53257836619599	2.37355951673792	7	5.76825189846579	7	4.81025123684872	3.73826298998928	6.2110416487253	6.03595525699752	7	6.95610156487353	3.00620617005013	6.32730767901881	6.95668788808768	3.60153119230622	2.11337567432587	8.56503322154251	2.51160297205068	-0.751731793691396	3.37257063867903	2.94442866163335	3.15344939350272	6.14804053646907	4.14582573514829	2.06464298301705	4.05641913005242	0.421233183711004	6.6363715836377	9.09230620691223	3.16075634384763	3.57057945486944	4.50559786628857	7.23892801204224	2.84347076705137	8.82370398262462	4.51320637510317	6.60340070167202	-2.6425423869962	4.55055006307263	79	0	2
86	4.57685881644947	4.62071417602077	3.04482496946417	1.2961210424267	5.59822611943246	4.12105313429737	1.49306645703148	2.97907225643055	3.20605919552308	4.03618856241071	4.01142421022023	1.54519391344613	4.17999309242665	4.8316307637018	1.59714911468348	3.65279929517588	1.80461209329933	6.51602299328076	5.55286381056269	1	6.04616194527341	7	6.37543423987985	12.0374695065429	-0.227139534692549	5.48268976502115	-5.32799000907019	5.85460844068435	6.80362540191485	4.96513612895455	6.42684792884509	4.05861641927947	-0.0932604950321369	4.21063057595524	4.57774532321664	8.56986007450298	1.90081911215337	6.24563380369863	5.27071976503976	0.851685689852718	9.92202974172074	-0.672070537875348	7.19264076906152	11.5153780447091	-0.673649841293928	3.15724119398603	68.75	0	2
87	3.02728816603713	5.38818695105635	1	4.26995892187631	2.17580206215276	1.60301302633354	6.68227128679231	6.04275241242357	1	4.71052610107258	4.85833011847342	3.48718149317188	2.9777411106397	6.57269023890138	5.18972297221675	3.53986991506471	1.72947038857997	1.64182954931485	6.04371797682311	5.46678251403552	6.22545058341076	3.67277066251628	1	11.1712673308155	3.44055099442941	0.642746961606026	3.5295801009719	4.16477052086632	3.59475213026971	3.06096863942395	1.8028086769599	1.43788782151714	0.901098471667641	2.41241859631403	-2.73927171593327	5.65968698058448	0.670609852118938	5.49920894930281	4.72670495394224	8.10489722471428	4.3277090092693	0.722718827014212	4.23645561885695	6.28941374479945	8.07493388300141	1.9663622512234	57.5	0	2
88	4.12626712551887	5.73424806628589	1	3.0321088002745	2.08436999375786	1.01124330523793	5.46403629251542	5.37258081472834	2.12394639099724	7	5.86789120941706	4.78858718760078	1.6725730505106	6.62189973520966	5.35719851978457	3.65021531009924	3.49249799325902	4.71893768403979	6.98965849081472	1.32570122467697	3.61966478188339	5.53501383988685	6.5110500852112	12.6770545389857	5.46920864917991	2.14876665559203	2.9990855068872	4.21460460009923	5.26164331722374	5.56739386477759	9.38109385122194	-1.5363098663333	4.11774713026224	1.23392773564171	7.55712999892668	6.47808488377981	4.30730172476337	4.04256653668739	6.18612515236956	4.08743790374499	-2.45965014860223	-2.54429566559676	3.75448796297215	5.77964954818692	8.80558302773973	0.527336119363921	80.25	0	2
89	6.34049153350202	2.58607890842604	3.51049014603327	2.1129622246855	2.84307368193073	6.11307713318141	2.6196776236752	2.186221062659	1.23453581290151	6.84884140509699	1.41166325321951	1.67773391230549	1	1.28711188174105	1	5.53028051764896	1.0951488473767	7	4.53479781146672	6.010159742034	1.01184745362069	1.77197060798167	1.97249760054093	9.19552629910494	-0.328735663285891	10.8444916248988	-2.94692079502146	4.91961169372101	11.0971871881473	1.83486616932805	3.98445771480326	0.463728584692443	4.42849736966669	0.997476626566274	2.38512828545339	4.73595800314945	2.07808077532154	-0.539965749992603	2.2888087105324	2.96663795431644	4.13148136180203	-3.36331227009399	7.00785514068816	6.96367965478649	-3.05358444720894	-6.60737112333064	57	0	2
90	4.49208691470849	6.71047326844012	1.50577476217517	6.80087995937052	4.6699800149769	3.23996766602617	3.51341159213797	3.01059055004548	1.81637617063721	5.35805510674754	4.47045696600966	5.17005978331624	3.56664413283549	6.78013937437437	5.95530234735667	3.33562691646085	6.65353745223631	3.88627657655554	6.30712931838997	5.81834226296862	3.51414516660748	6.84830573097698	6.27780901463572	8.93028224514871	5.99535629251619	-1.2950018433858	4.59778671158629	4.29029539391715	6.00539110787638	2.84247767411812	2.37866928823536	1.96588166977613	1.40502557084014	0.256316163373748	5.48713875993082	1.95528023151146	-1.26046716779761	7.95071678362218	1.73803780316663	4.91461211341753	2.81897482561471	14.0022075859828	6.15670390685826	3.96935341202615	8.69254839248198	4.92198310237438	60.75	0	2
91	1.55009482722907	5.9937808785323	1.69657126155129	1.73930405418613	4.74264240646597	3.49925044667176	4.94444697369652	5.99466478954876	3.8342370238728	1.06825183463752	5.94140020952334	2.63682291540901	4.90978443014152	1.10049525463535	2.62933291721871	1.73002748342281	6.68438894993101	1.20499375558213	5.52262059096728	5.50519610041617	5.97417059900955	4.25920600801485	5.34435095243561	15.5238550328504	9.85321339594835	5.7281012056566	-5.51294291737577	2.25215873167789	4.52042802979485	4.00750348809056	1.54890451795649	-1.15019659269017	0.558637796766474	4.86621158400078	6.33323592173488	10.034218399997	4.20219162041373	1.84344678101684	1.89704255338951	1.97484436711135	-0.0528206745274831	0.459596204673442	0.797725051470792	4.27419832970444	7.93675263542298	3.9418537685526	52.5	0	2
92	1.04259422150345	4.19720844215399	2.54962556296116	5.53447248258138	3.46280606797666	1.83976157377691	1	3.77640742173449	4.69743179793164	6.64227564947878	5.25168225128707	4.25783821855614	2.66347063738299	6.87137190931945	3.27403799001614	1.10705300563619	5.10975512692853	2.05198307590744	5.08699823546308	2.9888068995003	4.27750291695957	6.60183185626074	3.76721798851028	12.1196256275015	3.92602686779726	7.55639863875507	2.34574431511529	4.53226130730282	7.20292763297386	6.56759539328849	4.240036394565	-0.817077019411192	-1.10808017041683	4.62894828841384	6.32178037466347	2.7839615346306	4.90590848793393	1.08560892245961	4.31825608983453	-2.44187582242077	0.746205136107153	-0.661744635359687	6.7974488157476	4.37499453740957	8.23608910079296	7.93779442759746	70.25	0	2
93	4.99905971932316	6.34966433544697	3.32932532291431	3.04757938837924	1.48724359848932	5.48247356229974	2.64857294724828	4.8414958932999	1	7	6.01155002668144	4.84180228438307	6.80601235858597	5.9724063241863	1.98616332880893	7	6.74928548529871	6.27623243635455	6.27923279030209	6.70098544434123	2.92038208947022	7	1.19353736761361	5.77768344002657	5.90465173910444	1.84677778361244	3.24266108527192	2.03226975246844	7.70559876385914	2.97788122678297	11.6988180053325	4.50366968580488	1.34537998967781	6.13748948672817	2.4726575754618	5.02060678126247	-0.84055435593051	4.02566045410837	8.25184966381782	4.96305074248176	1.94953764178081	-1.77308791373217	1.40433247595656	3.06245140258789	-1.69695035630098	0.580760650768615	93	0	2
94	4.55411276082482	7	1.14644149597925	6.55854697937437	3.69098365513909	2.64124096204034	6.15237853830499	3.29339808408176	2.71206959384682	6.32457373159447	1.28311770281973	4.97680409080834	3.25776101158491	2.51232501714414	1.98555513950052	7	3.57100169300228	6.25187180657769	6.64253311655136	4.59327055398269	6.48638499826388	5.82599027049816	2.37516458162905	10.704802314368	4.9799346746397	1.27881993146431	4.41906304006192	5.13605980128896	9.53633218051937	2.39280000513572	14.9316875760993	0.993197782740739	-2.91055526846607	-2.91550877724615	5.59797944848343	6.11840538132136	4.15811668728635	3.8584822116487	1.74286423018297	-4.5035580348405	6.67395367289293	-2.49898774156746	3.5023057917027	9.98266897260465	3.58865895748626	-1.97415428848195	87.75	0	2
95	2.04873720990489	4.77051957773942	2.57753519545787	3.21533381155715	2.47150049688906	1.36718944574079	3.43371060071153	1.48265476614925	2.12103821657127	3.16285083277854	3.34023786468814	4.13629851961763	1.74475034682922	6.08226860325272	2.20407306919348	1.86814497236232	3.28586325715121	5.58848738490517	3.76610622806942	5.23422312718506	4.3429280617936	1.12933264026221	1.70166129805178	14.1766771667609	5.58699084594097	6.67494702839024	-2.93264937432164	3.14384534149999	8.76359908837756	1.49911531575351	6.52165418976768	3.02285537927421	1.08032858069441	5.52353580877482	7.01175004838862	9.91700712321035	4.51950742447329	3.22141849264758	-3.04022098118344	-0.847913811174085	-3.35533214681181	-4.24530640627331	4.13468029980001	-0.320141498878225	8.90272119097595	-3.89775100055307	81.5	0	2
96	3.1288833934018	6.12372579859077	1	5.00808530842651	1	3.34817907267659	3.11701307635598	7	1.42106073416801	6.32445428946113	7	5.13836017937519	1.72347057408869	6.96867167978316	1	2.41313043763657	4.70420103085836	1.02562967941241	6.49324087635999	3.43127055726151	5.01835393516869	5.93903270743108	1.97464381470207	11.3968311229965	6.25575619392338	0.557728007074665	4.33165213132735	5.27119947935504	2.22441434865913	3.45036328459427	6.72503836617834	-0.061071829135387	3.80751418073415	-0.991928223174701	-1.41669978252869	-2.75475093323723	2.76144114954848	-2.02446206512775	2.67976923042723	1.483569865783	1.26191076559133	0.208186652493278	5.74750822817862	0.573927665946478	3.11783050034853	1.96408430609303	61.25	0	2
97	4.64982779985892	7	2.58444742221444	6.65876029281634	4.85641682130773	4.00948229723423	5.7349941317201	6.30297881571464	1	4.19560032716337	6.18955656943739	6.98392168792584	2.5340386896692	5.98366102253029	4.19956009463908	1.37616488276411	6.74275917265498	2.26459709272229	4.97462537040952	6.19633638474997	4.38323361880713	4.46965232467486	2.01945106934359	0.286211779339763	-3.92012435853844	8.3538975075105	-6.63293197487223	-0.957179743469699	8.58738845105567	2.49354356533575	3.81311703536125	-2.88711884870556	1.68113316933058	1.21856015807578	4.97355691123788	6.55199489050541	0.625139731695675	-4.43655239337984	-1.90057417586754	9.61793039549676	6.13348242073364	6.31152789480586	1.50700056469756	7.88974487365074	-1.46863501016623	8.09641027891001	107	1	2
98	4.25296517924962	7	1	2.87258183045644	3.01483429732103	2.52465142666575	1.79857729627374	4.6797091891454	3.74563940641486	6.943153402593	5.64929172273358	1.86390436806512	3.32594230968908	7	5.76898738650096	5.14814349250809	2.27967610730251	3.72321446130086	4.20468681812955	5.07044580093769	3.15272072609602	7	6.24943944675398	3.87391973893998	1.26239594545681	1.24724091522827	-0.589610387486629	1.98955127681225	9.825966134829	3.90025144844879	12.3301630152928	4.65418479919925	4.87829401362476	0.43827728688513	9.1105552460811	1.52315975234921	7.87675894300699	2.18154157931424	3.14434198125134	0.212993103802861	10.5701221939639	-3.99504386094895	0.787109772938711	4.95091991673827	2.12395411586438	2.18135827007115	91.75	1	2
99	5.0971234179974	5.10524943104092	7	6.06399674018579	3.62838073858333	4.65268408869497	4.02740994988631	5.82544472438485	1.77777944190728	6.54987161682078	1.23164229486827	5.84541046098459	2.67848558839149	1.15696467588161	5.96486459148983	3.86383623770059	3.89700757939528	3.04009171388382	6.31202026667945	4.87959617806021	2.01392503357434	5.17490637262982	2.7396896036581	-4.01037136591093	6.49112674527824	4.10542006372905	-1.10311187018594	7.4233686401316	10.1926498428434	6.84018599660695	3.46881617392073	-2.38142447345811	1.21840013127531	-0.0367708788741765	8.16069890363377	3.02664714051763	5.20050181175633	2.565211847024	3.1748270351465	3.32382325679045	1.83239097837901	7.78239872281042	4.97535096344692	0.695427863900089	2.39207523838876	4.52999358992398	99.5	1	2
100	3.61670946303262	6.78681883623496	1	5.5665295170601	4.96408045941951	1	5.43487061115201	4.87911976105235	3.72290887128479	1	1.83089449960922	6.21420019718035	3.68028672399418	1.18594424359866	6.18753419695003	4.90596106939224	6.51024791007907	2.65537295194764	4.21615512354022	5.72690586280816	3.8159489158101	2.8404989757763	1.94227198053957	5.15724605763996	-0.877869770651245	0.189725119510516	0.821596757451015	2.09231044672839	11.1120339244646	6.47874950957061	9.8262674114427	1.62836217113414	1.67990036510788	1.02402185212986	5.2532962597725	3.68534346453944	2.93271895265193	2.4928100591064	-1.1043618095942	2.54666830342739	5.69835651898274	-0.168847153437926	4.56674593749856	2.95777008515218	11.6182116683581	4.90035874158457	82.25	1	2
101	4.41557832875792	3.60532793369734	6.13285722487095	2.31312117907822	5.80654226066635	3.33560638958285	3.46619244344144	2.7862643018398	4.10487579662114	4.28868973280331	4.67919789567577	4.35422419412449	1.52581088666752	1	5.61950238187294	5.7469793552647	6.89407787779811	4.36479240875397	7	2.71829840325097	6.32229694868834	3.01446633787577	4.16585673388933	-4.51417482928263	7.37028790220016	2.76390272266519	-1.21647818211425	-2.57144395723072	5.74702876239532	1.60540927144379	8.93055447887037	1.00849821189657	1.70974556549541	5.55507114092444	2.42738742600082	-1.06041893562975	3.40929763874972	4.8034198320687	4.16580687442077	1.42927470093557	10.1180965641682	-2.92681783519058	-3.86750842226965	6.32267748317827	8.31725619763401	4.50637552129108	100	1	2
102	5.39022480265028	6.79126682248996	6.72029128845806	4.9300744015918	5.61497529990771	3.59416876988552	3.39830938409849	2.56502924592011	3.75955192060392	1	5.43906366212287	6.78782997372491	5.14228713852737	4.63232627590522	3.19356353681207	1	5.3214696011451	7	4.96227918080856	1	5.43006031342205	6.58672064202431	2.27417677687016	4.92651241528607	-0.510065370592735	5.16914781787823	2.14432190801844	4.26987360494141	4.98739240879603	3.59194990537985	3.65065695562771	0.576556602282817	-4.01824512518553	0.0767701657043388	0.0247934271345178	9.27796040167528	-0.406917312755191	3.82484662932871	1.57660548211629	6.416163453644	0.0147867144126863	-5.25781922925103	8.27530704761024	5.80864866047657	7.36963928385909	5.87999348324409	79.75	1	2
103	7	7	7	3.14788458847948	3.79910287774385	1.82162097529539	1.58001032604246	7	3.97460044280923	3.40643572601347	1.17966683234221	5.79422629812321	5.00329688225975	1.77979842102985	2.42127371414536	6.80556493834987	4.15723122445632	5.96742461708847	4.78517837938135	7	3.33658838806892	4.36660598581399	3.33198916094037	3.01710711665679	-0.374769833530372	4.2197092890761	-0.425857748321144	3.04207874210667	11.2392551954265	6.67052289530394	4.54395798891854	-1.39364102937194	0.984185178579695	7.01694435751794	9.34874941242702	6.90799656233776	3.72677029573579	-0.133094301088608	-0.423215358043118	4.50451091435864	9.10439939872788	-0.70174398985387	-0.254622840456883	0.472253616866703	1.50223467167837	-2.00947745949333	109.5	1	2
104	1	6.60513314470462	5.26822007046427	1.28182675634564	3.7143227544604	1.02759109348304	1	6.07875941239462	1	3.88956042962063	3.57598087667009	2.41191004968411	2.58108299901739	6.64624322799194	2.57902963177215	3.5762087475471	3.66072317494561	1.65602182643733	7	2.38256881569069	6.08598751303777	3.51484800880365	3.46796672287106	-0.48564752136908	2.5139202346645	4.26301585881253	1.69582219733362	1.05223719969341	5.2085493060066	4.91107521433745	6.87209419857263	0.787737491131355	0.159483391708552	3.13401170397872	-2.75993434693472	6.1874612759645	0.721532822417368	5.15747634094087	4.89410189560342	7.62230582352927	9.48286525640991	1.15878609387772	-1.06951178631399	-2.38549490523849	8.41859487507624	1.71437507743227	87.25	1	2
105	2.1541325426943	5.51744684237205	6.23458004054153	1.18155374616962	7	5.70824040864352	3.6453103333519	5.4507424817848	3.9184498453646	4.43064639741306	5.48367737381299	3.94204878943573	4.00241884112668	5.39420147776744	5.44133709904496	1.70236225543164	2.79585213688857	5.15544427288083	5.78141178006789	6.58730808423931	2.98461540147621	5.42518736414731	1.98652982883117	0.0833419360327613	3.58535111036902	3.30949022123367	-1.33523415070591	4.45841965277765	9.50452023882172	0.924648738453727	4.45768301881818	-0.413967021378233	2.29622872407239	0.0593948826732456	3.44272524560109	9.21737249489155	7.09012925635237	3.60973322484002	2.98766227821891	8.61611902316852	4.19863062581789	-4.95925689223433	3.23196435132647	5.90135518171345	-0.322166821908897	-4.71981483446931	79	1	2
106	4.2525341079795	3.37128499390973	6.50085237194323	5.56128168616859	4.60065064182444	4.72542739717391	5.34969107340499	1	1.58766467705635	5.5417276059285	5.21727898601679	3.37037737650099	1	6.93194032723426	5.47934864796079	3.46327660123416	6.61183750566354	1.83638246175232	4.17144402892754	4.73251307049758	2.02638888137634	4.09191575095406	4.16512681384528	-2.71769779759745	7.7331475270576	3.21756624781704	-2.55358566787654	-3.48068671760334	3.01880325600366	0.614468316753244	10.8510562924378	2.15437797314665	-0.278046819668826	6.32722219039319	9.90341019713061	1.06703294072871	11.284089776154	3.51059149268595	4.50869093294505	4.01339957934797	1.7222153060024	-5.23638809196927	5.43215033601508	5.49810278162731	0.410926741150871	3.61654017456826	78.75	1	2
107	7	6.45212445452771	5.85476112554023	1.66328411997333	2.37652426202812	4.50923706654234	2.94148159577785	2.7515950154742	2.37840514293848	2.01760595943848	4.88844681562291	4.81309738632171	1.48979767786214	3.21919440086744	5.47235112393464	5.58581798565276	3.54057809609486	6.51514648254407	6.2993949105563	5.81720283006232	4.25460585486593	6.70891315091851	1	0.940957156554299	4.2388277829776	6.34971165738481	-1.74498906089831	-0.345288059973486	3.79468811779445	3.68365806031564	7.09416732679839	1.41251969439756	6.88158253493793	-1.32661258854827	9.26700279401371	4.22341209202254	3.48314544008451	1.69727560817699	-0.19018008619346	7.56508417199193	4.43914812191098	-3.8078772310004	2.33982268679137	6.7429510470351	10.1939414058314	2.76490203719748	83.5	1	2
108	4.04270233001838	4.32207242401676	4.19949547270801	1	3.49388193739083	2.93026046682221	2.03873456379453	2.552680389386	3.78599928480611	5.58641084375684	2.62163299561045	5.15839421948039	2.99214604852622	1.74142756541316	1	2.75564205462704	1.91912128079734	3.63575561461123	4.97863787640464	3.63636246710127	7	5.78126667069031	6.05931569513034	5.75895503286828	3.94929177879743	4.61224258307318	-4.12878922772121	2.46215523939048	9.87778495121044	2.73339573142542	2.29368842928724	2.97295010227645	2.45949767621672	5.64857182035157	2.40831820550692	11.6773311779464	-0.340842205952634	-0.878237684695973	0.844790771629082	5.70162484745639	5.45591645361799	-2.65736509010976	0.48136590973989	11.7544080135668	-1.73849034150876	2.85800571729581	89.25	1	2
109	1.99216708797381	5.87176600590076	5.62432900778589	1.35407772385691	7	5.78133966433395	5.19779894787505	4.74642242678684	3.22889148538543	5.73857438361953	4.97717188555631	2.84971812275778	3.96101724858704	4.97881109556324	5.1174658698613	1.52531518913688	2.4373245035947	4.76246208080921	5.95763601462131	5.13084603678669	7	4.65246539177729	1	0.471491334500104	1.31174236004722	3.75131914000457	-1.19104433993529	5.30521204275593	6.21711467656215	6.30538018575417	3.63977950180926	2.17993812023148	2.27883153860923	7.1045607686924	1.36056692908264	8.50404384784604	6.25871300659532	7.45958643215577	4.35161326201357	4.77143870950262	4.47412540293922	-4.56384894779947	-1.64165805596049	7.24346550361779	5.73094519182254	-5.48983073466038	75	1	2
110	5.38223023410297	4.62139745453386	3.99082767641333	1.27297041703025	3.5535388090692	2.12000731922473	2.81554709370826	4.25519580457729	2.53018546232984	5.14175887576604	2.30333258380904	5.37116084144726	6.25908497178363	3.1029233352905	5.11837973558522	6.27518286205903	4.55340765354571	4.182711809506	5.43078641189963	5.90596644304067	2.3771267142168	6.24428784602975	6.24737186529463	6.07665354933837	5.78241857429198	4.06969608845306	-3.38925384283325	3.75903966665994	8.2764090109334	1.13206436474527	13.2698201655955	-1.3328808986748	2.84861003728498	3.83852539826832	2.72971319638972	11.7242834443416	0.410694441057663	-2.44368190553424	4.25686115332537	5.67834527266959	5.03106313073879	-2.84175329598542	0.0940979838107074	6.88129785182854	9.39584090507671	1.83716101304216	82.75	1	2
111	4.666745894097	5.79926815924083	4.19812556851192	3.39080090314404	2.08176083509131	2.86166631979652	2.55049814566956	4.85071975325443	1.10156330924873	3.49993117408597	7	3.83641536277666	3.94156121856053	2.75601837977995	4.8657392592147	2.46986762535167	7	5.21156214886858	5.33024502220673	5.80860635461021	7	7	2.34139139466751	2.5923617717322	3.69655561077349	5.2585873902695	-0.0135442229700573	2.64622286167425	3.58845880300273	7.47077279261089	5.66876791887058	0.473739118321687	3.35349936180911	5.22399998845609	5.08161982692489	8.58561965910125	1.70523611364457	4.72187826194938	4.4376329213804	4.79539736755237	3.78023452153322	7.87778457236462	9.00921638283373	6.08431329732237	1.759919837142	6.63681267100984	80.5	1	2
112	3.95217531832093	3.63046614132743	3.4613545138322	3.56975439735287	1.77052185649068	1.01080463943058	1.66479064412659	2.37075644551986	1.21378273890331	4.64851909285932	2.22306908619995	5.37668426628923	3.15942797163344	2.838789919469	4.55982175077276	4.49479393923246	6.58901872314746	3.20727729349441	1	5.07339353393651	5.05432154218354	6.52309779957885	3.30032360194074	4.62461247363866	5.66277529910901	4.82932636313515	0.92906540404862	1.84879729422035	6.89149635950472	5.77999394706453	2.79798764418591	-2.16349981077944	-1.01129025169063	-9.31952510738908	4.47570369292723	8.30694847358592	0.176940354606313	2.22475523505286	-1.73672213360263	4.37160984262192	3.90619045167394	-1.1898539004021	5.54950813930764	2.33481182665315	6.0052823358105	6.3699869708053	107.25	1	2
113	3.14878708725533	6.41510987888213	3.71056910349093	1.62931870590912	4.01077444654311	6.13931018225567	7	1.88186821037645	3.69089373563148	1.80460355597501	2.19623112346836	2.7245154814264	2.50265671036034	5.26790814073994	7	3.25961527553044	4.07456779336616	2.61648154695695	6.46622682264185	2.41532686514584	3.83186356003251	6.23384864783128	3.43687743134706	-1.17316969968212	0.74407388646082	3.5309425432737	1.75035031724387	0.0971387024766626	3.18589893873236	3.68221999453297	6.83368935251992	-0.870550715904386	4.13098192749638	1.58667941830008	7.54046806935773	5.16236795604305	5.16977676386053	4.72584250860665	-0.541168122824502	4.26071667427021	-3.06355121434841	-3.45281492457515	2.01147344185276	-1.85322651165919	2.83868898770349	3.17098857825962	96	1	2
114	5.15118365814253	7	6.22638374131638	3.45914957040647	5.69620670184208	2.40827628577075	1	2.53192672632565	2.5566713832011	6.36589099187336	5.53279802491964	7	5.64197014617273	3.19372807488689	6.41297776700729	4.01345162010617	1	5.64168088135491	5.86673167889404	2.17528928474496	6.07132702847402	7	2.91725478777179	4.60677248683791	-2.15752415689243	3.08779720253851	-0.792764489340376	2.17808221171967	-1.6456023070814	4.74301213483678	6.98373543300747	3.76356789736192	0.849405164777332	2.2100389688498	-2.80074913189292	1.19455709524308	-0.49517226311364	0.976567583155011	4.1520782162571	2.4108398051949	1.95427183721092	-1.90429976670958	1.72173966607495	10.1052878673154	3.68007307032131	3.29750894662946	97.75	1	2
115	2.78779233471512	5.96841106967703	4.56554882148081	2.78240813733745	1.89591548938708	2.32029093182302	1.349427844374	1.90938012606334	2.40937111923319	6.13837179293793	1	6.84693661344162	6.92277569908311	2.23755027625805	1.42533910958989	2.07039736779828	6.38168329916582	4.54723638592645	7	2.17773417770849	2.41394829750819	6.93849569436715	3.17893962967454	4.45324029251136	3.67188420721935	4.482642700801	-2.05076083323899	1.96266623436554	9.22811711696155	6.67315553933561	4.27729975500589	2.01200789397711	1.19513900078122	5.35466994116569	4.14702213553431	6.44198499863012	1.93110819221513	3.32833772465293	5.32898672913975	4.48256066201834	1.80281905047602	-7.45253303880755	4.98489016026592	0.967427117566819	3.26070070809386	1.99630110942532	96.5	1	2
116	4.5497897364337	2.78191056024315	6.86159641687307	5.59088584218131	3.29922416528422	4.23151530189784	6.58338860128117	1.23764217773849	5.20189694537174	1.90383219456178	5.14674879781791	5.27086896754439	3.84950244774824	5.61487651796702	1.75423729878123	2.00559445558392	2.67011183884855	5.36742116748757	3.05954226720445	1.59032962371693	5.11333653224869	4.00295028360458	2.27082889155777	-4.87689245063069	4.16794095099489	0.767999696201656	1.15132794483278	6.94268674224493	7.50210284004749	3.57770498448939	3.81024024588381	2.50039541516206	2.51463165479715	0.493757956068076	5.56104405049034	1.61689056033672	3.23530126056248	1.61783018737617	-2.24159728468992	1.81997953475968	8.0503688908129	-1.79044123667173	5.85011888278262	-1.60323199221794	4.57552127843442	6.0001263687197	80.25	1	2
117	7	4.60801043079264	6.37607717349393	3.92802272861952	5.25243136368199	6.03610721423567	6.18384124679543	4.52622900737283	1	5.63988101268031	4.55590626581181	6.03723136983935	2.4199950516771	4.18162903885157	3.22208340486565	4.70498477791024	7	4.9459943855512	6.02525691968018	1.20544012763139	4.17242118530551	6.83201808350374	1.51802111065487	4.03545569953932	-1.82958269282976	3.32898780264692	0.348815869857926	1.02371324661169	4.87067961891364	4.28135908435839	14.4245699025253	1.01754327244402	0.623538940111601	0.316339068559997	4.95448731767759	10.4645681100068	4.22886162018561	-4.69342953328346	6.3909113157634	1.93931356335058	0.958236840228357	-2.7815613628124	3.24078795181021	6.46890453819329	5.91106625415457	6.00210577962368	96	1	2
118	4.14685086391096	2.87773887692504	5.55821880757594	5.17994966421329	4.79835648530029	4.55266655465264	4.91872899274586	1.19617336180498	1.62366089147555	5.64013536464822	4.8955953332794	4.66424799093783	5.97358996336095	6.93317865691455	4.95605053115396	1.58904453394205	6.87691103032104	2.14867763125514	5.88964212225059	1	1.63774958391482	4.24853735976301	3.9300583833782	-3.38326932552217	8.41101173841875	2.74480615353415	-1.62752345133058	-3.3811407545911	3.60629836270076	0.610590059962936	4.27013738160098	5.88557880395374	-0.0399916679349113	6.18160881757426	10.1998973403811	1.57347906486113	2.32613465246006	3.1493636737018	4.25436956222509	4.24908709379816	0.848131242065182	-4.75940991274786	8.67976058911819	5.44813239905079	4.39359701563541	3.69319210298262	79.75	1	2
119	3.84401586030561	6.44797392787665	3.4516858082569	4.02987759267511	1.49155473662933	2.49337405533317	5.29170293918922	7	1.60890151826868	4.39729544920375	2.27504209441824	1.98434197785181	1.25174003613851	6.02265563150593	6.83722667757209	3.64141280518149	7	5.71415341984897	4.17289074378346	5.16901596805217	1.22096280201139	4.47315819482326	1.56790503262757	2.93494114396991	2.13754762644724	5.13207789012291	0.418165616357024	3.43001197540941	-0.665396799136396	2.44670633506072	3.0810915819932	-0.470954808104405	6.24964450664726	1.24275056466966	5.5670350584286	-4.96342599897226	7.85090968045624	3.64261324528771	0.497605857988291	4.93653601777421	3.97766269083123	5.07920692395411	9.39742128773763	7.39449744071389	6.31438725596349	5.77217064963337	83.5	1	2
120	3.01897518327648	5.54181000650537	6.22397479597818	7	2.43546885825416	3.00965579252372	2.19243751062463	3.81131622486572	2.41405515711938	1.78875832112347	2.50733389246829	6.33469160546168	6.86882995170683	5.72903814726684	3.37628903122136	5.55774478230288	4.84946692399165	2.20091623921603	5.87729925609749	3.43176113066175	4.12307172527432	1	3.68394918158263	-5.19968374283318	6.27834133575806	3.09916249123992	1.17296049499677	4.54754740560294	9.56613636472931	2.21337484971952	1.09181662019758	4.17526121329027	1.57701285283128	2.46523010401593	8.72672739257842	10.4929476650392	3.78022011839536	1.92491065614137	2.03887226827909	-2.13354068509655	1.4576230442837	4.59255043408888	-0.194104705983488	6.68393763546136	5.33121102319252	4.19470294595843	96.25	1	2
121	7	4.94095962005094	6.93660270794474	4.80104251488486	4.63134838546068	5.82152730466363	5.84991665225019	3.31306276886206	1.73323193417436	2.32432724762776	5.48369897245365	2.93064121571026	5.3265355207083	2.67614623296741	2.2447060718847	5.47646836714258	4.33814617251717	2.43918171326512	3.88735610770518	1.61252609066956	6.41229447586178	6.78342834805968	6.36413416157924	3.16279713303075	-0.931935275033123	5.21902328286967	0.473072784338683	0.746134589038423	5.28102643102111	4.21898506659385	5.51918961863924	0.172095563063748	0.736901967018372	3.57941482310532	2.54798584298107	7.84500496960936	2.26983716552879	5.73763665284387	3.02053256048084	-2.11314021820543	5.71754284482941	7.72286085415793	6.89866968693101	2.42825297325389	4.09016291536237	1.69079590083206	82	1	2
122	4.45152530053527	4.63665766939642	6.07936510405832	6.02445012692251	1.1681958795279	1.33343830101167	4.52923833412666	5.85298031892678	3.3772265433601	4.6317179601549	2.33014986764357	4.94557358369993	4.4048374254822	7	4.16718861924849	5.12608586674354	5.7608316892857	4.44586711951365	6.8199384846058	4.78671164722147	4.79789293275078	2.07554095960907	4.869663103082	-5.02965704793168	6.79635789579091	3.45547728606969	0.163279818147951	4.3826761669664	12.089933636657	0.328228857292489	7.52441850957623	2.89452881575512	-2.97687880290739	2.96737041625845	4.02715611889199	10.9699765290488	5.57686954619054	2.32369255763778	-0.973171536017826	2.16518042752102	7.53858094341538	-3.62855027088176	7.81958736864013	0.296945520500597	1.3283860557494	3.37100638346877	84.75	1	2
123	2.97357800468849	6.07363968618577	4.06571722208649	1.95897288540281	5.61809336053077	2.07727694551955	2.54635516890372	6.07847315778386	3.84447830555226	4.50464590455107	3.93758755001771	7	5.36334711823245	6.57674099139327	1.72849528022033	6.06621468419528	4.99166289229338	2.96325894850143	3.53999720844323	5.07315183419258	1.17797939804909	5.00546821094213	1.56481306343312	1.20641462441095	1.54363900473843	3.81634637779183	2.43469922196885	0.367131916152132	3.6187089655896	2.99895327719731	5.52060228216793	0.618006567802081	2.21382350548221	1.5787275803111	2.43574755597833	4.84530356012449	-0.318127223426845	4.96663354137301	-0.276361643675708	2.45682619140147	9.95585017147944	-2.5934317253782	3.38728996590813	6.07671205979628	3.05093505376957	4.8464337901299	88.5	1	2
124	5.56065449294364	6.17901346089732	4.7896200021391	1.33456154164384	2.81291773079335	3.22729291962994	5.78743229359995	4.06311377653151	3.24244348401859	4.88224823745908	6.54379603967574	2.97541026100095	6.17614964064071	4.17240349217843	5.47134190563629	3.86284638935554	5.88607029711195	1.64730692323507	5.90126245030264	7	5.93812320332335	6.59039556401312	5.51450169952628	5.59024106227784	4.48966422439887	5.00151879965496	-3.62126508207626	2.63116762214181	6.08814140844757	5.84317273198881	4.03847677034841	4.73653331534187	2.18437656504711	5.06007222133012	0.200615259237343	0.124075313106554	5.73333646824366	7.67337725633695	2.96697650800135	2.54533166154312	-2.84475632981607	0.213948803236198	0.846183468192803	4.99230477754508	8.89104537998599	2.31019002780819	90.25	1	2
125	2.74482916349224	5.95052821211079	4.10627322783092	1.93052017130942	5.21605992069105	2.1959304958253	1.83878140586717	6.79573918667526	4.48656223395522	5.19268476978902	4.27878255266038	6.73252187976729	2.96353503132149	6.9434361998889	1.65898410583284	3.23182093645248	5.42288664138196	2.99601435937611	3.22710641311661	4.60826435127467	6.05575095371814	4.50699141265488	1	0.690822470464576	0.0634727297564875	3.42526915769952	1.84888872609113	1.44405188887209	3.16868057335748	-0.691831161467159	10.4625184902555	1.82132295208021	1.93728567613646	-0.0245907462188806	1.16601286464558	4.86447548327682	-0.332094250208344	5.27194027914272	3.7944843320578	3.4181391217088	3.99669792419327	7.20964263409714	2.80266514866883	10.626074979232	3.23644000179675	1.44468899964193	83	1	2
126	6.96238248515817	5.87574289572131	6.43852036009401	1.15893342710671	2.8464152037984	1.82215202215487	1	2.27737181644349	2.44457185368783	4.90461402558361	5.06919882008742	3.32905356291789	7	6.23654510134477	6.56512317322819	5.87522813822908	3.28735584871274	4.85495820184986	3.24057025618449	4.50819289548331	4.75311301187483	3.90413200153927	1.88053601864136	-0.160141440888906	4.72790665669785	7.81634469696143	-1.77518186634838	-0.479583969866976	9.95530109903795	4.50315658460936	6.65991686323328	3.68818304524075	5.44076956313341	2.93766288480449	1.62420129652035	5.00430734061035	3.32487598112087	9.35056764516331	4.18498819947497	7.45429626282262	4.11341441906227	4.97317142617904	2.57191883579924	8.55959236694721	10.0016043145739	4.43619828975476	96.75	1	2
127	2.83558854816963	5.57117157326404	3.72351422047019	1.94338623543593	5.08952764101159	2.33215856332319	5.00681990459538	6.6975781895971	4.35497677310524	4.87195059567257	4.17082471873593	3.04222646323875	3.05688979696899	3.8254982152174	5.23632096247655	3.98655355083684	5.68477518422936	4.33837883883534	3.92306348496232	4.78836689891241	7	4.84296339513303	1	0.637648113107479	0.801820317242852	3.94327800050771	2.67957342464216	1.44754923415564	3.2316002613166	4.12527509163677	10.5883295887086	-1.30902925352742	2.21718054409058	0.136700163880961	1.46347599262296	3.60003789568989	11.3158448040761	3.15733985421683	0.647918392768391	2.99000327318642	2.98180469606582	-1.64775356537834	10.6441525520054	6.39380605009462	3.7163343323371	1.9814736555243	91.5	1	2
128	1.86081468818076	5.38247984086938	4.10551935188568	3.02979313698072	1.89422671540107	1.68688343822745	4.5091526387813	2.18168605842818	1.72076266201002	1.37844374667939	4.70055848542659	4.89507161060337	4.7558215340362	1	6.69381163463302	1.57675290520273	4.94417546503284	1.32180403612145	5.70863150552099	5.33189064556444	4.14156392248188	6.19283529473222	1.49331379439254	4.83796509161013	-1.8028561027891	6.16305366951062	-8.13438530870221	-0.169456534750953	3.47836101466178	2.7173981661743	14.7803099982417	3.46478421142827	0.791753833426086	4.52963990116351	3.36901322347587	7.16991039666803	3.71313749060371	6.53247447523186	4.74459839063516	3.06134807882528	8.02011617164974	-0.860159876755974	-0.0592662580715084	4.05381197877207	1.90295053894878	1.55781397110647	72.25	1	2
129	4.14509783910699	3.8602631774131	6.02519147835373	2.60371009176725	6.58508819565169	3.89867168183608	2.35216990379058	6.96497055407052	2.37305401357884	4.80349776038844	4.34774878633822	2.15077682367548	1.20840329834388	2.97056136073016	5.27709083676063	6.98047373602761	4.31481950057743	5.37158352015885	6.65334268851892	6.33495866710698	6.15378076648743	5.70956495759043	1.24821231057921	0.45522625614902	2.62736402341679	3.14404410091713	-0.0178705050770914	4.25426630855338	9.86067841002423	0.94966685595155	3.32547382189568	1.86723393914783	0.385817436110215	1.5352651419777	3.86913896964846	9.86857545864071	6.27703325298202	2.8652627010655	-3.73583014068285	2.82280910327016	2.10763266826219	9.20222881416306	1.76861358832606	6.84501514257594	2.76796697158216	5.29957449109474	90	1	2
130	3.479645220087	4.84964833091149	2.89817465476944	4.2179163764614	1.25558613596457	2.9280128021656	5.75835804254067	4.56413221093819	1	3.99269458701757	4.22095792327348	3.72862585281086	2.60807159225817	2.8880731711942	4.53328833582268	6.23378379953922	6.14356153869338	4.81744917441559	4.43361938120072	2.26862732252688	7	1.17837315158082	1.57987825437666	3.51992298518003	6.35450022810636	3.42974943989088	0.42670963723064	0.771265977296588	4.16954508919719	5.61895293539709	-2.70783134971586	2.39910494324481	-1.21748673910999	3.06781583930605	6.74840739177672	8.28144474201324	0.919183003967591	1.60378342437203	2.70319500831154	-0.284671666004458	6.66442185911522	-0.769824614627503	7.00935006524724	2.40599487992448	0.885377747064402	1.45729060231504	95.75	1	2
131	2.98179371459783	5.3812024346312	6.46568170580581	6.40237652682604	2.27884212547532	5.58616612014934	2.3017120897055	3.78761606711648	2.22798477146949	5.55631984147216	2.69573818837191	6.14817301989166	6.47837478622652	6.23743404423159	1.3533263553797	2.08109277954847	4.13142455397899	2.03858660248603	5.17108077927678	1	4.03925642362522	1.68881295290353	1.93743126411113	-5.31829869696853	6.43267391781103	3.11129364757013	1.4385697969733	4.06495356477808	7.58320610476441	2.30563644607377	1.94301699011177	-1.90982611468843	-2.02281974458772	3.18845110791213	7.82205424349282	9.59050269430113	2.24208907594056	0.815695953858458	-3.20616200723766	8.09676125652045	1.45842995996159	-5.27382264632211	7.74955381641669	6.91095338230487	4.90615972184871	3.36815134352858	87.5	1	2
132	6.69937374855223	6.13556117256883	6.34766253056261	2.8411414118037	4.76226759748136	2.04713074907571	6.34683393331241	5.97575177844383	1.46921718014267	5.20105398043119	5.77643073532831	5.78424552035032	3.6516420443365	2.4341289274512	2.55229427888514	5.64290331747664	5.46104908729181	6.46990857774849	3.94992046549011	4.99343760191347	7	3.76528270219397	1.60757911046756	3.94796198594013	-2.86018176726178	4.00204448199406	3.17028988923779	4.37382841172463	5.397033501218	5.71476699865444	1.09729078939846	1.12012164315777	0.67476486275697	4.6707421631339	7.76313690871024	3.05562634186342	5.72271997747864	-1.30531857029593	-0.412816997217384	4.06975532955601	6.85713637923355	2.65036444312356	0.00408108406711705	4.66144331519826	3.65300209894698	-3.67365162469277	91.25	1	2
133	4.27708108301367	4.98348311285409	6.4894148048817	4.95281443589622	5.15768445083926	3.65449781960089	3.44273643692777	1	3.10491441157059	3.97736873391989	5.3043657362975	5.39348409736291	2.53028212051759	4.32486270920399	5.32071622048007	3.40921453760452	6.43116059049098	7	7	4.69159995401714	4.56445513057905	5.6872822497578	3.25908720618992	-4.39475473787948	6.25442845351517	2.13739847563423	-2.23794594887921	-3.50889221304688	5.59653335866133	3.52228196661146	2.04633287976424	3.68549551715421	1.40367849485783	2.87338520174845	1.79945294462337	2.32359715673046	6.71141720512037	3.61354961031156	-5.38542719100606	2.19598829392992	4.07245130115855	9.4913938748876	2.24074454230804	8.39234988743343	3.82465052245367	5.08628440675107	86	1	2
134	6.61997717043998	1	7	2.04022183832978	6.45444138451858	6.05698698273063	2.71175268755525	6.77434242044993	1	7	6.17426232325686	4.47374904333492	3.12808913730406	1.89532881208885	2.09273120082129	3.7553517940294	1.54826558589431	4.50375734509454	5.7069013673209	2.75909390075892	1.65201240391103	2.49710239751284	1.50863366652746	-2.25791761728055	7.41234617070548	3.97122670200498	-2.94544363000481	1.16341156390166	4.56728137288541	1.20011676196192	5.60371350998464	3.45515109653998	4.04593593545489	0.430358785080799	2.55043396646133	11.0724519721952	1.35858012068824	2.48218535943821	2.08123149506052	2.82245368899468	4.24997961722765	-3.42044533392654	8.76875875976877	7.36951481185977	8.53784372692477	-5.34682962936652	102.75	1	2
135	1	4.93971260595413	1.30313737006837	3.0133029576933	1.47911738609395	4.71461721543187	3.69433837256972	5.84278862701356	1.12038043824075	3.88673316962578	1	6.56632970833089	7	2.09283943978381	4.90972864045388	7	6.02965524894485	2.91577208031225	4.98306798609922	5.11885116185439	2.46922607212864	7	1.98104675149959	-2.88169849035045	4.64447655440679	-0.613797903895363	-0.797889428947958	-6.97570946350929	7.43232692390463	2.45589566491067	10.7060764496883	0.95900290181185	1.8959790471713	5.00423196192102	7.13001990684299	0.802572201541535	4.1653507316014	3.94899434726122	3.3724192584806	2.73870935825155	-4.75250590569128	5.40300939806542	6.01188804303246	5.40958112675446	3.24762019640559	4.19903335872997	85.5	1	2
136	6.52024093783899	5.63602286978205	5.96680320519387	2.40646562191002	2.21109284751574	5.09766830637518	3.70716181515574	1.79897413338525	1	2.03320616424498	5.01079908225067	5.76903694092018	1.96729641309892	4.52728300022592	6.02670684641848	6.38142540734065	4.35574884890401	6.77703945478989	7	3.81892587693569	4.18946583667337	6.13771167169264	2.78176005620527	-0.659136015744475	4.09793609034108	6.12655494728264	-1.17417279651026	-0.788251850403608	10.4997778468971	3.4619572443858	7.05201813304209	0.86648086692327	3.60873047585521	-0.882368014885863	8.74576071781445	5.14413452645918	3.747559189048	9.18340891367047	0.701376331040777	7.13895363410647	2.59284544453624	-4.70992810393764	3.6817304425187	-2.18039770179002	10.5335671562403	4.00528371791034	92.25	1	2
137	3.48407073315604	6.19447786460904	1	4.48634685578184	4.18690405002287	1.43383054726428	6.81444411315442	3.49866862131136	1	1	1	5.91220682961504	6.13224522069527	5.29091705449233	1	4.0111524103913	5.48807151752749	1.25522916628923	2.63834998732349	6.10962054076841	4.43885452859998	3.42279106609833	1.6367293644836	5.09808176122047	-0.636943571392037	0.0484333645249471	0.734121286439976	1.83137445663002	7.88878660169986	6.66376525984058	2.72476242309569	2.90781069977799	1.03466378850727	0.749266911702968	6.24842599314534	4.08467822536667	3.94281113487159	1.10112271063048	-0.578052229428616	4.19927372930887	7.07753296808958	-3.22094729401629	1.27912588110981	1.26249725815379	12.3305069352061	5.53479268252994	68	1	2
138	5.88426539246345	5.17321780494756	4.6074717096124	1.95335248956625	3.40995017355201	4.29852274345341	4.28779224954253	3.08901782532812	1.48106168494921	4.58983530442999	5.15617325512861	2.85555995104163	3.63085297590972	2.98218592387548	3.94853312770238	5.89324923446619	7	6.60973605470395	6.03501241937468	5.96367585500048	1.71491746948031	7	1	0.39299973442518	-2.30641045070339	6.31935228431286	-2.21970638538717	2.19901666324826	9.73284668998192	4.31535446990343	2.56883279093075	2.47605262829915	2.05358472091141	3.98957153002987	2.23872610814426	8.61885735040535	-0.618488221024832	7.87931246647722	2.69462909757797	7.08656724251509	4.79577765096387	7.27184279895009	1.16683466104463	6.10118004359878	5.47255444006143	3.60863629318283	88.75	1	2
139	2.77824592257498	5.29928882764841	1.73150294522359	6.47466342374116	3.13905352638974	7	1.28523706832693	2.43260541540762	1.47823772546708	6.4230083535302	3.92477683722409	1.58913310285035	3.17614709734	6.56615662780005	5.35075541685465	4.40431598481167	5.68461486268525	2.59011354115524	6.29342812285634	2.07124187181582	1.75447830011903	7	7	1.6514654402864	-2.97561353267787	7.36226568420917	-4.35326970361127	1.0574810862014	5.99831618989083	1.0378469353498	2.15172051811297	1.19655661273416	4.21587502678191	2.90607423635551	0.995350020343398	6.36981132330794	8.54550211653531	3.62805900787376	3.67674125162473	1.48512765445116	3.37288151084984	-4.82002396684783	-0.337718064803555	4.06957650876993	0.900440902154434	6.24799179398557	88.5	1	2
140	5.73069365392465	5.66663970061059	5.33687733690767	4.41104522310801	4.58675030884303	2.13949604158191	1.34727777018434	1.06653298723371	4.70721878585111	6.53458099525084	2.49626865719368	4.8076777039005	5.47701808591405	4.16404626148401	3.80859203936725	2.09405927048865	6.06193191522772	1.72089788081362	5.8493070435914	2.98732464880431	2.93447308012124	5.08380202473305	5.31022803130626	4.52827731737467	-1.75349752123483	5.33713495959803	-0.3094671335217	1.96045873712084	8.93243757549746	6.4168533641035	5.81801375464422	2.93549100429519	0.369435570985067	2.48178347810342	5.73380007872069	6.99277909035325	3.39488465239198	0.807957581124379	4.08850942161099	-2.04437483540111	0.232108350415701	-0.265015174733845	8.26979244092644	5.95039838877575	7.31146333839249	3.47136499601033	70.25	1	2
141	3.27772539975323	6.02647200223858	2.21995723390588	1	2.63997757912484	4.51688892194192	3.84206422019143	6.99476661958889	2.79469227293039	6.00594459546785	5.11294387031986	2.67814173561649	2.1657417626973	5.89814817118635	6.56094812228863	6.33130183574258	4.21142572966083	6.31450013045749	4.355441995895	2.49357624397715	4.29032836144696	1.9132898030274	3.61926054708732	0.987256186648778	2.2830033852443	7.60892132930829	-3.97854511744049	-0.433744466398737	7.6586645469084	4.27373536214803	0.59195651148494	4.65185214585247	-2.66928041119023	5.67860245983656	1.39296840820124	4.29350771295675	1.67354867845873	3.45187154210245	1.60094133084633	1.22297225823156	-3.49449177291186	0.56813727186027	-0.802459643955467	5.98517073231015	3.62893111700443	4.83965951655741	96	1	2
142	3.26048929816796	6.34886297427733	2.73052383048693	1.29220055114203	3.51576412350167	1.29352580861561	4.95419079458432	6.63791021480953	4.11110810948954	5.66183308157629	5.35192280003509	3.27476130446417	3.19766418655537	4.9158780568578	7	2.29967135646947	4.65769237534624	6.37526484782736	3.62629540554315	1.77259846770085	4.46855404278168	6.12481843137516	3.9179975469189	1.09196941371758	2.71166331181155	7.78833022154297	-4.10796275398717	0.793707063911136	6.80877342881071	3.68889371830029	1.65519390654942	2.52586821202783	8.19113437270859	6.62952667276074	3.06400934856131	3.79017452624654	-0.411282975588181	3.45734375868428	5.10153560422565	0.638284169398534	-2.98105553705413	0.0849095476963571	7.58524274035547	0.0593243702883419	1.42578331808136	5.92595702262855	88.75	1	2
143	7	4.53361029335643	6.26683926404512	7	3.70050773416111	6.06996316517338	5.94020934079937	7	2.88359593553604	1.86041143756906	5.03841693672985	6.89917990124462	4.79200109711147	1.91063694547072	3.1023891685185	7	6.83187427112073	5.31619824225901	6.30026381599083	4.94771230187975	1.69466559164329	2.14495303388245	3.61873063631383	-4.25182914250636	4.20569574080286	3.87559884075034	0.0671315311898341	4.42851532917862	4.89101121471119	5.62774147714961	8.57826298549327	-3.56100531503841	1.82456381706212	-1.53785633774223	10.1053238076834	9.12624427294475	0.81329517482716	2.74519682313054	1.69647025676087	7.01749742059872	3.81376652042979	0.999766740752558	2.86142298045299	5.14158391106132	2.49536574246051	-4.02833825428003	91.5	1	2
144	6.8662674723994	6.24781400632433	1.13592834113073	2.26411421388411	3.21017057964422	1	5.90200872738369	1	1.93283521720588	6.83219723566559	1.77081204991169	3.77815807780726	1	2.54870379840095	4.37549692149391	6.61234441306646	6.68324787817846	2.42468875028092	6.45393523036643	3.34923013897466	1.75949124000511	6.20740601427359	4.33648936980088	2.23069138379921	3.47750972115473	7.37937310650926	-1.8675495678286	0.760440198212827	-0.226394088595053	3.27745094722814	7.27334060100021	3.45100773986839	0.760722445430662	2.42847690593678	3.33986619346766	8.64654869817135	6.08042481794722	8.88705974679703	2.84387836299441	3.61019515310265	6.87433431622108	-1.78796242238205	6.18799565974898	0.231712030117598	3.79978977164671	5.47366480871324	100.25	1	2
145	4.53698884204289	4.60151075617837	6.23769481730851	4.72186124849797	4.70867427378527	3.44217065678269	6.4027289751484	1.19017848137285	3.71959910763697	5.09591147864138	5.39924067477327	6.98271174441348	2.23719047781419	3.95822025852481	5.81971548702932	3.53088866671436	7	7	7	5.28998015205337	2.69886765982304	4.48364808030189	4.66710822731627	-4.33360028967659	7.25659267288356	0.667615177185114	-1.6470018729415	-3.39632156163954	4.58081937517006	4.66382471915127	1.93395366996804	3.28000394977566	0.289753971777298	2.2759320339966	4.23670184127317	0.843700945773815	11.6781477650293	6.96132360199	9.88811506036977	1.59066142429139	4.81255739050902	10.8947124230471	2.19149679335616	10.8711912463934	3.48169869685078	5.85564001000895	79	1	2
146	4.25215012273499	5.64878458135834	5.37864172259299	1	4.77443058334264	4.62247474542052	4.68435111896435	3.88304748876482	2.82934773789786	3.03499534900697	3.56681492352888	4.30163406658316	6.84064117040154	5.35319184818724	1.22009471735104	6.18781420801908	4.04875453008332	5.14005200343964	6.60183431644286	6.73956617723301	3.41474930084632	5.45120605152489	1.86919404843844	0.00151719814357032	0.386569574147081	3.85117199666739	0.298589933790456	0.118179798721922	10.767950314349	4.74744552744388	0.859726178781347	2.75402506183046	2.49747466278039	6.21567465470477	2.52204974870399	4.41952567677898	5.51221451992518	-1.8049111737393	5.95276723188473	4.66053925345336	5.46937223576129	-8.04001236580581	6.2447899036261	4.64531151997626	7.86076579191485	0.215906657645033	89.75	1	2
147	1.54126288690608	7	5.29705832839734	1.36945791239358	1.35570343407243	2.94138357581941	1.41203913694592	5.26134470623314	2.3872535230495	1	1	2.82463924376535	3.44160641100882	2.78438693460109	1.38866788121569	2.38395949045669	5.52535014127701	5.65165911164499	7	7	3.09343175655892	1.89214061944683	2.63500270585844	4.75917795532459	-1.58498791620797	5.54685729683986	-6.95218925090845	-0.685652639937567	3.35547554076625	7.53088353203525	4.76587244769494	2.78094798914711	4.10891956363963	6.08411693498445	2.39023993071075	8.83965051843113	6.19030630499105	2.44263131854278	6.45236627926481	3.49629542538916	7.36167816662311	-2.09919381425147	13.5973232075758	7.41599011332301	-0.26874326281266	6.64705631146336	86.5	1	2
148	3.70575802224227	5.86502621812358	4.83930965125522	1.06125067184133	2.13373480592508	2.15270405891619	1	2.3628020692565	2.21824111504067	1.08005357289761	1.85841326134728	3.10915767826739	6.73963956102488	6.61673447562467	2.1829545544089	2.22054820894238	7	5.78986510124703	6.57173133339031	3.55324092873408	1.63153861781371	7	4.00722026822582	3.83635511333125	3.94163607854204	4.23716797222056	-2.28950191766082	2.18581325374881	3.88414576418666	3.99348970397868	5.23769836054715	0.040715988165879	0.625363605519887	5.34775257630245	4.26145324364488	-0.326022394672211	2.229352982957	-1.30116894031573	4.62163019651927	3.07367794401509	1.36812442885011	-7.36004766597905	4.83648575739082	1.63716050917425	3.02941693988345	1.41678488604678	87.25	1	2
149	6.48222481859306	6.85418446052145	5.97482674890245	4.64596951817686	4.66840986424934	2.21909765659529	6.19758503817217	1.55642914367493	4.46586531866736	1.53345259355314	2.73196353848999	6.65233190602656	7	4.51610163273176	3.85672778436856	1.05144994109451	4.73540174694327	6.98202344059274	1.49046825328351	5.66338753850461	3.42106670182704	6.53536919067497	4.82480958211851	3.94218504901406	-0.24225560936675	4.71454032337651	0.447262214317279	2.08486150752325	8.45778479294587	6.13703988519252	7.07701854018732	2.66050312247405	1.51711321899127	2.74235755658899	2.50478728829363	6.96109065666806	3.31236625582712	1.87185141659065	4.07768778805358	-2.20608686695369	0.649029477564487	3.36148463743308	7.76450804084103	11.0424162029224	7.1277109396531	2.66500882925683	76	1	2
150	4.19315539012045	6.69952230225012	2.09678499789742	5.31289938863422	4.89817109225283	4.08487616791465	5.84736361089543	5.31926000526924	1.78733816109676	4.29284899503809	6.16687028284263	4.90688919448637	1.88511712404437	6.27471654321075	3.69111718643801	4.42901707843785	6.29089935807635	4.98452357458887	6.48144166119845	6.44249584922632	3.54047921525548	2.40354639664488	2.85288003041627	1.15055684366744	-3.40162453555414	8.13875479618921	-4.37898448899043	-2.40933159255314	5.86388139515954	3.08342867916885	3.17478676275503	-2.09380301590321	3.41346724287725	3.71589860242922	5.84090408609	4.85960743664319	2.41252987120458	3.31491265850124	1.05875603693653	3.11832026916446	6.11994731655416	9.92999678166301	4.57624216675679	4.46341528748671	3.46105831801697	-1.41031425260051	86.75	1	2
151	2.24836491901167	6.73844105285369	4.73153866166293	1	4.43208452771009	2.63774057944317	6.55501066903766	3.9788205353894	1.80638317729598	4.2794064943569	6.08815516670469	7	2.77665866608454	7	1	1.74595105600638	5.73273519088361	1.00003807138518	1.61863145210796	7	3.26094189857676	4.13861678265182	2.47034471932337	-2.00978860980275	0.365037592536251	4.41353485709621	0.583839291557022	0.271024878379453	2.95182693591362	4.69240793916854	3.81958478347292	2.93348413059977	4.58676437310254	2.42166583726681	-1.59572800772615	1.71361681066132	3.97463980965097	3.24230607067287	4.41053731741701	7.34720291247648	3.61717162435935	10.282209036782	6.517485413463	-0.835825487589938	8.39364084100199	2.35858705787965	82.5	1	2
152	3.07253513184084	3.70332037414315	6.80147806395091	2.49841760924568	7	2.498805395589	1.56127076080932	7	2.30932441958729	4.46002120417038	1.45839081489081	3.24274300810219	2.12402831935962	1.67904040330899	7	3.34136551823229	4.40034756736183	7	7	7	5.40115274874091	6.25018750017632	1.10733011040901	-0.303125132980609	2.24815040028852	2.15858187577274	-0.890640718251069	3.22960342255713	9.22835587866009	2.56664973912069	3.06909698647689	3.18904843912947	0.378233473252192	2.41329089791018	2.19926958155087	9.16816189743026	6.01364251188285	3.01788974537464	-3.86725473324774	1.28606353614172	1.94991484277307	10.0466245847501	0.266486456163117	7.63200030511335	2.89827693848981	6.58093620867887	102.25	1	2
153	4.50177201238801	5.58032308300385	3.5235928340332	4.37166638747669	1.61760056604536	2.75123309033538	5.8287145053115	3.83929162301918	1.17252625846226	4.12663065092487	6.1948212029135	1.99034662976257	1.16561047795901	6.61327360542442	5.27262360904697	4.12887314619719	6.87620050563446	2.94867293371646	3.74594804100391	6.41553809424869	1.58361440365533	4.75319452906126	5.17517816314258	3.42939913361988	3.52327628804335	5.25972762968943	-0.577397439599769	1.73626147017543	8.05171009838669	4.62382459559774	2.78013540796534	-0.285600407144104	3.62231457405226	1.72831047610579	5.61369985434109	-4.30617954773812	7.36039886352079	3.20808215052586	4.05402114730657	5.3054259782311	6.41006560912893	10.5815441207212	8.76704900398932	5.07412510002775	5.55855014330165	7.15487378384358	66	1	2
154	3.55807945579734	4.42767082732087	6.01194797327013	3.30120839559636	7	2.99677848989797	1.43048943842333	7	1.22859898876216	4.66156855684124	4.18266197984083	3.40386545593844	3.76066909787624	3.60296720843101	5.99204656675869	7	4.28626773932509	6.31881505862627	7	4.62102800519714	1	6.40836500175875	1	0.412284418674428	1.24024649017351	3.17560073592522	-0.89262327793191	3.08357629139019	7.88969557917112	0.743924089667754	2.46436214575389	3.81565430784938	1.93898994225575	1.59266865033206	4.8995552778595	8.37626918331635	6.80236478310162	3.23173259043105	-2.82662437160621	2.07060774793952	2.43865481480199	10.919139502254	0.718286383550626	5.64157809927704	2.47427057926696	6.37305966314364	98.75	1	2
155	4.43645770679998	3.73863606447076	4.805565364627	1.70321198964497	5.15184078622906	1.93145980984543	6.90673731696902	3.31322187957919	2.15043218386014	3.53584517109412	3.74183669435595	4.72127373181625	5.94352323682369	4.9164162295922	5.94471463394305	4.80332451772098	5.03064411157232	4.18288898455225	1.30403807742149	2.81387642645118	3.95624060882195	6.11559889898441	6.65832372643673	1.79726190061303	4.78240807197401	1.03205322736719	-3.52006260124862	3.60651345912016	10.8940821117484	8.26828632226827	7.05791932602764	-1.77254980198361	3.4966224169624	7.79335621913968	6.88478218320004	10.5058188778644	-0.177952457548246	3.34809754366335	2.12228607145394	3.57743053974525	5.93842577310093	-0.775059177413467	7.62131250221756	-0.3359172217581	7.47678779378387	6.78827253646114	88.5	1	2
156	6.66449353665157	6.44416126704128	5.39115060001636	2.23178917130901	2.56731290446568	4.77092553274223	3.82056482363245	1.78145800719098	1.91849264236319	2.12116815641107	5.24379145621285	6.45146862148835	1	3.18720496049594	5.21243097194814	5.95036884458383	3.89474656708711	4.67677273294447	3.41305421256488	6.61585389563471	3.52244666466387	3.2385271703578	2.42267382811012	0.553444284116673	3.86696864280932	5.12191287030138	-2.77414217228167	-1.46875679988498	4.25361922830846	0.87033349365156	6.85355057861016	0.720587632718596	3.403107343351	-1.47120637891532	8.6951840706193	4.92659036626285	3.6908752507103	8.90525668511201	0.701981950683013	0.671410336153464	4.5218941322376	-3.1834505433987	3.80213083350723	-1.58147480611201	3.06727707676049	2.51148399805387	79.25	1	2
157	6.17883114715251	7	5.79969552816899	2.63665923728455	5.72864210672208	4.50419017422472	5.33526202050306	7	3.35628433350239	6.81363582334354	6.96387523635136	6.71654304613574	5.59692949688537	3.96769444490591	2.11801150877899	2.71092618616988	1	5.93933273374243	6.82675107634356	6.2928586735456	7	5.83510858615284	1	4.07396552266272	-1.46614818638223	3.34573283057593	-0.672868852812059	2.06239135522903	-1.77924497997995	4.59147545126296	4.19720417403687	4.43452641110413	1.23453164310509	2.44918267800636	-2.77628754260277	-0.364495100279654	5.53522683068507	5.617270040685	4.1978964603397	0.477694354048702	2.42224635806365	-1.67837440135017	5.023215153386	10.7685781486397	4.18641124325777	5.8658246432679	90	1	2
158	4.35948264240069	7	1	2.74950610994513	1.6787173827557	6.5303361908374	3.81257029763902	5.67023497693626	3.37178946850644	2.57211093927834	5.63133756324	2.14844939210616	3.35043413750179	3.67279280542176	5.47497067838566	5.74818713372542	2.67048627597248	3.22869043098636	3.50643142958677	5.67752215423143	3.4853258186701	6.97098812552968	2.70295132469314	3.37623886663134	1.72669931933854	1.07046501454701	0.232323366683944	1.6288557390141	11.6656466748396	5.1388827038823	1.42674275432086	4.83926017515436	1.80640114974637	0.676749523951359	9.07708022147676	3.8086951636587	2.81780584126516	1.41325613078761	6.48783445243111	-0.125060433261679	10.5321246385196	-2.49231643435636	2.7116434535499	0.0381825061873608	4.3085883075951	2.86272788820879	84.75	1	2
159	5.71050087372571	7	1.60659280371572	1.91138811919232	4.35422080922572	1.4567816370274	4.69560334419781	3.65990544399793	1	6.4380708605749	1	4.98088941546972	1.65261849015389	2.78069342744927	6.65811357957214	5.94013540643509	3.09080539928609	4.80218575040491	2.24283170818363	1.77669720712593	1.12398634158503	3.80188308213375	4.22690584969146	3.36861423709654	3.79688752928627	8.9623535728346	-2.67396442097073	1.07645691820642	4.14653656263088	2.63979299664151	9.71549690004669	4.90619700684972	-2.17311627204942	2.48359736192496	5.77248994699134	0.195629518600441	5.44159891526127	8.10072623773787	-1.40304808712566	2.00338919743264	5.86410510133519	-2.76123667935199	3.12503551766997	0.661955249066897	4.05045417727481	7.31187499606624	87.5	1	2
160	3.35887008806811	7	1.27991826208568	1.52465686587285	6.05259087950743	2.08787005691816	1	5.62590004045102	4.6097114429242	3.28560107135754	5.51543172001463	5.13148283526245	1	2.64535446546753	6.70429199864823	1.30631727410062	2.20581988195746	6.05465402372109	6.55960610580749	6.06679455592944	5.88718467742721	1	5.36514712229727	0.819613445241751	2.48191239704574	5.07119837029664	-3.95467775126274	2.32821154467133	6.00885394339861	1.33699032786696	3.35146230701812	-0.414568750788355	-0.351518143454406	4.96913986389983	-0.110366668029859	2.33368321272327	4.08939257173605	8.94006948060439	4.28764295257843	9.56209529956957	5.17139294227518	6.41785823438601	-0.925541006032986	7.16981748167739	2.69977778738339	-0.0719339031777009	76.25	1	2
161	3.69846733997022	3.12474854572479	5.73827944134077	5.34915178173001	5.70623680884348	5.06614290311829	3.94357729683861	1.07029632365019	1.95581363836132	5.6255211843883	5.8412513938572	4.20722143123139	5.36861235710968	7	3.79025818566738	3.37857780945645	6.46515753261877	2.87445973841186	4.88558515003056	5.02058693796443	6.66135352097854	3.95842826857044	2.24681973967883	-2.96810892281175	7.58592608966302	2.53700881779883	-3.51215694175901	-3.39328155850888	4.64912611444941	0.0164231094871106	10.9783487497877	3.10968812794185	0.771894636653336	5.12205054803518	8.87866809904605	1.24509508463103	2.77507321434491	6.0824927811478	3.16653293952706	4.11492300791594	-5.04629134557505	6.00166407814864	8.93786622198617	4.89951268114678	4.10593181994923	4.68142117700879	84	1	2
162	6.09297818158934	5.54015288941115	6.90956140469023	3.70937158561242	5.69977875518187	5.13352837948193	2.24943386924035	1.42652455871261	2.63460448679285	2.48995446748518	4.87478742343807	6.33701901891343	1	3.81533009748517	4.40264148174616	1.48623381446925	1.9335990153831	6.91882346204443	5.00206628529662	6.63783948202311	6.61912777371211	6.93061720782572	3.49110798510078	4.51316064930625	-2.1443400160676	5.57533379897633	4.42448562159023	5.08159900881439	10.1431147740517	4.79390298417322	5.87319432279246	0.687442180016291	4.03264011265833	3.91510888841338	9.06807029476125	3.4078331537264	9.47011409789803	1.18185941748741	0.834286708062818	2.54788904273241	6.03388718655572	14.283373021633	6.51934770590788	7.18786112422416	3.26260640227176	2.00943458562027	68.75	1	2
163	4.21502025497977	7	1.01112652792479	4.03945558377089	1.71693250045631	5.39630539903553	1.26288664459323	1	2.13014678501093	5.01867933057365	3.0527836205341	6.21815475103351	5.33715312838106	3.69612394872418	3.09739796778461	1	6.3021015545545	2.48960053703263	6.47932514925931	1.51589212393694	4.17069201872038	5.47077862792774	5.07728642670433	4.38436583442163	1.17762173187607	1.31099261976984	-1.19739956863267	1.05988179600793	9.95489806128242	4.20874472625987	0.486295010911607	2.76668071305993	-0.789565927669559	6.51592191885295	4.32113967926119	8.25110783461687	4.55997652804413	1.80822710769413	6.77035877254607	-2.73077534034153	6.37360617170448	4.54888444372467	1.35360446380003	5.84753126339501	8.52847511286113	6.8511837782908	74.5	1	2
164	6.53456773952288	4.35300883289782	2.00632198357132	1	3.80952607614258	6.73665336967116	2.31933915013786	6.56839465995997	1	4.12910584990265	2.23496337197993	7	4.09039002515103	5.28346183124592	4.93437690559027	1.43203298596211	6.22819002498945	5.45973670910066	7	1	4.26659021493153	6.57792623467954	3.20075804579147	-2.27522343242037	3.68332142828149	4.62038706968547	-2.39990772691767	5.82875712842135	6.98753217496032	2.53968545345636	2.34315921081249	-0.937530340422956	6.18383403551859	2.99436698878328	4.20339581330604	-0.588417472079927	4.02284500656344	1.44360482295344	1.25870384340777	1.99463287083608	1.82038538750226	-2.36874392424801	2.45374391880106	-2.51927336814257	9.09655249587235	1.03123231292657	90.25	1	2
165	7	5.70901354770345	5.40115135730669	3.22750805561782	4.36064649575746	3.58806815998805	2.54066827491361	2.44881156267476	2.31174573840509	6.48192738138153	4.21495694929486	4.60875231623982	1.76220399927571	6.67918716117115	1	6.0859932272786	4.72768919285083	4.5608571077313	4.83803419031159	4.39322002547824	3.25936447901962	6.27212360317936	5.23246782084101	3.9594431728104	-1.17082413491431	4.41694678259637	2.9764725863644	3.64456496787821	5.02895330904765	5.37918388404575	6.79720834983437	3.35275819333636	2.34457072702303	5.54837721055718	-3.20441706282806	1.03072854817911	2.34806331508181	-3.92794717423513	3.64972394084812	3.30724379594901	7.01525724076372	-2.71450367639576	-0.267589184317885	2.4623886837715	3.16349495508979	-3.69950058733489	63	1	2
166	6.12954733590024	6.73670591435756	7	2.51091588568431	4.17070880112004	2.47622319796951	1.1291287624101	3.49766118971888	3.812896340189	3.93524853530835	4.54982119065773	5.19006625117192	1.32442316559609	6.0955693418641	3.56316143579525	6.40758482182118	7	6.53373421654054	1.15945387326826	7	5.1168602414913	4.57385143790489	5.72998806985126	2.63529408054479	-0.205160301479832	4.09271010212824	-0.372714919430451	2.91383313019876	4.20191945151289	5.87442383030642	4.33920049943039	0.261099469239352	1.23356923107525	5.20910356288509	-2.98728711322839	8.02077188988033	5.34707794352326	-0.0362091454753916	-0.456323402252382	4.98065734323681	10.6269397035624	-0.540427378689241	5.22535738991997	0.554372939600783	0.875984219478644	3.00638769162962	69.75	1	2
167	7	7	2.79977167768005	2.3148870508099	4.5241923417951	4.7037047065642	2.73473040174708	2.43326562257712	1.68433506378518	4.44996462147673	5.41268561346674	5.31419161686239	3.0337954593018	4.36648150954851	5.970247091554	2.12262706322155	6.29991561562248	1.58939679261601	6.26377027606969	6.44458489159014	7	4.40027837630784	2.24229295487511	-3.24032357307575	3.53613661112814	4.69983224904135	-4.37920146467454	5.31919545742159	4.2548297395863	5.89114006877934	0.913859879287738	-0.459390670729845	1.23585373810679	6.88518393689314	1.13396401966775	8.39903675784332	3.41331725572293	7.48269268135094	1.46504258689408	2.34478717907741	4.05474398568996	10.2489222892234	6.44789918265824	6.45891102922233	2.82702770563636	1.5792840017108	77.5	1	2
168	3.02225657452947	6.58972340008259	1	1	5.65237548995827	1.44972770224582	1.80389672543255	6.16161692047891	1.63232802220035	4.09806540107246	4.39431409302849	4.08950413864024	2.14316297147683	2.62816410313907	3.06804667534355	6.9947109791586	1.4475999760526	5.37323477782336	6.99516926733092	6.2850471560702	5.06857593681269	1	5.0508826541573	0.842392514402102	2.10997246878932	6.3523201786213	-3.31572700618458	1.39442265360182	10.0375891635176	1.72128033120928	6.77691350961716	0.750377648022353	1.09620720921365	4.07431531830842	-0.37359860070599	2.80637324948938	0.805436411713522	8.65027792982441	5.75586477811117	9.04614116076131	4.21510762076448	-2.9380874228588	13.7850457597482	6.25158638746281	2.97872950490525	1.48447667106596	84.25	1	2
169	4.33784420396027	4.37306956456632	4.08485115036525	2.82334120187988	1	2.28396072081418	2.63367134772552	3.65888950148261	1	3.06185566361386	6.88200282556227	2.65507856017563	4.67323158499749	4.11840381445771	5.6041872155938	5.85537654414525	7	5.42626020759763	3.8273720836237	6.7509995506664	7	7	4.85799855286024	2.59633176411145	2.35321880769282	5.38205694650971	-0.75175296404982	1.62962458473209	3.56663016948119	8.59327993892711	4.50995646834024	1.43496253686788	3.93547721950052	0.183883302167815	5.97747182197673	2.03360395372756	1.27654673634631	4.05198076421128	3.37384628596698	7.552651071228	4.13842262028715	7.85948280306004	9.04510034157347	6.81677983804838	-2.5389705802779	5.52038963499307	85	1	2
170	4.27860969167799	4.60034067300258	4.91491626903562	2.87768746945726	6.55844092802384	2.63875764925389	2.70327745703396	6.52809291004271	1.8523250636478	3.1477795407742	2.98815733427037	7	2.35296497386199	5.47078841270799	6.51042697774585	3.19771072701467	1.67090900259519	5.68801826622079	1.79273605696775	1	1.90621449620552	5.22250788356661	4.15741490167723	-0.209591468559122	4.74206065777678	1.97822686828817	-4.25721907986916	3.89933356737765	5.87904416801542	3.75304312790443	5.00641657369784	-0.845692447409939	3.43897253458821	3.21977469118894	4.41136021265596	-4.35460273532646	3.34250942584286	2.11197697173567	3.01824635381698	6.51110336853118	10.0526725998878	-2.60133385755944	2.19492615439259	1.1969598422039	-6.124006816301	7.51671136568502	80.75	1	2
171	5.33389005623645	4.46085622822363	3.45833907628055	3.16920222395124	3.40111417403549	3.68378030919197	5.15937001406939	1	1.86722545615791	1.053563733221	2.76513513371197	6.6240058838914	1	4.25141340464518	2.64379340700045	2.15075798370314	2.73557576936283	6.59715352725077	4.60177846712631	5.20348570940587	6.85023203287807	3.58937148643118	6.17998986935169	1.72098819627424	5.32253255922666	4.58383053881865	-1.16153828211052	3.36379464537567	0.416086353148282	6.16945790382604	2.82163369478871	-2.87322211911384	0.810489266795459	1.79708303179384	9.34458857912056	2.3474257490685	9.2809910258834	1.69951388931319	-2.10842001428909	2.4850514571556	5.22630559790638	-3.22713724053048	4.32193456510751	12.3884812186297	11.0809643696839	1.60322890021465	60.5	1	2
172	6.89608249622979	5.31009961218855	5.64096225789001	5.41982456533767	6.83381391695955	3.14321252625686	7	7	1.16370149809863	6.66053153893066	6.57939669932102	3.16529458536547	6.08697817773629	4.09068732021577	3.8302732599397	1	3.45793690551301	4.36855819665565	7	5.41897655478771	2.2525967100408	4.35643752416331	2.78294855553948	4.61418243095535	-3.2013341240095	2.93004070066923	1.2743798656433	1.82877602820271	9.40378747636663	1.41038282356996	5.09643998657042	2.17251435660085	-2.88471517503375	5.00184179460916	4.72664445861564	4.81947736333579	-0.213843291469471	4.31425721733614	1.08285477849511	-3.66611260616088	6.74632294726616	-2.32023897545188	2.94056229038751	10.5672155892015	2.47600963277819	1.65203290205509	84.25	1	2
173	2.68704556559015	4.84059118091081	1.22756712595839	7	3.14407481830221	5.45886777868829	1.60489121676243	2.04449423416712	3.3176390458411	6.71482554374473	3.50006366237642	1.5820956125441	2.93350052353718	4.34373225686544	5.44941020002608	3.44368764381927	5.72495345721998	2.80165851694803	5.04673705171378	2.88318410597425	2.35543135556919	5.65429191340298	2.07007569816837	2.29429120012499	-3.21609808494651	7.98115438098487	-4.59575571822211	1.86303324989812	0.350045075956836	5.35604149262982	3.6955732206116	5.80880704544203	-1.20931417411202	-0.892616011391536	1.85477095068199	3.37585229135647	4.97407515680805	5.93854066809336	3.56994569616545	2.2648537729163	10.4382689827581	6.98500820936797	-0.608019816602823	4.40112252059785	3.93998513233637	5.54373877114296	91	1	2
174	2.13443946330732	5.63649610596293	1.27457129240062	7	3.15737389322703	7	2.40767870820893	1.41675137833043	4.33088737287345	2.84548351223925	5.38925293465764	1.39485256904316	2.76261559239268	6.68205232612365	5.40986669763102	3.22239271132521	5.62828127417742	6.14365156062551	6.67290133807615	5.86242925305865	2.04329404773529	6.50275895086795	3.02743779821146	1.66130976072694	-2.65823032087625	7.68906497735764	-4.34666337372489	0.999987950244749	5.09870682918383	6.11282695393925	3.17306450230637	-0.0231922707905053	-1.61502215804569	4.32192662818172	1.14725978644643	6.13632694777873	8.15368016892184	6.73067147337059	4.6828247740553	2.66344382341096	9.76863604650657	-4.38658974565082	0.971537569787099	4.04360800739	3.69255333782099	1.37026614549901	77.75	1	2
175	3.70445629661177	7	1	4.1768827899225	1.40034942560355	3.87539599955125	1.60798458540313	1.07372353891201	3.66737509962297	1	2.31935539540345	6.30572517132855	1.9650754921937	4.11759527085322	2.86391159147755	5.78402523193581	6.10691507131827	3.41463814308591	5.32729891204102	1.42390243889898	3.62034965380176	6.24014909652274	4.18111190928385	4.52879742281263	1.42030057579799	1.75840025999602	-1.13247725213382	0.693989218694237	9.80810732715789	4.40229231642446	2.57897206709078	3.51885458504016	3.36012269464321	0.8643579779524	7.07439822186586	7.12008703524864	4.60872525747086	2.29106820352181	2.23756575113222	-2.3815125136534	0.50215610175744	4.5648943808783	2.0366948480046	6.26241549437492	8.40574908551326	6.01354346722212	77.5	1	2
176	4.40134146878667	5.49350617017252	6.27306611939294	1	5.22541835803347	4.84913202669556	4.69092790364465	6.74686814211686	3.50422907032704	5.13977914724573	3.90663228762982	4.40395218533471	2.68695867154321	5.99356975522089	1.14645749471491	6.20982888480517	3.86634172951662	3.79916895973101	3.2994427706515	6.37924196438469	7	2.32908887563724	1	-1.71188112629156	0.795017336660435	4.50092029660593	0.38823116768273	0.876511843758521	9.54604924317278	4.40258365391104	1.66909523192832	3.16980622854267	1.5560907842998	6.89948389632883	2.99659022154092	9.48703279611196	6.96864049169175	3.3421221663588	2.68381839087287	4.12718565558226	4.9063498860467	8.16290892140495	3.39473809530219	11.4649824943389	-2.89348485208526	0.204198421990231	90.25	1	2
177	6.04244809375549	5.59845285272971	3.46444259291815	3.05846226732135	5.88066088559624	1	7	1.35763776561968	1.73774020905438	1	4.03875158023643	4.20329340372362	5.10260502117896	5.1633549809453	3.60149540596528	5.6939166427904	2.652619472601	1	1.84482861515151	5.00370507896461	5.18694215550911	5.42521791974355	4.5046984459577	-0.564330856260296	4.93335113441951	1.76572522307746	-1.61047607299656	5.43225721646837	10.9845306476438	4.32340016038729	2.245875677546	5.93528693339308	-1.47033392817064	2.0966656115731	-3.32697009838187	2.88902350186216	0.562307373790011	1.99817687029027	-1.28562414592046	1.80119503776452	0.442529708420237	-0.259864020441702	7.05135280446595	12.0609683610427	12.902589483531	0.245364873956404	74	1	2
178	4.92249196033272	6.89344906769679	2.54716250662525	7	5.86289268325008	3.09567880290828	5.18759202622947	3.93669759434234	3.15795831676609	6.45504871518513	7	1.88140370675403	4.9882276349715	5.75726977582434	6.57272749274352	6.47771354977342	2.33734211443537	6.02009949033597	6.19741321494444	7	7	6.07736574980362	4.71744191608316	0.87761258146748	-3.26055108954593	8.94847854446286	-3.6891344652336	-0.913529940877599	5.05885899110951	5.22518860866343	1.35522329870121	0.463800204813086	-0.551847710991957	2.71753947744845	2.60841532164756	3.79987092427783	6.11790575060244	6.85205931495956	3.6551954587727	8.20485314861675	5.46016377754098	7.14723227519802	-2.33005554988017	2.69408348776954	6.46864629561751	-6.11699980997489	91.75	1	2
179	7	7	5.44603612278123	4.01274095489838	5.51701445813247	6.53933370140876	5.29570447348966	5.29975941174743	1.5558732452871	4.22556943682707	6.31421472884103	2.34374570605988	1.76681730444755	4.11582241718618	4.45271184272574	5.27684612874746	6.37684811381567	6.86149708467725	6.85362957315844	1.56441231678584	5.83224903147658	5.86897110998053	4.44837939829315	4.26577965425972	1.93511067273686	5.83867060922722	0.663854205277185	0.0498798192701433	9.70227408850263	3.31547036927012	11.844797809838	2.29581385898774	4.52035476489608	1.27987879246749	3.34875487125685	10.245103208628	1.21466050781284	4.09502031314893	-0.73713690154777	1.31196979593279	6.45204336617851	-3.90877230395661	-1.15410401199944	9.45138696807011	4.51491601473641	4.25781452629291	77.5	1	2
180	4.72654260575456	6.96655397776158	2.278619878563	6.13980639712687	5.19843537084778	3.17228470063587	5.05273654110987	4.32456810189332	4.39033335150742	2.14726479063782	7	4.45143179330507	4.59297092144613	6.2869347258983	1.47948696299921	6.87248008174203	2.44716979537827	6.07964596824112	5.94441725089612	4.51298548338035	7	6.8708457201485	5.10301828881587	1.73031481549765	-3.07933950205287	9.91997996608773	-3.54260025789018	-1.06835743482652	3.18555801499763	4.9768279935882	3.33598752839667	1.8238580041072	-2.42111989330085	3.22365802889951	2.46361866506195	11.1942960764565	9.75190992525592	1.94371940897165	2.90443791776354	5.63831934830931	0.378480938499775	0.588659669858657	-2.43827320350894	7.61282670017267	5.90177322530916	-5.23568067600414	78.25	1	2
181	6.93577512875442	7	2.92626026668297	2.55681324371777	3.74843583147566	5.33326284836809	4.29408472467646	4.52617222022395	1.19381365988636	6.49321121134284	6.73007551814418	2.47168244881211	1.88435945377727	1.73451437819373	5.9756096926052	3.18758335520842	6.87138417381662	6.76247830763123	5.9588685432834	4.60314810728539	7	1.53787856206446	1.36609457998155	-4.0061007691822	3.80703134012109	5.23195588746719	-4.2580216542542	6.7064425187873	4.19122983119887	5.27118899574377	2.24668315224398	-0.0416850448632177	1.60839440195291	6.75733238095154	3.88362525414306	1.71179920267829	3.53891660705823	8.38166686805937	0.978908925504071	1.90845787848818	3.87630473246743	4.79558324721848	-1.63974817401319	6.46406442693476	1.73199625550815	-2.77182436548793	71	1	2
182	4.1473318753885	5.92525008809623	5.53596650143915	1	3.93188919006449	3.70863609277682	5.27351012635326	7	1.77445683374507	4.55362398533229	5.01749666142441	4.3600494262406	3.63119763215789	3.94486596410458	1.63472404932698	5.54256669967358	4.13627108521551	5.58179615117435	5.99943312884175	7	7	2.25958541088652	1	-1.30784493217928	0.700676194840124	4.73191121171471	0.393699429855632	0.260462811916433	9.98250512224083	-0.0721802040037952	3.99042384543321	3.22132770942039	1.683879120999	6.13503292183556	2.74713116072647	9.98129525513732	4.42406052884349	-1.13127036512675	4.46658116178201	0.770598639943748	0.253021317014593	-7.41347440693512	6.63312376245336	4.16979507002208	7.22260333287664	2.14451921839418	88.75	1	2
183	1.24752447860264	6.17313474799752	1.05735036543174	1.88695020246657	4.36184180372146	1.25371909736863	6.26538271395197	7	1.51438811578044	5.48631504023667	3.29340742275698	4.94081164937471	2.66166920680154	1.86921361955857	1.86204217941465	1	6.17247241010537	2.99670333342724	5.71416481348034	5.21218620634765	1.30557631683621	4.96390509004387	3.65509719343473	3.17637528974217	3.10304537376111	8.19427811909552	-2.51948288937809	0.742402504031364	10.4484368412173	8.39873805813456	4.48851002041747	3.0951444595598	-0.858281886516511	5.77650857346141	6.90212314329291	-0.986164706833746	5.854217591529	8.7714833254001	-2.49785885570924	0.666179307140447	5.77849905136689	0.308784045135484	6.23455440548729	6.43195863410399	2.83587112698021	3.22416306960461	94.5	1	2
184	6.38154130754176	3.03533435362009	5.16606702818323	4.08753407251395	6.89936485172469	4.40261465941206	2.96114877666805	5.06977534880693	1.42335171145994	6.44183556684957	1.94472814142347	3.5522616124022	5.20914068986021	6.94794397547951	5.6395992524382	4.2669021561198	3.88428575874181	1.74132634879267	6.85828250201561	6.88286770728658	2.90147085431738	2.13996484778747	1.54200207814541	-3.04311672092146	6.05831586506677	3.7499435490624	-3.03731314724626	0.912165162821914	4.18944308279546	7.23584211999277	1.281033315387	-0.706167680958252	2.45719804680069	8.25751019844898	0.861145586600405	9.95479294437706	-2.18178260936336	3.10536051927055	-3.98039134654735	0.808272964365155	1.01057361595448	-4.20744039538206	-0.121493940701779	6.96644677393966	5.41962318859212	5.18975169127417	61.25	1	2
185	5.64619763522752	1.56692419259074	7	3.35344149661588	6.13681019450826	6.49040396019216	1.72761961562339	3.12111281667398	1	6.67408924681741	2.70136518949931	4.7397848285439	3.12857655102116	1	1.0027983202351	4.50977329405561	1.47559273609865	6.66318292628486	4.8969471506769	5.4199712689638	3.49592461540843	2.83417764878257	1.6262053427809	-2.5603690988285	7.01721141934027	2.92869473743798	-1.84983096360648	0.593134315778011	4.24959688556451	1.13320064825537	4.75512760292184	3.96541738204384	5.07880090447528	0.791624399875638	3.10952826791777	5.00263498325408	1.14536591154602	2.39424023982762	2.4099657966647	-1.23493847872315	3.98395650833992	-3.77856223379558	3.08807943389761	6.56888321221707	8.12004516357321	5.12314635638132	59	1	2
186	2.71375586737504	4.87098109441981	3.5439388483205	4.13313852674935	1.04969282380575	4.83610941509348	1.59738038031227	4.34420385775457	1.31974250676289	4.47768659829527	3.28249061566226	5.29454922180246	3.32746199098844	2.7980611404097	6.33591063928866	4.14503332041049	7	4.15238783755757	1.10809473440407	5.78387236546574	4.31143710257616	6.95339752480521	4.36281961745613	4.34373705418119	5.90837461665122	5.42314033295346	0.769138223661499	2.7770401468195	6.47736098172325	0.534478370514707	7.94925426877537	-3.58943906854218	-0.445797193304586	2.359914479187	6.89004296690479	2.57727471408811	-0.239040913654188	0.801279702792421	0.851344384094587	3.80290042301169	4.60790275798849	-1.08786831069923	6.11866226981998	1.36872568119413	6.63201504494807	6.4101009650762	82.75	1	2
187	7	7	3.8224756671721	2.90609588089962	3.73792757475609	5.83072661300256	2.55252257539396	1.72425387617807	1.85553856321901	6.87032714128897	5.90680766574653	5.44524207555217	1.32200669593449	1.3404695568498	4.56245727660638	3.06602872576915	7	1	6.06898780374852	5.06061478199157	5.43423571663792	4.56199470135027	1.28148088728388	-5.44579173068213	3.62466236735614	4.75617952777744	-3.65835973858912	6.24904320834037	4.19264263076031	5.9750800527355	0.957939208697056	-0.0196324040922025	2.62070761042769	6.22939762007777	0.790437173276904	2.4890430095767	0.996144001037921	8.57726623524508	0.268338512273063	1.94600700255524	3.63424935329317	3.50298509905854	6.4523008312588	6.6615294366412	3.92372980918204	1.17594236403228	61.5	1	2
188	7	5.70793236238307	5.71480648189804	1.68088257313483	4.82395554614057	4.43725041808683	4.48421501146962	7	1	5.73430851154717	2.82750747390236	4.20964301465982	2.09910507827645	5.10229238443717	5.47412238302466	6.75120409163482	7	2.14525518237577	7	5.37579149642416	6.18637933288055	4.54501419028805	3.71866104036956	0.693551394355765	-2.03238459920698	5.51235442275753	-2.59493429780886	2.06964234895009	9.45445357370651	-1.55555197645807	3.58572990941495	2.43194748676752	0.598098574432411	2.22981274504957	9.11451801847884	8.40518378066447	0.186703410258711	8.26177343218437	1.12169284556149	5.85654561370275	3.63454011843957	7.56453032305819	1.12360813622309	4.95600216226963	6.22791471955307	3.35129993323625	79.25	1	2
189	3.41184868238312	4.17083691977594	3.48159837116693	4.25749086495251	1.22151763333038	2.35356782277051	1.58472409842945	2.60302830129938	1.06779248061279	5.28331201069909	1.25109784982571	5.92081625244372	5.97293883253717	3.59909808042083	4.96234738482983	7	6.21215353283912	3.88695008587321	1	5.26978208807511	4.31550796668321	6.41944663812236	3.64819912573542	5.28797224677389	6.39611814097424	4.87377769842716	0.778707824220494	2.42091167010989	5.94684241249248	4.52470069874799	2.78978480635889	-1.85922844075816	-1.33254868737128	-8.98773074250881	3.08433975491163	1.65614068773221	0.471010027310929	2.38674752644391	0.0187287446497983	1.96394001515092	4.05977440604835	-0.889210964690676	5.4643585047915	0.747904480109328	5.38612343280127	1.07811256096871	86	1	2
190	4.37214458285779	4.43379605531981	3.95446744687277	2.73857875361396	6.00885867419353	2.00831258809107	5.14239290901124	1.46719748480188	1.4138104101101	2.86897125592434	4.23513297358976	5.76412433885629	2.12273314271996	4.53603578493194	2.70139920588629	4.30191800814022	6.10066628595804	3.82725424651203	1.59162555901817	4.81072328634008	3.93641068081107	6.6739212558615	4.73147296684447	1.31769052397385	5.92078190346445	0.639413837855028	-3.20973049017918	4.7895173513693	10.1584461163438	0.0795195652200684	7.63286662807534	-0.585580664286879	3.94405702742315	7.05682146566475	2.93240146199679	1.0007423996337	-0.17493567824846	2.28544039914944	4.29910549893531	3.94136877600751	2.85060759660337	-1.41479111331985	8.53964694062676	-0.403226162400128	7.89057065661886	4.69093230113277	67.75	1	2
191	1.07906805715128	5.6581436847975	5.2510075411517	2.98119828037343	2.03512681123886	1	1.98118331052299	2.87493983576854	1	1	1.20370797208432	5.28279289371893	2.02974379715009	2.13335266500726	4.11420454599594	3.68929392625745	5.64779044008105	6.28428577865002	6.72371652059097	6.03806922787284	2.29676868932368	5.90451219383095	5.66537541494982	5.41840177618602	-2.34766703715252	7.03473843670628	-7.42728390171425	-0.976885984202475	2.52264089399932	2.04353634380229	2.05137005385461	3.70185633008788	-0.652447520930797	5.584850233928	1.93834460238892	-0.639254662787579	5.37978671808492	2.00826852850241	5.93580237021603	1.96689095261414	5.7081758816527	8.28474208512242	5.46307017091649	4.21183761213526	7.06415333758283	-2.17471690574201	74.5	1	2
192	3.56030858764251	6.75564550475372	1.00862342930907	7	3.53408733828211	4.13478647879125	4.30814872844101	7	4.21809148807362	1.49045623463992	5.42418215199081	2.62333115622668	2.51450475187239	2.07452511190926	7	4.32938242857324	4.81527843306887	1.69771340337072	6.64813593385156	6.36905839067866	1.03391842327378	6.89211948588025	1.95749387250964	1.59451698305103	-2.12295244861355	9.6631358723926	-5.73048168202592	-0.0270726593285687	7.48349644837158	3.74203429476638	7.88324136263366	0.780887437763506	2.16225380940404	-2.70721711247606	4.9543717826116	5.67232496972213	6.99159958887439	-0.436999300248774	6.15958857791727	0.138470038600269	4.59060146084939	-4.10237748838789	-2.96227075899251	4.84550474166943	4.91106303827885	2.83742777197791	73.25	1	2
[truncated: 5 more columns]
