# Supplementary material for: How Are Mate Preferences Linked with Actual Mate Selection? Tests of Mate Preference Integration Algorithms Using Computer Simulations and Actual Mating Couples
Source: PLoS One. 2016 Jun 8;11(6):e0156078. doi: 10.1371/journal.pone.0156078 (PMC4898694; doi:10.1371/journal.pone.0156078)
Supplement: S1 Data — Newlywed couple and agent-based model data analyzed in Study 2. (ZIP) [file pone.0156078.s001.zip › S9/Aspiration Model Data/Aspiration Couple Population 01152016 233444.csv]

	trait1	trait2	trait3	trait4	trait5	trait6	trait7	trait8	trait9	trait10	trait11	trait12	trait13	trait14	trait15	trait16	trait17	trait18	trait19	trait20	trait21	trait22	trait23	preference1	preference2	preference3	preference4	preference5	preference6	preference7	preference8	preference9	preference10	preference11	preference12	preference13	preference14	preference15	preference16	preference17	preference18	preference19	preference20	preference21	preference22	preference23	fitpoints	sex	algorithm
1	5.72635834170941	1	3.2483638481893	4.89469647668451	6.61044193809157	3.78586314356664	1.82682754003245	1.63941657114286	3.65565132814178	4.77278188821697	2.77334850335255	3.83295327899789	3.14154286042093	4.41195002654369	3.19127652177071	1.23358726350115	1.47597575848378	3.95023650617062	4.3944450369134	5.87560797585638	2.76594099195487	3.46282974771693	1.34811666940792	7.56799869608731	6.12745726158256	7.09246885962436	3.84060550458291	8.77643597586739	6.22892429580101	2.93384142280653	-3.62305591440958	4.2457327200843	10.6090343435937	5.58227693171266	9.29061034058366	2.9367000913217	6.11194153556328	5.1125167886268	0.82582196917814	5.49257058620213	3.56625127904497	8.86268867148957	5.24962482977116	0.569174945341071	-2.71043061930532	8.5661370628782	81	0	2
2	1.74018143249774	1	2.74913476370101	6.37721556676388	4.76618037431581	7	5.32412375836534	7	4.90627762603995	3.47089291010333	3.85739702240959	5.71150679640233	1.77006146528512	6.2613650699179	2.59830139683969	1.32405064360796	1.08391960262737	1.77566523897623	1.138845375748	6.49054069019636	4.08747309060306	4.68102745770576	3.81338211828955	5.52888690923505	3.78056252992892	4.19220690503397	5.66129213188756	8.62177167311748	8.02734550545047	3.46530356768229	5.55301437173299	0.0379446832873524	8.90516984183301	0.106388480278839	1.13150769952977	10.9562961616211	4.70738206927605	0.52283983021262	7.62382180489378	3.51404132099702	2.61757250983343	2.53355716103569	6.19305767891743	3.22489914364887	4.60436743949665	5.79616273611236	97.75	0	2
3	2.62738813474597	3.02207377275303	1.63294448300467	2.25350486769829	1.41159521944519	3.09315603237896	4.00072049904721	4.79718520745713	1.28807189364375	6.15723141893917	4.06672253421909	5.3727329482991	5.8358940409572	5.41468260109273	6.0770757880299	2.56075474646251	5.22877038371441	1.20675818473135	4.07326201418498	5.3506724673491	2.48023121065537	2.24998035581044	1.89491780414056	4.43596862867794	3.4188953067613	6.29616523994423	5.69123528858656	4.56886746041785	6.20794635896521	-0.560249843270336	-0.670013962389631	0.286424680658701	8.82993472524912	1.98844581309038	1.36432710796892	6.80938052302805	3.90328393296593	1.29889370516964	6.62213509361604	5.75694081343577	0.0385478333764689	2.5129512348073	3.25510301898942	10.6523162821312	6.23642512784677	-0.699886802871318	86.5	0	2
4	2.91503370080631	1.42718387591051	5.07713015411321	4.14236691305773	1.68818215723231	6.49277036566634	6.27155576004742	5.28292782591209	2.91212030990707	3.18511743373313	7	6.40853485046374	4.12106620074114	5.33593295588093	2.32256020045381	2.50429947546769	5.85879620470623	3.81567716806424	2.10245053931638	5.59913390973768	2.89191433629562	5.68663972971153	3.3998670733318	10.2099809020681	6.81216398685119	2.48392584154968	4.95017177933458	7.79155955215915	-1.85012905111266	4.29840761364018	2.63346990684311	3.36992761771497	9.95951701729901	6.62013192294959	5.82205314867887	4.32321546138572	0.375232915526719	-1.09383460881862	-1.77020122842518	-0.183241477979255	10.8125045561166	1.77639358228542	9.88572282729143	8.08268712498391	-3.25119293906808	5.64833954170094	89.25	0	2
5	3.88316925651597	1.34190188213063	3.24277008570372	5.95713792794181	7	4.71082995148473	3.1700182132185	6.8391894399597	1.34489505529657	6.31020417027601	6.68900391159303	4.20151735047369	5.50507843224036	6.63737245131393	1.73593374807549	1.26052613605207	1.9966862123649	5.25106032294065	4.27416693282175	5.62725739251859	2.8369182989013	6.89623484365207	3.81768545880461	2.99740669923678	0.525885601396242	5.4047837349157	1.45941880702915	9.17669144630263	5.30947699518837	4.78445882889397	-1.64165987215004	1.13884714212877	4.23592913893701	1.88088561961043	3.06331183928346	6.82075446121396	7.67527880535352	5.07808119882846	6.05240540384046	10.1240994236716	2.97283868371353	8.31329898623916	2.03063144323228	10.9297239422206	5.54088475890746	3.76873179121013	84	0	2
6	3.12008571623147	2.17649674509309	2.71115467043895	6.78215491861654	5.04434570643283	6.55927539312511	5.57271826128098	2.42626429721857	1.99376289573072	5.53039043696322	6.20706085359481	6.58330798915186	1.76880364509145	6.1540629838147	2.01636189361174	7	5.18209185195166	5.28675865517656	5.55101021575103	2.13891493878934	7	6.2250898043451	4.41324928655445	6.97430412115861	0.872617308740261	4.31966185159792	4.04414887867784	10.130689902226	0.616512856174174	6.80224010677187	-0.224246835854141	4.89833762635737	9.0263078210513	2.22158339246002	4.58600270970933	12.4717871264934	6.52362977444707	0.606028547244513	6.94206002823597	8.93442697031222	-0.691389727928026	5.14968050081455	8.84757226402639	9.08469006501343	-4.48686197785512	10.324720636675	86.75	0	2
7	2.03630987773225	3.35162380220143	1.66838663639164	6.75586574080367	5.97613808308524	5.84974692096344	5.17705264968727	1.76291887730673	1	6.4206860248575	1.60609690670767	3.22944399953852	4.29108242194737	5.83381913879722	2.24075117021294	2.04372843873108	4.07849869733371	1	1	4.14713118903667	6.42359560736917	5.31229158459204	4.67046507851504	7.01881857066686	5.24227221001608	7.30994707264823	1.90767256274004	9.02806450851981	8.75642807683353	5.59852615455476	9.88936424153241	0.546766120885335	9.15824845938941	8.24468067044839	6.48861628785306	1.67057162752986	8.75219173211152	5.20402338941729	3.13922158538965	2.2937107458896	8.72903027985172	2.37795974219968	7.97633048456211	4.24535852901095	-0.0740882437237277	2.77165467110511	89.5	0	2
8	2.44173830573051	2.27359114306487	3.78109401523937	3.60008791858861	6.09656603205493	1.0372813819114	3.48227860679721	5.14991191841714	4.10391995441814	6.10968273982888	6.36875903502104	4.74154335805434	4.83465466847031	2.76112664536051	1	6.18572552937123	3.30260367942271	3.79660637592936	1.87710828820994	3.31585516298664	2.48667998108045	3.04571681142705	3.42231293595298	5.66645118654577	2.02999232840978	6.0118369172787	1.49126394886726	9.05186479508238	11.8015065513567	6.03468026192416	3.51342706733641	3.99931530459546	9.09914196415935	-0.956288310020807	1.86920587968177	-0.246218775264497	7.78889153410989	-2.51613788734586	5.8909445293551	10.5943591190001	2.94654681846143	6.28010756925784	6.0133915370754	6.22680823267344	3.74677678372553	-2.46932821114339	100.25	0	2
9	4.1843482895726	4.49910369732773	4.29242458026179	4.00457626269905	2.91446809214639	3.68015834061298	6.72991364503327	7	2.26965192428843	1.19627750459455	3.86971402343156	6.80072326849212	7	2.99534505605668	3.50383458826752	5.97080485525807	2.06527994186716	1	1.663982748871	4.52126251604922	6.925277764792	1	3.15045633072158	-11.7872344930092	-0.851446972650219	1.78353848436927	2.92743719553652	5.94127886265403	4.51784662392068	7.96484877351302	8.25086947001107	1.40180035458367	3.01951893549839	-1.04724043326811	3.07006894910617	3.56092360183812	4.21264586642825	-1.79686334531259	4.79333208027806	-4.45297262161481	13.8614043405904	7.38067968070083	10.1757352260351	3.91769402796635	3.81753207043614	6.85085209619671	95	0	2
10	2.72789350033197	1.78713856817201	6.47169742388188	3.78987086437952	2.87330537734399	5.5511649209101	2.37321868883984	1.65655010642447	2.89504575897206	6.51984658414672	6.18426294135931	3.77137321054381	3.25570836341642	3.27528376250479	1	1.28838649172994	5.73771193274569	2.57457779345356	3.82166177422307	1.74074699602945	3.02682500045275	5.17378185702784	2.30521618032418	8.31546836624282	8.54730140906598	3.69905891321884	4.28328286477456	8.11825169392071	0.338924519373594	0.884546540102445	1.12994901569586	3.4096654519022	10.2665159433932	4.29930841828455	4.84101620622806	9.86184815215845	6.6575915310192	2.44233050560958	-3.17533635599241	9.12803071464376	-0.510295874663692	2.29685590336532	-1.21551574480176	8.47300767729903	1.29706885450244	7.44663275704991	98.75	0	2
11	1.70317244280083	2.54613992983373	6.25651538632686	6.47686727102301	3.50019945012036	5.16695771965197	7	6.89182485818682	1.1755266788772	3.62822129143367	2.42145771821608	4.83683607296177	1.43983009564604	6.91105454151564	2.8469834367257	4.72783807242008	4.45866475476977	6.67288915525493	5.53706089267655	7	1.2718312517985	1.25509855166765	2.60449597814364	8.87283727668166	6.33367761293815	2.20000651418767	5.64618814010522	9.7610230684945	9.08912036179028	6.36055661206498	-0.0323858427555263	4.988925259346	6.84374320059268	4.40169425629443	2.26395614817114	9.22929000971424	0.138038505154148	2.55383592021955	1.65461495006229	1.91425382083764	4.27561157456363	4.87958669144843	7.16039531542049	3.57461895838998	0.673252227571117	8.97907498552076	78.5	0	2
12	5.45137447729316	1.64133460631538	6.92491713300868	2.4194377179625	1	3.52782176865658	1	3.63869911600013	6.42249529679587	1.77365985218924	6.01889530116434	4.89956877156931	5.82710737489371	4.5597032397547	1	6.03216185175059	7	5.0956961548672	5.20999274104402	2.44030380125592	3.76522620429548	2.233019488573	4.83642239886872	7.6801869166705	6.15663872732375	4.92739259881788	2.50633418965478	8.69592387207054	7.56243478167538	6.02260272185456	7.27685049914882	6.76082548171368	9.37345471115938	3.080338977431	2.06218345880549	7.51750270165526	5.42417198026084	2.8288414239108	-0.750660877990609	8.99693486367554	0.307162691124286	1.18589188158111	8.48776142223268	4.6047323274866	2.77450895693858	1.94559165361896	89.25	0	2
13	1.62144659698994	3.45482276556947	6.44327526366525	3.6320184036664	4.18195504982331	5.55576122190886	4.84575848602823	1.45754962684188	6.37503838427656	1.51924249815511	1	6.38602792570577	5.57711402778068	3.98909275599152	2.04263049157206	1	5.35996244026666	1.43466204345296	2.2667951409515	2.34988902360926	6.74279346108055	5.93155368658018	3.27903071440193	5.91757435515359	5.11941277339938	7.47831888357976	1.64800443401621	8.72201752188395	5.72339164597166	5.41754934493742	1.71299611904116	7.3858210286138	11.6414734583527	8.93187751599521	5.72170415834338	3.60231945661772	1.71319145646438	2.75117922557598	9.00233742616982	-3.39251000805169	3.06521755633356	4.87035126809307	4.79704280839516	4.05785008942875	3.93971879289357	4.32920786547865	81	0	2
14	2.35796303934804	3.887287058927	2.3884821253139	2.43452962382541	2.14397760131739	4.9817081325673	4.67683083966832	1.67143299560445	1.75527017844606	6.12782679941351	5.02421277109681	3.19098066014387	4.81655862522783	3.0243633833768	1.14622717740172	5.74758511515082	7	4.00806386721954	2.87621811201179	2.37191059931473	7	5.17308123937967	5.1308844422691	5.02091374788164	4.88481435485156	5.7650086413019	3.0347612323	3.1745386505298	-0.732325766793456	2.76641196492267	2.37406975622158	7.17798857001548	10.5010329720641	-0.784266179570288	2.91561869080228	6.23070543357259	6.19109300860142	5.86617271656392	4.91768140178086	4.39687149943771	8.20390909035755	1.37573025753117	5.07886477911657	10.4046139725649	4.1028178505998	6.4727204522726	101.75	0	2
15	3.11335864958608	1.90630083986961	1	1.98962796267481	6.90523718012059	6.27630877069445	7	1.58381543263269	4.13699225764587	3.04833029577654	3.18344578592693	1.6328509760027	6.17592078357969	1	6.437348199565	5.84687694935478	4.6690466851473	4.9869207070141	6.022092446905	2.9055271013857	4.03837859562865	3.56787911034522	4.38062984444466	7.76051135368832	1.35859259430732	5.75165347737786	4.47377706702238	8.52370293553316	11.5151603038692	6.62838060777486	-0.0720668359352974	4.68500433988656	12.2563800303184	11.2646984381598	3.98321942114495	4.66955961075288	8.63980223123401	6.95805779639087	3.27739369554814	9.61405423378886	13.3974491896531	6.88788679478647	0.0239801046358758	1.39160116217153	1.77400942777155	7.83126526862129	72.5	0	2
16	3.58039992097549	1	6.22965519923473	3.81710898719522	4.42634160478271	6.08062332064188	3.63023872139461	5.02843810240031	4.22980164844557	5.87720013243236	6.22974413282409	3.56163394872348	3.98468872076321	6.00973203671899	1	1.33530578575425	3.14215569886195	2.60865488738176	2.48755728870903	3.11571336869604	1.76278944566467	2.88392167180724	5.79188127803067	6.90335801755079	8.26977820933081	3.68933939117855	3.50616512496748	8.28586580869848	2.44538043613753	0.754755795001777	4.86681693296178	4.57573531687403	10.6216657867334	3.39093862349821	4.33909484418081	0.111002630633104	7.29424698747754	2.29423222433033	-4.0096921184114	9.23293573724288	4.60917216112373	2.084707086508	6.48791122926189	4.99806637261385	0.229337965037631	8.7076701910304	107.25	0	2
17	2.68347624549821	2.9437196669599	2.52757613876133	3.62634842538673	6.78662831841128	5.98204953530605	6.88561013581324	5.55711418010079	5.3280110291622	5.77402143854855	6.82121077047785	6.03460531625012	6.35485868611794	4.21938966232477	4.62777547934455	2.94162719517619	6.66277582714562	3.59052219690827	2.42761562018653	5.96991970724618	4.56910662882759	6.54903975766941	3.47249915732313	7.6593974811921	3.53480906588641	7.82744699779869	0.378729805314043	10.6528756100044	8.59262360027482	-0.0123010617364527	1.27416593655488	4.79899987332004	9.45062892600599	5.15627060908099	7.97818467396182	4.47532511487681	4.11069191964553	2.81634212426	5.94569393720442	8.45057790977547	4.90759231347915	4.79888322311289	0.899570826003689	1.85473045676485	4.78686703917796	8.80142205140569	81	0	2
18	5.33555123931213	4.91504931800801	5.94015438337699	3.99881765012295	4.54110790122128	4.8995768761509	6.45983644422194	6.65564239553641	2.33813345285102	3.3994708269129	5.504567214536	6.07286201136382	4.87887069376455	6.36835677020773	2.34358227785923	3.47302055090934	2.56485255880416	1.47018483612647	3.73700573681824	4.78858881744839	2.05996985659865	3.34777504975545	2.69772882686172	-13.1040148470049	-0.491511944053989	1.52263438215856	2.66917534429034	3.03744434147973	3.86153588226601	5.80680068629312	1.60219927071924	3.04445695820684	10.0423188146161	6.63816117864467	3.88258418844843	10.9976331796952	-0.961262642471978	0.799743906821174	2.30019567497943	8.08354431463585	2.87085775251401	4.62790105189637	7.87761758423933	9.06887001310402	5.13151158067072	3.49431803194733	101.75	0	2
19	5.7491719661082	4.52241639470031	5.05910319274076	4.14367545493088	4.24568433885955	4.94845817061038	6.95054965368707	6.69768435416935	1.40341828097209	3.87241628306053	5.03966931968057	6.09841825881111	5.7924212886804	5.79732815509828	2.4428871073998	3.32604511773792	1.84031695369015	1.59610322603334	2.18772130337549	3.84281565286043	3.41629057540945	4.0116932127098	2.29293593697068	-12.59429343991	-1.04759607233108	2.17536088309163	2.87633411313374	2.60672524188772	4.32785824635067	5.34266034803606	1.85936893071844	1.69383095642563	10.1245737077828	6.10846512593762	3.30609672648539	11.1635335589514	6.62158622267559	2.2957126633281	2.9732589064929	8.61651916920544	2.21567738018917	4.48791012607188	7.29863956159625	9.73207647200979	6.10182945528074	3.97974380640632	89.5	0	2
20	4.53066714084556	1.53807706862604	6.51159060470443	1.65387650629284	2.14626842134149	5.38923769133102	2.56360390218106	1.14903105902517	4.53546813050689	6.44383894368776	6.94273209034514	7	5.42362504198288	4.82093082058887	1	1	1.79699883242923	1.66555259030353	6.29362109019219	1	3.14467468503887	5.48897304775869	3.5710515687609	8.13402766700951	4.30634920348966	3.97099299438327	3.17862043218001	7.16953545338249	9.38788725172072	-1.46358043044143	5.83535461331673	-1.81522361675563	10.2132495266945	3.58334453813673	0.959685896086655	5.68951915296946	2.8034590269115	1.52916517408869	3.76945599276056	3.56918087627202	-1.25338445316395	6.41372925618619	2.72261802290552	4.77961497459898	1.97538560529155	7.13677728055014	92.25	0	2
21	2.82916174014112	6.26025799579894	7	4.38853334798219	3.05240094237221	5.78770383287316	6.6154507137653	7	1.10608088721629	5.24878322438348	1	3.7671718197132	2.54253912275114	3.9906251001816	3.41889319052871	3.80829257394768	6.09367975736822	6.05942064387153	4.82818427874907	5.83655289546458	3.39945633574335	6.34156080205026	5.17563765886925	-13.0630673841949	-0.427389352321064	3.20182475038213	4.17586246835436	4.40827413347634	3.30933498060708	2.52765165388392	1.4238749876286	2.26438758414169	8.32237027510086	4.30803795646384	6.45102472572787	8.42523694774714	4.99941795081376	0.061854125286557	0.242271078723599	7.62240176073581	-1.566059441886	9.18754718275198	5.90575909765789	2.23617477874023	5.69903511860095	-0.0295548674235668	73	0	2
22	2.64754032053071	1	7	4.08655275779402	2.8587815399554	3.77723152799967	2.49186442386343	1	1.26244444306922	4.84693853541728	5.63002934925481	3.98445825235662	6.96972578409082	3.09959033149784	2.13141480646387	1.54617191361927	5.68170555194135	2.69734415097869	2.13043115305759	1.07775188154094	2.33095856942481	3.41305673003779	4.81314697150816	7.90269398807098	8.0664720234025	3.49614317125478	4.5848888728203	8.82342413367535	3.37520694863023	2.00504765779985	0.929895068437531	4.15305176043872	9.57024340988934	4.53214694551786	6.02412124456762	-0.724172215875254	5.50584320180193	3.20344329219732	-1.56929996867997	10.0566270484026	-0.962273527041816	0.274519939985543	-1.52322801421504	7.74765959688916	0.157187469800377	7.87415851146696	107.75	0	2
23	1.86148411592251	1.69722694393842	3.83256112358836	2.93400778824682	1.65075793384418	3.22981988728631	4.70444282042766	4.25730014106197	5.11333484816269	1	4.71943763672655	4.68280855224821	1	4.28884872711568	5.08600200014618	6.38817963187392	5.50237789528186	1.54653098411059	2.16503593976128	2.43522514668512	1.4597503431332	3.81570786998558	6.27297513177653	4.08152129857308	4.46198870455495	10.3090655839375	5.59588373458624	9.92118229506944	6.82233309532558	0.115420342416455	9.24986350931178	2.71628256274171	7.84888926820592	1.62803756732131	7.26827015254651	11.116116155744	6.69592736976162	0.65435923062403	4.678567897421	-1.173717772084	-0.250344657675923	-1.65839038306558	8.8396288904965	5.66229570089918	3.46815140134763	7.22450069743938	110.5	0	2
24	4.99799625664612	2.52583926408159	5.67637011192494	1.35735650952979	2.20816442665091	7	7	4.65231113383961	3.15859654921242	2.15339037035256	4.05069783300059	3.83253934913999	4.32350745217044	5.7382904608759	1.81474130301001	1	5.43414817466692	3.52001188006156	5.20341490064327	2.43206218725474	4.66191898709975	7	5.53154889677919	8.93134011903892	3.09618651437187	2.46983800786829	3.92479849058007	7.16909234557587	8.18028068937857	1.67292794088299	6.94723964736932	6.3903312923613	7.49167846307688	2.68500357058793	7.82118881319747	0.73662832339739	5.92246375508722	2.39515250350121	1.04694949374059	4.98031009696758	3.70047259484403	0.0498469269823436	8.80193304622962	8.04099247340415	-1.01219610558834	1.61515726900545	81.25	0	2
25	2.72318321554196	1	6.66119094682303	1.87495319899508	3.71672853934866	5.77049507601588	3.08806893931177	5.6151319061495	3.98383282677751	6.54256051813405	3.30220815963226	1	4.76812818885851	6.02831188657254	5.81913491944865	6.74316920379419	1.80049030730712	2.52211140578901	6.91753226386534	5.34160744932765	6.11821516030235	7	7	8.31316149358152	3.27137531212424	2.78114765679379	4.03874710910573	7.20427645923229	-0.713316517203782	5.27289007958154	7.68426123563509	8.10218382808837	8.93559388269486	2.96785043391221	7.33863398356037	9.79182033340183	6.49987546315772	2.41311496389971	1.18935525548661	4.67534313612999	4.60126519429173	0.179288881724043	9.69069992075254	9.92449826092843	-0.503021445335179	-0.521942881218278	117	0	2
26	4.46629216326747	6.39309735300576	4.40056149124761	4.02792279349678	1	5.68242898403263	7	5.78649417943348	3.17254893151823	5.46041577715203	2.59575743201411	3.8195227100807	5.15471826646023	6.02963419285752	2.58808510945495	2.37419097747062	5.35546280038965	2.40436478357827	6.58377447565331	2.36621953261344	5.82474867090224	3.52896273466705	4.46459446109549	-13.3057265719056	-0.324708098426648	0.801983244196077	3.30640584454523	4.96841670089742	2.71543635952078	-0.196437894250655	7.73340243260368	2.08104741903681	8.27249658149497	4.37624578081124	2.23621338753233	1.21581332051661	3.68885371523647	1.99592008814382	6.29410303251193	10.8381176369095	3.15859643187287	5.39157048145119	5.46936295122161	8.43996422164648	11.0220970431809	1.31071400791027	86.75	0	2
27	5.99489597673684	4.5421085051242	6.78271031545353	3.09173840803001	1.24738485405402	5.47450965576422	3.3123237905603	6.79348663753823	4.80394671099112	2.98152787429602	1.9209573876785	3.00327412362506	1	2.28900119957801	1	1.48116242122423	3.39863291897622	7	3.00553889136002	4.41971310056429	1.88815054342165	6.19376316708229	3.71461198350757	-14.6054731038811	2.73374994886005	5.09904748115397	5.2717011558624	4.37873516006034	12.1491440141698	1.28363987948425	9.96742885350424	2.37174386691749	3.55553738004673	7.59025095551157	1.83601948485975	4.86622639316031	1.80196506829264	1.6159281041793	8.54382099423974	3.82944836945365	3.06515737994142	3.80370685653151	6.89413024927268	4.08251680643699	6.16843351872827	6.98376463020113	85.5	0	2
28	3.4198341500925	3.51097301877062	1.61652455684441	2.05238083618191	1.79329436179473	3.34187056062063	1.4912842517971	3.83414996447388	5.42719230593701	5.62691272960275	5.53594602421178	6.51668616187279	2.64198917869484	5.79637334479844	6.45324777672479	3.2309759246532	5.10100384454425	1.87923660077291	5.45064683501477	4.84255279414272	7	1	5.61565377004459	5.38417230937839	4.41914115427946	5.69955517249129	4.844680573262	3.43142598307018	12.9859428741805	-0.424591603618253	-0.425112191726677	0.394918503770257	7.38416478052162	1.84176212897813	1.45658896649908	6.51345542149944	5.45818475353005	7.32864278432742	6.57531743294807	2.73639420523811	2.40828094831375	3.12532544571256	5.51204747935754	10.3072981142623	-0.559378134139106	0.217407292426131	89.25	0	2
29	4.88431252518756	1	2.90059217200927	4.51077246617315	6.70403725931489	3.7335176566154	1	1.41894539753398	2.67955117590163	3.96983163258233	4.05865537474164	7	4.76068921789328	4.56630992558819	3.68029068919485	1	2.89796852377168	1.2857964766427	4.9770542117539	1.6818924409859	3.21431036048188	4.42820196697772	1	6.79894372014868	5.37330483681385	7.51092902207523	4.70422302623855	7.69370637306365	6.1503878596983	3.24787059267909	-2.88367379972581	2.40451973870467	11.1799498458022	3.04455798279562	3.62249814490599	2.99421110906029	6.94853437282516	5.78603033433943	1.83603494502308	5.74083846342129	6.77736506805211	8.90735599787603	5.29098705158945	1.50663417327004	3.77673440018783	8.80532040041386	83	0	2
30	3.77251435619139	2.08163091162771	6.42160462861607	2.02059396559165	2.87442546313248	5.97474300714415	2.49866317137589	4.65438327416908	3.59077400720155	1.96310386639468	6.80045682754109	1	2.92017951446143	4.00812182995826	1.42304752816368	6.42622482813519	6.9290768778212	3.34131603404673	1	6.72637527732746	7	5.27853548976906	6.80806247881397	7.8994611689904	4.54800652341807	2.24198828154984	5.03961442529598	7.17891049700688	7.60304028671371	4.98604104486321	7.10215116890331	7.18116460995772	8.41493718796703	3.16682654142175	7.74873446718351	0.16127267622524	6.80275425239696	-1.07385892851156	1.62132144213701	5.44635708123194	4.66894397580195	2.74593953388373	8.00257015779385	8.71982211873722	2.72160158221884	-0.764147461108647	90.75	0	2
31	5.07935449925249	3.43229051214701	5.11306107219089	1.15356215387175	1.13131898924888	1.78010091352475	5.05705647766265	3.67606456605212	3.99313116013111	5.5462967842401	5.37243480463399	6.64436297612845	7	5.24471475577651	4.64956464891532	2.53449338570409	2.64764902665688	2.7379410165415	5.32236927782006	2.88678622274752	2.02030883457627	1.90697172489447	2.95316709712386	9.77796917670733	2.6579480770871	2.21550600547028	3.41285848141791	6.18346800908587	6.48086607210027	0.0787426589473605	2.54605596757113	5.87210247163869	12.6941774389025	7.08936455149954	0.551521727523902	4.8711442394638	7.24163353516019	2.33984270131521	6.60845751860737	0.452829534927289	-5.37680608470789	4.48726653221457	-0.0331122552914654	2.92786634272286	5.54508287397404	7.24658614768214	87.5	0	2
32	1.60327737874561	1.2357454260105	3.7974503080187	7	5.36537165556252	2.32677485695439	5.59904918322893	5.24130228490251	1.7619297146218	3.38853108026614	1.59367875139524	5.96163654409085	5.03471253477858	4.67362785699945	6.32483181938982	2.3504434975364	4.81131278867826	2.96018758796703	4.38785314747024	6.23973602527846	6.30848566692041	4.82987787482416	4.52043759797457	5.69625560441578	5.0198345730471	1.64093839094568	4.8752585131624	10.4401051522909	5.1251853008337	6.21363872042213	0.914349800086963	6.77278969927652	7.7024389424647	1.37292612693779	2.09348113665785	6.81108352323205	1.15992301432323	3.74266383677734	-0.23475210731334	-0.482493493425908	0.57114730290038	5.03234798893571	8.69886844534143	0.0982119054475433	3.23093164496018	6.39997450256812	93.25	0	2
33	7	3.95017309489588	6.76110833924226	4.38066279737895	2.22985957289157	5.35360280048626	3.20937815434886	1	3.83536709647315	4.79700784936897	5.56513165177105	2.6615601299796	2.31292484048715	4.10245951774193	1.06770158396927	3.48601959465389	5.02239305983958	4.67726059355297	5.21411019853845	6.47928878172644	5.40730019040864	5.75272733895649	2.5632841820038	-12.5109044304876	0.64821713140443	0.667292123106986	2.73057167282669	3.93430529151421	5.42826763310106	-1.97820460888004	4.85674971084902	3.0174940116226	4.00733586581678	6.92385155625976	7.10420630990872	-5.90135626092187	1.66591661089152	3.8071712979207	1.67275243078547	3.6680566856002	-5.18522889352782	6.71084052831824	7.18249409130041	0.600599331038937	2.60686285938174	6.17344893549153	77	0	2
34	2.56393339610959	2.62084993113214	1.92792378456399	3.28347871835771	1.515867644423	4.82438543096392	4.08182669829222	4.64193437914188	1	6.82511543049226	6.41813012891628	5.98639324216217	6.01298835295028	4.13808797645917	6.27082622727772	3.44943685311573	7	1.36486334316348	3.72867539179531	5.62367828416613	6.41390735069488	1.54371364554575	2.58121932476275	5.20370235363941	4.38699283578887	6.52056310653832	5.10987129209691	3.96972279278559	6.58136138126471	2.80176577992705	-0.68006412196166	5.20105986126056	9.13442430744578	6.18183739693611	1.00269924318263	5.4033718230697	4.25286717381699	6.53307263005677	5.93385214285371	1.84138341420494	2.34332516486643	6.34864428310158	2.70622750752436	9.66601611455674	4.74080554742133	0.647727209664602	87.75	0	2
35	4.08879145899681	2.94696483562183	5.73200840206201	1	2.38754090660592	6.65418912170783	5.4904324776161	4.80544414993651	7	4.55624051253495	5.6513963767137	3.90943624660402	4.51763933541471	6.97841871796641	1.09985967680575	5.69478604879675	3.38677175504575	2.99156625674658	5.2873235876883	1	2.78482291753862	3.99756604991843	1.37846735424214	9.54986621247273	4.26797560878608	3.92650959528977	2.84412539061133	7.31576582873566	10.8274381018552	4.89629905095012	7.07423968560053	4.91794638671894	12.9053841072408	6.59090515286918	2.5850854248029	4.35827445379537	5.93263932517972	7.66368369568055	3.85263645562728	4.65044576994655	-4.85549212888094	6.84389513438436	5.42553053764771	1.28187280651456	3.28348867608184	-0.564195378500568	83.5	0	2
36	3.87034877552045	3.49326845794128	3.06766707639775	2.1221534857729	1.34876404530645	4.94123696913755	3.95376261855477	1.86329318138352	2.81804437203374	5.03181652371762	4.78840014873527	4.06461183627511	2.79477581177781	3.88420180731183	1.6953914206471	2.02139522003958	2.87549962523912	3.88814621407045	2.83491653348206	3.83908967736621	3.34407345918628	5.55226801436385	5.75601853407619	4.57638694478508	5.34837266696866	6.46424082166917	3.1644373826877	4.01869831611588	4.63925322841396	1.69476903847302	2.80309292378556	-2.12159266897912	10.218192315776	0.746438106899737	4.40721423793526	6.90184556144879	6.18281806858791	4.55536784393594	2.47137393298827	-3.8083481886155	-2.05062167909439	7.36950052798103	5.37857737877842	9.46535040340747	-0.687870202427987	8.05490540522655	90.25	0	2
37	2.91942774657181	1	2.85803040353167	1.48169082028945	1.33605449547904	4.52105710271123	3.84966496280226	2.42533259813134	4.71900908193481	4.63634799957984	4.74098194426518	3.28327952724636	1.98807415132768	2.88819101090589	4.7994731454973	3.93447372937058	1.44828102373098	2.59536483813553	5.1706482922846	3.32153067866236	5.97145382090634	3.37406283567687	2.69058098857825	4.7850000068751	1.14495715077114	8.00513748332461	2.80818905257647	9.23592527544153	13.9880577054711	5.79460362684155	5.21410534772325	1.36409214295008	9.51271351312499	5.86833595081399	6.46245586577128	3.80196909438602	6.55008959189421	2.93911087681953	8.969242647428	0.857157911979848	7.93494671798316	5.56761664519135	5.89894075351779	6.4797497116798	5.68406961338709	1.87282893161469	102	0	2
38	4.82395181189951	1	3.96599852690292	7	5.0929642681845	4.35465049217981	7	3.59935251468759	3.75248793204624	7	5.17458508991747	6.21028788706058	1.8933813404661	5.39638579547122	4.47147923466539	6.72405366213884	2.15307251737104	1.62364746232782	6.20320894015282	3.90131417523067	6.42382993575611	2.76918947043282	3.4301594575692	7.31918047701526	3.57953096872418	4.78270989437112	3.4222640581705	8.37843074863307	-2.42921043108885	-2.82696705337277	0.859600194124199	2.86066877296692	5.55924551176578	2.55910104972662	4.65919168801215	2.43212345176012	1.97222077834439	1.62754199844917	4.09031258932708	-3.41978789606494	4.19263475773731	6.08483267974617	7.20072256408013	7.8979717941623	4.04139961018427	2.39358894292094	90.75	0	2
39	3.61588589857958	1.34315214580766	5.92643668656493	4.79815527353558	2.76786196290613	4.58113756690762	4.1885874459201	4.10916007165454	1.21328900981725	6.35141339736259	2.8590771342339	3.59173579813028	3.39986644096711	4.05697913723639	6.68375785290342	2.34757926306026	1.36742663409887	3.50903547594717	3.66778476294578	4.70951911873046	2.48808370447053	6.13203662532546	2.51429477640879	9.0297800726378	7.24763216836986	2.9877616097326	3.67150891795896	6.77683826523731	5.04262978824531	2.90401934884253	-0.525861471348302	5.74719966777068	6.42874303434681	4.66629166871465	6.52999351404341	7.93738790605496	4.69322125065122	4.25804242663215	7.11109093576876	4.72517892872669	8.84157586310785	5.04158762883253	3.77645019280931	4.4645241707736	5.50782622780214	5.98647661943308	91.5	0	2
40	5.05332003824154	3.28653681871715	2.64361249860495	5.16564672297947	5.15715141923807	3.18929442135791	4.27452800639811	4.58073174168206	4.67845191300966	7	2.83395549900594	6.32572384282584	2.89738801859453	4.21687002643052	6.29167700692145	2.00288862620661	2.07429530721799	1.69358798447678	2.89767961054085	1.05029206376783	6.0768547252098	3.14712024889284	3.87951539331101	3.89917048210319	0.565261270579228	6.28122070915964	0.663688064395342	9.04234375998155	1.43304911590586	-1.77280917893978	4.10275147117052	-1.7262157436205	12.3998938044977	5.27293952026075	6.30905961966335	15.9105933834592	1.99265777796952	-0.894740940392963	9.02107547570443	8.26944288753099	8.27138405606074	4.15348718317556	9.45683456751567	12.7547967118742	7.6717321484806	9.41194750091816	90.25	0	2
41	2.35432027596216	1.05267221185499	2.81233760169724	5.49111914115081	1.61744944588366	6.64776358846236	3.29251458436824	5.84034209950434	3.40006949452686	4.40945012149657	1.73776173513522	5.68829867888289	4.23351074155259	6.71752392803926	2.1774292302864	1.69885061298808	2.14104774111921	1.69139914713859	6.14134903513904	5.82599245056566	6.5058308523593	5.44707390032497	5.35960233831031	11.7262494078082	7.34336716159677	3.42538593561879	6.15750701018326	10.1450347063805	2.92584333529191	0.930711058280803	2.25614548048108	-1.25729023289556	3.18532622287259	-1.14168676642398	3.68486540283918	-2.86675471750003	10.685065385193	3.47801096356629	2.76415637033199	7.55178607509058	-0.771314521299645	6.85741770688843	6.99969905095501	9.13718667718967	7.09398465151138	4.49565792774209	86	0	2
42	1.74710916169429	3.67513771247094	3.85683308622036	3.91344061052812	6.6468113269118	6.82002105064921	3.3307711672628	4.85752733800023	2.63412656884833	5.99618112803957	7	4.35903807496797	2.4880777023058	2.02046540063405	1.89197195536358	1	1	1	4.74814125032721	4.26987196475486	2.23546882414276	4.61874749944388	4.91607144963658	5.88208004200123	2.0306175166401	5.57469636110096	0.416445920091706	9.08696476938454	3.12314943850866	-0.945875745942527	0.569816241932975	3.66988901925596	11.377663719102	3.14667321748061	4.30268884374074	10.918148258971	7.93284199675777	0.16704107284377	5.46118757695916	-3.21850004068304	8.27752602731361	5.69554948969201	8.22921071124714	3.31078634794853	1.29816885781457	5.21916245130661	95.75	0	2
43	4.54093503647127	5.29246917401813	5.59532249710682	3.65003704614345	3.87031003018796	5.41394314806826	6.14020247858813	1	1.54034576486882	4.25467908831846	2.16238931197881	4.54370419945641	3.37404473223593	4.91472870859937	1.73870433514061	2.75284517942369	3.61656509094101	1.99560154520333	3.24029359790679	3.90694647780319	6.54249587018168	3.66896144910674	1.38938078431308	-11.9520594207739	-0.34233726337086	2.33650141838722	2.5659586708369	3.92298635025941	4.24271865813998	6.17773597470967	2.22744793440375	2.425810332897	10.8048299508426	6.57423414889202	2.80939602281323	10.2809699954531	-1.67536596664235	2.0289370469099	6.48531867058793	3.60313564884196	6.71950136666669	5.85325624410026	7.56074514083814	8.844628268119	6.13313857293455	6.78454350318004	89.5	0	2
44	2.32731559048037	3.34654957351187	6.36197781361946	4.31456121547957	3.71657342465043	6.34587713098616	5.03602068383926	6.3724801221781	5.45348715752773	6.17848374291915	2.08932144597382	3.90067955614745	1.54068169495438	4.99616913366003	1.57074755226991	3.31242955546983	6.22041869549635	4.61318684720562	3.11247032683776	6.31713432941354	4.69641812311805	2.64133744770317	6.0180199991437	6.58820621568287	2.73809351328643	8.10275574979693	0.36274684829105	8.94352922892489	6.97042953868205	5.66364205843801	2.67970573301454	2.03597434175468	8.81465981331297	4.64065436421767	5.05371080644832	4.41028078539184	0.295645854712896	0.0822814864680509	10.0978269535114	0.086627397791654	15.2965961732079	1.53696775260392	8.57127293436106	8.39531697862617	7.3623347753053	2.04730392847849	97.25	0	2
45	4.43907330689349	3.97127778625123	7	2.44544695688676	4.19141802602192	5.53367591744979	2.18734107379214	1.14926168065883	1.66822798532048	1	7	2.66097637726683	3.44140518596418	6.70717236926193	3.02117092442356	1.5964894536595	1.59476872098887	3.30422862145135	6.40752764632869	3.23172268857785	6.26300727506637	4.91591434140113	5.31208199774498	6.67815136988163	4.81452624244427	3.4846964681475	3.82505891543371	7.2006979760049	2.23882356678853	-1.08544909346549	1.76204129961154	4.83994670094875	9.52882184881179	5.48331660838481	4.5435764939154	9.13170439625166	5.50355226587939	2.27900511376542	-0.0642341508447663	10.276498702856	4.59247205254992	7.0716431525545	7.21473597742584	1.07602383466838	3.09670952645041	1.01261396957501	100	0	2
46	6.77922641144312	2.35604286822019	7	1	1.26051479731877	6.58480411009748	4.04294526333968	3.71580906647413	1.72809172601939	2.38304393714649	2.40409976344303	4.85195538666324	3.72672297564336	7	2.0501834544384	3.63806167785158	3.4716860576031	4.39677916700057	3.8432710472013	2.51935069684997	1.53703428654277	4.29174504354943	6.32098045426416	-12.3230712379623	2.37091415324159	3.21563671319733	6.40059950077331	3.68389188991973	9.21626984071201	5.39376573088592	7.44274761594769	5.49774258139206	9.68091689635999	3.23662270596314	7.66215183705256	-2.50015015725451	2.85012376517248	1.74112400738502	2.83665635416489	5.19090604742819	5.63380611400715	7.49597955811978	7.93045696085735	1.20836878059874	-4.22480849732874	3.49820589991985	75.75	0	2
47	5.44996909000861	3.81463150593247	4.61544601168476	1.2489806230588	1.33755032624057	2.22909221822294	5.92770735400526	2.39818326941394	4.91347758574869	2.06172732223802	5.80612878274048	6.02984302774945	1.08768665144481	1	4.30610686287836	3.6781975526475	2.11254678196342	1.96903669804132	1.22692008060113	2.78805140839884	1	6.40869896647094	3.80937466309825	10.3470119100675	1.40777412231142	1.5777911021679	4.81810753889387	6.70538143616236	4.81380663756282	6.60775844908996	2.25623316549173	5.09061155219668	13.4281465785433	7.46245144938763	5.28970492651979	9.38810312426212	6.13100784753841	-1.20907914872236	5.61494826197413	0.847912071559464	-5.1219029039516	6.02823083419698	9.85337124379536	2.72478723700992	2.44446588902237	8.60153450201314	72.5	0	2
48	4.67322801431325	4.96991986125049	7	4.17344416859594	2.92015312056929	3.1456815920091	1.37338364505581	7	5.49720730912716	5.09638967791463	1.06133540604118	6.2831709528926	4.15384037319505	6.49914925205513	4.02834363141394	1.8295260255504	1.8915731278134	5.62584025214181	1.03402509568345	5.48924965210867	3.70552602601507	4.30317042891662	6.26530351586257	-12.0302699720047	3.7156636302845	2.31135046144924	4.75762467354434	5.02102486244719	3.3035805436269	8.50680020442419	13.3598903695366	7.15209350350346	7.65496371350055	8.35732836819897	7.09455479450719	9.30675405274538	1.82975934479082	3.02911848230843	-1.04712060336533	9.07230294434848	5.10338180460197	2.23769785681635	6.71713946891542	3.03584597284787	6.7939095979447	0.249747020318217	87.25	0	2
49	2.80438194198984	1	6.10225684981135	3.21054740221306	3.83165740685038	3.74106132038927	3.23409781477778	5.42722697049085	1.83353805443596	5.6206035900079	5.94207349419412	4.18906627419165	3.26244577132106	5.09205929191038	1	1.63265536015472	2.06448482946213	3.01659229858257	5.65493293410835	3.30163904810079	2.83549637286986	3.75756881726231	3.42791035746782	7.24594880120758	8.07216712269069	3.23668442192043	4.53645462777822	7.15768480720543	1.3428086483435	1.15411004886763	-0.03909188127096	3.75583070239088	10.317135098076	3.6073696747829	5.94380821248842	9.55058842795991	9.94490734972209	2.22750737537533	-1.13416186144454	-2.33180503436655	-0.104274066585004	1.91531951352766	-1.87332191761071	8.68966114108699	10.8942027858552	8.6479687212572	87	0	2
50	5.63319531087237	1.11676059788324	4.64279959439701	3.32284962303958	2.97402910234049	1.92445508303116	2.85985610633293	4.00050176852992	4.52274241933848	3.08836494176211	2.00442828579306	6.63774559307938	6.35664695536699	6.73404720993582	1.14219792922146	3.90071023824691	5.80316084398715	3.99227327246908	6.40999930367709	3.45853130643249	4.575524559668	6.23668717516392	1	8.89450165007882	7.92528106573753	2.65304264082412	3.57422712353928	8.9840786158939	1.75350575462595	1.19860835000858	0.605145397761197	2.78513467886847	5.67484920741245	3.49688785411324	4.39814998318621	5.86761218104761	7.88535486173345	4.49262391078296	-4.08484862814299	6.37148473627696	2.84481254517805	8.7814056288094	8.47181756427294	1.7824585283524	5.15311917637519	3.22938975035379	63.75	0	2
51	3.91974973330697	4.98547788405882	6.14949785614375	3.37446064121616	3.91149792814966	5.76273329705859	1.23888648958236	1	6.25900136351893	6.13975889674047	3.36435526741498	4.85118092537108	3.16199388144392	6.16483670912574	1	4.00062107700595	2.38073289529544	1.21028314364415	5.83811532513188	4.7238812807925	4.71689268369345	3.97065774902007	1	-13.8054951139543	-0.766544271201069	2.3975787663026	2.59505326554243	5.50104008656035	2.55889305232685	0.602744002314776	0.0705771135451241	3.23971713491813	6.69416297180534	6.74277349699303	0.0655817687219071	4.63618405915487	5.49356203142647	6.49374622013121	3.84337845596846	10.234935079648	8.74322322565107	0.573736395888191	11.2912436653355	10.1312837320018	5.16857740997735	7.51730694235333	82.5	0	2
52	2.65037179422038	2.59812828475399	7	7	5.28000326407003	1.38009687024503	7	6.46877256733559	5.26718862604436	2.06910520000849	2.63455152066539	4.15823229448501	5.51487501104657	6.37857445040275	1.80801150758971	1.70906998761601	1.87209062329491	1	5.39023199507646	5.36956947429682	4.33699845569106	2.4737148872388	4.22611877047674	3.86985196826607	14.3752107466762	6.22460158681081	1.66163743746194	0.835210291680115	2.62996733841678	1.64378075364969	1.21899421180931	1.69909658125414	3.79172321687285	2.69195267798643	6.28498341286275	3.28020590639501	9.72767854327729	0.679223733794118	4.01041289329047	1.91284983729454	-0.398923074105981	2.22660801548973	9.53036741778605	10.5390168442977	0.259829877727503	6.8263239558911	85.25	0	2
53	2.97150757438435	1.24038395255772	6.80659820699287	4.74104873261264	3.75468713729762	5.4408777903136	4.02769921638828	6.93404911688441	4.57117145290922	6.8598556329396	6.09288068788644	4.17149071667561	5.09530895294429	6.67852362976166	6.84006427265988	2.55972251359625	1	3.35008987801936	5.01938069222269	5.26959595566621	1.63593818924987	6.52621298015439	3.12954914588845	9.4777038542223	8.38394778279344	3.21459917681258	4.17813806120237	7.11591362872674	6.11561436602151	2.31559191048376	7.23892282147929	2.13711586864363	6.3704788528002	4.9824263440884	2.18667863752127	6.31694054328891	2.26878941486522	0.759813912232758	7.80294903510642	4.66580534956538	8.34741163876339	5.32075207211769	2.96278444252891	3.57486083008196	4.88700018584513	6.01037327238818	113	0	2
54	2.02432050964717	2.48131012779227	2.37801185360583	6.93410093750626	4.8891103198421	5.74629915213365	6.01563172157181	3.27852113610362	3.06475082922618	3.27394216476726	5.95614448611838	2.7320716270496	1.86413745937051	5.15675887244117	2.12117566809466	3.59610879471196	5.39764044415772	2.7036207840391	4.73673235889278	3.0368896984582	2.83385740428558	5.32148995694309	5.45614075376283	7.4717734643228	1.63936648231584	5.0702807349837	6.08141468576217	9.74151198164055	7.00522056852271	2.27598697604737	8.27416895692075	6.53767700939049	11.4502628892299	8.59810500405488	1.6821106638617	9.84092266236713	3.05283632841234	4.85154994235945	-0.692793747592684	8.32579187462872	1.99264850060578	3.50242437669121	9.33049985931302	2.26564658784895	8.2938566177603	4.88605617906071	82.75	0	2
55	4.35989151079064	1.42093783985292	5.96133148141145	7	4.85130521061837	4.48607080310032	2.22809257043711	6.4359040997123	1	5.45680439605887	3.94213128648255	5.66356394348202	1.83057265925369	4.43777066210211	1	1.62913322091943	5.82767015168687	4.42125437377518	7	6.26655066715191	4.70554605963536	4.85873196033589	5.00861973391357	3.55822524237466	14.9677925386878	7.35755359250887	1.76373557335809	0.447782253008784	3.28173290319742	4.12967298737802	1.76772478814764	2.76467971623853	7.23384556643614	5.89479907745478	3.55977363403153	3.32492777981801	1.86886055931798	8.72997771582769	7.54533349405321	2.9744718161768	3.79479200495504	5.1441481582997	3.54449047823018	5.95635211447335	3.55470249385338	3.13668795808777	73.5	0	2
56	5.76532005445452	5.6796708222389	5.83260217927429	4.23701061896075	1.27826015317157	7	5.46503346143021	2.08428380763871	4.60849609812874	1.80933434731522	3.45125256047564	5.33940124818118	6.72015864108877	6.91087760234908	2.85837422356537	7	1	3.3102146680311	6.56615760843165	3.052720316048	2.61857803480516	5.99546806365108	7	-11.4327708843196	1.1257973311263	0.73022254182674	3.31455963415942	5.81180484245974	1.22664223939956	0.492762974603329	1.2054346417515	1.9191911306583	3.5305178068426	6.97361306894406	1.71097178236584	3.41536462356803	9.37941995499246	-1.52117716734216	-0.671751490781075	-3.63323580609053	9.1300191481893	9.12425597796413	1.36699927583819	8.63051782623393	1.48931038293544	9.17540438671	78.25	0	2
57	3.69023519861438	1.02332479272276	3.38536389965105	5.23457391970876	1	1.92278334300158	3.79940638180176	3.48970716076906	1.72913906489562	1	5.12561069501373	4.45617379430453	3.50871324797534	5.85095870081327	1.47034088651395	1.75933995075035	1.65926636711224	4.55953106422319	6.05198176113394	4.26409237069434	3.04896447618964	5.15404337753298	5.27336882992569	12.8402809512192	6.62194717837763	3.93012839612628	6.05682806461167	9.59587720997673	4.01677489555597	5.97273663492824	2.87885293960767	5.25963496090894	3.45942128408063	-1.55571349440714	2.45701869436237	-1.95973812397386	5.68634970550737	3.47411576669537	1.37064679220997	7.16763118985042	-0.335697255698151	0.413078258992028	8.25513284400541	4.65995126022436	0.317769651042794	4.66448962889719	88	0	2
58	3.93230802988301	6.50603170005853	4.3747278899302	2.36027508900007	2.74524808794867	2.33576810435121	1.29742984003161	5.37365860105812	4.88034895724651	4.44010870154149	6.0091922427053	6.27687228419716	1.67254541517432	6.45404462083319	1.20163536596148	6.71709744791013	2.27811336436765	5.97493402313584	2.4497128442573	1.96697791596491	3.23549065604078	2.5096822302257	7	-13.3344871232218	0.12621706663324	1.63109255952949	1.86736237604097	3.64333900464887	4.58358128512925	3.94898360641317	3.29992715471096	3.57838125785757	10.2339760215504	2.46803043372817	7.32651757178248	10.9710524594281	1.19737945399441	2.08170089486485	0.683804234852922	3.96848914389378	3.36919137239969	-2.05279577802438	6.52506852010458	9.76899983728576	1.58263835173487	9.35111943998058	88.75	0	2
59	1	2.46470784064587	1.32634443449463	2.63149847898555	5.78312872340403	2.69483078150307	3.17427934780161	3.25381663711896	3.28978843326977	4.23862408719179	1.26723084877271	3.28350157804435	4.86467783931123	7	3.63283099584685	2.87580553429468	1.34551818900746	4.52960805063874	4.60088073648765	5.26839792379299	3.75648428024062	7	2.51466207164212	7.77789484848999	1.89285895365613	5.45540218853692	3.82644226249739	11.5927930513681	-2.20254180409451	2.12427658723464	4.17347521341013	0.843085945918021	6.80233824369621	2.93033807691888	6.53855727371133	-0.22528451472232	-2.26791672821381	3.81462133199108	3.63877764156844	9.44388289106168	11.1199658721052	9.21948148590042	6.82588396512095	6.80808587286107	0.940160263945708	0.18254800909537	71.5	0	2
60	3.64581895635342	1	5.47688381505698	3.99918025441196	3.16919183007183	2.06357818848448	5.03356553503266	1.1925856471022	2.39617450712688	5.58944471708772	4.11121285031811	2.1120137300714	5.59013886571381	2.23588849300852	1.96843280622056	2.86133534431668	5.27035807343861	5.30612078729636	2.13287207544978	6.84263890530528	1.9363052236922	6.55897854360241	5.47465801795115	9.28051305825474	7.94726326859546	2.39625809022362	2.31544023980064	9.65806501596076	2.82051479503833	5.05360877504985	4.18924256308464	1.54611829131334	8.03045022848163	5.07466901382894	5.5918205331924	8.85661180607251	1.76379601682291	2.7711989328644	7.25822823997577	-2.87357487045108	4.79655322152139	-0.332057393828753	5.42721799655503	7.42195903889443	2.49701635439367	1.46112106082433	76.25	0	2
61	2.47093373990989	2.82642775427686	2.42055754137376	6.30569404326983	4.13900774783491	7	3.07998450456006	1.16546040217578	1.16027960757667	4.98598987255597	7	5.64896417786713	4.36159258749432	7	1.36632839226165	1.49579592359846	4.49942889684395	5.9000728632761	5.44031703641177	1.26755506305173	7	3.17958779539419	4.69330962494551	6.74939148783006	0.974030502423019	5.08076092163501	4.97802003665324	9.6508489457422	1.07340347313376	7.32485506230054	3.91950126040931	4.7587794954599	6.8782227913608	1.78200747506909	6.02073138258797	2.75186420630984	3.0626600434081	6.26167204353853	4.63767440442527	8.79012157440546	4.9242289949213	-0.416098468147831	5.88376400194738	9.32358793991237	-3.5122551990274	10.0658556807984	53	0	2
62	4.64000163390727	6.73500952475029	3.83701352514328	2.31370280995519	1.3924277107865	2.76041256337603	6.19826051202539	1.44414297676161	3.12830402086551	5.43226900928649	2.91053172578574	5.12597935155594	3.82280092054105	2.26530415008336	1	4.61633542543705	1	6.36548410904704	3.91238066809523	3.51437666421315	1.07018396094282	1	3.25334558788744	-13.1198968502895	-0.706765809746856	-0.376271054537775	2.61268853414125	3.30609403642257	3.96665193077534	3.96613449181034	12.2600530688796	1.40716592723856	5.63281040604413	1.2272728535556	8.83260496948174	9.96165446497287	5.00438341480299	0.0704757314120624	8.76060770128828	9.19418566242799	-2.81952629083731	-1.26081457909812	6.79782846074988	4.34828390521253	-2.23228785938753	2.23019210601487	80.75	0	2
63	2.14019355104524	1.11941077864176	7	3.10980297687889	3.57622108541429	6.6835668749344	5.19334700337708	5.12035980120801	4.21097596453292	5.01454932202521	4.54036820977223	2.57903811922364	2.90782156723864	3.57161227054389	6.33485060927207	6.76715529399747	6.61612867882329	3.98421984445316	1.8615520886274	6.69692540033094	1.25545195244354	3.05961985336428	2.58257471535439	9.51385653402821	8.0400066457804	3.91200924885251	4.91960736441459	7.75731774880209	0.74210923966083	5.29312597421829	-1.33539542430052	5.05632796198945	9.78630823225155	5.49383758580707	7.47893985647481	6.33221165265179	5.27310910019352	1.06167493321434	-1.04084379728523	8.07594189634485	0.00818820039883628	2.12205175840446	6.85007794615793	10.5795356232683	1.83906881102347	1.1717546128172	94.5	0	2
64	1	1.618091674516	5.1841329761037	6.13056671829188	3.77511477893037	6.76511922064465	6.95877134869062	5.86740016648955	5.52463655957829	2.92478328753537	5.43706609108626	3.53052325398656	1	6.3727233983947	3.35884560164469	5.89615983092996	4.6541875350953	6.44619697260474	5.37945669101949	7	7	1.55072929800912	2.42113619948264	7.70473487217443	5.55100249299602	1.92125040658219	5.61183388381002	10.2759472419505	8.41912794009387	5.60123129766179	1.37971764327605	4.04025876238061	7.35429832842216	8.4148384284452	1.67231311701748	9.02216360807456	-0.559758634747523	5.25185474547326	1.07283629660063	1.53749860931919	5.00079946198821	4.81523838736919	2.06375912291307	4.03996420972614	1.86562804891285	8.82799143528047	60.25	0	2
65	5.62899483899682	3.00617659459413	1.99627848985695	3.51520256337877	5.39361169153584	6.79940588784348	6.74656051006403	3.15220151282887	1	7	4.31305276143959	2.20048873764002	6.41298424371628	6.78858808396179	2.31324774903533	2.18668158973648	6.47250467517585	3.12069823391534	1.63130192268099	1.76528620297633	6.43282154315803	3.05924509264425	6.20615909465269	-11.8994479419194	0.314778369912643	-3.67627763993196	2.13843263045968	7.17035335870542	6.72739949101912	3.08772893607929	-2.81753004008834	4.69245566262893	7.92351085978019	4.85117744563684	6.26546775893395	10.5103546059811	1.47343550903318	5.02013228856889	2.5641395690072	6.90189926482755	-4.21883672505523	3.83224328975284	-0.976539196933494	9.84141319273269	5.49666273451377	1.59011008878701	80	0	2
66	2.75429939526834	2.38240047328353	2.57627561853244	1.82850229900055	1.59799643893732	5.31271411915399	3.15790698226523	3.42877266908396	2.05416541393034	1.69309215849623	4.36949810447998	3.22133197830914	4.46956422134657	3.82225603180951	1	1	4.80818812847759	2.44030940307023	5.4767212314979	5.97200326417223	1	7	4.06334414271326	3.54900327164655	3.89957860185788	6.37475336885462	2.92058316218095	3.61260066170801	-0.350501384400255	3.63209255257824	-0.0296642726761503	6.55512223748435	6.94921420280906	8.97682577349637	7.42749798278409	4.83390569479939	3.55636631398989	-0.232852923856838	9.28935590063389	-0.47249955512947	-4.72967623173749	0.882747278640286	4.10469349238242	8.04828814305746	0.342558314046363	2.55682644602659	59.75	0	2
67	5.82215188184232	3.7616268302239	5.56741815632428	3.54811989508619	2.92176918625768	4.52399882566757	4.05006830109165	1.35993465718344	3.55654956016295	3.45585388131614	4.48152956906662	3.59784716076466	3.66663471063723	4.01884905875447	1	2.85095232237727	6.06964355644524	5.32086739239826	2.52647890441035	3.0567042347388	3.88505185828829	1.30043586223221	5.91386963338532	-12.4993284578541	0.204976801693465	1.20089317426229	2.45332179320276	3.98432105455053	4.48503323089938	-2.07189659617202	4.75603781649505	2.85942153707278	3.59952054595477	11.4298793456341	7.40544031881801	-5.6428750117546	2.40097239066761	1.34847810672294	-3.05103645253329	11.7735669009287	6.22477571271054	7.66036158548272	1.42440605121095	3.55145338930719	2.10538135643716	6.12006287599843	82.5	0	2
68	1.76575224249654	3.21851824421403	6.18679591606725	5.06007214595464	3.54992190202748	7	7	6.31108825386156	2.03664647786794	3.05965258868681	1.51955717837245	5.16714602616556	1.27211667070007	4.6431632514244	1.62895176953799	2.40438995326113	5.96300389976517	3.17038680504193	5.41055018064811	6.14935716918562	3.64704200921272	3.01583124085266	6.87557600111763	6.53451400414727	3.23405793493809	7.6268966896673	0.41266127622729	8.62968812349921	-0.78184972893229	5.19947722180751	-1.63261453776248	4.20488343436975	8.69817202653015	0.917941561042034	5.67724872329396	3.48943286742805	0.0493780156716048	-0.980631179599666	9.17118907661876	-0.363359140805435	14.8289241719559	2.6401046438017	7.43401469116412	8.75994376520181	-0.0161037091578288	9.90912929339195	84.25	0	2
69	2.19931989746245	5.55645708869582	4.29906151613187	7	5.46778989099679	1.92492356311048	1.44797059933132	4.72069928674427	6.37601237550507	4.26620358365944	6.79224816528752	2.9464939286568	7	2.53538349139448	3.11219647600994	3.50190040469588	5.75677681408593	1.65490562574918	6.29845672148567	2.39753391684912	1.26385265950657	5.64834544247664	1.24278434073882	7.07878088805124	1.91169759689159	6.68007549884484	0.524943038697939	8.46546553379446	-3.17864608721549	3.57275737981018	-0.0884518270852781	5.19318393247882	8.67770260001006	5.71747350817001	6.18621918542185	-0.946572378177897	0.446840629965063	6.66959642100124	6.69509733597063	-0.454771030584542	2.35964966042552	1.19499825097481	5.69058381275	6.28280759411782	-5.06610089851101	11.3893185399944	70	0	2
70	1.70309564851586	3.91916915820501	2.75465614951367	6.13777363862752	6.52182121644303	1.05376909346658	3.3583431083878	6.41065079844678	1.52590141058339	2.12675525142547	5.00924780004178	4.74180771462965	7	1.77985249782521	1.39803465988351	1	2.3303932095661	3.63674377813511	3.51797520631915	3.35364678544462	4.57864599243354	2.96248263796758	5.03132985404518	3.61290323475045	6.42948132142261	5.82996658500487	2.10742085568659	7.45524786814471	-0.401908865711939	3.71797238999502	1.8654073099074	2.91113672505237	7.81400030291976	9.8277142609829	2.12087610278661	6.58713718224726	-1.40751038028635	-0.725208530596482	-3.60817134183474	-2.42282972532182	4.49301851399675	2.91962784830597	3.7197107970153	8.82285092143322	2.31871238771182	5.98813132566867	72.75	0	2
71	6.36421057363908	4.38697735124739	5.87676273746624	1.16259637444556	4.60300093796218	6.82682122997817	2.99226780556772	4.05532574954081	1.86122643690333	3.75584210789881	6.38910598267241	7	1.49973863788945	4.57403464794264	6.41515514615344	2.22223649705389	4.87249090424526	3.04785786913178	7	4.60623901430687	4.20984958342078	6.72922307089093	2.90665386977325	7.51376375094065	4.51620816962954	2.70357283996397	4.89731068976443	7.51525092474346	6.65864286443568	4.90991876558359	4.11326538905266	0.284373930184508	4.06352821505765	5.26167797437396	0.733044939208526	4.85140418258779	6.39383233953977	2.04150864265021	7.86090816422631	9.6385597703496	1.96362614637094	6.2496362214133	11.3812703737753	6.55754591976778	1.87624370404293	8.92230068878121	77.5	0	2
72	2.3611069199635	5.8877239264589	4.96998999206783	7	4.96430140582181	2.18498240595222	1.81969280539474	7	5.6672556450429	4.27276661684088	6.8214821128754	4.51739893879202	5.47105998482237	5.76860064969343	4.48746337006755	3.2876900765328	6.06924249223141	1	4.17880279145579	1.65653658709526	3.77117257671665	5.34612017222824	1.20905691964492	6.98341279644472	1.86950032623479	5.60958462252905	2.08552169073485	8.87498281887961	2.39864515694423	4.27036088187933	1.79485232673085	5.18509965957755	11.7194960424867	5.79400056083368	4.8853312308168	7.48817927112717	5.36131371236357	6.86661332846423	2.17733093400857	-0.693512039459329	4.0010278357624	0.90294889965887	6.97172288332132	4.80888403738021	-4.78102534889031	2.74814165498882	81.25	0	2
73	1.83218336473381	3.42870971639011	6.37509202283111	4.26174538926839	3.5400824690999	3.78462065478174	5.30109783879023	5.18010055499914	2.254493399133	6.23813803451113	1.14352211351163	2.21176816732055	4.04158973359259	3.36032001013878	1.41460303150272	1.22220366163593	5.37617871604664	1.73845747296539	4.93047628145556	2.30401880791891	6.56848733060719	5.9709927253766	3.88522023369724	4.34491549897807	4.80414800604003	7.33794640392629	1.65226120416454	9.69117434766677	5.88450547193683	7.08362872364217	8.19850934206128	8.42289529176968	2.87815905881614	6.94274555881343	2.50495705639433	4.10630972253883	6.46418992390632	2.07471176287174	5.84890414071087	0.48973537643583	7.94860744676184	5.40669698006407	4.73304952426332	4.13986381670455	11.8256905593756	4.32012278667197	53	0	2
74	1.52084820835932	2.71080866438081	6.0124428903403	6.94457707982634	4.41475348171189	7	6.24035849088764	4.37282784487816	4.95053082802047	1.29145856888479	2.29461392899079	4.06233996899105	1.61153955993026	6.25234580614002	3.37289346285089	6.01530135780538	3.56027391077075	6.2580672398538	5.74809118878629	6.80043192487571	1.88249195880928	1.022592645094	2.92010725849435	8.55722711823375	4.74898216997529	2.38452951807026	5.48714581571622	9.34722393212502	9.39713942726556	6.51294658812925	0.886117198828646	5.03156590886766	3.8352370806674	8.44568794403113	6.40407320722918	9.90756408656337	0.436323581489672	6.02757480781717	0.925709602885627	0.973733417943284	4.02008570308585	5.43829352541536	7.516590708504	2.7725255252068	6.07401792927714	6.29794316557556	72.75	0	2
75	2.6659860048034	1.842902363172	2.51576706691389	6.12856710284548	5.4209934092077	7	6.43777314718777	2.93779073014879	6.64869779533623	3.36548244428713	4.06980324353546	6.05098353861733	2.14869461390805	6.96581123952769	1.67732211342276	1.11050342480202	7	1.05067335385631	5.24735330655724	2.81991833303405	3.12796632714649	5.59387041584336	5.1134574953869	6.53999093147844	1.77263289406028	3.52126790645368	5.37726938539579	9.14803617518979	8.26258354684255	3.44307769340678	7.47012052832043	4.86674775964119	14.8569272693137	5.57542618244382	1.55101901489414	11.0643289798314	1.86737381605446	1.01309245840221	-0.355780746631354	5.55853659760367	2.1175083644698	3.90829681700608	4.02051623565878	2.90915125200836	8.83712826750838	3.44899584150089	71.5	0	2
76	2.13373058477391	2.75258253948134	7	6.44919230936143	4.14004353545995	4.99560722225107	5.91515003353704	4.04370934104665	1.88788105396762	7	4.71328865395769	5.5912166306357	4.7200229395751	7	1.44539027510501	1	6.50522498010726	4.87294288256181	4.45795243039146	5.26389848302856	2.84793761971729	4.73760529394341	4.43485500564832	5.27043848152129	15.2672989344166	5.03765900877001	3.01442709578558	0.90450010438195	3.97954147907394	6.79933631352598	1.92374558301139	1.20329910972031	10.0984182209078	3.03958922757598	5.68265186578059	12.6022775299026	3.51042717744943	5.6703328820508	6.90469910822366	0.679755303280056	-2.20921165565051	2.35251573876752	-0.249486667804609	8.24916626427444	7.34253903432304	8.43806893362969	76.25	0	2
77	5.59302271384799	3.22675606765656	4.14687296684097	1.23747847520707	1	6.20522821372534	5.40038425144272	3.67611532333733	4.73587640408108	5.91250916189338	2.22272793138842	6.69712407507894	1.27401007187331	1.46966384667009	3.60547772325878	3.30330521544323	6.46858406645549	2.8917812333872	5.5045815370572	3.90776632812258	1	2.73843274386826	3.41753141311417	9.9858302811073	1.67467502152491	2.12722838106372	3.60739499699128	6.91417306855732	7.19831730467573	1.09373252648568	3.62080556566208	5.23276648182645	13.262881892424	4.04758178396979	0.865229667585144	5.02567283399702	6.49650844686508	0.0213753670910335	6.51401997867919	-1.07790163151615	-4.98011667717974	4.17084386652223	9.09018640124163	3.27530661275069	6.40346333542653	7.62950207468368	74	0	2
78	2.91461316260954	4.83083096334451	3.26009683027379	2.92470177720718	6.23413972919643	6.86809332447598	4.67991636196523	3.75633021984699	3.35419914906378	5.43009388167257	7	3.42046218959078	5.20625257424855	2.05194204728284	2.72410869196901	2.81027009044415	3.53570489536368	4.45023467299853	6.65090587495599	3.22418436596335	1.3875548326722	4.77071759137664	6.91695830087015	5.70607070457331	5.69946124745516	7.3192524654135	-0.149782774986625	9.20360529340059	-4.28079923146957	6.05674760154597	5.76927728743897	4.34397022854593	8.98395503702281	5.14776166953767	6.47160065186616	9.07373080182661	11.8586501729367	4.94790725638425	2.66863465344214	6.86344231222143	-0.912492596733891	9.07751909480091	9.04412035021488	5.32316313760916	3.17565323595711	6.73681405335909	77.75	0	2
79	4.95867314614988	4.32603897646727	6.92943193098983	2.4408860895933	1	5.02493336506891	6.03736322079893	2.96579320857285	7	3.08706279166983	7	1.19672375879574	1.32360203551348	4.57274240325625	3.08784379391821	4.01698880845024	4.04935562444232	1.98559239569932	5.76529559364546	6.09714417707588	1.22426928799886	1	6.56183641039129	-15.2995983741023	2.49688748635558	4.35347346062293	4.74414764419579	4.17019806461835	12.6906167305165	1.78322334973863	4.50244504217544	3.60472189274961	13.6762416677449	5.52337098142879	1.69653948975376	6.19354801049376	0.478045998593697	1.09604599249798	-0.761710515293225	-0.134620533867407	4.66076609431198	5.87573066585735	5.96277621248624	4.08488833411554	4.90796521766026	7.13299185085914	73.5	0	2
80	2.07074649956864	1	4.65346879993127	5.43913169792001	5.17333935103523	4.36340643444232	3.65482267655501	3.33890835347921	4.35286443886506	4.81677587201264	5.47983183742366	5.90524996916564	6.2855040978296	6.61821972770403	2.72296764807626	1	6.16255834802801	1	1.95963621030561	1.28256666969345	2.88598357966036	1.19621540472278	2.80079919719622	8.25288776684288	7.46697155911632	4.25079946357139	4.14141857385952	9.07460763231165	3.5115170557713	-4.78764365620115	2.77134615311188	5.3342684232087	10.050316768907	4.52688773052795	5.502900745575	4.99868093179708	7.12230700617923	3.5607104820639	-2.18594526080548	-0.118815893475397	6.94907474376472	5.47683503631927	10.2195666672137	12.8559657686589	-0.384216811308375	0.589635022411585	74.25	0	2
81	2.01093417875006	3.70463815621718	6.82086057744994	5.30263603537202	5.32065884387181	7	6.78813220501367	3.83262123868543	6.84070214745682	2.82966162256092	4.99371949649246	4.89339314925198	4.72314073504107	5.26785927089961	1.18446190844106	3.34761612758588	5.08382633718648	1.03775968669655	3.28237163423575	4.40953129321096	1.14461571989416	2.63354627544974	5.29770232714022	4.9489382705568	12.747367766544	3.45611098460309	2.81419309204417	0.2948767017099	7.62147499237777	0.87364485844497	7.77233352835967	3.85591050498521	8.18066571137594	1.11103678094509	6.65563461520089	8.69826906141609	11.702389745171	1.49744353379258	8.04719743487749	8.09001714899542	8.80626801660995	9.5683253730893	4.81803283731625	10.6680842145531	4.00893683432122	9.9549299206038	90	0	2
82	1.84221553987429	2.35632247375047	7	6.18779759150971	4.25511593943729	5.82285957131912	5.46955119114414	4.30120818191631	1.94507359827745	6.96744758092617	6.44492162091778	6.09149898101779	3.43924468162507	7	1.59153188716777	1	5.56505307185742	3.46988048689984	5.8597572796468	6.74498070735506	4.0672502965261	5.00563643728282	4.32174301560594	6.03728851746035	14.4160075167244	4.1957008871492	1.8281689045778	0.973715474064146	1.22572052551409	-0.794013381156201	3.47788107245256	2.73162783188674	10.1141998249643	2.7777475370091	5.29274480468574	9.47066429723792	3.59189784654354	-1.78495659609184	7.7523497161656	9.79849639560185	-1.92813634722469	3.15880449478131	-0.718882781234487	4.72733384520593	6.20841240100442	8.4595980405571	80.75	0	2
83	1.22833592634008	1.59926302527804	2.0419345344018	7	4.36699443276567	4.18897458369385	7	4.7694718715211	1	5.22200685413581	4.32270289938291	5.1217041687444	7	6.14978013241309	3.9792298807347	1.04387621978743	2.68781957109436	3.73908062010475	5.70478420290895	7	1	3.17155445152586	4.31958529371743	5.38223517923198	4.19985547316068	2.24123685260828	5.11074157172408	9.1855673077322	-0.871294355620487	2.69174131571962	6.78527792130886	1.47070916660174	9.03404124595689	8.20068507260593	2.24866981811086	12.3360237900922	-1.35592609330017	5.097214436336	8.75434363823034	-2.21856011710024	4.55131506592489	8.73250654103422	9.46054872564744	10.2283696107901	1.59729890927944	6.41513071917297	57.5	0	2
84	4.8603653763498	3.63125950292034	3.08420392740672	6.20040989300368	4.7681878507505	3.77507977180307	3.4401611821641	3.68708235109166	1.72141090239093	4.6595136657745	2.51503997808167	2.86695227707131	2.78432700391738	4.43653025024913	5.99163623490249	1	1.08441806759803	1.18351109500313	3.03066152045958	1.0474872714268	5.69303606461279	5.07094962680642	2.7870551934204	2.93303294661236	0.883653740154132	6.02113600162572	0.454554034070295	8.20015602682243	-3.72003608314133	4.62973169754815	2.98981211103429	-2.36141177576102	5.07038773882411	5.93522619194058	6.90261576426058	12.7897052896322	4.26544472441532	0.314486239100893	8.04556721176146	6.39506282072665	8.9885559293596	4.26013295349357	8.7760361420617	13.3214174031123	4.8135492278769	2.99908787913574	68.25	0	2
85	4.27576903849357	1.68740351666471	2.63879992716004	1.47617603708722	5.45059842190249	3.75693373111382	7	5.16411536569253	7	2.49899200445663	1	5.33257075538185	2.99274648807872	4.60923274810073	3.06600966378347	1.62421268539488	6.09002626253579	2.32784765092546	3.57085295146216	5.76448866778402	3.2959318775939	6.30243995370269	1.71034444401438	6.01137479287815	5.41610067571718	8.3589311673204	1.53047047988229	8.18873431900843	0.332225363212548	1.93996209563066	-0.0687599577035128	0.807306538672357	5.54175089478671	2.53450350362754	4.05889440862861	6.70498629249524	10.1510208990137	1.46542025808748	8.98239453363228	-1.31491049689778	10.5205333022214	4.3615026225534	6.46330334342421	6.43702940897184	5.34777616681374	1.49076747536456	60	0	2
86	5.98853135097435	6.40403075097838	4.64585529383944	4.52147153139924	3.17170337187312	4.1554565244079	5.55631801893806	6.88958870425124	5.55166670497335	2.92199344187962	1.0816467653489	5.88139544033418	4.59838245054442	4.3776608305872	2.61771532586389	4.50863868351553	2.76247892197225	3.76248501741888	4.03758783255954	2.37803508050873	5.22803322407912	1.81720383724809	2.47833088024515	-12.3546617765379	0.615020364658331	0.473213675854604	3.4331745327098	3.47890514897259	7.51452839897438	7.75986233414384	3.1105357379585	0.631375763362547	2.76788649511486	2.59835142920593	8.1273115898419	9.91575853453146	2.42201776118839	7.08837764361651	8.09005717946615	-5.99184303855644	4.10165886619509	6.95435269225894	5.02126653550303	7.28963859827944	-2.31970987903702	11.0661151626959	51.75	0	2
87	3.62305054972482	1.24587419602727	7	7	5.88105004726873	3.79399868308937	3.33419208935289	5.20984369914903	1.32658603528757	5.43625416636579	1.15813397716314	5.88614397630213	1.02371629319318	5.18711083115133	1.60557568762604	1.00113261499625	4.94337004895264	5.15475570012934	5.70749976275001	5.52423199796163	4.2162115992747	5.11067055093396	4.90829419107736	3.69909136346582	12.8499642258297	7.03869347234817	1.89176525373629	0.021030421708516	2.54747558188712	2.66266477497548	1.94276971560824	3.470677293614	7.51511325180695	9.5996327859936	7.20408340751324	2.57440147666277	1.84105276054588	4.07696086841345	7.21398811855574	1.57286332593197	6.62451070209206	9.64344943960901	3.3853710744714	7.55557819013953	11.0944788399511	11.8356275368639	52.5	0	2
88	5.82082923393594	3.53624939487135	4.99844945776366	1.05942318951255	1	5.74711420938703	5.3037380865513	3.9332600103896	4.0259991391131	2.79200484478673	5.65319867955442	6.46178712979107	1.84574249818034	2.05729145306362	2.87119481987647	3.68744235993043	3.33007804006067	1.90450916169314	1	2.54376930106022	4.5881029246332	6.05390633957558	4.1612698873266	8.91845359390635	1.71623227287668	2.88266299685785	3.93322145538305	6.62217783390473	7.83666946674253	0.70828167320877	2.66891518260131	5.15084456550293	8.6739522403316	6.95368858499013	0.188571724042717	9.68938466043475	6.06239998033266	0.120169181413341	6.56243040044333	0.4262608401229	-4.32999602090891	6.42248767469475	10.6902367033886	10.9593761541816	3.343630335281	7.77708150540451	59.25	0	2
89	2.74445932993656	1.66355977919398	7	4.43637321709434	4.31290345209052	5.81313991427922	6.08911561940186	6.90156507977627	1.36280098515081	5.72696493476502	5.95704290468494	4.03768857377662	4.11875065512196	5.95252711149307	6.07853355783114	2.22160011271329	2.22654178825288	2.86001861554225	4.99204426743628	5.03002250759185	1	5.81346372838828	2.39444269728478	9.84726474575141	7.83283323943416	3.53426524423879	4.15977953422736	7.96225866604294	0.703011516130382	3.274178127381	-0.793695516357711	5.98623817426795	6.50687481457199	4.880137167702	2.29590307400465	7.72573081719017	2.70830784434901	5.51743783022854	7.83054223428642	4.54074601380278	8.13906685266494	7.31139989423307	3.07981092991242	3.94371858285632	5.15740308417443	5.51574378696831	82	0	2
90	3.05428180579679	2.91500378243324	7	7	4.91277222832451	1	2.60227646091558	6.22697757826879	1.59560130979879	1.47456800347584	3.317546743307	1.70628203975038	5.94955992879007	6.84632031057675	1	3.6151542997782	5.98654166533362	2.59789880508365	6.66819151115727	5.53498678081048	6.14364000550382	2.48440682180914	4.13949487170341	3.40149726845407	14.4931951999016	6.06646359712381	2.27039390163036	0.806879300146181	6.04270239894443	3.02300140072798	2.04862002030732	1.88356542114903	3.32598693711861	2.55430659170879	6.47550494587294	2.68075260871842	9.97839271255888	1.77017852897348	1.15171054766107	2.69045968826934	-0.584991326450036	0.777628461840767	7.05848000831789	11.1831052684288	7.29818902782983	6.4767793601256	63.75	0	2
91	2.84782950193241	4.94744538947772	3.88493913270221	6.81418215724001	6.15327387652594	5.51755756623091	6.30434882955804	3.11429771799661	3.29864553951238	6.16357766632123	4.00025409870314	5.5099717048365	3.27842366342917	1.19115621585829	1.93758865425747	6.2194775352155	6.34387360494522	6.50152286965356	5.23461635183916	6.70217639615082	6.31257480780113	4.29534197578169	1.59391792081369	2.09454059039424	1.22058183005199	5.12437809922182	2.16011307547424	8.92764216756692	14.288524994081	2.31324946509504	3.89574622502095	6.05360426509351	6.25125266064979	5.0829233994946	10.039337219127	8.81698465570042	2.63624582299884	5.50490069678927	2.77147160601962	5.03772376894252	-0.390595339232925	-2.83725436350622	8.07082030903428	10.6954810279622	1.4723041920375	0.298739384921583	70.5	0	2
92	3.12985585381976	2.80606283179825	2.18007837122371	1.91929095557404	1.35110759494208	5.42640618606521	4.12485624065248	1.19138635248798	3.14213374629101	7	4.44640400547695	3.33498262999846	5.62123204874369	2.80227292096274	1	5.99831014009863	6.02239391970367	4.32363517636438	7	3.78647229228746	3.98942198888127	4.84732953212591	7	4.55359368993259	5.26018963843081	7.10705093417413	3.18571094342064	2.29259833062969	-0.596724020926965	2.11199549080248	0.856930040132871	6.3817195156268	10.4416729976683	6.64158774159537	3.3298452086279	7.54604532994812	7.62449137314995	7.89887951461294	4.57749028424152	4.99556815980835	9.14883813548141	6.99594357306946	5.0240740055553	8.67120624597062	4.75215165765219	11.2413085217594	79.25	0	2
93	2.44199011922421	1.90808219528241	1.73993349489809	7	4.14398280880619	4.36046033806695	5.81446521432278	4.01801321014228	5.31250322612684	2.83780440420336	4.45408732081059	2.96276277195557	4.39637207739109	6.13807781311864	6.58728904150459	2.87624441609751	6.78809079805094	2.86900797629994	1.54611057570679	1.27373056813197	2.34310785083697	3.30979646234632	3.23563508250547	6.29173841771082	1.33506974996645	4.19577799450357	4.25763648948577	9.29249100313254	1.31959792074908	7.19104246949256	8.30459813461984	3.03614912594135	7.29297599694042	6.16025477965102	1.53737063279049	0.500455423700616	2.84920135587639	1.8416170564372	3.26062759866698	0.481697595682129	7.52096461928176	3.90405681775279	7.43600722668615	3.05217533576566	0.870165270353968	8.85566148494091	66	0	2
94	2.6775601140064	4.50143537877222	5.24678483954876	4.57231837500008	6.84360305715932	2.7464411301653	6.04987362218184	5.49123911155312	3.09346240334584	2.84672247965853	1.95856154748696	4.31425833900921	2.47584834883267	1.3175757748427	3.4900924317775	3.33420895465275	3.80124655364418	1.54903453180771	7	3.17900496839995	4.09848546467577	5.99388075008823	3.35541830216614	7.20426784915965	2.88092911365178	5.64203241330754	0.120922079656111	8.78618638405306	3.26874037752743	0.608033460870875	11.9235300568834	1.12138463567241	10.6667126746305	2.91413259438704	8.29010206366719	5.28920110780722	6.19538312697042	3.67076384839411	-0.338381783456942	-1.8278367353019	4.27068532062375	-1.84601808325831	9.51644718197972	1.75005222477003	2.64805487176151	8.77428066443184	60.75	0	2
95	2.67513003813642	2.00623582310982	3.56303800973783	5.62001325093574	5.2385907915469	4.36013660065471	5.37007160360036	1.36735617342851	4.30458288168575	3.69378102504726	5.93164958143935	5.66948657311695	2.66580940648373	6.20871887720908	3.34724660730206	1.28512969628676	1	3.07972118651328	3.64878794985938	6.55484245060543	2.78635269654547	6.65992264234285	3.05631838161679	7.55775082594529	1.77035255677171	4.48742974267534	4.09671534087599	7.99070711725803	8.36180772788249	-1.60704475963669	1.60269796933462	3.78540673105061	12.2279744741152	3.96037067175874	4.0221345713282	3.27294466598969	7.40369484545633	1.7300367305968	5.5923548103083	12.0244217644408	12.6960052869541	5.27675764294568	5.9723250979736	3.82357195889141	1.58762409896616	2.64152325496704	70.5	0	2
96	3.39353896589986	5.73865236921973	3.68309019182745	2.91967006451899	3.70787435450746	7	3.15811660509765	5.9844559030162	6.09193943817685	4.49578913452137	6.0972077915072	7	2.10961526628287	1.09404004093729	2.21429340243814	2.93344246353163	2.81225077758936	5.54474214158787	3.20119249566015	3.09770608973488	4.01039816786563	6.68410612496279	5.85472157196602	-13.5943079444739	-0.824195226221451	1.69252731314832	0.691181482874842	3.30029978574939	4.67115886854114	5.22359886029173	4.53795547826316	4.02805219190302	10.9202509211691	6.11146767784125	7.3721043363091	9.94894461647319	0.169586550376751	2.55346174159173	2.54887705923237	3.80906078746641	0.322132859721775	-1.78070554361366	8.42239822156611	10.299160979555	1.38337773050815	10.4061422520057	80.25	0	2
97	4.36590377342724	5.60491887001734	7	3.56366029983506	2.93016657800429	5.78223851287953	1	3.39040706253752	6.38256484822841	1	4.34952207709072	2.67997060523622	3.09060409139585	6.35529481689684	1.33457470350482	3.34880401736821	1.66265432484133	1.74989554207827	7	4.56936797823678	6.03065751382727	4.54696675072658	3.90340866082715	-13.798028055645	0.0393842848916267	2.3940234975199	2.81499887926339	4.37775495355904	10.6214429145974	0.78341405238102	1.85770717515128	8.52446297651515	6.69125263759491	5.28286813006503	-0.0782491299735665	11.3088109044237	7.25012329859289	0.977438961681102	-0.847559091421445	7.49517229581729	9.45891838454455	7.83574339446655	8.78062027164063	10.3632041178165	1.4625386407442	6.41451445399883	77	0	2
98	1.93411151138258	3.87622944134379	3.11941618433658	1.891849911456	1.33676047835938	6.53019709383527	1.44287757891822	4.0673969628081	1.65396676482897	6.21480839727684	3.72640196928865	2.50208767763193	2.52605199020637	3.89801062679323	6.6798494603979	2.01254478494401	1	2.69635631220354	1.10591727242116	6.08293779623275	1	4.21524097506795	2.42668320442058	6.06495775688127	-0.632023656968857	6.59710089776086	0.675196358669451	3.80262706274646	5.51134685448074	4.79031451661545	8.01182049397698	1.04041501689802	6.63742775071729	1.95968738616356	2.31387318439888	0.307116103729425	-1.30066961990361	0.635937015945511	3.63528021294922	0.374414380445877	4.12373278563948	4.55758084366911	4.09393133113059	9.75109467372093	1.21279978979311	7.94768508442512	71.75	0	2
99	1.18563955290656	3.96305938876161	4.5031676590591	4.64485731768945	6.62705294964283	4.07700340656486	4.26503601227551	3.98304188821612	2.52786166621284	1	6.19104340670528	4.39097002776429	3.90318233555719	7	6.38333028394258	7	6.97683108181243	3.66495194982622	6.47458414602744	6.72273789071649	3.98616484104269	1.81574431276919	5.23751910714655	5.97767437695686	2.62890126447779	7.2514044206486	0.751232352824445	8.57026249886849	-2.85303526516478	4.16345005430052	2.4027042298392	0.0329392348150018	9.41745146704558	5.4079654396366	1.9818721937185	7.63163928636885	8.43451783287868	2.86080937540047	2.7637719858852	-0.795371768522393	7.86145917027471	5.9688689327151	4.83793972733877	8.05143946922673	1.94811242915572	7.02536926653624	66.5	0	2
100	2.92107515661958	1.86043188268241	3.49612532310321	5.77469590876691	5.38741706744636	5.65087609127127	6.59047325378686	2.99708601940759	4.08460196860099	4.00498533666874	4.8929378757335	7	4.44305873858256	6.79784199120953	5.73591285286818	2.07258770672617	1.21548700079403	1.44156421066649	3.45592615900563	5.08374792571585	2.94094968499473	6.97943148319536	1.98843427952115	7.40961269144855	2.11472840205974	4.50314129605341	2.99989438922081	8.73546501221105	0.349213223016439	-1.86316720939775	-2.86286252534467	3.78298202530736	11.4179863514318	5.14337010765178	6.83265494020338	-8.07540822814004	7.6066554967316	1.65976367530935	-1.64818871882796	-6.31705392676218	13.2185780108742	5.1727340665207	0.576642411498409	3.29711147426629	5.19814430818653	-0.926558934557563	70.25	0	2
101	4.07823780157215	1.34807424131128	3.56809051825023	1.19099335683861	1.57810302528096	5.5125243592948	5.60482623812694	2.30867154814983	4.7805856435688	4.77401649476429	1.24957799700631	3.25140141146601	6.67232690268404	4.71328436307405	2.59839305095448	3.2836895220714	3.44111259492415	3.23492717209634	4.45793385443155	2.37342696877852	5.62244034482283	2.99952316688705	3.62119587027212	7.10794854894868	4.60198514496363	10.8832279852164	8.55735551537692	-3.05874773336253	7.25783018232736	7.49590218259762	-2.1206399497517	0.210309303448567	2.43877524679155	2.79568860616116	3.95850688847413	4.16042487441108	0.441822047296322	7.25076750844767	8.31672027191813	8.0326451616913	3.03016515339962	6.73155239467068	8.44620374827891	7.45973763594056	10.416901186109	10.254907061089	87	1	2
102	5.40334958976122	6.39497284189427	7	4.58153325625391	1.32180425717126	5.86884179080138	1.90144699355591	1	3.33389020917995	6.22012474166138	3.68028815900001	4.43116080829795	1	4.93163188375278	2.26629447309516	2.11342828400998	7	4.71491641543579	3.16275429909862	5.92543235097371	5.97846382265012	4.69136838674761	6.08643907367461	-1.08108866541799	0.536043224097702	6.12164067476351	0.344215318679117	3.83954444826326	9.59194903530845	5.14087827384165	-0.150956720553956	3.39723695372191	10.7431245467776	5.55984372950581	5.35238699245857	3.02164704762463	2.24814274032154	5.87554458529507	0.96764636651874	2.02762315536513	5.03619831916234	3.36568765228789	8.23331816315663	10.1680262144399	10.1864042233475	1.51519506709198	101.75	1	2
103	1.54770692248108	1	1	6.86820244504799	5.52952737959896	4.75953811637657	2.01497998077364	2.89296874080057	5.20415837547589	5.48549939330778	6.48117529738853	6.07915076579701	6.87026110020746	5.10779503430542	4.82411500846112	1.17583805154726	1.64907026515188	1	1.7551281943327	3.82729706479777	5.27180444530831	2.12612897339929	4.19503903504578	5.05805353474791	5.50453456911658	13.106572031389	2.43377601081621	1.21815283795164	-2.17565831300193	-1.87411249432412	3.43650322737748	2.91540191036221	5.71637640475813	3.18746986125266	5.29806801092181	3.49014462809964	5.12334789724402	-0.29059447779967	2.63484960264805	-4.25409798893363	3.87895240689248	8.00167354045866	7.31586146846331	0.768650326943161	5.54394719344918	2.6404089543719	102.5	1	2
104	1.0428095775816	1.60324628953497	3.1692997496838	7	7	5.85639963499613	3.17497341164503	3.64366258340019	4.54558766236426	6.50391866355073	3.90685020320305	3.19190781562651	4.35865285898788	2.22945986804978	7	6.85703781671888	1	3.83179038927436	1.74436868936274	6.82677309464406	2.74007415943591	3.48955296124559	2.6033628739344	4.25665820609324	4.5255165911438	13.0585874287661	3.00858044829554	-1.18978807446786	5.63797913412562	4.8539774876699	8.65126314945993	1.33322314777311	8.35877890757107	1.85979099046291	2.38032170811005	2.96934735565491	-1.41134624734063	3.20144217522614	8.99275713311299	0.107469718052803	0.116375720974741	2.93252333648023	3.39280658835579	3.86931757029823	9.42678558253114	4.4205366325542	83.25	1	2
105	2.66103651244259	6.46695810873698	3.18683674834985	4.56378759475607	6.75251316846418	4.35367894801663	2.94980664387183	5.15716812069524	3.11157462149747	2.32214774643596	5.18534963702833	4.67887556030724	6.305050731427	2.29426525479994	3.59541950726491	2.32163969152494	1.81937890347468	1.26194463473404	4.80030756313213	4.47134488843879	4.07447061366099	3.3811719930768	6.23180341015304	3.82890062737314	0.85295626167702	7.68788450999499	3.89354057641187	9.16123270799308	1.46413221119131	5.92821265290796	7.54550872465406	3.15413397965427	9.41752560595097	2.86823164781595	2.56643084056625	1.53305152404904	8.86167538129735	5.01465222988577	9.51287886933085	0.0395479540326882	4.53846835037488	0.85875651574774	5.41136990891007	9.51247228721768	0.362515764264674	6.81542513169057	86	1	2
106	1	5.23267404784157	3.87930700010304	6.35978225879236	3.28697787226978	5.25260054879116	4.236503384119	1	4.32254132616155	5.68216703073222	6.33092376086766	7	1.1980533344199	4.06690000213193	5.19601188812813	1.34392984407033	3.01162495975134	5.09173927286157	1	5.57535228980209	2.01172409985188	5.69650344883658	4.68572574934563	2.05920274711413	-1.8010989638709	8.35886057540171	7.19317092889526	4.09584053905037	4.37516176251356	6.77466901536138	2.70080424985103	-0.159074016583772	9.57057602652071	2.10646897919476	4.04599945994992	5.78477264139442	-0.0889621517916067	5.33273787481644	3.25791654482494	6.27075093438059	-1.95113857041746	5.05739866775398	3.74068106650212	9.05788772628663	3.38091136441313	11.7570484083882	94.75	1	2
107	4.53937557178134	2.33392968933864	3.12825473475854	2.20657617200272	1.07126067479725	5.7301419100551	5.22544842469904	2.6184153072299	5.40520207641547	3.66618700626343	1.0005911460287	4.1986458938418	5.7723974078581	5.52861583392781	1.62038226385678	4.32903760890408	1	4.31694917283868	2.45842921356103	1.32920223271955	3.08355974856211	2.96545966724103	2.02928962648058	7.1501704229098	4.20453134173228	10.7959106003444	7.99242805232553	-2.68267029383987	6.30071322533092	6.97417541671445	3.17907639867281	-0.0594304941480854	2.4995387775785	2.8749028386927	7.16804139975997	10.2022587849412	1.91112263711848	2.2854312048098	7.83930575221363	-6.22567122345696	14.1363003029022	5.73513217705477	4.81023343915161	8.16078250365885	-0.89181246700775	6.63401176252046	89.5	1	2
108	1	4.29714239405531	1	5.20190605592059	5.84217066327439	5.07277490616004	1	3.21275695223527	5.03784816300488	1.04185656889219	2.54486786652954	3.09538347551493	4.27507486074057	5.95616298215747	1.47216077079868	4.34479801392687	5.81518204708922	1.05752849180717	5.26794486803027	1	6.82524020799066	4.86315140607318	3.82176105316196	3.48441254181305	2.54628909051035	11.7176475053896	-0.625801701310921	-0.08515400366313	2.48361881499157	-0.245782878213931	1.03461991530858	2.8582086496267	5.98081419023266	6.13728937962441	-0.765879868917342	12.0947383192271	5.61950331356621	0.341399481783683	-0.623561259105332	9.9945119144964	2.1517809842987	6.98100262606537	8.84261795680622	9.91143031163035	-0.275965628693688	6.79048992248202	84.25	1	2
109	3.18019432666646	6.47166939745557	1.11903016145626	4.38317414438154	1	4.68916012751427	2.77146985040209	6.48967690788228	7	5.021361265801	1.90744336543992	6.19735496340924	7	3.21923002979649	2.55217399978176	2.74143286452084	4.63447970169959	1.73298373579305	7	6.17725291011771	5.52345031389877	4.86005610168163	1	2.162597667079	6.41669019168087	10.0566272825425	4.70594207199227	-3.01320990706202	2.61580288244497	-2.76517886487355	1.46828630618015	3.72686863230619	8.96231448344471	4.7916702292465	5.04076724401151	4.57489575650762	8.54679904285757	5.16824885330338	-3.73964054663943	7.34524655677344	2.74639696819461	-0.558419602444016	9.65122033016389	2.05490030923179	3.67171273459894	0.688560934173449	90	1	2
110	2.42704710680308	1.59797168531078	2.66413063254098	5.40595319099795	1.01315203054811	4.300232904157	6.37472082429144	2.02445650945647	2.04849650805281	5.8477149459792	6.02937149013704	2.34256227057067	1	4.59267610042572	7	3.0814132383283	6.00100716836108	7	6.24645128171065	1.58089540862673	6.20781831424592	7	4.01578765235194	7.40768566743938	2.91330749589242	4.49666202503736	1.55538626089812	-0.104226242797479	0.349979725088245	3.04576111164375	0.00852954447643538	7.49247948634405	7.05414576117542	3.21718300028805	3.96493064354643	0.960162211745722	11.1789810137265	1.17377503296284	3.70238460663096	6.77364628309366	-0.306356260366392	4.44560100357554	7.23011695108117	4.50015950328701	-3.4474030004837	8.82823202761421	92.75	1	2
111	1.7403991455853	1.05150376663402	1	3.90415755239294	3.05175725393315	7	1	2.67463677579155	6.97659091242832	7	4.9855429632876	1.61618947195041	1.46049147468241	5.81731619220055	3.24592524044981	1.77060195049602	5.55904060228376	3.16613499886716	1.4413528758001	5.12777285577044	4.63580600140793	3.49818852514201	4.35263249436582	5.51828027329706	-2.10660348656457	13.9717062992227	4.84871850358228	2.10907970911169	4.13784198298333	2.99631490745148	7.14528795564706	5.45863230641351	3.60581989749708	6.99656044469573	5.86847147316984	-6.25724966936943	1.25813615890364	2.72963565711319	-3.12706757710123	9.1218055054742	4.1831395927646	3.79053561765846	6.18490550067868	3.73307176305826	3.13970750728496	6.77195472583777	102.5	1	2
112	1	1.17822585696353	3.97528978401653	6.4590147661039	6.01678132782586	5.62662704910282	3.75291727384988	5.8913353822286	1.77524654126888	5.98520252883093	3.96468607351072	1.13640793109177	3.0657898016398	3.04947368314011	6.82603195643466	2.64472487255633	1.50518895350273	3.4891067399319	6.92528465341617	5.81224106969825	2.29911539687804	6.9049557124269	3.19042274113557	5.20228524691912	4.43617383226186	12.8757975124203	3.6831677225194	-0.897454113675197	7.11188348507201	5.2536294732755	8.77856400387483	1.83325960860871	8.09103964614606	3.61472117856721	4.35860677321105	3.95670681155948	-1.11417856767231	3.24027248418723	2.95576940368644	1.00757385527996	0.429996027849818	3.35866159702061	7.1156583468917	3.42547398666799	1.92516270096382	3.42224755956655	107.25	1	2
113	2.13444832854716	1.70477495280671	1.68000644908321	5.50232114241076	1.73730322093973	1.78710042760485	3.05282389323992	5.11241202682882	2.41718660185896	6.72894440135044	4.69874970826007	6.99512206237234	6.1426162780723	6.85863077252549	3.68549745727008	6.511748548151	6.46907124089137	4.46594476953095	4.44449403734811	1	5.81773457520729	7	2.99444901065654	4.30785512264772	-2.79809807429577	12.3629929469244	3.26780651269186	1.63327088042994	3.81748093717499	4.65618023377697	11.5119336753575	1.57122187874291	7.8771931281515	2.97657538869405	3.80216106424232	3.61817815236787	7.69470268163433	3.05300477543558	8.34246429818576	3.32830071474993	1.72232425524369	2.07834993527023	8.55054085336002	10.7263009565783	-2.29480499625042	0.913631810734028	85	1	2
114	2.29399954576747	3.52762953377576	2.43620092078051	3.10916666493484	1.55481951798	6.96421093304002	1.34198086006416	2.99863082966	5.4102497043627	5.91075270879783	5.56335029670112	6.34590415830405	2.16261653523845	3.83746797330895	2.79343165103956	4.06238621886647	7	1.30811652324599	5.41456382202578	2.29578428901356	1.95392333354948	1.7912621485149	1	7.17870135364254	3.30224808870805	9.36163341844215	3.3707718996975	-2.7942144056971	12.2723631806421	4.27593778940201	-1.05948751085878	-0.0225935386906097	8.95023490254638	2.01210061173871	0.600883729205866	6.98412176068557	4.549034888481	7.6080401630022	6.31958317443163	6.29217525872716	0.576298720189251	7.00390991784634	2.75125491650891	9.83868255319416	5.16430388946422	2.64690473024889	83.75	1	2
115	3.39679772351598	6.8460137491645	3.02242619644591	4.78039912148339	6.27876812331582	5.31985489514763	6.53726401083639	3.62538400719881	1	1.93300237741256	5.40171641976933	5.34164478519964	5.39976695922152	1.99490923607385	3.51475352697706	1	2.23278742406678	1.33330147885442	4.86938538331804	6.45764034469422	1	3.84006709155835	6.54894951469217	2.67937922062907	-0.0471566957581719	8.06373942678692	4.21475547658914	8.53894133687567	-0.943626153454366	2.03698252621398	6.73497436230578	-1.1230333909869	5.64673774148852	8.59125966812511	4.35260877784212	1.80446298298787	9.9420151361776	5.37514279547047	9.11767694948997	-0.812690645204519	5.57717922174685	8.01705671779243	8.58762752520007	3.75928977046905	0.320296865382088	6.75465618223782	86.5	1	2
116	3.55295709671654	1.70057369105689	3.35615043593236	5.7065199086341	5.09064398287195	5.77789217997098	1.43635773420579	2.81161212225059	1.27353067195601	7	5.21453464064509	3.13177980757324	1	4.8788149342137	1.99611287768334	1.53112076900909	6.48538122120075	6.21323521053705	3.25851940608394	1	1	2.89274329058732	4.68350046421086	3.40594121966857	0.202439644506167	5.92630691187973	3.55467317400844	-2.42834645463904	-0.723937979228355	-2.59308773385708	-1.97462035288981	4.84127899591382	7.99814413158446	0.0231385055553562	6.69206695697042	10.3539843893678	1.54029617024335	5.68031148553556	-3.49941009944459	4.45402532647084	4.84706786159356	3.00164687069677	-1.45349153329961	11.4868723796482	5.54618499980144	2.1309419098825	103.25	1	2
117	3.63688873442087	5.88058459717729	1	4.38730979384718	3.2220894403415	1.44439949032257	6.12281202005454	5.22605245221054	5.64081681688649	4.50348260890904	5.35321502477921	2.99876580603852	1.10515577464098	1.28019434105386	1.90537601086679	3.45649521038117	4.40250636261697	2.32013839936082	3.9075108749561	4.40766134787852	3.02690061763759	2.05121866861477	4.76258425296691	6.53693318856566	2.34120755134391	6.63200427566999	2.40032470505978	-1.42962015708446	4.45949601555504	5.70033530852716	4.7146160774534	-0.0110188245086976	12.122693727102	4.945322663386	4.91578358141487	9.8120256224114	7.59052281308491	3.09053375448793	-1.52960330534998	7.57543002430328	4.52821081391404	-1.36118126398591	7.29784436156227	0.359473696080349	4.45321450861407	8.53000224637179	88	1	2
118	2.84757888173578	1	3.51453055151007	6.89161609971354	5.31694250534011	3.95465809905974	5.47830080744365	6.64591854742651	4.3972510141245	5.88178491456284	4.62778872363431	3.87258066236141	4.19625235525018	5.26351048589858	1.86567796965389	7	2.69908397630384	3.44453932555638	1	6.78405703731412	1.43985443846783	4.28405818729462	2.23839967008589	9.24630964623573	4.45188660199224	13.840085178829	1.33023354971257	-1.60624929429859	14.2559854424135	1.41160292721853	3.69700436971958	4.08995471458574	5.56550935138963	5.34409777466617	7.1279544805453	4.40784374658483	2.50700376129245	5.7382777332071	-2.53571235990998	5.64611031556941	-1.63226258753321	-1.75055783078256	5.15642407150366	9.59510434789387	3.38306213979836	0.158615109551454	84.75	1	2
119	4.84295330155394	4.18786761299207	5.24063756584473	6.86763296292363	1.28941050097625	5.68093984378623	4.85729957322232	1.09667879818039	1.139814238381	6.03918775364391	6.65582713623492	4.82656587217393	2.40678256768894	6.74625412190028	2.23994193222254	6.23391670813538	6.17136208766934	5.00396427253697	7	1.5083798375295	7	6.23768055671835	4.95951342527258	4.53687404659558	8.9743724280296	11.397699047728	4.2496300376009	-5.22285354351743	3.80273782770092	6.59874965970152	-0.910989939513243	5.36817711298448	7.15542861715162	2.61997040752591	5.99009451730032	2.73669543375593	3.36107298287899	0.275085969023681	7.58273977770063	9.80854190209139	4.67909811571659	6.59032022358224	6.36381295124499	9.72334623769924	1.96337229476704	10.1774858854874	95.5	1	2
120	3.88363333568906	4.94617976872093	1	4.87972207461584	2.72917779113761	1.46054691656073	5.37273299485361	5.25315451087311	5.40616621467352	4.5326937775956	4.59525480572346	4.85558911639282	2.97540324584625	6.51399108909021	2.739096417716	3.98759783473575	1.80906934091559	1	5.35593613613836	3.75529627915913	3.46991838202459	3.15707134129233	2.98961779310331	6.67120680386863	1.6327192709687	6.24828444803148	2.9855949898381	-0.830043864006702	2.79210470253163	0.257522279685171	4.15444415181929	3.29643875531817	11.7404258853051	4.09167739218048	3.58691574353009	4.04086572453653	6.32508386046518	3.86887980302709	0.660848888809902	-1.21382932413757	4.43892138111743	-1.38180841641172	7.92541747769555	1.8104728137579	5.27045202483813	2.04929688002453	89.25	1	2
121	2.25561850997163	3.96498693148889	1	6.08747167657721	6.72652495775442	5.64797075123008	1.93502521055272	1.62335146297665	2.52142851817665	1	2.65707408572869	3.21233750815806	3.75851258735791	6.57482430929813	2.47670070146158	1	2.77791720406041	1.73440913282123	6.72873598013757	3.73998580995646	7	4.30030691918659	5.56726335632254	-0.0394566095929803	4.03925978112303	11.4649129042388	-0.06556141504116	1.50412462859968	2.46996613594081	-0.204919633025834	6.63998094699366	2.02699804062105	9.7494889342403	5.35145712002897	3.93278628971078	8.78307475666123	6.12109822484066	1.78094036717235	2.62626442423177	10.1327424996758	5.02341189442089	7.33692131914428	6.25907167425778	2.04128543751289	-1.97839663782223	5.30279732039023	90	1	2
122	5.76982422684793	1.94667274902153	1	4.92072741209403	5.7186323529425	5.50772591608975	5.12439345528449	1.38580593791304	3.83603935497	4.82418637293091	3.64416395311048	5.48957553091414	7	6.17209548874858	3.75223787067799	5.96827349023423	7	4.07408461205517	2.25738280155203	2.29575871827488	1.77865502249044	3.46661456059065	3.12180287279698	7.17039863796616	4.36661030015613	12.3025618243478	4.91011283849472	-0.314691014134814	5.58625329274811	5.55768151372667	2.55315973310984	4.85888382785907	10.2106219075774	6.2005296797308	2.68545255009559	5.07214488511721	4.57149525784308	6.3179083058928	6.87190292674333	5.14784790184706	2.37517442292231	3.362152660352	8.09823777134051	5.67529294482821	4.72001448714941	1.36436029545579	105.75	1	2
123	1.52950714619867	4.57017848534224	5.90835779578141	6.55476300141758	1.69742330110319	6.97333155265351	6.25671891740265	4.55037606576182	2.24517792039344	5.72297151661039	4.85448571410347	6.8331603748141	5.22312378122853	4.52268490272083	2.60671576368311	5.0696509251541	2.21349983555975	2.63110753826804	1.54910100447885	6.1166985441697	5.85777723769578	4.66350536734112	3.7101829544707	-0.141138578697198	-1.36666582417874	6.80643886391276	6.95896390100977	2.98771141498615	8.98224218772839	3.02311732922436	1.16958822848639	3.36287067382152	10.3762145420585	5.35509761664195	3.71575097701613	3.45864969875152	5.35820250848013	-2.98284542555598	-0.753092386516402	-1.28223100343653	0.542559741472699	1.66906626996939	10.6240786303818	2.09180145743675	-3.16831789575149	4.6522098111087	93.5	1	2
124	4.60799897945837	6.82448724730116	6.88759384718559	3.54630944082207	2.46478129626186	3.36393591456048	3.70661690826844	6.12248947649408	4.0293799412006	3.68741311397223	4.13060450464032	4.00144803519466	2.20174085395736	6.43336608374065	2.82825579277038	3.34992093366694	1	4.90571119170689	2.7268058437531	7	3.52274669305993	3.35759255403589	3.0036586927821	-0.135021300414999	-0.402610105332151	6.81987698244099	0.0281754274825393	3.76508032617629	9.53353489803204	-1.77291520026568	0.680905663076421	3.7121815494678	7.18962592510137	5.69450506436465	4.48678064780308	4.64008821833025	2.10086780090865	2.04997727485351	6.5339319024726	3.13702358006416	4.59928866599817	9.13924407573734	8.44950012342449	8.91979510941756	4.30428133120704	1.1823513036473	90.25	1	2
125	1.15525727366014	1	2.31854223616871	5.78324459862999	5.84842806253549	5.75367859109483	2.20504157504491	5.20732498459596	3.88950655679637	2.06948588576824	6.73050992240969	3.05935116449996	4.6918419352854	4.27220103190487	1.79181335734091	7	1.08258821195077	2.30723283757553	1.79249645490456	2.95890924407217	4.58335886125565	4.64219523426385	6.57058990716051	5.8968230194671	4.62583203845717	12.350179228819	2.10967402902646	-0.500038740452625	7.9060740883385	5.61960687979156	7.13384974798176	7.29507406717622	8.521036052377	1.93543364992647	7.36912280975835	-0.0672505663751674	7.3566222338979	-1.58459120670471	-0.107155857543	4.51514811902236	4.58983626791305	2.65147940924644	7.10802153280942	8.7488222465577	-0.97541186504876	2.85835856983223	102	1	2
126	2.38104323355628	4.02879703237679	4.71628034662114	4.96565649697924	6.87734548028396	4.80485566961554	3.89886405077275	3.02496068688822	4.96881831558368	6.28575027955401	5.80621069463407	3.32693785130717	3.4213384947259	4.61171958554463	2.41481419092206	2.79894272868443	1.86448038348833	1.2815668732428	4.30145475756157	4.76133725790276	2.08110973708892	6.37188378493405	5.83906893054144	6.02651186343137	2.53645215947249	11.7348615636804	0.817366720364343	3.12571286962577	4.64750226004224	7.08550474598907	1.36026034880431	5.25653744812927	7.04716813373421	4.51707100858796	0.461672343508794	7.63999803305279	5.07783193307701	3.56317113536628	-3.42027749102705	7.07042960668903	1.56274286404913	5.36366634272465	-0.78837739554404	8.51238587961529	10.8466499945776	4.63020279464251	104.75	1	2
127	1.67508492482275	3.27512505877934	2.55128191636096	5.12991189739086	5.68901347637808	2.95047618777524	4.80613047063725	5.12831405815823	4.52846762607121	3.45147189418136	5.28884089722356	5.52691268886236	1.12912957465229	5.4653654846714	5.30318932779134	6.0082044607089	1.38727379759874	2.07594269417833	2.31727623289849	4.86510972354249	1	4.27240868163707	6.5370633817467	6.88758263191528	2.01268220178594	12.0252765711465	-0.366879943879451	1.73957485155153	-0.558237662290227	5.25929455666482	7.93725544945933	5.33998037365965	8.25067869920992	2.0120607880325	1.92492224338041	10.525378731565	5.87526493884457	5.40322719080504	2.97435450738061	-0.980541155211947	-0.0261000801140964	-0.187244351129316	8.05842015551762	6.94383790796757	2.67516020702024	9.33619810472857	94.5	1	2
128	4.06490600873576	4.19072013075836	2.43484521511173	5.64008704309989	2.22838055269593	5.32047790790003	6.08572034450188	6.26719388981598	2.1026239478768	4.2270946252793	2.40795142327008	2.51349718777243	2.4932377996331	4.80640011395811	3.39208323729518	1.69449989396883	3.75473745954116	3.53072855202055	5.99442341906135	6.25390213220108	5.70202929620537	4.36093771779694	1.96013248491334	6.48355008829455	3.28631867664901	11.0469374360527	8.59183556631012	-1.74846222493039	2.88258870908992	-0.183356834782937	2.23090888234844	2.63275948510669	12.6431424216622	6.78006802122954	7.4979989092354	1.50228282795253	4.22965243936297	1.51715018386928	6.30213489388554	10.4090280832618	3.16394361885371	9.63651892755517	5.71202780340635	9.63386032718014	10.6108085268911	1.6381084751753	66.25	1	2
129	5.54373225503435	5.1654237990658	1	6.53954567305008	4.6523796397257	4.07651250798591	6.68177945188372	1	4.18652276134394	6.40318175322944	4.16277931538945	3.62476982833964	5.3026352748245	1	7	4.07293874569574	1.72525514662346	6.75415489012964	1	7	1	3.96775403630577	5.65286786529849	2.69824646931208	5.16575968366745	12.2726507905767	0.170205298061191	1.8805080799801	7.92363723119802	6.81724516566657	5.63537381754398	3.00500097511101	8.62833159350445	7.96140945684322	2.14547029784857	3.13816369535939	8.65616392342323	6.21185983655709	7.40374490750325	9.2034264787476	13.1288474493967	0.483484205854188	7.64749021561765	7.2746474049267	2.15073195706988	7.00005888084745	87	1	2
130	4.04277278681266	2.138707529267	1.61968983283473	3.3118053030228	4.54018911476573	4.44091218706691	4.52961064956753	3.46033300154372	3.43509946186699	3.22765549615188	3.24347992342601	3.10334602437731	2.65953143090336	5.48390755903265	3.34483001056268	3.81885807380393	4.11203656895996	4.45042543024373	6.23564153126762	6.80819561879866	3.17666248880544	5.84623302630605	1	9.19001884185133	3.44464735047774	11.7248068463961	1.55129236940964	2.29062517623884	10.8825673877305	6.8557648360837	7.56253791595232	4.64727006737972	10.4185163076393	5.18919445869266	7.61780975470879	9.37333844513818	2.11503785768233	2.76026624371796	0.185496540486121	7.03839051991631	-0.102172693354043	9.58258927358037	9.32502557788827	5.51576828709	1.86928434642509	5.84435477831292	57.75	1	2
131	4.71231357825247	1.58553180389271	1	4.69548572356268	6.17986354715281	5.87674427564481	2.55365601499323	1	4.33952140303557	7	3.49925544134195	1.62719049243755	7	4.72807731892806	4.71299430929617	2.62169875194834	4.81525934992507	5.61195716547822	2.16014958531997	5.9548094005052	2.73607423512982	1.39271250702714	5.83114662609159	6.4328195063079	2.80794817839947	12.8446971552455	2.62685499651729	0.431168569042649	3.33215421917471	5.08266616280417	3.22093651634226	2.6762536612677	9.30851256254729	4.36574980006386	6.45682176490401	5.55364994349521	1.20896291697423	1.99242653157178	-3.13036272961287	0.109292609443718	-4.16650050011565	1.93038770269779	5.22108132402356	7.39815322103198	11.7784192531239	1.31345514033848	84.5	1	2
132	2.19977881190809	4.69053947635141	1.59442827224615	3.18928812173689	2.10412899236517	6.7675660582964	6.58799376764042	1.31068765368405	1.82768055830832	3.78325699006477	2.65838018456382	4.07688581191953	3.64142642555912	2.38919835135237	3.71046787437947	1.94552678001557	1.03630774254284	2.42411718668874	4.042800994601	6.41164950551786	1.64102491490333	4.63193170825015	1	4.29261820006121	3.81247201088564	10.1180204903639	1.07799280606848	0.802346779926704	3.80031582427638	4.38602033718611	0.744750248615315	4.83575013849092	11.5573842719503	4.33934972725049	-1.14400370443889	4.94030960539678	-0.323785781775059	2.51859228156602	0.662244720125078	4.03067552663305	2.75393811396679	5.79183766668452	4.49786988049438	10.5947978765749	8.27588005079833	7.06277318701465	88.25	1	2
133	2.06688788826579	2.32910912394661	3.36403036395316	6.02506581369385	5.4072222046594	6.93574280055355	4.47741617828224	4.35841286053921	2.08687641945779	1.3036869386507	5.72547912382139	4.44227429346468	4.67779502317796	6.7594125868244	6.56215066890197	7	7	3.52707859578048	5.63062121308282	6.24686611188836	3.20285480863703	1.55710869022016	5.39065590746222	4.43051857565332	3.89823233251908	10.2680579287703	1.1452201546592	1.56382711998737	0.475338529864192	1.03428321069351	2.9533753348763	2.20098882372669	9.56070401781033	6.11174871455719	0.539917292781135	5.56936581217097	4.13772720465553	-1.52488837358424	3.56184017996681	9.67224565252332	2.47881594510559	5.25495021309579	5.00730097593013	7.10427101425032	-2.7424058369213	7.23748242706267	90	1	2
134	1.24415120483107	3.84784931942041	4.21504524961149	4.53252702378145	2.99869603642379	6.78611324970225	1.10863986005064	3.43228865861899	4.90039953474239	6.80033342530169	2.10251764176786	6.78190183270686	5.35862095047478	6.20772396369713	4.69802399171725	1.86492596095604	1	3.75452590084572	4.15656251459411	5.69365765777951	5.93962012367274	6.03274055302654	5.89105447860989	6.45218384622511	3.34011300466503	9.5595035790211	4.15825676732476	-4.80785235691475	0.763746288221398	2.7855749007463	-1.37975033428622	3.06092635071022	10.1240827476556	3.11901659927284	4.54244896185237	14.0305680623125	4.11341543711777	3.59903204871006	-2.8145351615274	2.921421664874	-3.74949303487072	7.42436221182579	5.46775809162548	4.75055196906166	2.2306616467803	6.7535141308704	94.75	1	2
135	7	5.71286191855016	7	4.26503481169711	2.4095356665224	6.88310782296977	4.35305219007687	5.14371239844537	4.30353690362945	4.46940111371086	4.4316342141037	4.96712728375343	2.45439983738133	6.91882798357288	5.90091534539835	4.47678794262167	5.52113323350807	5.64372027286818	3.90286083046704	3.7506107267496	1.12536643734483	6.45965733202549	4.53558334110737	0.252106373687488	1.54279325506784	8.02776462782105	0.620129774196192	4.54498703085466	4.90219036216272	5.3089262431458	1.97097931181273	2.28053447567402	8.48472931425991	8.32358029356723	5.87196983510924	8.35800596187192	6.68901232181712	6.99352725080684	-2.21558505973979	-2.18497040893432	8.56104198188309	5.46997965382916	3.84288268836355	3.39791416561014	11.5207478627729	7.86991206955489	89.5	1	2
136	1.94173335949441	5.41228998008995	4.13588460063505	6.03506491004569	2.92274354493385	4.48030752935566	2.19015436422166	3.10983966865621	1.96777109865441	6.56044423144384	6.38993794389745	2.54743563437679	3.87157689897205	3.10675088114582	1.69936863941166	3.80975373809805	2.88833530737236	1.83865145128215	7	6.54628678171204	3.12276091312993	2.18629410064638	4.11856140299491	-0.754204717823493	-1.81601946049945	8.10557609761587	7.7556076833008	4.07875614073645	4.29739534010134	4.58635455987546	7.30391329326249	4.22124420751472	6.28285763667347	4.83372136967043	4.2544121050874	9.48314260162521	7.13033980293846	3.55314527972073	1.64601451951746	11.1292446958675	2.28153438532351	7.59869673810267	4.3728280458592	1.8025632725076	0.468663372697407	6.01570631442781	86.25	1	2
137	2.3769884924674	3.4606169728684	2.95258174289994	4.15154052552323	2.23321782886151	1.83120428008023	5.56065393210617	2.31482835295003	4.46118762349678	5.5284629919965	6.37356829795174	3.87063863942873	2.74757363309409	4.25831306883649	2.89566242147167	4.48947578726949	4.80149776798532	5.86707943593393	2.1578759762054	4.29980411334503	7	2.00445750399815	2.87782552415607	5.72432765058599	2.99744083415315	9.91265434607723	3.50799756974728	-3.08943633648851	2.94535197628826	4.1834932587976	10.5646074376837	1.49597733091712	6.37374821350975	5.6722336745371	6.30199531948614	9.86374358783387	-0.951639641745961	-0.26947027816837	2.32924513037156	0.232283650282701	-0.696298960002319	-0.522798638900973	5.67600164163429	6.3192836541496	1.83483204746862	2.12932630697665	69	1	2
138	2.04226832450218	2.54542265887732	3.09995132628015	3.89194858663936	1.41686834232995	3.48574569497087	7	1	3.54222362345442	4.38249812838698	3.95798579907356	3.51485890727353	1.14993511355752	4.38277058306882	6.29616465181987	3.18192590839183	7	1.52234566107504	5.8770180944775	2.47494481254005	6.10944096443569	7	3.41276055871708	7.65051498029869	2.20924379598483	3.5254531412447	2.32152322782005	0.361719476159069	0.717213152495179	3.93720453257934	0.251977949790069	6.91319948523592	10.3365424403907	1.0332976497057	3.6705053418442	0.116050568989347	10.670398893775	2.25281222828746	-3.18234404659497	7.50644515308285	3.61995341828358	3.63334577218094	6.85358000911226	4.34271907204341	-4.78044137103895	8.36324195732757	80.75	1	2
139	1.26616552989189	3.64666593916636	1	5.58805213833747	7	4.56427243917204	5.83862121013687	5.08098899022553	2.64800489987445	1	6.92208632159634	3.63163974368124	5.38070392360949	4.53850064513215	1.5861865461287	1.23001405102673	2.61131787985352	2.97014674634009	7	3.84203802275729	6.96423361740151	4.26380118204326	5.11896171285685	0.774215583638964	3.4146070341398	11.0954659389491	-1.02762914010472	0.111142887545068	9.76739070970964	5.52132540338039	6.72388222068288	5.4035114306539	11.0578901799697	5.88445283083286	3.83164857723363	9.64914873738203	1.57298260949554	1.49166494511525	-0.0441851780526816	9.14907789533332	5.15220305174001	7.58939265859164	7.90632448146101	3.55851820540475	-1.78752733493904	5.09187138681881	93.5	1	2
140	3.20240816244081	4.39442951331534	7	7	2.67464252716112	5.78925621226588	2.96846901935135	6.16687546578259	5.11169620251418	1.95305901848238	1	4.65105830330745	6.57469363502809	6.42222379859195	1	1.60885430676377	6.2706346249057	1.87488536019868	7	4.39880550328199	5.53694591562102	2.75906746034636	5.12007212366629	0.455425481153823	-0.981704078241268	7.62679000642021	6.63139018976039	3.43846206573198	4.6511396637777	2.47717188769742	1.18533979195975	2.16990436242787	4.26588744991866	3.54071462012175	2.51976222344953	3.48298168480712	0.34982788176421	3.1614273111649	0.853856559098779	2.69572620733202	-0.404134182424811	1.62376051810455	9.42014370632652	10.6667985651938	-0.927603637860636	7.18283591545275	89.25	1	2
141	1.69578039644258	4.19063948485095	3.05721597700861	2.57353165298751	3.05190318440168	1.09112288139978	1.70353865895173	1	4.2602273167971	3.30296649054117	6.16764113691288	6.6803175188912	3.65983509241152	5.38178746279438	6.23221582994418	2.30672955385239	2.31755608181153	1	6.7708050449302	1.02081477507479	3.1177585931917	2.78133874331908	2.70297682452536	9.26577201421558	1.13589196579024	8.60176296437123	2.05972983028751	-3.95638602314581	8.52888812062033	5.3325022888436	6.41849446362022	0.464818899157986	5.44251229532183	4.34061100081316	0.526974048411851	4.84404844567806	6.48339679275172	1.82711257636728	3.68605778170987	9.20267139299863	1.99734649839173	11.1536768266307	5.10202013203611	6.14541741586704	6.04352568334776	8.80668728643177	84	1	2
142	4.56322274220011	2.0682572185182	1	2.1822169665999	1	7	7	6.0641110447281	3.07512711664774	4.95623805071249	5.52169370477122	4.88188715925102	3.45036623805807	6.15605832482435	2.41689154826337	3.45731844587911	1.73280593454069	1.66299069536217	2.77645216246838	3.67284128824996	1.26621458342173	2.34249363561089	4.78952165999059	7.54966753337152	2.53297549574201	9.72831258013491	8.2011593369473	-3.40908100552654	10.045976027702	4.59209731601045	10.2063864291702	3.6647935600819	7.53279067702888	9.07684043298041	5.33394313017306	5.02213739908897	3.89821142788185	2.55962104696874	8.58045188544784	3.84328680595293	15.1302936104506	1.81494163586255	5.91338279558823	8.63187543291721	1.16275191608035	8.83477097924831	108.75	1	2
143	4.44428405745728	5.31833865005024	3.32495742645951	5.23798496785412	1.82716885857198	5.4941723260385	6.04317638587651	1.51127385652233	5.23894355271112	5.19241359395397	6.29737216211247	5.78940767910722	4.87272167409898	6.25958611459454	2.96947308601746	1	7	4.35277821456325	4.28609051492239	2.67035710308946	5.90241322201257	4.12548098115148	3.64412356265763	3.66661301931772	9.89245528408082	11.19871367591	4.62674099708292	-4.87716954984998	7.90161844064758	7.1219990596821	11.7001594509528	4.27834171777829	11.8294455347685	1.90269881454271	5.78392326917806	2.00001111379024	4.57227723664552	0.666931849166148	9.1795030325371	4.3732687213139	15.0664522338482	6.79209048575211	5.98402347234969	7.67288199438765	4.97701437529054	7.79092168104653	78.5	1	2
144	4.91817840490536	1.8301240669362	1.44553541349811	1.57485352012409	1.8412456559301	6.0819452865793	4.18867766959506	6.27402198432351	3.87864522247383	6.41741325198696	4.63361411970767	1.59864710927956	2.1316808306339	3.07259237345133	3.22008064345844	3.06374331474171	1.92166882489532	3.76684578795749	3.58920162692882	5.13631776931513	3.05061776882486	7	4.10235500503349	4.87682014204606	3.69454547297645	12.2257989033348	8.41960669316744	-3.66634405657129	10.0736256908672	5.78609080838356	8.30728006365525	0.0971671551051013	8.26363188286177	1.23248655769269	3.35317012189457	3.95309263761236	10.8192706227676	3.04938144866932	2.49577233287027	7.22462247455828	15.1611154272222	1.57293453690235	8.51706496709149	9.58973674542675	9.69805133769425	8.78513852730855	84.25	1	2
145	3.65075857092756	6.5802222869169	2.6131502723402	6.87174065489168	1.90993346069834	6.21104433553095	5.9161507285314	1.99752777628819	4.25094105450017	4.0621061145884	4.92557344266354	1.54994696003076	2.6600353623749	7	1	2.29040540763042	3.24134524819907	1	7	4.87734306272372	3.17614992163167	4.25958914461096	7	3.99698858864181	5.07294129276431	10.9571507310647	8.75697067180814	-2.46092619902225	5.66367655156444	-2.05177479482874	2.622698302879	6.79204981479945	1.79360893802158	7.13336589256845	6.20762087840273	-5.02942557812637	2.28355292265642	3.45358681616952	6.5418756876364	-3.41110202588455	-4.44915126218537	5.50596341529278	7.56333952496166	7.73463023532622	5.79799484684465	5.09883130018807	77	1	2
146	5.20663984997834	2.16897640475692	1.83569448037728	1.86312999672917	1.02997226416538	5.28441703118816	6.12528582114064	4.01650813594031	2.56941606663889	4.20189765702476	4.678318325945	5.67561009920163	4.94297929024937	6.69129822942806	6.06404028357224	2.47554702275952	1.49499680485218	2.39158137431103	2.79622357638775	3.51009796333485	3.82311369285533	1.66497449494511	4.57490339637518	7.80313633022058	3.15190643362076	9.35980778991094	8.27213040907902	-2.43365862939449	10.9075177567798	7.28232330828478	2.91146281897093	3.16820707757736	7.66761693197066	0.0538431018951279	2.89944571009391	10.4398432035991	4.00719869454127	2.40487484678994	9.4722925242423	-2.00066991781587	14.5771053099775	2.12431685750682	1.83091260173667	5.03911394732896	8.98784366439818	4.97387087437006	96.75	1	2
147	2.55324334865291	4.25496588122001	3.53783925933075	3.46873626594168	7	5.04948512264322	1.78180116911398	3.70430938951422	1.33582263356225	6.32086457074223	5.87876340307902	2.36502762740923	3.57828945670766	6.84715508826538	1.89948008667302	4.165729073599	5.5236697185734	3.85405016592339	5.88407879063593	6.60236005049831	2.72889714308631	3.48603607167529	5.20978211814042	9.4472327213383	2.784578012816	11.7714618247558	-1.86291881852336	2.70771048842924	3.09718519254661	7.80478434864057	0.327101318531062	1.96618568609574	8.81121934576284	3.03557654009186	6.1272224493026	8.44563702123402	3.63816887507023	6.48076945535295	6.63164626528551	9.761619949993	4.52619258484	8.42395810749478	5.04742172749607	4.61225720950738	7.34480661168571	7.80996614156045	61.5	1	2
148	1.88854480872371	3.82665274046613	3.61182147134269	3.59474610905315	1.51741033032674	5.04057385832929	4.42878535467268	3.42911537753758	5.26749296447305	6.80825394082955	2.19818084129623	7	6.13054709935858	7	2.86789207143577	1.72040969099293	1	4.85310910448907	4.65322834908512	6.54520125112179	4.45077859235689	4.40400116469872	3.95806620389552	5.75396716641757	3.21950618261922	9.36123701629501	2.9579970610072	-3.99587443595028	1.14498270698678	1.8964990325823	-1.22855093754285	4.80197938029949	3.21192685889942	8.36593609679385	5.11275613282002	10.3497851780562	1.93836763752908	3.46231900542795	-3.76163819788301	2.89929480506029	7.38639881863206	7.19499743081249	5.64360690282372	4.78132029015323	4.87079680268644	9.99112988261019	74.25	1	2
149	3.59343378953352	3.84813098420175	3.05318175462553	6.18586278142846	1.76010274881978	7	1	1.29888534666876	7	6.64335089488678	4.43066339453839	3.74836593372103	1	6.53606085532948	2.51363514407378	1.81257127037804	7	1	1	7	1.79225531040359	5.9503899628843	3.14405921124671	0.655333310159288	-1.92607113872639	8.03609793247467	6.33878490341375	5.25032915882258	10.4292413062629	3.38271480533458	6.09060366177365	-0.312148530348632	6.65043865844031	1.17148330897945	6.30231236436506	11.0078179956519	5.14094813113852	-1.04496673244047	7.47403137304311	-2.3967948003991	2.08059512256956	5.55627375916258	3.18664145638426	3.54785051340887	4.00793643999665	6.87293930726613	82	1	2
150	4.43147204189953	1.6516759661959	1.12855788636333	1.6333911178884	1.64761524723102	6.40392505085902	6.65972573890697	7	2.90254962228209	1	1.03059759903784	6.13871019855	4.63211524914768	5.84209090736168	3.2337262827329	2.72163988420925	1	1.79828386262522	1.80028767913731	4.09784841501707	6.82334270281727	5.54361381155097	6.90594500094423	6.18245045950247	2.67699199994456	12.1847721723596	8.632141877138	-5.0695042980005	6.46158158787239	5.66695043735449	9.45369399210133	-1.05341200174098	7.39733132223427	1.01334388407668	6.77126706915851	3.66817702979302	-0.259975909260317	5.71214213687337	0.222274589117367	3.57655295674444	4.6151851284326	2.51420575509139	7.34562931739448	9.99406877239313	8.54542083648968	9.20449267051275	89.75	1	2
151	2.79444742625573	3.51711552349579	1	2.92253862881972	1.43715455070739	2.0424647816034	6.46730394875121	5.90372243933247	3.82953838825643	3.47961948847881	1.41271990643961	2.79185448365161	4.81823967516216	5.37691264548948	6.9638579950433	4.14077278306659	1.34526202948861	1.46387010502324	1.75092016934857	5.53411344733431	2.40911832488576	7	3.67034138274119	4.14078596616861	3.91172903271739	10.5607480090611	1.27889716197432	0.12502659670375	4.90042827629114	5.31479607699242	3.52073249626374	5.17943995892443	6.10934293962085	6.173737110519	2.51008076109953	1.35924363712707	-1.14279432979794	3.35629232368262	0.142326212311436	4.15559804918425	5.21952731488543	3.3702489143731	4.60227759675061	10.9321615235962	4.89113499810087	4.35108725655111	81.5	1	2
152	2.97502378243147	7	4.47248122218975	6.428294092432	1.70788251302449	5.63793856082933	4.09004367821266	2.20316877210802	1.25118780302567	6.14660898626764	3.92481223503346	2.29677364526265	5.28653207097343	4.12530897989331	1.75681831826609	1.48468660296391	6.96200129143653	4.05631390540225	6.19153525363044	3.11598944676078	7	4.7942348727644	4.2333965181039	5.78101594364692	4.02292598813682	9.76624505996558	7.84153632556376	-3.31149133544862	-0.622106452270561	-0.622609302932972	2.71170559783128	-1.66453545064165	9.70778665273629	0.428470619851582	6.18129537849118	6.47846652333058	5.97243753455913	6.93843101097926	4.23552704582561	-3.10425232041647	8.20964124225959	1.38581020634087	6.02931057994995	10.1107801496183	3.62485218493878	7.79978862746741	74.25	1	2
153	2.88829527479759	1.36759808359746	3.50188792572679	5.64110319753336	5.2821506852865	4.35403022783465	5.61371000645055	3.92402851352095	7	4.2401958423567	5.07597403591058	4.67995647300153	4.72899375817562	4.38388535226259	3.12004305512797	6.53683625509223	6.26998190957044	1	5.02838517971105	2.52926547382746	1.22335115524873	3.42952789886845	5.69062286337205	3.86232032723188	0.171729665702813	5.45342607440038	2.92733391179436	-3.15091001871888	7.56745090240191	2.36644795534601	6.01260327331639	1.58561989507793	10.220392828712	7.25664767334886	6.02486963558432	2.6018721481736	11.7046995944746	6.3204422601486	4.78072662084278	8.12839548889252	4.92124594530069	2.81697862497588	5.16434635451387	5.44928250670647	4.43869258708845	1.70892930891136	87	1	2
154	3.50064150118004	7	3.77392909005173	6.12174080515554	2.33549748680033	5.35987179921878	4.93561743629255	3.70309293219963	3.1121800310372	6.65918540428222	5.73461094025912	4.35150934546563	4.11624805021736	3.2046790533695	1.19064981347514	1.88359270828779	7	3.71568247655454	1.69231889119167	4.45567396088899	5.86571016202859	4.66916884570187	4.46943283676362	5.96114675320756	4.74614984647337	10.1897914872295	7.30685980875016	-2.02559778308219	-0.467799301265047	1.33743705451966	2.70109847977392	6.27722334481974	5.8327268767311	0.464968680879878	5.71480771073712	7.45820220541112	5.66524736128898	5.67604812358668	4.85790202713672	5.84222177957446	-2.00175275229254	7.64134495384447	5.24777151251145	9.67801839106612	4.35947863965658	11.961274084812	85.75	1	2
155	3.62975721907088	7	2.22689449891609	6.70955023689042	1	6.44601617239569	6.6630200058052	1.88844648717878	4.68824901550097	5.60216866906537	3.8120131878468	7	4.6960012397274	1.84524806943979	2.33949005477594	2.18518209359991	3.83867504932078	1	6.57603161544766	7	3.8995507142691	5.4544743971698	7	4.93946212547169	6.33710147469351	11.1061762412196	8.67599561894976	-2.280520762707	11.379403884813	6.08276008816751	0.741625867644993	1.06216858299478	2.87510527644089	7.64057337583968	6.51684083644818	3.08004276538572	5.63629615827619	3.22085685014003	8.07393894593782	-4.37297991433812	-2.64985715273511	6.47279660543421	4.12107062672575	7.75103161996089	5.08646657275431	9.18330893720436	86.5	1	2
156	3.25358776888843	2.57500579879006	2.06034902298388	2.53281963427541	5.37327265889826	6.18973997825174	5.33458948973885	1.96801376388034	4.73399398906683	3.78091828150913	5.58348329420292	5.24900870715808	2.92070754565201	5.24106608150951	1.03549953433056	3.34611025278504	5.11230030095993	1.15666801721599	5.01400548438277	4.92275658955011	3.55766572591933	6.28228574422649	5.18671692417166	6.3841198220317	4.92347787230668	12.3024514434618	0.355066767368476	2.49511181115805	7.57213977750356	2.2754143436426	7.79613812921317	4.330188372196	11.3111293312161	4.65700698555232	1.43357054993606	9.99061561332073	2.8735953788561	0.905427701085585	4.72162623566479	7.38021451755876	2.75974028069491	3.78272187515379	4.20206833588271	1.99017508336579	9.24345730140931	5.53759683528622	76.25	1	2
157	1	6.7191449312062	1	3.61650113908378	1.89668737653846	7	3.09543263285006	2.69856588842224	1.87131388510611	1.94763801773615	3.61999434453262	6.11332596936622	3.13806388322641	7	3.49619720422598	1.49495943588583	3.61377399407836	3.07829629905078	3.89980278400822	4.47065213752491	1.5450190592549	4.90069593606065	5.07198848944118	6.26433303289343	2.4232552009213	8.71963657134102	4.51183643884777	-1.39630796306746	4.06760027488356	4.65179871730358	0.849521049331951	5.49543504954673	10.3358831839096	5.00562055982234	7.63340574571877	10.1134894188618	3.57628109348518	1.395270573184	1.8141191339569	6.80660019702011	-0.605940888821873	9.33679177342009	9.4830773501163	2.481932661077	-0.860228223644762	6.58912871775152	75	1	2
158	1.34066196171977	2.48939342065524	2.99002452550166	3.70864429219732	3.03135412447929	1.44091343234557	4.01374527498578	1.97413514889396	4.23865367452105	2.21777145897127	4.20545802945958	3.83442830879493	2.64735060043543	3.58645318791502	3.35863249867892	4.41565173957866	1.46322421781442	7	3.7405122983279	3.274718822615	6.48536070347028	1.98859007542975	7	5.60018999331879	2.81610637546558	9.69440755273686	3.34936478933237	-4.57155335991223	4.17448395610927	4.5270940203163	11.7387288945512	2.1276128977742	6.29187799083041	0.563054253707113	5.96679483156789	9.97903417020768	-0.903316214739155	3.09873216998648	0.797793899373865	-0.961211816625073	-0.794390570569015	-1.08775281593903	6.76736705560547	5.22310600067065	2.10665876539419	1.33348702102746	82.75	1	2
159	2.14428054668365	1.00412317213307	3.91912036508856	4.8994284738061	5.42122241985141	7	6.68250581963866	3.78125308604402	5.17831497149084	3.63276511579067	5.19425626149844	4.47914207587076	5.53599649718655	4.53496516442217	3.40577886087849	2.75507728185833	5.8092510676209	1.61789435661192	2.9477144861485	3.23509597822296	1	3.26705350024859	4.8457094717809	3.91906053663303	0.713536518786859	4.9502945375107	4.48177485327142	-3.86820276066659	7.50936836296349	-0.235878263083198	5.28038508461507	1.73657019935817	8.97763502001879	7.36852540191601	6.52664138706365	9.72424431819493	11.8648195626203	6.25060744172833	5.5245233434405	-0.958585131273959	4.66263042735206	9.76877320136213	5.49973107302554	3.43908825897164	3.76979393223018	8.75473526552139	85.5	1	2
160	1.31132740912477	2.18719400648356	4.06697871010625	5.50598015035176	5.69746434653471	6.6688755473965	4.74423856789955	1	1.90216491238139	1	5.22263508000282	3.62260589809692	3.03897764573583	5.58046673727845	6.34856935828996	4.07797356631487	6.81643588342917	1.78106645731814	1	2.66178050943048	2.44165942246806	5.31189953657472	4.82472991301888	5.14700778450997	3.67239994891819	10.8160049236422	0.297553480302576	1.24162023211597	-3.64388905466031	4.42490910100068	2.58183337636383	1.9793894591766	10.0914646455631	3.39554371806675	1.77389455117279	8.13560018363167	8.43408745126768	-1.2508990522753	3.17480496300445	-0.032163147393227	8.94406793663861	4.4294737603018	5.69089327810666	4.69507969498858	-2.39902199302026	6.49321875888645	100.25	1	2
161	5.90086808362387	2.24370858047873	1.17980162517229	1.50555248323784	1.29387613577934	6.41730912013049	7	1.6785254634652	1	5.68002215356257	1.59598533294346	2.77577642910433	3.82259118980605	5.47042747739389	7	1.10379605220956	4.22082226354555	4.3518240274058	2.55504784583542	3.72834382336355	4.4658039734861	5.72218422006839	4.52019293253694	5.98937708565655	1.92340742092566	12.1602033539278	9.4563262910661	-3.54321511653124	9.92396012344307	5.87695113232001	2.56936736542568	-0.204786274568452	11.6433491982858	8.56365534925934	5.68022099243476	-4.13599026793843	6.72869333951577	4.56057853999373	1.51391121136822	0.210018062552621	1.21787958940616	1.98680015182221	5.56665348018909	4.09494461607453	0.832179378489017	2.8137302724948	73	1	2
162	3.76976266295011	1.6674518319106	1	4.88650293832759	7	5.46950764581679	4.49607155657393	4.58974588165658	3.98587877881472	7	4.83036074108209	1.90328419296199	3.77792747941666	4.83178648273346	2.13553832307523	2.88500548787656	5.49915639952413	5.43395939565318	2.37212988099292	1.41147732742357	1.43505850013874	6.23115908218043	5.10234921131028	7.9883824088158	3.24992289909045	12.3561781274986	2.80168872273897	0.409646408800641	2.62436052329213	-0.612027860828779	2.84308440526673	5.27411864042815	8.56945466324264	5.27259394277764	5.53916391773356	5.72050041864325	1.47372668739861	3.3293017814103	6.98799105296954	0.330305141548242	5.27287118287573	0.440566839426866	5.20921931093531	7.50460208625277	2.11429464723408	2.40598993214535	85.75	1	2
163	3.01732218924641	3.47228658833155	2.72382222913205	1	1	3.50412472558099	5.76539027000173	2.35453184676887	1	4.77930512364503	3.35444503363621	2.75228045044234	7	3.56283524764847	4.13831990435634	6.46896373480018	4.93224815431889	1	5.67598470017383	2.54233054525651	5.80960556188947	4.49657655304975	4.09439786161363	4.49370686583772	5.92735103421435	6.51714248853902	6.32293135899175	-1.04825218100022	6.12188594363913	2.90938856220985	7.52958309221259	2.50981684891669	9.62914155699368	7.20946227233673	2.78435117000564	9.78583659455102	-0.727023942005254	4.5351485007496	1.30828518041146	1.59112827251548	2.57890796977702	6.82990697326899	7.01413436048317	9.639676828901	0.52443165669221	3.85752466875012	63.5	1	2
164	1	6.67386637820784	1	3.66049775247859	1	7	2.98861033631765	4.80089214751162	4.67637998743585	2.01825556907719	4.99662629089497	7	2.29874444626879	1.43031731399197	4.83795624982264	2.79174006660473	1.7643459402802	4.0324790467921	4.53378512010167	3.23737967976502	2.30809299950225	7	4.95631676991015	5.24041625205243	1.97091670568768	9.10509452961868	4.4678965049135	-1.18888785023403	4.65670916074677	-0.673698768240675	0.562625291492258	2.99510118293009	11.3215603395569	4.50877407628548	4.93173824354623	3.02848997096291	7.85488417392255	1.14292568354493	-1.33085108180681	-2.72350122289653	7.42829876404891	-1.88703584255883	8.46662707146507	2.88099080276196	1.36131135462315	6.51041255840675	85.25	1	2
165	1.26989505179027	1.85746285739234	2.4277389169426	3.35460430162579	4.52063662419017	4.25760966349401	6.8480479081526	4.53101871176847	1.81672593144979	2.89478116606166	4.54756229823349	4.0580412165177	2.26418726096748	7	3.09374688886342	2.68727822432477	5.66989724590836	1.62343887916188	2.03282760562116	3.21594202027272	2.87742140392512	3.95611070539729	1.99717900921479	9.26140865227399	3.53902876030936	11.4959758210745	1.21075992882562	-1.11064844646016	0.489715246518738	-0.568682362038247	3.57083019816	7.17740336061046	6.61504781048697	2.82536950102601	3.71446757984004	10.6761823966465	3.89357106210604	0.569750660533553	2.72694656535212	-1.46322856043111	9.46704109806135	4.65432264713224	6.54899696346153	5.66553383975944	-5.77112376772804	6.91691250787061	72	1	2
166	1	1.18821106241248	4.78519728316448	5.57425300364175	3.52670057426518	5.34514034538671	4.62764315301435	1.65248769815432	4.83674849594893	6.37277506259355	4.87720977383815	3.2790579507866	1.56230961624876	2.27065866399743	5.86175603903634	3.17761281058815	1.34022140835716	4.72548540460095	5.49579661360289	3.39346007115034	5.35705332610588	3.47338613195544	2.28715581792726	5.93381435178552	3.49746817182083	5.417365317428	0.214918272334348	-0.681510545344403	14.7583106401863	6.12119761221557	6.48789316759996	3.70753573736552	8.69131984568441	7.94415503865078	2.37435130499562	3.64802843219191	7.76378307997609	8.52449369104426	9.00350628782128	-3.17466613692853	6.94511399691132	5.34268989497289	5.50773516544665	6.58895764628669	-1.68332012556666	3.10619061876569	90.75	1	2
167	5.23177438700235	3.93575253731215	1	6.56376806425969	6.20767606207833	3.00442602349795	3.42170603940657	3.47627008356204	1.19734090104056	4.94062328064198	7	3.3857248257055	5.62838643569583	7	3.64949439316419	3.73196807543597	1	3.06297473442751	6.22452753023573	5.48440065096906	1.23635169643691	6.46205119197007	7	5.14148805757333	5.35685216741766	15.4733522315983	3.26487017639678	2.0357212044179	-2.59109215466385	1.46040236545706	4.28152444639401	9.75507264286736	7.17348408055205	9.43075098568027	6.41465737995054	2.094416249531	10.2058405836456	3.9773667653601	7.04960370842718	8.32417465775375	11.7719539160134	1.41333396150331	6.78788990530365	7.28839081465068	-1.06599130672401	6.98061399798576	63.5	1	2
168	5.11901430974357	2.89891308127674	1.5615307508212	1	1.90191305594128	6.2162055419094	4.13743887124837	6.67891617612182	3.66601185964691	4.61665766630052	1.1785669183054	5.7577694195331	4.67930454137857	5.47005529926784	1.87932931394548	1.31357822206716	2.16972551282724	4.29941550549102	2.558014460098	4.53957572796464	5.49859481342454	5.35694831807207	5.96339959516878	5.98893198695135	2.64137145506575	11.5820590913048	8.95078538438542	-3.76670367325998	4.46409091246404	5.75105368805911	9.45025842091209	0.406330478195001	10.3895469685208	8.57021239290631	6.56021794366236	1.54454520216347	8.92567227193562	5.19021109522284	2.74471942570982	-0.121082672537382	0.890793588798571	2.94977865789812	6.58845227690414	6.01794826878625	5.85236311052368	3.37539728214352	83.25	1	2
169	1	4.46100330780213	4.74295222572337	4.78898618854441	6.69208053647931	4.00482748524593	1.9777200052876	6.25687557840765	2.90626014870066	4.58825153236834	1.11135531251272	6.4089574644947	5.81697610453031	1	2.30872174182342	1.53232910838227	3.71127196237026	1	5.25736042253132	5.46130023135101	4.73776128373597	4.21054405367336	3.99893540423792	5.43788142754377	1.69176858543036	10.9018279782524	1.93159081193489	3.64678144730842	-2.3108412022298	5.64013709267171	6.80828028882431	2.08872469834325	7.39258539174145	9.30733800047006	9.990101622235	1.85707910132084	1.598944200434	2.25858141588525	-3.22729274744807	8.89288664359897	1.58667896115936	5.38199798456101	6.45593426263256	3.46748778890715	7.23028669456391	8.47449265832728	59	1	2
170	1.56617926819821	7	5.15883754646232	4.14134104401217	5.1466463396172	1	3.60937647599885	4.47399893570191	4.34715594325463	2.83070186758108	4.90128614672112	3.62396329384909	6.89807916788848	1.17603393979951	4.79709536050211	3.21208185337933	2.46425155100133	3.76092752466654	1.65609027491646	3.78790261718527	4.46909710297411	4.00421784562974	4.38511620718881	3.34176966380381	2.30599035065512	8.7527067027301	2.52810771006442	10.3885760426382	0.795965491173093	4.50475796668171	6.97094395470021	2.68072403266526	8.7988089223567	3.35448508686324	2.81085281230918	6.43237980554373	8.05068611866695	-1.35254649386325	4.63636760220254	-1.52453826698728	3.41305422964512	2.76021311672448	6.65350890788193	8.74757814011726	3.4349862585429	4.25627150634404	79.75	1	2
171	1	1.57439281431169	4.26537987147841	5.96626476661629	5.7347698120106	5.86018687694115	2.87965584520357	2.77005225421285	1.22527344135626	1.79390655857242	3.76160600573469	2.84942290189394	5.49538688794839	3.75879363362339	7	6.56430034461702	1.66298441291298	3.04752764235656	1.41372292005697	6.55773777297768	2.10632689437376	5.50674779684799	3.7372463264071	4.885020580253	3.96400352675589	12.111485720246	3.01684271683997	-0.246843410838469	7.48496118626926	4.37242829588507	8.50097127954518	1.81069940711637	8.32752773099154	3.70294044674772	1.65420233310494	1.29348194409991	-1.66222446190015	2.57727366003811	9.1470090395977	3.85236474382825	3.05490258087796	3.96950363696421	7.31032117607304	8.50492598046714	9.43004717176155	7.96819955819548	69.5	1	2
172	2.67818273398469	3.34952078648934	3.44018406383004	3.33789784335264	1.97826777728432	7	2.15386431324033	4.91620972508454	3.8639581796968	4.38777782877541	4.78644467231423	6.95045646741077	2.36949646365626	5.57160835363503	7	2.70864350590109	3.98388268119398	1.08396351421081	7	3.9161946500644	3.57385013661797	7	2.30250027411317	8.67118039493215	1.21569843347745	7.99075834649324	3.21661311892311	-3.15635104412858	6.72164202205947	5.5636387784644	5.44448775855409	-0.194931541386468	6.55093852068376	4.72841080156062	0.140968937974974	4.28405886875321	-1.02101644593112	1.13769542824847	3.47721534109606	9.07970509279561	13.3778985250348	10.3574960143423	6.12867260503195	6.49639428113823	1.484135232053	9.05157579207509	78.25	1	2
173	3.65762867540772	3.54408488091865	1.47566873239499	3.75178620717484	3.13320007238025	4.621595924365	5.09306166208992	2.70509887838393	2.25501866718011	1.36678202357446	6.61421385333197	4.17805730042954	3.15207640180014	4.56512476977315	1	2.49234151121208	6.19129072408708	5.41871381849465	4.02876401933749	1.64178940870209	6.73826137514258	6.74094040592322	3.88575223038163	5.40336519885462	-0.81276422031442	9.00919533554444	1.98322266896367	-3.95055430173955	8.46247974106837	6.57178514745382	8.2728937745624	1.54898534184783	5.37730227806731	8.03386956260728	7.07781667542687	1.47200206288476	1.59327510186125	7.37551175698963	3.85062173871543	11.6375102586482	0.500152669599387	7.21356746177186	8.17746997171788	9.23927580350696	-1.4224303130178	3.09575573338305	77	1	2
174	5.37017171888138	1.92809329508658	3.37203171234356	2.31275278013729	2.80516146846658	7	6.39986695464262	4.96766126680105	4.28754785231605	5.3760961333583	3.03511615263376	5.81376790459309	6.31720023509799	4.84498271261799	3.51463693023121	5.63748668854109	4.27864675515768	1	1	7	3.63271528255307	1	2.57215178928121	5.86443178908894	4.7664935293751	6.26140687184896	6.10029529399376	0.612867718245215	4.9987137293861	2.69166968391252	1.93559769783182	4.90018595107292	8.78349685210321	3.64140007097964	1.73144002755734	3.31821468199844	-0.655652766897552	2.49770066293434	7.88843895550569	8.30567239315164	4.18562651855472	3.92856778914206	5.29780928434757	4.29680856918155	5.9174949408119	9.13543566677071	67.75	1	2
175	1.18394267503898	3.503945435858	1	7	4.65533147844252	4.8607604225442	6.1172741900565	5.84819405315358	4.54342896731112	6.31144918115214	4.28314563343012	3.85244740279879	1	6.58730342253246	1.37175834208387	4.03199954615634	6.35835601510392	2.34230825016414	4.10332066285163	3.8944631500626	5.45561070979803	5.74188067031179	4.84350251464675	5.09391871360491	7.82120004273485	12.5050053361905	-0.857155242415408	2.69867565913303	4.11682520324251	5.33864825118371	2.29507732671906	2.02919446987945	6.74340318668342	9.03013222237586	2.34548258380991	11.3400996398267	7.64984442813546	0.58469645584719	-2.1976853447458	0.459347270769474	7.16891798260975	4.99335280473464	10.304284244344	0.900773026964707	0.466470432026765	0.0930487462013261	69.5	1	2
176	5.55766052421061	2.27092896698538	4.08315498603369	6.21531032778548	1.74025932051791	5.30973648197613	5.34235947119943	1	4.73453442208091	5.36194206922683	1.46449966320022	5.85493827030529	3.0702650008262	7	4.97857462806448	2.61912052191391	6.42269271128252	2.1244041331152	2.47948221206788	5.34611054811425	5.96517540444877	7	3.72849251683596	2.39136603521382	10.6944202891378	14.6960748242501	6.77297084145871	-2.23261484034338	-0.553194098819576	-1.92439734815761	-2.0272184276179	3.48866918615429	9.91961890517314	5.30573887610467	7.57410037434096	-6.38650092874801	1.97065109904589	-2.82654227806646	-1.77040244580948	11.4578401801155	13.1466243947214	4.58435984553464	1.59150946830839	3.90705472184916	0.968105208569771	1.93011900803613	85.25	1	2
177	2.38603488363946	1.36002722345345	1.88516052637552	5.94739857286092	4.9966658649065	5.73885823232521	6.43138823621923	4.36102202423959	3.57494730270566	7	7	1	3.18801393568069	4.38502394849069	1.01815160290688	2.10387161449015	5.85263619389115	4.32506047740358	1.31288915967025	3.38329970999475	4.85513245069521	6.79610573572254	6.41607683552967	5.00499469745311	3.74492069560608	12.125220515712	1.87213669428004	-1.15376445859441	-0.681643376747103	5.79032589635789	7.40993519712172	-0.678759186094525	6.46181093001343	3.03466106874615	6.47457586065021	8.86967406320239	6.32282056473159	-0.656290599443372	0.979199719723417	-2.57852197861738	4.32607609799856	1.07179438373159	7.28567434887034	6.90675464303474	-0.573496287143361	3.49035970590818	85	1	2
178	1.34583055363753	3.4522341678957	2.51435492185433	3.30865543845525	2.02004569693068	6.13400320758429	7	3.52788519670492	6.89109789111485	3.8738568045164	4.54852584864337	2.39077192010386	1	5.35699261162034	2.45291257669661	4.42080172496129	4.21404100135893	1.90264858748449	6.70788511729093	4.88704130102293	1.35914518846367	1.84432710270219	5.63443031588626	5.89079491026911	1.7197295229159	8.7118326233929	2.87973398088078	-3.3239484573167	12.2940826790076	-0.0908693591028262	3.95328489946225	1.59500817227389	6.10458846539857	1.81921597909536	1.64907222477961	6.09645937692555	2.1512407269841	1.77040717437171	-0.908910105252998	-0.198715813447903	2.99702209523991	9.66362638586373	6.63622767156172	4.0994759362835	5.14932358197314	2.76056143937105	75.75	1	2
179	2.21745115115187	1.50176324401017	1	6.71481882670135	6.41449294636921	7	6.61035062090351	6.45261944295565	4.21243244643775	5.51291149352335	6.93404008722368	5.28074721142087	3.14025636904287	7	2.96035945986302	2.19201676597736	1.92893136860761	1.41068159464611	5.37192971405734	3.97412241381653	6.33520269252136	2.8260087451292	3.20105507694074	5.64194772231909	6.302114393407	12.7007495549292	1.68411154343015	0.841336070667607	-2.61996151697985	6.20854663868479	3.79036194303307	2.08169845035708	6.72664345867036	2.79286597037897	5.29485965752286	3.55686477741191	1.21807000353998	1.33970359498671	2.49917369967572	10.9241263028217	12.5179851851358	6.12028017044784	11.8280843423052	7.20236820903483	4.75320457585642	1.96252986913226	82.5	1	2
180	5.74724301086604	6.32218997605964	4.68624873097948	3.51772012511754	2.35332510229459	4.08330545598992	3.29496026341702	6.27668695186061	3.15309722219112	3.46719689542352	6.65362062645478	6.25901551933164	2.99563356990517	7	3.3983873303954	1.46126297250203	4.15198765049994	4.59260168704497	2.97808858219302	3.53215961246098	6.8965490227349	6.62579803653903	3.08070280159471	-0.170555496896013	0.235332564630812	7.48741365412635	-0.909807477553975	4.29240783392269	5.67979549509779	1.23272777971892	4.12792813264167	2.77474487221271	7.70717500551064	1.07120707483239	3.21856060679497	2.67824193052134	2.64909261883012	2.30903129250015	-0.432743325993333	-1.65164022531985	-1.3040575442002	0.181126967256309	8.96618295244058	6.85332280362355	12.161760461087	6.88010924269185	56.25	1	2
181	3.66815732863646	4.9677550456372	4.633849420556	6.78347159104083	1.21844500170416	1	3.7025040781733	6.04578632295194	4.34691264980268	4.73444871014855	6.04454760822654	3.85006820449881	6.71696956776674	5.97200072286218	2.34197132251699	2.838230118916	1	1.95244330414504	5.55675697129989	4.50439858851025	1	3.90716030559824	1	4.09650539010596	8.08895667247139	10.3444288754862	4.80599873806678	-5.19729090748305	-0.575373607141569	5.4854209066433	2.45986099368048	2.50582404515865	7.19117580976273	6.76981253556281	2.47947226659227	4.77701711758632	12.4599442720183	3.39880609835523	9.54884161718713	9.57523741118811	-4.62151888831135	5.09558681834721	3.71035454642045	5.40357373579408	6.30076216486962	9.0052540986669	90	1	2
182	6.97216421702436	5.20924367911627	1.54947256093641	6.94789717969329	6.95591111062464	1.96186436834595	1	5.2627990533573	2.53877144116244	1	4.64266492468669	3.01091856280863	5.89241258627139	5.8799379013186	3.030983300885	5.16064536214999	2.47481821021401	4.97227914939344	1	4.94647111732913	7	5.87574603095499	7	2.4745269419368	4.39265399295671	15.3806848777422	-0.137959860950237	1.96954305717687	3.99907951163237	7.86153230113167	8.57583863587873	1.46044091645305	4.53568241349548	10.1348606252694	1.83591628209088	2.54867289097644	4.77795084158851	-2.47879734027602	4.49202264707824	-4.33288574468936	13.4847827508681	1.94332940994921	5.89167164095341	5.05109871591659	1.2413319788363	1.88159936359331	63.75	1	2
183	3.39486169612482	5.88861239698287	2.88724955384215	5.73295300179136	1.34169593097807	4.93665781626292	3.38827758784828	7	4.28228920575035	4.87116245974361	5.68764721315624	6.90913392909728	4.3911921392644	1.57392178763627	5.08278370081684	4.3562463135646	1	3.44748146287242	3.30388652043502	5.46790889928058	6.45766715764212	6.59614431009267	5.0774826919925	7.74246754488058	6.75105914631174	13.1557041940174	4.57146675358429	-2.20639018187758	0.0180951914668636	6.33320110892462	1.77909650024844	-0.535358945824708	9.86529689357626	8.20218814473027	3.57117052926563	6.50121591007881	8.09577115559589	1.48677250420646	-2.93800478840047	-4.17411940175984	4.84765215974621	6.79188830762205	3.96678913959029	4.75478597055367	9.67128956459927	6.24477732593814	83.5	1	2
184	5.05495113641954	6.55490893361035	1.1969233789505	7	6.37157531671023	1.84474202600253	5.23711902605459	5.66837183407771	1.46508965581575	5.64232205846006	4.21829991449359	3.28771348179764	5.10853978647156	1.08656460478764	3.32703854216087	3.24826931783364	1.59538577666407	1.43121678078375	1.53455989869828	5.45074187644343	7	3.40819133276279	4.33147569974988	5.37957834783908	7.53239504826937	15.3680883997533	1.20022994202046	2.23157496265035	-2.12756260857064	4.10248981218334	1.67542916932999	-3.27181524250303	6.84033734701021	9.27819546102914	6.68552996942944	1.91208592344781	5.3411586005697	-0.120459769184469	3.29501659792912	8.4675583443328	9.06824201310742	-0.0370295806465314	2.74232474261191	12.4970979766506	5.59320623589577	8.62313185952181	61.25	1	2
185	4.97406828477957	4.59270404300734	1.48420465700824	7	6.18309802608509	2.34643332722942	4.30460795875942	3.01536372520407	1.6239074598223	4.3260494712893	6.52053243919312	3.05998108391037	1	7	6.99853041445557	3.7932839967237	2.62741576068741	1.44998800039898	2.62464443399749	2.5562075934145	1	6.3449599521449	2.83795167317041	4.76996308612728	5.3635514791495	15.2123254362531	1.48135847027325	1.21635835268715	-1.31908626146446	2.21462614039037	1.92588394780198	9.70554035773168	6.8664723873877	1.41404712819786	4.40532408265103	-0.155036144529162	11.2507717888486	4.19625519372564	7.0222248589349	9.71573900577452	-0.263950698365887	1.83018165407711	7.87969112844313	7.1387545510497	-1.35527862718888	0.139799630380649	68	1	2
186	5.30990180060242	6.85924696842299	1.97416507505152	7	2.23413613438112	6.64078395850624	4.46378918463808	5.94194001175598	2.01514142859503	5.97695092075256	5.40365258976989	1.86911953177426	5.70825245536164	6.45615326335844	2.20953928904033	1	5.25484540092193	1	6.61179343850405	3.13384480822223	6.06709334403669	5.93169603426289	2.68881649211187	4.63163346751046	5.20195470451682	10.3918820127974	6.90073085883198	-2.64552422877224	4.88072052404646	-3.41743637300044	6.45034642701786	1.87833873706711	2.91226615812835	7.27107011419555	4.6410551373219	3.93768367462538	1.77476398564865	2.87860130182311	7.10873855975448	-0.168133627304645	2.51659713973819	6.77836633704786	4.16672541151551	-2.45853350188411	10.2364090966764	7.18276859981179	71.75	1	2
187	4.74456147518574	7	7	4.64989067002861	2.18400796129194	5.84966290923852	2.82333145100289	1.80933784307908	3.88914543432276	6.47986247589667	3.97020697810945	5.510064920587	5.0161145377156	5.32541075586541	4.21721104931811	3.24817528644998	1.92449035539061	3.98874214644548	3.53261313521878	6.20241532021547	2.18661489160843	3.35569301331004	2.35610009521493	-1.27212242923978	0.327537547551184	6.26949151774161	0.827811773596019	4.6254564149092	9.00043333191331	-3.07285391384357	3.57462661936106	3.63859930225585	10.7068850678392	5.21986645038147	4.05810111490805	5.35852648267599	1.09790009338232	5.4023837789262	5.37507832462243	3.08673239033614	5.29652459383272	8.91482735207693	8.91243451311478	9.04178459313681	4.16221436315567	2.07951159122298	61.5	1	2
188	1.86622096566385	2.5780155763139	2.90564280586281	5.84401405932598	6.28120650123265	1	6.23144191111639	4.46802102298534	5.7857247974125	1.83127804288351	6.0310167617544	4.28523349712221	3.93170277531505	3.93293463018943	1	6.22272156113544	1.31007201449285	1.165475318578	1.85643102943759	5.31623264230134	5.97886219505053	6.67940059955775	5.27928920243444	7.0944988484475	3.8581465267023	12.133746567858	-0.0932184045635858	2.25295539912966	7.13617211804212	6.1128493328225	8.13179243295976	6.15924240523386	7.08556372627412	1.9993022316331	0.612551828387658	12.0626152738551	7.14732726345233	0.867324377488307	3.82490769626077	-0.825319906147868	-0.600293741538812	-1.51817154076853	8.00722294428798	5.71599213499099	2.73405664848808	8.79338516457809	73.25	1	2
189	1.11330236638639	1	4.01646381266101	6.31859594540483	3.30416350230143	4.61125211712409	4.3706915624704	3.09969552802311	1.88366437811582	3.70321025512905	3.91579380430165	2.66521968092762	5.10618449633047	1.66108702437271	6.61767048982445	2.44681449942032	2.69824268832841	1.6539392932799	5.18770754617803	6.65744902187631	4.74458081913497	4.60733400266103	3.56954563247805	6.06516686771382	2.0759838936641	5.50036581276164	1.97293635464279	-2.69210189402974	15.8295418016277	4.88417578517133	6.5317944929591	-0.45607506857742	3.83968398871128	1.37917896008043	6.9077841498006	8.91918578805246	6.48974533493166	7.06082046608595	1.37940668793614	3.26854651979956	6.01663291535933	7.17311492328952	3.27647294362977	2.65760330134516	3.12094642600626	4.63833005312627	75	1	2
190	1.89471592862023	4.11784076846069	2.11026961523569	7	5.18593984205592	2.37160455010677	1.32095858796181	4.87510258320362	1.8662268477528	6.59140514129661	1.71324130532398	4.60810989708791	6.18315974415968	2.84327941893	1.27236507418352	5.49896558004317	2.23257806750589	1.57290655718487	1.94193499757795	2.46160204221271	5.91863005623824	3.35630975724829	3.76357015970199	4.35985730808691	4.9535819969359	14.1289786309655	3.56146870603208	-0.150278272323328	12.1151229181011	5.27365847409757	6.60888917548042	1.6577983758398	8.82111231528956	-1.96370848417992	0.913038210121811	4.07658408017814	4.33482470906878	-1.93208634586104	9.34394224974846	10.4171911114142	7.06853177628957	-0.506383428889812	5.52202494125841	6.81496617799594	2.85185770869556	-1.65740299707678	63.75	1	2
191	1	1	1.64809139998533	3.59056711057209	3.41713796974231	6.88590716105307	6.07287215563225	3.69379398520389	5.95480910086813	7	2.80356139133918	7	3.96735440788087	7	3.19287720750468	1.23317148143455	5.3897684170926	1	1	4.15787405685631	5.07216473731859	5.0269295440323	3.53651684395425	4.42139600053717	-2.37716744939697	13.4865483870008	5.42980521103721	0.92231515503268	3.54010001926898	2.59064088090853	12.5351718239516	3.27714075964675	9.6994995821525	6.76213502873981	4.91183040271929	-7.15732445013951	3.81988257773654	0.952950181335135	-2.23441651743844	7.93723453867975	2.53209870053088	4.42722873617555	5.6910129391507	4.03782990143477	5.52917308812675	7.99667494578338	55.5	1	2
192	5.10725339752548	2.70471629441768	5.41979805288189	7	1.08966039016593	4.08362382218859	4.68029442227703	1.31470307409246	5.23843962402153	3.24610049189015	1.60792396348245	5.69445225166913	3.40615618901728	5.87646928487175	1.73703913457827	2.64785694823743	6.36969664366654	2.35674255467452	3.16682266726886	6.22995451230166	2.76893123720231	6.96625113018325	2.91713840044203	2.00963243569544	9.5245843406184	14.6491672983466	5.48282451415069	-1.77180743501447	8.08151406310904	-2.57178541333762	-2.42861599001739	3.12987112865106	11.4969507020897	3.4357342383652	3.74624060793249	-7.88073561872712	5.93345181359315	1.45102423019014	-1.25218829260288	-6.44150751634874	4.09187504995696	8.36514197243502	4.93856649689249	0.854931348008251	1.20453068695681	-0.323609901992893	72.25	1	2
193	3.3631933134271	3.36679164954627	6.20804718852202	5.8110055854702	2.22654300966333	3.72966432321781	1.10343602677613	6.59736853538371	2.21756383313174	6.38113375524411	6.64704780159363	4.99317165212568	6.71602491322331	2.13687277322874	2.66057915497602	3.68512662486233	5.39947043912275	1.69922892518738	2.93713193913392	2.54021458077696	1.45955338245483	6.59941947821998	1.56549962408097	6.03366113543124	8.22168371521257	12.81076128585	4.59836008439016	-2.36706080024085	-4.15375531633338	5.76807308301121	6.02594116838441	8.88865100134401	8.25196717403352	6.13504041469026	5.19134870898552	7.70303937433032	5.29090600244772	5.86580045668208	5.60958133037497	0.82153362895492	2.24678663688256	0.968771914435845	6.84038206098825	5.27738335227079	6.40815933403295	11.2187386627443	72	1	2
194	5.33312879723861	6.40351568828561	5.9886953732174	4.41727287155791	2.90649221100635	5.1098103868903	5.11203921345686	5.90246083406062	2.41110363520878	2.2561710260479	1.01141271468005	5.72030157736932	1	3.3264498891933	1.5845266203153	2.74804912644452	1.72134674580679	3.56278694759161	4.47220218497778	7	4.80719921208776	3.07896777888693	6.30609282879495	-0.318278941764621	-1.13469165660482	5.48485356530785	0.123943787614885	4.3526015776121	-0.623195539192271	6.8975813409258	2.963769798099	2.2890313830746	2.34493166580627	0.457126438098413	5.28615482315998	5.36265312337699	0.594502427080099	-0.0502829526304966	9.71349219128294	9.36524739108144	14.8945701553042	2.7134219690278	8.92149895793671	9.55962965727119	0.799700699827843	1.937467181047	62.75	1	2
195	4.67465810503059	5.65595383818837	2.75142114496489	6.67406986889006	1	6.52045418893798	5.69955481436779	2.12661315232554	4.57158998528925	6.30051013197337	4.90458213079556	7	4.37376837198219	1.56569046364291	1	2.56558726894101	3.02606879255114	1.24513397282745	6.28821587992595	4.76330320259457	2.65599252725473	6.27480855472641	6.9508196391631	4.88076096457676	5.76099147917839	11.5384432281278	8.44300704703493	-2.59146928324627	11.5338747740303	6.88715994787755	1.82176857434795	7.10721589835172	3.17686730180061	6.66869169866697	6.98855369777565	3.08460492592935	3.29481174783876	0.920661049299025	7.89837149424718	-3.98642860920035	-5.42387257361914	5.58603905947799	5.95002713726805	7.90813334453383	1.89178543476252	4.58930274186525	56.5	1	2
196	1.14531058046401	2.40187856092792	4.94010434302977	6.7888497164358	1.76298291505718	5.13113476823574	3.48879018466882	1.15701959565712	3.67812785169878	4.53714978704783	1	3.54204302186031	2.88323215375247	6.5430189852738	1.35817191058218	3.1336924072011	4.74707781336864	1.58478704765966	5.53049972026984	2.21881553182346	6.75288671849626	4.00907375011087	4.23575924629085	8.09335078520605	3.00293235872477	4.82230861417318	-0.391539178699439	-0.680239242966675	-0.566908815670896	0.85173161219011	1.35592777088421	0.236086169382488	6.66075025214852	0.474964696495878	5.71146635637797	10.0523920918365	0.705619823830459	2.01096280779191	2.19569502006868	-2.28432461128681	13.5251161033051	5.89859375154809	6.56052750047123	5.294033353395	4.91688999971479	11.428208703522	56.25	1	2
197	2.90800195613255	6.80472862470797	3.94898200500156	5.67598897670879	6.02447840090434	4.94395696447958	4.74048887841322	6.93381367587463	1.97525356063878	2.52505858787786	7	2.82697153852573	6.6420187783406	6.03946803816562	6.23032633822908	2.16405322719405	5.21581661803434	2.51804185076548	2.84019827079789	4.22146737696234	5.81926804504495	5.02626800636605	2.16001056414501	2.15225313634801	0.763817438334975	7.72476588234912	4.01280567892103	8.72594465593294	0.0502723430527456	3.8497425999242	7.8659674096703	3.78732231281603	9.92790631843334	3.76856449706391	5.39930826848507	0.462638880052703	2.05575435672138	-0.34229753111919	7.05979976698198	5.0293597054044	12.0790575912184	-0.190071498149652	4.14011277689987	9.74925512871381	-5.24977830149613	5.20267542614605	86	1	2
198	3.24882305774426	2.92109940969665	4.95899472990349	7	2.65386934752474	2.37628613324724	5.4874872127307	6.04744316540255	5.75916215455887	5.30594824502398	6.74607506804937	4.18835314947843	4.35748516589198	5.25798997089247	3.63230972515849	3.48948103456311	5.7417079095834	1.60488256758818	5.728618561472	2.97361660255927	3.87538386168602	4.98928146965757	1.43593922359054	4.80197679452833	8.39429156795916	12.1030821355141	5.74244642591082	-2.62178729156603	-4.21834131278676	5.42215383863762	5.68040828855382	5.82766448895089	11.555387243005	5.27095657744399	5.56434974233484	7.98759435757724	4.99625310006097	4.73992770502464	1.59877788317234	-0.420999381080431	4.04692607048831	1.62006012814316	5.85665396210917	6.87592377322961	6.55838684375849	12.3139761711881	69.75	1	2
199	2.69311582411594	5.40341873161763	4.25646345425	6.95028501969856	1.93321633243427	6.38642648488916	6.42935195624175	6.04047032010827	7	6.39176752965786	4.08985577231423	5.78547791592605	1	7	2.88084765557641	1.45209183824165	6.8389340161507	1.2634609452299	1.42344245162898	5.64799158639147	1.45045306369048	5.3438546713427	3.24427743773572	0.993114543045548	-1.95818045233694	7.65879992477576	6.4876686092923	4.36082096626913	8.43697698879401	-2.19655527850401	5.34957572945665	-0.0351316521261008	6.88529791075024	2.00911097014575	5.61142964522919	11.2530582696588	1.51593500875408	-0.0368509744917523	7.14052622057861	-1.91018223327604	2.03846197499832	2.45740861524672	4.40360850631689	4.36352457609973	4.00560451599013	6.73376634653205	62.5	1	2
200	3.83147207645853	6.16102453067473	3.43130856526757	6.60005434999714	1.23046967784736	4.63960125876348	3.27190523620947	7	3.87197320302783	4.70799140739526	5.60030935141848	5.65982159927264	5.47381674872815	2.62735661046601	5.83963682341889	4.46624229157575	1	3.12580318016217	6.42123913316866	5.74453242715657	2.9606851991581	7	4.79918889011925	7.13049757795324	6.03260873526453	12.9085491297722	5.26247775073027	-2.81364730318055	2.81368328736295	5.29092388945251	8.80058465863757	-0.426847029440593	10.8617308701181	9.48983079329302	2.08752208767223	6.49704948488397	6.76192794565721	6.97054888076291	-2.25615576331742	-5.61073753793955	0.408619422458617	7.2500890734149	3.79833537522472	4.97923275529551	10.1349549372487	7.69424469657764	69.25	1	2
[truncated: 5 more columns]
