# Supplementary material for: How Are Mate Preferences Linked with Actual Mate Selection? Tests of Mate Preference Integration Algorithms Using Computer Simulations and Actual Mating Couples
Source: PLoS One. 2016 Jun 8;11(6):e0156078. doi: 10.1371/journal.pone.0156078 (PMC4898694; doi:10.1371/journal.pone.0156078)
Supplement: S1 Data — Newlywed couple and agent-based model data analyzed in Study 2. (ZIP) [file pone.0156078.s001.zip › S9/Aspiration Model Data/Aspiration Couple Population 01152016 234008.csv]

	trait1	trait2	trait3	trait4	trait5	trait6	trait7	trait8	trait9	trait10	trait11	trait12	trait13	trait14	trait15	trait16	trait17	trait18	trait19	trait20	trait21	trait22	trait23	preference1	preference2	preference3	preference4	preference5	preference6	preference7	preference8	preference9	preference10	preference11	preference12	preference13	preference14	preference15	preference16	preference17	preference18	preference19	preference20	preference21	preference22	preference23	fitpoints	sex	algorithm
1	3.36419731860147	5.52043733756534	6.2482128921216	5.72553227717404	3.07299882119999	4.27648175596779	1.73406852696344	3.47295970340354	4.14194099578904	4.05926740147121	5.82770758467535	7	4.27324986276113	5.8244359527892	1.02260550258028	6.68294982933231	5.39063442105663	7	7	6.13655691549784	2.33950122939492	4.91303127228935	1.42963910543486	5.0867252440407	7.93383718405595	1.05423324188334	8.09017812059405	6.20684780389832	7.19138005748952	3.08311831645339	6.40476035762097	0.381723145475666	8.21981589158701	3.04206123994332	9.0898086625304	3.02386886661574	1.15040516514966	10.6910410455404	7.16395267061297	-2.89382394089963	3.9557780534098	4.41040052483836	8.85141450983472	5.44750097010146	-1.09930545544557	4.09588375376646	81	0	2
2	4.55470556525444	3.52080468858231	7	6.32842532353709	2.65196916019408	3.07857497051529	6.52050315713698	3.85366085188422	5.19288443229734	7	3.37786520904792	3.15413660365116	1	4.45169908448901	7	2.24924200186796	7	5.55373097836371	5.2478481792867	6.95665645925548	3.86915942952105	4.98655691285624	2.79259148567874	7.38241469082853	8.23869087228105	-0.064690187310886	9.97959756491407	7.26856618905818	2.27768589699129	4.69584376201651	2.02063854702929	-2.03481780261151	2.16712530006843	-1.26351996457169	2.02527679016297	-3.80620509331585	8.18074243456222	2.39270491782135	-0.42584475374127	11.3715589900341	-0.796192123255595	3.40728287032887	1.31902238661606	-2.0277961296757	2.38198259455776	10.6412373729936	110.75	0	2
3	3.36855547181464	1.97710241469941	6.66628428201967	5.89565249184366	1.28626511784814	4.63560984492836	2.1568497022693	6.85217053174584	1.41538548842635	4.55292356132564	5.79323781270346	1.79109230127806	1.37258994189616	1	6.60201672236226	5.66227594820759	5.80128449531446	3.69474074206095	3.10248744926572	3.8959888419031	2.04150039789722	4.03659297693245	1.08987439575136	5.02579400765521	4.70275474172078	0.261646955753046	4.93588254043456	7.89911595234885	-2.34204239013552	10.2423089038716	2.38352532747981	6.33645482134789	1.83373681784122	5.05759373347915	2.06737798114345	6.49782555985777	1.3334873348988	7.56089075643411	6.59677841463556	9.52798090033038	5.54587752646177	7.0815064937419	3.27516289610811	7.10393407113185	12.1770159331561	7.42258028749008	96.5	0	2
4	7	2.22404757739173	1.16801478945106	3.85486524750785	4.41647431358299	3.38636999610627	2.52900102297925	3.78349438105894	7	6.91471744737402	2.50100545108684	1.14962822891022	1.33291486022039	3.5858906866472	5.7631263819574	6.02784748696353	2.10760950256224	1	2.5153788670143	5.59509238061237	3.82726614788402	7	1.23484574820378	3.38935482347596	7.03749060618284	-1.87934662101813	3.70281578649345	8.75041989936816	2.75736871726431	4.34806473136069	-4.80928538946776	0.319330933112807	-5.00181514043697	-3.35223770561927	3.90567965066332	6.64906936827094	-0.992889286061365	5.90904940954034	4.34448710604006	10.7352357908859	2.93673553224946	8.04175396130126	7.44945393513839	1.61202020173603	1.21427613591376	7.6120135795836	108.25	0	2
5	5.95653968164158	5.14244376302845	4.88295986239123	6.53565617840756	2.94745107077276	6.92738603858382	6.68305994131006	4.56741526794744	5.22521499351593	5.70540683092538	1.80776121226273	1.52988350525901	3.13134394100602	1.98146839443182	4.59020648791576	1.00936478475442	3.82803915542879	2.17438304188949	7	4.12717615319511	4.48784421996327	1	1.34465434263375	3.14363052439332	0.433797548539218	-0.160763710908343	0.960555876412505	7.42225632649967	-1.40684258860232	1.14046238355481	-2.29417445839866	3.01402200003687	2.7897100841496	-2.81207683492371	9.84915182199762	0.682345113205305	4.66948783934781	1.22903622640266	3.30169530483982	1.47606111130868	5.70011541319015	7.53477877139662	-2.11119929996718	0.86131398845255	2.72433120287501	3.52462685329628	106	0	2
6	6.20186340144457	3.69916527002041	2.21891388418981	5.12735198123112	2.99215589105979	5.5918227812376	1.82956875201511	5.14522395454424	3.78201899441011	3.56645064846307	4.6419655981103	3.2430132370263	2.04440778762385	2.33740194688804	2.97929996705239	4.49069149428133	5.57998644400662	6.59156252588359	4.86490977961077	5.6566709713937	4.49993694549323	3.71664340349293	7	7.75226580351943	0.777273355227661	0.853761522070269	-1.95304409353194	4.85171048014741	-1.83536628247595	-2.66560913835841	3.58831936133549	8.7183226803467	4.90629437759848	0.345701007961514	5.85095541730911	3.8934849081132	2.35838241406497	6.60293588900482	6.66092245824571	9.13363873237621	4.86364650779596	6.32061340557096	3.92807146925479	2.11173989652128	-0.780204686361763	-0.291093195626162	92.75	0	2
7	7	1.28597449837808	2.03752880473414	3.33819642757747	3.31542071689757	1	2.11978872297433	5.3200274665379	1.97863211365495	1.54407212741662	3.03328994311163	4.83205468895875	1.57309218756188	1	2.50791153861669	5.98686402495133	4.24971515601908	5.5430090116431	2.86983106247963	2.60751617776285	2.65991482821852	3.66029092939216	2.19954262363166	3.81850968397201	5.86992541753488	-0.237258955107826	3.83629977856059	9.55679962424991	1.48443132549682	4.3335479889967	-3.24158390902556	-2.15563197530041	-0.357798812258027	6.26151368222296	5.1294376357785	2.46158152949437	2.42203873911371	1.95796942522556	5.50343731123674	0.79661995408926	4.20749225541277	8.36233231782743	3.00059606475453	1.92569622420255	9.65576360971673	3.49511818768562	90.5	0	2
8	5.90165371013897	2.86090486939561	3.44897691061178	5.00045248576677	3.28249395954525	4.01177687824026	5.74102535291758	2.40222754051229	6.20765432911448	4.605985294902	7	4.06218260236	2.50927302316355	6.9149148167833	4.08163784934693	5.05804242481093	5.83431876352413	4.49221212549538	6.26887289827146	1.67313231828987	1.39195247827549	6.38617416101201	7	7.58194883395313	1.83183814618616	1.61178851676632	-1.84069834974874	5.83135570168281	-3.32521992840646	0.441431962419686	-4.15690693641709	3.5254975658811	0.0555636396947375	2.86654209061987	7.26145634506906	5.48278322677846	4.62393374710433	0.0597797149441344	4.03089502669018	2.27489298377133	2.86141432605285	6.17087923461988	5.96433432917523	-0.527755221771766	2.6343352222713	1.81025263990373	92.25	0	2
9	3.78686171362118	4.5885240820398	3.65454656875296	2.1925260901873	2.48417921162346	2.15529457577605	1	1	2.86229237028563	3.40578648690277	3.93503644797273	5.08408090199971	1.3144513971374	4.70214883640133	4.27980989834338	2.20546338783137	5.15401410461592	2.55233838909644	4.22168596078148	1.40701512617539	4.60288034159405	5.25630316523287	3.04614265514625	5.42711614433954	8.36263808713637	3.12422776531365	8.84851486762781	10.9832816786623	1.17130626164499	0.922099966672907	3.91226896120242	5.06423498118654	3.78119190892685	-7.83090581283061	8.55988253514981	6.4220280617764	9.17905154487317	-1.77866821413162	-1.65282663890159	7.50593781432799	5.48588339843826	10.0738027724836	4.92000039632591	1.53134776874151	4.96205934673358	4.24208982946893	87	0	2
10	4.95137085845072	4.44042121012914	4.42867419608353	2.84819880238434	2.65225201736823	3.27130696531569	2.82759674441037	2.20467793735562	2.42111040642932	2.39195939238861	2.19484139766032	4.828424303238	2.04638002503267	3.79734356243457	2.61309684432179	5.62399823797899	4.00752693916574	6.12769818000129	4.00614251231745	6.6964291454652	3.95724061107379	5.53797504523624	6.43667915183892	3.33102386117108	0.937522652268101	-7.96749202103323	2.58063641355519	5.67611112165633	1.28000957453974	3.61064532286504	6.0825858416932	4.38703871761323	6.69378223256543	2.83818468342519	6.38244186213581	-2.48621077458753	5.07862126774596	7.39199172757432	3.00693756235655	11.1676903155847	4.11558447957574	6.27368397562621	3.79136595947167	6.02541184121361	11.9203947184458	8.72953458391194	85.75	0	2
11	6.73543664738994	2.93587955738083	3.18095754834727	5.22906028271404	6.62238228245293	2.27455242246182	1	3.09263524665411	1	6.8206098545401	1.66159969054782	3.35327142963337	2.9580369109476	2.65711942140238	7	6.425789053008	5.16394367717349	5.22458659541684	1.57887776796932	7	1.16074365086719	2.51206763406999	2.65279982973004	4.15637050852623	1.93494843788459	-2.54060357249745	6.99582932801716	8.55216262464157	0.147761811700816	5.18203431139009	0.290267743337773	6.88440170126963	3.57184270694408	4.48353149664269	11.5855680143064	0.1223720011204	4.5846064740662	5.22595720904899	4.57757460206832	7.27055883732811	11.9514722824473	3.52094623429032	7.67946643705786	7.24885136970828	5.22356122793396	2.31964233602445	96.5	0	2
12	4.68403450534962	4.69723714502886	4.70948737991993	5.7898385179433	3.45545532973154	3.47728724355593	6.21219798160201	1	4.07165125552478	1.9668197897107	3.94763415372338	1.63086359150823	1.42292592422693	4.74641258142964	6.6947536612635	5.88859312957959	5.95089856982512	7	4.44038945123064	3.39751802739405	1	7	3.21749619488308	4.35437380085274	0.0722745002727103	0.0129695975679516	0.83236697316374	7.64883906580639	1.21767748587858	10.2877992890743	3.57242648297002	2.96512660460707	4.67337253489093	2.93656125983968	-0.0907459107313192	2.78776366011546	4.62668084488578	3.33733055624287	6.76659896197879	2.49789742131797	4.49668104100716	6.23464761140644	-2.79376056688253	6.45072833167223	-0.00334389464482499	10.403093228226	94.25	0	2
13	6.35029963055263	3.84649342173464	4.09818359783445	6.85791514466718	3.65349067288252	1.60190605098719	3.00591350262151	1	2.31112958875426	5.70210066067501	1	1	2.07584375391216	1	4.89870880987944	2.70671028972066	5.01551724545868	5.80369240145347	2.01523400859161	3.24220494282646	3.19779150513416	7	3.7931971312469	6.68812539342522	3.30304423286681	0.490452446819126	-2.59392768915093	4.93020205331106	1.91514040627677	-2.54576233025043	-1.80985895243414	6.73173969413553	3.72251361499357	1.01556778686723	3.1134091641474	3.63806422607787	2.41908681239028	2.88312176497917	4.34853951296145	10.9164550444144	3.00872772872605	-0.434067739014113	-0.487278409191344	2.14524187157927	4.95637485322302	0.658257112717167	95	0	2
14	6.17223771171944	1.02947708934279	4.51090165940217	3.64011083695798	5.74308170485655	5.22294873864159	1	3.90895218527815	3.76825891962389	3.04358708220382	2.4968710253793	4.77418625589789	4.73148185793955	5.14757251431248	6.39227782528092	4.34921740881089	1.77215162021667	7	6.88419671342249	6.2180894810915	2.83102778666322	6.55940430400242	7	4.2536296671954	6.97193968971205	-2.26352459025159	6.70259184810557	5.34266615401371	-2.44985730920222	2.85109775505072	0.775834315443772	2.62285992234802	0.598256070509394	1.4437733846533	6.42934215535148	6.9732499020941	4.3610469679893	0.810224491718442	0.532001186924686	7.82576030054316	14.8431541273155	7.97076638915713	5.43186194509201	4.2918724567459	3.28606485249001	5.11526495072533	90.75	0	2
15	2.51170472060039	2.59177532387647	5.54767231775093	5.96806798505231	5.65432690062951	6.86784910465648	1.13777320342297	1.50821961485529	4.67072864145282	2.27669544235288	4.10426828931484	5.11773221447435	2.06320962238968	4.60935089050789	7	2.46094962382397	7	2.92344778640781	3.70937142992285	1.10158578904658	2.32895824940628	5.96020465898923	2.9986608761005	10.5931503693933	3.19348594042075	-0.97617301756406	2.81221360683079	7.87482902207443	7.68632993763071	-0.445470056268579	2.14976898119191	2.61104468098989	0.592797609259829	4.41197197131674	9.74552404913938	7.61027678270569	1.17365400989872	5.94406564544833	3.34354930684801	5.41614236625414	8.7729174852794	7.96978961946064	5.60170483059372	6.99002276546573	10.2421242730595	0.915577997715525	75.5	0	2
16	3.54806083160883	5.48466945885319	4.38443750029209	6.53920983765671	5.80254397951056	1.1572663154295	4.01340834697076	4.86674948232767	7	3.11188090631925	6.40646173117422	7	1.32607525730413	4.1809115575249	2.25432908070755	1.67266819222584	6.05943102100362	7	1.63014625142095	6.80762746852819	5.50224439176039	5.92842924301352	4.03344258708668	7.33396043935488	3.50582061255789	-0.0151260337603493	1.25020461191314	6.70956698714805	-2.48080168183442	5.73575592347983	5.29091071439838	-0.910869193515827	-2.09772665031891	7.48485094408383	8.58224641895817	5.46481044292683	1.73160500191662	0.762266062566172	3.15857888580891	2.00271169540249	6.07817270132225	-5.63381861176759	3.60336650192466	1.45777501966384	-1.24990135970999	9.93292164934491	89.25	0	2
17	3.02876034851588	4.11769713264878	3.42439731281288	6.23211249152193	5.85165227440041	6.23487473150733	3.539550200083	1.8360286065018	5.75720194756291	1.44512438214489	1	5.38658867336622	1	1.58858649505507	5.60584811013434	6.75994569980111	6.98046346624577	5.60115484900757	2.92081796032273	3.34547470372697	1.81987006877364	1.99008726326337	3.65009121893902	5.95652317731018	-1.32697516604966	-0.0385593685433085	-1.60896224784028	12.2977851619892	7.11223653715066	2.26350163329419	3.29993217110137	0.488558170573439	-0.0258559924085465	4.6679178194305	6.68152816273278	5.21607445176364	2.03708560378175	0.384188485618088	5.28155374512685	-1.39271509400487	3.14356934007419	7.61268145129051	5.39514600007455	3.52249562611756	0.123367847215107	3.19666716249808	85	0	2
18	4.62368885192383	6.53100551757514	5.76499317357864	2.56564895527529	2.52975061687316	4.4445645131745	6.47522798500711	2.1266000459924	4.88444035063369	5.11709385033986	4.18908763499845	3.81824631898919	3.9664119979245	3.5402327534449	4.6712339601357	2.60125577151197	7	6.87603540780322	5.09103254354628	4.74419533441101	1.05468354694856	2.07188783373031	5.30407754117807	5.96469036015595	0.779380437546791	-7.31802055710822	1.06868311607141	5.70391768302351	-3.00875919380899	2.28648453984808	-0.0475218153044485	0.358607540805644	-0.940122960561376	1.66929224238439	7.07309227679751	0.887456343981734	0.961736365236088	-0.153561950006984	6.20073323423431	12.6403093037357	5.81510050763672	7.98946529366776	5.29889537862764	-4.07961668243103	5.25649815544626	7.74372473298673	89.75	0	2
19	4.45100536309547	4.52972597901542	5.82443110007636	1.56044534354568	1.95173761089341	5.24794496811665	2.95469340885777	1.72689850385812	2.90821767511107	3.69426388084413	3.18324776596801	3.92637818429784	2.27951416730685	2.07659133433741	3.51319724232607	1.23969058838956	1	6.67849177221907	6.52011842316955	3.10090549507741	4.54405945927776	5.63170236964802	1	4.16301451455117	2.29384107183688	-7.8842226299416	2.22698237657838	4.85140887001915	1.44262426118037	5.21022282380382	1.8441201692335	6.16423075061181	6.30242248653152	3.02112497920197	7.2012422889084	-3.08259365697524	5.30478004993755	2.84867622614789	2.74507441122753	11.075760159073	2.36556049527565	4.92792526382955	10.2154900885644	6.2309147850433	12.1918739236692	0.266164530323533	77.5	0	2
20	3.43461142858486	4.94797881673802	4.48960294004996	7	5.12936046184851	2.93743576478064	3.23352827595763	1.85710152234987	6.9448209113393	1.81405254414845	6.46739616996579	6.98046138716114	1.32720106900242	2.47932275347622	6.46043163581156	1.12023238231988	5.99413724326794	4.86653158262523	2.33192910124652	6.20113400591162	5.78655833222406	6.02840700741187	3.8190486951509	7.74186594208734	3.97783625442739	0.5128118700102	-0.0877093529507138	7.5065841662022	-2.02285362232853	5.62830812120528	4.83560140575428	-0.227199981724686	-2.35407541338135	6.72338838557806	4.54679930066046	4.98522570384255	1.22990557643607	-0.268033458008701	5.91699043482317	1.28624503028466	6.11707559060484	-4.24127983565109	4.4697023431337	2.03076755322231	-2.8776772936001	9.80892259695237	94.25	0	2
21	2.99121798962877	1.9571550119884	6.1866201441061	6.12790363263436	1.4251552505207	3.9465684190986	3.69838002484028	6.84736064098427	2.21244395424428	4.55654909764905	5.96248446966474	7	2.03061218032552	1	5.35215858563488	4.09242479256888	6.85673071939102	3.07246693907381	6.42683218720049	5.18771215488833	2.85703201894766	3.90699877774431	4.2366527999143	5.0415390422976	3.70692786055476	0.272757465183842	4.44093749978662	7.88702846168246	5.48941821793147	2.28202656917719	-1.91518538079874	-3.20206042132456	2.55008077886266	4.84427574734863	2.57559535705852	6.5501417916618	7.58089129317919	7.84590345499595	-2.08254032992356	9.60203646940802	5.55957533889424	11.3228430612825	3.20123184316885	7.9120998787822	-0.297158544370504	8.25530615465309	87	0	2
22	2.84816131307667	1	4.34854313295904	5.9450500167143	3.11756395709546	1.64595193304449	5.38932507093722	1.10624810859306	4.57977141325521	6.00479341898656	5.16684930655769	5.14345002468329	3.26766294146755	5.93028552538452	5.73985489819772	4.93975638737547	5.15259996180885	4.21838594306251	3.37982502638285	5.24813371178173	1.07979848396967	4.83612691448994	7	6.47928281358736	0.665980511634155	-3.20942407320458	1.29623680067724	11.9698311444484	5.0018240063096	3.30760112497162	1.2144083732251	6.2380041578241	-3.96539887654572	-3.88751957971907	6.17106661886324	6.45864408103809	1.14502837080706	4.9385422816964	4.92015384623615	11.0972738104061	1.16449621222279	7.75887743810304	3.60151055974267	4.21103266176438	1.27189640706951	9.99357276698916	76.75	0	2
23	6.36483475129674	3.40928186293821	1.3643167044742	6.01013527293822	2.48982583481489	5.576307031501	4.21628602997904	5.40630226177938	4.10023023892857	4.87807194773509	2.49193566020227	4.42546084580511	3.3719299320229	2.73178787813601	6.02138291192828	3.55923764167028	6.40667315532114	4.6131307527328	5.72583011981339	4.81676818042878	2.03427946869837	3.16319447573816	4.27548644905938	8.58282096395141	0.747519960469896	1.49924301758603	-1.36103009122442	6.31143915858558	0.979389032280591	-1.97207678438506	3.6985832466468	-2.45440695983981	4.15272219729366	4.28340150732208	5.70000112217513	5.24979849402733	1.86221923920955	8.43489304709335	3.10937808726808	-6.73547680296402	5.17619083887607	5.61375521370979	4.04904431967943	2.47771944865754	-0.108137269189251	-0.593888393141413	100.5	0	2
24	5.72364502870342	4.85556946279897	5.47113390486826	4.95540601987132	1	2.09360981316201	2.55677316118717	7	6.04788463873689	1.33175430710089	1.25454232682728	6.10594993920744	6.48280904134483	4.25451125810498	6.01309670572785	7	3.53746846490893	6.49013931766896	1.37660848499399	4.34311903525065	3.93120422405365	3.83612295057083	2.28838167528993	6.00020550922907	3.65434364588745	-7.40044561895156	6.25213470647666	2.76253742649787	2.05763267013714	-0.173289209681727	5.92347494228673	-2.79702301507281	1.06504504111869	-2.94805213060252	6.14205432893396	4.51243370250742	-0.477813845856332	5.26658462558552	4.7727204972419	7.54081574597986	3.82652693320801	6.80020197755631	0.0354340036387361	-3.46141575387033	2.3872908733682	7.41122709460888	109.25	0	2
25	7	1.89051430657046	2.89795259905535	4.89150966109442	3.10784443268214	1.71715558492911	2.53360389944093	4.20993163799146	1	2.70403353135682	2.75398000961863	4.48099969432813	1.33132647739702	7	3.10882925378459	6.73098844335951	4.21539240124672	7	3.9253628990678	3.10220128956611	5.74124579899073	6.8458193030888	1.73179489954365	2.92306086300003	6.7662868919522	-1.27430903608281	5.43467652424803	9.32142986745584	1.50363457692041	4.58578412168059	-3.74659681211666	1.34219657470899	1.84814432301755	2.63924068960832	5.80004677458009	6.84420991751477	3.18906026887056	8.89381449423037	0.231247297592604	8.05005812719425	4.76435884235859	9.8453959442797	5.69251745943581	1.33005221310323	3.27389991987985	2.43528496709579	100	0	2
26	4.87259020441422	5.33604300993154	3.67965160505909	4.80238198460074	4.5096185654262	2.35749872446563	3.01079811816535	2.12308955458209	1.2852079528764	3.78537343570387	1.45365899619691	5.44296454953824	1	3.62664612641888	5.13088227455745	3.33380007179614	2.7657970525451	6.38100888233008	2.77660338799037	6.050613003516	4.23381249417893	2.85575244134076	6.14316968186401	5.83398001478886	1.79374420096013	-1.22342665803059	4.17806744164273	5.81609463752643	0.76124434663429	-2.60189074928219	-1.59124434066517	-2.23497828176147	2.65188101635005	2.36063221105112	4.1038821411951	2.38125496100655	6.12471077902842	3.92669010226507	-2.31277565287991	10.912715597859	3.14581804077354	1.54841013340457	2.00553613385422	5.85979344091801	3.70331475582653	0.350915023790951	84.75	0	2
27	2.72020058138197	3.55130363067404	3.43865665567012	3.90614299103781	4.25236464450924	1	4.18456095210004	2.97827304468375	3.18562373187133	4.31702193126218	3.19986680784144	3.49138468891912	1	3.2603416482517	6.70078075558755	4.98475561549288	7	6.09977365853122	4.38409175135794	3.48943192495317	3.7324594851152	2.01443398737735	1.35857371469435	5.10632073888111	-1.10142150591354	0.7266678650041	0.0889986243527765	12.0339735004045	2.01258385036177	3.63974115972643	0.350928016708451	5.42246697657704	8.10508994913924	2.25281478525974	-0.0810894443388773	7.81398718040027	2.3641648918686	4.49175220274016	3.09253258061341	14.2727312307625	10.1932341862823	2.52397474743471	6.78262241249887	-4.58581124355018	-0.96107046427597	9.90498004070118	89.5	0	2
28	1.90796717582288	1.47486768854538	5.34377851655912	7	3.10959189737541	1.70473081627929	2.08764145304809	1.74015378976363	1	1.84684133528928	3.1501012926149	2.80878869318622	4.12142758825869	2.25697303916705	6.20090736604831	5.65842372806196	1.02027574924706	1.2247019107207	6.08170160398465	6.6214021124808	5.88507434382673	4.89757544383105	6.77042339898096	6.41325378736072	1.1789507471402	-3.1417338734949	0.925585942853304	15.7192731123985	4.19571781723491	0.872267449594943	5.30249481251364	-1.18092961339115	-1.43344753412046	-2.42094425598758	3.20755010303507	6.11076130444462	7.84272040447693	5.73939194922691	5.17906534707244	4.1028822583886	2.53744856033479	5.77732485740596	-3.38260930656104	3.51659616693998	0.0971622286660728	1.37387503454223	85.25	0	2
29	2.88105270710725	1.47277090580483	6.20178175617839	6.45770522075631	2.03442101162245	3.63556356178005	6.41102560196265	5.58810943158185	4.62678831291043	1.33860229349411	2.86927408633651	7	2.49570236170754	5.26394276787525	2.58550803720171	2.33077114273306	4.00477968623206	6.03335075024998	6.93038169560895	3.67599242089417	1.95946670871272	4.71857234560653	6.89056657179303	6.18131533753027	4.84205403111904	0.763726906656558	4.81746442558158	8.98661618171172	-0.652316952380919	3.69852618408809	0.268543741067478	-2.02389283082866	-0.132155248941754	0.638367255787467	13.3349478144708	6.13310331754695	3.25947846347036	1.90483937235812	4.41331779397718	11.2788751294598	4.39284659307046	6.16666280812661	1.33761014991584	-2.72941833444261	8.45836543713901	4.50961506021862	81	0	2
30	7	1	1	2.78534391080256	3.29154720009104	2.08585498969964	5.41518431170313	1.32933521608044	3.29315151828989	2.8852312108336	5.44562211005611	2.04226289028158	1.52518236767757	4.81183341830892	7	5.33954645332371	6.99465929066533	4.55326968239319	5.33121675327224	4.8213472815117	1.87299258258689	3.96499011829085	4.2041269697171	3.45755271662145	5.88150931029897	-0.859476213863699	4.17147817192031	9.46702533453048	4.35314727495488	2.11329969477867	-5.17635098094885	-2.31308569561449	2.3118079292337	6.75681823203134	4.54699318449549	-3.83770294967999	-0.806301654536045	3.67226138320327	4.76498144337479	7.75254876249467	4.65545388162722	7.49598235395191	5.4771006344846	3.57394556767237	12.0017499638769	4.01253542379361	94.75	0	2
31	1	2.35141222455467	4.42764353654149	1.18020229051225	1.88904794856771	1.6932802289858	1	3.16666989388319	6.13709988417981	3.4952019454713	5.8085196586849	1	1.57293602114625	1.47879842619221	4.31938982957038	4.64243820908974	5.14549853204592	2.2194996704693	3.48005321232594	4.04518922595643	3.676824299021	5.36330666629354	1	8.30805963317575	7.99184176438401	2.15058225089918	10.5056948055334	13.5133173185866	-0.646528972443469	2.29061723040077	4.68250308010969	4.21094520652597	2.24126718628241	5.85673868903637	7.63193278494635	4.65052352162758	5.20228277002046	1.83075847932395	4.25337728636415	6.74113411747315	-0.52405876626128	9.12440563307016	-0.63728088192138	10.1485629964749	10.1439551495845	6.78315020058558	92.5	0	2
32	5.2432625379226	2.98262733419515	5.50460796141216	5.23828106474589	5.77959493844585	2.21665415043181	1.52415169976802	5.33995130835709	7	5.02413391779312	1.85465742737802	1	1.49384203573759	6.11494860785101	6.39827036293265	2.98949847247943	2.25856344514282	5.96280420003405	3.84148736991368	5.17573508797888	4.34980207410624	1.45181323954628	1.90026235642075	2.63300785332417	5.75195656209073	-2.62221955682602	5.44638285966179	7.03246051014251	6.48315792905406	3.27119147092559	3.12736487241988	0.0654620398095286	9.67985244674227	-0.61353881565229	11.659137706183	8.73908206109101	9.36762134731679	6.00941133372254	5.08127725747938	-0.560921482238153	-1.44830850208189	9.26382941008233	-2.88352644346332	6.1034227656901	4.09457866722466	2.19285591860031	84.25	0	2
33	6.69405995647085	4.72023722020634	3.18219249595216	5.77710404800248	2.55963463886814	4.67550585274769	1.86936431641035	7	5.52269617034838	2.34856025319452	7	1.85220119530695	1	4.1467075342004	5.33110061779795	7	7	3.63694883339644	2.42485653458291	2.72579735412021	3.6650403463927	6.60383570160086	3.31171272454677	8.73572848311208	0.739692916493367	-0.410183512256238	-0.802975098782572	3.59137978297102	3.59705841366311	4.50925712965373	1.53131350419677	7.83391131413642	8.99535917559059	3.42057114563464	0.293806893512508	0.828878719104559	-0.45785716160009	11.3960171095136	3.92828967986822	2.04177190252684	4.29164111526687	5.75000960999623	-2.20991546720996	1.25910131399792	0.509369693585333	11.7658871219775	89	0	2
34	6.01503066532365	1	5.94481755617578	6.4725081298996	5.44564633814166	2.16878590274227	2.88178085470208	2.38125962348425	4.02850473461955	2.40633609797138	1.59847609791246	1.81355553918102	2.02517920501016	1	6.30367374911657	2.42761787481451	6.54107014425865	1.12134620037026	5.31576048162638	3.04023794773542	2.56189465210491	7	5.0139354947934	4.22319413999646	2.23174873844533	-3.53919815980045	6.46538580283462	6.9052731897321	-4.22071636250088	3.39723760094077	-1.56496554571918	-2.81320795478069	-1.19763789378456	-3.07288355261324	6.21229792796804	6.92523473798676	8.16643235497439	5.62061708366881	4.55811562929429	10.0658756096097	2.19427748639353	5.54491257189027	3.05901927114891	4.56460449345646	9.18923091631753	2.98415671534388	97.75	0	2
35	1	2.91166085341734	3.97318325659604	1.11615022134189	1.1155064347502	2.32824592516877	1.58871675863478	1.87943705399958	6.06440083638704	6.17119959453515	4.1439935785409	3.64602164777001	3.29665540496383	2.05672298276479	2.73025815966347	3.28852887741964	4.48178247624428	1.87760754636398	1.91057526318871	4.58799175199723	3.60369949768493	3.50137678360019	1.17284919508278	8.5919169762865	8.27553643955779	1.5365447564387	9.96192097142891	11.5156720280455	2.41808580068748	2.0148544932806	2.59345331245	6.24538314256623	1.31772869073189	1.1214738849297	8.59130754484647	4.84760162572677	4.61944793888745	1.14268504271964	4.96248700483445	6.98596122526149	0.197450036450536	9.23744121273631	-0.929699407718985	1.65050395434012	-2.29435459568865	4.77337653246924	86.5	0	2
36	1.81881152918909	4.43347907039827	6.54858288109843	7	6.56719110367436	2.79798497540877	2.51423447644176	4.96393896881516	6.03380328087048	3.78690107397722	7	2.67997034496477	4.21847666538973	4.48194716861493	6.79789703450608	2.25111795498218	3.33755257853818	6.94516388230601	1.96464071528874	6.01010320458749	3.34963941137774	6.18296360976591	5.82356504097161	11.3909381671297	1.83909591750349	0.810633740655218	3.12465125630197	6.85039981499659	-0.734415986928831	2.1163869549292	1.023703040808	7.41591332336978	-2.10470672890113	8.20000001342157	10.3149225332717	5.15982441050093	4.7890098693053	1.7481016206671	5.73455770275226	0.0580718309495162	4.7076063700427	9.16550312227243	5.69986130972897	3.79355307775484	3.85845264133509	6.83456971165277	77.25	0	2
37	2.9477358901374	2.86695947953188	6.41173627312454	6.37093597940761	5.04236505810539	1.48441041083885	7	2.96878333031796	3.83092357010999	2.83923190669248	2.33777885933213	1	7	6.25919988075484	3.54463871747551	1.85008734915707	4.6856971630453	7	4.45117873946382	2.68726811207054	2.01734891155506	2.83791575097771	1.45458038572756	1.89073146568212	3.81306896420567	5.62359089631437	8.19898585488583	11.4888428807396	0.947931063926972	3.18338721357371	2.32269321217673	4.54047033329294	-5.89845262654363	0.267553808700917	7.81551409330157	2.28085910444431	-1.28753230346295	2.01875994885415	-0.934730274746999	-0.801005614972918	9.3959748107496	2.19985199846327	7.99794643914102	10.7443442384204	11.4976902807574	13.0503490935756	87	0	2
38	4.7661322939146	1.70799230972092	3.62037453655303	3.97246803859017	3.1829714696195	4.40041831746177	6.57455064652259	2.46700651641598	1	5.60442502236874	6.92439762972473	3.00694527955574	2.03605032622889	2.87248892553531	5.756167972652	1.8822812196684	7	2.99360974252921	3.77028664810961	1.352979627868	2.95892879085497	4.06345567387411	5.27448361582157	9.53660639787193	0.90990209831112	1.80338283446802	0.665282840273025	7.64014429812948	2.3092467766962	-0.591244313812932	-2.08415686357887	8.32218854546486	4.01288529673347	0.0890970553500395	4.28168331298777	2.45579336412267	8.37264346331395	6.64372662448795	4.35971801422344	10.0338034476141	5.27927485813615	10.8755868168956	-0.0134789113538444	7.37590734473065	11.8054093227925	5.53829950563494	88.75	0	2
39	5.41052540405577	4.17265266647945	5.65041293500615	6.66207380236451	4.35319038194689	5.67245779944445	1.59762855002365	1.57357434567293	4.91546921828823	4.87527852095078	1.61632729120373	2.70519028770379	3.61981303176589	4.78765575320558	7	3.66839131666927	3.56895511248264	1.75516361848941	4.06941060744016	1.56144384601668	5.5709440115853	1.20145141448372	3.26024997129643	8.40090688556706	3.68143890313914	-0.61826691079577	-0.302524381801326	8.10493978089638	-3.08993806660919	2.25276613429652	-1.9471552393062	2.16160689780346	-0.208043704058628	3.17077563124439	6.85793366891911	7.07353978606475	1.84682105047845	4.15638246474701	8.22967787151025	7.47437740491387	12.6458547143331	6.01344125232648	0.237527860479171	6.50184713469889	9.98802349024477	5.65425063164245	93.5	0	2
40	4.92830245251317	4.63173081276755	5.27159760517534	2.82472741773918	2.42540387622758	2.52314055425215	6.18473655304627	1.84337271098685	6.13919653924149	5.22256085149613	2.12122699145368	4.29275992814833	3.06805422568246	2.03831875255274	4.3273839831685	5.69670461971489	1	5.62122987611536	4.21031931933081	3.23693785801823	2.89308241693612	6.02423884845654	5.85358094887393	3.45342040454938	0.334646347295365	-6.2286899651559	2.26106236580301	5.65487177532004	0.884382812510201	3.25885394794999	1.720974806243	5.93403330775661	0.531846732093165	1.92746691398672	6.87087235774074	5.84825752325645	6.20331918501909	6.8025879609648	3.53690258717958	11.4297413100298	3.67009218815733	4.85061345557511	4.10911459549178	5.2772510406236	-2.99212620203082	-0.273339921526513	83.25	0	2
41	3.68923819915755	3.22527342577012	1.80526672682602	4.17664084919515	4.10117189017163	1.63921266369387	5.45850811516172	2.03650866642812	4.06706888538987	6.42024507965627	2.24043309852356	4.6910292722884	1	2.66955324540775	7	4.67016206917602	2.29709854610317	2.1741090245126	1.16663104582158	4.72651866311101	3.97175840446899	1.95474231902998	6.36216097931153	7.98857994272358	2.77678494505682	2.4722749573451	-2.8746929841375	6.34572932817713	5.2312947266347	8.28016390875228	0.272051645789787	9.72709958880212	7.24782373074522	1.72076327338477	2.06184232165047	0.7775568178901	10.2844918590775	1.22573028889306	3.50349439090248	6.38371082412486	-0.593518063943086	8.59598618586915	3.31172952591547	-0.388578773954462	10.274748764007	7.4015323335066	87	0	2
42	3.12029923948513	2.38126782021722	6.69769382318613	6.88566201260399	1.66838312218787	3.86664156749201	3.08535177481942	3.76700827221862	1	1.75507742456453	2.22231673506657	6.78056876794223	1.88315399207996	1.21698523865188	7	5.57791215543339	6.15394077084097	3.42816735952299	7	4.2653333538707	1.02071349222049	5.32644193678094	1	4.12338845444335	5.19592243312077	-0.978023671529453	5.24914756450241	7.98406811277634	5.26110146976646	3.06684093808088	2.99998747160417	5.71283166711091	2.68718056976809	2.31598388787548	2.10285881438203	6.6424592306531	7.56167585277972	8.04352205872099	6.1653434119493	10.1955189739644	4.70663060479204	11.8378780178047	5.62471149837186	7.04581528036282	11.8524945281351	9.44604686734133	75.75	0	2
43	6.35842410887197	3.83633390546017	2.72658876534209	5.30424193975621	3.06099669987548	5.16256292585436	4.57931174143137	4.19103684032109	4.86067852793953	5.06501604248132	6.61049800587144	4.31273570645388	2.61301318974631	7	4.88393576057969	3.52710007961123	1	3.53857332415181	5.83147323494982	3.09554272118925	5.57849103155392	4.07311263697428	6.98320764967412	7.59443207730307	1.34003824077775	2.2587402982231	-0.691435792155451	5.7735572550863	-2.116554050633	-3.1187634101294	-6.1245734145445	5.11571926054683	1.80736558596656	-2.54331268313348	7.46454405842359	3.64623323834812	5.43641976538192	8.69168071430255	3.69204762596611	1.38164793709667	2.83733911612276	4.84475856766626	3.94313430347718	-1.35417703060096	2.24092958685816	6.46590466290618	77.5	0	2
44	5.48633560349358	1.97049504995492	3.93585076760991	2.82865738307858	4.00945599267057	2.89356243968211	1.84246192459337	2.84588143237649	5.58906972024422	2.161480021986	3.06021672273878	3.32888208385458	1.87464524147574	4.55626547800264	1	6.58381193831622	5.72967570305473	5.13770113596896	3.69436045213633	2.51788274043779	2.6454522514384	3.0115886605277	3.36141960322105	10.7631522758393	1.61007789300714	1.47248150520577	2.31782200404445	6.26634913182831	1.91197269853544	-1.23680129481124	2.11736950893325	6.11363435408186	5.36497282359028	1.69139006029645	3.07290246562387	1.81737300656634	-0.256343427308875	10.9553456531957	11.4906974775882	-4.53504752054522	2.27802625713655	4.18081829139883	2.67366674694466	2.18897156431839	4.84215684125632	10.0513600960039	90.25	0	2
45	7	7	4.48369518828092	2.5326968598043	4.17353889641382	2.81104355579779	4.70332535264623	4.42568046950436	5.72601471143106	1.96767523055216	6.48701721212944	7	3.19523737263445	1	6.5180871978409	5.62929209382356	6.26464312649094	6.99210225659971	1.46016425080643	1.1292281422429	1	4.6253207547048	1.04287385394379	3.71708671287726	0.430521515113887	-3.85626796095604	4.59836678573941	4.38827787551037	1.86545763534064	4.03836605241777	4.20115425148345	2.46661262478045	1.38952108373423	4.13931850969057	8.00790509070071	8.06199289399701	0.996248796221434	-0.0803481783930596	1.57853739027704	2.64216323563437	2.29309221091741	2.66967778574242	4.34977127899103	5.69148899777063	7.81017005631961	2.17738827362564	67	0	2
46	6.80942760737492	2.98463367669487	1.61957737546422	4.88087126453593	2.86240758344824	2.97563464787653	5.24831436135553	1.83744699355826	1	5.86447680925551	2.02911149990558	1.7894845144605	1.78997546898371	1.59629206302037	2.4289184753864	6.65195474542751	4.66750577055772	7	3.78306592842751	5.50222213091479	6.44876348299484	6.87707597047132	1	3.54511089147091	7.30265302072457	-1.1833801481591	6.32328194189984	8.95775967139344	1.2987713273471	1.1912014890204	-2.86086872784309	1.91492941613156	3.25915816154641	6.82689735092996	5.33232981338484	6.62253983227915	1.78850801891044	5.81958054557726	5.20673157645533	8.95488758141199	3.06980273809327	9.90079414030981	5.13875456507031	1.54399816130678	2.45929680208514	3.96625834823247	97.75	0	2
47	3.62937139364088	4.99027518516487	6.95378785816295	5.71810981290139	4.28298773150401	2.66323084080413	6.18030754340765	6.01161740856922	1.94048310176361	2.09404490226762	1	4.92560401087587	3.99645898834854	4.43207403593357	7	4.5390622265356	6.35586554527747	6.80641521671409	2.88058142310704	6.60210307569633	1.3007438407441	4.85025932433298	1.63933985914342	3.98157506362601	6.83521797468162	1.86840090224153	9.33371876612518	6.94910889648876	6.3613948431633	5.37900417083456	2.94477797455194	0.333525399010857	4.24287364278398	1.91251870332393	5.24437866198579	-1.19752681579596	1.23967612683873	5.88692434276678	6.78571854483597	-3.16180459774746	3.70178655208447	7.25132208016823	10.2675875109685	4.70755687827244	12.4823098379183	6.42949503046951	82.5	0	2
48	3.3569765902972	1	6.06150268823006	6.10610831826363	2.12492097353378	1.09050831325833	6.76896389885636	4.75149151574672	5.32989486590311	1	3.5063687434173	6.56807363312349	1.13957762552833	1	1.73716951448074	4.66859074479323	3.53705672709915	6.59814166373063	1.53580653317747	5.73580837286815	2.77660770499718	5.50885793074663	4.3073114599695	6.27598469308914	5.87588400838284	1.31997436442236	5.82307052702927	8.83308997628681	4.73120369115733	3.65059785512669	-0.438741675536388	-1.8517975344383	0.560455575686728	0.320967201018207	13.4728536581878	6.77644032882136	2.86803436907927	2.99290043811767	10.1282316918493	11.2839015526419	4.90412766365456	7.60697800193027	10.0304640960941	1.60410458776526	9.34400814103781	3.35181402487701	89.25	0	2
49	2.9385875244565	4.15913180766426	7	6.02554099426715	1.94525238025756	3.66862731209754	5.39468785861811	3.89651736069281	2.65411069092469	1.33925398914574	1.56481042710612	3.28475360234788	4.89733307528482	4.28021043929346	6.59177847704028	4.28104700721274	6.03040591715518	6.08820874492725	6.14308183794157	6.18595475417681	1.63645222859036	2.86468669979948	3.71783027762384	3.57399043942823	5.72642205057248	1.79471266897614	8.54446139268006	7.39497807332713	6.19916011171437	-1.12391924995092	-3.29184770120126	-0.507100712597173	4.60409660570064	1.97657696781325	5.13702534015245	5.46430050888572	1.28790127722638	2.65581758258254	6.53688565807701	-3.31252560651423	2.51551516000146	5.13708537442698	2.25164518719235	5.19568338276559	13.0763750876219	7.00833964496405	96	0	2
50	3.75434690865451	1.18655997991938	3.02069755164868	5.75474977800797	3.42278894267386	2.59783171006789	2.51489840069934	3.10274429548052	3.71231972617119	6.49161360700226	2.3801743861603	2.00084064850094	4.15844051037285	3.77640208538832	7	3.99375072078377	5.68661417886629	6.8069724279701	4.86818066004337	4.17601819375895	6.13673008093682	1	5.87830179164197	5.97485905263136	1.0642148838274	-3.60241481452036	0.254788979012077	15.2788601927195	2.58215255131165	4.63470982498134	5.00280975838029	5.429111100204	1.95577036937305	1.73289935664709	7.52368587836947	2.5971192597579	-2.83276615662584	2.71678480441956	9.7322347991131	7.10190170356327	4.00178592235606	5.28322736735634	10.5198424141832	0.765435756017815	10.490224947192	-0.590066539556243	84.75	0	2
51	2.92644654586821	2.71949034833197	4.26513741702691	6.73554348273781	4.35290296578348	6.50762165213182	1.84701895655618	4.51790582072279	4.58881526061406	4.65609056095076	2.5047355058287	2.82943271230195	2.31227776377931	2.93514185786965	7	6.09950073511685	4.70247193255749	1.77480002175354	3.5684584630894	4.39568962555102	1.91118170637693	6.5560010149702	3.21572051842765	6.46037158767144	0.899077854503178	-2.34467914571966	1.42498600738393	15.0329882682588	0.646677556505785	0.0890101425802309	3.57432168486058	-1.92448773952145	-1.57785610290021	-4.60389548843707	5.17958404100924	2.45963983763334	4.53365635527071	5.09239098083498	6.32054769317203	4.03159698202724	1.47051995573511	5.82140332937685	1.14923350230345	1.97231992887803	5.19985813099189	9.35296202995571	97.5	0	2
52	6.1142448624077	2.24815413226943	3.33218430850386	2.36506803811049	4.55094463972644	2.21408772057744	7	2.20566089965142	2.07520181337925	1.93118585392702	6.27597712908377	2.91929851492684	2.34056691089507	3.73607553371045	5.47969389084474	6.41043496626817	6.24946166700322	2.86013800265761	3.33398802806966	2.56136379847346	2.36650831957807	4.19574117657756	6.14040760209961	10.4876767687457	1.62626543368888	-0.196049220243401	3.07562545928045	5.49707867144026	2.40160050128746	11.2202965767977	2.75519796387874	5.73306052709293	9.00018081047875	2.17821802115687	0.817621117516828	5.40391907921533	1.25353456107641	1.34101512613836	8.46498355863726	-5.10641844109019	-0.401371652516685	5.0083532847097	0.678881827579495	3.14681970194969	7.61959734257647	9.87917811957756	82.25	0	2
53	1.4137712124129	3.31110074059185	4.41843910242807	6.58139971265845	3.13736783174309	2.24550741578539	1.38047389102868	4.97137524015305	3.20135546157268	4.89327109587035	3.57720342353983	5.01101895687413	1.86437520962057	3.3361253509066	7	3.57689623787609	1.71665029786576	5.88731371597936	2.66817086731628	6.78292595497008	1.70381904135128	5.6768048987414	4.56019161117192	6.83125383588295	1.05928826551852	-3.5184324034467	0.677099609485708	13.3763351637333	3.38983199303433	1.31249155361975	-1.95864157126928	5.847895665277	3.56458432524611	3.82603323485299	7.21446661081608	2.54561809992789	7.49861808079366	5.42607381319061	5.1152861095365	-3.80901153683081	3.78509295516474	6.66798638669479	-0.00807285403815333	6.93480752119932	6.51285646483975	10.6981152039494	67	0	2
54	5.49287558326079	5.487825349757	6.25431872391067	1.74534292158618	1	2.06240024418239	6.34194710633061	2.29112770922721	5.37742628538922	3.0908091653023	1.04397416918763	5.13131551501196	4.82114051712463	2.49140866333852	5.3437374882784	4.61727893004513	6.04564569913954	3.05978007381273	3.35823312732551	4.31508426546023	1.69420185165149	3.97112237540765	4.52941824942647	10.5177586184588	4.43046717562347	-10.8896631546768	6.36092579553396	10.5970372456598	-4.75368542483419	2.14944279664103	3.79791963438578	-2.85270090243191	0.892183493801284	-6.34287268566976	5.4211406194263	2.61079814239025	6.10178592725245	0.749135150368717	6.82193224786948	7.16729099010074	10.1495569588697	3.8885735607513	0.623804769395615	-2.56741966933063	13.816440740692	-0.0341162575403024	89.75	0	2
55	4.9379841489117	1.41034988135201	5.00457746923828	6.4615701251935	6.18177143818415	1.16787338275815	2.32500721682007	2.54662600617613	3.74460954776642	3.80069632754856	1.41731297964412	2.41501327383017	2.31542475322746	2.04802766381376	5.395347525079	3.35217400299129	7	1.67429929807247	4.24209797565633	3.08899681629566	2.50566053397747	6.38005816569476	2.62612343776891	4.77506201385095	3.28230538471547	-4.2978007854404	5.89754851173747	7.51776515351198	-3.4285211430336	-3.00780122371068	-0.58422576750081	-2.85254203483111	-1.73671686853679	-4.71684136780536	5.47809986962786	3.14889607461867	6.93444700932018	9.95269952421823	9.31445161883398	9.88048714615516	3.9044541517562	5.20287321093573	-3.72778497896862	3.21427899144211	8.89014521226524	2.7502772580836	78.5	0	2
56	6.45632930522294	1.59896454423701	2.0210444884244	3.58504348019098	2.93729159580312	1.25516158996698	2.27798695195244	5.09178202465374	7	5.74006380359362	7	3.5552974303647	1.43244125816227	7	5.50917691829644	6.03099091695171	1.91411860263725	5.39899403802783	4.97292475344568	5.46371288094328	2.27845046285167	1.70306092806924	4.10243254955582	5.94687507982765	5.8678041100769	-2.76285740284449	3.10461702186332	7.29669335611274	2.42387534543899	3.06966864721632	3.03965099254485	6.3411347596137	9.48575538843256	-0.827763134038737	3.42814797602934	-0.993288494558151	2.8402335836191	5.43265279717216	4.61511538004496	10.0647294752345	3.73964232570368	8.43656803397146	-2.88365638023625	4.70518325452264	-0.286413800933501	9.77401438971227	95.25	0	2
57	4.98135903470894	3.47479990687736	5.54514149758584	1	6.66830370349691	3.48268706021439	6.58903797411524	4.59656348263232	4.60865728246777	1.79208998689023	3.28187385518906	3.55717499629992	2.58428366510651	2.36161735512825	4.01762504974554	2.2153742063543	6.64764508307286	1	4.89686460187155	1	3.55891964353583	4.27257609960048	4.70407548094014	7.40648192968021	2.85612049240479	-7.09390965489095	5.15430268401801	6.07703685921488	2.91374903163523	-0.35987106287023	1.60462793093977	8.2654378781137	-0.157030355922832	8.85643847216044	7.95182475362525	1.32996643920055	5.40849809370094	9.30902258291317	8.86193106244651	6.67020227007716	10.5469030471523	10.7048070710452	5.34425110557322	-1.67302047720973	12.0967568024086	5.33169025681155	89	0	2
58	5.85299076340632	4.15073817512643	2.48926467812977	6.36531092596401	1.87627538829183	1	4.98526229092423	1	5.44765908967082	1.38015843106609	4.32685824021054	2.37356375905427	1.33871343415172	4.375994375533	6.31598883648762	3.01759403060897	4.94048717202791	1.81886059607386	6.61246626719035	2.73215061232399	2.14299500478969	4.69953595777879	1.726376811567	8.56907077771731	0.673371883789533	0.3118894764452	-0.40849218313682	4.1313976367468	0.544719601978368	10.7943714746461	0.201514463395485	0.955626660665954	0.35263332344894	1.42225781937786	-0.0560551121693514	4.30995763702126	1.25077894034741	9.12760944724353	3.01083031965069	-0.138839163430922	11.1446553440134	3.14391948826029	5.72531651030048	-2.39417956396516	12.4322532448404	3.42519125932686	92.75	0	2
59	6.47809309258679	5.06980443503799	6.70899073828787	5.09144413434254	1	1.16467392628315	6.26706751160833	6.63801433984296	5.77139533980394	3.9793895640402	4.80500515452138	1	5.35047838003999	3.3951487050731	5.54162000942238	6.8709190145998	3.71765459859023	6.46277892692693	4.27597696132257	4.18874674426932	2.52179285747121	6.51944214711375	1	6.17034538705599	3.41376321188058	-7.87401173697012	6.96259311510212	3.20496985732781	1.17456660505137	0.98409835626457	6.81027473639561	-2.18290509958166	1.18174862074058	3.79461689908019	6.31453208186368	4.36833227367726	3.72829776160209	6.34921148439409	7.83035760548727	6.95958518306657	3.70628538016815	6.5359972508391	8.85172052650537	4.18516989699026	2.54238751539908	7.09713950012076	92.5	0	2
60	4.85814334917691	1.05667866477135	4.05369189314814	6.94161430568593	6.4832361162244	2.39309875364327	1.71368388902029	4.8581608405975	2.90108654376889	5.22329533409513	5.68324617708829	1.11724624290598	1.90273043994665	5.60085073449777	6.4473614043153	7	2.37787479635975	1	7	2.1199812964943	6.00008413603881	4.42753132224399	6.62147774181203	4.59725470893351	2.73253647619187	-3.86699971369649	5.41450880394602	7.58685375995904	-0.940302470598893	3.641888433184	0.497093500892564	-0.589550757659879	0.353374502837628	0.314998503553572	6.22461421715729	6.46429008760878	4.26160156265065	2.46717691372953	3.64034451849751	10.4910835055473	0.961646149250391	6.75145523380323	0.590320314838318	2.99938403427714	1.22885947242895	-1.46484463955359	77.25	0	2
61	2.65983739223507	1.85094802185093	4.75576735870844	6.27348852645438	4.29840815195661	6.56834622313799	1	1.81137574188588	3.68350568099893	7	1	2.17829442801482	4.08996644930383	2.14525330724651	5.43620039782798	6.85328111987082	3.18692817558892	2.90629511856963	2.62982653833659	2.94812039041061	4.35685841624073	4.79594554807412	6.25401683450188	6.12262719106242	-0.403861818110436	-2.78015610267217	1.7544295728954	13.3958622077893	1.61310504330238	1.0963333363018	-2.79839932417177	-1.5099310119876	6.8603419020379	-0.196414837651624	5.2494797449879	1.94417881265353	3.21432912040557	0.672325574397338	6.25217195159735	11.7194335602617	0.0224804414232814	6.99770860694173	-0.550503675877083	1.84391369302661	2.49767786238818	3.24467804913435	65	0	2
62	6.32224313951034	2.12268164462931	4.35668359904102	5.89988238341885	6.19895344507785	1.69669039779081	4.67150543046247	6.0407679025508	5.92104226179313	6.90761920288586	5.04943114220563	2.04287424007691	2.95622221621394	2.22972589662617	6.71490992690481	1.19637659433726	4.89527821906748	3.61049414119238	2.25413135338553	6.69567525529145	4.23491931104041	3.14420293989624	1.47596511838762	4.5193241765566	6.93122021095614	-0.290133822134328	2.74097123938257	6.15998708202895	1.15987875079268	0.647597730227978	3.55107317920771	6.64668166068918	1.30288965152999	-0.290081550823272	9.13068284623764	6.0563743691485	2.15118642250794	7.17567902994946	7.79976174769712	-1.27039827893393	3.12456074469216	8.33590351281264	-0.45088877610349	-0.614612634327468	-0.523554787996883	-2.47676856078633	77.75	0	2
63	6.54586968880025	6.86324377255623	5.46231969274146	2.22824722382336	1.39499254678435	3.87040838836876	1	2.57590233946499	5.00760603316736	3.14700820055788	3.62669071070228	2.92597319595987	1.29280916804842	1.124434184229	3.21153645826283	2.79863346853524	6.47746923444348	7	2.99721284240263	6.42429174705819	3.17364913778949	6.71524416733955	3.41693320631044	5.55455854845769	0.448846753381129	-6.68940015438225	1.61062570346533	6.30913709054978	-1.41362697240358	1.87003996109963	0.422637663904146	6.42064156668793	1.83822856241534	3.41423225789236	5.91993298329281	1.27265083319392	0.845292863730724	-0.859899349740941	5.87853031145402	6.12248038584107	2.63201212340813	5.53892893343519	0.37182488808094	-3.79397114832644	4.60583324694542	0.255234149037084	89.5	0	2
64	3.5047648160767	7	5.16128435535088	1.43386966259057	5.26944221562605	3.18796694489415	1.93358617189999	2.66534888016522	1	1.94407790489258	3.98100319967438	4.37451890878098	2.77587925477018	5.20528888896106	4.6776327086366	4.76660534680807	4.87937853189759	1.45566039638869	6.17049548550371	5.51815228615682	2.01329354939669	1.36108161092742	1.33072973815432	4.19599569310856	-0.149769490726796	-5.53852834521885	3.94825164192082	4.28258190914695	2.73615544448052	2.27229387335377	-4.27798092471927	-2.18716644398303	4.45674366505254	1.80511914824054	6.43877933025221	-5.46664359306227	7.91696110380844	2.46891476801146	5.73599623069148	-0.70880932999448	4.6630771921928	8.28743588925971	10.1987632378009	-3.46688498313902	-3.35522873187288	11.1364030004832	82.25	0	2
65	5.47990975307943	6.11057424100254	6.75136424090882	7	3.4492711600593	2.54795449490389	1	3.64461419101927	4.24863695533426	3.07212371151548	3.21112771895636	4.65942008096007	1.20301504986812	7	7	1.21682548487966	3.6607878703768	6.86504491334519	6.43851387214183	6.0236220296933	4.33580669909879	7	3.51355527049922	6.21196565997148	7.31481986437244	0.880347777654172	7.48213420686753	6.14423024828008	2.39985093197143	-0.155723430669386	-2.26462253632455	2.86550915066692	7.34223767961513	2.31961834745037	5.90064314298228	6.33465702534987	1.83890143859467	5.82990705758528	-0.159686841702989	5.52753328556295	2.51106620254435	2.37162228929675	5.60158897830857	3.74999344149798	-1.16673414942172	6.57727717110466	102	0	2
66	4.7618441460607	1.52884306265316	2.67580537871263	3.96013622355906	5.15802336275444	4.35197399977805	2.87919362706045	2.25015290157856	6.45077408763611	4.04608637566189	3.57345615403263	7	1	4.67346579698079	4.31555461842693	2.24807347621648	7	7	4.44374180380753	1.37682964765663	1.98851424820448	6.27760590659543	1.30471429351188	10.1805871384626	1.09200706308703	0.54918136081859	2.04346583777213	6.49529881418459	5.76708027958796	0.23910366056513	-4.51890741925601	-0.944822641565005	5.77941489663779	6.56519631299494	3.59757644383261	4.58286908557055	-1.07207014920464	1.57412999016819	0.433935510172903	6.00928156014556	6.10408688766828	8.66873969283986	-0.549053267023869	4.72335226885611	11.0724881079803	-0.596467055991763	69.75	0	2
67	1	3.32227303680976	4.82295365086259	7	6.12785619166902	1	6.26062185675935	1.40813316328255	4.51125339988629	4.94133058028578	5.58695665229769	4.90157095792997	6.50099360687152	1.58719969001513	1	5.95174259430271	4.41014286833886	6.79579248119484	2.63646925993511	5.75404834826844	1.15414307998729	6.48472250018015	3.48209112484127	10.8101951127774	1.96602610400507	0.00700613840337017	2.28814688293178	8.3559663101699	-1.09015447867331	2.82396219156435	-3.42986607802305	-6.11572626600495	-1.43129289002314	1.88467170340496	4.7373784782543	-0.363582146754942	0.442023764270221	4.95840647998573	3.05522870014711	6.12520683031673	3.81037631384929	6.65573346064957	-2.0992291007079	-2.60887979767898	-1.41110905871986	9.2308797545786	64.5	0	2
68	6.91030406662533	1.57584921067646	1.27941027843702	3.3804088831474	3.5405151753424	5.63629695429007	4.91964178894999	1.43887657341455	1.08043946956133	2.79827037337586	3.24107238308349	1.72224355999311	2.34572748895459	4.56148831343508	7	5.42200741483047	4.86794948238571	5.50908743248174	5.23546048626464	2.39548253330976	1	2.97174339353531	4.39961151013968	3.44485609407905	4.84778774695975	-1.30156445025226	4.64616084885223	8.88919013550837	4.23489980907125	2.39440478875188	4.02662300030722	-1.21829872818733	1.23629936235701	-0.565293177587504	3.54254226384847	-4.42207863770647	0.608866097516152	10.3098328757266	3.8261037946012	11.3887725594695	6.90946266532453	4.18379614322255	4.4555431197722	-0.600389364725318	3.902685099564	4.81790844956766	87.25	0	2
69	2.95788865250963	1.90364488987542	5.88075824715725	4.68087568599274	1.84036694913003	2.60974226289551	7	1.91658754273276	6.05017077533001	2.91580714255742	1.55213959997736	1.30438593782108	1.52212049194888	2.51236044314648	4.28256449253844	3.97747207969227	3.09743152250981	1.33526507038022	2.66611125005831	5.91534666968439	2.23250583521122	3.35315686562948	5.79060616507257	7.40168201573258	8.13612903656958	0.54186182153365	7.37166917569462	8.79938468004356	-2.2340080056355	1.67798416052555	3.86242002177554	4.0272805822524	-2.67665739542364	0.150424217817364	6.42451085572727	4.53068360375932	4.27048233778967	0.296157966924423	5.06050156245823	4.67424398359053	-1.9559041029271	7.70241991543208	-1.17544540864146	0.860851323826428	5.58322990146124	6.92626674257076	85	0	2
70	3.78811726393813	7	4.51076415587174	1.54798168479319	5.02984033789015	1.28077414505497	2.33280527265969	3.16096098628776	1.25483594860377	1.59680174428034	2.85190125907039	4.43551228743804	1.67402216009162	4.9474337758411	4.71595361688344	3.88020905203	1.890669887228	2.16275949912723	3.78435741788731	6.61932991581366	2.46248682779642	2.0575277355014	1.73959939086831	4.3145456139236	-0.363483172244341	-4.31561676013441	3.50724553349231	4.77845705012432	3.02042959915267	1.70547686648547	-0.377270001143439	-0.998999676494373	5.36601910731699	-3.4407609815042	6.83347731266578	-0.353935634069588	-2.03987032563765	1.33139065116321	6.19948583872389	-1.61420582721403	4.36188107196591	3.82484696129782	5.5975482865989	1.1653672916745	-3.63714282477208	10.0090305100277	68.75	0	2
71	3.22730120275519	4.66370750932638	7	5.14356185548127	2.79646226998657	2.39700078899333	5.48668112148688	5.69887815535115	2.48109894805786	2.37319132093413	3.63408530259763	4.40822083499849	3.57438857579011	5.02718162409326	6.60580219882364	6.54824249635069	6.94939741343505	4.79390322732071	3.50214847934596	6.87587583378267	1	4.9221426369874	3.32794906412593	4.93955697559218	7.28666691271826	1.60471595178195	9.3359968229986	6.7911972215618	0.471332731274891	-0.595557698501366	4.4435758143201	4.23168998166273	4.44013631471134	2.67290495382248	5.50595059244306	-1.43945402142515	1.54392244939018	6.49735196948099	6.05954904664287	-3.74396988071297	4.39061451692347	5.25347433704273	10.4672151692769	5.31141696416915	-4.11279167213754	1.39266779134838	71.5	0	2
72	6.36908807080733	3.13283792297971	1.37866753469203	3.85358977908336	2.503051633654	2.91702958699924	1	3.3488616346732	6.59012121136659	5.05741003739708	5.99339659075452	1.28934790634545	1.96545294956551	3.47861565524349	5.2761437771333	2.39947287861751	6.54883128885064	1.75086736535827	5.76457370704841	6.3186222980596	2.05304209388277	6.8277928813421	4.43071692827425	2.60423324503375	5.80461855661875	-3.01326617808618	2.63162962075899	8.33057667835897	-1.94861331897428	3.93254239695544	-3.93003780437059	6.01403372312312	-5.45701287597039	6.61313045573651	2.62734871506651	6.56824922782255	0.476289120122031	0.674126103637621	4.40480436465754	10.7263326327403	2.32851442947901	8.82160656677122	3.83382377228498	1.29596434392082	3.81748442895667	3.34138550501135	89.25	0	2
73	4.24564905912621	1.24324511629969	3.98493185333651	5.73307191123693	6.01857296144121	1.37255889306013	5.39848659563404	2.27581941409387	6.49984254571662	1	1.88417228257274	3.46825040852415	1	6.12547709838979	4.08799014183512	1.25880057351007	7	6.83633672879065	2.9666945050781	2.61770455995049	3.28221333861078	6.35820558225249	5.22926822485434	11.281962426243	4.46604649724148	-1.77521828553803	2.31419387268345	7.86987626556721	1.74754761473494	5.31162686352169	-0.999966294382481	-0.0762146225798697	-0.0099432938519296	4.46617774504694	9.52669173827334	-2.81767642715809	2.03659999374687	4.02979270237485	-2.693083854557	1.65979676331826	-1.08567622178986	11.9885537660471	3.45056246500832	4.06367907011672	6.43583484422037	6.37030555242293	80	0	2
74	6.05327184158754	7	5.28995094390223	3.86400781426429	4.08259218047737	1.43516637548609	7	6.11847760602896	6.37214541998001	5.1141642749468	5.23728640319913	5.09859156006829	1.21002332820797	7	7	1.74224922407852	6.485953853887	6.39275913842337	4.86186223028626	1.7563344315793	1.80406591846096	6.31224088153716	1.56710640220554	3.99011587663116	0.655611267296172	-1.46841226099401	5.53454575566629	3.60476065477416	0.676619181835945	2.7162508441027	-0.924517185395878	2.92800689388771	0.360127619119052	-5.56950746836278	4.00557115961527	4.34622847515886	5.71277645070628	3.55120473800543	4.73737561475546	6.77994226582182	8.35133251600987	8.52732879981266	6.08655829619526	0.150660261974544	7.59341014579493	14.2403734954365	87.75	0	2
75	5.84432421797854	3.61419278245608	5.48461909442063	6.41960375767752	4.88945078819123	4.60298975328765	2.02733446783827	2.71807038272578	4.29464410719783	5.69874690267138	6.02656935757941	2.4626622803653	2.89277772285509	4.34148171187309	1.17604987689429	6.04847578505455	3.1692111502287	1.94355787863847	4.11530629985465	2.09375519069141	5.50796852782161	7	3.61067872439953	8.45654701026727	4.02490694125192	-0.140505314732687	0.0917788797917584	6.77949844558584	0.723664076079209	3.51385919336254	-3.84926110893356	2.7651046646459	0.261697928456422	-0.199970728074283	3.49450261538359	0.105663978447836	2.51010634512931	0.203159466810254	11.6968541031096	8.8488402076901	4.7557012864935	6.02037655367849	0.9985312307026	5.30899726192298	9.98705621443413	5.49252777646378	81.5	0	2
76	3.41687203703366	2.17216827939227	5.64939799659919	6.47341659308331	3.73899319487624	2.02898273361356	1.97108354508202	3.82027590534139	3.74799759435276	5.08291240602697	2.31814237804028	3.05182469224969	3.42361855465199	2.08016373864802	6.60090679275434	6.52412534397679	5.05084280987996	6.3781378284048	2.98032526568504	4.21482636661534	1.91394758782726	7	5.10887284009317	6.6576877052094	1.9687772238656	-2.40216962676034	1.71801011873795	15.4662934938455	1.14142769504188	-0.802771691088019	1.90011975998432	-2.88380746354069	2.83331232884832	-4.63797526366204	6.54669852798689	5.42025871391446	2.62315458313311	4.94713672007869	5.23474808441632	3.50597824263706	1.32630074658402	4.74974335046146	-0.851932485691577	6.1073669694267	7.206792563113	10.9664590336528	95.25	0	2
77	2.52283547481825	1.90049359301433	4.79134943783726	6.03398571425366	3.18095530905454	2.97131422083783	1.94496646041661	3.32238613191185	6.59909630839156	3.70140735803288	4.95677280755916	1.38645014755348	1.19317550246731	3.11354378928115	6.69997443300319	2.03405095472279	2.93356955486376	5.73907901882972	1.14608569293266	6.92251992990812	1.30059342288186	5.35155195009728	6.82095496629947	6.11896725242938	1.03590061912611	-3.69745428423848	0.767682395395542	14.1507211348038	1.72066812751751	1.82087104322757	6.09908203366867	-2.97127768702139	0.502646387974228	5.93075349963769	6.82289949747392	2.53069174418387	6.49932509549169	5.25552696746729	-0.860079765278305	-4.27957237907259	3.82178303144888	6.91091802841762	0.0149549799343163	-3.39344149169648	7.78800262235823	2.58552540165202	55	0	2
78	6.958739882149	2.09836576805463	1.50244047408855	4.80404838073624	2.456116731013	4.61174585459298	6.4435079581427	4.53235749434362	7	5.44494826213462	6.54845346305985	4.70972390009739	7	5.16017792041032	1	3.57504688658716	4.61512692788318	1.40822641326995	3.42572256127453	2.55991669020979	2.4388813279918	6.77644110593675	3.39653951486512	3.01988978946019	6.50789111226373	-2.21110376032922	2.34762611626975	8.34840513990265	2.84317244255434	4.1619607212569	1.23285230681651	6.73461402974895	-1.93524812065721	1.82999278444569	5.25010578161193	3.57906826224698	-1.56539819876867	0.589844488548215	6.07897583629589	6.43725566758454	6.26969532962344	6.11199621212666	1.65442533079148	-0.428526321981288	-1.37733326590807	11.043260162277	75.75	0	2
79	1.99383836619016	2.42151653967763	4.03029601028231	6.14228724662234	2.83289347051661	2.2057629831195	2.30192867280168	3.91976114628821	4.06696434795525	4.4485599587245	4.26857825131813	1	3.85218016929664	2.0906280511197	6.53888080451279	2.36753576886962	2.46409664021442	4.37492349831827	6.04613310317198	5.29453287866287	2.19636580335485	1.41885353459073	6.52293300011891	7.01699023011191	0.731972298483197	-2.86297407447905	-0.659522958511962	13.439132288276	0.957489854140906	6.35724562635704	6.57904919417104	6.56860400369707	4.38718188750326	7.06356549362643	6.94400538070282	-4.66769392072106	7.77132362641645	4.19718710388393	5.32458508173416	-3.24370791895858	7.81488830004876	6.62119685925268	0.453682235006857	-3.22864066495132	6.50967600130616	10.8797077873146	73.5	0	2
80	1.30755480873305	2.75967615166671	3.8455637522055	1.82609042490048	1.63417128599477	3.12490331542922	6.69678781254591	1	4.34637490843844	3.6583371676461	1.30032137890274	2.07518875030135	3.56638230590064	3.33878753864586	3.64924350537551	7	2.41399879470612	2.34955842615516	2.91750053733027	2.39350589802544	1	5.6613754036438	5.57200212816364	6.2848623502701	6.66542191490498	1.97082571024065	10.4503844881873	11.9924297923593	-1.44789089714139	6.92042315148112	-2.96291924059785	-4.3824664462619	2.50467623232457	0.0123009377468105	4.11548942039482	1.9882208090106	8.35682532218813	-1.92601990808655	8.36476570569853	12.148677061605	8.18890839947636	5.84929112429215	2.19735124663308	8.51036512526053	4.71561518146896	-1.37982915624614	64.25	0	2
81	2.09532752968869	3.08104127039881	6.34702942724868	5.74365595659161	3.63462772354467	2.05985249752735	7	6.02005482936944	3.31403500410034	3.52571228546178	2.61444646205286	3.00694652583617	7	4.71703511707844	4.57573448058091	6.02130927172856	4.08173237935225	5.26015926693036	2.98945651456495	2.90140505313857	1	1	1.14696896439228	1.4349529789146	4.05995778253183	5.05593200309396	7.98547967839215	11.3439438080579	3.64533126822091	3.47653634831542	-3.60965877642179	6.21322805313384	-6.83807048499919	1.16377179589937	7.9868138962632	1.55822196827191	-1.59302673330891	1.02286808939223	-0.892116946359587	-1.00309247261296	11.1896325186002	2.99286844874301	11.1918246371891	9.86111074914728	11.3215378098848	12.8319396661172	64	0	2
82	2.53722920844916	3.35223312170252	5.56648957030595	5.59196075715986	5.36739548494487	1.41424357759057	1	3.80120785521392	5.04139697489294	1.8367055989592	3.81647061104736	4.40034828275405	2.19372985865929	4.87070986641349	6.35633166284945	3.96593286756945	7	2.50907531000567	3.72772002168525	5.20461527086855	2.9182496774011	1	4.17155929544154	11.0464908999511	2.50460753760913	-0.930889768507939	3.74490012413416	6.82484631501752	-2.08945935104785	0.371351273958063	2.24779713375729	3.1959800371198	0.905052224044816	0.306872257502773	8.57907155969552	7.68692996724184	2.41551114935578	6.01050910232426	3.38320764957989	-0.381013346279237	1.49649218545584	7.18479245403697	5.55831758360175	7.8653306656869	-3.63014769256632	11.5548616247459	67.75	0	2
83	3.42385432941644	4.31652895074171	4.90455389804625	1.50267985423917	1	2.72012424362598	6.3282864844607	5.05509205775373	1.88821072625237	7	6.55149877598864	2.74806575261108	7	2.65937288656627	5.60489254329815	5.5142980179892	4.76241400271256	1	4.28104000052216	5.36282744282952	6.05016050294673	6.3102462868683	2.33807311680366	5.90786368919445	7.12777502659543	2.54364308490512	10.3470272745792	12.635034029032	0.497256164317114	0.847424469407439	2.41935322117552	-3.55840470783412	4.74078618939885	4.67413855988903	7.16599173029636	0.359988019214924	1.49544543226132	1.84845558428184	-0.630589878093226	2.02584741085445	5.86007589414052	3.69749668565469	4.64898838314285	2.01646152169058	12.9865630936161	8.94841658071758	72.5	0	2
84	5.80477862356982	3.88053666475323	3.34981976095951	1.23762101939725	5.15390120614046	4.42001922372643	2.18476792550312	5.72241709209604	1.17711869663139	3.63107991471384	5.62066414079768	2.64533669932096	1.70912177720913	2.84158903667769	1	2.48562212223952	4.61331529567855	7	5.24952698969835	2.28953977068083	3.92391705118844	4.72983513715887	1.86092099398108	8.15286403338497	2.00178975387552	-9.06737433298782	2.14463582881556	4.37596971939924	3.10456703544434	3.58591401734928	4.13285496153627	0.858732799937215	-7.58205099528981	0.472465082128787	7.51930908531208	1.95716894082903	3.44546282418955	5.3836820439881	0.397870351185281	5.45856313089264	8.62960665692104	1.75060712589291	4.03183783774142	-1.84879992208533	1.10714976756874	9.52312733141976	80.25	0	2
85	6.16173565051555	3.6447901765852	2.47150833950695	5.05545674851715	4.09291170109863	1	4.42874212534325	4.12130786795864	4.23658659588223	6.10006733192183	2.01355847951356	6.8184143107348	1	4.0090574427141	1	5.26181261305408	6.90281069813412	4.27113738794785	3.50655013250226	5.7842190054451	1.3686874242233	6.59235860159317	3.15181372392986	8.32275860791178	1.57351782305183	1.27291754666001	-1.93757112717038	4.83650148252882	2.89821068983254	4.61385599809477	0.292231848415006	6.69634367437162	0.210369864914452	-6.20049374397674	4.3728397351147	0.619705166507222	1.78296804388653	0.142601597310445	2.24740559967386	13.5005329601774	3.72275122618088	13.1390353239845	6.81619117739806	0.15185660061628	0.911314183279491	-0.130737202436847	89	0	2
86	3.1428560061541	5.53246202779534	7	5.71419376250774	3.14991448473457	4.57177262957828	7	4.03762591567214	1.11230172833134	1.68130402881858	5.80927063443319	6.12079216734313	3.43817913919745	3.20015811074794	7	5.80124572549723	3.25237348368165	7	4.12547383242096	2.58726231817877	2.17952737124511	6.11750571567026	1	5.59532034814912	9.00089247880335	1.31998609776083	8.48142818372029	7.30267087059382	1.41629181898698	1.61050010071062	1.43828149080418	0.590475200295072	6.89959052132285	3.11268211139486	9.14785030537999	10.0687580712002	-0.314611800624962	1.18010374336311	4.52461006847157	7.76037747676468	1.91125173710626	5.11839869041199	4.07260385257673	5.04633464103917	-0.762405134992024	10.1087154034772	53.75	0	2
87	4.65665735192437	1.32847318982426	6.51726035818556	5.06140042626681	1.06112263040832	4.06671656075232	6.41563206525142	3.6639189373653	4.81455701313406	3.23261549211937	1	4.7891175866331	6.04083295580711	2.73001992930895	6.06250128031104	1.07263567160749	3.6870789628475	6.45713263608733	3.67266059259577	3.67080081134278	3.56973581580927	4.95960464327006	2.52365623904079	5.19375883568571	4.62132137494183	1.97306197573596	5.49940262647532	9.50391857030664	-0.307573473052746	7.31941350950361	0.703794062747643	7.0124824647371	0.410862300042615	1.5490521065274	7.02547606629166	2.72943735363996	5.95096090550207	7.15124979869225	14.9424993256525	11.0444788365967	4.60255595404198	8.62036798610243	-1.02064180397623	5.1819223784912	6.51028548732287	6.99069514329697	85.5	0	2
88	6.10876743908807	3.60365564304701	1.77060550244926	6.06926342658811	3.8827056283547	5.9441766981091	2.29311541211871	1.29151039970237	4.18787665314131	2.77930253703726	4.73752142039984	4.23669419047417	2.30426253748202	6.40590789491035	5.27733568843224	4.19727247224104	6.70037207516224	5.56008599956995	3.73901188120052	1.37161238864324	5.46652016441893	2.74876878569463	3.93958596004952	7.95808399790376	1.44331107991541	0.0132692750844092	-1.74956152620888	6.56223905120816	1.05515208215058	-3.35807063908275	-7.40596214136631	9.35957533372538	5.76360317649319	4.47246776970122	4.86079368615064	5.13442700984549	2.55721833824339	1.2382188701758	2.61093437147465	9.28643481680344	4.50441072676817	4.62452012881439	3.23304483004071	2.21391685882009	1.4083377509007	-0.808033258217644	76.25	0	2
89	6.40114294850236	1.11871653127519	1.55170035712745	4.12307452711935	4.0222638677144	6.13299061850077	5.15941368162057	5.94622887717139	6.7261964854389	3.11756375112633	5.59309732848894	4.22789492939959	4.79025943777878	5.06435273752089	6.54475060805374	7	4.64923240842173	3.9448837686243	3.43439999554659	5.22270981131231	4.18417357458854	5.02696955630118	4.60385645465221	5.17038200019182	6.04892609746366	-1.26535859616917	2.23218237310707	9.35217330233008	4.84821419652275	-1.95927574080356	-0.281007831979387	6.06802881870929	1.74018260916773	0.344587143417374	1.0883083400754	11.1364191023573	5.93542395215644	0.239496898353629	5.41743965564441	11.5407496408759	3.81287910277112	-3.13732878285833	-2.30626146444203	0.665125881606849	2.12244957593152	8.34983170429123	74	0	2
90	3.7629821328577	4.94078710111777	2.23777228570988	5.12856483459257	1.06799465620928	1.28335146655276	6.03006279800493	3.52853502446766	1.58008114503522	5.35172958084164	1.47974761478587	2.09486768131897	2.0227814854244	1.55316679539522	3.17084971768869	3.66599928318425	4.60885877594172	4.64808468059432	2.85220480988127	2.04697366266696	2.10655809006728	2.49552540269944	6.1968857441452	8.82968049736776	2.1512005279036	-0.0519991899628844	-0.271059874765765	4.96073521004066	0.792805553451627	7.4467813916489	3.20681646903166	8.62042562735735	0.921212967308686	-5.1356192964059	4.66900875278482	9.62434882104995	10.1299997858294	1.23139966836193	6.43450477028555	-5.10319624349713	2.62374200312064	9.04466051463918	7.46822827822329	5.72113218003778	-0.275773238067481	10.1729548179095	88.75	0	2
91	6.44584533814295	3.70703269349498	1.64289794588163	5.20779543636908	3.47662786759331	1.87403898566869	1.97660291375541	5.54557698674018	3.75644402374153	5.30310422350365	2.89240949017608	6.38488768884796	2.76415514339647	6.43383246316205	2.77108163474715	4.91126310618252	7	6.76395919903028	3.4419862237466	2.63355394439478	5.64815023729521	3.67730083307219	6.6862230951999	7.72380397206013	-0.204196347827078	1.73654131306877	-3.04898406787409	5.4887814680902	-0.593940158870579	-3.14383891716951	-6.11523822831923	-2.1457920783667	8.32849289457562	3.93379306959818	4.83095772792779	4.2664391576145	3.24345105925234	7.61903646610434	5.71985975595798	-7.14205360794452	4.22040258938814	6.72059355086747	4.04635638881016	2.3757962210099	-1.52316514596549	7.02150006279275	87.5	0	2
92	5.24059197746005	3.47595108890073	3.51253357471994	1.04181187858071	5.98935908437699	2.13559097408526	2.0077107393799	1	3.58778693028488	2.53816327279125	5.72641846220967	6.47903374339133	1	3.29534720377201	2.25811703901646	5.94829510515068	5.06249188800368	4.5502606066687	6.55598481200475	4.7166871348453	3.16447019040595	2.96629080817248	5.16003065032901	7.9568754112932	2.54810209896328	-7.54080015737658	2.52471594898589	4.415316515184	3.94613848983097	0.571633781948594	2.1320234339642	3.98871159390741	5.25048479810396	-1.34712947231642	5.49869108167755	-3.5704186724203	2.19805827115154	3.01720631905132	1.79854727180525	2.56587249673079	10.2985941988841	7.88405105446271	5.32171081175636	1.38164173187238	3.76155385893437	9.3375214760798	84.25	0	2
93	1.2748452067627	5.56181273332688	2.12449897169363	7	4.42242371441289	1.53872568817241	4.35993732679098	4.12216271531289	6.17978186536611	5.85613886042532	3.39655333671736	1.55766430342289	1.86711607634109	5.55689229085392	2.8960768394251	5.49595569910755	2.77329030632837	4.73102982727008	5.08787006956687	4.92291015598677	2.28122558982401	1	3.62960753373397	7.36535969662146	-0.681695212361142	-3.2872260314654	-2.98864962921754	6.83389140789506	4.07630056375478	3.82148002679624	4.87690674414945	9.64597716554694	1.82707691877516	-9.05954276147448	4.13159511630526	-2.3927178169071	1.08425890071304	0.523749655698401	4.55664097895353	10.4650813459745	8.16718054211183	3.72765068898661	9.27467681309571	7.0628143256756	12.2043555201498	5.40575795837485	74	0	2
94	6.71645765733429	6.73640547959877	4.5448085405951	3.4603074947966	3.60844351969717	3.61811926754514	6.53337359751401	1.57227251463455	5.28770846297162	3.24956677662224	1.98941422174678	6.49955145255314	4.85809745583973	1	7	2.61643181482521	6.92709323540369	5.63258866218853	1.89924863684566	1	1.45376962865808	4.46874718898626	4.01844967326706	3.10560084172141	1.19455212601591	-3.49000461199483	4.78471911862188	4.55865996606792	0.969754799936583	3.85466392238298	2.6366684290543	4.45855798308597	-10.2775360858278	-5.85488434772167	8.90041689531703	6.61512158196674	-0.953573368825628	7.21270114432779	4.81097443077968	3.35081193129908	9.3384326110558	3.99134869981638	3.69062687253153	5.38422214236401	7.57316904504254	-2.88346481762129	80.75	0	2
95	5.26126037530074	7	5.12961735486652	3.69317605689186	5.25419116508968	1.17032262355324	5.75252982897877	2.43487626206989	5.41200273184252	4.43934757628917	1	6.39329179049627	1.95254224518756	4.56892078275729	2.73071562375901	2.38203663029142	4.62304324670122	5.25047624551528	1.59170460087861	2.47124806429448	3.45492571058284	3.31978676061031	1.60408178830643	3.26909261789699	0.882198231004838	-2.34489913308662	5.57390165302071	3.58384327530575	0.933581324003003	2.33258189313337	-1.40405299624562	2.92995767051303	0.0842269278805271	-5.85053978390434	6.63168841414903	4.28137354982201	3.13274657983514	6.26116241133271	5.8917033891955	-1.59478663747786	8.2944729044252	7.75733447898558	9.49885035810736	-5.03992415444251	8.1249340108938	0.45478506618186	81.5	0	2
96	7	4.27188859791141	1.62724296547686	6.11792175167416	5.52101099292429	5.65080115585462	2.35948930439359	1	5.85758657150544	1.9288838271034	4.28764310835832	5.36024945998011	2.67329760759537	1	5.71480694337431	4.28255811341585	7	3.37995543749769	5.43563752372363	3.6054053867029	5.81438975018465	3.24533658131241	2.64984033895533	3.50088924499447	2.06201542614384	4.06335752600103	18.8681111088205	2.43699678678579	-1.46053506019284	8.7977751079231	-3.03725371009862	5.45064630277632	-4.12557812726739	-0.28571602278461	0.841926252732733	5.83699815161532	5.92172139912629	4.6709595332343	4.31731092547705	1.99246784356215	11.5289536946205	3.21779807587992	-0.727883221230528	6.92442815134255	-1.38406298130512	-1.08584534970063	95	1	2
97	3.14780908910039	6.17104047149624	3.09648435499376	4.28077156628647	6.70642006134111	3.84874753693812	2.49674305945132	5.65683274264135	3.48319266997675	3.55744088695597	5.1320425311682	6.59612905555564	2.08489573860544	1	4.19746794427506	3.91008786177836	4.7033944560035	2.77350994065513	1	2.4057481104547	2.47648095175383	6.17557417992059	1	5.02019581862606	-0.581901169535743	4.57301167964001	11.8582267287931	6.50533964408669	4.8673357636453	5.17282821314577	3.5157786208102	4.1684854549608	5.2877594041432	-1.07898834027265	7.10389668918189	4.05504431229317	0.219214906829936	2.7747742659739	4.1021254638274	9.28871105300421	5.74182151737344	12.2860704770263	1.16245973500835	2.60244358883201	11.450869549529	-0.456950654249848	75.75	1	2
98	2.3205363784711	1.80226007764179	5.81007104787094	5.73803082427347	6.6998650069906	2.19035843171549	5.06914171170279	3.10407372065013	4.90106481099702	5.23329364714704	7	1.60638119291471	4.53251938855056	6.75954863211251	7	5.69013619159493	2.57206225461598	3.60392128174929	3.00807002786513	6.53898145757308	2.89158182955132	3.94407206019139	1.98333400662425	5.82559877677085	4.12634811697719	2.59954272632827	16.871515460837	7.57804183972608	4.96090843462787	6.45613920772459	2.81025365247803	7.71703707053816	1.97296495832997	0.500156793925956	1.29289197783532	-0.545511042032058	0.911226066675923	1.50750012582913	4.82589776405414	7.81224430692151	6.39735288061198	9.88593400982148	-0.341433884007726	-1.31493448022098	4.54358095603314	7.31765680749095	106.5	1	2
99	4.15380393278405	6.22917735076997	5.35859946778244	6.39484946083735	4.64025482695487	1.88382157433054	1	4.50109776536582	5.83955341964335	2.47707623795154	1.42448575912032	5.08734652939096	1.77193206691749	1.58362533234473	5.44140678704322	1.916252791292	3.03956861604126	5.97843185406214	4.30054278085615	6.1740612534888	1	6.4417322592158	4.39346407658589	6.14063589996942	3.55489519241656	-0.964486496240648	15.5734943720042	1.25228114364514	-0.414471769222911	3.99193505676338	1.13514414102009	7.48911028298205	1.72801325952532	8.37735904320047	7.14214015466007	5.61352449848426	3.81129173776024	6.16596678506601	0.219455088581002	0.165909530618418	3.50650564892774	9.27802036630437	4.23107259496239	0.600762528978225	4.16479926001759	6.99653912914966	78.25	1	2
100	2.10105089374018	2.41434802606987	3.99475434444234	1	3.13794812156868	3.25778102796153	1	2.63537040191594	1	4.10544251724641	1.85485936167906	2.59368102559676	2.46120705290135	2.06050352488877	5.87144049031023	3.87135854017468	2.2501460223086	5.04968231161628	2.21393456620131	2.72483876232875	3.35671023255852	6.91794718433814	5.06710903911912	7.93155089225373	-3.58444108579348	3.99670179471857	13.8412559427093	4.66740183650322	2.76572161318725	4.66242332631182	4.15079848777786	8.68771499657509	3.07810152901278	-4.26670509844769	4.7495889750016	9.37683162603278	4.8814241030261	5.5334945195121	11.2242211674283	-1.24706678449866	1.44012143429976	9.93776778703872	1.02827947843526	7.05233989872198	5.47429547192872	2.59553321162195	93	1	2
101	4.66167963512732	1.48263774241647	1.9351093724256	6.04829815205352	2.20594766307113	1.01229607636155	3.37912340831695	5.92036220162005	3.20931648063462	3.06076241955842	5.26345064777933	1	7	2.92783594429503	2.32364108276266	2.6235302706762	2.51889325843657	5.08935491861945	3.77284728689281	6.10320487739447	4.00512170924263	3.98029655939072	1	4.46081815638725	-2.73112703779554	2.1781627174798	17.5618457966835	6.14846841955895	2.89294480305297	0.285640366099939	4.05440260226133	2.00634401891437	-7.38504825780291	-0.466505645298197	7.49387573250517	3.86804320052393	2.4202948465506	8.51182439014415	3.51499071902824	-1.00429654513768	10.2252699965726	8.55815252306446	10.5967063335361	-2.0712353838025	0.217134033052521	9.94840708907449	87.75	1	2
102	6.10872741195253	5.57961250454361	3.90297047823358	3.19517202970626	2.07427700366989	1.95004490637363	4.42110476976598	1.39405198599128	5.77165827404833	5.74156255356012	5.71240889717456	4.16461353722743	2.97427469832729	5.88511803188142	6.06247841173681	6.68311844735512	3.37573405669047	7	4.98047967563319	5.04459544717256	2.38221028708732	3.70892648136836	4.91513103552146	7.79952975215657	5.61613606424432	1.73191161966008	15.3498690155957	4.65405339893713	1.95806733455216	3.80667121194055	-3.23408952517642	5.11441949273763	-4.05240909526066	-2.80235946406736	12.4792722484576	-2.94272973848215	8.86904085063238	4.74591314915932	9.7791891401107	11.8509131631315	1.12014366130746	4.09788744098888	1.65255909499109	4.39574909110668	-0.079029109736496	3.88124530457322	85.5	1	2
103	4.94412052593849	5.36141347654671	6.33965071161999	7	5.1313284582028	2.06518776669383	7	1.80360976172024	4.16440756024944	1.39950046655533	7	4.27282911239038	3.31497280234768	1.10085551782695	1.50217595126679	6.13184825980052	2.99312744934694	7	5.10971848436931	5.04839862689407	4.05179799378682	5.84051443588444	1.14766553012588	6.54406462829635	3.0181984534305	-1.56254973791593	17.5894764243396	0.835345552283565	3.86415918712922	3.84567111185715	3.51795635389808	8.32923187841884	1.52154581759879	2.95234878093125	7.6649210410029	-5.69444202499343	0.394464923826894	-0.878029372380868	6.91773162257468	10.8288135827541	9.71741874155371	9.81114175223287	1.06823645696066	4.58284814619181	8.15839888734116	-2.31173077971418	95.25	1	2
104	1.78435659123774	2.81828369949691	5.60758633273662	1.90221454518837	6.13084805201875	1	3.38107359146343	1	6.96291198694693	5.6729495100684	4.26072519004116	1.12611319625353	1.54811786713905	4.67115083345275	5.6570788009842	4.43481041122061	6.61593130447326	1.71018215825548	2.8184377055045	5.49766023474112	3.6699265651125	6.81605295345393	5.22148555268607	4.60666169089307	9.89817569686158	3.7066423531912	10.7966855620814	-2.85580644346653	0.756695668232017	3.24228407293068	3.53684517596255	6.7172627427833	3.12055246680419	-1.72810808793643	4.38451380632074	1.3692459738366	-1.28864894232448	3.01903524666267	7.13925860294314	-2.28492429753922	2.89510483602204	3.94847999972608	-2.09805765346299	5.40390043411423	11.0147340933098	2.84302755865329	96	1	2
105	4.01791934765044	1.15789370930152	5.41064504792832	6.14953415566086	3.19110230030171	2.6885880264143	1.02966110547653	1.86045626147044	6.59556787738079	4.05172094084001	1	7	4.31745576396706	3.60503363915173	1	1	7	1.13052803151381	5.1729006096632	2.68099404386612	1.29201314827128	4.56970099329137	4.85686764499469	4.59531869321051	5.26585946961494	-0.622538974922845	17.6070118916587	6.24426175153067	3.11127564565028	5.57226371884386	-3.07560205996547	0.45448372166439	4.6158151992571	1.54966532616332	3.92848231922946	7.77955594325693	2.39811395850959	4.44583443266071	3.68896013699693	8.50770742491854	-3.43166845650924	8.44378458787918	-2.22031583650483	5.73267058684795	-2.511458570718	3.94116258119758	90.75	1	2
106	2.71888142135454	1.90218138693556	2.73361648319155	6.36471584899564	5.0919884039506	6.19446347204549	1.84581867523093	4.81932975529744	1.44985471092141	7	2.48153515626304	4.16019504122147	4.05058623019393	1.69191424165226	6.62470935628457	5.68826456259469	5.29490222039031	4.90970783099202	2.57839090842535	6.00507610157918	1.74219769847413	4.89479343032578	4.29926160927664	4.87444742635817	1.35812904159559	2.34118419842203	17.7118508078169	8.51129635956579	0.171309434145168	-0.462394305669141	2.73040112178443	-0.00366428373498628	0.128330144449839	2.39214632254727	4.08795044392131	6.54350453487117	2.70287047889754	5.66489966795308	6.18000996971742	12.5183433492985	0.803621878988504	5.40693530662764	1.36814836751892	1.62118897701432	1.28983265992612	11.4444985230484	87.5	1	2
107	1	4.61699800293132	2.69607320474258	6.84516648235252	6.8148731314692	3.93787804610558	5.6081579341358	1.81163797035671	5.99641990488064	2.59730619780465	2.23801031540191	4.21772200001149	2.14518697577177	1	3.79695260754439	1.12069398202241	4.31013315085007	5.41286639776042	5.2302078799399	2.89574430931213	1.44104568054746	5.85513369166679	1.7378570860088	5.32719618185305	0.669701278297036	5.34062172439405	7.89009984551439	7.37284018969733	0.797320525695101	3.28714555734855	1.57515974246572	3.65549796726737	2.58446171423912	2.63544151937453	6.89659104622058	-4.45741114524697	4.07541053108416	2.84552889575436	3.47182338372274	11.3183887599154	2.35720943675058	7.38658842184375	3.82964802992659	6.79532011426348	-4.17317263111297	8.34896771075439	92.25	1	2
108	2.87031791848607	2.69538694202796	4.26483927240869	1	3.18868601159554	2.46765013806258	1.89836880261732	1.71664743243631	2.00456768625725	2.96470336384232	1	1.79875005563036	2.36191798096717	1.2989421336149	7	7	6.21725592086196	7	3.21862702501182	1.88099409631743	2.91643948147195	5.83104183057871	1.8751427221941	6.6848681806518	-3.63094484335058	4.38263351372722	14.4332604951925	3.99236169176998	1.84646719581147	6.67922731583156	0.330861188863294	8.18723466877932	-1.61110771027435	3.78472809898491	7.88404530589591	8.78068773198102	1.40416862663334	6.30289922910285	12.9439459619868	7.73578163735658	12.4824989128198	5.74151698098709	8.2781052982676	-0.0914836317659977	0.330535228130317	2.1396754285597	108	1	2
109	4.78085438387225	3.7950374838955	6.89627530661718	5.65624474257913	2.85659408612494	1	2.05143575329087	1.6204224108134	1	1.61943780948036	6.8627871231677	4.3552282396004	1.82670930088592	4.60083154057815	5.45105613638654	7	3.98546624193601	6.81370960184208	5.28330390926363	1	5.72714385027303	5.70354900051167	3.65719092937914	7.85244678639267	3.06422033008294	1.96875884484557	15.6906416195307	5.92331776047346	-0.54350577158766	1.87071359811158	-0.901990834848103	-5.90990221199198	0.813508375510889	1.42624254278962	3.92653436964196	-4.03871731954184	4.80715832511215	1.80508339345561	3.43461782791891	-0.419841923163392	6.21843975552655	10.5172794045615	0.665852324182199	3.76017977012115	9.90467244290598	8.65230542995241	87.75	1	2
110	7	7	3.54566873245705	4.50670050143134	6.74629530872247	3.52208920001245	1	4.58625329796349	4.09764699505908	3.10558415115285	5.76312519936167	2.83772901656748	5.19656298573693	3.85062329573465	1	3.07226741903334	7	5.81530138885668	4.03999847068409	6.1291995116963	1.43513043866807	4.01371884032887	4.54879546113042	6.96904537104053	4.8615466098838	-0.133954081164474	15.2162557680508	4.286113710877	6.0823543407533	0.86307781316009	-0.90617589703835	0.660098308061005	3.70966757400882	4.3676178764719	10.5239749518027	8.20846839539289	4.39626000274485	5.37337763820846	3.30333365317605	4.56903324983501	6.65556526550878	4.62828843791256	8.63122880190547	4.04759480974285	0.0096172016993179	3.92101943729869	97.5	1	2
111	2.89513476864781	3.29143100149245	3.96782101080881	2.00246353375417	3.51811318308581	1.19076372592306	1.25627309479818	1.52161241043985	1.17344417911514	2.20351947758046	2.78617052628253	3.51337324366251	1.92428196857821	1.49710201707516	5.92867628254329	5.65333529677218	4.01852589176269	5.87997973838294	1	2.42961277536171	2.98392407766873	1.99547276204016	3.25096525981933	6.96125010839642	-4.07493917750775	4.89024404503018	14.5081212356146	4.13408780248119	1.77488204272399	5.4040053141321	0.0146956835267612	7.13755008964665	3.64239528139133	4.82353690710253	6.98729943173098	0.644309756649853	5.41932844557827	6.38224892216957	4.70749545895811	-0.692202143652784	2.97325603310345	5.24279993640111	8.05191299303596	-0.0352008711512342	-0.314574851750729	2.34198943809283	98.25	1	2
112	4.34002902840786	2.85834557675284	7	6.49676433117236	4.00454314205776	3.7072117339322	2.27391350929565	1.15080473091028	1.07158151387475	1.38160294644104	2.04316941574432	1.58173379279284	1.48570844295659	3.76747204809169	5.7789331158405	2.08406374468861	4.29882913158573	6.23422842836913	2.34724839460138	1.15877866373359	6.59937351920204	5.31673642685915	3.06175502932601	7.4749152621152	2.6246605778305	1.09993175578351	17.6083813016805	5.9139014696301	-0.459409934074053	1.98604270334341	-2.39701865888599	8.08148180933484	-0.527462167312095	1.33360884030156	3.31494546949396	7.6529026581085	8.23451307222297	1.34139801720266	3.54488662041303	-0.367650244489041	6.85316057904043	7.10658206963826	4.54990651235745	4.40273418884165	-1.1685013645838	10.6402961888175	95	1	2
113	1.42593704971936	1.72243067126267	2.64462808531766	2.68996263542198	2.38458668403358	1.36129924682144	3.3639892904477	3.78505767734693	4.00272628322533	4.60030447618657	2.41620288358918	3.19656059850393	3.46887479857374	2.97028067337568	1.72936592707372	5.70330786246046	7	5.91080197362079	4.42782470846629	2.7195030965971	3.27624832535177	2.51000900056225	3.52354064099018	8.24321532680132	-3.43214049967361	4.21888108796584	15.7282293112861	3.43666226653761	2.14941810752387	6.57675871531521	4.89817203304629	5.56552466717428	6.91812212526697	3.15714025098034	-0.316390618087425	1.12912496409321	1.730030941997	5.42862524233723	2.07846563087372	14.1385317535926	11.7208391518718	3.08430946621111	7.39918088243123	-5.46113174380027	0.547495553767117	8.96385428090002	97.75	1	2
114	3.44673267005864	1.87319695881158	4.56975519996723	2.27983024751784	2.77315521978159	1.28641326395736	1	2.22981627750338	1.61501786804024	1.73350333167649	1.34763868273213	3.69291801120323	1.83488807745229	1.16059599742569	1.32583152890507	6.55107722826579	6.62560889726324	2.6625837763074	1.9574803502525	3.04987506730486	3.33262324977931	6.76583269749299	1.91037422632968	8.95544892124659	-3.55408303875828	3.61454282538023	14.1739188131671	5.01551648555684	1.1791340700406	5.23378454898088	0.338163173754263	8.61778571703716	1.60859105594206	-5.03281126448256	4.56245719432634	9.0670974630425	3.43908014868476	5.76728933435323	6.17141785712518	2.41257123823292	1.23640232244144	9.99536780414939	7.93543307292722	6.43919386139186	5.89866981763214	3.97462067529347	89.5	1	2
115	4.14184120855735	1.76436141714607	6.85550148501158	6.6144110726339	1.52929557918736	2.68902556320409	2.71268381461947	1.24623018221843	1	2.88584929544474	2.62542408269601	2.73054043918446	1.43606025744993	3.46960736308489	6.99495721373278	6.1557048226734	4.66360629992398	6.84077311855088	1.96414245434796	5.68994932345843	3.8686156988578	6.36283612659399	4.93570436174014	7.03598727046565	2.16411652583274	0.575594188702658	17.4070890062254	5.91429928416758	0.19896242878863	3.4804827415752	-1.78903236941479	-1.89747527554442	0.700082794112836	1.39637376453669	5.44223537276824	9.05811392018673	0.495121704886335	4.06617842017883	6.78926809879222	-0.242642954131875	-1.9326708134737	5.00405054347923	4.1044719379781	-2.84150127795077	10.2530157583734	8.08940766972425	91.25	1	2
116	2.61796800651038	3.27052712927832	5.69844937948839	2.5274388904572	6.6971755421057	2.22684518455411	5.89848687838913	2.26303431769679	6.96013540758425	3.65896778238892	4.38116310132895	3.14221124080486	2.08542105092945	2.53668865620131	3.82072030880278	4.45440966424879	5.1194505392582	1.73005506846937	3.35570169465857	4.79138162746192	3.23574275507747	7	1.47409881426286	7.92276114336256	9.91474580779764	1.53413001160082	15.2934529922954	-1.46764306202822	0.612090897656947	2.38706493972626	1.34410387320759	5.32652729825923	2.77454555681775	5.9147023642273	1.91382756755816	-0.346768002717997	0.970559277338918	-0.027353474377713	5.14580484506081	6.59100536532321	5.85590724164835	11.0166822605259	-0.186033115241979	10.1368466704604	10.9331033250732	6.66259714683103	101	1	2
117	3.71410938375126	5.33167683603025	4.73119175169118	6.06366372760911	5.9717038237562	1.22923488539272	1.7824686247738	4.39783750468992	3.0251775655838	1.98053639410636	1.72516652866869	1	2.06139865469799	1	1.71522257697051	6.6137944910893	1.80825247255791	1.84963066913191	6.50616391960534	3.62597042031748	4.61634274677096	3.90636905432723	3.17177368147266	9.48474030561825	2.16746651873247	-1.43510257410884	18.0010299817406	6.20326649376438	-0.767412759635997	0.817693054726234	-0.594505500319328	-0.388999647984702	0.954018318387013	-3.10149880481514	6.08171590916534	8.69915604728774	3.41929371288736	5.05430167071559	4.64294448553264	11.2420124656703	0.842288972554079	4.71722728439072	0.268635213534851	7.24309466346354	0.971597589615379	-1.33788777268903	94.75	1	2
118	2.2989858697529	3.27886287716086	5.615936989072	3.05382562257466	5.87509761390134	2.57285981780146	2.73437293731764	3.77795500245483	4.89441277464605	5.52882508665155	1.05582893625228	1.72902810008313	5.33508617431145	4.61352723325465	5.12400083853651	2.9123750175421	6.81422669875156	5.95976776448189	2.70283173432511	4.76501718625631	3.88121788521563	7	2.63324763473526	4.02986934243328	10.3830354187658	4.90297610214589	11.0206690089721	-2.8059594399352	-0.16830418836578	2.89608281359816	2.02116936680892	9.57823430710322	7.68856259115794	0.781387180713392	4.89166961756604	1.69520026407996	8.60078717812124	6.23101633103996	9.69981441235335	5.87757324105276	1.85220911901146	3.77202314979995	-1.92083269517045	4.108853050091	-0.123368127602763	9.03533476796333	102.5	1	2
119	7	7	3.18779142234662	4.65025829102455	6.19950805916694	2.78752334587516	1.29285524202427	3.86540750139044	5.73064124488842	2.5850460442469	4.49971007631382	3.52233072863475	4.20059176933668	5.38029104340209	1.61971180966729	7	6.52023358953125	7	3.51892259206317	6.01903296512235	2.23478868373285	4.75744078739429	1.25257834593696	8.13030863310506	5.03218937103112	0.192693643156594	14.5386658713222	5.00443887708329	6.23484943160714	1.1141007344154	6.3881763726709	1.02736210485608	3.12232469087845	4.58994874911963	8.58692534147842	2.33749616464354	2.4041741339233	6.0043356337842	6.54959687628789	3.808303617722	5.79700450936761	4.44217906180557	8.58629052196024	4.24136314465527	5.73165966775882	3.78739559089333	89.25	1	2
120	1	1.94963930913859	6.22788258614244	5.48115258606343	5.88121833614724	5.52725660536695	4.55955859735017	3.04439220754143	4.61859831619529	5.44656924540461	3.70795738737549	5.47654953376047	2.31107242483624	7	5.16286657065926	5.68264560347097	1	5.79759195296952	5.97530727337106	2.7370192306826	5.25325213940994	7	7	6.24668826501691	1.64328228202242	3.03325864714085	19.2497933103372	3.55050468118846	-3.79534240529087	-4.21093299679371	-6.70714800536281	9.40303409602638	0.934892442191548	-3.04076622304555	2.66967573632353	4.4360773552457	0.954553304282977	8.98606141995067	5.91228732588454	0.599657383678334	3.87530909065774	4.94888442760555	7.19854172457574	-3.51617203013442	5.56755414890404	0.671588191872653	76	1	2
121	5.20914566852866	7	1.20969163291641	2.5301160353299	4.21584335153646	3.22575488279074	2.60085767308736	1.56215932149682	3.7632304946226	3.03499870954882	2.87482006208286	3.98203957043953	5.48009245228531	7	7	6.48394082455589	5.52051549441663	3.33176842701112	2.79241781947403	2.0885751765354	2.11061155261672	1.85015520029425	1.05303098488278	6.55592136250393	4.09293844400829	0.113875049713912	17.2870953792155	3.96824767634191	1.56182504672542	6.25897527650953	1.15333499579017	7.16126657644942	2.38896435872494	-5.39014098057212	3.89191054677718	-0.424169568071425	3.13836915632769	-1.34370774565123	5.65901118639334	-0.134672510184844	2.63082826628822	8.6888611209267	-1.99271390817702	3.31082771344316	-0.911731659351903	1.59112163196246	101.75	1	2
122	2.14653357111781	3.45269689340225	3.90431494799925	1.52788478188197	5.97604039941018	2.22888485833317	4.86865291401209	1.2656393229714	5.40301181436934	5.60815355170175	1.50072849143479	5.63515531779326	1.76294790663409	3.07549071963558	5.5610983508782	3.57839870386291	5.31343463767108	1.60386689577223	2.14095112509352	4.60165685221675	1.16622889907301	4.43652776629234	1.7396359975185	6.06441279879509	-0.613689614394426	4.90224258573214	16.5276547884006	3.32314530945063	6.91631304818302	9.89888595508531	6.38272617859738	1.4243579223717	2.81565118929969	1.96071105988086	0.0145230636009012	2.54835544552427	0.910861322341477	0.475572517418244	4.22357610467605	2.9257776196357	4.81012618120909	3.09866855796125	5.70346335804119	10.0131087088655	3.62967940041046	10.0916135770658	91.5	1	2
123	3.52879065807768	4.44442054777306	5.06652022607338	2.34568079537173	5.90297983490884	4.60982224582446	6.79310824818013	2.48128041561167	5.34854744603836	4.74785100273314	7	3.30470421501976	1	5.29230542972267	6.22381132028962	6.35153632620997	4.1907451755399	4.43866219641981	3.54461906397002	6.01472832246499	2.84797749141424	2.336737879326	1	4.43930412187919	8.62014418472484	3.42003762765295	14.6615114774048	-2.25446925411899	3.35337159051738	4.63135083105569	4.69776417283753	3.13894393306127	2.2204644414702	3.84107825126676	7.81175333343336	2.08824283859597	2.69235749630848	3.04870250164172	5.61654543579479	-8.01219810749813	8.36475230068673	9.92629786652564	3.00260437332648	-1.15532462634618	12.1845845508924	4.31070728766718	98.25	1	2
124	5.36481982369571	5.40060479701126	3.14275264029539	3.41107436626229	4.79075690997193	4.42413910490917	6.28103413885163	1	2.97625955755361	5.98575354840957	3.82533414179979	7	3.22057707880846	5.4821627012778	6.43811103268831	6.42906236221772	6.94691821777262	6.91985236525515	5.11715832789493	5.33550936835457	1.20982161750498	6.49167788584297	3.8644255664666	7.80736196231651	1.61157619452245	-1.18771029437196	17.6379548787122	0.105493845400113	1.19696890789856	5.7694724743798	3.9255171281101	4.71253417505419	3.93881893723387	2.77916202690783	5.42513720494465	2.02312240974553	4.36855721279972	3.0600516103417	8.86081233270396	2.21624372857883	4.27560406808404	7.90897555085484	1.47760323909714	6.26817762292753	0.0780544576152397	2.66608097846234	77	1	2
125	3.20652730875608	1	5.68113726302179	3.19457850840015	6.01027226857337	5.89003492557111	3.90688613731078	1	6.73904949481014	2.15168905672256	1.13685597402775	2.21072115216113	1.28720160240303	5.28470158842443	4.92886441249038	2.92289522056678	5.7503271683467	4.85511938338768	1	2.94579297227072	2.97997768790624	1	1.93012008352925	6.84224009979233	4.06642925884548	2.58471266459226	14.5361696624804	8.97983537186343	7.49322918795533	1.90891788286273	1.90165137616806	1.60009955902809	-0.845132716067702	3.06339339723888	5.53552100460795	7.74721235583682	0.238086064071339	6.76419093466456	6.09043680293002	-1.27869049698736	4.39451757906506	2.93499663185563	4.32483161015089	3.49494351276894	-0.0701802579350983	9.14760647521454	73.75	1	2
126	3.80467607598759	1.96730800756577	6.11416085253703	3.68249929290827	6.90748455952583	3.10902523112414	6.79754176207323	1	4.96153230512129	2.87781062460625	3.14650236824953	5.21624375110482	4.28084856656126	1.67510716896676	5.22517217905649	2.4624997528443	3.67109366167419	1.03717916100346	4.897359216255	4.98157005242073	1.90302270344292	3.30993797297541	6.46209824624602	5.29495179811963	3.27054556106047	1.16707471082216	16.1939028164126	8.19609048098586	-0.0537091764255578	2.79391937430243	-2.45319384746057	4.2159723369541	0.261422593964242	4.8189335549742	7.06735263026005	6.40976399657535	3.92025410328045	5.78892053521033	6.12264665641548	1.71068406644763	2.48030060367278	0.474558085455736	-1.07272970565684	7.18389375407052	8.34975987275326	8.137157337309	104.5	1	2
127	6.09032208413932	7	3.4782043568805	2.98671239135728	6.23972534244043	1.7599440050096	2.69675083859372	5.44611371320685	1	4.39254985664505	5.02569558530246	2.19321739800248	1	2.01352428690141	4.78796571195481	3.54140735543925	6.52385334259134	1.46211662610292	3.04869347814864	2.65343791865609	2.60224732368692	2.87197322887783	3.72265285689557	7.85024536751995	5.22501032614028	0.684092758310543	13.9677626453204	2.28339725405595	0.982428077365072	-2.18552139302836	3.88804647639865	-1.68491001378123	3.0250808178329	3.02243663345431	2.08202307075115	-4.26469962755473	6.05318459746236	3.05806191909586	3.9011108566309	10.6306852946149	2.9555612631393	6.52891849485863	0.292091474482357	4.58764480308158	6.44935086055701	1.20638222413166	77.25	1	2
128	1.95794767555602	1	3.14410287126717	5.59858756857432	5.32549718867442	3.4566647447103	1.81235170452097	5.72741134814437	1.17338829974075	4.92243123868191	1.98433981732178	4.00272287847957	2.68358216194282	1.26414821566203	7	7	6.0376336004558	1.75585333312567	3.13753306123517	4.2127130634	1.40579428955812	7	2.23602781649092	4.41939830902794	1.38290172128056	1.87891956317039	17.9964232891586	8.96418073297405	-0.1903023747594	4.64026813360804	5.82096372345188	-1.53875245057778	-0.870496665499336	2.42030467051572	5.49608668283807	5.14546890922718	3.82353524662666	1.91151585404976	12.7422703835724	5.09723006474597	1.89714641476891	5.69729916996502	-2.00570970787454	0.562523610273993	5.25100987696063	10.9475413706062	102	1	2
129	3.80843705933544	4.84855634588136	3.30535633620435	4.51026149730782	7	1.47583561336831	2.02570549001632	5.9589847677226	6.73318122877501	5.47205991479138	4.32257329170814	5.73532965734415	3.27670055680778	4.64585084076	6.15628384998694	6.03392388991156	5.00135705281061	5.45056484991273	2.59000393177022	2.69243097738381	1	4.92978369880323	4.55142763260055	8.71295505745019	-2.87894696638783	4.27019758278023	14.4686251734924	6.37008592850086	-2.82907805314097	3.49063829114934	1.93893215178583	8.25021956944121	-1.36839019918456	1.95805770568323	1.89436840850532	1.28097389402899	5.30359659976834	8.33531597752779	3.30040563313691	11.400565487507	-0.89571826260747	5.58100874422617	4.55549926359168	7.41451883839803	1.29581095585424	12.4479996810248	88.75	1	2
130	7	6.46259988583531	3.46925639509916	6.7606787200837	5.04670416628828	6.11248495075284	6.00716114978544	1.14785720330836	6.01313414618986	2.62189045446904	3.62361622568705	6.70932915157976	4.25225998096935	4.13729463819545	7	1.7844472931749	1	6.27111466138559	4.97164314423723	1	2.93636543440015	4.94942152411204	2.47352311905018	4.38568914203647	3.88336532987856	2.24499600566033	16.9807664593221	1.58607618469164	3.34702620791777	4.51018224511024	2.47770166584891	-2.25277425419121	2.64310443977099	-1.7821853389898	0.539705575295212	-3.29516347385057	2.457243642367	2.2896995726301	5.13639112110174	11.753601699427	-1.13925168203764	3.91683174744276	4.86883135325042	0.5652188661433	1.57831525989785	9.63843526336488	77.5	1	2
131	6.50225453216946	5.39883377980528	1.00796884575636	6.63785075038698	5.11197792881478	5.8929758578752	1.26184183193011	2.90835795979075	5.31734500302264	3.97984295481877	1.04744763419951	6.25662381755146	3.33303774481189	2.331119447685	5.7424363100473	4.91258675577082	7	3.22427309356029	5.46788624731352	5.47368619930732	4.98303118760712	4.62952790934396	2.06153211252211	4.46756690605895	2.19740120286484	3.46942801779488	17.8864129732136	1.42636427745878	-1.05801094234279	1.479116203178	-2.06350639883893	0.941041986340078	1.13847926554528	-1.55773485574919	11.0228219916433	4.35500593066394	2.72975251339996	4.05510124279442	4.39692566422642	12.0613187976578	3.72974585185241	7.43013520271289	-0.690990806182488	6.37791023386462	3.21260693271242	8.13047236547472	83.25	1	2
132	5.13895594059524	4.06492675240924	6.01664451153714	4.19021717415299	7	1.79344731729905	5.4934765942605	4.21029234789114	3.32316086290615	3.27534743415498	4.64062648249544	4.60458306826892	6.69974930500433	4.64471364531017	5.57748726300991	6.72531304075215	4.42052343011035	4.82714807195387	2.89592362047617	5.97452872862347	1	3.63045881054886	5.0622431362866	7.48271325214724	1.45050753279275	0.674932479170164	18.9415018351742	1.79115429602614	0.105322425218509	3.218173188322	1.1909717962717	6.25662946399824	0.92129676821888	1.06963690057862	6.91058676202898	2.34438130670293	-2.49124341043573	2.29996257847749	1.9722522612401	-0.330260872299327	9.4061462803566	-2.44100899417595	11.6269497575744	10.8428303803944	11.206873128998	12.7119796130415	80	1	2
133	2.64959234809056	4.89735612700875	7	5.51567818889854	4.51602914282601	4.94739080742541	5.01232874813017	5.60624966331011	1.60525663910031	6.0669980316413	3.85869843884546	4.86199484236447	4.0069364747065	1.87413242135769	7	2.98784992955117	2.20783100178682	1	4.44746536465648	1.55513699103625	1.57761646893848	1	2.18654147737277	5.7035259559903	-1.51890381504816	0.867645086471203	18.6315199864294	3.90852863178454	4.86281434875926	1.21989588206508	2.01705617328655	4.18998944413698	2.96459069226796	5.78412157923616	3.51165576587204	0.215822835367138	2.35141144485943	8.64069928747932	6.130788110186	6.85154429414752	-3.21931016185361	1.8584680714432	-2.22829855154996	0.895667305640011	0.179257010295028	11.3070506103526	87.75	1	2
134	2.63139256995089	3.05016643078845	4.14795890661642	4.07183087679094	7	1.94164490552439	4.30521491941788	1.60883065870139	5.23112613013293	5.36883428740489	5.39573632507122	3.24368499888707	5.8087010909582	1	6.44253735979403	4.050376094769	6.65113030867642	3.88302013088711	4.38916558027587	2.29301845819051	6.02584703395389	1	1.78923048833726	7.2441771882413	-3.49200637269095	4.56463698293318	15.2004347171121	7.03823219779052	2.7013707822565	3.18855871541659	-4.27200209688863	4.08661981922947	-0.0123812629617073	5.72259146374206	6.03685068752594	7.53045834161667	4.19373041512291	5.21802286727184	7.1374525289517	-0.254929106895222	-0.590561803073773	7.93401830072238	2.60307594582164	1.83443646421651	0.514297268965861	11.7352756631428	94.5	1	2
135	2.43311626467678	3.33285631159872	5.18871742490053	1	4.31125051888538	2.51965979420287	3.79798133928686	2.33033449053742	1	7	1	1.73466970031168	2.42060157335176	3.25579747014865	6.62949458554769	7	6.57099779588563	7	2.77397366868864	2.90031437763026	3.08003566139108	2.67640365818579	2.97279128257824	6.43498917214019	-3.5568076443417	3.84058892786919	14.636979715971	4.20568401459416	2.97556633914899	5.33426455437304	3.42941037366467	10.2075286972656	-0.975222769358941	-4.80749602712552	7.65410574173527	0.174782140382223	5.16739253907833	5.57559880555493	12.7894947321201	-1.68063673125744	1.81737492142508	3.74319729249974	9.23597681048397	-1.02752377138293	-0.457089099486062	3.64239256705502	91.25	1	2
136	3.29227766975027	1.80906036038109	5.65320333853198	4.02764110920744	6.88543145387738	3.18778440157719	3.63052554075109	1	5.890403944988	4.27123907711629	1	5.80057864228238	5.99960519262138	3.48055444358748	5.3896593540265	3.15076234659793	4.70094081211901	2.10430564795114	4.25649965757628	4.77534066770668	1.51813592921196	2.68153387437528	4.60925228782259	5.49279512959367	4.46159375761872	1.60836967769038	15.625257625686	8.7496502138967	5.33095020651904	2.99081493293803	-2.36512806900371	5.36242208256267	-0.475301119841719	5.38223094579131	6.7670652023603	6.21480849983704	2.43557230191889	4.20138408544526	5.22731252673149	11.506339747009	6.58262048054174	7.55341534459896	-0.732242239841528	5.73048405707981	9.51984440388804	9.33576422160272	88	1	2
137	1.9172274586674	1	4.77009357951117	1	4.64932580966062	2.5856944606623	5.38887011204275	4.63351311828862	6.31923768959728	4.84963380502968	3.08726419612339	3.87065908154924	2.36275762044377	2.41718650168239	3.19154454278819	6.69809560193588	6.81849359226717	6.6232934238848	3.97900692260096	3.89319565482637	3.50955411058319	4.18026136591152	7	6.39642785783414	-1.21238991658806	2.16140071853452	14.970658276066	3.84730496160746	0.719517346424778	2.67850633658908	1.12102454666436	2.19048656808124	5.16044066613265	-4.39078111650148	8.03292569686618	5.9039076512983	2.76166235974885	6.36579539110221	9.86001615674039	2.58520007430102	0.7673018434022	10.6251177338113	7.85301184910692	3.22964551830891	-1.05497672800483	5.13145465951479	87.75	1	2
138	1.62113331351945	4.67832998606409	6.23016539133176	2.02726480888519	6.44781809495992	1	1.66681514404072	1	6.08325051459399	6.80603904494235	6.52147093102684	1	3.02530598541409	5.56437556277927	6.2126706712929	2.9243230378315	2.51867428087935	6.58189879421087	4.66183075130755	2.56209404277543	3.97350783384917	1	2.65012655724037	2.67035319940509	9.53895242017749	4.68223505449881	11.7987177515231	-1.87360201466662	2.51557672472229	3.4906335198772	3.85544201904196	0.0897694307336758	7.80361315864276	2.17156261026621	8.11264113719165	1.81475317814773	9.54895390678666	4.8896410621334	5.15425742663318	9.95114027654622	1.28020958006463	9.23348009763786	-2.6829649892202	5.686578044952	3.25291025392517	0.837042097164575	79.5	1	2
139	4.06614700635242	5.26428478694346	7	7	5.25783726173839	4.42089457867798	6.27818498407473	2.72562189522433	4.45839471879357	1	6.01346279515986	3.44570630156679	2.44255247299275	1	1.19281196618659	6.67307783331748	5.85788100055067	2.33684109604657	4.96485071845139	7	4.76268798855035	5.3342667068027	1.45649644406829	6.22909826401821	2.41293297108165	-0.325779017765806	17.3346110510216	0.591310302781678	3.84477940367079	3.59895654919617	-3.34456013180613	7.94189711212324	4.40848287134387	7.05966618316997	3.6831359158436	-5.39609470587737	0.501390854185485	-0.51333653164032	5.24611741767045	10.3210297212944	2.17137120064001	10.0606400212131	0.926951569158666	4.61418792388675	9.14922092887116	-1.12179852898411	85.25	1	2
140	6.32848075847226	3.8300387566732	2.27494622979632	7	4.36954550157618	4.67424977055628	1.75819416341725	2.17882540301748	1.30961674292926	4.87142452685242	2.44113334080818	5.53940672867564	4.67136497212755	5.31985912746213	5.08816224441332	7	7	3.27280447510658	2.05789313498856	6.13587656633898	3.85373540985993	6.63913793118559	3.38257679645346	4.39538352253415	1.75977627767521	2.46343208715677	16.6341298567694	3.30700047795492	1.57699200757487	-0.41088609566023	3.61112028035466	1.92416130652153	4.83239648687547	2.61346987643821	11.8305377145158	4.54154201188545	6.37279561405054	7.03290747377734	4.92596324818618	6.24721387767994	6.50108809652056	5.21401361312025	4.24243740228834	3.35224369401383	-1.98779373767085	8.27333851313347	89	1	2
141	2.00657427856937	2.1462916863463	4.40433258579952	2.71644975189485	6.51705956187029	1.21193108247617	2.89571051929154	3.30911812651063	4.3461508084041	1.73182794125221	2.83214182543273	1.01695800622224	3.61939361668078	3.39696190295804	3.70976387715281	3.49981211757536	3.08170977657313	1.47854662841952	7	3.6895954080291	1.55408723120845	1.9057394249738	1.44044905562921	3.10944869558296	4.78295335389637	0.821807481887893	16.8284245480817	7.93236942713955	0.0477145129542922	1.15450397845234	-0.16532042152647	-2.20834407389135	3.53585218921731	1.82588474653087	6.74459523052728	-0.328409135759143	8.73997553430399	6.54733919593803	6.38118429294279	-0.818430830456485	4.41737342549571	2.92814987512514	10.7995016235529	-1.94999791955204	4.79867182680783	10.1336942148766	80.75	1	2
142	6.9537304487117	3.14679589473977	2.0485975299328	6.18906572921508	3.50701408484799	4.06146681346179	1.52931882164574	1.45660523911866	2.58377668304399	4.68194037458517	1.67978792652081	2.52131838645281	1	7	4.79759968447709	5.84665006011178	5.99948861841348	6.44815793189313	6.28126459420535	6.70601702808831	4.03367212505762	4.98592299882002	1.00399648834261	5.57423971088306	1.5034244955854	2.09642986301917	17.4288688812155	3.26024491857239	-0.788623379843559	1.82955995504359	2.26651709179368	5.8977161230712	1.38631818848632	1.5139348297646	7.31761701732381	6.04637335929171	7.5674038287506	11.9569397699395	-0.19236954969124	2.41992977960984	5.72066513561238	9.82339651408965	10.4008648315692	5.80384134513929	5.00210737192377	-1.24114242127484	93.5	1	2
143	2.43375702525404	1.70886049629062	4.28481649480094	4.51795485603314	6.8633338311458	3.74215871934513	6.43467144689399	1.3774494371324	4.0713721793419	5.59054381355186	7	6.60900011715019	2.52266835448288	2.47398308614113	7	5.80225112791848	2.68624629813552	4.13111879389527	2.77975599000187	7	2.39656887104285	4.21386590026846	2.29897166364961	5.28674170086925	4.33348799425213	2.12230406075542	16.4558841833589	8.40661102789784	4.81863922252646	6.70917863949883	1.00828654124654	8.76737017504998	1.79030682796909	3.00049515151784	9.16769726976175	-2.82060026072723	1.4002413252468	3.9408110058648	2.08691030059041	8.04629223359809	8.31492596298783	-5.01748577889836	-0.339383572945299	6.11423814550111	12.8608467690572	8.52629099954168	82.25	1	2
144	2.7773089157822	3.30697321926771	1	5.08930919320935	7	5.01234609054552	1.25635794462471	3.08395065367735	3.61050760899312	5.10783125602388	3.23252737223151	4.11853022306176	4.66800862673791	6.20577240633756	6.13368278646118	3.43507003661741	1.41327598564302	6.61043202105003	5.01231932253408	5.05003158098451	1.58823210984857	6.88717233157236	6.51621397873813	9.91294096992441	-0.756427200423034	-0.171902878850761	15.8954748344637	3.60564504459254	-1.67880989028195	1.75502234720426	4.37765890495138	1.95586179667051	6.1242168081483	1.30155740927119	10.1970926476044	8.4502062823778	3.8188751174761	3.6613802946294	6.06492029803891	0.54255021927491	1.24255676551334	5.39934174434754	4.50137165848091	6.63243846263543	4.23197575654543	4.98157902951558	95	1	2
145	6.67390870623896	6.45497535655534	1	2.48572484827225	7	1.5289929076788	1.26252352767315	4.39300347817223	3.92465099988745	1.93293013121471	2.41382967230665	3.65313957000636	4.26965256782531	1.0555739294541	6.94915392185908	3.38721405466228	7	5.08159293662697	4.10915321145225	2.91162472838533	1.89022211620044	6.01685587820665	2.87082633549236	7.3290480331582	5.14777518238334	0.998539825202586	17.1768431604724	3.95767038004542	-4.09196604322221	-2.91020792055336	0.480046889712448	6.4354344081154	-1.13917566436064	-5.05108846665569	5.20476975246337	2.82129862815522	7.38673045742232	5.25632734009827	5.00927287886042	9.56908199139336	1.2881564732524	5.39106124092626	2.52489489208538	3.01977384957061	0.999747039317638	6.76003275911716	80.75	1	2
146	2.00934759460974	3.10409140744305	6.0241597183791	1.66274427801145	5.74039816078759	1.41583144957863	5.90554149714015	2.65787425098801	2.32211232161993	6.93865949385607	4.79522837528399	6.79994068441485	1	3.27544652979211	6.3212944369343	4.3020697229456	4.86271208037133	3.75933651598336	4.71067508907724	3.99301487037028	4.77170440614423	1.12520160220635	7	4.73215434307566	7.87655994770578	4.01267486247783	12.4034647368561	-2.60173764966109	4.35719285081592	5.4960962246404	4.84671575445816	6.89024645567391	2.60988798997224	4.49904937262628	7.0539642395492	1.31743141651309	-3.89268095061435	4.98475855665853	4.58089919381496	7.225113334742	4.14958041007099	7.37099359212448	10.2374332143415	1.64016883502976	6.17600030034565	3.9302166605902	79.5	1	2
147	4.82241032990556	7	2.50064099480602	1	5.4778092078364	1.70910241634398	4.36697971541675	2.38993429015141	5.00489056407291	7	3.06888035341065	4.3195675743063	1.59171740554871	1.82969866483023	1.44568672925179	5.18198475305354	4.46522158911079	6.9450666268364	6.34728643078575	1.6031792916583	1.98478292012882	1.19364546957174	5.91471080023218	6.33107404534821	0.73565191994327	0.212967602113163	11.2931916586935	5.41955344415803	-2.70478749637387	7.0214876161279	2.66234652416143	9.46969739967768	3.95826299056927	-5.38903358063793	5.00874317025756	9.46752829444879	10.7584557030477	1.13394485892187	7.39055677673515	6.51974953791824	0.0119763284885141	7.54848194323378	7.96144588113088	3.20742507890384	-0.29759820666786	9.2258701071662	84.25	1	2
148	6.07914638450902	4.66803280818849	1.05050680995814	6.39190366159149	3.5591606795716	3.25944425992821	1.60254934315956	1.44215945933531	4.50840781083895	4.52616141990046	6.5998793141327	1.82801509083951	3.1117784471742	2.41206654294712	4.5146811640889	1	4.30431130943902	2.46026359789046	6.69642858730872	6.99405354946767	6.02429658235112	4.90232951323674	2.85572765014254	5.65352145960072	0.753465647066898	2.9160803148606	17.4629246494331	4.40515938207743	6.75888794343701	1.539886580214	-1.83788742230068	-0.451476600311791	-2.95375669126689	4.07051916293443	2.96347423983225	-3.21103117043019	-0.742111121918039	4.82841072075758	4.17868095054104	8.63129233204704	5.60864443442168	8.93632967089257	5.45113702254311	0.555931795457636	2.69283074412953	6.20870207006318	84	1	2
149	2.74161736404811	1.31953466946222	4.55255377500564	3.56826805355745	7	4.00783927644794	3.48239435869243	1.29437776834358	6.29910321110731	3.50847327496201	1	5.29489516983348	5.40899283382199	3.6801654868261	5.7022236358004	3.19335279920395	3.55531138959301	1.49069308720518	4.72256155405913	4.31225128097809	2.40998316762879	1.62362312739732	6.51972142918058	4.99728204796436	5.22177159629635	2.27272918651198	15.7774474051701	8.55451111303146	4.92039586775625	4.56109106460743	-3.75376008017923	5.14556133172339	-0.0498123617547927	2.27839339797885	7.36711173232091	3.09094340311357	2.28382450887638	6.05509391148587	6.10783524096433	1.48715549471659	2.76363511712604	8.26306171755907	-0.103291345209441	5.06016355080643	9.77864507117926	7.7025893599305	83.75	1	2
150	1.41821579497061	3.00347079024168	6.18329119532352	6.57555652943883	7	5.05283874259719	4.25692579801452	2.51188416984258	5.36876174986694	4.66618183799821	7	3.85342750766428	2.8863493179787	2.12719407838114	3.46108255547348	5.56741302249422	5.95256130524609	3.85741634195779	6.08018336014962	2.45515122209895	2.7890154101934	3.7913998924164	7	5.80993361932079	2.44679593292054	2.36124850672928	20.2407251230401	3.3719926148596	-3.09234976923897	0.39590648406316	-2.61561955332878	4.63458060687327	1.50096028308586	-1.96065266519999	3.40819824909957	5.89379887008311	1.50938647598462	9.78859001636054	6.97306499372105	11.9359494001784	3.36340102119877	5.52653100142224	7.2248664080033	-1.35108512982058	2.84582446501164	0.730700224928727	76.5	1	2
151	3.95474415315253	6.65741684001627	4.67545898780472	1.34275391927015	6.09115137175858	1.87243381165784	4.74337137013851	1.15414458754745	6.1897255248555	6.92744023487926	1.62106144040978	4.32983123992834	2.23342063748911	2.51557673052426	3.7072121763501	4.70140595623036	4.4223962610206	4.00393190913538	3.1082682399952	1.50909491233558	2.99953224106456	1.66229477189586	7	6.77428153864216	1.37901326653012	1.08645333424116	13.1126572255308	5.3250178225621	-2.17588048324255	7.46145209614422	3.22379678624049	8.73310750015341	4.22618639563272	3.06594594181013	5.57075687470846	8.78894541688473	1.20367635546563	1.68934884764296	3.05874154382702	7.02881163708887	3.01068328254504	7.92081701353641	7.96523710015123	5.76624307238425	0.95388893207392	3.61031601921526	74.25	1	2
152	2.82991838411589	1	5.98724771873409	4.42776600552451	6.78549824873904	2.36616905296951	5.48309767986976	2.97502711915794	4.9139074592906	5.5823038208252	7	5.4792556545116	4.45344740281247	6.28892110369989	6.54967049044243	5.83486066054547	3.64005243152919	4.72746249606962	1.96998858724034	6.759507416638	3.24882519322462	2.10586056559894	4.30832451735016	6.81025921361648	3.60936836077768	2.5698879138329	17.0043550786036	9.02458477718489	4.8603783830571	5.89349278774339	2.0867666115532	9.12576243582801	0.80506736186155	4.13053235114753	10.528941451078	-0.954579120563946	-1.71416089823665	4.7400444525912	5.35627162377731	8.07253486766548	7.08320166055908	10.6201929564817	10.2035572430082	-1.95697210101436	11.8424199326464	7.40399924925347	82	1	2
153	7	5.03684575387899	3.47542801003604	2.607534923523	2.27678552643135	5.19734236483008	5.69664016575355	1.24830480821878	4.18137209285794	5.08411847065536	5.67544045257396	4.8017735370543	2.85243938528359	5.8460989710326	2.4289178807408	6.45010535151794	4.41772485424237	5.16827260221681	4.77554292663276	4.95141973031218	1.86882439349924	3.24179072194718	4.27414959892315	7.62599962083111	4.56750416935868	2.2150827717472	14.8648375210865	3.84972046493589	2.41204311119338	4.17314707057697	0.844295545131663	5.88728542454727	1.42186190703021	-3.28079288362101	11.8976082763923	5.76564804496487	8.96412135423293	0.196709841459459	6.05656755487235	11.6747993643984	1.16366414242432	7.51817755364494	1.79083796909234	2.81094932418737	0.318020126152131	9.48072437721945	87.75	1	2
154	5.74229501089688	6.2079180752778	1.44592023011287	5.12978466197989	2.71003036472745	1.53929313339701	1.56961057787265	5.94107820623398	4.66187120575098	5.0653488145809	4.34718787110074	4.24075331769456	4.25080414215043	4.94264209388273	6.16772170530534	6.87260054826235	5.19991574492304	2.57303764263064	1.5599032974632	5.32791752299094	2.11895483020623	1.20802829494598	3.63024440850854	5.28829335724261	5.788684645519	2.42202528478327	16.1941451602983	6.11441329595309	-0.332765492711418	3.8952501204397	1.16575689741742	1.37806714688398	9.04048014557521	4.14439351155555	9.44052016659159	1.54992787610164	0.199467870867954	11.9376775942797	3.35609708733358	2.93336014245251	3.92411078551683	7.72998525560585	-2.10543293768886	0.738785290011828	-1.00200057318976	9.17917092206592	74.5	1	2
155	2.3585947352272	5.43960357044815	7	4.57066293011393	5.84497613933117	4.90511089467904	5.90486835464859	5.03253483411999	1.73658290954879	5.03444894977183	5.70429703019919	1	2.63393445246297	1.40882374053193	7	1.65993463049368	4.2802727393641	1	7	4.13080879973373	2.03827025688456	1.34819563474004	3.28707922419278	5.37792750044345	-1.30608542895272	1.42580665422581	19.0473003530806	4.29998928263247	-1.83287997993299	1.02445137747822	-1.78036365239325	3.30741393214089	2.85915973730401	6.38220194846798	2.8399645731739	4.02706473053372	1.05463760482717	8.4499139914847	3.85689988281761	6.32850621231758	-2.78736837361578	1.89191047414981	-2.34836491833535	0.316262236760447	0.251901012518064	11.8364338188962	85.25	1	2
156	6.40204478693446	5.76807138196488	2.08952855466368	3.21804922903546	7	3.68352465048087	1.41299439294168	1.32943527557194	2.86038458194851	4.4958257901306	2.10061629810839	4.02054086421107	4.84909381217041	2.45267314659526	6.68635150858627	4.46758928038214	5.21998414777989	6.3093246513024	4.07599179802023	2.38981323817137	3.50801833316904	6.55912626805703	3.20194873936474	8.26616665452024	6.07354500684202	2.08031502093209	16.8246433790593	4.37923016383412	5.11748889486564	5.28778820357299	-1.95173751225074	2.36141939457591	-0.0803856898180018	-5.45968712627315	10.2774201081084	10.0880705034026	4.29162383744026	11.7733321084369	6.41803704551036	9.11127309649946	4.7434619519486	3.59033977364443	4.30364132174914	5.95571990586383	9.55786505706659	8.28709171043591	88	1	2
157	2.46385894516487	1.12061190728079	5.27368883307206	5.2629965265249	4.01938801206857	3.92601390865044	5.12440252110001	2.33491563036319	4.44869207712895	4.70017510850246	3.8038521709415	7	3.43879943132575	4.65380003653621	2.12256237436317	1.55032093808261	5.83379123541042	5.81662736077622	5.20639190369449	2.09776010764699	4.76857307604876	5.08003087164461	3.23259268378287	4.558316532801	3.98178929983397	0.377745290544817	16.8737389397604	5.21746266320472	2.75760158677863	5.42529980673141	-1.31606628935531	4.56127379197818	5.70084543832713	1.43606513059359	7.40063730673249	3.39886218250003	10.1920636521925	4.95168907368185	3.66062614494826	7.7029950971207	3.75438246451889	8.5563318223684	6.36587344674872	4.59094318589686	1.14024771184297	4.84200209866748	85.75	1	2
158	5.45539972106214	2.10301746860094	4.76720954032387	5.77173774944187	6.47773899951299	5.16416658408483	2.43093081469016	1.92920662613149	5.00443371869052	4.83330919732493	6.63418321252931	2.25255259116187	2.93665140994757	4.43464654404812	5.80735626947288	3.94016146983003	3.23317665416954	2.36767906616548	3.51118724334026	2.23685694926812	6.09327541850428	6.82735939399322	6.05048983070255	5.7012534226339	-0.190335146122439	2.97508535607241	17.0739711797191	3.23082333963557	1.59989835394552	3.45243050488921	-3.27521833911167	3.36466239822647	-1.93310967562348	0.252424081182129	3.83281818792107	6.0887107934299	2.39229208134881	-0.0915203451373145	11.0014525534893	8.0303604968401	11.9032638579458	6.56922764457192	6.52515053076104	-0.471087041240009	9.80730914132358	5.72217473433827	76.5	1	2
159	5.2377402689168	7	1.17828202047012	2.16328964783964	5.62673732647132	2.78565984329722	1.7756217339159	4.39569260087351	3.70170169158633	5.55309650991946	2.04014940138421	4.79225631031591	1.52904115943078	3.74144426576238	6.95428406592065	5.82386357739001	4.55572240039725	4.40023988688736	4.59076409835418	2.32765647580659	5.1762030813909	1	1.45205499889669	6.65664257703297	3.60471160011527	0.420795209511043	18.3489905563336	4.55294248482419	1.71071953022713	7.62938914361742	1.66554318905331	6.66235492903285	2.96217469340468	-5.08761431703357	2.9589046714122	-0.503287474326616	9.5718460186102	11.0134634119556	-1.00224098368093	-0.0943887605533814	-3.19506578162701	10.4150221649547	-1.93072309150883	8.02320447223906	-1.15988720930904	2.05162956633959	84.25	1	2
160	6.21758744398125	7	7	6.38004093110519	6.58544068889355	1.21838421892246	2.29436970676417	1.44704508877496	1	5.76652305113422	2.65788718442392	5.09636942812802	2.19659244004256	6.86466200593298	2.71408632367609	4.28460796533393	4.01172272042858	5.79770854600485	6.00943535032267	5.4577702016785	6.04907804718431	6.75140650555054	2.54495705121693	-1.60555936375628	-2.10040123198553	4.682037555354	9.51406626470904	-1.08286235139103	2.91614565836229	4.62861536139877	-4.34866061228603	1.92288580476582	2.19551406084034	7.19155849628096	6.84475500630841	5.87513358162991	1.0042129458536	6.13175268047095	5.18894334262746	7.47416973893427	4.07262897354873	9.71259068679286	5.24776288195526	2.39422095929426	5.60267244022877	3.05559425919831	87	1	2
161	3.96744635845842	3.14129842187906	2.59781829284284	4.83860155209543	7	1.28566665071463	5.4756667923824	3.20481484244081	4.13321726524139	3.87435318352723	4.24314156446834	5.97997027668997	4.50038019956236	4.60631844210033	5.92107649977479	6.77983439117762	3.82909491165754	6.24111686809553	4.1639299226294	3.5930018592637	3.88571680002238	3.45728558805159	1.30063356999741	12.1703814744178	-1.34863857507582	0.680555566596143	14.9576882060869	6.61669815922817	5.07384757749027	0.989900470662488	6.539328684679	-2.53968214856385	0.908226271668897	-3.98592330668058	6.35510899600522	2.87753386610938	3.21742423416058	4.13521017624869	7.8268349722673	7.23805702120189	2.27973479236555	7.59475718928643	9.80704122623175	-2.06870115665308	1.50847573582412	7.90544194943525	89.75	1	2
162	1.5406924839418	3.13355016167388	5.22474459078096	1.37060549243035	5.80462580041501	1	6.42320264661312	1.71348806011683	5.19759376201801	5.70759350382498	4.38955666864662	3.47907238993495	1	2.52764023184471	6.73770231615613	3.62330452678522	2.57295899207284	1	6.51145652566065	4.00444575199495	2.38766270779315	1	1.52126294148792	6.2147414704891	-1.07781630471631	4.63154458265643	15.6182964816737	3.48255272156898	0.199994361289646	11.0622284052085	-0.196050355831971	10.1618327076849	0.233124483454154	1.58393993909835	0.437827301306493	2.94347295900337	3.00864764699849	-0.901862669772364	3.16627979513141	2.92627414301908	10.467941711201	7.0411650673392	5.45405928571726	9.25327214198304	4.18136012172667	1.73610634198856	94.5	1	2
163	7	3.29251588742564	2.89275685795012	6.11238964817192	4.96219765300543	4.12210362281826	6.41976508314451	1	1.46579787200976	4.9473702145424	5.2189863782017	1.97336925019246	1	4.11885137279376	5.57945139287253	6.12512400585583	5.81198726056514	5.64952088141545	7	5.98762564419949	5.34744930163195	5.547923702423	3.03187510003514	4.80742719485509	2.18353181907009	1.96152061521513	17.6320137128596	3.58092398735565	-1.96764980878987	1.40315916093332	2.56545357746527	6.62544304034824	0.989822510148251	3.20437439072245	10.7433489941021	5.89868843588063	7.14894634374835	6.36370954683662	0.0238363872027887	1.67252303005081	5.79694184791204	9.5298678410495	10.2377771529084	6.41526424209233	4.4229227610996	1.09692938934687	69.25	1	2
164	5.03258497842013	2.54614259932232	6.57850325211579	7	1.65004505686782	1.7646464041376	2.75377355446741	1.81379589505147	1.1701796969474	6.9310355528641	6.91231024300863	2.44885068092852	4.18458058282497	2.92817467514063	6.92919904142047	4.85370331510408	5.61652747609169	5.5212517156245	1	5.44979966243734	4.31079593080583	5.60530597145919	2.72731532823225	6.06464353111974	1.5711703843685	2.10535554836914	16.325190141828	6.27090246505783	0.4462609689406	4.26401549878399	0.884375590663189	-1.58603127226606	5.88269376444364	-3.87539396098941	5.68058533704861	2.47633205976626	-0.935244504907521	3.86592729740922	7.66696738573316	-1.16685597862618	3.07076006485569	1.60655613641348	4.57818658159904	-2.63909826526637	3.10855421177115	8.30230149910495	64	1	2
165	5.58059479905203	7	1.26612669726772	3.35118376141261	6.01819255495874	3.92035118402582	3.47151300361406	3.38987121692313	4.02617895050227	3.67521381046249	2.41758306788122	5.18943007345202	1	6.50657468679384	3.29295823933503	6.07187067131691	1	5.52937195177351	5.56277036527895	1.51474681178645	6.04161602743083	1.53067808200671	2.08637152162874	6.78639490227769	4.37485707814598	0.755129375797806	16.6128031186404	3.70467360527592	0.881676967751927	3.21255770535829	-2.23830288126147	-0.294040497375652	2.98553200470223	-5.62156149109532	8.52467405191692	0.875721365184547	3.30686913611699	-1.09258739653752	-1.8070353744759	6.6307949274186	3.28680494289226	10.3405766351987	1.41964818506164	9.60276823166341	1.33783846773047	1.61195994909676	74.75	1	2
166	3.78793766382114	1	5.43331535792792	6.41787554585221	3.18530431710566	3.58899132947551	1.46622436175284	4.3200413970146	4.6867845579825	3.62954540631631	1.07306904007745	7	6.66059105586671	3.89232772344575	1.34794961460166	1	6.73156472173802	4.70670676474243	5.17741417118979	1.72135623822826	4.73542920337873	6.07959502904904	3.95799102524929	6.51972656901921	3.70933077937903	0.115620408870201	17.7062757476671	4.88757188665157	3.1227547135466	3.43758756240945	-3.43601132490944	4.18582104871034	0.880231592230227	1.5537362798163	5.12330193354316	8.38560742418909	1.93402885760211	3.96812135976589	3.39040801407745	8.77320957853975	2.27535846917389	8.44578634232978	5.51343627047047	-3.0900453136424	-2.01437812126124	6.96266793179691	83.5	1	2
167	4.97861914000098	2.5871800002435	3.72614491955473	5.83938156295523	7	4.65183008972245	1	2.00654612312693	4.59416504064307	2.45577725974162	4.21974273792784	5.35488972828073	1.39947152068049	4.38690671552096	1.2241861823454	4.71767217023985	5.27280762846013	2.61497418760922	4.00777244537425	6.57006402151048	2.10747377662521	2.70108623255586	1.19200085025507	5.74086880378458	-0.391253236036761	3.5393558877352	19.1545456354045	3.02616144927328	-0.277779083069439	4.0648121971518	0.0182668216995795	3.07666525731072	1.74386110498099	1.3619651901276	2.71832915387363	-1.43715138137339	1.469493310199	3.00893353340536	8.78730210706687	-4.39783844792828	5.65855870359592	6.0565128433849	1.83936748208891	2.79753472334445	-2.14950549765225	5.07959318623125	86.25	1	2
168	2.52464900710778	1	2.34187924291704	3.43686581662219	6.13420432715648	1.66162063067779	3.21577883840839	1.53393767911039	5.41640294818823	2.03412411346844	6.16658115759286	1	1.40993571967109	3.42353916281347	6.61980232896652	1	7	4.27771214250275	2.24657956102111	2.1597074689415	1.61958198325215	4.76275776149603	4.00451459487272	3.94578823237811	3.77973736330109	0.00782758602788917	15.1594128974355	8.23254923753375	-1.93387624238581	2.80459164860683	5.70075689159351	0.0131627809109817	-2.68078238080265	1.29855772930829	3.07629142256314	5.38396132639672	1.74934134007233	1.29898276160576	2.80905165365702	7.93286615820819	-0.806190275910338	6.03758336970249	4.21426113682678	0.0924626659728131	-1.65995454506479	10.486319706255	80	1	2
169	1.97974821031287	1	4.57848348197098	1.6707422517037	3.98376702602826	1.52045991917939	4.85409067200905	3.69444670037257	6.57460966985319	6.13237036963878	2.63297463162048	1.66488477706565	3.83133819526028	5.71027134717273	2.47386019345968	4.74658413157504	6.91593533872886	6.23970019460341	4.68381450639975	3.54013452987304	3.09111786787561	3.41668566612587	7	6.30965974115167	-0.274692437119511	1.55803393351463	14.927786137914	3.60403670426684	1.74590868688397	2.39998275922794	0.757267849000151	6.96789686358318	-0.352996894595252	-4.54974557597521	9.19899907911503	4.65667394131502	3.21574134391007	6.92082884868413	5.71192342526092	2.83850635589677	9.65605949230741	8.1412834361429	5.80512914388005	3.27936072799179	0.106978201408992	-3.0082435763898	87.75	1	2
170	5.07084011439273	2.15120643430044	6.25532057693723	5.52490268771517	2.40648817657235	1.13387797266925	1	5.69451093910537	5.28217419022077	5.01460756212463	6.01487939011871	4.85770349201926	4.49761217644916	4.9286716023991	6.40854767666548	5.28209743731823	6.77209963182832	5.69261031877765	6.50740645513755	5.90061234786126	3.66623130525575	5.80841701013713	6.29858153031901	6.56347926265755	1.39991200830645	1.3977505780305	15.7293516928516	6.67300753470281	-0.644141668475108	2.35295522048186	-3.14654449176843	4.17544892799071	1.25326250173016	5.38058493038354	5.20237539946205	8.96015280025899	3.29321604343201	4.34551331939868	1.46890145804465	-2.08588747038774	4.55002314845944	-2.50491711978603	4.09236912847064	10.5846447172982	10.4338038909119	10.7956113528705	68.5	1	2
171	2.33464646795074	1.66334903236202	5.06386085772849	1.738679307511	3.55677582698109	1.87569516007324	2.32428333996508	1.6126000658286	1	6.64874954835264	1.58846233835838	1.83476694691024	4.66137840464988	3.87336307440987	7	5.65817952693352	6.0697413588887	4.83690336669371	1	6.65782553856188	3.65943538694365	2.91297749052661	3.576516454969	7.24552931015831	-3.48227207962496	4.91568815290192	14.2676194452336	4.25743162914515	2.44540945649352	5.44825974608579	4.49207396288393	7.59042583855581	-2.39392256912373	-4.74954409337998	7.53776619098787	1.29541165539437	1.98948726890459	6.19210901681303	12.3518487525301	7.76453381390841	12.16283388491	2.82401870690113	8.6078389437945	6.35438124524969	5.66170658052813	3.00030626514333	82.25	1	2
172	4.37391197614533	1.76776605338588	1.84969558274465	6.52334928524092	2.8908240389542	1.72976299171603	4.5004473623936	6.08181146981174	6.07573995811082	7	5.90226222711833	4.37609802642675	5.59336945041469	6.36474832253815	1.6090618080502	6.65529368899351	6.13207038110412	6.30313766152977	2.18756958761621	6.27332233253038	1.6833487696405	5.15471814051768	3.32137772528146	5.72907401445498	-1.81048387374624	2.34796324028274	17.0265197308504	6.46427879531599	3.15202783199665	4.56494708662868	-1.79717629898825	6.82385096096231	-7.54535218499514	6.74867022807429	2.01040970085763	1.13166095597668	0.119097113376135	-0.454452324866409	-0.775723618201119	4.26783403547347	4.34936101910751	6.92576954762772	11.0555995944994	7.94431677361287	2.92022215557347	11.0727872792246	66	1	2
173	3.42758978322712	5.18233936473865	4.47152554941475	3.11240456006313	6.41456028189981	6.28262300760308	5.59115953355333	6.1678298558213	5.85072556475571	1.99618535005967	3.48646222621772	1	6.05665097689893	3.65117215457454	5.87424725255452	4.97670571132733	4.82365150016755	4.22043510948178	2.55534654814201	5.06802745047868	1.90931428361946	6.61543823198055	1	7.68585619343644	-3.4094332056348	3.38670221251178	14.1751383948407	6.34045639905372	4.27938038370561	1.22142365594048	-3.0480289424103	9.33587719523273	-2.06670963957805	0.984658598591616	1.54822280756595	0.778646434838967	5.02435091952589	8.0054185113884	3.33350959328643	1.42831667910494	8.38248951045544	1.80319376515232	3.53207352015972	9.88790131349032	1.05804885254325	-1.94670816871026	85.75	1	2
174	2.5669551838906	1	4.45872438896492	1	4.00712357866853	1.88948695003421	5.17465860541446	1	6.46908043972141	6.71083556316109	2.5461978149719	2.39307365123596	4.24984594368819	5.08917825265681	1.33783942605673	5.79196831141258	5.9399550641351	6.802780853555	4.53561131702155	3.75302689208335	2.74705749455082	4.42760480721218	5.8663093875868	5.42340282050574	-0.506667035731123	1.7355642889436	14.804494316871	4.16031417241636	1.10490735135542	11.4022686032652	-6.45151814327106	7.21198631896686	-1.29491568470952	-4.70684765234081	13.3949736471776	4.71379841470187	2.28467097509655	4.71894166104222	9.44408128071847	4.60567545250426	2.24771635850187	9.62908317572679	5.4873092864598	-0.678566872825701	-1.87918243053097	-3.42097487365526	69.5	1	2
175	5.25633479776034	5.70092086802523	6.90111761104282	5.64247792150219	6.83239547302058	2.5230121257862	1.87137928915872	2.29287060160487	7	2.92029761543504	4.556354315572	2.1121618019841	2.89494561917594	1.95074031014121	2.98521523720022	4.71246286759292	4.7041716255976	5.97261199054744	3.74951056861773	6.23202899446876	2.38888748827344	1.60772561450963	3.8326175844351	7.27082240701514	1.23727655707359	1.74561677834173	17.4402161218724	3.23795057194301	-0.831295896920635	11.8100526905052	-6.31382599618864	-1.80077026362722	5.7991962839647	-0.254751825949274	6.96123891916834	4.79184045528261	7.05280695420898	6.59757272608009	6.31918695221368	7.28721181557258	11.0371863595564	4.39324982346667	4.61165948467897	-1.21322073786508	4.29034868157165	0.0276751463662593	88.25	1	2
176	5.64910221319826	1.30786816802256	1.73971986739051	4.88232809486442	2.38716044090944	4.52752258209737	7	5.0090866321046	3.05727366067211	3.29935249032015	1	1.07058901971385	7	1.96779598485095	2.85470070830757	4.3198939340816	3.97715044562158	6.79321896070809	3.69995684652913	5.53556809055079	4.08081569717142	5.27534510976379	2.3856267859586	5.40543207643213	-2.13731494623557	2.67387231878839	16.9268805196911	5.41195125092064	2.72860672555702	4.30859097062185	3.0917397572474	2.20668611490881	-8.12387486299287	0.983713117735316	9.00366959341317	2.23301708879768	3.80741470680495	7.63018993777092	0.469253409445044	-1.61072283538644	9.21711094645937	9.35182277288357	10.303497274859	-1.42631722116818	0.286657577336847	12.6025087601678	69	1	2
177	7	6.01347172076806	1.31696957533746	4.73747218575653	5.70342777625247	3.45204136994356	6.87917378336532	6.21126510026284	6.76291528131402	6.8042832820012	6.39241771577569	4.07190965610152	7	5.51660137165876	5.58912719348903	5.04660120264393	7	1	3.91990085088072	3.18697732548824	5.44213464394622	2.70558296421348	4.16425375724151	5.50096952547155	3.73899695462975	2.47565949286572	18.139533489039	3.93918492369048	3.7000470815027	-1.72614631298516	0.615729036694781	5.6981718805697	-1.95883320252979	-2.07999203274951	5.46306950825089	11.0253224248754	1.73335578726986	0.26829428267713	6.22599434651702	5.8174187299772	5.17995178651373	6.65187493092929	2.49696641887944	7.44157731279924	-1.819571378952	11.0562959612781	70.75	1	2
178	3.12875272839945	4.96816611392822	1.54047814351418	5.06400556232983	6.784529061296	1.33480987237686	5.79159115885606	6.85170479940081	5.55400313840519	6.78264049398463	5.72874613521601	1.1176076918127	3.70568545801419	3.69484905263965	6.9176621590231	1.18570729310424	4.5910765565135	1.11727252052284	4.33779284361962	6.45035099010024	3.41077732578428	2.82120034411966	1.89164042795842	5.37464871303203	0.100736175282576	4.88013863602373	10.4789567705448	6.59528090466097	0.371268880025838	-0.816865969312437	2.78580322555098	6.30500550859233	-0.800062996174897	6.39523952046395	9.67853492348124	3.39669565043941	3.19175991354374	8.53412910005541	7.24921362727393	-0.625515828141585	0.239917902765997	0.403007078201568	-0.713485841987127	1.88469394397135	-0.454353769345069	-2.72644978143636	92.5	1	2
179	1.69051702780424	2.68041410530748	2.81773802769844	2.6129485727632	2.36264668240285	2.26666406431445	2.83642954690537	3.73914234284363	1.9619218042853	3.69246136630363	2.6302746635892	2.93106030720578	3.34566058978752	2.60507306652763	4.84083167591891	5.46483665902709	5.9857471641656	5.55874904471479	3.83641459978263	2.77118114253041	3.37136497616402	2.86841621454248	2.80851179109644	7.77089219421942	-3.90283878099673	5.03307139602271	14.5073952929929	2.9288262390238	6.53074549750102	6.17362872851226	0.447443765492369	5.13845415278749	8.49587921459316	1.76118589311054	0.533799094496194	9.35539703087988	2.20995272867041	5.90159423346994	3.42453179449504	10.4518600878835	11.3004057851554	2.7192653797735	7.08206361009341	-5.13776210935857	0.424361324070668	8.20248927721506	81.25	1	2
180	3.86284852575667	6.83534237397686	2.27554208766556	4.2628700372215	6.29994585307785	3.52266038999551	2.4974861132674	5.2219140908419	6.02961035410688	5.10418694017188	5.68246639418971	7	1.05323822407587	1	4.8874388383086	3.29059344251715	6.95096043139375	2.31704968521046	2.61957256232777	3.12581326788818	4.47472993460267	5.47984400780785	1.78980714105068	4.86377390873925	-0.11342695684352	4.42782470511305	11.443481828135	6.673067268008	3.55212065271428	5.81223273693358	2.71142429865305	4.42282992415145	4.97171411800826	-1.23483171294147	3.54879710618453	-2.5135084513902	-0.677288294847834	1.87692281277557	0.266680376358313	8.80425083255543	5.85797521319743	12.1473049943279	-0.591370163682522	3.22654896157385	10.9776381430972	5.88237092605459	70	1	2
181	5.86221030087075	7	1.29463478593614	2.97599151967233	6.94386833799273	6.21573596939289	2.49437457077591	7	3.02114105476934	2.40099659223576	7	5.70805885351868	4.12865170831356	1.36231893143331	5.79610564572276	5.52949044503936	2.94106730581216	7	2.83940030574862	5.65107081860431	3.09763487936186	5.93521694847846	1	5.64926976215304	3.98996138772926	0.930387184430437	17.3160775651763	6.19143507396749	5.27880166753937	3.18301816076446	2.22598202842728	0.984936173092819	7.79003174669395	-4.59746185283842	11.7929713030628	0.677659374053251	4.4398099787924	6.46384603077147	8.10432265200509	4.7299211571035	9.42601704131397	10.1765448756203	-1.14290827014095	3.22377163473769	2.17746990038711	2.38850558998446	66.75	1	2
182	5.00518929300234	2.32355558403934	6.61430998687009	6.93836369419994	1.56233103535865	1.99487758461399	5.89861104467099	2.63107584506902	4.43841844659791	3.34434776846496	6.32038547728869	1.24582223599335	1.53376524166423	3.76184482707474	6.4397882416827	6.36259843276323	6.81859143418452	5.38562388655936	1.87362437937907	6.47728403848937	3.62297203065381	1.44484971682641	4.76348016101365	7.15718545111437	1.3631972809783	1.1803463738073	16.4024220966252	5.75230723750723	-0.127700696530328	2.56438886679371	-1.94488336670894	-1.8083213226081	5.62818085922051	1.24454639739103	5.20446211423758	9.60231626568292	0.530182429413122	9.63901395942616	7.49597503059236	-0.049401762077107	2.51298781682371	4.10818178355402	5.29058554691718	-2.64092483266447	10.3478990802346	9.23182276398073	70.5	1	2
183	1.86557132559981	3.81786437879475	4.78167565545441	1.55562513452862	4.40351832210695	1.25383972312444	4.65145888900719	2.71326415050873	5.92612019809878	1.3072217881587	4.58209309013712	5.577896224078	2.01706026657622	4.11767529078304	3.91468453409414	1.68459427319977	3.40637410205438	5.27149892013871	2.4137285865266	6.10037335066733	4.30699153205217	2.4453575925094	2.17941987274035	7.21677459253329	-1.59514678303456	1.88104286824811	14.5842192285463	6.33020787155248	-2.56170323766767	6.75015297005068	1.95659201084519	1.29804348212867	-2.49482169899744	0.178367847792783	8.39155370653783	7.48379315714271	7.18693278797162	6.92008773017348	-1.45184451679216	11.4726153073596	2.65394613494028	-1.30494102387205	-2.62951391789461	6.79592791544903	-1.24049465584549	8.40205884884822	75.25	1	2
184	3.05163625392773	4.88147650298622	3.03081989604931	2.55459116678742	6.08803826007945	3.12001136413256	5.69177707084631	6.82515284132194	1.53977639407277	1.39564185014031	4.8434115671595	1.38252315368349	1.63659516651182	1.3514113472835	6.50339779087737	4.2699045061034	5.18992465643515	3.76400236835818	5.97088464005824	4.12068561535338	2.54384052234386	4.64566504080781	3.58132060251173	8.67198714124066	-4.35238788610629	4.27220665224918	15.599648781182	5.91727530985064	6.09899467959591	9.09289307609189	1.90946206491383	5.86087195097512	10.1686851601061	3.12201137605358	2.6300630280289	-2.23975540117315	0.0646010545954008	7.94454580097016	-1.57621908264733	7.14426123105067	5.15625261694834	11.2705872979384	2.86027967345067	6.94908426742856	11.9206214071946	9.39486051889121	75	1	2
185	7	7	1.2487889463394	4.62826259213807	5.7770514252703	3.71770803388901	6.55918928067276	6.6464407252802	6.57360020027127	6.97065775463212	5.56682638126342	4.47640455128629	4.55215548990154	4.65915909368478	1.08921760496535	4.7292800625543	5.80787225814655	6.37283760779543	5.84238669946232	3.97140760603145	3.33214261282749	2.1882061091495	3.24718558862444	6.26568565532147	4.08311858736076	1.36108457649327	18.5621559011811	4.23871804919471	1.85122032774663	4.13921279653124	0.883945335863819	2.46425887912385	-1.86398226910361	-2.7850068423496	4.87743814719096	11.2833125394501	-1.44004598511341	-0.157927254792589	6.81790510213281	6.773810593463	2.50808651612507	7.36263279354553	1.89866205302002	0.918306721578881	-2.20691342181376	8.29723219911512	73.75	1	2
186	3.62976121721916	2.90108521944463	1	5.21687341981028	7	5.30135789512038	1	3.21522059715448	4.37961879266159	5.72369066501951	2.20565629231581	6.01206721263537	4.18971608988458	6.57875836033545	6.60961988936146	2.97708592799583	1.93227976047675	6.50449551593161	7	2.48569727164246	2.13709052841189	7	7	9.56803052444654	-1.18077633249601	-0.548944043450134	16.1777268273105	4.18587844037274	-1.15209983794657	1.03566293005347	5.09091120411916	4.06574765660102	1.29374723002852	1.70622080851638	9.80162773765789	9.80790513535507	5.48152274539845	1.48612015476052	6.21110256843541	1.23742350813253	14.6513773512473	5.03170558510404	5.60889552604723	3.61992190046027	-2.04123087931085	5.50530974354686	79.5	1	2
187	2.25752027741333	2.79694167343485	5.9594862869403	2.20145314163843	7	1	4.38657712010882	3.23497159719686	6.73852108514693	5.98594482322991	4.52659442445321	1.92419734004838	4.60536630246919	2.0972810650279	7	4.42060429259034	5.54299087232269	7	2.24608486627979	4.73957247746879	5.40047128431659	5.24945868526313	4.04187418128758	3.94498301182996	10.880115021052	5.82301407807268	11.7363612182205	-2.78429025346278	0.486961745152466	3.0336019920465	1.28797995568774	9.64834962045858	7.51787059761496	-1.63110501019733	8.448390412657	1.4357490428963	9.42309186284433	3.30803715591917	6.08281937137918	5.14240104675836	2.95093269478389	3.63884901027365	11.3819306375603	4.40395233785371	10.3649659555064	8.99911688204772	75.25	1	2
188	3.09761311617581	2.56151131936012	6.21950081108498	3.18193931573075	6.1374505250589	1.74652700611851	4.4469123537266	3.28887583276609	6.3587310994646	6.59027102002834	1	1	4.4088030054434	2.60940012262488	6.52282362553335	2.56836614724147	5.75959153934834	6.19136341830953	1.55365611779266	4.63152932644085	4.82341273421455	5.8607909759487	5.52166279161177	3.94123674770681	10.5036873808403	5.10489320022378	11.6693211576877	-1.82153652800394	-2.67368104825519	4.59110304956978	1.53533021679978	6.0124722623045	3.28239622158469	-1.08425703968427	5.90790536057286	1.06764126718565	9.71865058147969	6.70074653082758	10.4836986484935	-2.13238817767058	3.32379433571761	4.01990793363773	-1.96684495423435	9.57265099392628	9.74295397222486	2.85894405822787	51	1	2
189	6.12299574807115	4.19495995624068	3.68507149944113	5.74749067202583	5.22253553361282	2.07124185602282	1.10633151162017	2.07484385233081	5.40287039111868	7	6.33030906362429	1	3.98885394811243	2.54719360991937	5.81268929582565	1.15650899253944	1.59321730520485	1.10788488461986	6.89375083234899	4.96790318729435	4.88264961308437	7	4.21231719938612	3.38564259301768	3.59980372249951	4.04807724245273	16.6920575989302	4.36879730440074	-1.07631889035319	12.3930755137241	-4.30127087641414	5.75061956722154	-5.00673235644793	6.37559728031499	4.06433012282561	6.96993309859164	-1.17890224704095	4.83956942548115	5.04151195782473	-0.6614602774041	2.40121962152477	8.42713611333346	7.3086312091988	2.4392086994212	1.52270830491244	8.28968462310185	78.75	1	2
190	1.47973282218473	1	2.82222221754897	4.15468297898356	6.88805731701835	1.93500935899002	1.23437128617676	2.53576316954907	3.58995901759744	4.45089982159504	6.3119682145359	6.76495759560253	1	3.24433570126249	4.67711841960892	1.40573727596675	3.89032768458242	3.77949547674094	1.95346933104113	1.37057375190387	3.83080382712112	6.02080120128046	4.25433352917044	4.7423007181537	4.77170151701101	-0.896905379262746	15.646185537727	7.14696542791444	1.84564878437475	3.89471239679218	-0.0784052641559219	5.00866937221481	-3.13245785113426	1.7070597138348	3.69549341167823	-3.15877477241732	2.54384615747864	3.85585281672527	-3.39358766433153	-2.56876200826163	7.77260764746254	11.4904536020561	0.348408231878632	4.35181471263295	6.36203291245999	7.13721566754205	60.5	1	2
[truncated: 5 more columns]
