# Supplementary material for: How Are Mate Preferences Linked with Actual Mate Selection? Tests of Mate Preference Integration Algorithms Using Computer Simulations and Actual Mating Couples
Source: PLoS One. 2016 Jun 8;11(6):e0156078. doi: 10.1371/journal.pone.0156078 (PMC4898694; doi:10.1371/journal.pone.0156078)
Supplement: S1 Data — Newlywed couple and agent-based model data analyzed in Study 2. (ZIP) [file pone.0156078.s001.zip › S9/Aspiration Model Data/Aspiration Couple Population 01152016 234532.csv]

	trait1	trait2	trait3	trait4	trait5	trait6	trait7	trait8	trait9	trait10	trait11	trait12	trait13	trait14	trait15	trait16	trait17	trait18	trait19	trait20	trait21	trait22	trait23	preference1	preference2	preference3	preference4	preference5	preference6	preference7	preference8	preference9	preference10	preference11	preference12	preference13	preference14	preference15	preference16	preference17	preference18	preference19	preference20	preference21	preference22	preference23	fitpoints	sex	algorithm
1	4.19295718952886	5.29477098469819	4.92160354745313	1.3936446481807	1.9188820495915	4.90276711989567	5.4409454885391	6.72613236311266	6.08848201802556	2.57167167345552	6.17771792702625	6.26939206264054	5.79532092775288	6.61975777281029	3.51735338878762	1	3.4464318575684	3.99378693390481	2.14554310367997	4.32213138900142	7	1	1	-1.16390304446863	2.65384434716124	6.3853167770175	10.960025128458	-4.36889570048945	4.0853246199242	2.24421967144675	10.8905734406349	1.73418348701821	6.8771568158406	4.56484546037099	4.31395799735906	-2.66179199853956	5.2677484424903	2.71680959491426	1.37949697369351	7.65151431135203	1.85363610390322	4.77668429158796	13.636609301635	-0.10811251257943	-1.42251737359578	6.5883895352582	98	0	2
2	1	4.55459391921478	1.66275793031088	1	6.88347991177125	1.0852144604878	6.40860135193522	2.81268367861821	1.82642184204344	2.71654828835814	3.61748362971101	7	6.13495102440613	7	1.71504330608187	5.49464478357609	5.13107208088435	7	3.42415188407183	1.7616881330752	6.50605506054359	1	2.62268808781848	-0.0405398283954409	6.70302401793565	6.79612102988967	5.62315222140137	-1.37967455116428	1.30346190923429	2.45132606849939	0.809046264903405	2.68725436977952	8.67976627330836	1.14297066575767	7.34244866430263	-0.257708218654722	4.7741160646719	2.28757750949921	7.13044538627252	9.77732948971737	0.276602193598329	0.946636661259741	0.0883249804725618	2.23324934846711	2.46832101378971	3.65226333564556	82.75	0	2
3	3.04846018771946	2.05811340834306	2.41315061995175	2.68870605120228	5.07103165970091	2.12707043473788	4.51835734517921	7	7	5.88627533032207	6.65637090506613	6.6070243054248	1.5838817184579	2.45805122398158	5.3587831325797	1	1.59544075165564	1.33141412413917	1.18759810310247	5.82507437025222	5.84440625146297	2.31607783342442	1	-1.91937814724206	1.90823588769244	4.08954440904038	2.15274774424069	0.716557976643702	-1.77712448243326	4.55992618110312	4.98050935175587	-0.503478939858994	5.82006936316023	-1.39300867830125	6.57494680555321	0.361734360735546	3.00754728583868	1.46006946366617	5.25911383822163	2.29911527719713	9.84513579104397	1.0806434699908	6.76083157197845	6.85376002469521	6.19414470752973	3.00329555644317	101.5	0	2
4	6.80004735354437	2.84407943232438	5.79527057989442	2.03310338814519	1.5090793921199	1.15422411119714	5.39994372364607	7	5.20280181761103	3.07647783574746	6.50400672420874	3.21875011522367	4.40931348213683	4.94426657014631	3.93601396521274	2.04454269409859	3.32026017326816	5.06081032776753	2.08625365625508	4.33837620630256	1.67172352464589	5.63640414369338	2.9256919163845	-1.15590791967675	0.637599920591681	-10.0897254138969	12.2006265683825	4.15701794754392	8.6379166183095	1.13078212856407	10.4864335537057	0.964100635412702	7.12730214017281	4.90734336300127	7.45080371052272	-2.07237082355507	1.71116156343867	4.84215002358454	2.67027330428092	8.90301934109671	8.02640420121493	1.79886357101145	7.26277925484381	-0.445251131448198	1.30756028860199	8.02121839483351	111.25	0	2
5	2.836357476602	1.95597658744034	1.247044032687	2.03442087840191	3.99265753083148	1.95176618105956	6.11491158415364	4.82111631660177	2.1562960247424	6.42873472451589	3.51759230195528	7	2.73349054780591	2.93258025774238	4.14200470682499	4.17721284468665	3.01650849899969	1	2.1469691840018	6.03087620893393	4.75352833045726	1	6.0460182952444	-2.92027346158178	1.23607850491446	3.55338984003621	2.96250885288535	0.0697411888815469	-1.36661766424552	4.21111748464017	6.02612771328801	-1.9826194725061	5.61301597532128	-1.30075672317169	5.10909382721365	2.24964054393428	2.58428358246689	1.42382466380595	3.65927141702418	2.3852077547121	7.99793699700594	1.39458061903291	4.76336510009062	-2.54158094215928	5.72536655408403	7.72497559502424	101	0	2
6	5.32843971274554	2.07893536173322	4.93640696416646	1.1183781325073	3.11063599679722	1	4.47294740216293	4.70075607280103	2.68709962508848	7	1	3.15002702696724	2.07852351545456	6.96365800339757	5.11941544381882	2.96203549399655	6.01344061741221	6.5079138082675	4.80195427729121	3.88390885625308	1.50106475278138	3.12052986323991	2.65374237858499	2.22836593638465	4.93294734604616	2.70822429875432	-1.80751723895043	0.270797615910406	13.3710472850514	4.08297967135083	3.53429931818808	2.23874654591222	3.71029429418216	5.1604968893786	5.16479009124213	4.02746038127518	4.70635730377314	5.65329255443876	-1.41536637078808	8.67995697327133	-1.1796159176516	-2.90790515844451	0.126610149420594	1.14587293156615	-0.0265799616863701	4.82498693669558	97.75	0	2
7	2.83061812588858	1.27973049974983	1	2.001630286841	4.07448759317304	3.97874255374023	1	4.92966392882037	7	1.49071521760871	7	1.65632595359843	3.16219016494381	1.12166623340387	2.69576731882629	2.8525799867267	2.50708572625771	4.12536397668169	2.3657330298667	3.27424020495759	2.53654925214306	1.08775541888984	6.54880958653584	-0.880676254724846	1.5834808685208	3.88982557704681	1.00931562884875	0.26652891251933	5.35322990713583	-0.919150187770422	6.81292839431358	9.25192066518297	3.8377981002085	6.11257832589336	5.04182453237959	-1.53268666639631	6.6827652814485	0.26663467336444	-1.15539553190616	5.81113437399234	3.34805021161663	-3.3195747826962	6.01044742003793	-2.60794654146004	-2.04913749056984	6.99617290198239	98.5	0	2
8	1.65588555687913	5.26190011942004	6.320105673247	1.58729306691471	1.79834919325675	5.43835930514608	7	2.74673588536892	2.64020991151498	6.37494520705608	5.71182619802759	1	6.74845461151351	7	6.68105531947619	7	4.19087748192191	6.06441089883807	5.57154157521761	1.04276273364394	6.04157696492912	1.46114914398646	2.71034788490662	-3.29032246283694	0.300676031042153	7.83151802913379	1.11110108762258	-5.07881359181428	12.466165948574	2.28302538657726	-0.602542360873972	7.48789272452362	3.48004289086421	3.3655443342635	5.70934677064677	5.58363235873817	-5.22400540595278	4.32107436198545	13.6922908410486	5.13206453496074	8.7737170658173	-3.17123268745656	0.514967451193031	2.54575909577141	2.3688355417557	5.1286767473284	92.25	0	2
9	4.88097850650943	7	4.17659350748701	1.76638371887079	7	6.75615138790995	6.37160388013999	4.74953729783337	6.15847609597997	1.99801284399821	6.89630920460762	7	4.7823695511319	4.47074632890951	1.86720952846318	4.10017674580644	3.40266126660939	3.44204935088686	2.33425538668555	3.05184184329948	7	6.07548836442045	2.46796462317337	-3.23511295404784	3.39585036729284	5.81731611016797	5.53082312860755	-7.51128799664494	2.23938434428709	2.67304159468829	5.44249986019244	3.39696333493499	-3.62123025418856	4.83412403500216	3.7462151463803	-2.39842968071266	4.75655142239501	4.18455711923306	2.60806626288192	5.11850113564853	3.541892501825	-0.463615441575231	7.65973092627078	0.35062542428196	3.61631099931883	2.16093660785713	95	0	2
10	1	5.2142351427148	5.87049635903173	1	1.76249681465972	6.7940606652317	3.48306349784605	6.23791767830244	6.04006420503097	6.25220499924564	5.37503272746674	6.15982884617665	2.14147326504268	4.05905743026564	3.55574173920394	4.12445256697439	7	3.96950265322344	1.24167993158655	1.91091419581377	6.7764246280438	3.45801739087534	5.23177468270236	-3.02377600329793	0.944859642766052	9.34244083814426	1.54740678079031	-4.96612031402532	3.23830939195981	-1.0420987545252	3.26968267372605	1.81943810014189	6.35919201830843	5.19623728621881	3.64529231666127	6.14274770225984	5.12822960037823	7.74011533331178	12.7274086270674	12.4009505705977	1.28370351818593	-4.85640824024169	3.87792547239707	0.828108063712653	2.38039022638121	9.49341791169394	78.75	0	2
11	1.11500438731123	6.29563549810414	6.16850812486464	6.63365023641345	7	3.44581188262646	5.59090926301888	4.39651633966021	5.30377511426278	2.74389147199112	5.153469955906	5.88469611864932	2.06955740037897	5.69154615317431	2.52341837199204	1.18027448140559	3.56898300727459	1.35969151938463	1.73553123513299	6.56561698503868	6.59891990691748	3.99271295914021	6.38064180531428	-3.97730252317982	6.15376412245007	7.88449301005273	5.74359327951003	-5.04456048064324	2.48106874925172	-2.26149908020725	5.42609709442254	1.43717586839643	6.55097618796507	5.91936061027732	4.79087766266851	9.0841256403403	5.07680766169723	3.53035366991454	9.23409118320948	3.31246911709819	7.7864102238471	-5.96389428033468	-0.144991015311072	2.57834045903382	3.43896971211578	2.70724068811301	87.5	0	2
12	1.66766925276294	2.48415589891729	2.03555706422769	2.75597733072249	3.73368876631012	1.38478781433549	4.49969511742854	7	5.11846964250662	6.14380623763931	5.18792670442153	2.28256753018021	1.91043408482285	2.03151576228297	3.56279667701922	1.57919207526543	1.08105412257869	3.02453252278405	6.68361968041151	5.6012588840718	4.73021329810186	5.56838141692758	4.78264422839709	-2.32197517734381	5.1010795434018	14.548276602676	4.99920312513228	0.288684547186748	3.65275060766791	0.248144101065045	11.3638061363098	3.7181153264198	2.68248858792709	0.704955907434217	5.29041123309401	1.35290305536288	4.88592374469939	4.47636654130767	6.10810012021794	2.75388316937065	-1.47489983849532	-1.12433583489093	8.05995249626256	3.19577241567755	-0.626522444051243	4.44240374616267	101.25	0	2
13	2.40157815670807	7	5.9946703456392	3.59503415106973	4.03712495172197	1.92268521635909	4.91402463348726	4.69268517798635	1.39283289083403	4.8668381792533	5.42452126815706	7	2.77259491160342	4.57363913263202	5.33364934832258	7	3.99912261929162	5.49699321671771	4.24151859414184	5.23784328048215	4.13900675890947	1.06412560594808	2.70663798536985	3.00384788441563	5.18363443361595	-6.52873697743246	5.76201402057186	3.17551601179314	-6.87692282922342	6.18752498723891	6.46597106829951	5.98306009373095	5.7227651468834	-2.56314919759268	3.97106452076921	-1.56436805921963	-0.36388816264111	6.12400023292201	2.77798596465625	6.57706665142324	-0.32867892848764	-1.679211665392	6.79256100872007	2.03081265603701	-0.923797919101604	-0.399026813311187	108	0	2
14	1.26653474679821	5.50460701249429	5.00340566151922	1.32307611773545	1.35670907729668	5.45202878891064	2.29801524212808	5.88281927539869	1	5.34387427506652	5.87474900926025	6.41466273108438	4.23995059047762	1.45831160932915	1.24764329850825	6.29055758070305	4.3825533830347	3.75504946120428	1	2.87676977032573	6.39226805446994	3.25200881864877	2.90564173820943	-2.38934166515627	-0.432495249510099	8.20062045900304	1.64224413959895	-5.23913435002765	0.0980871703670269	11.6585236141349	4.05181289617946	5.75880893409937	6.77317529813991	5.43769795465028	3.9845448782705	6.19177228672709	0.0628981009031746	6.50687121145672	12.8399987789826	4.34772066917844	0.532386550782505	-5.48375027315531	4.27111070936605	0.876555508398427	6.7405825464546	1.42221373465643	107.75	0	2
15	1.27403981792853	3.07468275976569	4.14045459692428	2.29567795846028	6.20989802367129	6.12129095962398	1	6.69789173076607	2.1143673319498	2.50875028837871	3.4030624840346	3.65182828904355	4.40409234698748	6.54042714406955	3.73843479584527	3.31533085706147	3.28744986561372	1	1.17933686555386	1.15343508819191	5.64335213836406	1.37470887084985	3.30615235529765	-3.29385182766542	2.40253259916559	1.58740905947058	-0.870911688319136	1.59848315381116	4.48159920659411	1.93570053474457	3.83764928482773	9.75296390681122	-0.275620881304113	2.42639763755675	1.41187810822242	11.0465080952698	2.76347813190781	4.95977618647065	3.08938544405419	5.99563527587971	6.15448999027825	4.44410977762457	-1.15829313351555	1.2457984012683	-2.28662491555941	7.85043037634141	99.5	0	2
16	2.4608307220802	2.05818487123352	1.61962161576806	2.10158888560228	5.72621358020352	5.59793255724817	3.9176737224059	7	3.41277586599898	2.92880930680798	2.18722528973016	1.03679928351549	6.14902630462282	5.90189033170197	7	1.01771964846744	5.48994259401415	1.22900993709334	3.52974092293912	7	3.90855639967138	3.25801064424383	3.37072217843701	-2.94636993780229	1.0649711270014	3.02020378516992	2.68523735868224	-1.37213383593456	11.1895370372423	4.10995418216293	9.28926125541688	-0.749183146427521	5.47966929247321	0.798062591233565	4.37013825376465	6.96848762206405	2.95209907346011	6.2773200339006	3.7749218694475	6.45604867647302	7.56684788780377	2.44786572800063	7.02627786328873	6.22820592494171	0.620441606023861	7.79625093200023	101.25	0	2
17	6.83899894188003	2.77788534288575	6.44769689245399	1.21464083064311	2.12918235185648	1.15321326445941	4.84855672635825	7	4.34586994029257	3.55560814534697	7	3.6063314866051	6.02319467990922	2.5428500834596	3.49292848115603	2.44852707474961	3.46756203641425	5.54534074015341	3.14689319789793	3.52521010740365	4.9294889702136	2.05275979654712	2.78978541314235	-1.8112519940981	1.20684564294395	-9.97750173382805	13.3194261590585	4.2854773920417	2.80326274189609	1.04872267802997	5.09488801742431	1.71888725754316	7.07163854574772	5.24529303485785	8.43784874357219	-2.03745170755542	4.44252196293917	6.16743102499501	8.38749920274981	7.742940528871	0.574599847349802	0.604768285311279	6.96132819236167	0.467628206870404	1.09704796634445	0.360924659113736	90	0	2
18	1.02714783055965	2.16256958369307	5.9667031071564	1.97972402270984	3.95225090067427	5.49476459471933	2.42548732934071	2.18026203074924	4.69690979862084	1.10560021405073	7	1.10806348039754	4.04072124326264	3.62374400997796	6.07605603833609	1.97193258939225	4.25444061095331	1	4.87701324464556	7	2.0375317196191	3.66166505598817	4.34056495078262	-0.392986515689633	0.510400023376744	5.16021429865339	2.6139409800037	-3.57869769320415	4.74106152712578	6.67209179377607	4.39618668536908	4.95039229684841	4.48559746844066	2.53185089224918	0.00335053324754597	1.50455456725305	-1.63129436439311	6.57006110355268	10.6271163605998	11.1957460257564	4.77899525525905	3.11424718315424	3.87535679273465	-1.149812053083	1.69350982493718	3.01294363481932	102.75	0	2
19	3.53491648245897	1.34060774584488	6.32907513015494	1.28876403030914	1.97908863409873	1.86062182240939	4.02350886989365	4.58225217476178	5.43704574113151	7	1.71590437756219	2.06247504476163	1	2.33591799091036	4.00739846806353	4.45455827978895	6.50250587893479	5.46995874926896	4.00818047331538	7	6.74362861075578	2.57128488256586	2.91025964091648	1.24339037930359	5.09242921254453	3.63147318262649	-1.56175141386314	-1.99814569214707	3.86208726170924	3.09577347163869	3.74948116903451	7.29133852962251	8.01985823110473	3.92282061164727	-3.18315122906408	1.00061350248974	4.19040048449446	-0.300922379708971	2.54825739022007	5.23642847202257	1.16758519940073	-5.71628113383813	5.73611139235525	3.19190919424558	0.107411217254314	0.996222109666408	111.5	0	2
20	1.73998359780414	4.41194666717373	5.48718563018545	1.47815411735731	1.91106787627016	6.5265430676778	4.326402332125	6.45392321395719	3.30293751464594	1.53805226671707	7	1.8475049314213	2.68171582199849	1.73515173338696	2.04456449061589	6.45586738006417	4.4679584051852	6.77351423861952	6.59391928729157	1.78448372015397	7	6.49148154830613	4.66915519802335	-3.03955810843001	-0.785443352851055	8.60891243342624	1.64666070932373	-5.18950498760432	9.38676913072203	10.73055734271	3.10791414358733	3.55948194631767	3.69771263735975	-0.140969725391957	4.63882509196052	5.98593993127781	-4.41004464109181	4.6907488872012	-2.30475833822573	3.79051270191472	0.304776006960703	3.74718180334967	0.740071164103183	-0.89688055235309	1.13376052848111	2.64305209739327	101.25	0	2
21	1.37419013132473	5.25208909154157	4.05181861189771	1.67693993864322	2.39304514603779	5.37120903035101	3.42705984547263	7	6.5854595738757	5.4306644361895	5.45869052775057	6.7513505153815	4.73466255931894	4.20385260430982	3.04565743983117	7	4.88190934034529	3.5609882307492	6.99807444339712	2.1198391259209	6.07201747459453	3.78435606026854	2.85115408046392	-3.75656283753364	1.07896252285714	9.35971432874833	1.93806157885894	-4.83673631019861	-0.0401452202476492	11.2353034358463	4.49996574290126	2.59750879492382	7.15604527153814	4.49990308597876	5.53319715734119	6.55973893945038	0.630131400696458	6.12475652223332	4.02519950807948	4.24155238664326	-3.49588764096846	13.1457183586434	11.6648809879214	2.07677946341026	6.71658658128279	0.307028498234017	91	0	2
22	1	3.60268514950976	4.95603255555182	2.16024231466974	5.88089098427398	4.12104676558656	4.27606334334425	5.81448960532405	5.49474067740923	7	2.81973928671858	4.86006958525291	1	2.12438887894513	1	1.77876173100518	5.04779290596136	6.01777825553074	1	2.83702810408372	4.93770911977886	1.66335116339165	4.27727815780038	-2.46406356152022	0.467247593417928	1.90946994377278	-0.593458466776819	0.236121452270846	2.61672934390485	1.30391510132389	8.5984200456335	9.87197758177678	11.750609642513	3.67088987185854	8.74044461223452	-2.72952777186807	0.810683501548985	7.65686245168638	5.50081799483224	7.06907621765328	-0.670723512426979	-2.09799874455414	-0.299748032179515	0.257514164650626	-0.803506615556566	0.403713777539947	101.75	0	2
23	1.4564338395739	4.77361464185685	4.71540572672143	1	2.03493624923148	5.79043185247859	6.43095705817215	6.64942475648209	4.7720862386484	2.34278186539737	4.97307641773996	5.13592607344364	2.84765693758044	4.31792267405222	2.62773746988141	1.14863053014971	3.72252501407766	4.97823340035296	1	6.1511133766475	5.86161080978526	3.23566838059126	6.06010890163596	-2.89009536568313	0.596597349262068	8.28432287041719	4.79830201712139	-7.27149144695379	2.53990148822664	-1.06588076264298	13.8360975325216	7.91992290394749	5.99829919318625	5.09766093309269	4.92853387680024	-0.740201828664461	7.40339854478473	3.89542399131481	8.22372526229167	7.40132131941824	1.86483056376396	-2.75805989237467	1.28227905371195	-0.312669521975112	-1.87986418494075	3.14718601222492	102.5	0	2
24	1.71552476726127	1.88040921907872	1.93181413446903	3.69641119379117	3.86659640884197	1.70714981296715	6.08728937820119	7	4.69015169250353	5.7963938571338	5.41948749728417	4.8940829029156	1.84754294551733	2.85180692427168	1	4.79899045652348	1.95007797149816	1.82973234652368	5.8995675103459	5.47357318190295	4.70690269987573	1.98991159046026	4.17664669650663	-3.14847818593921	5.35885713516351	14.3785788603677	4.82678422423585	1.15716435724392	10.1175499680197	4.21473241276841	11.1649137175719	0.21123358008056	0.268775246776614	3.48069758178615	-0.064393842428367	1.13207037379914	-3.87457223167072	4.78041478998029	6.9976416799494	9.26625092871208	0.188529320178235	-3.5454815561661	7.60993725809958	2.13806861366953	-1.14261208557053	3.84557796557041	92.25	0	2
25	2.24139822769718	1.12562252979234	1.84159073990913	2.7242171292304	5.0279346918243	5.30663552348104	4.45662322280887	6.52963573296274	5.86486591716107	2.73002591098372	2.220912948954	4.37818549777325	6.21102504921633	1	1.89841873401258	5.45828872347339	4.53174943379348	5.58795324918684	4.02031006540268	6.85833337234518	3.89383714217001	6.88749918927209	2.07124191526435	-2.09229529418564	0.871007750613421	3.5959054166425	2.23174261059026	-0.302166592897233	10.9522846112021	4.57472213151805	6.31050529318403	-1.16851652616049	4.98044087255832	0.948673724085314	5.46312664539064	7.56294183575254	6.97478261982545	7.48374308079046	11.8477365646773	2.27100881389066	7.42453171842393	2.46328633116975	7.79991625523782	4.45922354727616	-3.22852232103076	7.58782599521524	105	0	2
26	6.62973834266657	2.32803490025177	7	4.27495104829217	1.49891370536912	3.11256218796394	4.24543484107527	6.91815576129449	4.49990050495488	2.16617574243824	7	3.63400641944758	3.09124689330069	3.07364504281359	1.82155966816848	6.65049474166913	2.82044271854968	2.83792040110914	6.89913198872678	5.2202388526221	4.97579025634646	3.20954893147479	5.90733424602916	1.94552542322274	-1.46564466491764	-8.41172878982899	11.7127556249888	-2.60718755215206	-1.76763247984673	0.20812372618185	4.24233781203359	5.1543121580885	1.40614654072178	13.2567714679969	6.94129987689816	0.850421709477285	2.60777175068549	5.85031652451837	8.59649768913615	1.61760752340634	10.1420850504976	4.70606569545345	7.35132045604364	1.71915692391779	1.78038536322095	7.3197032937154	100.75	0	2
27	2.47616865798348	4.17565257081581	1.74505054174209	5.8173312124928	2.96508002812329	1	1	6.28164025107779	5.51257941226588	5.01655718296883	5.93617690808423	6.55488729125682	5.50158261817093	5.85440719934261	2.78904486973766	3.66483325803794	1	6.28228194691081	6.13194745654907	5.75152751051751	6.0500950157476	4.27822265823713	3.52950339811155	2.17606460852372	1.45835885806915	-4.45892733732546	7.28352216134437	-3.76474759698324	0.713226006824314	-2.8356605620688	4.15227528168802	2.87375380099117	5.96002144866704	4.17574904390285	8.01280299207	3.67759431617058	7.49506729438937	7.17175954225026	-1.85395514554817	0.686811405260053	4.33628469204591	4.58685953441434	1.96397278903546	-5.08377077253563	-2.35173874624477	3.73589780177536	100.5	0	2
28	1.62369347071137	2.17149336608812	1	4.56061891467436	3.86779760868524	3.29604662647579	1	1.35805111387789	1.04447137405094	2.41808539772903	4.93204142847209	3.17078643409639	2.78626233257354	6.35422934929467	3.47175977379207	1.59337837605387	2.30088149642431	2.31007766363048	2.24503548665301	7	6.88696047897179	1.06326319167424	5.95485494106738	1.55836931807828	1.98390664754563	-5.72665042008647	6.30358719314875	-2.41722046341537	4.73038208934594	8.22534303845631	4.25141226279244	2.05980368829225	4.16058012830162	6.52659230945465	6.77195122673618	1.61433685521125	3.85292604053249	1.08686995086182	-3.32691356021875	7.91134046670221	5.31231074841979	6.05743407828605	1.34918030991662	-0.488440587018271	-1.39701769434143	7.56598004513573	92.25	0	2
29	3.50144972596061	1	1.16075955804089	2.25995115367419	4.68845452417216	1	6.24078350076929	5.65193559753364	7	3.27622540741804	4.01008976003331	6.83484013502026	1.52600736762942	2.0790573123591	6.87162261332281	1.94492473471176	2.44978674509373	2.40953415566327	2.45904945253638	5.15425434247609	4.79219938639281	2.30048079705246	6.69450864758626	-1.38505068647802	1.03830740664529	3.04591759906409	2.9887779252869	0.758909611773102	4.66616578007011	2.95461567268802	5.45058446101104	-2.8558395599498	4.52562924197577	1.80115984976636	4.92731577389063	1.8269549099865	5.28284980766534	6.70365227570262	2.18019689616959	1.40980043660308	7.12254127071003	-0.237849391183616	6.19122027138684	5.69492032608207	-4.66975253664344	2.62322844897996	78	0	2
30	1.79640686307713	3.73934822388385	2.80803739885562	6.96260225347037	5.64852871603111	1.23930705674311	4.91540916495073	7	3.67056170599615	7	1	5.54777526105712	3.43239274258433	5.90720625216717	3.20799954017993	2.58974604402438	5.05758621076561	4.37668860372954	2.159204656142	3.50335221539524	4.60101354588394	3.41489697024833	5.35245279279456	-1.34283091896318	0.737192991943004	8.45810366995893	4.47911482832981	-3.77554566036773	0.450511142051919	2.44383124213565	3.28564863643386	5.58871848252049	5.47758212752355	3.03269278582754	3.98912344692709	1.95612120268146	3.55161782605047	3.99864861237005	2.41382056114671	12.0100183218624	5.05699001343066	4.50479277524913	9.51547608134913	-0.189404997906208	-0.946051108998797	6.36202892834033	90.75	0	2
31	4.44071223795878	1.38399243549318	2.17220387580726	1	2.19319119686365	1	3.17082852175664	7	6.56288915804541	2.82289777772663	6.68804855143072	4.09304935111727	4.68328898316086	5.31280293973892	4.40431629738693	2.09434022536947	6.43620940859891	4.44291310286105	3.58801956822069	2.09245497292693	5.61149386360191	2.14245505369413	4.6333733047365	-2.71835676815939	5.55247425031473	-1.10224500175893	9.08032696631743	0.318113068917818	-1.11288051146861	1.15638844257621	2.07502525507551	7.61891619599968	7.03792342997808	-0.0838832179706395	5.97461139240089	10.7540324314753	5.9377339345595	5.28149756601874	-1.80001811584094	3.0082448396894	0.795058531077364	4.10032830436158	5.69925095697069	0.914421637328044	-4.19378084773009	7.09197276165008	85.5	0	2
32	2.79354877074177	2.78783239070209	4.09823895001476	3.92957513917586	4.8200289130648	4.02277622067313	6.14134585754743	3.19866907684797	1.81391097740659	1.9536478985375	5.94691037370802	2.54908745232347	2.75155428622275	5.89946711482345	3.31913636735991	6.9344500489542	2.89120154193241	7	1.89038086461074	1	1	3.90408909465653	1.88187820993582	-0.381452251233237	3.27969706833696	7.79181888746984	3.48729113758774	-0.679113000176034	6.03016777643742	1.05080520996437	6.83590576676461	0.0318746586345613	5.47224105721533	4.26941809419658	7.64625972164454	1.94603914507399	-0.951619438645241	3.63520688613154	9.33231037055744	14.6050542844504	1.77897479336197	-3.79735505574063	12.5900908296177	-0.563347557597563	2.29814509786256	6.796886488867	79.25	0	2
33	2.157600107283	2.58556619978224	3.5069506253534	2.22736702356265	6.29096674413494	6.55012202171437	1	5.546364390284	4.85042559052607	3.16076181755961	2.84425124681739	4.20817243254079	6.25982142739828	6.20760384301607	5.04125272209066	5.78868613567214	3.18978816214319	1.9131596508104	1.32956511410883	2.17647800495956	5.97374583334749	1	4.49706670930114	-4.85727781131015	0.479242573582759	2.15139886916252	-1.45849478638052	1.18894839615631	4.69336117829446	1.26542092879262	8.59449870978632	7.57852076893409	9.82798136597471	3.04920163371788	7.32560646607675	10.089823257019	1.66760256850641	4.7371598700572	3.45273560646172	4.62577273416648	6.54254413240446	4.93304513853989	5.15676520711905	1.28521815280947	-2.78574202303861	3.65088887627504	91	0	2
34	3.47790024265683	7	4.45025291018379	3.01496878751731	4.60143779959552	2.39878388613601	4.66065696129778	5.03492607060692	2.57244199072072	4.25771446515912	6.93642117727684	4.7986163164342	1.97442047587378	1.24680533191906	4.13469348438944	5.85829074521495	3.49298303712874	4.20905080283283	3.95003746731427	1.94948733424068	3.25887476181617	2.5470688781979	2.05501896692952	-2.97047479201676	2.97197256199457	6.30829710572742	7.00657223841027	-5.01366799078439	4.52985357750526	-1.2521006705754	4.47498160343765	7.57205986489687	6.36241630840031	7.43737197316396	4.68147301484992	-3.91869624323724	-3.04430148740081	0.146725587216193	-2.50738458179345	4.40036652030182	8.69886374468038	2.8079909251577	6.69359870758484	-0.810494429364257	-1.33541659011708	-0.238898475888162	86.75	0	2
35	4.1453790358748	1.01258161677675	5.73191403159751	1	1.31250303243028	5.74576885128541	2.2241904994079	1	3.95149258116527	7	4.34246350807172	7	1.46151800093922	4.48929567848086	3.80389363247576	6.20142374533934	3.5850908122841	5.10489220547077	2.51295523626078	2.89052643791041	4.67048352971154	1.90547126752461	1.48382000391521	-2.36530509920069	0.0100021023829134	-9.37637975723047	13.8459072264122	0.548031595822767	1.54862884836833	4.96446412272306	10.832943947146	7.87296088254254	4.35401070325887	-3.92548831215829	0.0701487036624676	6.75623490979818	5.78413485108796	4.06336292176858	6.32452345349276	7.68209608408156	-3.38791441934403	8.83039709821754	10.7935759860743	0.994195884773097	-1.87410666250582	4.13981485566546	89.5	0	2
36	2.84888513347146	1	4.85070888433648	2.53850230928912	4.33040379798302	4.32960429299477	6.79860189976343	5.38340338339179	7	1	5.71882271944234	4.90370045840798	5.30560020583725	1.6008934578571	2.64381454446444	7	5.82943595692168	2.07707421694247	5.20511788298583	4.58003921040425	5.08961275245523	3.44896218536727	4.58161027852704	-4.64191477509178	1.11588682900074	3.11975500410445	3.87298810777477	-1.41588417329877	3.96844634849761	3.64678466315696	6.62598905386573	7.8152552267634	2.42263090184891	3.32782714115751	9.06582172198089	4.20111385458149	8.42028742318465	5.57697773252312	12.7015371878565	7.49006004146436	2.24287670324304	1.20475500116583	5.7501836846608	-1.23169820004939	1.06588001597257	1.03496231518963	85.25	0	2
37	3.73536396470187	1.07553657953507	1.06769816473793	1.8541594921204	5.54913389912952	4.16144267112359	6.26304296759059	7	5.1330693335467	1.78998672997802	5.43151526482403	4.90166816499571	1.4417760544589	3.71059865265138	6.54330016961874	6.727058326975	6.86407944847119	3.74890832235735	1.72300692642388	2.40192436077405	6.19007280749745	1.50286325289758	2.99880653145047	-1.40804522737274	0.746421568699253	3.59768861577971	1.64606332297419	1.64886863227809	6.17829759205189	9.45169660864849	2.48642399753731	8.68890240239842	2.38358774839991	5.34669045971194	3.68434076615229	-2.36197366375925	6.75475310813044	1.5398705824476	-0.343523169545656	2.31794238659182	11.9860535806113	2.7404035667218	4.9832732730995	-1.80915872876503	-0.476881533727528	7.46030455898293	79	0	2
38	5.1006831073516	7	3.48744779706714	3.49042090156565	4.86579796098699	3.09942857620463	4.57146373677278	4.22194644060658	2.81657645074737	4.68951002029674	5.96471267711413	4.28073226367945	2.83189444545708	2.18581970388309	6.13850440065483	5.86660403062167	3.50390825787618	4.25203797596356	3.30579506347763	2.86160038101975	3.58586306891081	1.69994264511874	2.5972458791911	-1.44832623543567	3.14949125035224	6.0524092081	6.99519869574743	-4.82381494380222	7.63165423503349	5.87079586733019	4.62345383688543	3.24090800366361	6.60612332714655	7.34697031591037	-1.32698430194048	0.680421802056045	-4.2777405745139	0.743593683841068	-2.64954926000929	5.54556740984105	8.21454555574025	-2.5179624115298	6.12950951848361	-0.91781705053401	-2.17156607790902	-0.784519548648029	82.75	0	2
39	4.38536867231165	2.12561939911287	2.0261716650005	2.89600586006184	5.58698754399687	6.36971535642917	1.7672739614105	2.11683386419752	7	2.78580880859305	5.07441142249396	7	3.52112991784236	6.16563573628932	1	5.77487032444744	3.11816723715154	6.73827473401079	5.32065881792393	1	1.812331253078	5.84437794258036	1.58588724396924	-2.59832668293214	6.89994460616767	-0.286792102395631	5.86280794742173	-1.89335195887739	8.09111478507166	3.29760024728515	3.87621905446836	8.42270958961094	6.78091115986817	-1.88490226942477	5.72835749054193	-0.253286183338222	3.58352632075526	6.14180335172867	0.875413397619407	12.1799074166476	5.35102494292597	12.8667831616748	8.65305666017886	1.27850379972063	-3.50669572560047	1.11487934258113	90.5	0	2
40	1.02640818046335	3.80639257935176	6.35016576410899	1.12144334349975	1.38966119877189	6.28792975799025	4.33176562470716	7	3.35682480663019	6.58868277673816	6.99249906844113	1.63340816051141	5.03758282629815	1.73139165346202	2.89079591058938	7	3.59482963839353	6.43185324110031	6.37693226493128	4.90298041666272	7	2.00067177344262	4.32506517088091	-2.60374567984388	0.164872805372207	9.26693532015159	2.21918778688218	-4.7800607628192	8.86871170060719	2.04299866613176	2.52699026652882	7.34173394768914	3.78116855294107	0.00797238357899133	5.50915460727099	5.75568431609181	5.28610337309144	4.65009072237672	-1.67853839369152	3.76009499473119	-0.497026775071687	-2.1363789557983	1.30416958493758	-1.58606096857521	1.03674186843157	4.14268775920564	101.25	0	2
41	3.55193553816183	6.31705555444323	5.22688615778793	2.62199256251493	4.15442180044236	2.14573123990477	1.22970116066589	6.29225794740603	2.90734989294095	5.33592393870934	6.23876476700457	4.77109119236343	1	1.27759598947882	4.20226793209968	3.19383212573301	4.27423181743835	3.70408282459198	3.27370254796794	1.69533492078386	2.93579799846624	3.2749885911939	2.99563975664509	-2.80113001268284	3.09046807088142	6.36703743113142	7.63137749494536	-5.05016791698524	4.17477903356756	5.79087923735643	8.43785743145417	3.49838582735934	3.17579945126544	14.1240290434631	5.91114975704712	0.368116951719874	7.71981724253184	7.25857283271257	-1.50024810559004	3.92354570791486	4.66801890354812	-2.61742946543286	5.8608221512315	-0.87829590261082	-1.45646494005568	-0.120476404037083	106	0	2
42	2.62163920768165	1.15833259685799	1.74208904695619	2.44232007523223	6.32165731515897	1	3.2321022837678	6.54596634626057	2.44381019375366	2.92364326177221	2.61351235375478	1	3.81127740130101	1.32810944363205	2.47274594917486	1	5.82238613835662	6.41982705401158	6.11085554965779	7	4.50944337456456	6.37494575337709	1.97200145738139	-2.45232077029285	0.536510520814103	3.33242601650565	2.10913454659309	-0.244438529811939	11.9980608414675	3.13822865157335	9.95362994636726	-2.00521800999508	5.91013614054361	-0.028679408982087	4.9398077419226	-3.72294679431375	6.1943683343167	6.16110476612275	3.95414302327139	6.08823709495074	7.88390929154887	-7.5680357140439	9.83316550871377	-2.88419720763995	-3.94902929869385	13.2598679507283	82.75	0	2
43	1	3.21306499508173	2.89340870203065	1.37374378721128	7	1.61506544767681	6.09690125712396	1.64413880823344	4.89825632664619	1.88194258721402	7	3.99561489938428	3.17378834677873	3.59485953425046	5.41053906904678	7	4.28120697873529	4.504081208052	5.54215727534658	3.68121298155212	3.26900221766199	3.39463114155499	2.30260616477175	-1.53655906166392	0.606522648646716	2.32828016555921	-0.139573309549993	2.20274442837341	10.7585924724378	4.17814039670889	6.3964907304682	6.97412038221382	2.60926768110133	4.51375353489495	2.51436693004425	1.68415951144137	2.30037368992954	7.25469942969763	1.46049312118503	6.11741178428066	2.98101270707657	4.56658228471057	5.23521375380337	-5.63856184405884	-1.65313915571349	4.86608040491977	86.5	0	2
44	3.06909979186596	3.762708196519	3.52957972172672	5.95638315111579	5.14975582537139	1.15810402205321	4.75524201714499	5.08371888941471	3.75895295187913	1.51130145711799	4.56319575872501	6.36995979402696	2.02305918510841	4.35978750868925	1.74599609831932	6.12935025933338	4.69818145927873	3.65878363601156	4.50221788262861	3.32093661238177	5.59421896471893	2.97949809819014	4.71837389736929	-1.2152250503166	1.83689904354314	8.11772611009066	3.69231694975422	-3.09733495250716	0.315662801120997	3.24303235100329	11.2926472068654	1.37443096081482	5.04443393988776	1.22276904692628	3.55661307218992	-3.85248781833928	5.10619499910321	4.40771811169858	6.16378789811196	6.65225473100866	3.32399149526573	0.56105804376857	0.75406826934086	1.09620906914376	-2.49783958664263	4.60882257635972	69.25	0	2
45	1.85133375624353	3.85304239232401	2.76382558935774	4.70939618856135	5.88662139565575	4.99780460775409	5.09518779201798	6.32825225628461	4.83557208533735	1.1627957359774	4.96735516426251	6.49850246961065	2.66026289401367	4.89652502450369	4.54433757670613	6.45851938865163	4.91068756387182	5.72726126894794	4.15117502851837	3.70338668835554	2.25722440826626	3.07446322465835	5.97086474239088	-1.13638009424944	0.873525749189178	8.3842840576277	2.8524409711912	-2.2868827475561	5.01943109432754	-2.35499266407401	4.85066588311347	1.94957449161306	4.80287808343887	-2.92577363699976	4.47327002724802	7.710516805462	5.38690499873183	4.88626348109864	-0.58225887069101	5.38677189334396	-2.23170037132522	2.58240199522056	0.78260921977581	1.43802869153821	-3.05635046051461	7.36042533900434	81	0	2
46	2.7680024734485	5.65996817003692	4.66381414691918	2.19753758064314	1.82701158555798	4.25228751094507	4.35332789470922	6.51708381583846	4.60654558560658	2.83434035750948	6.22590736601867	5.9961559829816	6.59674943099357	6.79858654497335	4.26766921676598	1	4.90547081302083	1	2.80045598029244	5.01992126878919	4.79904163705845	3.53146712776941	1.87805168531056	-1.08295056664466	2.33681437989089	5.56808097805232	11.1427295406667	-4.76320005782467	4.07395340144829	10.2668622082862	4.94645534129201	0.476829666752552	5.48092956257234	5.74620120358783	5.04789145905305	-0.876338113152532	6.22906583469697	5.81002667949324	9.2188140134178	4.96949695430999	2.27366929369282	-0.238203490420517	3.31256252680362	3.00262421897021	-2.05347249369637	7.17903555459735	90.75	0	2
47	5.29646715550526	6.62928316294358	3.71248427403003	2.10805140247809	4.01675895123107	3.42833744397698	1.76433864903233	3.67081457759678	2.92846046848393	4.29358770759819	5.72577670744476	4.78904318999612	3.79034100744552	1.02256268551122	5.27845231213697	2.45976126341275	4.0617197726835	4.41589013996798	4.10658137988521	1.81028375608733	3.95198347076353	3.31009283984255	3.10865629342358	-2.1836016408918	3.69280520076689	5.40309940344201	6.91042693504421	-4.17626279655748	7.06127263615149	5.33349811222071	8.20681048129953	3.96757179983886	3.23477366649898	14.5846651167158	5.12936348652145	0.140153704311143	-4.0111687775378	6.75490737865093	-0.891796335002228	5.4446026099335	5.56550468475356	3.00637293180297	5.97543181626437	-1.24849674392737	2.45366177385427	5.99989694250672	91.5	0	2
48	7	1	7	4.89556081257904	1.27885685428214	2.33728726916142	6.36048691998513	5.91821970981916	2.88808315409818	2.89981532562531	6.15278981742955	4.79911580916967	2.65821610359413	5.71020790863404	1.62839681331842	1.98046447787794	4.0397791343935	4.29179955331874	4.9920407798792	7	5.06766476094077	3.17879227581276	3.62677273171997	1.93868775405281	-0.713387645991968	-9.38546441172403	12.4088948954698	-2.37105910798087	2.32153602080078	-0.112012623904873	6.70658373147509	5.54693622972446	6.2718497977522	2.92782628240256	2.01912941271293	8.30582346198064	5.08331511281862	3.97882045428785	-1.01273361847865	3.91259521160704	0.0991844349275579	-0.241240031327329	9.54394270810202	-0.799858349692257	-2.6318657786856	4.23814723111875	93.25	0	2
49	2.88851014711312	1.04434140680825	3.08364471891416	3.54528512971295	6.20294902706624	6.23226926069181	3.79279940807704	5.32488673900147	6.08933989471892	1.40114597336836	5.46905004143406	6.18067561996046	1.51194612965284	4.71347448920023	1.22964901841611	3.94531285246304	5.34710003776516	2.14718554278056	1.92880031603663	3.95254354163744	6.87244384867858	4.25896675715849	3.05674633514804	2.04610782690429	1.87255893574039	9.86672792748575	2.52975132657081	-2.9799713279673	9.08313017157261	-0.239225794263121	2.70640411789129	7.47511046587234	2.68989456962452	-0.925128614527722	5.22203901608812	2.38096323595007	-0.184182810848876	5.21574274189279	3.12469539323641	5.03339620397806	2.39791550799573	3.65136908528255	13.4445331443893	0.348239491826687	0.0917708108781329	4.62017097826005	70	0	2
50	6.93792976566139	1.90184027105119	5.7453104222471	2.66661253962893	1.58670742040352	3.99900189259478	3.60889264700955	7	5.80450472129738	6.495409665105	4.43928851459805	6.96536899572521	5.80048591786111	3.13824729370373	6.51394804460112	1.67176215441633	3.84331616516555	5.8027106388597	7	4.8378768857445	2.46312691094319	5.54142943963327	1	-3.26023713488671	-3.02530030366053	-7.31709255003268	14.6986383074724	0.54074757117896	3.29865332784784	7.32750235136984	2.67944808114426	1.84219113921171	9.97153428443271	-1.60710170996191	5.57148775055589	-3.75179355821424	-8.12322925336025	0.313577682525826	-2.62022395514355	11.7185152893903	-1.32358784251114	2.53205936948499	16.3891593180429	-4.02662576049289	-2.17213281121542	1.95556193992124	94.75	0	2
51	3.6194805417968	5.77212345203938	4.75910046624371	2.02456415982749	1	4.30050513767548	6.10130120388522	7	5.81538022983341	4.21641830531948	5.9217800728293	5.90898763336916	6.73241692827758	5.65323608985077	7	1.0467301627254	5.09927473924472	1	3.73439365431644	5.00096906930077	3.33661714510091	2.67017378649856	1.11351463267111	-1.20973593046108	1.3415166423032	6.01196825743483	10.2278489642512	-3.73298044888426	1.98481939414693	11.0595981452165	4.5394229946132	2.53861878143254	6.55575490266017	5.56516306356051	4.45038086663893	3.36601857093499	5.31871639399641	1.97267721214707	8.65398092442515	3.82784792529872	-0.340100883751343	5.84062999703776	4.87961193501579	-0.928688161539973	-1.82357291791634	6.7605733037642	91.5	0	2
52	2.65206825782115	1.66215053150161	1.36557827116459	1.71234899722633	4.3473983822042	2.6783998633038	4.51241965157141	4.73224531136155	7	6.18164749454813	2.44923829847318	4.5052195871386	1.92922915045855	6.59394918409928	1.79364564607668	2.93788777269368	6.020260933397	5.71709394691293	2.74240697556778	6.73345481595305	4.15904432065985	2.52214694314247	5.98835560956044	1.67160695855321	3.25415883830179	-4.89102605232459	3.94687111532218	-2.56907583837725	8.49570548674414	4.26998091434774	9.42407790348128	-0.833209327137381	-0.66298105416763	4.93009341855684	6.43166417946645	3.36383198096584	0.880675692558337	1.8802974755195	9.78114897333498	3.12139190055966	3.47141193782367	4.68028575348906	5.98803497998318	-1.17450384831267	2.75942278310094	10.3378566560175	79.25	0	2
53	5.86050873900643	2.83613757410237	6.11999886376711	2.54561285126405	1	1.95169857926422	4.35506959609741	1.95866667721	3.80273313184452	3.10212781052803	4.52025833322908	4.4755502655996	5.69407364689659	2.70628719823651	5.73508003704052	1.92817467275656	6.10523294775981	4.34427652698957	1.91539223419612	7	1.95151690546523	3.32796807954458	3.20328534662399	2.96057241299323	-1.93104629455141	-10.3187438673741	13.2934194216567	-2.27494212147485	13.9688695116491	2.10592552250766	4.53615718112214	-0.342303919798171	5.35732537577054	5.77580120575659	6.10408674415431	1.64280783001501	6.56633451926269	2.23732986244477	6.17078390227124	1.41129422603531	1.57992185129533	-1.05209975458654	14.1231216102609	2.4616822145148	-0.910502922253032	3.41521250615838	75	0	2
54	2.74838101027086	1.39403235751134	6.84979749688399	1.31791215554423	2.98104116654423	1.77905179268226	1.65029192458936	5.06193144740129	3.20598365820064	2.31941731486143	6.5934487743623	2.22905425113391	5.73510064638556	4.11961308621963	3.5245251553539	4.38508857895634	6.28037108633275	4.29118352400023	1.15953683332382	6.44663554175827	6.19950263630081	2.44235249306103	2.3744252200253	1.03282960969846	5.06542497986731	4.69697192041188	-2.56974383881896	-0.958663698655135	9.03611314514766	3.3661158178524	2.86039135739806	8.72045386127641	0.582836581183225	3.64759900965602	-2.822539555033	0.783163558979566	4.8120979989248	0.134586051678074	-0.127250101878169	4.84348384725483	1.50190864592179	-5.09046147958342	5.13048621990939	3.95500812875462	-0.0627730309332511	1.72695064189263	88.75	0	2
55	3.9297256766237	4.98547415391594	4.25065286561387	1.51318030579217	3.59182810111199	5.79373630245383	5.92284781642182	1	2.23234388699871	4.3127919680408	1	2.94743162115058	2.18662676955646	6.53180992397647	6.8193525524531	1.24215559427704	4.53407110820152	6.53873991328694	1.99710695199111	4.11779219192922	6.10571582782145	5.92700316465383	2.67827916147246	-2.41200600184078	0.137560836222969	5.44095405069769	8.74332216328974	-5.51069296875391	14.6665444665382	0.796840582544096	3.88981970956313	3.3023988624988	7.14490264602453	-3.55127922013567	4.23712400112786	6.18781235236337	2.40697029850984	2.09259872557737	-0.947759905103332	11.1020480079383	-0.301150338511384	11.233721806891	8.46050649707182	2.37293768158452	-5.2289967907452	3.21489335562537	81.5	0	2
56	6.04068905733984	6.46939360133512	4.80604101055017	1.5492579197229	6.62523893855416	5.26351199433305	3.29579423643413	6.26820865401768	6.88750196643814	1.81591706486997	6.26302009245905	4.03378933902348	3.66702179603015	3.99838120397882	5.24127213946836	2.78932919429855	6.38587594573898	1.06318919332161	4.27786736281907	6.32853191428698	1.81958050121639	1.84558475238939	5.87118547481366	-3.03871579845709	4.06242328928839	4.54602728234053	5.63062080141253	-6.88121453503877	-6.14261554482966	2.91801706004669	6.80781599142406	4.16926543461958	5.4670292323764	1.44679247445713	7.01884076349036	0.981978825505732	-0.0662581600092826	6.31242078615912	4.63016486164192	5.63492699024151	-0.541808811840506	5.93459978184087	8.14914735352656	0.543142737646462	1.64881489007323	0.993940936700029	96.25	0	2
57	5.78322005083462	6.77223291220615	4.38783661483337	1.69437039639479	7	1	6.65937616339758	5.44108696339386	6.03382797377879	1	1	6.31897532839731	4.38617750202857	4.63123811157068	6.49960254200549	2.18479018683013	6.85606200252644	4.92228977112374	3.53615817508395	3.91534814928863	3.10336705831167	1.21347350894379	5.65303674006004	-2.56552981604847	3.75648850296164	5.21976738078358	5.8985141959163	-5.46540734391488	-5.75985330519471	1.9985364341247	3.3163792763831	4.36863007959652	-0.627987552194197	1.47067180992262	7.07081347363822	0.115156850983807	1.95950096237849	7.00959358267728	9.59727244906784	5.41316821026255	0.754718825602384	6.20796297810788	8.26789336472712	0.916293300874393	0.970308580615187	0.694935694698609	89	0	2
58	1.83973769143521	5.26333466694777	5.53222803012279	1	2.1441543712127	6.34452219480176	3.10734485731676	6.60271185166959	6.39623726386326	6.92729452074322	5.12282908768566	1.26299077312084	5.28876738994812	1.54067410001121	3.56499228849076	6.17340593517944	4.96767993928799	2.39455119609913	7	4.38673874212582	5.95665066892669	4.4629280246665	5.14773509880441	-3.9069628533358	0.105338031337981	8.09387109920199	1.00739882517416	-5.21155243874718	0.456346044986783	0.879287523978155	3.10701364519265	7.28237031408935	4.64501995372974	4.28778589109612	9.05851066556589	0.17572439270168	-8.33547140027973	1.03145259860717	8.42110392358625	4.30680760619829	-0.813147142880859	10.9291104783646	12.5347744431004	1.99571267830229	6.23558237725217	3.43231613319213	82.75	0	2
59	6.05776918112042	1.55343682470899	6.79215389347581	3.62099815842625	1	2.86982401280046	7	4.93649583701594	5.90885051793126	3.6527488747172	4.30745106601432	4.45249761366825	5.6855505559451	1.02196036655367	6.6877980352959	2.94083833437246	6.23397186248458	4.3169379851904	2.01546133071215	2.52058085377753	2.73200943576881	2.49380069614052	2.86708109433187	3.72913737488846	-2.87675736461456	-9.44842452806044	13.1561001317028	-3.73117957603493	-6.07704968387271	6.1805088368044	5.98624987854481	5.1745375879049	3.90116267432414	6.2601845736757	4.0101145275465	12.0570817110395	6.61310438144611	7.34466194294438	7.82438164152945	4.39301552517028	3.85927371673949	-1.96756590226269	5.07012538784702	-0.818701003121388	-2.16373299032565	4.47865249323402	67.5	0	2
60	4.25099263215385	4.13031794058611	3.69327695740833	4.29801152415411	3.59749191821554	4.34852230834179	2.32060676662384	3.01878680936695	3.32329125293163	4.13725763827069	5.60093649363776	2.62451473192172	1.70177627385518	2.86742543837584	2.62335668741416	1.79883115430761	1.33765885133162	6.28841110984305	3.27682713498343	5.32925921281571	4.98930085069678	1.42119743207193	5.11192661070733	-2.15827755979293	4.79480162156827	13.4598882245568	5.30134945894078	0.70518794277776	3.56846966399693	0.753563669285957	2.70128262180076	8.28368424744235	5.43241889085703	3.25401976435642	3.87155633415176	1.6241576359868	2.24408453606572	5.06293694628013	8.28160457614841	9.36793041463799	3.0403940531513	0.549368313897438	9.06051682328611	-0.552739605487612	-1.14114270767465	6.38251851568255	77.25	0	2
61	3.69895029266572	2.48460023550104	4.26511441857627	4.27354578432828	5.53367457076538	1	1.71763233021517	6.33829663129601	6.79366028946255	3.39938632003573	7	6.77588755508004	5.56602444469811	5.09254790819507	1.83603376603246	5.23797354797511	3.3118636542758	4.27820741488889	3.18149212763449	1.04516995314588	1	6.87969989910777	2.27634200953812	0.694851742813676	2.5036632920619	6.75286712967087	3.20349304496163	-2.57324121967623	3.52338322906744	0.680051887701017	11.433569204543	4.09238570338333	4.08346593119999	3.44779690419663	2.75559188595028	-2.9141605480624	-2.26004653459848	5.55861058904147	9.0104129830396	3.47482932380185	0.60255669687357	-1.72965857854598	6.28127245916288	-1.42110097665471	1.75558641229551	6.98838378683451	70	0	2
62	4.91920519581936	3.22633703567934	6.47139898906659	1.86676918922004	1.18762020801726	1.59652571443552	4.50270223841282	5.1180500647538	5.70462751159796	2.91397212864726	6.39781297450496	1.65225439498117	4.5906915053968	1.53707520639668	6.19361049927007	2.4982177063959	2.11679406900443	6.37650559666004	7	2.47707740963843	4.06291857900526	1.51720645388867	3.83858353112171	-0.789665170805434	0.994689721012185	-10.3134379819185	12.5425618473927	4.54681193338045	2.22090175890599	-0.946860712688048	5.02554688558037	5.15699194024672	4.53885870189323	-1.45707503731528	7.37078281031414	1.18912641869072	-2.35929046864973	3.07820448062939	8.00941384442949	6.29811597196946	3.66622531828796	0.710686406804701	8.09543242695756	5.20306209706652	2.34812412619005	8.24251019083011	93.75	0	2
63	2.7497721650502	5.90544721845591	5.93264774974097	6.77215859288546	6.28996026372558	4.62906915777109	4.21097960634053	6.25023880378497	6.32646223824499	1.89391374224883	5.51885977303753	6.17395006386842	5.63846957312776	6.02568502017659	5.81736776836752	1.41693212009288	6.85728443119937	4.28683732658845	1.18548908724819	2.37234073109019	2.73479167481621	2.92776760605526	1	-3.98331772345818	2.69222290156275	7.37535997721508	4.02237051466794	-3.77943119829765	9.12540623268033	5.066074055179	6.37593607521973	2.90132518209683	5.76102589148167	4.56940446028764	4.66331817408293	-6.22818476440386	5.40963155743338	8.2177076969825	-1.21028262816673	7.5267741061226	5.15009745890786	-3.14512801539995	3.5743230068935	2.20679770170365	-4.49730774734308	4.70469290210175	87.5	0	2
64	1.0430937754986	4.60821391363434	1.70302416921779	6.00472920362191	3.14887337627937	1.01201391041451	2.46597223279196	1.22249525646599	3.21223109761012	3.93443612619446	6.34473274860597	1.53419652669618	7	5.94113788819154	7	1.26920070218959	1.77491468751262	5.65052161070654	2.71000685404863	6.47657214759183	4.02381517876526	1	3.52340547404174	2.09144267529382	3.59086358001925	-3.67109190480867	7.5906941964328	-3.07386892962015	1.04640288008923	0.154331070596514	8.46583564454758	4.43365696961318	2.97666163506655	5.66790655985987	4.3122362075133	2.90793292922351	1.28890438228876	5.14524979039313	-3.68162404716386	7.62720742273476	-0.469022335010205	2.42792246519393	8.171138013316	1.66590557014313	-0.643556723980551	1.07145410441902	80.25	0	2
65	3.52051122173139	6.78466284376353	6.04637534584373	6.72328869770555	4.40512597890318	3.71606607107494	3.54089444116422	6.00051366574079	1.97092398149632	3.21559922066388	4.68301300846027	5.28441668996203	6.80623612267664	4.24853291781667	3.19508809387831	1.12650044970551	6.35856550402407	6.38123372245134	1.87784039216623	5.96694859938609	7	2.61235928043821	5.50722536804466	-5.84768726035776	3.35406394817273	7.82205724347143	5.37624290144958	-5.44916289837101	1.19624003986664	-0.434836831075006	2.45751054385151	5.81115843468123	4.08025956852835	4.41788535885467	-1.44764207852574	6.25871726730262	0.259647430478686	5.03203374122889	12.6991646949286	4.27529016299333	2.84765275693433	-4.19862925398491	10.5978960248912	-0.956926242246236	5.91442835420124	6.52983610355507	80	0	2
66	1.3287847392885	6.11522394945472	6.01373806633769	6.29247736959642	7	3.82218815610471	5.90978923965596	3.94901035190336	6.65158946563148	2.38900962362047	4.46026705950806	4.83792905845279	4.4699343067793	3.27850943442649	2.54079430471043	1	4.37125983096329	3.54752776465671	1.28455774539543	6.41712664908778	6.21181729791815	5.46651841460973	3.10526574015253	-4.26736263334812	6.17507740694612	7.77522277841888	5.86009954841106	-4.42623622056291	2.94510327770676	-0.776833174445547	7.08700304860546	1.89488029172343	5.7324519770533	5.11232642452897	5.34659324181797	8.09765948413359	5.02638299477764	6.82092872407592	-0.544667550337558	2.80233724795811	7.22797775827815	-1.40974154923125	8.24488993726135	1.89277745723791	2.50198081047492	1.08944835038532	78.75	0	2
67	2.87292143538726	1	5.36430397758885	1	7	4.50112323805099	1.48209261463513	5.099521405307	7	6.09461779658484	3.25418266989655	7	4.50469209378095	6.30594408877265	3.30107431341506	4.86519415747486	1.84452755253596	4.61562436555226	3.33905748731765	3.27531976087238	7	1.5272298689101	1.03070683461552	-5.81841481324509	1.1473166730617	1.79836191804957	2.10012019015437	-1.51791144632386	1.37341373333054	8.20904565945211	7.69459525292291	7.95363912443216	11.0191615865621	4.29051051265039	2.26379124763359	7.81269796600741	-3.03763037837518	3.79813997097344	-0.157286051907097	5.79756437728325	-3.26051467733425	1.7769959069915	-2.01849694955928	0.608011748453571	-0.041542716447629	11.3234523454939	81.5	0	2
68	4.54809413589319	2.44331186932166	6.44129177408659	4.79499860215374	2.60719559761078	1.23290393753366	5.18763652496381	6.4176151299103	5.4407855600432	4.71531346443593	7	3.31228310696113	4.47317193732761	2.21056292780388	7	5.78346962973397	2.271022861478	3.08536843732311	6.74985525414854	5.43536076173263	3.77266503335625	3.70028340993806	5.02013084126911	2.77272268328733	0.0167593714488706	-7.03081044365753	12.6273179375303	-2.81785590846058	4.29475015931001	0.262242484092059	3.42059901768232	6.26832956985428	0.998695685597714	0.594737556653216	4.18021787060574	1.34679333382918	2.88870415804087	3.13034486918396	4.6347897130904	6.10900642223307	10.040528416841	5.02724234274249	3.97462376546892	-0.601351168446417	-4.2962236538696	8.44462904746419	76.25	0	2
69	3.75170279907234	2.46115140558276	2.95814359966838	1.33916602809674	3.15535380118527	4.50827951170333	1.20426951771057	4.8734891314299	5.91907874049784	4.49954977362002	6.27380370262537	5.01254692215355	3.20310067300619	4.38614608853485	1.72734355576845	2.66997770043536	5.99342698886283	4.2799236948629	3.50368974476696	1	4.92596033071894	6.06260360486722	3.30925353170846	-3.66278469278873	4.78066772863329	-0.632846345968299	9.27882861291789	-1.53694965764301	2.33237181605981	1.2839099737889	7.96089375830663	2.15636808899983	9.62986189869583	7.89411185484632	6.00931052259074	11.5676857233828	-6.54026832228647	4.88236614829197	8.74293035233716	7.30482081803611	-0.724977699776937	-1.0620106263766	4.6346664358611	-0.334812631527732	2.8698094716978	7.78439260173507	93	0	2
70	2.50848835681199	1.8798126879986	1.65551664480002	2.17238967642219	4.93957434812978	3.00330684668698	5.04582865083335	5.36470703586543	6.58780175125929	1	2.59418022184411	1.0478383832795	1	3.58874475386644	3.5425238070009	3.65409637717598	2.45968348933288	7	1	6.40541095094485	4.52348218915665	1.31033304477323	5.95390546744259	1.40499699411821	2.78546299864165	-4.73982818806397	4.16938614417867	-2.5105001189536	7.36892971764376	-0.876899205867151	9.66954327557647	-1.88842206692381	-0.785445830787044	5.06805681706359	0.170041841312292	3.47768683026599	0.831690734720696	0.78190845047749	1.94375354190354	4.18911433670123	4.35518856597692	4.96858180096842	6.19485047626541	2.78550537872154	-1.64469387979704	2.79079496220335	81.75	0	2
71	6.51042964503761	3.14568604064279	6.15872565032661	3.77743847375087	2.23099378847646	3.26671641889919	5.46741316106937	5.62196287725706	1.52456256176519	3.84534359431463	3.77674838757817	4.31228797426615	3.81479859660485	1.78736848782547	4.03900169840054	2.21562715082983	1.4453656617801	5.46667280969288	3.57237290483851	1.46667727186982	3.95966331974141	3.60671395896172	4.35213427831584	0.18357463468293	-2.24947488001235	-9.49309939140492	11.7417613137858	-0.180140082338775	-1.60554471225689	0.050101516961389	4.33729930041691	-0.383084846696901	5.65762448225334	12.4275422829631	5.24707454039037	-6.87551373314446	3.33012547834016	2.95440637119721	-4.75498502284811	4.84168224396851	7.57844201287593	2.63563777922531	7.32450490624148	0.210523682663888	6.42939926116668	2.76477005757323	79.5	0	2
72	4.53750705038483	5.65077245924993	7	1.84965016640524	6.80497604415982	5.3902146030905	1.73564429377276	6.50729962253489	5.9305578161871	5.30513046836916	5.88608459640815	1	4.42749188462841	7	6.31633123314644	7	3.08146380467168	1	1	4.19428666325519	1	4.1458768898506	2.86134052514265	-2.42290928463892	3.16650064348876	4.99390758907451	6.68439070203869	-4.75088880893176	2.38976689530652	-0.523849188460168	8.73560697342986	8.76845241302681	10.1217907054087	-0.675630753184705	0.305367775598113	5.63023015234871	-0.847172399383939	2.25114885785213	-1.49791121288416	9.17208200872706	-2.30557034047985	0.32571380889602	8.12587384916186	0.998946569687263	3.31141507770175	2.343158323056	87.25	0	2
73	2.64852432302632	7	6.39186618038011	6.95957251981803	4.8525733585506	1.75143088775679	3.50777548009101	6.29596667193796	1.59621367318835	3.55948144282099	5.31128150906458	5.29288139056998	6.315504071926	3.58347182389351	2.13585052124502	2.16329291960597	7	5.41751672706405	1.99400171574268	2.3386585951069	5.30410693635716	1.49820388081321	2.64965799897523	-5.26005669541525	4.28437341954314	7.76142954407777	4.45968697417199	-4.23307024147774	3.60621402453858	0.976088569786746	4.94877312491099	4.61238147493384	6.33425256411961	4.27819162215215	6.11156811608868	7.25993958837861	-1.18567530353456	5.16555655650354	12.6790494524818	5.25592144420783	-4.93350178811277	-3.66749263847298	10.3431492522777	-1.35733251294966	6.27779317770172	7.62828555448489	77	0	2
74	4.18827464091357	7	5.43865601898493	2.69626076052777	7	4.01956443041024	3.90084981910636	6.93999533141403	5.0612220155654	5.68062928498021	5.94250365173638	7	2.87160236602811	6.90494685809398	1.64039917276179	2.42358083150652	2.40275773451105	6.15848123198329	3.23188464665367	2.31942664008431	3.79410564865299	1	3.41881653274306	-0.341954453168998	1.52978391808509	6.96574455365367	6.46343204809333	-8.76927756072123	3.67503679934571	5.12544898398077	5.73059799225008	-0.17268358086036	7.09265469296787	5.76274974492282	7.47842813389983	4.47325947146854	5.37562498062289	0.688208539122657	4.95654816656127	0.096743663688225	3.26969530841977	0.564379358494391	3.76374051431478	-2.81960497971742	6.04091195503876	7.30942336389011	80.75	0	2
75	2.77116690625018	6.59246252972574	5.53220318868536	4.73933522875064	3.87582125489403	2.98867772659685	4.2607174483772	5.25116933170699	2.08257136718197	4.50641054129029	5.6718058457569	5.55095975753255	2.78073252707944	1.6371176383589	5.30768594166443	6.91092879158371	3.80338937277885	7	6.25378670257219	2.08006614929785	4.75549073180759	1.75213640815775	3.64316876349386	2.41260078150541	6.1162182791667	-7.14440988668513	5.25502439273632	4.29875861287675	-6.86015253684814	6.65651688341699	5.37178953022806	6.15702841583944	5.71665297699177	1.96322272707443	7.63741751895257	8.11069693119352	3.46455458845516	0.21596056533584	6.21458129949918	6.17309412702113	-0.32414990119929	-1.36236099661333	6.97460819061438	1.92426630050504	4.60982069101482	-0.4208358387921	87.5	0	2
76	3.75494927128541	4.98829354958011	1.01404348750176	5.16476553922788	3.03237462289895	2.19042113538748	2.02051155906712	6.32470121452343	6.82759947253772	3.96620357194541	6.28673174991867	5.90547625348366	1.87604158732204	5.66222707511925	1	4.58185719421809	3.91962421334759	5.24570987192009	2.41514454407128	5.91316245380311	4.49940564703257	4.99947730021447	3.18386165904537	3.16381028090556	2.13472390034189	-4.9204865345123	6.95197636143648	-3.78474155195053	0.622223013096604	0.614433864155405	4.14624328261467	5.13374944155724	5.90228007315295	5.80567965180636	7.19432538822825	8.1530398560663	4.64487812558309	1.09390275514335	-2.35493227558208	1.6832897568687	0.241869497818011	5.7157963059901	0.72035526581359	4.58482790670506	-2.2507648563221	3.28949560277959	78.25	0	2
77	2.60609732972114	2.64833559236236	7	2.55145373590453	2.27306448092744	2.1478283490282	7	7	5.84307420040688	6.79035211427779	6.31818171465778	7	5.98094788558788	2.63171316700052	7	3.8090771415156	3.40288541720397	6.01569634611161	6.09918170311968	6.58694901646076	3.05457551795258	1.7760204635118	3.19969813684028	-5.89252340118075	4.05991627481567	8.34911731670578	5.72670520567066	-4.64300165343813	5.14259047558302	2.60697719790886	-1.68979110926515	2.50617768468046	6.7558703400778	4.84352555814601	1.81198337677829	-0.15877929254275	-0.236558670296235	3.33678163987509	7.78486305983733	10.313493858843	7.31122879774162	11.8629818927848	-0.511270120844999	0.182035028312249	-2.83185385196857	4.60934989705881	89	0	2
78	6.41743633078275	3.06879091297419	7	2.17646461273858	1.59292278511976	3.59614018405211	6.53542872507346	6.06601800531168	1.20320513402186	1.03856590340471	3.64242107659953	4.83520195546558	1.28347748168918	7	5.84118067771996	7	2.6008665068212	3.90367505619745	6.07875249619107	1.13871268935916	3.59919005090231	4.00745830564014	1.10850945522766	-0.864640117511728	-2.78162298510487	-10.6477491451336	12.6959827582967	-1.89276138563242	-9.51596562387079	0.523673326298928	0.940947180349165	1.78085907141561	-3.57437343439781	2.79677226904427	5.67030227073718	-4.53516706698708	4.7734046436315	8.52344578600346	6.45374234689404	10.9550348556563	5.10742277877793	3.83091327112492	7.57019249656674	-1.38998144350952	-2.31255116698562	6.13078822858408	68.75	0	2
79	6.28777266247658	1.71003814716412	6.68415270621019	2.83849143513281	1	2.70965262210289	7	4.62665245200275	6.9321773605794	2.74113931477678	3.88486116005285	5.57820236808481	3.33044295805553	6.18865875952729	6.61342910789515	6.73241844673989	3.85607478079016	4.81368758161244	1.51858936139251	6.83505728291019	6.4357838261411	2.60678066175462	3.18189773824701	4.63121043711321	-2.84647485283565	-10.4486476147826	12.255199802718	-3.11405560091831	5.94868364432571	5.06613178726707	8.34708118048257	5.98698650368253	4.49844371049442	5.94725226883445	5.07482739875778	11.7552166153998	5.90289062963633	6.52406500415578	5.17412830736423	5.73891637130525	-6.19110541280748	-6.10664360883722	5.54771451658661	-0.625446007434174	-2.97170717269884	4.29337908473073	86.5	0	2
80	3.56012960383011	4.1778217906385	5.94859475780578	1.40621941541094	6.27591921726641	1.47014345270628	3.89286523103884	5.55209231919966	5.25416238655185	4.46857557713821	5.92754151396162	6.70399390651422	5.3422830458131	2.76834983188942	5.86452399133444	3.04080739200393	5.01472173111373	2.83944829750222	1.57654099662958	5.33921497770512	5.39842324114073	1.30692978032427	5.13042073822941	2.81413757575115	5.3435646102087	1.20423917496705	-5.81785608109709	-4.1227769367791	7.79067369738888	-0.9010460873678	1.10511392762445	5.06360606570772	7.24613191492604	3.45713575223533	5.52292031737704	2.06749145093286	5.42560275818411	6.89817196656457	7.16912664931717	1.653068305406	-0.285399530905839	10.5708441797807	-1.46717268235571	-0.150808938784634	-2.51422034806454	7.28591040506436	77.25	0	2
81	1.92152271191488	1.88578334261565	2.42419234543043	1.14277781466176	5.16321579722732	6.61666266620999	5.64982323901744	4.6886643380024	1	2.43093936029166	6.65070550328793	1.1058419948828	1	3.39245505530751	2.90355712285824	6.39040508211683	4.87483748609651	5.54689721916469	5.97329850780862	2.705794414857	7	6.0236906853444	5.59120077482538	0.855162404198027	2.97849746056098	-4.01466781122189	3.23971285817689	-2.34937464744167	1.77031836266299	3.76857304082331	6.99531824682087	4.84592885019974	6.18640245565072	3.9769565913267	5.93187921772519	-5.48746808182482	-1.29476155618033	0.260573211796885	5.80414184859658	3.41349267666814	1.26793622848512	4.44674137094056	12.5724247598796	-0.318963901100521	2.45353446855766	2.88474949654041	78	0	2
82	1	4.42596923533457	6.00473249904057	1	2.57986233512347	2.77659662948618	2.7434025727685	4.21640882982826	3.77820926487027	4.75609137381675	3.56996729950419	7	2.74190730097051	3.47947436017016	2.02455430413883	7	1.66168511159347	6.25926335811686	2.90460507530796	6.42062289549645	1.44542404467085	4.52491990195348	2.18014111557169	-5.34402549651984	2.70100645378395	8.20374431619588	6.47990909143728	-5.90155015030027	5.92229155387672	-1.77623078062406	10.1509163370531	1.40355140575717	3.38458037861774	2.38122202782733	4.99192632890584	9.06075798391295	-0.370134584705315	6.28455930835926	1.71948243489509	2.94527051626875	-0.476671090759885	0.477020931873069	5.5477639281174	-1.24275377462011	-1.41569357443866	3.23345199968181	57.75	0	2
83	5.86868162537569	2.31570827648793	4.44344853446981	6.86440861634953	3.77132952357758	3.86188844538938	1.54414567446415	5.29732151832978	1	2.7357336142621	5.90959314448066	5.79937608779624	4.37252837120634	3.5539450800325	2.38609149843394	5.19331726305735	5.57212382576477	3.58033501711016	5.80366916581162	2.87230597289357	1.50313410567666	4.03539521511336	3.29832606105911	-3.53628135566205	5.40507312857951	0.118029079692194	15.007653886739	0.0482764217941642	3.75480149707323	-0.405046953212987	6.35763072713779	2.33939134534863	1.94940203972976	5.40172589888932	6.13098615821963	6.78515398841086	9.32137519113768	4.93406864572369	12.2218179101333	12.065283202568	-3.71620110944879	-2.41029586177443	-0.0339612753481435	0.00553309224332105	3.30689881380466	3.4822067485899	82.5	0	2
84	6.29640587338497	1.8163986347258	1.87443143995713	1.17343831499573	1	5.07469224602038	1.50257086758792	6.03905404107033	2.60739390494963	3.00766015458541	6.05487887058014	6.45799326949115	1.21652812569853	3.20169055873899	1.45500857554396	5.55223393002601	1.52732933794035	2.49695329445563	5.77772247032743	1.52794948918174	7	2.98828156158491	3.61952294850464	-2.29435611969422	3.88129616602453	1.22631813607814	11.3660544535756	-1.19115248636605	10.9315089641284	0.189978598339658	7.420853063849	7.02398128959269	6.20832823373749	4.63798178202348	0.0527659342732624	2.70286478450655	-1.81863377243315	8.17682861676922	4.01975981323497	1.86699649628437	2.52411044503453	0.966030500255188	5.4402444282966	-0.286108603211328	-3.32045545206137	-0.87571747195337	74.25	0	2
85	1.67320190354193	1.07486620208012	5.24087635232022	1.26699500061717	3.37377880014012	1.10975429841982	3.11464648636854	6.00056102797963	1.09633821032267	6.51965901584522	5.20719554402131	6.97171909587443	6.17319603946477	3.49146342091545	5.93197300492975	1.71151470016158	5.06140711955811	4.58807062040952	4.57370252937262	5.56639844907703	3.57666392213928	1.61692777314848	5.03582185625586	-2.26178269267763	6.02307754340866	0.518304860103802	9.59983014026317	-3.96299394018073	0.44839975798291	0.198977070723798	3.16639233209696	0.645379021686032	4.27572875211983	4.67166656163714	6.47489678167728	0.11550736558558	-1.54212068742387	5.19597871284182	6.85404856991325	7.4249869680852	0.0472071592924408	12.0535777950031	8.22875832290542	-0.0232335507049702	3.90061759050867	2.00095984568634	68	0	2
86	4.35215742475214	2.31123013040192	2.62981199617997	1	3.17038730083163	5.91010068639001	1.37960152599644	4.56539102241306	6.4717153775018	5.87960129301173	7	3.30851678579403	3.99534122469806	4.44382489719192	4.12145208054197	2.77455721374385	5.75924275450219	3.85784706191735	3.54859403976311	4.05204507135288	5.15133766051341	3.21828191907744	4.75992207188127	-3.69996507640361	4.87528537141181	-0.393341150218434	9.07357198471284	-1.79249557812133	1.9325859713162	1.11635059603423	4.81521809385381	2.55121264969556	9.68404943699172	2.57518239274832	6.92052365305063	3.82862481257846	6.02597981447372	7.32337366558544	-1.76920129844894	10.0799838375374	1.58192393127611	-4.54279795116846	7.69741203109861	-0.520490778961842	-2.06075419708847	8.54202850455951	80.75	0	2
87	1	3.86259266162571	6.89759215904862	1.34424695330121	1.28373921450968	3.39171528377142	2.91576252643278	6.16224885598869	4.00791744503962	4.14681126520038	2.76586892882456	7	1	6.44003354446911	5.95243801959829	3.00704505202885	1	6.81482701867876	3.15057186558251	1.11137144694282	3.30291493061747	1.01399592502428	4.9875695821236	-5.85045872521488	2.71348310621652	7.95318899055351	6.67240669767273	-6.12843789232568	-0.541105169027462	-1.19678222913165	9.73532687404261	6.15648996049785	3.61390672370033	2.49871032457326	6.05520124399626	9.34158322591321	-1.65440306635646	6.6751384335385	11.4624977611396	4.92126681944967	2.79850555894985	0.22651085056862	6.14993616841735	-0.539532124496924	-3.14357265049033	0.903838531149126	64.5	0	2
88	2.47738810333867	3.30326943916187	6.30688237072498	2.27089924260249	2.45002921839499	2.1790905584955	6.20000567316643	3.20635965575705	2.11715206506378	4.19065472316866	6.59600028188304	5.62746159527845	4.81452192282605	4.09450588942753	6.42319620259339	6.38862615744002	3.02619474049414	3.0257682846219	5.66441118532046	3.98046894560953	3.92838142298282	2.2836835179457	3.4167362144238	-5.66300952988031	3.81870128279042	9.40561533155277	5.52637254815135	-4.35648092724252	1.45231110330544	2.56921820345212	-1.65300694790918	4.81905019742749	6.81337967295038	3.87076576013267	5.44874329412319	-0.914169624419166	5.52007859773065	2.90456693943291	8.66634885404565	10.1095523407991	-0.809878514852486	1.73932659458132	7.09157898475797	0.952548396326115	-1.4236944694026	7.95544650461701	79.25	0	2
89	6.51975050946289	1	6.57685242073206	2.08895243364066	1.49341537024461	4.37584997196776	5.44471393409056	3.59642238660706	5.06498916448102	2.90201541879931	6.22413150855274	5.33999593988322	1.13186120028393	1.36539887967761	3.00745574342417	2.75364164434184	1.08618672952704	5.94343521532372	6.0882087351387	1.34467102124877	1	2.04018106877773	4.43470604826233	-3.49912924254244	1.41913601906217	-7.67343808057187	11.4096683054342	0.191343538620588	14.0577920272614	0.139362987291303	8.02276531419963	3.11273824884738	9.9749013779713	5.94320537317918	6.45642072643846	2.92055919379859	-0.264245139169038	4.09606503926176	1.92688500627182	7.63807098512045	4.85263562590312	1.85073169275753	6.79233254072307	-1.43236351498253	-2.40312164429373	10.1164620407989	72	0	2
90	6.10973575565212	3.24240749897319	6.97833805257377	4.44510062560268	1.91283760308129	2.09821292578953	5.49834286562544	4.34625067933816	5.32429588345573	4.77628103661596	7	6.18483117100906	1.34611630907259	4.5320221797809	2.71823051757535	6.86427570259664	2.35621029922462	4.65397932814463	3.98722090754083	5.28309412178114	5.56982717773504	2.01266352985384	2.63424626852543	3.05770552661445	-1.77416385559678	-8.36933265009676	11.7205858408725	-3.47580733657097	7.36094530369482	0.149217885226242	4.45931490733358	7.12012175388096	1.60930425329621	14.8955729378359	4.57687231924792	5.92607920752419	4.72782347913963	1.44107388336073	8.42579375046912	5.19427568104974	8.43451838062463	0.507794395982919	6.50048667615986	0.93567776684747	3.73613808583119	9.86767764827785	74.75	0	2
91	7	1	5.27814883946456	2.81488513612519	2.28251681485982	2.85042104350559	6.63412011620277	6.78966958625274	6.93935943248596	3.75103914785275	4.32419106767198	3.35253531974617	5.2690471809851	3.29102806372704	1	2.07653827222415	4.35288836502585	5.25651980101588	6.47324141293491	6.16057660115307	2.58383401669522	1.55611137438809	1	-1.15810672912322	-4.64111655067921	-8.16767678038868	14.7742132974555	0.621585198998694	3.2703051658604	3.59466052041233	0.449750854124779	1.14541100849814	8.82493408461311	-1.22291569743636	5.55221860754981	-0.500020571118892	-7.72043900961815	2.4587968646459	-1.69416759104148	11.9593796464081	6.18738874682133	3.21307693589375	6.17955285982905	0.0333488183758642	-1.20588138927147	8.40685499917923	72.5	0	2
92	7	3.41176214229771	7	3.79421859580999	1.73532400414744	7	4.97934393692191	4.57143684166888	1.12771146409325	4.01756660869407	3.95540234483715	2.95686721779479	2.46152206958257	3.66562409478194	1	1.64024282987916	5.68413174279766	5.83819193950403	7	5.51409765066825	3.44700632634943	3.63713753644288	3.88114884534323	0.620449012073327	-3.01211333814347	-10.479074069537	12.1591778300776	-1.97932670774551	-1.84576340080829	-0.663961957449289	4.71798972989804	-0.863821106221794	0.724775881973269	4.96199598035632	5.06288339273821	-6.08306154682272	-4.22941921659148	1.51975835534842	9.70579431063318	14.7359572019152	0.52004889688287	2.11438415571353	12.0874388856355	0.697525685084034	-1.71802303396911	3.21080585427499	65.25	0	2
93	3.87897000848176	3.59307766175186	5.91772675569136	1	4.25211790375316	1	6.70864242159909	4.87772318732242	2.21075532859873	1.42297314061926	2.96118475941903	6.62013648122864	2.01334785191066	6.02591864073692	5.09630394506524	1.7678523997448	3.1167970466817	5.23686052339112	4.76182122552359	3.12295265263319	3.82155207998151	2.5963993093958	2.98156696896966	3.13902878252097	6.68018746977538	2.89361546641392	-3.0181174546554	-4.27004913504989	5.13314315538417	1.79320039198906	2.74694543549094	9.75835135867335	3.86120749370767	7.82921706745025	4.38805419529997	3.08778487227983	0.564847622177423	6.01055400813021	8.80823946325553	13.4331793537425	-1.33243120989214	1.42604224138625	10.4812174701045	3.22601175394511	-1.60395563535555	1.46903692870051	75	0	2
94	3.41075123016946	1.34047494192676	1.31286556930424	1	1.71015412813009	3.85465897011189	5.17084140535722	2.70090883344792	5.32484340080036	1.87019454741225	5.63665088739691	5.31224347559481	6.12530700910787	3.54023464639734	6.14250537628466	3.91422756387771	4.6400849193013	3.31372690265051	3.25084237533998	3.83059755273026	2.80970326561074	5.02528742717227	5.07430135829778	-1.37403458886846	1.67302161041357	4.19976944426376	-5.9548414738282	1.78584573389686	5.13257016146419	4.33272696884718	1.99594885236342	8.86062508857213	7.80558922667203	-1.8463387901755	5.72828621948223	1.29653651555415	4.15097328909678	7.23869660003559	-3.32496981123225	8.6271160581196	5.883319807865	2.80659622634183	4.25648254753091	-2.23103847096091	-0.762227499807238	2.9900993429391	91	1	2
95	2.20331929897012	3.396338171613	5.15126571754508	1	1	3.38047618772495	7	4.63896671967986	7	4.98297945017891	6.76020081826897	6.33048877311014	5.879705626158	3.40427217059628	2.96497489710687	3.74850427447726	3.27083378044627	5.82671668753664	1.87819826794052	3.1034145039876	6.6421969022852	2.64695564270942	2.98104134432825	-7.50521660972137	6.17821905843312	-2.35248922931338	-5.06175747213545	3.41761228890974	7.63369990504416	0.370130723179756	6.0766734987046	4.98299134888904	-4.60043431323923	4.97758354403389	4.85820506511455	-2.9569578567836	-0.620045771154061	2.16909153203339	6.31047655838764	4.39179762032285	4.10327989265044	7.39153224443622	8.80281196352473	2.57456604030981	5.91434149682844	0.91284274186887	98.75	1	2
96	5.13827424457669	2.67182223313366	2.19780847880293	1.69254855283463	7	4.86688912789453	3.23223408017244	1	1	4.17517213742121	1.82751303240631	1.65923095925032	4.23810368938235	1.03378945997473	2.06615138135278	7	1.82284001643815	3.40760097699854	5.31777570493531	1.36780107444987	6.45773421891288	5.14284186603644	3.52983359947042	6.9607903164671	10.7065545894003	-8.20075469098911	7.37783338683559	2.94236185089661	10.4777405514961	3.27431508286446	0.258343223551859	8.61308677544686	6.38236110170204	6.46190533218693	-2.48021042127568	6.71706270031248	4.53209374155743	3.97519322021526	4.41924158736746	8.01398256693678	2.7265631138953	0.404606300588729	-0.352895746292035	-1.34489862820383	-2.10284037586343	4.34928249354743	78.5	1	2
97	1.71460394667287	1	1.93695578847625	3.57045570533563	6.68897664611082	2.47992165219771	1	4.93975492840215	7	5.68156355727868	4.37123459220711	5.07550260309307	4.96035256724566	7	6.4899230829612	1	4.41616241104774	7	3.29569007522526	3.07570473078992	2.17475193856965	2.89156808981887	2.11053131983031	-1.9556613569516	9.3746463071964	-4.0767628636519	-6.94764128148697	4.55871537408949	2.95949429877915	3.77293694697027	7.23687454800173	4.13136926348017	5.20405472316957	3.31166127903899	5.201098475896	8.29591138537657	4.99402944218677	0.772870817097957	-1.46645055700416	13.1442986966122	1.30093422658017	-2.69478363469368	8.24407001881318	-0.359709597483497	4.59012095193594	4.79010410865076	91.25	1	2
98	2.93620475789713	4.11319134855613	4.15553843527937	6.60136856797701	4.6264335159988	6.43874714595931	1	6.21346173701857	2.69730440642716	4.44600556619224	2.63516376375241	1.95622936316334	6.28215685029737	7	4.37186803212187	6.99820180150995	3.98578286407993	1.36023038841321	4.41702989738995	1.2697330124358	6.32089644786765	1.04605326084326	1.40179524621261	-0.77449748609254	9.43077861995575	-2.61250296746618	-4.85337681101763	8.51873575936827	4.91590583433488	1.65693328056949	7.53044281069388	9.262957221349	9.67293076146826	3.25571975917256	2.32936251697213	4.11593542708993	2.39140384062118	2.24527571600905	3.17966292756978	5.45770382625153	5.93143871877795	-6.91887774081734	5.02876926640328	0.384098979725684	-2.74518753327616	4.5493275281986	99	1	2
99	2.45949017427383	1.77613883436253	1.46293010147951	1.97798302902666	1.79917826898672	5.53245145532479	2.7407541238705	4.94447857613326	6.81835781938753	4.88404886827713	4.27696525151887	4.40889216392114	2.24551958707823	2.57742145370365	4.53137321129023	1.68121870031523	6.23306149616936	6.83879821187002	7	2.23969655793044	6.73968785567897	3.05809457113379	1.22230133741088	-0.560871587369661	-0.287727592799864	3.21732518037892	-5.84004030603687	0.00293612512683389	-1.22647006117604	0.635851069180655	4.95432841023357	8.94520627259218	-0.0188148437858727	5.13041669116684	1.21013073584959	-1.73672747649046	3.43729375226602	3.05055469155291	9.01168991494821	4.72759396381223	0.218112397842084	2.75801308665938	7.10230948286201	1.56071544591417	-1.53497524457772	8.11982681287954	78.75	1	2
100	2.8090812165925	1.87818604313781	1	1	1	3.16117333343692	3.7347568123813	1.80893220556737	6.58553828848301	3.6428632220176	6.91945944600155	3.51002040282802	6.73535920412116	4.58123747264687	4.6228186561299	4.69904314265305	3.93408619513754	5.07723683052805	2.34798873771184	7	3.32459141490795	2.42137881447174	1.32623626912338	-2.19853631924192	1.41129422984305	3.14988768493597	-5.98443716954458	2.12956903144859	11.8810667370532	2.33859075409085	3.19855983446926	3.92046651156551	-0.795480802002468	2.64641109333061	3.47074664839748	2.18453871973408	-2.32805418855567	0.795786370324764	2.4358811122292	5.93091716461037	-0.258797482131025	3.43937674160332	7.85490304518945	-1.1724900057265	-3.93082417437547	13.492476041243	103.5	1	2
101	1.91064594668888	3.5533644192059	5.52121946021434	1.05321701529684	1	3.81393566207848	2.94399660355199	6.59924815579429	7	4.6360922314811	6.91717948923771	6.70203813262508	2.19763687571452	3.53188241583217	2.39938110044434	2.28003631210807	3.52588454289739	3.63982474987253	7	1	6.53454069663925	3.69170289994694	2.33080235406458	-7.17441430068674	6.39308495640562	-2.24818060489282	-6.70061093744032	4.10352212898228	7.63445492183591	3.24943164256547	5.78547768228133	4.43107556661752	-3.41007537814021	3.11295844707165	4.39935479032543	-2.45249111209324	3.80745913731119	2.23353158210596	2.51336591035339	4.86349998286426	-0.2769115953053	0.457481698924074	9.9578326654392	-0.0476270469404019	3.72684480919822	6.75846780306316	81.25	1	2
102	3.01071645488892	2.49713299709103	3.06883750475864	2.3594473651418	3.0294270313375	4.5177055577212	3.8240913042853	4.76836051043955	5.68092197194174	1	3.72815502300867	5.16686554983754	1	2.49438963690251	1	5.05603157140516	4.66013540375091	5.88441267824282	2.44546006303569	2.85529275765577	4.88799134144156	1.6673943618821	2.69578186357298	5.66262664784428	5.25878996459467	-0.339370727091699	0.228368945458694	7.75386408859584	5.07716570092638	1.50087449897079	2.46772006900328	2.8707072161258	8.13903834617448	-0.999819136056406	6.72049641488228	10.4155289910667	0.334121740946576	-0.397895490071324	12.0381514972198	6.12259187641869	-0.969566746130664	-3.54909641825043	5.78122275540786	0.108457991755013	-0.138129954700782	4.2363633112638	106	1	2
103	3.05603302694369	3.18468136334754	1	1	3.9702892704865	1	1.22127258965212	4.27810249549892	2.93189318762827	3.91088619227005	1.24872607748688	2.69637998869624	1.32107047753799	2.22007475162309	2.91795563854553	4.72925977255251	7	3.64102553697384	2.31001573836704	2.83221042189468	1.20326886776956	1.96994202108388	2.62665183944069	-1.97538531667779	0.366618661861938	6.09647893259046	-8.62382261801945	-2.28895502175374	2.95465134012392	3.85553574635115	4.53778416894979	8.02305607994036	0.349322645933887	4.35880071514084	2.9343255380942	0.881773525863511	6.45713253887234	0.407216933791159	-0.500187640363161	10.1230895007773	1.4183686112971	-0.937862266964791	6.77827123190987	-1.64794352328121	0.80837145599382	2.5742931706732	97.75	1	2
104	1	3.97487877022457	5.22864290294555	3.00371680494071	1.17718728239468	5.83105095915043	4.7816054288545	4.79854671006319	7	5.00086634558898	3.68018771624377	3.73735948954913	3.79778082597473	4.55725819745764	1	1.62734549568526	5.19144957025741	4.83523834003993	1.70529169955246	5.22686503037638	5.98107587734413	1.6808040741356	1	-10.5310242750322	6.97011938760664	-4.62009629991036	-6.37016243056422	4.22494994114276	5.35307951561361	-0.459861395998178	11.0959249664592	0.255126333282873	2.06819297835572	5.70812782430626	5.57149087203029	1.84857729357339	-0.558986487172348	4.14299201886865	2.19751677156567	10.9805801996528	1.76411462871137	3.4188751858879	13.6991258803347	0.738311588898927	-0.627510618580033	4.94651238606564	98.5	1	2
105	1.14147159011667	4.68492661220047	1.93705100179787	5.09351005598608	4.84935877675893	3.09063885391266	1.52375101077113	5.33331726081955	2.70428213964587	1.99457973878686	5.76431500511181	4.5527658353966	6.73313093451663	4.93209068658674	1.53770558004631	1.24179878005178	7	6.18331176245314	2.95272782789181	5.78806221845606	4.92665862257048	5.77929038634078	1.83404425219316	-7.06290770331153	7.24658886529914	-5.46620014221557	-1.93478472687059	8.33055119491909	2.11604021744343	2.3834667562252	9.83755482454788	-0.22930223509076	1.85655021061038	5.26935246733592	2.85864444025605	2.88512243534266	4.57291585841256	4.08452549125888	1.31810266315116	7.26955147205534	-2.43810760343451	5.3850469440118	-1.67688037669117	-1.97543894681338	0.0555885675419696	7.20382006696248	95.25	1	2
106	2.00747084102178	4.01043714769081	3.84472544556109	7	6.37617955859171	2.43583062251762	4.34599804237545	5.17937225258933	6.15893927414322	1.85391976838923	1	5.02272723390114	4.69454548685335	6.60943735581147	5.87199425224516	4.27374896804431	6.8474727936661	2.47231741579974	2.38878519308221	1.02429634216845	7	6.67777742327915	3.5952114020522	-7.26283759455979	7.23701640538689	-5.56327325328925	-5.71273687673739	5.40681988739718	13.5414100843937	5.08619771358843	6.64594783249942	5.40225688650751	4.793396901681	5.31204094914095	5.54315295402479	1.20503934511761	1.86365315672615	6.67981461092819	10.5865535974045	6.84587382397777	5.88202768109687	0.154609387610662	5.63983251541773	0.135588879904562	-1.04962020187294	6.09842095864904	95	1	2
107	2.72696049981026	1	1	1	1	3.85751556932429	2.87408517856616	3.26722251372755	4.55057457808918	6.84276479726573	5.36565132288918	4.94128821366294	1.78579805970678	5.46963900564654	6.61659585568475	5.81257289560836	6.47215228931399	2.32421575211489	2.57898875481169	1.84722408257152	7	2.21273930965214	4.11707375070202	-1.97609223698505	0.798723561203085	3.04347901981032	-3.17105883917937	0.708326946086492	3.27655101828281	-0.553903084850567	10.810912599417	2.8170749604583	6.07550092511585	0.464977278461209	5.08763799775188	2.17235122057352	9.71909283274075	4.38186288790667	4.45788405802286	0.916334790465651	2.88279109272392	-0.237444087520202	8.67701523741653	-0.599636599126429	-2.12073184426658	6.01223734144104	71.75	1	2
108	3.17362645469336	2.80873766830589	1.68455881871297	5.90094142530799	7	1.59451508751294	1	6.64033689473695	7	5.88866597347828	6.96922393893761	5.52475814375858	1.2834810189971	6.69893669494331	1	2.59162133763711	3.87572815277198	6.70665715056389	1.39611252445019	7	3.67858431537792	3.46342021061198	3.20489867958087	-1.00472521198803	10.3054985833781	-3.06975240030215	-6.31092320854793	5.12829405590382	2.30428443560131	0.145739020887502	4.38483641130225	4.93757059165941	6.59461923430792	6.12881171528571	6.82147490128675	5.83200129912295	4.89003249507629	1.15643687838395	8.65295092592162	1.49594074296793	-1.10198926232057	6.54216854380512	1.7836207565012	4.42038380403303	-0.334545752809391	2.78972474291881	93.5	1	2
109	1.60679163809912	1	1.54034830422735	2.5955243577746	1.45535767282668	6.36672378016543	4.47387129616593	4.68450439936039	1.53210117487803	1	6.86585810952619	2.90333885360262	1.19894041944006	3.72793417801081	2.59131827958562	6.28287665194214	4.5241805547163	7	5.95583803815849	2.216919750459	6.67026885915744	5.44043156535256	3.35597148688035	-2.47725362652291	0.174532210909024	2.83542268713804	-2.52356625335284	1.15351481103115	2.14699656573335	2.15369822640419	7.5881387188472	1.12417257818214	4.61942027779765	4.35084031637383	5.45030083578461	-5.67238050528094	-1.49071116483731	0.23922827280394	4.62039375932478	3.34034622452302	0.845209030295738	3.16396804346248	12.2159109563802	-0.400043226083418	3.99438650099088	5.82793844789586	81.25	1	2
110	2.33776326716663	3.6671438140118	4.7132744681534	1.4729514960983	1.27893895850102	5.4760009081202	7	1	6.03243899489889	4.6081154175836	7	4.09295317598057	3.62546148709101	4.78803781667102	4.35241833371076	1	6.68923510966442	4.60755788370853	4.19457135218715	2.00141211751009	5.07056090229171	6.60207900912412	2.84584118447136	-6.05789229961343	6.85569894515986	-4.71877936254003	-5.22087177921671	6.35883879663635	-0.391298979857814	5.85096618655676	2.38014050528474	9.84334565957796	6.61707637636201	1.20419122465437	5.94917560936324	0.0662584169978401	3.82245981445888	4.58984923054088	-1.18914242101092	11.5720060924659	-0.46508469872712	5.25535958511452	6.54697249620011	0.807647119451565	-0.155942361727442	7.01526696978774	100	1	2
111	3.12175553093238	2.28631562380625	5.38021644100585	3.60937533202815	2.11148403989119	5.54196397043691	2.74530205337575	5.2243566799972	5.26107584952526	1	2.10214199116843	3.80880422702409	1	6.90740622930327	4.53254170312735	1.6989590235534	2.88052563315722	6.29110308269398	1.36544433709704	1	1.42971254539993	3.50637772858386	3.32762318048779	-6.23267855904038	8.13521138454596	-2.95510649062788	-5.24616508355212	5.01734384809549	8.52135767801326	-1.57400358425409	5.17917415437755	-0.178986458559268	2.46595564262089	4.1165706029307	4.95393780587446	-1.00807376682081	5.16703786516334	3.33727760705336	7.5192675917346	0.394216162466875	2.76453235878868	-7.85821207920984	0.461295112916166	3.10099413451498	2.78345437134987	8.92895101353611	77.75	1	2
112	2.36129182931713	3.97808598919058	1.31876499210441	1	1.46828973051232	4.56506060827622	5.96830031080326	6.15412494604959	3.83117420910048	3.60420473574822	7	5.09110274687656	6.48919812694523	5.47343790914263	1.90431985924701	6.2913195599479	5.32256495791267	5.78368581644386	4.51815191230238	1.6727182525945	7	4.85514228776505	3.7406213626317	-0.22177046643512	0.0159248088395678	4.45686301383702	-6.36811166496715	-0.440266127152743	10.4369459186235	1.17988505550631	2.93097532521212	-2.92692168031654	7.67739039690562	2.05189825336267	7.93981402965235	6.76187170292543	3.57090554417089	1.17009247154011	9.54423431117113	4.29517300799437	7.86898339234857	4.15126123523701	1.2671126393765	-0.649795710057699	1.52026897587896	0.526786236125113	95.5	1	2
113	2.08098711120489	1.44504196492938	3.84206227070666	4.50286574896926	1	1	4.5239823509614	6.67209907439583	6.85055285178709	3.48484199548218	3.11862326127033	3.83155001223665	5.93326350451881	1	1.3108770014125	3.99158877605801	4.77386794209892	1	3.45085003580889	6.18092354249205	6.43350384596268	6.87935366011522	2.05364934208087	-2.82342151214487	-1.90785462870791	0.488479769709929	-4.29490307760119	-0.0587691391187115	11.6580910500482	0.693832192065688	7.61871773842604	-1.60904982376072	6.41846390993163	12.1528997663825	5.56046346199372	6.76867064709422	3.11958500198062	6.32721105052251	11.6815000147959	2.47533331504967	10.1204654236011	-7.0492873146314	7.91798485786524	-3.24205397979146	-4.38327226030422	13.3847119491924	88.25	1	2
114	2.97739951749302	1.92483806199221	4.27791689669259	1.58280995215372	2.00018119929334	4.02329942478921	7	1.58896638967856	1.78385496671826	3.40086653049349	6.02648995018161	3.71797680935191	1.81620962402166	1	4.62801019057879	2.35775802403244	6.11867001241271	4.46404711612105	3.95264507102057	1.68889481865038	5.01577456985006	6.31814162525535	2.30232960381902	-6.16715642303468	7.2309401550089	-5.24295643382158	-5.03501797297217	7.08998515022963	-0.332053501185339	1.15447262849285	3.84195590370858	7.6535026641603	6.3878161389228	0.947294851450807	5.76300598210183	10.8952499329011	4.79033396114656	4.62124390808089	-0.138753260529186	3.84587963715682	0.0726231195907966	4.10819948224122	5.45847999420307	0.918030457815092	-3.14894045072969	3.24695844522306	80	1	2
115	3.84746658541309	3.68120052661592	1.94910209639363	1.42821136790502	2.10507378005391	4.84263716214399	2.02653902773935	2.37530293208504	4.69298578761908	3.55238089524408	1.7936312971368	6.49587931995311	6.15483071835791	2.967351571498	3.3117115721201	1	2.52410849755196	6.89898635662604	2.15532400052831	2.95309009383371	7	1.98240414401849	3.978065005833	-7.04639354255386	11.4886455904979	-1.8786044783395	-2.55511175678208	7.83360289805482	5.94640204724949	2.07729907601043	0.478891672422111	7.10239059325916	1.8602094948141	5.95115753745329	3.40097901238772	3.45725299312308	-4.50249179013173	2.62791628080069	4.89369347531114	14.2483482738102	0.329853632320601	4.06201662419589	6.91902738357598	-3.38932835544258	-0.956029289777529	5.90466581983681	83.75	1	2
116	1.06248456519176	1	1	2.19376025279097	3.02646568044973	4.77080023551955	7	4.93855192860784	7	5.34731570025599	6.15217627182114	4.38871261303502	5.11950721461684	5.70945502442803	3.63680954375959	2.45126218255663	6.65556396738394	4.69316500823859	3.71221116993362	3.28434376473145	3.50745554830496	1	4.19939203698565	4.82249956223309	5.75276020191879	0.840984159385912	2.09945680250891	7.89749354788093	3.87520923972472	4.88080723943269	6.88802054322475	8.88417524084019	6.88762225550296	7.76622765580827	6.61666076339079	3.75937450944825	-1.02396532474494	7.70299271898784	-1.94171553913313	9.80950068060884	0.700395860260466	8.80254526439927	5.1175146292627	0.624244723811118	-1.86047557761529	7.9260966641622	102.5	1	2
117	2.04414832577179	1.84757387814034	1	2.43888670418389	2.86927562770521	3.79079260698084	2.74235282228699	3.9907865572325	4.64646352268802	5.47102089942838	6.05322627672026	7	4.47811518533354	5.39084706190607	1.6420675350284	6.62269811283875	2.64607313251189	6.33110422264368	2.38648661246682	2.76029860966733	1.50347699263848	1.39028716431856	6.27178734692801	-3.68214762660795	0.879854811558959	2.64849778785138	-5.11217668318688	0.809362088761227	6.33150938011695	4.24699380292544	4.91019490648548	9.05387280739847	6.55607439216853	5.20537886586878	4.54792144506725	4.78354185508728	0.282292005002255	3.01699115571421	5.83147202529845	5.97100222558418	3.28080416447483	1.77526261465363	6.7393061718117	-2.44464541484628	2.66575898226515	6.52286075196043	82.25	1	2
118	4.71438135143056	5.15292159378178	6.66667017919762	3.87431932691857	2.63466338250745	6.61846495525488	1.65017755728359	6.05188392700182	3.11975253909996	4.47703709179483	2.61172182254541	6.88212739698657	6.16497624184999	6.31639072319708	1	4.20783674335406	3.21622325074081	6.08237501802409	7	6.74493046432485	6.13618881344791	4.89914293110422	3.50999476888725	-10.1602270608591	6.60985090025774	-2.01704954686357	-6.28466811990954	7.42571750148647	0.857908934239207	-1.83484161101141	4.07642755687861	8.51738475421425	5.82188116052167	4.07332994364362	6.34506784480717	4.12561668213596	7.77510135074941	5.89948345705161	-2.17062276795333	3.03224200337521	3.04545204491799	-0.430540870189041	5.56612896934282	2.15213976881726	-2.38468047996083	3.74016913554485	91	1	2
119	3.51578009112972	1.813984556312	5.05287378827281	3.2181341476052	1.066978457409	6.04948426328025	2.19629061861037	4.00855538347206	5.81739691943809	6.72562296513111	1.88961786812779	2.31498131923744	2.13617852920485	6.98194281952297	5.79887761287566	2.2648191039838	6.58527336717123	6.88805144905996	4.43361381829287	1.70078530288057	1	2.58236183517297	7	-7.01197615174297	7.97722417672401	-4.71482266951383	-5.41115469825564	6.16243963239423	2.29205082497433	3.10800661295979	4.22125735362495	1.84577247570265	2.74562855508731	2.39489497155639	5.11229541907751	0.953315192092628	4.38797413492863	4.96815127288687	5.3383857306557	8.9790926143704	-0.620704083204026	-0.726358946271608	5.82046413465351	0.393361462003951	0.396756612529362	10.1444895232967	83.75	1	2
120	3.19700162700136	1.05612331125073	3.03332662790715	5.9679712450888	5.90254835593999	4.85001535154629	3.01542511249843	1.76720321616799	1.27632697204985	4.40053878400957	4.56527882974061	6.2945664800494	1	2.41244075089371	1.83269165207035	5.19530413939462	1.23899216325845	6.22566745624457	2.13275063540738	4.86032168560989	4.83516640189732	4.44309408859904	5.09042374325855	0.243095933452407	7.71259895518809	-0.274769637282139	-4.51432702992182	8.38488073946052	1.60685938248208	1.08174517167013	6.19526787805465	6.90392424938018	-0.483821052396828	3.13286673039412	4.76073254738227	1.00786295231183	1.05659059165707	4.51696580673951	9.09664789411768	6.43026117213251	4.00867716659283	-0.655282467987469	7.4684218567949	-0.789267344824912	3.77271774105231	7.91757928067274	83.5	1	2
121	2.50753842113195	1.11217218016475	1	4.62424902911981	6.36682702959549	6.0420912944395	7	6.90121209136496	7	5.58770099823782	5.56400655590476	5.39920367396579	7	2.88870905898127	1.09988011638922	1	3.79255038587665	5.37415380159515	5.59602155428941	2.21940987259252	4.77042178643708	4.3786509648671	4.30692775853325	-0.885929928153108	8.39445522543494	-3.46375379665819	-5.3374009262599	4.64358230700451	5.25688455914252	-2.0232175288537	3.99428904592616	1.12182432164945	3.92290542872892	5.49049322322892	-4.14144640514309	6.75031617849731	3.57327616142819	0.576746078304731	3.61494658525034	2.13006902072533	-0.367084456921231	0.500473786970761	11.8772794482099	1.88194632188067	-2.14711803343957	4.83044651915569	91.25	1	2
122	4.2465231870193	1.67489101231666	2.17311950678624	1	7	5.77650909105928	5.39068104237237	4.15199044739605	1.15512316457107	3.5131784268759	5.59577898595438	1.86687967420859	7	3.33668900325833	1	5.39221589241822	1.38957829818801	5.31256850040411	1.99881478924954	5.03024780332504	1.48302617110131	4.16250730841943	3.87054599754908	6.72354231935868	9.76903061644155	-6.21149879175427	6.50177245837015	2.23138083586308	-8.94268300809889	5.29037815199268	-1.02183234110186	8.09394845896945	8.77475026905606	2.48429093460203	-3.08114677894774	6.52629543937682	-1.7714984228363	4.90103364470601	4.9095708631034	8.06030046465213	5.20542876929762	5.28857038849181	1.4320521803	-2.0571030655628	-0.962214206044239	4.9265900915481	96	1	2
123	2.9498766819203	5.5243949179433	6.23864005537499	4.32057600521989	4.77433755318959	2.06373433696635	2.4939681656485	4.7485067697269	1.43543866411206	3.10978271726949	6.34568328513239	6.01388645062164	4.390564093	5.50912395889903	3.00107637501217	4.47977083066044	6.28545455243593	2.757431668938	2.18714845588528	3.43408597415107	1.2985796637728	1.68343919836826	3.91458676995426	0.200499736060852	5.22169355635247	-1.41040746473434	0.0688519483266576	2.80979927057262	1.25406519386542	-1.96831386519616	5.47072634427326	7.07680252725898	1.04926096505658	1.0905782259535	8.43146808352518	7.18090901807246	9.43589470980036	4.32397484435507	12.1473514622793	9.52379399767069	-3.69318987749545	-1.21142335955249	2.34954518233652	0.381231879495017	3.20939426221004	3.82951062578579	92.75	1	2
124	2.64888223224348	2.22567675686268	1	1	1	4.02168484013539	5.30535912964265	3.54526857546974	6.48419688641456	3.29979533034028	1	5.76596333770425	2.83938121986185	5.41335516495776	6.81698317085156	6.77157734793748	6.1039317443939	6.08212201947633	4.08725342529891	1	6.70522057386462	3.33285752566699	3.89675714688959	-2.9508612676591	1.55417048926349	2.7942838756325	-3.31660998773049	-1.49047668643825	2.63505586051274	1.99784737450304	10.8572621013972	4.36172934271362	5.95227221470192	1.40025508118192	4.72786906178336	1.05524015454516	-0.589609913195347	3.07636026203203	4.66649952042067	1.43208973602492	3.18007766050027	0.323183407264832	10.8807310795985	0.513132661102591	-3.03432835578903	6.28832668434081	85.5	1	2
125	3.9199018617514	5.9383987305508	6.82364390500954	2.95278253038526	3.21545566855145	4.49374883279823	1.69959079867845	4.72337462536028	1.95289857984344	2.38718648256665	1.78897106492782	5.01295004260522	5.88351649914488	4.11087455979887	3.28612775852309	6.90300362189293	4.72252183894187	3.09548843342134	5.53020670605592	5.58834930914366	6.63546925304061	4.18666663618063	2.99548878769208	0.191223191273726	6.41863108305096	-1.93096178406395	0.951195691627001	2.73236304617411	5.18372606133082	0.47490956093136	4.1456783463144	4.70912577797457	3.59189349509552	5.50134068449437	1.76419772086553	8.96459696940186	4.03613560577564	5.62088757201645	-1.68651075011862	6.06644068149274	-2.87352368371608	2.24986467961342	9.03423351490392	-0.490277505465877	1.90236841384663	3.74636745820849	74.25	1	2
126	2.73208706289981	1.69504022144037	4.56754834470614	5.79329428386294	4.4234101536426	4.99420573211477	5.35644997614002	3.13146386012235	4.07967191331509	4.97458214237532	5.02015290799767	4.34509791048704	4.15928374574848	4.56964576238684	1.8587886851538	4.97058589886921	5.55094439845063	1	2.11799687733409	2.66439429169614	5.6702471460904	1	4.64722863549586	0.439967982739833	10.9266918215616	-2.95698616480665	-4.38785033242021	7.07885385125898	2.83105007045294	-0.741190618572198	3.32195887937101	6.59060772881162	5.51042090311607	1.39540169180008	2.20846697477558	-2.26170875727389	3.56064169950809	6.23835399008656	2.88334285181439	8.43246534916026	2.80662021795015	-6.54451953799723	5.50429628117619	-3.20895379555669	2.93073821595932	1.56062500163754	83	1	2
127	2.77551008213372	1	3.60651072590435	3.88758734901092	7	6.22270643682486	1.07510801129714	4.31885509080375	2.01650121580758	4.07330290887233	5.64760369439886	6.67109285614105	4.11038213966113	6.4701412976986	3.22768604104611	5.02366295216565	1.89673542974465	5.97214508617608	3.86538980208286	1.73680761251674	7	1.48947953357668	1.15295746776745	-0.958385825523726	9.91617856063356	-4.63851527071816	-7.33403399675499	5.73222785695834	3.62191636783811	1.2501671035933	6.95162338753183	7.9074261993099	5.01419144342678	3.94397499976719	2.79407717720797	8.24678828298215	2.37428761935819	5.02305641058879	0.761470714246473	5.96243693741441	11.0299623647898	-2.41246737940211	8.65134136547348	-0.40301729585545	0.0163645325994959	3.64403713789546	87.75	1	2
128	3.44260005064992	2.23174326664966	3.00937767002514	2.42676056785831	3.16246234488269	4.22395347604948	5.92103280526948	5.45797778393794	1.75079709356296	7	7	4.97252887251003	6.12562835262037	3.39143784403378	4.34913743132775	3.95662999496718	7	2.05185644786035	1.59917643820322	6.04445264327517	5.55206577212872	4.58161129239846	4.68246083766175	-10.3119663244919	7.50963711741162	-2.84311994463227	-3.39548269144067	7.03930626057655	5.6597748828565	3.20320960320254	5.60460929381327	5.11658936757159	1.94008281672614	16.0806874337591	2.23071939897855	-1.87373450872874	1.35489077166886	4.65820190537081	10.6464974970111	0.992527061123097	0.189841414671736	-2.06182893843956	6.86463388162837	-2.62695657446857	7.08605983847026	1.20777325383597	75.5	1	2
129	2.03249579268432	1.82207132394545	5.01264361402832	1	1.34013260151782	4.17728626832218	5.25224461913715	3.80794733995822	2.25129060083013	5.48096506977351	5.38475594552983	6.70114932563329	1	5.55357631102717	2.28817072139099	6.58808082178536	1	4.67270801789949	4.17060206812406	5.09431648068179	1	2.91202103806296	2.06381396278221	-8.16138740611281	7.13389441537919	-3.77484999209907	-5.43739142316349	6.46333000456614	7.24072165085128	6.43869531404293	12.5286137105771	2.78306854047235	2.12732905520101	14.6917124933285	4.51225817631514	5.06741210612522	2.95370131462045	2.18530108668749	7.06996204287082	4.55561149604767	10.0646860514847	-0.484909654579144	8.29950393176612	0.766524663103283	4.39572734620613	8.06907422117634	79.25	1	2
130	3.59492641013155	3.48715085994126	6.76999995238763	5.26156428777057	3.16130079086607	1	4.92491584252576	6.15541435965274	3.97578430549698	5.20151060738706	5.94992802261374	6.03877464984111	1.11584855015017	4.28842232010966	1.43703303199692	6.6630766314912	1	6.22870544582263	6.4280047960719	7	4.02958990762551	5.43308373594608	3.46914869131318	-9.74396924608299	6.14808663649803	-3.3752288198569	-6.55240436272676	7.34171053443577	0.81341179117846	-1.75634043458461	4.06878103016453	7.95665542707132	3.50685066169848	5.38747887691351	6.99287893664682	2.63219451697641	4.77087469507179	5.35276004161936	7.0779768990949	2.36414496601946	-2.30125238593922	6.06794533861859	2.83688800321854	2.51806172434619	-1.58754016612956	4.65817723913456	87	1	2
131	2.61872965882674	2.77764844260572	5.34693928167228	2.85357949275233	2.77370542382889	1.49979322232541	4.51894854747538	6.53667662387788	3.9570017633126	3.63695426348285	7	4.69923580573322	1	2.56537488573575	1.77289780458429	5.21585738265492	3.82390149927711	1.93705327526246	7	5.4148903022129	5.17357955293224	3.41455895546187	3.73972588808784	-9.13936062605912	7.71878125400273	-3.80547491822925	-5.8865613056475	5.11451940064598	9.76347777140277	3.96048173053313	0.580944030818323	2.51115106014552	0.17399944434675	3.19275954594605	-0.161493223518391	1.75018955386566	-4.53503420669181	4.39244289944761	5.48400968619613	8.55163063417664	-0.769952523163858	0.183624824317385	8.61489434555502	1.42481685580632	-0.845408639424077	3.49647251108937	87.75	1	2
132	2.29055259434335	4.16247791203584	4.00473426952795	7	5.91124667345452	4.65902647914406	4.80389788811704	4.68283885643759	4.70556015336382	4.59367194148294	1	3.43559813685582	4.84887159084824	5.16726307724685	5.61648670868214	3.7871808151686	7	6.48342970468074	4.88639266449074	1.29796341664514	3.61245033500018	5.47028237911652	5.15726109883853	-6.82583533391279	6.75551876658476	-6.53454501849729	-4.92499832594783	4.8210107441247	1.99849387311682	8.08215098910154	5.25068133969753	5.92979911289355	3.02111128537158	5.43925659052249	4.57854935266934	1.43840776346491	-0.736781621265341	4.29221313631751	11.5648599144561	10.1336262588815	7.21992477925409	-0.766707772696741	5.93546751127212	-1.32033093934787	-0.96968822730335	5.94293447214521	80.5	1	2
133	1	4.19396880532204	2.74711119057167	2.57772218846096	1.77705283432568	2.32658894757235	5.57756813198751	4.83303844316659	1	5.13279525918157	6.94327017717863	3.51612378388681	6.75018642285403	4.8153831430196	4.49233889849097	6.47093175430726	3.11943881138282	6.15659139517263	2.44981153072346	1	1.85420844207507	4.50938481104281	1.74256976427984	-0.928163526927101	3.05381226745431	1.44211442561664	-5.73211692635978	1.27945760078625	9.28693497628598	1.10354014729783	4.99382588776879	-0.554757426019679	6.18298698202835	4.57421893751076	7.56575807257271	2.57203603363619	5.96623014879038	6.41355621144755	2.36911063379277	13.9850843277751	0.618225487367299	1.9062863677005	6.74218573460928	-1.36992825396723	0.721626977254435	-0.542288724610279	86.25	1	2
134	1.99839294357345	2.01839804454937	3.0299453893771	3.53743810108814	1.79747796799145	4.8150998527463	2.53911884244818	5.41494991017546	6.22525173549257	1.98978621518967	5.82129023588606	4.28262452476293	3.5134757276636	5.94298958886909	5.90154471922371	4.20159351357336	6.11706078440448	5.40043348726746	1.51580221650619	1.09446903645109	5.37845084493312	2.94869602920894	2.0146250852658	-0.967575075317445	-1.81994145292137	2.10722795828628	-2.83057116209639	-0.892028591867679	2.19428186387655	5.63460032780675	6.14016391953731	4.46973771262815	10.5226333709024	4.77522143281533	5.83481579771986	-6.10126826393001	3.89541422968035	4.94871609725723	5.21024439678595	6.61537870737939	-6.5416101124755	-1.89536155265161	3.81143302521627	3.08183726353393	-4.61647318436227	5.5636001311125	91	1	2
135	4.86697774119471	2.08338145030607	1.74976093716222	1	6.44702072418757	1	3.29651479183881	6.47543231041468	2.30572272841239	1.23121651674318	5.3857302288353	1.64609827986397	3.25677014124748	4.92630649492158	3.77392671648317	1.63427334380686	4.22631216622951	7	1.25967929526081	3.56518326475495	6.29237292008882	2.27507813792611	3.83467909351609	3.49134193951664	9.56484028509663	-4.27995651776575	1.63603293766308	2.16298166718085	11.7634996295108	0.0216100038965757	4.37361178868314	7.5506654375968	3.00547573056286	6.26605439483288	7.9908596367381	2.38120991811814	6.45873619124569	1.48778452778508	2.94750495620031	7.87214738156875	6.09875368905603	3.76564750578541	2.9782779733407	-0.620570039452752	-0.756935206778419	7.35419429602975	79.75	1	2
136	1	4.1977908936736	2.82935575739552	2.45005195746871	3.24797401997976	1	4.48011019395969	5.04475272479747	3.26693429136736	6.3418624618728	3.55123857008111	5.52381593844098	3.29262205293617	5.13962929733046	4.03495527658518	2.93791820135612	3.06912801058919	5.67181647003715	6.82467079467948	2.62581876492203	4.95333229910268	1.08625486704169	3.68019251293052	-0.266234729927799	4.59216288392744	2.28466238045534	-5.00772985587282	1.14539974008263	6.08878504502081	-0.198763965705199	6.31063873249964	4.07051648456621	4.20623137127571	-1.38786944649199	7.3554013199173	-1.70154370433571	3.73554548853203	5.11049044680928	1.97474453781955	7.71645678826971	0.498081508359291	-2.36664553788306	6.80483735296223	-0.292126944772511	4.03043559556539	0.17359689883651	100.5	1	2
137	3.83421431400826	1.86683859762451	5.55500225836629	2.39471697503007	1.84116077876784	1.26685119548634	5.51055174957623	6.0919780444573	5.67177213037982	5.91492715144147	5.51820310148139	4.97837162153124	2.39635984789074	3.3910013703977	3.70406203927505	1.62580905502929	3.24321383232033	2.48648884591321	7	3.423478329165	5.21546312057401	2.33353328834858	5.54914492718483	-9.92612391870688	7.86550353169772	-4.83101481263694	-6.46418494498575	5.51924885111283	10.3543494985286	1.69688163210329	10.1621469910777	2.71025850222682	2.65116658339806	2.16519964304734	-0.565245788646611	1.72023774820613	4.67595154022825	4.63764160188502	5.58865342437422	3.31397339751695	-1.16868101523223	-0.524923394645499	7.2059614207284	4.0931055702337	0.541559499634281	3.08865177361372	83.25	1	2
138	2.82182621408958	2.56680818816839	4.95395316067781	1.31904229141278	1.79810062219696	1.17844402052659	4.50465061402343	7	1.14286599154625	3.83693410439702	1.83431477407139	3.25002533463971	4.62848064252376	5.23193404633135	5.01178499608833	1.76985344794493	6.81708324279154	4.41254712103414	2.83633560422352	1.54077709576277	5.39028202428309	2.94719099833463	4.075746823646	-6.00176290687207	6.66629354958468	-3.60044065797294	-5.05886612773734	7.54228601125656	10.0088458046276	5.44942065723468	2.169488967746	7.71449272769492	7.38278858388295	0.899475953148425	6.75885722345423	10.741020778503	5.06373012250636	4.58043655805733	13.705235220557	4.92277400870343	-0.400025421352128	-2.9501149579992	-1.71374874956451	0.224408888023138	-0.755397305590412	3.72375991289775	74	1	2
139	1	3.37122542951299	2.17820926770354	1	2.10728415533225	1.9301245858853	2.04798703850684	4.95614567133309	1.97748240542619	3.097833555496	3.98781022829291	7	4.31211229717397	6.54511010345251	1	6.91982736906418	3.98396692878628	3.06144035490559	2.60069370877088	1.20893877152224	7	1.57825579153647	1.82196957970275	-4.39102842107503	0.453273329355242	3.11498297187884	-2.12031643894604	-2.442280012607	1.43638234952943	1.7782327269156	1.03005982511555	6.60949444708517	8.49795119999616	1.19471752873532	4.36376994773119	2.00454049354834	4.2558641430315	3.87547107150534	8.27586972817838	10.3544771788135	-0.239040200135381	1.49321952983947	0.440934535377937	0.315085606374784	6.52402110134342	4.23768309662397	59.75	1	2
140	1.49209682231314	4.18478372974136	3.8897421841566	2.03176528664105	2.48558166838525	1	6.07965601786127	6.09745982415237	1.4741003009903	4.8910374081184	7	7	7	4.66105564507038	4.59853877374032	4.3341211648231	6.19764549621279	5.89975087853733	2.44814728151675	3.36266367016908	7	7	3.04491733385798	-7.62526591498921	11.738258708375	1.12466978217989	-2.10000107822022	7.81568352036413	0.545251742238831	1.10333010851982	6.00235973578939	6.82823018745806	0.168671054927511	5.62167960917583	5.59393520271503	-3.12185889429985	4.80951366793319	6.73867014525047	-1.48688768909009	7.25917296201175	-2.44470662843685	11.105901463257	7.23294694004075	-0.298912111774989	3.77430533620778	2.82570941438591	81.5	1	2
141	1.93568401969438	1.28758179748065	2.82989012734581	3.09140036584494	1	4.43613083832402	3.8993433460057	6.01323420135184	5.76138266999681	5.73671636168094	3.85268336018971	6.97863949837672	5.97608225896963	5.46920481682426	6.69846533820231	1	7	5.53887357198474	1.26846054620893	1.29427764934277	2.60339289645574	1.74705235690897	1.21458140025783	-1.13843570556186	-1.36261394237147	2.49948573049867	-3.34618550652597	-1.35116061396403	1.80478339370045	5.34010654850525	6.04239924971643	9.47186918025472	10.1556292267175	6.5405995328757	3.6615472381463	-5.90668856417879	4.63321879141223	4.67766127351581	6.05865764468184	4.9496027986934	-5.377546835067	-1.53460349218814	3.61699099642167	-0.651185148406901	2.30504817281272	6.97801925136781	64.25	1	2
142	1.91593717054549	1	1	1.35892340291142	1.48661563210744	4.10299240446221	3.35794006862071	2.91583785084009	5.26774662251412	4.73180234684045	6.45422706841241	2.52484473397858	4.92978582119576	3.87682192379687	1	5.37203902670146	6.43099345106788	5.90179819306322	3.83527924396721	5.98438630553421	2.83399637538389	2.13284699734383	2.45020628876337	-3.3646301700365	1.22570721987419	4.66019378774521	-7.36618282172905	1.48311910554309	12.650588652089	3.95076053906285	-0.209620420052286	4.03784062329204	9.27795851633441	3.33690479988681	4.63201360787976	6.51695125271772	-2.59499996897351	0.34090288361359	2.25905105455942	3.56613848761053	0.373558655661561	2.22582990573077	10.9681148421847	3.53277539827704	-2.92633376551315	13.3079886204977	82	1	2
143	4.48493267944617	2.17845453710928	3.35860994019705	6.65991857387462	5.25092926462408	1.19902259281276	3.4639000096839	5.33791622701633	6.43256276433909	5.38232806367044	4.65709971516507	1.57428814989397	5.05810798559706	1.68195494040969	6.48754564280825	6.67055898438953	4.57607203772667	4.76190470066134	4.2863435730304	4.61333827643223	6.68518899674759	4.77682232445041	6.09159921840471	-6.59495354791412	7.41179618089211	-5.94172238612707	-5.15630776797154	5.52538521964629	0.249618712948282	1.19572642242903	3.33161781348834	7.18091210108488	5.37065814378254	6.76784580220995	10.0826501694876	5.87549270029134	4.77130380310591	0.801093394032101	8.65523406453414	4.90892302344595	-2.33642133134199	11.0277084894217	11.6385693059407	1.38441331326668	5.42163029302726	5.17956561794504	89.75	1	2
144	1	1.35063138395891	1.580935508179	1.02918932595894	2.97522522494351	4.62347779419074	5.98344102662284	4.9083441621034	6.12256889973945	3.14629570841702	5.90789165589017	4.27161742844678	3.02205851194618	4.37501401388665	5.66629330219941	5.41518291334913	5.04844122004806	4.65160307670053	1.2804673517289	3.46067696013086	1.76986643390863	2.02310675599261	2.80931248181902	-2.60377300829494	1.37681307597548	2.78938983998083	-3.05542841107994	-3.27910139656625	10.4800656402582	-0.945243074650657	0.9515145761193	6.748751401269	1.95753730162646	5.14505281895502	3.40453280091203	1.69743092970504	1.33368774562984	7.7233559134053	1.90335848660649	5.78260900433932	3.87313305200354	4.18241931088057	6.59925345745952	-5.46792706933798	0.220601416797284	4.93808688340032	103.5	1	2
145	3.1991439660679	1	2.19408566824952	2.81506383526961	1.97251975456031	6.00718219354004	6.85089502712274	7	2.8054120349947	2.69472799976484	7	6.91038172293307	4.91496435256286	2.75415555584146	6.33131461074915	2.17526450962812	5.71076253778786	2.75645445367503	1.19938619045068	6.59491260347446	4.48229959720448	3.79570762166805	5.51612352536119	4.75572301103658	6.22919978411773	-2.18305043790433	1.70435321050638	6.4481113049211	13.277160849849	2.81298510552916	6.72561976615521	4.52445847329179	5.71890939539413	5.93840383089816	0.734710387743183	3.47879517444996	2.10119639307078	8.59007281682791	10.8971357299075	8.76050787313709	11.0769182392092	2.5004999062712	5.7761374147248	-0.777761840820725	1.94553546660344	3.35705118851252	73.25	1	2
146	2.81208332712868	1.41762598060938	2.34927421462499	2.84557576779608	1.64958674363764	6.15781629775005	6.24297060363653	6.3856509149206	2.90494931941719	2.9146610820766	6.80586465056208	6.53504658907208	2.23055763699229	2.83840852618603	5.36648371014323	5.60344150136095	4.77620955821073	2.05431510552743	5.75759861495876	7	5.17717602917735	4.8835812305483	6.58672697977708	2.84637568142458	6.8926875886269	-1.73504918204448	1.16100227232108	7.27747940695803	13.1427815782631	6.1122255187098	4.80868069205445	5.91734880358824	5.2546937175197	1.86503691243637	7.83062135549067	3.6507721822535	-1.04122353759093	8.38480296954469	-0.273067575473058	9.34596198653801	9.92802685633362	3.10037442267596	4.46485673207671	-1.19740819506016	-4.02420654355866	3.69996353561881	65	1	2
147	1.92520699443543	4.43980015145939	1.06196921492196	1.63021870491837	2.58348785857659	2.21288862411646	7	5.93532108098635	2.64519508035031	5.87037635342509	1	6.96116568960326	4.52139946307855	7	3.30568575065941	2.39735028916605	3.70132344532687	5.22183380998276	3.67509517893384	3.24145502228543	2.52010711717137	4.79626565670873	4.22947038027417	-3.33253600141982	-0.575049557120378	6.03249706162828	-8.34023870926965	0.00880772292515583	1.49948403307649	1.24552722476819	4.87876983975104	2.79281132326102	3.624540423844	3.39591478377072	3.3473676123462	-2.7316397414036	6.05256683675129	2.19183759971661	9.4955911793952	9.54838371460618	5.04187009869419	-0.748090070433366	6.43405796600327	-1.32809933673823	0.728989949187158	5.03465647819617	88.75	1	2
148	2.76747232464554	2.47869863468356	2.20185791516417	4.95889304234386	7	1.15591091513977	1.8014357192855	6.59486718586026	3.63453277928111	5.54085341596199	5.1717513163393	3.78466218399976	1.07592195078679	6.8216506538682	1	3.55776037320879	4.04817881706665	6.50750320789409	2.4947026530411	5.97557747840782	4.56877542069429	4.28495534826908	2.16726113520256	-1.01523419293179	10.2553663046792	-2.23023383082822	-6.72226317820695	5.64723517929244	1.6043696819171	0.671635885361387	5.48984344732609	3.38083465885644	4.02715900198824	5.87023440892534	6.36734393726582	7.94796174213758	4.8584069902925	1.15616406001499	7.70235279303774	7.44386255925631	-0.698600954379451	6.05464204622484	7.83747874524159	4.46135823613138	-2.51223444371076	2.72236042294168	75.5	1	2
149	1.79098343693418	1.46549511139547	4.43301474346284	4.96922091635641	1.26836851179844	2.08424180109926	4.36089479056037	5.89190518662208	7	7	1	7	6.6695564339284	1.25847753366779	5.27834367060887	6.37527247897133	6.54080209812411	4.45589230554673	2.83697669406905	3.09066087922097	1	6.2725603950458	1.08044824399149	-6.72724892598093	9.43644615374807	-2.52049704381019	-2.04814402909807	10.1073692183429	2.98747086801006	6.3408134471965	10.6055676556451	7.7939533710355	6.43541266690124	2.65273130281325	3.73583826270267	-3.12705503972691	6.03422488028561	3.49663419315184	6.72950226955298	6.75797000647594	-1.65027060406317	-3.07510422564771	1.48653042242636	-4.6125962241178	-1.20796258473492	3.85974726914073	84.25	1	2
150	2.04806620149054	4.69344997065503	4.7957191445201	5.0520000046151	4.04430426521574	4.28442712157903	1	2.78701502883408	5.59889060073078	3.15954061692255	3.63146707520779	6.22005315480878	2.18728084503087	7	2.72757664025106	3.13204515277992	4.27023766461022	2.12250621330478	6.73437873825247	1.88531624545625	5.80919889065275	3.58824681124398	4.12037863008835	8.05859501792097	3.71512538807092	-9.2654057044898	0.818689248439354	2.33782004209086	3.40910477641173	1.0216231148885	0.276179040095804	6.56992930655521	5.01976548312665	6.29073021546663	5.83105116231162	3.27335846324266	-0.567383261632673	5.77436928497615	2.34857842579005	9.86190057571825	1.05730010524184	-0.859415978659008	4.69179987925936	0.519759557006823	0.576360971407649	5.24158807333651	84	1	2
151	2.5410297993418	2.96448210295904	6.07938920599178	1.44559920435802	1.03769967677338	1.80043671660375	5.1285403091573	5.25184118308762	4.9504093107488	4.08417314175568	6.24440568583093	7	4.12550004446893	4.4652718933715	2.54669669084842	6.39427068236309	2.69024958319034	2.51389524950588	4.36004717376857	5.81246438233292	1.12228568754891	6.25434033454218	4.89609735793044	-8.06783851953886	6.72151587001625	-3.11225165033478	-4.53717752179974	6.34747780471722	10.0974654248998	6.19559097013967	4.69549729279899	5.55067271127173	0.63550712167847	14.3854960404374	3.01670138983908	5.6248483846237	2.77871799278909	1.98058278156178	7.74960906755004	4.66620700815166	9.47473387233666	0.826323310367357	8.02455544075933	0.103344085416848	4.79161068027794	8.64640707974568	81.75	1	2
152	1.19661368216288	1.15935734861307	1.37956367628905	2.86781640303837	2.26951187361791	1.34690396353177	4.60813464636951	5.95669989946933	6.15619759274888	1.46085418482768	6.73345034669578	4.42964434786243	5.47565354044654	4.79697682807747	1.10928304403698	3.62838989933136	6.544265452527	5.70047978012728	1.09787606735643	3.69534137081161	4.3790541969565	1.52085963248653	3.90738788764249	6.03932164868112	5.85143391301031	0.56806255956443	1.12466865581548	7.19104639537592	-2.00414279038951	5.41808685862944	7.33872260749588	1.6239347364373	7.6405589356095	5.63743866507072	5.75418043890149	4.21791684918536	5.6059117451604	8.25899456472562	4.63265347131957	11.0047443358684	1.23038438114069	9.23230435466535	4.01262439565083	-0.692763823691741	0.370021759479986	7.58282342622355	77.5	1	2
153	4.07939647504783	1.26980282263391	1	1.884803920938	7	1.07548722551704	1.98156305417639	6.74057192287492	2.93887106645521	1	6.25307601520872	4.10391225898972	3.39713251317712	1.80571333471211	3.68803928772012	1	7	5.85037352506825	6.94683039571453	2.44774672619152	7	2.63964055390138	2.9491183014554	3.55508791701732	10.6347224229178	-4.02646898648876	3.09563239942638	2.49554824372123	10.721044977932	2.24660657895595	4.10223799285956	9.19012687029741	6.15630058040296	-1.19117476019061	8.07723133092879	4.25543353226772	6.68947516665517	1.86548496112965	7.28158570999353	1.39401889634553	-2.1409566764263	11.1560824218971	2.76561549262673	-0.824818362667882	-0.919125719406786	7.66863062121142	90.25	1	2
154	1.82541549539554	3.59238592129145	2.78800450652562	1.40140693741862	2.22140431761674	2.98824198643688	6.03340167861745	3.59177493123025	1	3.96038804058116	7	1.64288747875905	3.76055521739313	6.51474380288089	7	5.74059386526107	2.90804835695554	6.07743396939439	2.14756900502728	4.15306658051337	1.80391759302721	4.97320064052009	1.91111365609963	0.252509935345618	3.94209194164978	0.871274113980825	-4.87459095587319	0.719350014532251	4.56958011166031	1.60841925182504	5.93669175876475	3.23951247337101	9.48271330226063	4.0965303814878	6.9327302183681	2.02314833766087	4.56337696662696	6.47706081183733	2.06596090204384	13.3844180446745	1.19938822569427	2.27672230619451	6.63495876210194	2.60336132674526	0.935684907967365	-0.476122497452283	81	1	2
155	2.83420747467114	4.39317311234754	2.00354613609361	6.91549595055522	4.63660259325168	3.26576468863049	2.61546101696016	7	2.74163233350058	1.0801006711952	5.39383465761833	6.55329872742844	5.79056447596905	6.68979273252613	1	1.98769008103039	4.29235375792672	5.92631512475221	3.06286254036035	5.48111106303372	7	1.2446993020849	4.57726054222353	-7.9529475932291	7.59558996560735	-6.91407160128465	-2.26822805662853	8.39449943131515	4.29560308122272	7.57793466920868	4.63895221202432	3.98326683102708	0.612604955871172	3.92754911895164	1.39781068436318	-3.11276823897913	5.30135182783036	-0.150569933559531	8.00591906235454	4.32026807538393	3.19974901184668	-2.60221981340134	6.62062951621333	-1.10333758675004	1.4240900886017	3.40973953969475	62.75	1	2
156	3.47237053279185	1.60263016120937	4.96386898905344	2.9382492205764	1	5.6528030498104	4.71534737793278	5.02367906729634	3.42739150745292	4.3883557863637	1	2.9929949406502	2.30974214110972	7	6.0274887432252	1.71775514282832	6.45118611634887	5.66409138194032	5.24604739579773	1.20358563719608	2.65290467325936	4.42158164364792	7	-6.59532693137485	7.67031195278639	-3.88568673134967	-5.84414413561688	7.11111087954214	13.9386343380584	4.64804917930876	4.78400447551144	3.57056233740569	8.28956927535049	1.46223138826927	5.84934993140378	1.75084535162491	3.96033354545076	5.24468519284018	-0.368309382135373	8.23225250384812	6.43279237108735	-1.78126466727048	-1.52199527798571	1.60682201076307	0.103714683197016	4.51140895761766	61.5	1	2
157	3.41148660922605	2.80802158323074	5.12185054371471	6.66408422009843	4.06822208390958	3.34299764974689	1.79537158053767	7	1.2264669553008	3.81106475819587	5.23252100579352	2.92340871394427	3.77585796917625	5.98442649903938	3.95522537978463	4.78745762952187	5.90609001687934	6.90061804483085	2.60620944347699	2.71484968692644	1	5.31375781478049	4.53614503181007	-0.233154835774817	9.30469236236276	-2.29556149454509	-5.23862113710546	7.42403048321284	2.15902416700247	-0.528466711657972	3.59377012056924	7.55029743774756	4.68015082346841	1.11476441957987	2.52886528035931	6.40317916290449	2.48491520368609	5.57331515055124	2.75041129359723	7.78238742694275	5.40717108753622	-5.62344629128803	5.71521051239561	0.0313185309108782	3.48547231349179	1.40771972480227	74.25	1	2
158	1	1	1.81875723074968	1.54666532991074	1.05484547323902	4.73109915203001	1.55540788307006	5.73369128308735	3.33101579003279	1.81311716650852	7	1	6.0138209746402	6.51057840624038	1.84658830164903	4.2619519560568	6.10629720786686	5.94163624392614	5.77685735977322	5.66197364240999	7	3.37889063829616	3.07968491922754	-3.53531011024694	-0.348651397467674	2.81575972664544	-3.09001523059594	-2.36090634801376	14.8934476513859	3.05828495868958	5.64919975146674	7.79987619578726	2.44435723292724	11.4799273889837	5.26570775671827	5.89546834804026	-5.7310761681033	4.43528931561412	13.7059314451832	5.97692060566712	7.59199154775603	-0.139257784849334	8.61663646934983	5.5203569912164	1.27950802918674	0.325381309654152	74	1	2
159	3.06355486703245	3.81997496155955	3.50985577509133	6.78791384788385	5.03664153448337	1	3.1890457967827	1.31416850947938	2.80266801803859	1.81724594374924	6.77242703011619	1.04934581821895	5.39933543402885	6.00877377788661	1.63586430827254	4.55987217262198	3.85525924970955	1.4901877679563	2.98543994151163	6.71992822615934	4.39201414366327	1.34070958283961	5.12936436946331	-7.81006655293686	8.36020446008776	-5.37997167919655	-4.17926473531098	4.19326602872816	0.646091054821491	-1.28317579041417	8.5983939370824	-0.276017310900399	2.9955475876471	7.14748277853638	5.02667370041605	4.0397282915465	1.61250451053329	5.57498350392649	11.4696280091858	8.8221861731004	-0.135017869103659	1.92418076216679	7.82292260230612	3.11844420163378	0.553598229831844	7.50902026505984	83.75	1	2
160	3.60226764297047	1.19024797341971	6.84288252696589	4.25548797336026	1.69924647485987	2.47428313315038	3.68230966398498	5.34807772080568	4.27902996496915	3.49358072975866	5.34727176321288	4.42877315757111	4.36946367778406	6.71688676568338	7	1.71522085276379	3.69532012423467	6.13098246255925	1.75184757787751	2.64963125407783	1.53964263470755	2.32225784781079	2.03537930818832	-8.09136681399728	5.702675588218	-3.97806813034671	-2.35963407691548	8.49309759703739	2.17463595669392	-1.37671299909287	4.01643426728412	8.08506787218902	4.94007162515751	-1.03054915740353	6.92389551978831	-0.196562254109303	-2.52470768478769	3.4644894312611	2.46159938543806	-0.326174941348371	9.35098253835528	0.193247277848688	5.07027275079759	-2.85296773881316	1.14997490718765	8.69900239382391	74.5	1	2
161	2.12644604915486	2.44537382817154	1.7695311801995	2.12295137407202	1	3.92340225771094	1.63303517597273	5.64677761252963	6.10728024077742	2.24053768992237	5.93918690331079	7	3.84317297171811	6.01816616612455	7	3.35165482597401	6.71943511496449	5.42663611316606	1	1.73795339582183	3.48072279074585	3.20343229370461	1.36473259277978	-0.488777241612621	-1.53276276085593	1.96919347803632	-3.3957077313582	-1.92084227257311	3.21072891478681	8.01131148746699	6.46276171822334	4.59200878000508	9.73699232733711	6.73685758285267	5.11718434474765	2.65335750925099	5.73550864886648	5.3671916076931	-0.519361586674153	4.70288136867991	-6.32931592872566	-1.14990896371371	3.03611373262647	2.52131007810886	2.93315162920219	4.6331526232033	78.25	1	2
162	2.52550808150228	2.47526281596641	3.38872350635545	3.04949958806796	3.29775609596626	4.81075563755385	6.22101590530269	2.75928452871068	1.32425484142894	7	4.51691802088297	5.93355719624821	4.42847870095718	3.56477023745718	5.98568243324388	2.77941387917836	1.9835860879583	2.68035328536062	2.98588654175813	4.23449248826506	6.13843128064108	2.8748186869167	6.12234322574547	-9.61652109696638	7.55965608335779	-3.22551644969525	-3.70015379031514	7.0682695940243	5.83108402917028	0.928225548553221	5.53039324966376	0.534346835188371	3.01678222296597	4.51314614410133	3.73151257627453	-1.11604319862156	2.24596625424749	4.82672483707417	7.50299290107344	0.764336921891154	0.072438633191101	-1.07109922994812	5.81807162140404	-2.21577076091587	6.98665425352555	7.43814681504715	84	1	2
163	2.13770830175113	1.36432836003265	1.67152426662715	1.76713276381777	1.11906648293557	3.79339426539345	7	3.47150814810873	1	6.33782632767747	6.63231325164947	7	2.60169781285391	7	2.0056259107844	3.60023845608912	2.49710438956736	6.89629726849866	1.44230449944009	3.7580556412751	3.99479285523802	1.64404368849336	1.75851307418489	-5.21769491584888	1.79505916743328	2.21146373786086	-4.5028823597591	0.592851168621403	4.44122695117135	5.50235300286282	4.87964887251092	8.96833444229964	-2.44498353016462	4.98687918899576	7.52465536820092	5.21083375836693	4.67444584770623	1.16616035810367	7.68116617042746	6.93392535878287	0.983809967810512	-0.406455746117764	6.65097800648922	1.64897606033513	6.15707786659443	7.86991957191	73.75	1	2
164	1	3.70408178162203	1.79614706887922	5.35801540543099	1.33399356834297	5.63671131028465	3.66634278218534	5.19805505490172	4.65224166680863	3.04940581684052	1.45267961255183	6.8639077649496	3.50755253326919	1.98979573925154	6.07193345401799	2.93665891589319	4.7274682005453	4.38457515833814	3.95919170789463	1	6.65888221693264	3.27987999576236	4.16232238580467	7.17859066264084	6.37434137262675	-1.22869708079521	0.0388577465282887	10.5045644322225	2.50806626989608	6.38989217694784	4.58641263575901	7.13645152384156	5.70527629598194	1.5450532277049	2.70324139082168	2.32920778391353	3.86490969650814	3.36304763486734	1.6741139016867	7.42605559063634	5.6811817436592	1.70888074951082	8.95437967994545	0.104564569891618	-0.94889272515435	6.72998510680835	89.5	1	2
165	2.51759720499857	2.41627063790313	5.46936667960897	6.55728554921803	4.527241664213	2.6597229753576	1.76709804390733	6.75371590360173	4.69126462893239	4.20475115674098	5.80548492943238	3.83931004871373	4.44527258102068	4.72910422979994	2.38213117140224	4.57761108769844	7	1.39294996657599	1.44505546484223	1.52530451615835	4.86443794777599	4.91620265564759	5.05195910612572	-0.507995882010535	9.26438642162842	-1.75912521969052	-5.45070754505746	7.18443614196935	5.89710168783515	-1.08548031293617	2.60026049877239	1.05244901696213	4.44466199927477	0.0496372664072494	7.63458748139379	6.61409307333737	2.90920442487715	5.27209167054985	2.39737595073953	8.37120849822992	5.55436662513727	-6.39904121563831	7.51744071043661	-3.57055132211335	3.60734370142197	2.51649798647763	73.25	1	2
166	1.04162902670247	4.76830684190747	1.88955878799846	5.10994379809688	5.71303930340111	1.92931946074972	2.35400956330614	5.34735486414227	5.6990371631645	1.41684054543923	7	7	5.37948834017363	3.59087532965236	3.90077000819513	1.48191930167435	2.90310476788356	6.72733846423665	2.08090591555733	5.39911810999408	1.5450410828248	4.16396386195605	2.07877990473193	-7.07796674988725	7.55814862938881	-6.37739997152876	-2.61030628335643	8.15284578729537	5.32193733594757	7.2505826945209	10.5484448966355	3.66072042058542	2.44403839480115	2.35961720408263	3.52313952241319	3.67823735144447	5.00701632124046	5.31290311247604	7.44148189777451	6.71986047511815	1.51624341313912	7.19376299069751	14.437369346389	-2.94337800652014	0.165670894849255	6.93560130064825	80	1	2
167	1	4.03731373848448	6.97752477121034	1.18396628319582	3.10508031737229	1	4.11947786382498	6.09191665576836	3.42421513762846	2.74763368621393	4.82494253023137	4.9872743137615	4.68530168753799	5.08367951999555	1.08037066243497	5.1624192350084	3.58976218844525	4.77918843249184	6.73381172475251	3.81129423928375	6.06482898713544	6.98528726457937	2.33183970304042	4.46177328508132	2.34730856040404	-7.4434672703577	0.685596631271887	5.13950710537819	10.6139372190992	4.86431587765427	11.2227286036031	0.19655700691013	5.68708165219726	3.85830772753517	7.01945439011216	-2.6343661788768	5.16479482379166	6.40090736060682	6.62842494107117	2.89608257800669	-2.91715423151853	5.33869962088364	6.63004271305366	0.952284979439837	-1.04414319536686	5.54626692691061	91.75	1	2
168	4.64175117077354	2.77966927706239	2.78322350379228	6.9669628826632	4.69220355875228	1	6.96580739140492	4.68195535325114	5.49828174937288	5.20725971419767	5.67665659823555	4.41935638903746	4.3698585278167	1.37475512737812	2.93698760269909	6.41075315565057	3.66644283094815	7	4.74317628272281	5.39327294802209	3.78355316782904	2.80580147118774	6.23819461685263	-6.05312376367278	9.74787687706981	-5.96812517767951	-4.04522890454471	5.33794917134356	4.58640562330743	0.406597281301032	3.97997625070839	9.49408076361928	2.61868804245884	10.752943837234	9.05044690727301	7.02372100666368	2.45942544187817	0.359313491089121	1.8886533882401	8.42765968499692	1.86920978325888	0.157030149890009	5.43929306620996	1.5081262606343	1.73399689708868	4.80515231212263	76.5	1	2
169	3.7482642977435	2.47703326315176	1.60556801915492	5.15424525823649	7	3.88731563889538	3.00962694441287	6.90088749936246	1	3.00063448082177	6.71240396749041	5.48266065053247	4.46795347414352	5.1960422970096	4.43624703554076	5.93344262886297	6.92721704515805	7	1	2.71890728160944	3.13758315245177	1.90314988044742	5.37386513727888	-6.63871979821533	8.80299866421563	-5.78102898358732	-5.29421612916804	5.23023138859996	1.25127506290855	-0.133123142667592	5.38362162666349	8.84443109212732	4.24827550575341	2.95863350677384	-2.07433590198841	6.21286994949867	-0.607131849760633	0.866529817540471	-1.27394488757042	2.15912394958312	2.74196834154048	7.12789731037575	6.15767503750801	0.310228950957109	0.194323358411846	5.43152457707745	79.25	1	2
170	1.27018802045552	2.68846238650729	1.32805051536658	1	1.52134029954416	3.52553719722501	7	5.22107647208218	1.29859980413609	2.56101002109418	7	7	7	5.31768442998238	4.9125668017867	5.64843510196473	4.37880899921561	6.39335782598824	4.69004000911353	2.6950887952892	6.63831749208958	6.01656308258484	2.80897211023422	0.619625306679116	0.493376453545204	3.90400366474785	-5.91210091115749	-1.56009855189021	0.0489260411121498	1.41492594377007	2.725752148995	-2.52050106620704	5.29737896643691	2.53168687580038	1.94057688281897	1.67271177618771	-2.22392703185538	1.31188446030686	9.25431087961432	3.74736595333553	8.63922051858159	3.09495925689359	1.2929187322899	-2.40460605953416	1.235822137034	0.544814500962928	77	1	2
171	1.88509387562367	4.09181709788764	3.51823968175941	1.10697177586086	2.89640987112125	1.27660828359887	5.38949624139499	5.38503278058988	6.53435995308471	4.93616406188437	3.88798505605846	2.67517600070279	5.66156611463372	3.85614434229427	6.72342040802522	6.84464751186496	6.34492806514725	5.26566854967573	5.95550032584437	3.56111619190955	6.27386309801711	1.79573021404788	1.17018701528091	-8.29754042697368	11.1259266340626	1.10668477196254	-2.07325000275176	8.56150208555571	0.166118481056401	4.40128088811461	7.03564113845957	7.65885503665522	5.29458412989051	5.98273996456133	6.31893321422352	6.69437159507711	4.8950330023733	7.3901487089499	0.499774417110446	1.44436495519172	1.83617609834673	-0.0493678622803762	9.13193394467435	0.0930950696272684	-0.558714444268709	0.0291460214996493	68.75	1	2
172	1.33354994995103	1	3.11987644089313	1.93468968387031	3.517854929783	6.38215045128603	4.07376375706258	7	7	1.60663673004271	6.20773616393665	6.37784687522674	4.03923041009865	3.69944557183157	3.54954589518951	1	3.96845934686682	6.10300946661373	4.09228336924348	5.60140988185098	5.99370310054996	6.93793761080572	5.28774275362882	-3.98885011150636	0.446113606233533	2.02395993728925	-3.39765196337742	-0.461097647380423	2.07236591671277	-0.303624707633791	13.2576970532223	8.55926819165112	2.56483309095112	5.96047738732584	3.98038645257173	8.90710931928962	7.09066483426741	4.02712922227061	10.3325174460434	5.30669847744304	-0.990295302520619	0.599366867939589	6.47699105994309	-0.749119093004137	1.64573535734191	0.290719019134059	89.5	1	2
173	3.31805007920392	1.48090200607178	6.21406964285606	4.21525540570488	2.14824526760389	3.51093423676444	2.27187662923387	5.04065865070075	4.19710152733109	1.25051822730221	1.90955215064733	5.59735944902365	5.11404204087478	1.89507874514219	7	1.35695038888773	3.5259445433689	5.78133805938912	7	7	1.71994690690167	1.78406416138426	1.74555209472955	-8.53649542564624	5.46734582399796	-3.70031642034693	-2.1700772003586	8.81380301654282	3.31361648705754	-0.569745934565031	10.497862626019	6.92534375211103	3.73739679823306	-1.56357161088678	5.85083963766314	-3.18422659112647	7.08295358682872	1.49164133058212	1.53788495283545	6.86334723160395	9.56061847895666	0.517512753661376	7.03369757031596	-3.59709435828885	1.2165714722944	9.22611164040891	67.25	1	2
174	1.36053576265311	4.16468591420044	3.93677831798793	5.56927140148934	3.68771631035424	6.12747148798675	5.45992919242972	6.12782757116754	3.00997295068348	3.21552301413416	4.22057985380352	6.27095721816933	1.73242495745897	3.8075102475347	2.46923596021146	6.14572891095512	1.29123364384612	5.68106504563823	6.71978934155457	1.48531602898065	4.89332442801848	1.78271256782336	4.23040700517764	7.09061445183351	4.57372928504944	-7.24083923254712	0.623801904410695	4.18669510346497	10.7069814998054	0.358164700231193	7.22083944740475	5.75366657914597	5.43694742138317	5.70404422531123	3.79749568573995	2.96720041694527	4.86491333060748	6.37077749709263	4.30246400726419	4.65768169270735	2.21152723825907	-0.397452849926931	5.05476469344041	0.179403911959704	4.81707119601197	-0.401255843766765	82	1	2
175	3.80115511585071	1.78881492854887	1	1.00748777668034	1	1.58142224197025	5.1988141817843	1.2074395394994	6.70150957985204	3.44361833575878	6.3366225365188	4.89065009360293	7	3.26262043957124	4.1692110769852	3.59637533931075	6.16758129027976	2.64498720828829	1	4.24912510531785	3.47668918414865	1.33817749631457	5.55594679838172	-0.826933010823089	2.74190868098125	3.24189542899477	-5.77706341870378	1.9920434712125	5.70139673665335	2.9958188993195	4.02467647506143	9.40874082206618	8.83419262998911	-1.95547811845096	6.25704018815981	0.991638149536372	3.99497032167636	1.30177458027861	-2.79247472905243	8.144200819265	5.95573908192102	2.09182252728115	3.55493894202683	-1.70014509757759	-1.3691270736764	2.35773763224778	87.75	1	2
176	4.3512524052817	4.57229675874249	3.20504659617662	2.43355845443729	1	7	2.80599792808477	6.938431315897	3.59202715782977	6.95472533731628	3.13843543794883	4.18616800751225	5.51691671831673	5.77839798373112	3.09026967546875	6.39319385618061	4.12637708673034	1	6.26527723572008	3.23452998592639	6.46326786255626	2.912134491326	1.71476605579303	6.65334557106247	6.6474942802937	-3.07616909060999	1.59252966105851	9.32695813270695	-0.311098646208625	5.20465085100334	7.67111296766987	0.955153870577699	5.63284802080427	2.57308790081132	0.0761933199415329	6.4920271149655	0.857192996094538	3.65768518229142	7.86341640079197	6.22928697153311	4.97523158026266	-0.716665279713602	10.9524685134293	-2.4762006694759	3.12894152377773	2.21800599574886	81.5	1	2
177	1.25397238962335	1.29256410164404	1.81212117642084	3.10295022419792	2.48690653512377	2.52460141164809	3.39439755996035	3.97327153822645	1	4.31689733799075	3.91786505457021	6.78299991488715	2.13501446191853	4.32521705731795	2.22438130689658	6.64476244406859	1.29765767232163	6.11265057393877	2.136686346785	1.77150604805563	2.07274574463168	1	2.1251768667214	-4.97369936456475	2.50147120701412	7.42112449506967	-8.20930540364862	-2.51005145087664	-0.271880314367487	-0.766337928751997	10.805947496118	6.96676630574055	3.67689034400697	2.96797680615207	4.78962523787792	9.04494683301712	-0.988351076955055	3.39644392865891	1.62482910807356	4.45033916596679	0.138036715135828	4.22131912042909	0.731608221082024	0.855949797771565	-1.3574183818922	0.818086444595444	53.25	1	2
178	2.37954997464387	3.12040713597755	4.84048624812204	2.06360463529442	1.85663321720698	6.8788777072897	5.54543803495493	1.62819015204728	2.01445039473998	3.15302846530711	1.38903731952342	2.54646209836947	1.0830001408544	6.47417537062239	3.74942729222055	1.08103436301342	5.73239951404183	7	2.09286003366837	3.86471969554816	7	5.03155034513126	2.77627423713558	-5.71527968706168	7.21400850937551	-5.88700864353716	-4.49403762049308	6.48297882819257	14.1900401587013	0.983618855264254	3.68487290992708	9.18815707674788	4.07736839324854	3.21250733104789	3.51122203804813	-0.669479975254364	-1.01356160217863	2.20351908127099	8.11636776520137	10.6008811300277	-1.07644339393035	0.0256523991362659	6.14933178732758	-0.864449756038197	-4.60506970038642	-0.522045592508902	56	1	2
179	4.6438406523624	5.78022395610457	5.53163028629366	3.12637836528775	2.21655736780679	1.58923061669054	1.95271779039713	5.77772541284268	1	6.5330788280784	1.75197922792167	7	4.84429064766519	5.92132770749897	7	1.35916825744376	5.64291924113815	3.54337474590948	2.40529412832773	5.1577443769906	3.08056642590647	2.64073106938786	5.58955211052292	6.6108954689922	0.8126951728107	-8.51033681337174	3.9311593960714	2.26163644605271	6.05249920430325	-0.353454710380432	4.55526535453254	-0.831180989883559	5.38499916672458	0.127969655934508	5.81759376276631	0.33110074465848	6.77205606832584	7.78153039594783	5.783224432136	7.29125246707781	0.664003486434241	12.1242840834305	7.86696649561875	-0.810155480274241	1.95468008706068	1.80976476658848	59.75	1	2
180	4.82603016991284	2.30157132348657	6.41650028837391	5.27478116774984	3.06030336918814	1	3.62343145170658	6.11126001525905	2.48190517817016	3.94688110040153	3.2324018165868	1.53733924965656	5.22111108340193	1.41441029218063	6.35205063946242	1	4.24445303092004	6.93840504658088	2.95972309423744	3.98280317737348	6.06280292668633	2.64631411103654	1	-11.451278664734	7.68727428650332	-2.4744933041952	-7.39340644757042	6.57491535217657	9.69706752622646	1.80537111937099	4.33654917362621	3.15705508199468	6.76857098134589	6.36765018467042	5.26323794849407	-1.04814044724492	3.92256193939887	5.6278834055097	-0.111644414079785	4.11243638454684	1.32149615421822	10.410715617619	3.06762418551582	1.2942014821311	-2.17969394634505	1.04373257746108	71.5	1	2
181	4.01847679519181	1.40126191625891	1.49124664818999	1.89881305820751	2.30131121425058	2.14657724181144	6.17601655081973	5.66194240846713	2.4518050370316	2.29707300714486	1.34783307308507	3.91145942961775	2.60568113428229	1.465722686681	6.01577092140561	2.16207950337029	4.88533105096326	3.78060673147204	1.56719949768925	1.78223125996207	7	2.14920300464121	2.70532358057524	7.1807369138331	5.95648425736263	-1.09186480805247	1.80792308956336	8.55701583783996	7.1062745953661	5.79183457792153	5.9495123121266	3.52126076135778	4.2024860348732	0.752599085521224	5.2030370525994	11.4094163592435	6.28303195369998	6.65763491811531	8.62236994452015	5.32936405719065	-6.19707200243647	-2.5161746261345	5.13523130891411	2.9467983987522	4.22612311109875	3.94875464314246	76.25	1	2
182	2.66146464676731	5.47994303178862	6.28055838872982	4.60943414663847	4.0634789337221	1.90973366989942	2.21152978009402	5.29430448847818	1.27433647420431	2.88250914901299	6.4549354939848	5.88095421661666	4.27308911267741	6.25114151270779	2.838186206553	5.9704162033076	4.82041521478892	2.61826257305346	2.332934017441	3.84410162184674	1.42200072536686	4.28800958638045	2.26435539079692	0.384650759189045	4.86437217011355	-1.41871346969823	0.00461814372510494	4.20483678032221	3.79806135582338	-1.75041747802386	8.0003139737989	3.39941333428972	2.26231099949003	4.69652423818565	7.68038514752584	3.39388320588492	9.13831505881602	7.96371391774242	12.017629544788	8.93710949145486	-0.0495134124415846	-0.261295625967099	2.31544730751687	-0.147671396729885	2.83033250674207	3.90062021139335	88	1	2
183	2.84184591729735	1.62287921623717	1.41684066072075	1	1	2.44073957881133	2.56012326330615	4.84302094568597	5.55344327495336	2.14584063552414	5.94947882294897	3.34379465504717	6.78648472126037	7	3.40596421208498	3.81081048950525	5.59489389801666	4.96523247331487	1	4.80685713057983	3.30652419298502	3.78280985998315	1	-0.682924864040194	0.665145504811573	3.73034883425837	-6.60131691930197	1.74810463961271	4.47219163892878	4.00899435420743	2.19788328183381	9.48870557697388	6.68323237651754	6.00059598261057	6.34396195570633	6.81710363677957	3.0576509668941	2.488743865679	15.3382083826167	9.02065364456933	5.02846377544514	-6.03001242812715	4.73989098836793	-1.83711969722703	-1.56444848117109	3.10387037882627	84.75	1	2
184	1.74848418312652	1.36259244423543	1	4.24156763229723	7	6.70972131643212	1.18792272330429	6.73486309687993	7	5.86991349383345	4.77999725256174	1.70357302730907	6.29932900979826	5.83809784008358	1	1	4.54294104425169	1.80310470898036	6.01780653393469	3.12909652388796	3.97691829463608	5.86773518763443	2.75317391200562	-1.85380943875454	8.96599760838218	-3.12025344821264	-6.27198441170648	5.22534879233269	5.74106291850328	-3.09570241798242	5.17276504788177	5.00516766303435	2.60574180991052	3.68299049931915	2.14669711854253	7.7539833287685	4.22561301336496	5.49814074525829	9.55996883372313	5.1616517499451	-1.87198550703731	0.521078614414523	10.2061344048256	1.36988074102613	-3.39258179243372	2.645497972975	69.5	1	2
185	1.89260231774938	1.500940155983	1	1.37902541647307	1	3.1165898204814	5.13710372001319	6.40299600477404	5.54266785210045	2.16229061317297	7	6.75390114102162	4.66948128031559	2.81621877362723	6.26945781056028	2.92898075961195	2.77838591606228	7	2.65899774137706	3.76546949435667	1.50396141987182	4.95849663144324	2.83262169525814	-1.03108773362823	0.502793389662477	2.37888916151121	-5.88079289712933	-0.488197538901446	8.94227295932975	5.10937994651861	4.6477645880607	2.19159770121508	7.06325806628286	4.63567458813977	8.1157977852416	-2.50924768542083	2.3361543299312	4.95420645394832	7.95632247964949	12.4523955748412	7.86873732543832	2.64038734528118	7.82817002597437	-1.92681078498341	2.05305586385856	1.269756302473	85.25	1	2
186	5.0435290728559	3.39895903027661	7	5.07385595576636	3.77918003994953	1.18205804091249	3.78328956389509	5.01363395913298	2.36057435325779	7	2.52705116919717	6.96545048900606	6.48049384816992	3.46934712426925	6.88144696489597	7	4.55535344123841	7	2.53434473986892	2.92948978825026	5.75996837850072	3.44825487376471	1	-11.0604251384077	7.82867125353759	-2.81821248700874	-6.33997689079349	6.9428364639977	9.73778691556859	2.34693121926342	4.45198518555884	3.14439601013449	7.18204427941487	6.41331026213148	6.07857995132385	-1.84577347344846	1.75486057537177	5.05789860551159	-2.79835054642478	4.04576702208993	0.481671536986801	10.6699976903058	5.78645164477332	0.348462161614449	-2.61187557373366	0.614693844055349	60	1	2
[truncated: 5 more columns]
