# Supplementary material for: How Are Mate Preferences Linked with Actual Mate Selection? Tests of Mate Preference Integration Algorithms Using Computer Simulations and Actual Mating Couples
Source: PLoS One. 2016 Jun 8;11(6):e0156078. doi: 10.1371/journal.pone.0156078 (PMC4898694; doi:10.1371/journal.pone.0156078)
Supplement: S1 Data — Newlywed couple and agent-based model data analyzed in Study 2. (ZIP) [file pone.0156078.s001.zip › S9/Aspiration Model Data/Aspiration Couple Population 01152016 235051.csv]

	trait1	trait2	trait3	trait4	trait5	trait6	trait7	trait8	trait9	trait10	trait11	trait12	trait13	trait14	trait15	trait16	trait17	trait18	trait19	trait20	trait21	trait22	trait23	preference1	preference2	preference3	preference4	preference5	preference6	preference7	preference8	preference9	preference10	preference11	preference12	preference13	preference14	preference15	preference16	preference17	preference18	preference19	preference20	preference21	preference22	preference23	fitpoints	sex	algorithm
1	1.65887141037339	7	6.90309504099059	6.52499419884855	4.41419101471955	3.13348970447743	5.82102032591513	3.81765502275078	4.51783585031411	1.31802359905159	2.46543991472205	3.42806319157969	3.83123277479814	6.06243918126446	6.64066889589115	5.61936228871669	2.47849506825855	6.95032149896429	1.82797683838221	2.96905548539261	3.30407764690021	5.52940415783263	1.14244301881558	2.98482377827767	4.10991627938081	4.97613950659732	3.65362661350271	2.49883335348179	-1.62200938281076	5.96086553505691	1.990842463035	4.19069329570007	-1.20442322442578	4.43745585847623	-0.681868184703229	4.2331448080113	-0.718666723429079	5.66305785240559	7.41383544503289	4.00923329138948	6.55418218885534	9.26443936681471	3.20715464296674	3.10894120829225	-1.03403542961062	-1.24117283113295	89	0	2
2	5.35775598822794	1.65682259709289	5.77419685602619	2.79801901647796	5.19263693851599	1.01633084920834	2.85879020352007	1.68870103950415	4.59552839195382	3.64955622065964	2.81472212472547	6.12525308966616	1.9850143012607	7	6.50481159110887	3.59435724419786	5.26009830351757	7	2.82924901678883	3.7101729160056	2.69732337705479	4.21328544752296	6.95343349570123	1.2309891333528	5.25719395724064	6.11185887975954	0.320218413648554	5.99747994534854	0.361885221555376	-0.897411484282034	6.91420914444599	4.75324333580375	1.5008495293053	-2.04971459398985	5.70378120774647	5.31224794971814	-0.601899726092168	4.63785503272724	1.0229867820207	1.85934511017587	5.08364880625525	3.54860524523772	5.51264208047752	4.17897487446546	2.3562445478005	-1.42254216319115	96.75	0	2
3	1.84487595071447	6.55184492013874	5.12838548715202	5.5136268288466	1.68615378447196	1	3.28880940579116	1	6.20006746161032	1.16367324586109	7	4.24430672393417	1.75407874869233	6.76800829650821	5.18524528482899	6.00133709339387	7	5.74846818220581	6.10111828233144	6.92153253884446	2.37388949069439	4.73663756269384	1	1.81780512437929	4.92346806403002	1.91276645210325	-1.11935346587705	2.93319847024991	4.94631053596229	9.47769860358822	1.3417514031872	2.38036150612177	3.38022968235965	1.38115429505375	-0.39891993757704	3.80534686152179	3.28841896808861	2.10342280214027	7.2026575639896	4.12496833266316	0.74975688159439	4.29986500746428	13.6268635565057	-0.976631129071036	1.54053074700676	4.61816905705858	84.5	0	2
4	5.39195840379257	1.59921996253376	7	1.28062133524951	4.22527215265544	1.1861628996371	5.72520253347755	3.18805831333966	7	2.19526815524447	1.66572756440427	5.46788460715121	4.47679619419753	6.17063766903374	6.27743101189777	3.32455108661482	4.35796963520583	3.33278925571934	3.23216527151167	4.76411191961664	3.67702917846466	5.60656121232052	7	1.85042237081267	5.00915436684783	5.31877006164923	2.2986271921671	5.98100853337199	5.32431500372683	3.05806229942847	0.367316039529876	4.10500752986818	0.935685593346519	1.59406896820869	2.5620191920276	4.09531514207187	-0.402979840337261	1.32124361661717	-1.54321007311924	-1.57582706917923	4.18379073518407	6.85975413523632	4.41156070747392	2.53031333856827	2.76328798157361	5.49884715236131	96.25	0	2
5	4.55328825941797	1	4.79272915115397	3.18666094609915	3.98438659835892	3.80283937278292	4.27986454256111	7	5.56561772585703	4.87453735704841	2.43169110744967	6.64234880480904	3.25854602453129	7	3.2511853504484	5.85792761530511	7	4.31026116536433	2.27329095831643	1.98422648361735	4.72529747479754	5.71938864279826	5.96679518750464	1.39111995317628	2.59527362314925	3.36404268765322	4.46922642444653	8.26852919167069	7.31255842952009	4.86819934553682	5.86644427027911	-6.11928485950337	-1.33969739067142	6.56049314633569	-0.350147702397327	-0.0330955336156018	8.74549954925617	5.29228099356214	5.15532549803126	4.57936111265261	1.25552219447635	5.9463276742739	5.46385166653242	6.24386875665566	5.48898511720632	6.45892331748278	85	0	2
6	2.97591482309022	7	1	2.11786203081391	6.19805852282175	5.47496510739224	1.14314296915133	6.69681842042335	5.02245177813841	4.25234684321908	3.71217046569494	3.18794199953917	2.3885091306129	2.93102484122021	5.44037259126052	1.71539038062452	4.26534689107663	4.75005131054736	2.78807030339089	6.12062392766886	1.35051058826546	4.54728657178283	5.40514215930524	5.99664710655442	8.94115863529802	4.48159936256583	-2.05632756677693	-3.48716608462919	2.00675250956527	2.23046845889086	5.89744554280516	1.23302876506714	-3.28983143693496	-3.22984622845402	3.17455889789825	-0.577400247447035	5.41334129043087	6.68020636077777	2.61701216535352	4.13858398997182	0.0882787659591446	6.38397400333839	5.08930861575204	2.97485396143738	-0.374094653436498	1.30286858659084	83.75	0	2
7	1.17982754479811	7	6.40328854089143	6.76484763946096	5.25223634684122	1.7657350765265	5.10291294198094	3.72134650127417	5.61132702689178	2.9692684509264	2.78647173095714	4.02607710020228	2.74942924422132	6.50055535237502	6.71030476863173	6.51370584578991	2.85747499077694	4.15492062235391	2.51519831583131	3.39102022988075	3.23187121009118	4.88988971129065	3.6951602623917	3.13157246866913	4.33624214300608	4.4830515708988	3.48768545596542	1.25213858759396	3.76214518892007	6.26306650117892	0.0926322353053283	2.71053210210024	3.95236112933991	1.34366337866642	4.0262289358992	4.11459731536005	-0.0490442699174531	3.71544847075926	12.5826115019219	3.85139291142262	3.59064499848279	-1.07984107550462	3.10536437359187	-0.362442369797647	-0.61182107869995	4.11230785661704	98.5	0	2
8	6.11937370765769	1.38828808469721	1.08335194866208	3.25380886902971	4.85237905311184	1	2.16873074421348	1.4867505521728	7	4.44511126806822	7	5.09691186548921	5.06026095163866	5.86888355952103	6.15792522026358	5.48344595732071	1.60020533786488	2.00063966058412	2.81686457632151	5.89039485390144	2.48130228579278	4.72252300136822	1.89999194207724	4.48698695562974	5.38754581968124	6.07174882831356	3.95064838905077	2.21616103492293	0.0239359249905114	5.71042521783164	4.4327866074555	4.78867148826367	-2.75960238168378	-4.39233004953654	-2.40934614897918	2.60834021324929	1.16362691015711	4.26004480529409	1.64807008747147	2.86854948437751	2.37409974418448	-2.32144601378916	2.76110146820408	-3.92678942893763	5.03859575436439	4.81357831056261	93.25	0	2
9	4.22452652556863	1.42548580242279	2.96016395339413	1.11203103886371	6.38963443486828	3.45280931778689	4.26674115356553	4.61076693348576	4.90714311691574	4.38944842027226	1.03471221014454	2.23681604198491	1	3.96245320988074	1.60010375632208	4.10531341210549	1.51127184604866	2.99900857423095	2.39724542334837	4.7514139264262	2.32381496088968	7	6.59034001835138	2.95338511841669	4.06161213649354	-0.958305404815545	1.36918194362252	0.460502327926492	7.48736539093192	-0.570908103806854	3.39243381751253	2.903475655785	2.17878383941331	-6.01594964403625	6.74418686051152	-0.0569513265622373	0.586400553664089	-0.72474650405598	1.50833572799088	6.58559265370373	8.84871847392326	9.08947803381172	-1.45603479851952	1.93743897824577	1.88158851803335	-2.43379469277108	113	0	2
10	2.10443153329969	2.3468741085413	2.65149499972542	5.38531387143406	2.44572909190466	2.18637425999992	2.832854955393	5.4611371692722	1.63568590076579	1.37068553723618	1.3185286884603	7	1.68763087558963	3.1210623324791	3.02681830182994	3.6841977609061	5.87936688255456	3.05632840780499	2.92913263679802	3.84894966490156	3.65362117966033	5.29896209517493	5.54576896755161	5.14320094925303	6.38210032384617	1.86862764644808	-3.0249929108338	0.885075851753798	9.15196556801479	0.0217269167979429	5.40482655651621	4.52139180912986	0.914658216652137	-0.0969438332722147	11.2902095429863	-2.45840899402841	7.27262481064545	7.66480493617537	4.76663433582869	2.9692573740214	7.37784955721317	8.43649518364071	13.1353670940346	0.405807356327361	1.7379740116914	4.88621020114806	94.75	0	2
11	1.22974904754036	3.95684303358456	6.62148346288078	5.25968984549855	3.58791721842492	3.0175025320043	4.27597329282911	2.17643556687386	5.48409115312829	3.58898161751806	2.53468552236294	6.39865382353102	3.73244892014262	6.75178421997065	5.15471385288644	7	2.75466983316401	1.78455925059546	1	5.82058488407623	7	6.52591874738443	4.15474675079369	1.43620892942859	3.22299178252662	5.20055670904144	2.82368746340181	0.807518475423101	-1.38929304852535	-0.197626355618063	3.98423532789356	5.07187423791157	0.410487255366369	1.08868956972046	3.70752410141835	8.00535318841132	1.40925405837532	1.1663879088449	2.68597269219399	0.0646862006234892	2.55950412753763	6.78067247014995	7.3498831627993	-0.296402695578448	6.90048427118797	0.305706908562382	99.5	0	2
12	2.11717730757522	6.34021906434482	1.43292994679683	2.39015557523921	4.77836397237088	1.02207057410407	5.31013052909078	1.51209727661766	5.973173609122	3.990397579016	6.81988958635117	1.28971528311172	4.67717792391273	5.28638879574754	2.46353915030553	2.83746800780355	2.05613026157199	2.15817034366858	5.53457346287547	5.54308306687432	4.55931191965621	6.68839947787542	3.87387343927219	8.39288708068456	5.4251794628663	5.02095891147626	1.46331797421548	1.89614411303702	8.15924827859684	1.7090021039934	3.59233118245134	8.12571921481452	6.27107453254189	7.33830995684244	6.1238755339801	-1.10430092784253	6.92612827007884	4.36744108756716	3.93636511305099	9.39348161269824	6.64115270280189	10.5038543691021	11.278471666992	-2.71711830908501	0.127362949491011	8.87278291153776	90.25	0	2
13	7	3.95027387802686	1.99327733694944	2.92095210089113	4.15285189487143	1	1.34409329170528	2.66306686381128	6.35755293943447	5.1023472514758	4.55507785819544	5.81012875578015	1.03537318653138	5.77932952608522	4.20040052628079	4.46895855681192	4.33190000133519	6.43109697925685	6.28017481625378	3.58704309614629	3.19317328428623	4.49631160707174	1.16714536391918	6.66486662365045	7.88278851406234	6.1554310995782	4.7806691596557	1.2051610088769	3.68464212828383	4.31047575390351	1.6776449463233	4.87293842157849	4.80679394634784	5.70689776539922	7.19189010935466	4.03374240865367	0.797609848506421	5.67524076622929	1.93335973068686	1.01765533496131	5.7215866506692	5.42097984282162	2.799615088375	1.55099238339617	7.68965208973867	5.94458718040597	82	0	2
14	1	7	2.017880041508	2.67292158450352	4.85150127217284	3.47920153046731	3.12564745829944	2.59716544388493	1.04310349379345	4.80422457800724	2.54890554176247	4.81996227264987	3.26772318648496	6.53718714519086	1.64688932395625	7	1	6.06637149460314	6.65226144394104	5.7094079730592	1	3.99562273448353	3.65198458453549	7.28330760005076	6.90834069920757	5.09304637260575	2.67488556915924	-0.344532903435798	3.82539095251336	2.88287168136344	1.20569797388308	5.93887814769708	1.88526511371721	-1.27871476639208	0.81185761772631	3.94425555528052	8.00390967675009	5.95910077854355	1.66688762575189	4.2005480700598	2.14436227133232	10.0821193579612	3.93478566133917	0.857694045775781	8.0902320499107	7.20323870290748	101.75	0	2
15	1	4.47357336776163	1.07401755969638	2.76390690201001	3.17805476699774	4.41062994533549	4.55146097439093	1.3867316479191	2.12614265763601	1	4.06469568605168	5.01548224763708	4.47348870562947	5.93348411098098	1.86184937254186	1.9870554769368	1.28344766819145	3.02523669710151	4.66281717841141	4.05033011367511	5.30514394005155	4.20371610214794	2.50528946311484	7.1175227517975	4.75697197552194	5.2935463605298	2.44224582983547	1.65017971765421	5.63319269449147	3.33452090917885	3.0631245866625	4.35821831977953	5.78142058379109	6.14759015287242	6.59526842410544	0.0525412764265958	-1.76084720788769	1.77984854803067	4.90614962336187	1.1834484104615	3.17065763936597	10.0199945096766	10.3693517722013	3.72918101799145	6.94128420563915	8.76531415051181	96.5	0	2
16	2.25949678718812	7	3.52462214749389	6.8176535605312	1.57750275462352	4.54051464037365	1.09880741211063	3.11956073926118	5.05485641693157	1.42981786864596	6.85411160548547	7	3.92168590431551	7	4.22680247180866	5.77208042459891	7	3.84436582209892	1.85267512941465	5.87689498553323	1	6.73206402015943	2.19318037471124	0.829009781450261	3.8399628443359	1.86247641168979	-2.32893235388043	3.18673566810751	6.2150695529912	3.93527639003533	0.899735564658194	1.83320272712624	3.43646622430204	2.12527101038731	0.235877761050535	4.77232952095352	-1.24945116696081	0.199591239704426	8.0320802513687	3.41325072707427	8.72670916262471	4.72034727502481	0.332998791238433	0.460260104579799	-0.866956941715395	3.79677583983598	96.25	0	2
17	7	4.28441077002335	1.33264115104551	2.58969924939828	3.81940100652099	1.34650788085058	1.07097677918234	4.30054166262772	5.44141857085721	1.98980287541026	5.16031569135842	5.45746752266597	1	5.19136727269653	2.31619619657669	5.5181953893581	4.92600439459565	6.35810771343499	5.83990086112833	3.0742608022806	3.01397113676316	5.21359331893115	1	6.67417298497877	7.47176133618587	5.70837443352708	4.98282173368001	0.549050491228719	2.45952394386582	4.27248829656916	4.38027649133079	1.72344346340599	1.35075571520043	5.76541672659509	9.91775935090257	4.79219151943247	2.60374429498551	5.69119550639214	2.9756282501833	-1.37360460487771	3.61763409457789	5.86880680669158	2.36285130891834	5.24190027176861	9.64536993158725	7.26492108896811	85	0	2
18	6.07767729464787	1	1.71889569664084	2.93373968449873	3.78458160919055	1.31016279987168	1	1	6.31830530546536	4.46660921118778	6.74570225678468	4.51433339139679	4.51944327651406	5.65489508360463	4.53392831306864	5.60206319347492	1.93905232806745	6.78321481402781	3.07067112836131	5.78314302209174	2.41653324339489	5.69515370429143	3.05326556051768	5.05195215482418	5.62954407121691	6.32803102493284	3.21087236457647	1.29695618897198	0.741337065868087	4.92627681270132	0.206535844232526	5.49429259856808	-0.922362623066556	-4.9560506467398	3.62717769561076	0.767554042637965	-1.50413970325224	4.77996096701957	-0.515611335671711	2.75785082736229	3.72124436917367	-2.61586102433765	2.13377052986613	-3.10771249835479	4.36791777398615	6.33928907768011	84.75	0	2
19	2.00026044494836	2.87869834326451	1.83111388866575	7	4.19908082135526	4.45548452693222	4.60666207878186	4.64123194080695	5.49645847942574	7	5.60259548876966	5.82637095835822	2.74972277922768	1.97940428518265	2.25146649708596	6.67086835852605	7	5.08010661757459	5.85475492510726	5.99143411547916	6.97901027246377	6.57844060740355	6.07356807616009	-0.758900126045622	4.70120462907548	1.00876615760582	-2.95646872135865	0.880203129353258	6.64000934611228	1.96277581719003	0.322791562930594	3.49942116265675	1.61171950624165	-4.6225889446407	5.50489029601054	-1.62002140616573	-5.17028501646855	4.55487733337606	5.0972087328674	5.19962035435688	2.26253042684606	9.60110099386438	5.77655656442583	2.12473968452188	9.51611253232609	11.4744279318682	92.5	0	2
20	1.70589466049913	1.14289023830831	4.77152118597386	1.52815026949146	4.16719411880915	1.37707143058872	1.99681928550552	3.42344326657255	6.62731276071469	6.82174856572459	3.65515565121737	4.43068183005864	4.60356800422804	6.66041890210433	6.47715202412788	3.21882138851361	2.74242692278948	2.56699758073556	2.71586580002525	2.08791385674937	5.51486258687056	5.22420684520256	4.52662263082794	4.75107016246198	4.00769102010387	4.06297787762099	0.940733335986861	-0.700598133638037	8.88418749850005	4.42655396316491	5.68972052670201	4.28650219589668	1.2289329251722	0.736417186861159	12.9679267970609	9.03020151345504	3.15399669768596	-1.28890731799087	9.1805881313513	0.88191289113217	4.86586087541681	6.61358841706495	-2.9051357216059	2.13243929124846	2.27608515376945	3.21680287591989	83.25	0	2
21	4.11340646919739	1.87893835811868	3.02956797722206	3.9376103720483	4.38951804330819	6.71874501268009	1.21115949668088	2.51616518388834	6.16483724015852	1	5.98011807493681	3.02027334708497	2.63968032911404	3.23684924183891	7	4.97264564593369	2.12081533876687	2.94998828485828	3.03271557805628	7	6.94937174613991	1.84203983447949	2.85405072992737	4.45504797007383	3.99839633609068	4.46904915613122	-1.56351369297367	0.174005343624417	0.232776922851776	3.47320364534861	5.54769274886253	5.00566999286244	1.71329877188748	-1.20244822819687	7.12653977008054	4.88367375348984	1.96468447344759	1.80319844035046	3.91925556008311	3.93574551555605	2.61910624213333	5.40067636612688	6.70064235814397	-0.305688899550405	2.8227675855222	1.7848885515245	93	0	2
22	2.25674149182328	7	4.86943007891223	6.36604758747454	3.16721688344023	3.85447929357644	2.46636243079914	3.45373614713372	5.43019422862639	1.42331293562057	1	6.73709393727761	3.54418753992877	1.14215709597592	2.67008926332763	5.40436781471129	7	2.89616441175346	2.08319707721135	6.10537549957161	1	4.28586441773286	2.53904516689053	1.16388173602893	3.99192786403746	2.24322494269391	-1.35873441308288	4.06350174486472	7.0211732863068	4.88707943029217	1.3118534275118	0.808491431195099	2.51998898438374	2.68084992320321	9.88018196987977	4.93946001624805	-2.96424559979457	-3.22582743612088	6.64292026041978	8.64984272479301	-1.93010754605989	5.14879544818031	10.5412873050082	8.77845046243011	1.91006481269751	3.79279261472246	94.75	0	2
23	2.76553765607854	1.26130413333964	2.53025057013239	1.91174413404887	5.78840455585927	2.67134739838168	6.52739949594906	1.45431004079757	1.55147203859583	3.62337232973658	4.27928716442939	6.01005477288797	1.08573176600451	1	5.46255056832134	3.19883230740836	3.9554120464989	3.78479228024674	4.09990397278342	7	5.89003983251107	4.40133806329221	6.43416498430619	1.2423750567857	4.59626574392253	4.01421999722795	0.0674815476037179	9.80807253739504	6.12420282983608	1.96491267311085	3.18250665678653	-5.15233982750233	-0.0964968624283267	-0.332458300213878	2.28208749743523	-0.325264129053627	4.86782472085568	6.16177410582138	1.56977619254964	-2.17407676214356	0.863156462877953	8.25993604705745	7.7238957018237	8.16517802344891	-0.323733695821741	8.29556791661836	77.5	0	2
24	3.17640240986757	3.80756031849252	1.61087962031018	1.06782676785009	4.54390437979482	1.2786843043466	6.27693816247642	3.12247070712784	2.38443850265469	1.25221237092772	1.49748676934252	5.42299550561238	3.5468286084994	3.27621963218623	1	7	1	1.61836029476643	2.4613390004198	2.38758929718971	2.56769224728021	5.86212129169879	4.19505314364616	1.244474546095	8.56954606742247	3.16583790014983	1.52397713319313	-3.32633269093803	3.92340101059226	5.44085336742733	2.09022122840286	5.00260715791193	-0.39334607138801	4.61915403623325	5.44498147579477	4.85919870329691	5.41855193008348	-1.04621195698782	12.5635933694327	3.61621952819532	6.03299789521427	5.75076508623583	2.19404311945306	0.412466482290341	-1.97205517228089	8.51941155887401	75.25	0	2
25	2.81457782637849	2.78404470884285	2.01986612919694	2.43816404179475	5.8976421407799	5.88340205361713	3.338235912745	7	6.90602310226927	5.10486142929857	2.46464281211777	5.8061273195143	3.46562530794324	2.9036731196156	6.85900174827789	1	3.26479295310669	3.2090884683402	1.47360307266791	6.79777382768829	3.26838753464195	7	4.25258960187346	2.5514204587358	4.77028240722874	3.32021758395784	0.789858119695943	5.08538777696178	5.20023195830736	-0.157001506929752	7.53439835447565	2.52587571738778	6.4121011164196	-3.73787739554262	5.61495506606423	4.96720977148868	2.99921718755873	5.84074399689457	4.38088670778438	4.61502337873131	2.47004389396935	0.41076593901431	10.8267904258566	3.2133998014439	3.15537318385404	6.43927186435065	85	0	2
26	1	3.70741878483534	1	2.19533365167566	3.76147162487646	5.42263245301505	4.73054798189018	1.0684361097283	4.16418488851304	1	3.22993644440245	1.63846406003718	3.93983768563017	3.26209870227575	2.56008646055431	2.07746980012998	3.07562989212956	3.1422031546211	4.39617872234964	5.37405973991214	4.94523414844585	3.87065216220771	4.44178247954598	7.47846738031788	4.95201032526522	5.02956410632752	2.04285082837339	1.83292945531631	6.00120275920148	2.49601596353511	-1.1477662498293	4.75336453491959	6.62607729417056	6.15139908659059	1.99906888725931	-0.0833139921191304	-0.890146725934628	-0.72802557037524	4.83272701856237	0.780587607205662	2.53082383778022	0.904039456156589	7.74752956099673	6.19020611312422	6.67808676986434	3.7704716850907	91.75	0	2
27	1.59468937825866	4.34032644731643	6.22382112303686	6.77519100654732	1.38538895136696	5.95819210153361	3.36260107187536	3.25790891915581	2.19559891474865	3.44839138010079	2.96750680997073	6.66918757225356	3.96582411160942	1.11067441795136	4.0111814428306	6.47225783313473	1	1.86487262676631	3.14489817208266	6.44124336845629	5.92392391360821	6.42873475887747	5.27231427364964	6.49473369294846	6.64598627153806	1.03505684565333	-2.33941645841857	2.07390541116841	2.81987333621389	3.80301815957524	2.80083778418843	0.178827909581559	5.41763652373086	4.26626997513001	2.37105002658593	6.0352372882968	0.0219025608258577	6.53594638093914	3.84184775681436	0.9570185739536	-0.328479599793305	11.6441536005864	6.86911546441147	2.43989682055863	7.95109268414976	7.61685080885214	87.5	0	2
28	1.19759258674695	1.53332134776948	2.07725663257718	5.33201431640327	1.93919954118541	2.72032987706499	2.77057122215391	3.29971346183194	6.60225077657766	1.69995587681971	2.38976156215483	5.13565904649871	3.59344134127548	3.44620129582354	2.99304722559506	3.8055580258886	5.72112085836235	2.57978837606551	3.15857200019446	3.19872405985662	2.85574474869221	3.82854814459268	5.6084301767105	3.92476976124434	5.62663289827781	1.97255824710698	-4.32856791778047	0.401639360717893	5.62504789986814	6.63686348307476	7.00868133160645	-2.18561997618674	1.25757374252123	-3.17888148749358	4.38887120634049	-2.26786033516627	3.6952722010706	0.959670980907865	0.847846625792946	10.5159987441755	8.1177829338994	5.90767548552424	4.68090751887577	5.00726352789161	0.713879830673006	8.83776666417231	92.25	0	2
29	1.40759133207646	5.62325570169269	4.72449979556854	7	4.81431528807168	2.32180697170081	4.11337147488814	4.41095157404674	2.17866191900628	4.11400921149148	6.45590549034123	5.36753609800333	4.22823234258217	4.63466885869904	4.37449564781397	3.35575601706708	1.38556003493284	1.63566589726849	2.23055326013106	3.90907543380135	1.06429191330057	6.72557839214977	6.02147916018545	1.10412637168504	2.12562982648845	1.53352937373423	-0.928897392979503	1.16761647069065	-1.12804680007935	4.40088794134286	0.739536375672161	-5.2512169923831	-0.432408012782767	3.07472358591148	4.61065052949439	6.60728210936947	0.526055072617622	1.59055348665376	7.50902648332309	-2.74255977876126	4.08604462809967	5.51687233497073	11.8650283320603	5.1923048822058	10.0019087676702	2.07738338546709	87	0	2
30	2.77692907889985	3.91549021762621	4.29689452141749	6.28115060310976	2.60844555195264	6.18222682163886	2.36512446185164	1.51033916082981	3.90957962511144	4.50377528734735	2.48362827270435	5.74985314117889	3.67062803750877	5.78332015878871	3.89832367238657	4.63934237858706	2.27828919012363	6.6252520037869	1.81217598872034	2.19432890871108	1.91227077320376	6.73862205894801	7	5.83822742226365	6.79324588313106	2.60707328589252	-1.88260991906421	0.618549143287791	8.65240580841016	4.35839563921132	-0.0157628732773598	4.89347199781021	2.47050905463504	-0.983912574395043	3.99114317306163	5.36631014017645	7.87102169139986	3.58173374427347	1.49727757743644	4.84132393710104	5.01120226825465	4.6515418058266	3.89019659201092	8.60940645639625	10.0117312373619	8.65904644031113	87.75	0	2
31	1.52454317869964	5.60161931009495	2.06791300874653	2.93241236374028	3.02535143659337	3.64567861781906	2.14705348170035	1	1.79565384245387	5.43895417680437	6.32604475440778	6.41936588565183	1.24257236190991	1.82022750455517	1.08802278888181	2.74605730735588	1.5608930794067	2.64102512678737	3.29507569925171	7	3.42110217929356	5.14258028030066	1.27765448559192	0.196834416522371	4.52029343645847	6.62099611507402	-0.924883789370252	-0.633854129533048	5.37287651336493	0.558087336090854	4.61207931052607	3.92530624111197	-4.1514421961481	5.01419581360027	2.4682972695204	4.3904309033429	7.27566493072537	4.43351740375209	2.07085254215996	-0.560280129410158	6.31016567461324	6.96740708288559	-2.69334981476382	0.0452910615421384	-1.6033321248162	3.14850834381786	83.5	0	2
32	1	4.70796047802712	2.87526183366753	1	6.55809075224627	6.40838468132518	2.6542206734297	1.68452841898805	6.99559147888909	4.553062459771	1.00846203196894	4.43514992172352	1.77588281583707	2.46898622502579	5.83212702952021	3.32149650676478	1.23587401002901	3.30858612568193	2.82255580936	5.43964249509067	2.64529143271953	2.96104996175394	1	6.61215606666198	6.08497805139002	3.63883675186324	1.77085298620769	0.244828844907429	6.33636166353457	5.20160197392225	6.14047318605547	-4.47027635234269	1.96031435234008	-0.273834860298389	7.19008773760055	-1.76239363250477	-2.48182416213824	2.38999423804517	7.79461156599449	8.90870106832874	2.14506195993346	7.55090116519362	-1.54998078505916	-0.142945950575961	-1.20764058172315	1.93817918900029	91.25	0	2
33	7	4.26487077360348	4.50314566728826	2.48876305754118	3.26148318157102	1.72183221873891	4.21545024082682	1.00679402668395	7	1.82129572325448	6.89403799635248	1.79643431137703	1.16375531904042	7	1	4.82138906668136	1.40400423856129	1.87506544742639	2.57734476620707	5.52215486349748	5.31488563707538	7	4.35358067369073	1.30886961709299	-1.23052944269153	2.35677525050784	1.52603148858817	9.1320980882233	1.46111927778192	3.41398696652375	1.42118052109802	-2.03276877360813	2.56554527824624	2.55218786493145	4.3919752477608	3.5908447709592	-1.51709630777529	3.74838457257612	4.35478264720938	1.85673811143197	5.13138650847205	3.63486281694023	3.91492778844379	7.11153530548401	2.63299573448612	-2.11580611248152	84	0	2
34	1.42417451223323	5.37728268809976	7	3.78368851853333	2.7670379200738	3.48143550465883	1	4.45244897076584	1.92712167468256	3.08502897482597	6.17398718720942	3.86181027630406	3.58642258210896	6.99499818524873	4.97129424259936	6.85103214174726	6.38193081772607	2.63655371192612	2.11391361120439	1.18903845436971	4.83378879686923	6.15308362063924	4.88255109632259	2.00458873164965	3.64860132812332	1.4781205785051	3.70393001815435	1.10931731197572	4.93162257738248	1.29867401479704	0.466526260750448	4.17019876088778	-0.86043976703029	0.195154712403347	-0.55892093419444	5.08559149834354	-0.997669459169681	4.09624918961893	0.502176023715785	5.96826401907185	5.56649060043574	9.68456305761243	3.7056450338959	-1.66459412669121	1.00059022004456	4.25405147174955	82.75	0	2
35	4.20514896367349	1.92726129994702	1.31783428071053	1.26712850193107	6.32438015004849	5.45486826636994	4.54586779338831	1	1.62336604689197	6.80830889088537	2.44284498951043	5.87298119233592	1.30243148149908	3.10275235249405	6.33782222462949	6.47060698179187	2.91447344119517	4.30601081827872	1	5.57535963014481	3.4010968791509	6.19094744554892	5.30563171543419	2.32267541852274	3.79555544793108	-0.53373694661677	1.50380862526861	1.77707029240011	7.60975900308134	-0.840207522155826	-0.859277438670777	-2.43869889138284	2.35119322914268	4.96225834746347	3.3413781372957	1.22902874927379	5.90689714943954	6.01230744294625	5.88237184538498	9.08814758052946	0.0378451449281869	8.06206922160047	8.60593667279304	5.2294902403065	1.09646894476473	2.12151814447679	87.5	0	2
36	5.29275369410715	2.96126467208693	4.08639284295811	1	2.02001342976053	1.4423460653386	2.41838819194168	4.31403230954418	6.58307101003394	5.41136535044805	6.61005089999345	5.99787889644127	1.78902898372365	2.00361843339785	1.26318949578135	6.13854629824535	2.4709778575447	6.05100595924868	1.73343933071939	3.83724211896857	2.60188192685671	5.53852118690488	7	2.02276679893847	6.59460926185436	4.76511733764467	0.655665496216075	3.72947765009381	1.95841607722261	6.35040667236575	1.26805951800872	5.36258003993682	-0.0907972213955017	-4.98302584754015	2.52491484826283	3.60891948367708	7.87114939992461	0.946262236709099	1.70563556581845	0.730564775018545	5.59097967311377	8.61893212504788	9.85752853427713	-2.60593242712327	-0.564658303022696	6.11275856951589	84.25	0	2
37	6.82644195965933	3.27384245129608	4.85243343386448	1.94225193851899	4.35721192592983	6.78053011587709	3.87418628934861	1.7950842986894	6.6415402211602	2.08335926859121	6.32909676975165	2.39527801774655	2.90708831401529	6.83573992112692	6.06966109622129	4.74786618292881	4.76140205322383	2.66412548642264	2.08153240958976	5.37301756299377	5.54167789520001	4.24341762967536	3.05246658434873	1.33660826112982	-0.929183629846627	3.57242464065844	1.52063886427185	8.96448054002814	1.66132210895929	3.34401020236472	6.4222179770881	6.71039314904443	1.47488083920012	-0.261293188414069	1.41021176635166	5.28704927125197	-1.40052234942713	3.90177704688892	13.4399952843969	2.12578822298947	4.96051801364259	4.32273368237296	3.98834457760336	6.20681515456639	3.15841461763183	-2.89996276566789	86	0	2
38	3.44576293036258	2.51321788374893	1.67593748841101	1.09375156553193	5.33995400858557	6.4901409688953	1	1.68592631871127	6.96255677088394	1.520335380892	1.24240495343531	6.20609844838354	3.5393227029151	2.16215365162267	5.88953868434313	6.71479428499774	1.44064747521852	1	5.2367194235362	3.36638899416704	6.89570088957453	5.65138492095024	6.80954366029287	1.70520290912542	8.69720527855596	3.06124873977951	1.30345836006358	-3.33559179470697	4.46803971279698	8.05310721112066	0.730900586113993	3.91790371433653	-0.120555919633614	6.17402612223381	6.21201046721344	6.15567921806196	5.2136438803245	4.10056743010887	8.19597379686743	1.91893682129025	6.50172784393903	5.44230620880201	3.44634077906152	-0.459286536200637	0.539128566704093	-2.7344821537052	91.75	0	2
39	1.28012521152349	5.51451274537922	1.43102568760082	1	5.58336770036627	1	2.7377985864847	5.53733519043759	2.06224659023361	2.07419378519699	5.18194393333005	5.36877934313943	1.85791093828821	3.78202096559853	5.27762861302057	5.24311164420602	1.61628577783223	6.72341100256325	1	6.85863892824314	5.49477773527316	7	7	6.63050065135442	9.2369283868606	4.09784358826143	2.81341964141119	-0.548423754135129	7.52623929042886	4.63915381157125	5.95317895172052	2.09597015466028	-5.20606815977222	0.165483380346626	4.55679923770112	-1.43315951200615	9.89121465915096	4.3023315458448	2.39651090916223	0.889995319205791	7.28312029622429	9.71387534855225	1.08284373827877	3.77700340680871	3.53971275977152	0.757386087886507	83.5	0	2
40	1.87974011256808	6.88431017479863	2.57369801971302	2.62026528166926	1.17689845029035	2.72725654462124	4.31080291676245	5.34899925769693	1.69091130634044	1.56327891665735	1.14012373061609	3.66324344291228	3.14315607582416	3.71438080600131	1	2.43454427572552	3.86784696532333	1.66255851734236	1	5.67768264678591	3.22723587646503	5.33629962227026	3.0511771774846	2.40246274107807	3.34796955068925	6.709799693569	-1.81938097547605	0.640352010321501	8.02828371821461	-3.78700788522401	0.301390524636004	5.96234161484078	3.61164792150072	3.98457152101456	1.51421998366363	5.72193822100855	6.98877229824473	0.360417031233407	8.29217250508028	-0.26553374544213	2.01176288691797	0.44587832895494	7.91032596169907	3.51139542987203	-2.49061575321992	6.7000018052001	74.25	0	2
41	2.64296777779432	7	5.05702879768957	7	1	2.32012294674287	2.17272882665225	1.69938686192805	3.69928580335002	6.1858146791671	3.61626825192374	5.98713285802861	3.11327749408722	1.88369758294206	2.84157765703601	5.26589729979556	4.75947471307242	5.04193966003915	1.21013163842496	6.34235019499122	1	4.76845784532647	4.63550615668665	3.32474389588031	5.46235064340168	2.3326858216377	-1.8127058720511	3.26467700580924	0.960150084995919	4.08509712287663	0.624767236854471	-4.07128285937766	0.640398035149902	3.26282282346713	-1.62128192786561	3.41132514826605	-1.99001853203345	0.981935108782089	6.43546996461313	4.23583379794943	5.06792258403399	6.30489218682899	2.78270822604299	9.36986573183698	-0.298482330575349	8.32839430948736	90	0	2
42	1.73232388252138	3.01124043009111	1.46788354832839	3.06279229193486	5.35721710676447	2.44280431912974	1	3.99459533767913	5.22780811399037	3.97573799430536	4.22344443377911	6.15727641077796	3.82889894614065	6.49000757627502	4.14965650627739	5.9297429178515	1.67585556697789	3.36293005794464	7	4.63946162578378	5.864899262136	4.43473429549023	6.54577082292645	-0.358720554304663	9.36343452899205	2.87917561378308	2.96904069293665	-2.83664938223703	4.91852621657846	5.89057933592135	-0.325626803829018	5.93561565151242	3.04110697313126	1.55029404840096	6.19699935238875	4.25140878462886	3.33231435351815	8.67274920243392	0.431723489550811	2.00987055898144	6.38357037993179	5.52673115742318	-3.11897617612716	1.18186647198129	4.42584813492692	8.08745760267574	91.75	0	2
43	1	3.60142219530413	3.97377981211244	1	3.71951576720571	3.66765098363758	1	6.12214119275629	5.61440845162998	2.57107164146065	1	3.05625068523081	6.22820628927542	5.21042715703803	5.90409618507836	4.11861144343316	4.70676584430105	2.13491091049893	3.05623872922984	1.73877447666508	3.4460493598123	7	6.09699029258414	3.40655678974871	6.14789789954637	5.3119382520607	1.40751194852084	3.70747402976497	3.90144812336312	-1.06243329507221	0.240909534560934	9.88254544250115	0.138875636193287	4.66101302919403	5.29861725179624	5.38806044491995	3.37951647518531	6.33069980449614	1.55304144886968	2.75890213673672	4.10697635032923	9.92930986384437	7.83334589978374	9.63407927557878	12.9052547011696	1.9785828050925	71.5	0	2
44	2.71663828673602	4.84257837412673	2.45758176961689	2.79810830552444	4.00218009604909	5.1183270389025	2.37841064239201	3.78052880318401	6.85268287530924	4.5835055117261	1	7	3.4380495442321	6.49951372900907	1	5.49572294525548	3.14818029661661	4.65224576991519	2.62857445217903	7	3.04523714750222	2.79566212062028	7	3.24793867538684	5.18488899878706	1.42494220594535	1.14944943031766	6.84970620653752	9.51560696335164	5.07164348950109	6.09384838032217	5.19623897947746	1.78106460817343	-4.3388229641552	2.85609907725044	6.42966392965595	6.95434079361608	1.11756610388309	1.63445519675154	8.73807803532868	5.34814836051415	3.20728262966283	10.8154711525113	6.7295641564951	2.66771848457401	7.10409037636078	76.25	0	2
45	2.75840352960586	2.98775820569506	4.9411388555405	6.37167068468062	1.64134398407358	1.93077820149371	2.69815684516924	6.4293775170964	3.69785308753811	6.36514376831334	1.66308338654518	6.20642870147527	2.54657047000384	3.96764503647413	4.5361652862491	4.39098417103243	1.75884305877071	2.25646551854787	2.18474319836018	6.09624230264201	2.06341224315542	4.50968819323121	6.44704100827401	1.13899810980906	5.35026063222605	3.06218266056381	0.671876443318874	2.97744684936755	5.42606267003978	4.12701449158985	3.89325584362793	2.84746185209191	2.4837883961283	1.26970050831887	3.99473445838301	4.64013950178215	0.0581948043186198	5.26489768656624	5.34633457412131	4.93402803268271	1.52836815410002	8.34145265528568	-0.296502726186045	5.55164174537588	0.764169602199678	3.57643054154802	66	0	2
46	2.60942523489282	2.27821461317551	1.44375075039224	3.75429458899944	5.47692411493005	3.97520920024384	6.22624212258252	5.18849145674706	3.32115234182172	7	6.93434736784816	4.72337221815226	2.90116504390093	5.72715907152007	4.55474348740454	4.64386217166973	3.4219464351274	6.95168716627719	6.80648366660837	3.41077358455347	5.60859002010117	6.7853003727567	4.68677225003468	1.05715243405832	8.23724591307294	5.08630468493049	4.86999898235751	-3.50806591363887	1.5168189803357	5.56625945406356	4.08620436716626	6.34992209184455	-0.928646018415846	0.477924440556034	4.72030889114787	5.76261884708427	0.49347704883959	1.00492109770855	1.1771101790084	3.01850790531192	6.06830716517476	9.03856426819757	3.42059841588019	3.86009968184923	10.1055150975451	6.08313658366293	105.75	0	2
47	2.68140188275386	1.79755824498787	6.26667521422374	3.35578351551452	3.39082030792751	1	1.35617297309233	4.02870968339977	4.2787492627191	6.05749574319573	5.48805998315141	5.66847316241617	4.33676484845374	6.4135641304102	3.31285567010831	1.98875451758262	4.23884909981638	2.06487335517399	1.06511557833962	5.94795234592189	2.7412113087436	4.85068045717832	1.54889402235049	-1.99153412482726	3.07945582519156	4.86868840351342	-1.02001156351084	7.2139304763883	5.01055790196578	6.67872706539824	6.4630877803522	4.48547199504696	2.37389840707982	-3.97806460229645	6.94919064882595	7.08231792582063	1.66129036688192	4.76757561157826	7.04596336818504	3.02784074394877	9.90292142313722	10.1886874934036	-3.69749765706135	-1.88267914646827	12.6281118431193	5.20401289142278	72.5	0	2
48	2.60425135633172	6.24069778486368	4.38890129091666	5.01819030752452	4.68110941441526	1.29582061443003	5.60070609304906	2.38814417715197	6.30384186343943	2.79250551282831	3.11477276058976	1.04329226080305	1	4.10419342539285	2.03115669600012	1.73981818148833	1	2.84527930736787	3.34939646975745	6.24202983351095	3.50663102063285	4.24530085820213	6.16673545763011	1.59854485881307	3.76725540991611	2.56636046272216	-1.63257250706228	1.85980729677652	5.59308298053437	1.55226531287381	3.56776122222117	2.854908488058	6.31442579423931	2.65225700329952	2.85191405416624	10.0714312946823	-0.395890075125833	4.33790213345222	3.14878570347595	-1.19810592110667	3.23103353988836	5.94615046220648	3.79787116408728	4.95901104241587	4.73144064973649	7.10031551946795	91.25	0	2
49	4.62814972878242	1	1.24526732971312	2.10644899318104	7	5.23842552965194	4.20488852720722	1	1.5566731030277	6.60539408799523	2.1409146691567	5.86855894255121	2.80383322377987	2.48319108594971	3.22832493706206	5.6983923194826	2.98846170333299	4.70940038962001	1.15931553851544	5.70189680158476	3.04925997751706	7	5.91770217696842	2.78547561841021	2.97341814591488	-0.102373440380358	1.57758791684154	0.671870935822015	7.40468643263448	-1.50845325112634	-1.52149019836957	-2.9214446735504	3.17707179311969	6.02908517539623	5.04598876646025	1.99762188056637	6.74098775072807	3.48062080802309	6.6907063207396	7.81466988130112	9.17156300635133	10.0018231634093	9.64795960159312	7.48303603475316	1.70543358035519	7.26448326878176	93	0	2
50	5.86554735696561	1.41074387864282	1	2.8605266710812	7	4.54750310392441	5.13410488969131	4.91511347786579	7	1.19422729698398	1.89274674974639	6.96457310942718	3.11259794299639	7	2.61478868435558	6.3619350252727	1	1	6.58145093790126	6.95460390256642	3.6597650247317	5.92372696135566	2.93796969363024	2.8706540059836	5.08980936395636	-1.36392267618054	0.619558128215069	2.94847441849773	6.00733792883092	8.91978116751045	5.43590846126752	1.97074081957184	-1.43020267963855	4.48228316822859	4.22791114255039	3.19395214530831	0.780759546229382	5.24835875595699	3.49154988099872	2.72260777470695	8.03894792662904	8.19542200706314	11.2888290364738	6.08408765277295	3.51979061950768	8.79151024822425	99.75	0	2
51	1	5.44622154706141	2.30432848795197	3.21775874953586	2.50612646924661	6.06658858575944	3.4549222014538	7	1	5.83506213830101	7	6.89207678462395	3.36437823788619	4.8292851670551	6.98175658410018	3.00993269348503	2.19403713533358	4.63885082116065	2.04290926876551	5.7920412951209	4.14005672223662	3.44828961348005	1.11200684042868	0.148058329122757	4.03529332276783	6.62775804042937	0.0682780059618671	-0.00419224778749588	4.51600766450164	-2.81505335314511	6.48045276018311	3.68989448235035	-4.05353526021599	4.3960058327993	2.92197655415872	5.43470862275668	-3.77115187391561	3.57305209224546	0.324546664064608	4.24836858999877	5.1971669616746	4.71133058157984	-2.93717675734365	5.29289890751507	-1.57674369462871	3.35579063623361	66.5	0	2
52	2.23867175517387	6.43473024981136	4.03492531431513	6.39707708081557	1.51131329427946	3.96261324248988	2.02274646573721	2.21101359783687	7	1.54979421438924	5.8093587955356	5.21523811826652	5.5018588616511	3.03465721507761	6.66214059812563	4.21698076479578	7	4.56320430416588	6.31652166544065	6.6946530912968	3.2396191421228	3.06942808524415	1.17185220964337	2.04029296996841	4.63902229079837	2.66978460303991	-1.08449528606542	3.43916161455589	6.28066144197253	6.01971028860086	0.894088265745243	1.82688716272007	-2.79223065459433	1.33974474860919	5.54043256195034	-1.8941360440285	1.83534053099053	1.63710706286508	3.2949151385384	4.4793315309732	9.72548986041945	0.491926703270845	13.4328125283966	-1.22174112343773	0.678287425950281	8.31300059593683	76.25	0	2
53	3.67171597074596	1.5543615629992	4.94155544457688	4.14430844935518	3.44632529371245	1.18143748547732	2.75128849115408	5.47852487274726	4.75127816730524	4.04056289702167	2.98129537187422	6.50307912672909	3.30528007296175	1	6.58423672532818	5.57991179382843	2.19304479985692	5.42287004971269	2.6012823469757	6.84240805904115	1	7	4.02056436189387	6.72913684240151	3.9622129015875	3.81693447341904	0.370123306817069	-1.81138994254871	6.98642440136541	2.00454086696709	4.84391564603923	-5.0999467352298	-1.0633609881338	-3.39323996170956	5.75148705263337	0.276033409509466	5.93680541140962	6.9034081565642	5.89056304735602	5.02797387811679	1.03409697744427	0.235789943806133	5.71393650940152	-1.72204820437469	12.1582349470669	0.721185755781327	96	0	2
54	1	6.65294931716662	2.03381024381959	3.22366746088055	5.15076454668462	5.67180486651367	2.64708659519535	3.1932932473316	7	4.37845592368358	2.61110113223588	4.3089609598635	2.76251405907067	7	1	3.05222744485783	1.51485618746489	4.74471580713729	2.37632932790498	6.35089595084094	1.25275163272541	6.38313210271809	3.0114900625789	7.23568379640101	7.01738976334104	5.58312996014636	1.79176933425257	-1.45865753685406	4.97757396554976	0.872879238262016	4.62281426034756	5.22243423233587	1.78697491287661	-1.63498172566924	7.58290995396483	4.28878225085626	2.32984469703933	6.60369074304932	0.940607910821553	3.3310107207163	4.13616727436465	8.51574838315069	5.664149622885	-0.0304532898481034	0.126559658979131	7.91553962158189	81.75	0	2
55	5.88007161091207	4.08242608551846	3.33272017823704	1.32402964559008	1	1.27523408001667	2.90699431211649	4.1406090041384	1.28247642908274	1	7	4.67698707070669	2.75931228637435	3.01755729403605	4.81545131450416	6.93181038144418	7	6.57194644922502	3.63479376408812	4.76917176703494	4.15864123462648	4.43459237148167	7	2.90993126192997	6.41575484180266	4.36122555600418	1.34274133907576	3.26405342996053	2.5314779625957	2.21331333750051	1.38543089766157	1.77585036208976	-0.574589244953493	-5.61553377494069	3.3788985124228	-0.673396612383992	0.967322390750254	1.17827011078393	2.39556642267205	1.67421985579301	3.46919983720449	5.84554713155674	9.46448105484321	3.7396334188756	-0.340882657272565	6.90136552643998	70.5	0	2
56	1.24732123358046	5.86404169479143	6.7588328917432	6.75667007893004	4.8088286005144	4.31495076627031	2.82372581282063	2.80976497999286	7	5.49922985538321	5.79879682293313	7	5.29069498902725	1	3.86025512330257	7	2.07820897898804	6.40997256997154	5.41050716514374	2.00691570253223	2.19941464920185	5.25145965382163	4.38875357908714	2.2533721564963	3.8925523511852	4.39428098044544	4.27395781342835	1.96028414827009	6.00772296137462	-1.45104523238743	-2.48828246089929	6.54334661711134	1.56718110295595	5.5291871904001	3.78334306826971	2.81150204104659	6.61197237093563	1.63064734842067	12.3907183677934	-5.01834018421347	3.0602388627457	9.62190349617168	3.03766018387343	8.77506227882511	12.5116789470571	0.814467044569894	85.25	0	2
57	1.76237082443312	5.17172539443896	6.06500470228334	5.84009827861165	1.55313631777893	1.54611046140099	3.05031076269677	1.46441137506546	1.75002800805645	3.36971727651398	6.73887052590361	6.70794432265985	1.97125719983985	1	5.29729639061054	5.96463022817372	1	1.71420599774987	2.68190037341717	6.4434405864712	5.72115267615081	6.37677577336285	5.76843748928243	6.12744359469946	6.22757369325042	1.44898411232725	-1.96971207040955	1.88887702608753	1.94357818099394	2.11143952166078	-0.218249930948982	0.102736079851621	6.10813566952476	4.24579063627867	5.3717162404431	5.00407111013245	7.39940868508546	6.95077554156251	0.162150563595995	8.18251247935595	2.99708921646106	9.96547649137138	4.13997394912483	2.8361618373054	10.4288602963369	8.43527265313762	69	0	2
58	2.29820594437631	3.89731438734189	2.30761957442579	2.4866755390581	4.7802456604912	4.09327275142026	2.56191965975884	1.76924484886569	6.36999133101688	4.89963319757493	2.08569889368572	6.44097512210793	3.02939172671561	5.9076913017995	1.63235816338284	3.46869318913846	6.02372652031342	4.77732064615398	3.68998062578156	3.42372839615088	1	4.66567771190494	5.15841075664061	2.82094038107299	4.15857311953365	1.43413967267212	1.05334844128254	6.51526732117563	3.19323700063714	5.94083287245461	6.5703640175815	3.77707973640049	1.71150199058424	-5.01998471317739	3.01659142237364	5.84744665304146	2.15537215181972	2.16642857632598	0.159603495311709	-1.67550324183721	5.7632175611891	-4.55432358298236	11.5109606306592	2.61740177328571	-1.27984249932366	3.80841165426574	95.75	0	2
59	1.84302201370237	2.0283781939242	5.78369768547808	4.63589576445477	5.3270459305498	3.00831145931802	4.49053863076783	3.14996173660272	6.31532663545669	5.32929326752655	7	6.35219154681503	3.92495568947564	4.62448127446212	3.24866521426159	5.23339775193751	3.54784413993653	6.42633775313336	7	2.6846700615789	6.05176815402161	7	1.95560800409763	-2.04716187159792	0.730710214097822	4.72682263517851	-0.444413051491813	8.70593202807343	4.65259074169529	1.90220817032361	3.54716267695863	3.53227797088058	-0.979062472504307	1.14619447033037	4.38963989234967	-3.13265366294496	1.00023397781015	4.71212715964517	1.11622548152672	-0.759776401516561	6.77625009943963	5.13628217956408	-1.31875422568132	4.38594064324521	9.4238431216053	5.28647646287245	91.5	0	2
60	1.13343252046176	1.37742210030801	6.22825590024199	4.060112943056	4.28487203508188	3.42051952935956	3.25640454141722	4.40578146606508	5.87870832326985	2.04501207608387	5.97631235417503	6.63012869438491	1	4.10400355498875	2.53862486065004	4.91564348001791	2.44498479506257	1.27894993063416	3.59485593461546	3.93189885111591	1	6.81555128761775	3.46546728209872	-3.23214292012111	2.30968690802425	4.47058265234272	-1.08807562070042	8.3950139648964	6.88170638715864	5.81842478443367	4.12739599600561	4.87163833968699	4.07238359823936	-3.63981053859112	2.96096605811564	-2.7260050778615	5.70240963081159	5.34241441144138	6.42949249316302	5.18823233965073	1.2796128585427	11.0204422087617	-2.97792172372305	3.70704654493816	-0.71344618851377	7.54850268540043	93.25	0	2
61	1.58417112550778	2.46569547560898	3.09305115822244	6.25322332466932	5.20549451315225	4.51018262867203	4.25214280752235	2.27256959021452	6.16413026057903	6.64506186611188	5.64297180772065	6.34230645305037	3.26027160592716	3.40905482294661	2.807026895884	5.84161638806386	6.64639855707447	1.5576733324606	6.63155960970814	6.95381245787262	3.90261847778732	5.75606970457612	3.93677148569794	-0.910299224739839	5.3987102402819	1.79626623226898	-3.59554229190319	1.73864002818901	3.22743304914061	4.44073470899147	0.535164008938945	3.86724084561318	3.09233311329183	-4.61708357987197	5.7919807100435	-2.44170758479318	7.21180964055987	-2.01830710304062	4.13463069940644	6.02982113633758	6.47783690872111	8.91624063786961	10.3756207229283	5.33438849003094	9.44000562795996	10.7969629554374	86	0	2
62	4.74414116490251	2.1733390300862	6.44842635348672	2.81192967406822	3.05211071078349	2.19366752433245	2.75335608671697	1	4.5559459236804	3.8102495251464	4.12053930439988	4.42950306248846	3.95381840396792	1	5.01476162545617	2.04987750965213	2.23390532116287	4.94086744457671	1.38283346740068	1	1	6.50320085351166	4.21808150520823	6.70540976557741	4.5038732452442	3.490778005072	0.637008818200774	-1.56549310907055	5.36470470827952	2.52867208852666	4.82116531732255	4.75363882128774	0.948066075344395	-3.26696030984465	6.07640206067709	0.673538354558683	7.9871034650424	6.40067694238143	6.21523261285062	4.3571187382061	2.34928994270026	-0.547991690862671	5.86112351346394	6.36491817305377	11.6659616816542	0.654481240671939	69.75	0	2
63	1.66858368575576	6.96260957329548	1.67696077365146	3.30481954527379	4.83333128755868	6.23700755353463	6.22413400919379	1	6.6893175909824	4.85280805717483	5.84258268319586	5.05059526182842	1	5.77143558462097	2.33039209731141	2.83064621012212	2.99618921722951	3.99281684740879	7	5.15936747702182	2.58607979487585	7	7	7.28653075497787	5.68035312419901	5.03980147098877	2.40925525013192	1.12958422811624	8.42129401774877	0.83347227827452	4.21416806186273	9.09409076271233	0.645686488545822	7.90303083671064	5.61856515286553	4.61396830589818	6.12537744954899	4.88069247399304	-0.0676648495130862	0.728800434637345	6.6756931055158	9.54919872459948	10.591998228058	-2.70756082660219	-0.42823547170811	4.35132485428135	98.5	0	2
64	3.94570600459577	1.63759986418694	6.02587737421125	3.11479083235749	3.09873289928849	1.36564857018518	1.62735774945179	1.15344054794382	6.18137432869346	6.37872865838943	3.83374154111439	2.99205141999908	3.3891535203075	1.33698779683623	4.97526332668934	2.99276550523928	7	4.72598048717178	3.65867617412553	1	1.4269828556226	4.80971534014272	3.68418808102315	6.87600916436845	4.5731493906418	3.12468326820859	0.921089022403333	-1.86628540759429	7.69435614095928	2.7591130090112	0.930345652409391	-5.64230934136777	-0.223591532670122	-3.84858184748237	4.92803033913965	0.425485093857777	6.89364450411228	7.49680245214352	5.92152639609468	4.44948010738034	0.0685839333221011	5.29692593533486	6.39900948414019	-1.33463756802217	11.8806317988644	6.65609198087873	77.25	0	2
65	1	6.12702321522429	4.88360341572733	6.96143814942092	5.24993872240546	7	4.4748946158472	5.01124513139355	6.1811248872278	3.11926783730921	3.62899735705437	6.09263885459592	4.7620987516823	4.33402009906375	5.66930798571918	3.65459888500759	2.12486080239368	1.85282484124405	2.81471942361276	2.59672273604918	3.12841754843378	7	6.28177472432906	0.875989334122703	1.87598975032683	3.35124183868452	-0.726799681683206	2.31795190743171	-1.33245089298059	3.75023387391202	1.16591298602558	-3.54915200031417	-0.977545738276902	2.34904775340477	11.6588947481237	3.56484487339653	1.18253572791103	0.642433331418827	4.2167613765418	4.18673618259633	5.4446123743617	5.69454245351362	-0.669832107011365	4.69786244291721	7.8953808961427	7.90865728147559	83	0	2
66	5.47027020960384	1.42582196132306	1.2331376076352	1.47345392406252	7	2.83169748324687	3.43257844815156	2.04380422686183	6.89177837775281	1	6.15027240968744	2.12865576169855	3.32075104163536	2.7762695306005	3.20633006558304	7	3.65355215814557	1	3.36269963644492	3.99885317678369	2.14030867287481	5.08712086322224	1.9190476862716	0.946848660342285	4.02570324708364	5.50801564329492	-1.03829062613128	10.093656664916	-4.87032490895352	2.4696088381342	6.16900160969817	-1.66137371764271	-3.15985720158085	0.46206913879971	9.67828653524313	4.91317529205815	3.13232599734323	3.80413785210854	4.00107666085474	9.99845459288552	2.73170865961206	-1.21138075277855	-0.749756839443016	1.35543969571151	8.08694176136002	4.67200836627937	96.75	0	2
67	2.16397214148203	6.35689896556985	4.40444745800053	6.97245332789797	2.45031369186858	4.92241894988161	1.25910076424503	2.68926999724058	1.71565775757659	1.40781815880219	7	7	1.66521661390765	6.49050713294922	4.74061789935434	6.51641629606083	3.57949969226119	1.49606481897704	3.04025708212489	1.52551807304152	2.07257096035219	5.44564460118789	3.78819970219095	1.35151202979281	4.49000966805535	1.39587132548091	-2.63963824435865	3.66753029729947	2.9822041414149	4.31369071621756	0.344167667998531	2.21707802371428	2.61131970891063	2.26604021140626	0.148086207604869	4.02226054591229	-2.0598625449962	-0.338734764151155	8.61916201644947	8.41966254782361	-1.70423459340678	4.79285235860454	0.670236727478584	8.55295765498341	1.65663828053955	4.34060715545895	78.5	0	2
68	4.45447779297729	1.33688257409033	2.11748287664264	1.28516015724659	6.36440960988031	3.3393534637041	4.60308620512152	2.899784660606	5.87772092065567	3.34074640596518	2.3355188550524	5.21440705988591	1.37310724908717	5.56200591368515	3.58143148089054	4.61398942756614	1	2.30358901216054	1.0745284968601	5.80142522067972	6.81137158026663	6.58601010183221	5.45368869078131	2.75258944095528	3.40465264398434	0.0840232697997297	2.09218008048524	-0.126797875183626	8.45629085784127	5.93022139849685	2.86481815793334	2.96098384510976	3.73374299276572	-4.89159842065289	6.08184825190701	0.70670226620204	6.24350192271074	0.511312286888419	2.21064410685947	4.05532641761352	8.66005168307709	10.3880820702209	-0.120038480695081	2.17866124760634	1.34253329429724	-2.51481670723438	83.25	0	2
69	3.41476707283483	3.32454246117308	1.63610187436411	1.40260580478576	3.88982317302891	6.37112631800649	6.3275730637248	3.11482080065807	5.58213266205985	1.89123102808895	4.56252920793331	4.54582158138111	3.57996214839855	3.27790659140192	1	5.65316091472102	6.2099058829347	1.62815143885727	3.05388644318139	4.03515237280964	1.2845986136095	5.26693024440705	3.64781600475578	1.33848782734183	8.72053525606759	2.4121608168035	0.969479741427077	-3.14509574147765	4.04645677520717	4.24084973352175	0.0482530258471647	0.247753417305442	0.00754045600422071	7.43844258185445	6.06684244058043	4.15386452160781	5.25416288209223	0.022474449616578	12.5706878845533	2.55764225177634	5.714635807978	11.2888812781741	4.58802119238494	3.48437103404412	-2.77429358630402	-2.5235151616921	70	0	2
70	5.46090091844499	1.07054992951456	1	3.13943700987004	7	3.98297759964672	5.49030197663155	4.66108885203406	6.76108143409186	6.38779949109735	5.82878823159626	6.52840868172604	4.26628138891046	5.26711888263925	2.71832201424954	4.26049247468501	1	1.9388901012469	3.93991850179212	7	2.49523256660839	6.15176927069223	4.7307975893685	2.37594469642635	5.15925934549237	-1.73951275230743	2.42223500651288	0.909581848641922	5.76031568218933	3.95873888527464	2.46017353942319	1.38715162584651	-1.61582706787879	4.14116523128734	6.33519702770667	2.85019980681004	6.62782517508217	4.4436117447123	2.43280027630715	2.98608754991548	1.70005254261092	8.57567344962448	11.145070393088	7.20265094607869	2.66231876319205	8.90300616804062	88.75	0	2
71	1	5.87543799728468	6.72656574910248	6.37638142547774	5.30715279194382	4.4147119889692	2.12065084007874	2.13238897532401	5.20222718510995	1.13222929215007	4.05557879022348	4.72239377747762	4.21839917329462	6.83538247435338	3.4506612771129	3.51926084605229	2.04549881339784	3.2113277397823	3.84706964324283	3.34156626802558	2.72942988241628	6.58325523451219	6.27927881703449	1.38300537531113	1.87376771967204	3.49798275587175	-3.52124968187757	1.86950483775287	-3.78466608704195	3.86818487924772	2.73097997639926	4.05666202245627	-6.18892265434276	7.77875408439807	7.26545836098266	-2.25332465206018	-1.63677730191268	5.849239109984	3.54622256292654	9.43695492781793	5.61257116003629	10.0894339124448	0.0187681436458738	4.89435013607529	0.945357724370516	3.67971582182132	103.5	0	2
72	5.30645673570472	1.26740596709508	5.74587707874003	2.87928503506043	3.76347732962141	4.1768682002629	1	1	6.98037951118405	6.1365493145036	4.13477160463571	7	2.39202669307188	1.71277908052701	4.30138295757589	3.62753299548587	5.26390839654595	5.42611868100944	2.2568848525972	5.09360726619439	3.2030506583498	4.8295685465804	1.87071205899914	6.4397715082817	4.97202567202226	5.26486038762425	2.04934712854095	-1.40807341340571	7.31429934370033	-2.71185219570644	4.71308225385325	4.43116133968007	1.34977926656387	-2.04819157630518	2.21277213578249	4.3128358354977	6.44002185315189	6.84371978130453	-0.290758933129144	-2.33701883803836	5.27551885180115	5.85218332874988	4.53441247014738	-4.04988322983767	8.15609946084716	0.526686271126145	73.25	0	2
73	1.80024185318967	6.99974597173427	3.20509935296009	2.8151025140484	2.09780577086901	3.56035378846257	3.4049220869441	6.3161414155913	1.32389388898452	1.58793664602981	1	1	3.84241779584306	2.22902203950943	4.3858494674941	3.63411945278336	1	1.98475728531083	1.69569810717305	5.92093915047688	4.37493900112817	1.60620332628814	3.74452915762746	1.2843944508345	3.96527169250411	7.08491859520013	-2.09971746241639	1.09544240914178	8.81115098554622	-2.77387768092281	5.29588180373616	4.50684263264737	3.56655183703306	-4.05407902167382	1.590474284072	4.44240971051924	9.50631661547057	5.4904468967709	4.72846585783098	-0.413066486270387	2.5773595386207	0.351849663206083	2.17042133650581	5.36619974686476	8.90967242567011	5.21555038438961	84	0	2
74	1.69191513513173	1	4.42286489617525	1.27858865163022	4.85102165850222	1.86600567771997	1	3.79053373770757	7	1.71158570420641	1.29155882945624	3.99371189520906	4.07039006668082	6.71956946227364	6.5244856042578	1	2.07663904412755	6.29813656309943	3.02731271150045	2.0217879399466	6.44439793686769	5.54657834176186	5.95157740511665	4.27236296868467	3.96736864168141	4.27180404571961	1.24982197813088	-0.588884373088814	5.39988291610877	5.32622259836799	6.64304678296356	-0.312783382799287	1.24062277931336	1.79641460807409	12.8987115466047	9.71882136710344	5.94201388532594	-0.0313041654942777	8.06000011265831	6.85027541372546	5.58675778533594	6.67402396145185	-2.34960609171308	3.26102447833954	2.07393082030129	10.6076687768071	73.75	0	2
75	6.23478644172238	2.66611965983218	6.78872916035342	5.41040081758902	5.61804714393507	3.80310097118141	1.61559578233923	1.21486586907976	7	4.74782247567301	6.37807701446204	4.9450989373703	1.54329177690759	3.95252019325014	5.34783059158783	6.21157120564904	3.87773265702996	1.33649225609172	3.91292872511304	5.54607942579416	4.02364316279512	6.31049394817752	1.34663255937781	-2.11020321622269	5.23538607088636	2.6788777602143	-3.07858901960984	2.43954758008912	6.10619560405869	0.52584161310783	0.78080328305237	7.14410244505446	2.00702898304205	3.18904796229914	4.53464545625961	2.69026200187232	4.28309638875303	-0.23622167813403	4.21967150416905	-2.57553967383327	4.17264677232238	8.89016934725516	4.72979616681127	8.67839584513896	-0.64196510916816	-0.336236963047178	87.5	0	2
76	1	5.42308074614211	6.82503049294873	7	4.07688458074091	4.18756279162015	4.8035748256675	2.14086576350762	5.27815360490741	5.18757526116275	3.53046556668035	1	2.64912066754082	1.48794327580841	3.02263188503451	7	1.44417830579697	1.19305735829022	4.42449884055075	1.26560159927584	2.07711583224403	3.60517260277344	4.79871268601087	1.50525830739541	4.10547097684207	4.68490705324638	3.53863190459093	0.875807827033907	1.17682551711593	-1.73610346763495	-3.8222215555704	1.80008533038337	0.39097579756297	4.65967961787165	1.11994642587717	3.41310870926335	-0.230664225873352	0.24361681689929	12.8227414492728	-4.90661216899723	3.88924809745642	-0.00285769911842981	3.2150080907686	-2.16786993418388	12.1026230813745	6.37897359451425	98.25	0	2
77	1.67941721815688	6.99029593100408	5.71770423702846	7	5.24849960388617	1	6.51857457347782	5.11281216897919	6.60740832702704	4.37634672809584	5.77995632569292	6.0947435414938	2.90852388445751	4.69390192681254	5.29021269160911	4.29170689192604	1.7551136612691	3.04858004105371	2.2018193223646	3.50049412682234	1.06923504579297	5.82175480890375	5.56204680294973	0.40687027274269	1.3600038274588	2.60698623413388	-0.760454288160461	0.210310311716412	3.84140736877025	4.48165061064015	2.01586851310601	-5.24025229258532	-0.908197009397111	2.97474055075445	11.6324094326684	2.28786348034756	-1.29980902224343	4.99365169625959	4.18145711222773	-1.85506247331906	5.76681974292385	4.79469737696348	12.3204697557049	-0.0223491280018026	9.22797716707865	1.6739917263853	76	0	2
78	1.67445273871744	5.81273510446641	1.58410935271034	1.65304775234988	4.28193389303811	1.02774759824971	3.17949097912448	7	1.59804974835885	3.87096340457297	6.00058860465844	4.77136726425793	3.75319007977212	4.82325538325208	2.08684708355001	1.64234271750382	1	6.12486193102686	5.30050651077405	6.16448369068032	5.83717615667208	7	6.83370869859417	6.73169776133842	8.71114639746458	5.41245680026369	4.00374119369768	0.937578026504187	7.42421510494403	4.78648429592103	5.43514660869788	2.18004212772032	-4.49542099707432	-0.559002408325827	2.78147569820598	-0.961886380573438	7.74901590786891	4.27607983810425	1.81454867471739	0.363217122679526	9.13260186913902	9.28239797041	1.63596767468312	4.85544577296248	3.58594578936185	1.18350842443952	64.75	0	2
79	3.1111656101418	1.38326834856231	2.60485058409495	2.08977515370041	6.11955010185154	3.97898396685581	4.667303138903	5.54428382866891	1.75147966408187	3.28261179577877	6.15990665812473	7	3.42903929560499	4.11708308817142	1.40397340958704	1.51865256917988	3.06593972179392	6.79074655393311	5.48346613226322	6.0349333357524	4.48368468606798	1.38577025901918	5.14235858516271	0.57693230480896	6.08580583711793	3.25148836158991	3.90379428980199	-3.64903684904605	1.09739007804925	8.62186164679328	6.38990809880638	-0.850611431217567	0.154184290326746	1.18341181797972	1.50309480691557	5.73732020316228	4.09880303664296	7.27694226706371	0.648322493962879	3.51808197850253	6.65925883366229	5.18885535574083	-4.42443595872708	4.43337205849254	-1.54200662044764	6.94635232107372	68.5	0	2
80	4.33192247721169	3.51679198431224	1.06286807930115	3.6507352242037	6.5976234007444	5.11023093931254	2.09170928281794	5.64173917940123	3.86254914871544	1	2.08800916910846	2.94477100232908	6.39719105985124	5.56647320090934	6.66896007064853	2.21692948325244	5.19812212782347	2.5132111446677	1	7	5.96023742363082	5.05798381498352	6.24613046115097	0.0174970504237969	5.89085131352468	3.48836484711668	4.40974401376938	-2.22556306742016	6.48082979535835	0.817926490606945	1.37065112747267	0.675908082308261	-4.18553867619292	3.43102300045201	6.60468262833366	3.78525254960863	8.2432530240357	5.44566399067148	0.0568481090733184	5.23339594455037	1.67516847426917	-2.49225641728145	4.4866231231875	4.33358224423289	4.74928163452907	13.0214386451983	74.25	0	2
81	3.34197966108358	2.14844680463743	1.82592824214833	4.48839269693922	6.0670078377006	2.11483676454796	6.00841039125897	2.04884602824325	2.4400496442177	2.84717742894799	6.54460762731914	3.7122330440239	5.24060741087884	6.63430459176459	4.32595444671238	6.00793434278564	3.75980499187024	5.25083134343565	6.48338276010605	3.5827473007593	5.92324755430094	4.33249866119829	5.45748520591702	0.933459769409228	7.98445528773389	5.84512269428645	4.79998590830166	-4.23942186067099	1.21049815771119	8.37733526676012	8.44224530527899	6.14316440932037	-0.867277357682254	0.396349946842482	2.07485353932012	5.79979498378421	-0.373016680721336	5.81644665961466	0.654795714698257	2.57796447812926	5.80953063923011	5.74165538983342	4.8153300257488	4.36025370343666	11.7743548760301	-2.79569253309523	65	0	2
82	5.80177366328123	3.1446984610649	6.56888695205207	4.75577929756212	4.6201334552166	3.80342623950246	1.69939865901897	2.452764162558	6.74694249901891	2.20225747798951	5.85532259698634	2.69277762111551	1	4.1755806863806	4.40157630965671	6.58320601614964	6.81438008237184	2.25066856095018	3.81588639555962	6.34602754507577	4.68490729676564	6.99548874743767	2.18387682957806	-2.79202333719979	4.98789163658722	2.1390393845248	-2.69730992637407	2.31890573546824	5.16336186575298	6.71844760046042	1.1438337930161	6.8879508882355	0.398115918769952	3.6773090076713	3.63632774988368	5.09700056188803	1.2185368651883	-1.10954693593959	4.26362508247474	-1.35192548983676	9.04707319919058	-2.69428147653745	4.08180874707572	8.7070896660936	4.5146967185368	-0.204039247659593	71.75	0	2
83	5.89847946070429	1.19491827299901	5.65001467942167	5.27763446236206	4.63225929312362	3.73160867775669	3.25510178735577	1	3.19450875209647	1	5.13028852365807	5.13852743790998	2.36311939130087	6.55770105847713	2.80396612021666	6.46257200012856	3.99777718815597	5.34062968771275	5.80961710336534	5.79597580014992	6.69157431439459	7	1.01037097730687	-2.58263582142034	3.32754911929012	0.930340929790941	-2.87896867598205	3.40561162335801	5.88982368164871	6.18615930703789	6.75418925224718	-3.94640181488012	3.78455838730928	2.188287585752	5.10220424688022	1.01954566926341	9.46524176097067	-0.747343301894525	9.66567385400113	7.76814507286347	5.79045041808415	-1.25727237692407	3.07283394884299	-2.3019819713938	8.1636953373221	-1.0768818887554	90.5	0	2
84	2.11964766309882	1.70293162185618	2.86290946255169	1.22422936870279	5.82008513518889	1.99008516314451	2.31682964590863	1	4.96663681042128	6.72665687155868	4.61992872692586	2.3276800776677	5.9288588140525	5.88958155143071	2.02776020390113	6.4372940080435	2.44806963181147	4.71741736779266	4.9753078999591	6.49653417900874	3.89372984915247	5.06913645056897	3.95737681992771	4.75765849566037	9.74227401799662	3.79440410610962	1.49487736001158	-7.62041295722766	5.49789677243194	6.07484542596286	2.28462710826204	4.47904583752832	2.31734882538553	-0.537186434037944	5.22485011278005	1.457032839259	2.39622519966341	1.43921816813699	3.06682700138334	6.14207272356809	3.24663922687577	10.3562619922206	-3.19175703934775	5.15539009059083	10.7749943457359	0.155179409495673	79.25	0	2
85	1.14812472578053	2.40102213952977	3.31673533552172	6.78306728057906	4.01389272104697	6.3176833681923	4.8098695035727	1.67925889376773	6.78009399610603	1	4.94189311361083	2.06195642094232	3.04173643247753	2.26792909331251	7	5.6629444717763	2.17030190834066	7	6.24056755876934	4.93389405014982	6.48491162564173	5.96914614789523	2.36485488315821	-0.997046854744187	4.49270194096459	2.88860042883567	-3.51785942771547	0.642558735134074	10.0331046547661	4.43617262680098	-4.27959656752654	0.901676130418759	2.70907088107473	4.2768766544308	6.18610990686481	4.03807481153148	6.0586773819563	-0.960356054290158	8.96459190110384	4.9345160894901	6.17455821976167	10.8903735284043	9.44566117775102	7.51529548551402	-0.114681206922065	2.36640037985719	81	0	2
86	1.95373448072646	1	4.42031252078436	2.9016050713171	5.35430686101675	1	3.57878675826824	4.13036087831928	4.51511581238558	5.16485048860187	7	1	5.3110926049444	2.93720770199832	4.45089033148478	7	2.82746817577789	6.02762325239138	5.69551485138877	1	1	1.64910032495788	6.76604844473148	6.58552180476997	8.51204543340084	5.48892459710943	2.0002205491906	-5.93669301682943	5.43997973159612	3.57532331962955	-1.66335762941524	6.06847638479909	1.29830863993996	1.78396894040562	2.89718913924646	1.33355876640691	3.83396505864547	1.08013006951517	3.04410055158961	1.36451596199555	5.7113613842746	-1.26468524486423	-4.05281482092391	-3.31536092375862	2.31862248843292	-0.414461050908774	76.75	0	2
87	1.76160815359698	2.02876413181151	2.1482464432015	6.43776644862722	4.5648382259573	1.92491243587436	5.57305337885471	2.49240985670803	7	7	3.12519467555984	1.33772588006507	2.82069912724227	3.32040011036568	4.82032292246255	6.13563921206564	1.49448581353594	6.78076213191403	7	6.99935235940873	7	5.67649523236198	4.67256122535243	-0.850841622274671	4.89828484702718	2.2136574613013	-3.55120332267745	1.06570354340104	8.75035405783286	5.85493779207934	-4.50616306822727	3.24803905701168	3.53451047965368	-3.48457473873547	6.70801667904335	4.06775352731975	6.80344168184838	-1.38910611384861	9.57080462918516	5.19800879680281	6.2351501923506	7.52847834521667	8.73464514769908	0.848534665298796	0.464749895186132	8.41084182525884	72.5	0	2
88	2.31761916638272	6.92180024625289	3.97418455167806	7	4.82289470920039	7	3.62003753937773	5.47347450932237	6.16659016773399	5.50037215715894	7	6.44090401556702	4.69982456823848	4.87161131531035	4.799794541364	3.13996449940977	2.0147817393066	3.53525847585435	1.80597193936168	2.37569458659144	3.79706623374949	6.36129357743521	4.84168911193655	2.53817319162971	2.57743677237555	2.55521644026043	-0.826268758452513	0.0703532432762499	4.92140567880393	1.38264693420471	0.546879306394121	-4.19788950029985	0.0672440736240148	3.11333904766487	11.745152040571	3.96153694407043	0.5211330450969	1.73307903529069	4.5312821951981	4.59237947188711	6.78918570988323	3.84580857150213	-0.505808952956057	-1.26360565295658	9.27836179687998	1.93786308455421	69.25	0	2
89	1.00441522864608	5.77147086223573	1	2.04181349122346	2.40747438864406	2.98532229862903	3.60942199156124	3.91264595537815	3.77421498061892	4.48284755078789	2.3754569501386	5.79768380495863	2.68613906973848	6.70303497930347	5.46443277321215	5.87586086437144	3.08938673852397	7	6.75773138188271	5.07837989500895	1.10153256490237	7	4.9230088916219	7.02426068365581	3.84193493783446	7.4027725291983	2.70479747472757	0.844444500390264	4.81219815688729	-0.649527968855586	2.06223988533151	-1.06977299340581	2.69199614569083	-5.11722773718803	6.84495356558398	6.06960366460403	-0.561907077268988	5.39320315291543	12.6594378343947	4.91942879017776	2.8077981457096	3.33863332623769	9.27462063578789	2.99001795399518	10.2903795166338	-4.26339871189891	86	0	2
90	1.74544782244416	5.06963014217666	6.81955064075459	5.15633626236767	5.44034706037213	1	1	1.05308618917982	5.99304429052812	6.97730376758119	1.6519406891285	4.68755792257747	5.99199806780346	7	7	6.63370692529526	1.43615098649827	2.5621574534403	1	2.86241171011498	1.47891703979979	3.65006713552495	4.04397531957782	0.751719752532347	2.45198888604711	6.21170613837715	2.50869292929274	1.66002402882847	-0.0485757661741884	2.05746257339638	2.55680686562809	0.11487002657088	4.98129600008216	3.32010687581572	6.39373681630499	12.5874611277747	3.79304899003891	0.059840049049969	6.90169257508566	-2.88360921047678	4.03056189634294	8.62896889146865	3.90218064213097	9.38246967217173	7.40107136585906	4.33226924222491	76.75	0	2
91	1.051043743308	5.10273323125394	1.08328326702145	2.8440410106488	5.50540280385628	5.79982938682279	3.45274362716369	4.42255155279285	4.01843462551529	2.97651466073864	1	5.79262173091241	1	2.55916801062368	6.83087996707028	2.65922935134272	1.68071572401829	2.26259769359521	4.31279886451872	6.75039673650081	4.38900311360648	6.12453269812144	2.893064819758	0.312508246175714	9.01785367788277	1.85240098302679	3.88939995308745	-0.424389733468501	8.20674031617471	-1.4668458514461	5.4567696473612	4.13902722541556	1.86459339981298	-0.957304600206375	5.33953574206331	1.4190362284102	8.30095684502461	5.93886876804286	1.32988794408462	-0.126065902967788	1.4066060563535	12.1650695536544	3.42531131485319	3.68595102483355	13.8915509808338	0.820754108333105	73.5	0	2
92	4.3461458202047	1.90775142609747	4.95485903758885	5.66532745032027	6.74028251610745	4.93653614935918	6.18109365054833	5.47439556864989	5.65414627391686	3.75519956804458	5.06095757497834	4.29157711301986	6.73647349036311	7	6.76217562846504	3.89263108016995	1.52234763220791	6.3276134012158	1.90790976363805	4.20170064261155	3.40789936320768	7	6.40815945905098	5.22175086074568	8.88100515372438	3.91708495087339	1.47637671016994	-4.68805357527418	8.57548959900642	-0.480660837934452	7.42117438673368	-1.34518118635211	-5.35351442518558	0.904440751511179	11.7665592065751	4.94165462148306	-1.94440218917993	8.32699003958466	5.85963827883612	0.771548025621322	5.34559082310365	-1.43822336077756	9.38847585789632	6.54161931102602	9.37901719755109	7.53620579093374	72.25	0	2
93	1	1.86253157944645	3.53297445349061	1.72645905193984	1.17460551228212	1.4927691474369	1.97491266946902	2.38430151841493	6.58265273474478	1.34402718423284	5.41345785806469	2.97707074348064	1	6.44978998611734	6.14514464646799	6.56781651064746	1.31256741398791	7	3.09224603268032	7	1.79225973417548	1.81717773957042	5.36333322681724	0.42219467343667	10.3275123726503	-0.791832573596104	4.21123993914869	2.50729453244156	5.80446780765244	5.98143043916708	4.7506414186604	10.5635573048344	3.80880606300792	-4.19605744171334	7.00034543689885	4.76320434073646	8.85356375383487	5.60605272019991	2.46485898028312	2.66210468226495	5.55771325934232	6.21925699940369	-3.28535836878308	3.19322054498904	12.5277330584768	4.90384403419698	93	1	2
94	5.18154800060999	5.73911777592634	6.96228934101095	3.99981555941267	1.51189966718507	1.7979869772943	5.92530678311291	3.18729670524923	5.88992937260581	7	3.6892962009322	5.56212671665964	1.48747530982254	7	4.30921377821244	6.68338264197909	3.08845183002827	2.77395845658262	1.63339852807772	2.95026237918816	2.99575315846072	2.33640469491356	5.70676365177907	2.60464549999744	12.7651466479487	3.2921690264981	1.1904199086542	4.30581822020527	3.17653501149355	1.94365607518056	6.83948631390906	4.97698463228654	6.56643739739017	-2.49415655902544	7.52082310771504	4.37837366762343	3.70921612617894	2.54593154715509	0.61746016853426	1.68732038860328	5.45730662413611	-0.932158214224305	9.47485339570198	3.35996342176255	-1.32577336963127	8.35326338024673	92.75	1	2
95	4.4698176918203	5.20514694149691	6.6005166010493	1.34765934820232	1	2.55944296654155	3.60102794813553	1.58417472301415	6.79813866323843	6.13422806375431	5.44432065110469	6.5422878940574	4.18115634565349	2.71276473008974	2.52252139917228	3.62531033338458	5.50499862688144	1	3.79697847321347	5.52743264792262	3.492614640853	5.08084115648722	5.85178827812783	3.14875096644652	11.699782771211	1.98584029851264	0.944806976950857	3.64509888492674	-1.93031046483471	-1.39055012418716	2.8595537768869	2.56236658676332	1.59708014967472	1.82470256445793	3.39910116112097	1.17522591515229	9.19819664522934	4.01840446170496	8.87722870823444	-0.446361364231321	6.50193138603539	9.48067285505494	1.35214675189194	6.42471940691534	7.49725831260244	6.90361188192147	97.5	1	2
96	4.32319825920544	6.62627363277391	5.79677918231418	1	2.76818877820691	6.80100996747592	4.54438767103727	1.09570200720916	6.96348500063638	6.60746247902877	6.7502744212227	6.29718271698161	3.39497682577067	4.98496013230801	6.53990016345375	2.68716162465681	2.75164017945229	4.34682715708504	3.40677102873824	5.89583935491501	3.74584739313471	2.00364231504988	1.55669805936232	2.79677280939782	9.36357560685274	2.50255790142551	2.56948936368266	4.42777977317391	5.46132499203382	1.01692740962342	6.06249343660759	3.03125692728915	3.76392030645922	3.59114864024169	9.00006201341196	5.21196944923663	-3.297973482964	7.44369163719334	1.44944127022577	4.46691468586118	4.90075147455682	5.99584624711128	-2.71318659782702	0.576803591017019	-1.63823539829438	2.84533517280992	105.25	1	2
97	1	4.88937738635585	4.40181909388609	4.50958753580927	4.86388467941438	4.82009674558485	3.10647599199825	3.99683395082281	1	4.7770511456256	1.27167931458567	5.33932478576078	6.16610800080356	2.43849697072239	1.04270505294668	6.56892583362743	1.0896951338441	4.72628589578492	6.00445298054606	5.57604077365945	2.01869919512399	1.91899420999711	2.42978415934602	2.9303086822977	8.85457130520891	0.36283644796644	9.3893569513425	-1.3986451927084	-3.07175472501267	-0.780720718770666	0.521751472359433	-5.85412194875017	2.18357675921441	-4.18889052295615	10.0462872073592	-0.571685383206535	8.07587055329479	4.05771923797362	6.19891789842102	-0.786323444950513	0.639473510189126	7.98886846940403	0.673448464340311	-2.00737858759965	5.84013522255759	4.73884214195516	106	1	2
98	2.47722179814294	4.30896260701956	1.35636854240531	1.60646322565793	6.20025868172148	3.21426824548572	1.11102779295576	2.8948490520163	3.75375801731147	1.22207531236368	5.84302726505708	4.64924445842443	3.0369342152823	5.28864287933701	5.98326904065403	7	6.41220581890336	2.59097723279703	1.48880772172945	1.02244794572359	1.66471375969455	3.30741285317711	4.69549316091828	0.400779483321228	8.8591845281767	1.00225046680076	6.70792570974327	1.43613569839854	-0.47216710456725	4.8533767317591	2.91744864687041	3.62679598590665	3.54931909809235	4.81899548239292	0.217570441953941	6.35707020841734	-1.14354761863123	5.18815596714373	0.861927094834273	4.78110246191257	2.13760300840877	8.60428545998744	5.41570430833027	-1.18999311834745	1.11129230817192	6.49971218582027	90.75	1	2
99	1	1.09568211016281	6.3632590828528	3.29948636885924	1	4.49748953198472	3.69477669799299	3.83689501686246	5.04913092643279	4.58941488799971	1.65955816347307	5.06753648162423	1.26349396815256	5.08842380157358	6.97526649157477	5.19126467870223	2.957601836321	1.30951251155095	3.16986280054519	3.30642192428983	2.88032146407119	6.21537989612848	3.79979572891375	-0.383254420986706	11.2260918466112	-0.780190169716876	3.51610024714437	4.22081083211362	7.25795442112483	7.03103208479373	3.86422537044104	4.38265235764393	2.56983966437013	-3.26132996996793	9.86392704049776	-2.59555652093873	6.28571931412653	4.74619709596269	6.13709324529555	6.73002896629989	1.6352380774784	11.7384638426966	-1.68887068760814	2.7068465515815	-0.748473033496939	-2.81890213233843	106.5	1	2
100	3.47736998393085	4.52124992101055	3.01255617089734	1	5.0903973822816	6.68897511086747	2.73343595911802	3.05277862264706	2.83591976861529	6.0710339580787	1.18637556504358	6.98868667083549	1.55300424568335	4.38193491950679	5.90351961271428	5.00722507516409	5.5547203153909	5.77875207106844	4.34957687405114	6.62420415843101	3.84567055081446	6.60149551269035	5.2300135205511	-1.71816955162955	7.47379479875327	5.11225675418092	4.47863926290904	2.20523901674076	4.75462724580148	4.28427006942492	4.39756595214125	10.6153267700451	0.665453553300731	1.20697548981805	4.32618480897283	-1.33504996206663	1.71456881430712	4.47501220017757	5.09739841374236	1.00854709470798	0.972849641532431	6.97335626970807	4.97430344336302	8.74695185975597	-1.04765185718755	-0.772079605797716	100.25	1	2
101	6.32638553232141	6.97605317157388	4.56159256888957	1.3887457450922	1.84561905297774	7	2.93982556866534	4.41673754378317	7	4.80559379434856	1.15572202433396	5.07244326768862	2.06284969191631	2.28508070100467	7	3.80743901312528	1.71012338161437	3.89857630084753	1	6.84657717519352	3.57004928796438	2.29089773325175	3.00375178273499	2.9679202188614	9.45234952381911	2.02904189594987	0.417964859439028	5.26197704104062	6.72074609883877	5.24508036865385	6.17179894487786	4.10489619687248	1.92550032416574	-1.58150129093525	7.80521741880877	8.57620972159678	7.01961831688388	2.34303937622204	3.7046208520955	1.4248419826328	1.50139647436489	7.19922172597539	-1.49001517850327	-0.051840665635102	6.28089109130635	1.361287091385	112	1	2
102	3.09742358287727	7	2.30760845845353	3.32367486336853	4.93575701316078	6.89056163304836	1	4.1982037761573	5.3895567487463	4.42153786424344	1.72167050075889	6.94008225379224	4.48501711090178	3.28687793144809	4.337313833446	1.38641914768283	4.60261546153412	4.18301145068972	2.7736244247641	1.82605401963177	2.12950672038698	6.92735975963583	2.79337232274055	-2.52557838022064	9.02872129720797	4.99952593001863	4.61144448851361	4.3058251535949	3.98542283717937	3.54321974325357	6.74487947060512	4.69089832824883	2.80238560425444	-0.0658836431266194	4.91648442643305	4.611938933443	6.46785242446643	6.99743621678673	0.94823334894718	0.10306733561802	4.21397253262414	2.02568224156123	3.65623682896677	-1.27373638823509	2.44352847861153	9.26128410535575	90.75	1	2
103	3.66125767257949	2.22828463052148	4.96502050779342	1	1.15657191126319	7	1	1	3.38148982922208	5.80600496454936	6.05631508309185	4.18752116359025	3.25383819855795	1.53940160315114	6.02007936601126	5.44754646650791	1.05408690727675	6.76120066775667	3.70180234875685	3.85537895712518	5.98445298946462	3.88422583597859	5.94878007337889	-0.399026268229232	10.0528681234138	-1.53908620193615	5.81599185727712	2.80129797524871	0.563000307085056	2.37133717377968	0.739777718895201	5.009264522254	1.91061372283217	-4.76111900884699	4.13237935451462	5.65864923127414	3.69270268502532	5.16143540390843	4.85061307658107	9.50518297144166	3.00899724868785	6.7701394078606	6.35684625428495	2.93546820241388	4.6736421064733	-3.24253005323481	87.5	1	2
104	5.81987302134834	2.0838961179836	1.0808713624926	4.30909716963321	1.07137733763693	2.2272336032124	1	1.604748970058	5.16107598511802	4.19748716096214	7	1.84422109768929	3.2430468525529	3.81487583655066	5.76143355915041	2.7131365635431	2.4194619265408	2.59387225838187	1	6.10560041973489	3.08766259830561	6.55883624859392	4.45470448690699	2.20064797031241	12.993889975772	0.360492878565416	6.16830601004062	-1.79889361740719	5.69376834922295	5.44640994996074	6.63417058821666	11.6689127674845	2.13956644470713	0.888913100854195	12.3185471105699	5.56820054169747	2.96330741747185	5.72009557798314	3.60585467197254	9.87549371278737	0.783514170171039	6.81893154154748	10.4254578954824	12.6985232607881	7.282373751799	6.5521983441025	88.25	1	2
105	1	1.23504473151695	5.00172936617335	2.332708648181	1.07674892712465	3.69070130395086	6.90866570388014	3.26566161861743	1.97781108106254	6.6466944312659	5.05484329663388	5.73744404687083	1.01270838249081	2.42930084647062	6.33549267415172	6.47145349716098	2.75288439108812	3.01224721468082	3.3505554745763	7	4.21466877718937	4.02998432696078	7	-0.327021494022305	10.0891678490275	0.982039955531504	5.31214675142065	4.12942866731442	6.13749306785007	6.0299556466666	9.10303159462204	2.35918080506451	-0.213451019778709	-3.3987511467169	8.88177646740625	-0.300704169683906	3.70364484483935	4.05349498256689	1.35537642748406	-3.1451519699964	0.478208994728214	7.17014800188374	4.8221041613153	6.88764952780836	0.0450227916063175	7.73057819869848	82	1	2
106	6.61450539630742	5.91725484472634	6.54053896053759	1	3.19747006646822	6.68345569336975	4.90080628107086	1.39975442862726	5.85125821918581	5.16950105098624	5.7856697099755	1.43082762251136	1.78876557552317	5.33240348695183	2.09452528099431	2.90636424241583	1.27484534815422	4.07363552658416	6.73471440723183	6.10232709219663	2.3610331927439	6.60556768484834	3.77600963155647	4.28720239326068	7.86920893622841	4.52739182747948	1.70850074535325	6.17355744913068	8.16410733371572	0.738051976195604	3.81963360616964	7.07626319835243	-0.0300077628259663	4.61226591729064	7.08184490405243	-0.799510273421121	6.14496992267545	4.67627745708548	3.82127141562408	1.12048323531071	1.38189399236128	8.79848007519951	10.6476098477735	-1.66541925196067	6.64528012781471	7.97750280530566	119.75	1	2
107	1.57616180217468	1.06371842861916	3.88167371480768	1.39709498618311	1.75163114099897	3.12376921323633	6.81876933361296	2.03315499627089	1.13461859455792	7	4.26954508699332	6.1234833544974	1	1.88938644360519	5.11494251387308	3.33529992397785	2.20167681770424	4.22462216261029	2.57841566537263	6.31819994255229	6.26586684877064	4.0768183836472	4.1839752406719	0.653452049161953	9.25469356696833	0.0595682335427605	5.92187287837367	2.77296403287497	4.66518562204137	6.24204382892459	3.40902497273141	-4.19477161809193	3.68149069958563	-4.0577394650316	8.217377321081	0.0627260659441515	4.6398320283086	4.28712688497399	1.74900836851962	6.15435185217226	0.367525536954919	6.96678335104188	6.12791293362329	-0.676832168987525	0.417752927086762	8.56796283857758	89.5	1	2
108	6.55834089770543	6.81710642108402	7	4.27038719613624	5.27800103706897	5.5962459268462	2.03635228063052	2.71741577532453	1	5.17822026115252	5.65012737213603	2.92473706760036	1.91680292646427	2.71865149118438	1	6.24280509558662	1.96020241002417	6.90935469628816	4.5470665306555	6.22375320174092	3.37144755648234	6.71872959541705	1	-3.39053951326082	6.21869848321039	6.01807734422644	7.07928835001401	4.91461385483043	6.31911426130359	1.02234413737994	4.14187326694143	0.257653520624771	6.60003915830715	5.46113985161962	4.94414419791514	5.62488589183047	1.38472237117307	5.33449894311884	2.85030452611277	8.45693792590145	7.06591171146914	10.4839331368253	8.90867543580609	8.03101647731412	-1.81208065015019	3.94901343969968	92.25	1	2
109	1.17178703329296	3.14456354242698	6.38613509492088	1.61582864769729	2.92844991249045	4.65747792837885	3.74193110230952	3.64914577230934	4.89186471086404	4.08494365629858	2.52929540180213	2.08699860899819	1	5.65772930454749	1.32597061731836	4.27968273670178	1	2.37572041484716	2.1700421876608	5.09319899411043	2.70798338802299	6.69724334528499	5.55342996699133	2.04605352205749	9.15914875447882	-2.90547428125239	7.1571886751053	2.1837353656598	8.50984654069579	0.595890051051836	0.164959336573422	0.286379594274846	1.47672093193512	5.12068933864435	5.66081523783301	1.73868130513402	0.30086416292618	3.5675244857731	1.46047819604607	8.32117931170944	5.84491554228583	9.587514951181	-0.566612943821323	1.98306237760513	1.06592892131656	4.06598738984981	92	1	2
110	3.26682518467103	2.75237362760903	2.78675128633234	1.84117383489316	1	3.89126670259694	4.2228607258293	1.53713325156668	6.6830448491702	5.0656037232363	1.43293404933443	5.10702551528125	3.58083097195559	6.98599079288523	1	3.56816547433721	7	5.93837633617876	3.25336272276519	6.24978764936077	1.00537067074998	2.70488793603256	7	1.27411288785074	8.96061487267233	-3.3838075293793	3.78106075214462	-0.15274903342033	4.13733142493379	4.71887131000936	6.95778233042989	3.79801533096039	-2.14215622801591	-4.86235634881603	5.42122037647419	4.43214885917579	2.6173906580445	1.93604374243913	-0.494385721337997	-2.37638890579242	8.19449673254098	3.27173478149603	10.7163163927369	6.69112733278749	2.71349115041374	7.75804559679809	85.75	1	2
111	2.52788987170375	2.82560161289671	6.44840434975397	1.54341877043028	1.02351450993777	7	1.54927009227516	1	6.8607130416603	1	5.31248345994717	1.85503122687828	2.38161451077108	3.12704855179183	7	6.93389760641185	2.34319569400498	1	3.53704927859399	2.67588488771674	1.99136367289823	6.93251436656326	1	0.705800539003117	10.6908834659758	-2.629520144841	6.78962048995798	1.21941004305213	4.02083616474586	2.77713098107569	5.22494530537287	4.36430705122584	2.27272474964584	-1.45905660448864	7.63869699376684	6.75192486638249	-3.95178279457277	3.53033183808149	3.86329221611039	3.24495942654584	6.49177334282761	6.4055565565187	-0.769632788482613	0.109332848606944	-0.168695226049296	1.47983569395238	96.5	1	2
112	3.55842051155978	2.06220984200315	6.00817558410355	1	1	5.04346567960932	1.59564745596068	1	2.77921874413787	1	2.74582293237671	7	2.76678390417342	1.81537207841268	4.77770557177312	4.86362771700048	1.64471837418787	2.80832569777884	3.30807278218201	2.70278685001002	7	3.39167813546562	3.20480955951025	0.159795610165347	9.71032047159527	-2.52743015711212	7.26341946552782	0.753240645283954	4.99095278331322	5.33548129568325	-0.673550341481358	3.35265498325099	1.67675773002726	-1.81846752145665	7.36423711515237	4.6268682991183	1.70415691528477	3.99066886538244	0.608988113791522	2.36425294984175	2.16008314659489	5.70245683190636	7.62059699118618	4.26742707467357	4.23738510057985	2.12347477625494	98.25	1	2
113	3.85281764480293	2.94342232339582	6.18369642559373	2.02540847604337	1.95728986961049	5.27563845443927	1.83332773692873	1	2.51055359439809	5.87659473903952	6.12021774276646	7	1.99803876500153	1.75732658818604	2.32671025269934	6.80702077851922	6.47949926874727	6.51768322299938	4.39392133028071	6.57577690713325	5.78750999768354	6.95691532130692	5.81099783237214	-0.115869095850176	8.64909566036011	-0.810103107554143	5.59401103833355	0.48187908198358	0.91644425160665	2.03394392830735	0.181704701957701	3.12031758432798	4.455165922735	2.42114924972652	3.89525106695753	6.56394253299727	1.86683856018108	5.36679320036579	7.15033571244397	2.11642393261239	7.63130558246318	6.63516051836762	6.7975530092482	3.20891033086664	14.1124632731254	0.86646457282298	101	1	2
114	6.00704206077015	6.5360891713074	6.65414859040656	4.8477371812723	4.56717792074416	4.06120870365144	3.05649194114842	3.55604850230023	5.78452254191776	1.64769363769383	2.10554157556369	4.47610570680429	4.18714070719846	2.89685850626461	5.25841918189163	6.34658289313834	6.13820876056433	4.53782245980524	1.63157754614784	5.5170310656723	1.939229928293	5.88162179171652	1.50428557453907	-3.14895276170591	8.03618225285591	4.9091797746645	6.47883965654191	8.07257046134352	5.38141497192961	6.4597990993934	0.549318536303642	1.68389859345364	3.29101083794017	6.8088096163543	6.51215336214821	3.99493652394154	0.626198760019833	2.17957969634384	6.28191453767911	3.94551596195568	1.14093499107308	1.39897097438945	1.26861229470206	-1.74926958594896	0.797367608988301	7.56610516913038	99.75	1	2
115	2.94879735477314	1.30008773336072	4.18165567276725	1.63963955150853	1.50639110897068	1	3.76321863725895	6.89895693519966	1.15220362392686	4.2676670826633	5.08505062959831	3.45897444676139	2.91249677264305	5.20125645250483	1.17121590217481	2.68836447632609	3.06754296936481	5.67436705754733	5.55676648467247	3.96667792650864	5.63718447806767	6.04616603271712	5.89136186411615	1.65814076568228	10.8395922904298	-1.99414659803707	3.61292587366005	0.343601133414052	0.212316063429251	1.98516010590536	7.34399620696895	1.58315943198682	-0.0553803585878326	2.10740861175856	1.62269004284397	3.05451693474043	6.37503719416027	6.10283874400863	3.8796371272039	2.53022131363328	6.15708395590537	5.09619102134947	-4.27341983111021	5.069801315761	-1.42576574666054	6.48790281839549	81.5	1	2
116	1.78415112763986	3.56881236966788	3.86549136589298	2.66163167701578	2.57669725908383	6.56329866313827	4.47893885228591	1.80871005273555	5.00036230373673	2.26329894532046	6.80978496378718	5.69167190804518	1.87367611941045	5.828687227658	6.61346457776213	5.83637754258506	1	1.97787095256994	1.75656669532584	4.06267301297872	5.92486590408754	3.95328088899685	2.42181741136544	1.31598866409446	10.4295120119332	-2.10296702120444	3.97777955319606	1.28442238498976	6.3207219686212	0.958530644432564	5.39064942309961	6.51096782968462	1.44928523385596	2.29550690309654	4.92300969944444	6.92206543687604	-1.80348323162088	5.28738477285147	3.8535225831137	1.7611479123311	5.69333921276137	3.66038134363582	10.6498313633058	10.8984221682968	2.95186686701557	-2.3398177786134	95.25	1	2
117	5.23772858438177	5.16100039181118	2.32885877097693	2.31155789423417	4.98732230196632	1	6.17936047693868	4.29846591819068	6.16024544985561	2.25263509917812	1.97205714379879	7	2.52964057617369	4.98395935319884	5.40511233861298	5.62483216687184	3.35737309599212	2.21241387907343	1.72289038436505	6.37973153001245	6.43168092133769	4.4291465130379	1.58166566450491	3.09938036000205	-2.58638238972155	3.75175949781533	3.05859570777778	-1.98483057801785	0.595977229942085	4.50380524256175	1.88728648731656	5.41600239239544	4.82960691421148	0.851845740069256	4.96919295467865	-1.95854883388812	0.532560103433747	3.83952086683143	4.96058001480151	8.05176776311825	1.11641626061487	6.56098509649543	7.7895094775733	8.1101754825251	8.65901125710866	3.5629660261113	96	1	2
118	3.25457633297354	1.97529938068682	6.26825133959335	2.49821474577861	1	3.47243897899473	6.47622273869022	1.64252788202233	3.0644698350751	2.68212711621317	4.85410544617565	4.04700546276205	2.51661079893785	5.10845499881556	6.48534653630909	1.76930701009678	3.34143504891679	6.27600315894196	5.66058219337945	4.73799617127941	2.65269345230353	3.63797265171544	3.5508783616915	0.733369729247295	11.8523842488961	-1.52666562716283	3.54159922772984	4.48597538592419	2.65567796403926	7.82853572380036	7.49688607816877	5.5290166534353	-0.106814440915623	0.571157145941242	1.43273575937061	3.74291637020874	0.0468046829513613	1.16560938199622	10.2848167861264	2.38889124969819	0.11063103987561	9.84882420251151	4.64646536934582	3.3874521526881	11.1236847585648	-3.41894658284891	75.75	1	2
119	7	6.09890066038121	6.13044113565916	3.50568622996729	6.83466307634242	4.45342617937938	2.85723704406994	1	5.43767509972108	4.82578401537595	1.1994499728158	6.23973896409125	1.87664031301333	1	4.50064131195781	5.49528402500127	3.55467048474218	2.64151472720714	4.98477155296563	6.47325410418855	6.0371441087849	7	4.26283002724691	-2.04016652033337	6.4971488058758	5.20329845746797	6.30864485980125	5.38680561632697	2.22147221553266	8.33636834919722	4.18631261617399	-5.22137759608816	7.30089694409196	0.261400435070405	4.36067542895023	5.74886829721675	7.76571205232692	-1.18611398997772	-0.789558841311799	0.717423535925356	2.25816418047831	7.47987766156959	-0.680266122620022	-0.785023271596419	8.22066900261266	0.462722640918362	105.5	1	2
120	4.50429417771095	2.077107995928	2.29587080735021	3.63310225848312	2.10765876818603	1.27509245654931	3.62967457159846	6.83506096017418	5.87449285315425	5.79395913014914	2.55369237328793	1.8808233029719	1.16524882844233	3.38034646756437	6.48631089399591	1.49916622737572	3.19490896872263	4.90789405804347	1	7	1.06485565215592	5.87399664478764	4.3178437221217	2.47046782011692	12.1826217394612	1.0253336447069	5.79550355061554	-2.36485585431311	4.25808570628175	4.99838968025155	7.27747114204215	11.1734150370558	6.06035188966437	0.532238848368996	5.40318655806243	5.89381137849745	3.28425263807633	6.92295578724638	0.84638336358225	5.10184728968177	0.945545525064092	6.53541578042316	3.99038060507534	3.48688055467052	7.34814878809066	0.793228249899912	83.25	1	2
121	6.3302956243678	4.05806305892581	3.21584555688663	1	2.66937957069989	2.47240943529273	2.60365104750583	3.77574908664023	6.82470054878148	3.05125574564792	3.28140493184635	3.13189755792201	4.98459599243293	6.46891409043154	2.67900252805697	6.75240747098762	1	4.94450058158212	1.90609295912361	7	1.45448881800685	3.94354787592374	3.59620518274947	2.587496545178	6.87808825410468	6.87003261672867	1.05987621311367	6.67344000389785	2.98135266661465	3.19877362681156	4.96046018010005	5.40245551977799	1.85845771618869	4.99647669310556	0.682149669407045	3.11425756464953	3.11146842110011	4.37286908474823	2.41562080510953	6.6727717139304	0.350054040151535	10.1839336297541	0.18005865843794	-1.60617668991546	-0.506768587002167	8.34730316583966	84	1	2
122	5.5961847366053	6.42255231535426	7	5.03287154009626	1	5.86601753750108	4.82310048145196	3.21908368642229	2.75969708806883	3.8425741576059	4.02817559469243	5.58153098416152	5.43337438563956	1	4.61765284603907	1.45548125049808	5.9329506988907	1.331866711026	4.53801600986554	4.51525976858959	5.09831412968588	5.3877429105876	5.13128691735793	2.35418165683748	3.50926711470158	3.1410927385714	13.0437729118899	2.78800449063132	3.94437112492168	3.06463156036394	3.19456603205746	3.17349676413676	3.69368758282178	-5.97830192626015	5.65698917370422	6.27133786738998	-1.45999761406369	3.42516433965361	3.89154974054162	2.74735598760768	3.22735339169772	-1.48705755424033	3.7721826231942	9.17233502498467	11.4424557339287	7.08281347860721	87.75	1	2
123	1.23444050939054	5.1647360307514	2.09693087399142	2.44569155731944	6.55376373552659	1.79388474356189	6.06509582322492	3.5656539982404	6.89493192807598	2.62034901826551	1.8838187285181	3.82859187733455	3.65565301528767	6.52987655247609	3.7013298618601	5.91395127123234	2.51803707626141	6.20535748736434	2.18397992968198	3.27991155662886	2.02240525357892	6.26482813452837	1.13497496034407	1.53890602631555	8.91488546958488	0.863649282725379	5.70966763323134	3.73108409192828	-1.79003668463163	5.8043735625216	1.88600032134175	5.07281207501278	3.33852560438625	4.42695446170416	4.7860563099641	3.18808133443056	-0.422851113651552	5.84993961316725	12.2104939605743	0.568822035210667	6.16890466635947	7.52108793183277	3.46550610195108	-0.412466784471661	-0.91525983331263	-0.705690931681614	81.5	1	2
124	1.0330666209635	6.09989118897593	1.62190042527426	3.41851489356549	4.59810002581192	7	1.94110499067961	5.7712183014792	5.92653023361623	3.4542051799228	4.30197280288993	4.6807446631046	1.95536138899972	3.89475531318183	1	1	1.29617164871624	6.18071269069237	6.29535743911834	4.40448273256032	6.82893245659633	6.7248238174677	2.6096790913925	3.8224337979163	7.21388420378719	1.48410700279994	0.359737828804997	2.32479682397006	6.98107682207915	1.48129983636884	6.42510071483936	2.12250389959282	2.40977519528397	3.24302059783118	3.7552006909338	1.17934040060919	-0.336246824927294	2.57585455349839	2.96493683074132	0.327184357508566	7.52206839676206	3.64370032544186	4.63177345689782	9.21308461066594	0.20157712819365	2.10238822645742	88.25	1	2
125	6.86157230775349	5.24203698252698	6.08123960425981	1	3.70667835409038	1.90550956913405	1.13084507368029	1.22501984469607	6.62922879101796	3.77873073298827	4.60903826845609	6.2432634237136	2.90012400273838	2.95136722040169	7	3.9785245433547	4.83333004049294	3.1558404494335	4.53117703402053	5.61649428404149	1.28947720431295	4.38904066060764	3.75868627367349	3.45360995278466	8.61955368589338	10.0883391601219	2.12532762174444	5.91790218984073	6.15416638045356	-2.21843859438196	5.32661086848331	5.42181023412978	3.9577940010802	-3.62390755655756	1.24705670694572	3.83324322578002	3.42471090082968	6.23135780314234	2.26434580630327	-2.22082438897022	-1.42400181248486	5.92501639542158	4.10679347995449	-2.99835265930806	6.8044755854976	6.25965037079564	101	1	2
126	5.10173606469325	3.26203312678869	1.31593899286536	4.06377355825411	2.69575921065995	4.02351864433911	1.44126502463599	3.0326107869871	6.98385478184072	4.95786338952523	5.61867043797212	6.21075181033785	1	6.84119378126564	1.57141339780457	5.22917474576291	4.34860187587533	6.31178385228798	5.06055505214898	6.88458848979662	5.8441823573437	3.42931604940642	1	2.24814648453422	-2.94920364036105	0.217523092210009	3.61205017613302	-1.02371265856283	0.405001091670607	3.64066508250335	2.2527617334382	1.45898613418463	0.406808168866372	-1.88557075097028	7.71936527490497	0.454498109166443	0.477470860136491	6.07104297229051	1.82817502103384	1.86615343111664	5.86663291004682	6.33218904193938	2.96152494904957	0.859240579722653	10.2144358962792	5.48174027092017	83.75	1	2
127	5.36758356591042	3.61731258858269	2.88277495126627	5.51296820446984	2.65211624223578	1.77222974195029	3.19673908531078	1	5.69529905426677	5.7723475609744	7	3.48284759798647	2.37632731500666	4.94588290159894	2.0998237328388	5.56107905950947	2.82584909488867	6.16166217592007	4.43547917408599	1.09930006967354	4.06522462277128	5.81187793872744	4.61699773134207	4.80367300491572	-7.75287102756013	-1.00989392098911	4.33884850348911	-0.163438305148586	4.75405209450177	6.05755066131089	0.564355046610721	4.84827769207563	2.90705269558928	-0.685827938202928	5.04684438194837	1.00824796893338	2.25447582719139	1.96361451712937	0.361490825419311	4.92137657795209	3.32648103444824	-0.986106981315168	8.20410055690582	-0.889006806314777	5.34299792361723	0.371805515176959	91.5	1	2
128	1	4.61898194248107	3.00318395057289	1.97623120950248	5.92442120856376	6.66089019068677	2.87178555897352	2.60054390062889	1.55426463691374	2.69033296523168	3.12543083684542	6.91892698204992	4.02433530708773	2.01459327033573	5.17902751059591	5.56670804830373	2.23008169788468	1.04849983570131	4.59121517795756	3.02852344581653	7	6.53323173121216	5.3857706540772	2.18112880601575	7.91298107060521	0.192922789942159	9.30998811760095	-2.07750803843641	-0.421359335049047	7.41207098527876	3.9953470636444	4.60188402285974	0.252431098512333	5.87588089144025	5.7952949499062	5.54670641124773	2.26495161979383	0.489574004696678	6.3046412778322	2.71879408527596	2.92816609755249	6.66116964781406	7.00039356387293	0.716487155402812	6.26804630462338	1.67614652938151	82.25	1	2
129	6.157229797569	2.95426947148427	1.38355845791365	5.97225496825356	2.44658727199055	1	1.75144579915945	1	3.80461349879057	5.00682049533516	7	5.51485953658998	2.32665523140113	7	3.90807593159234	4.27671340206083	4.36718085810725	1.3329690093501	7	3.48010157551789	1.55260753098861	4.99681441195099	3.36453534318328	2.51490465033476	-3.87479615547202	0.203393678602609	2.46662928908224	-0.426912060046262	5.24628482671266	-1.68929293651834	4.74990874962544	4.1473932299566	2.50399689219163	-2.7400709512028	-1.75419309198507	3.88062551994353	-1.03523621085596	5.10779332535117	9.51714381991305	4.58186322506249	3.95358261068146	-3.79782468673268	0.655876067431106	4.6830652800758	8.02737963789834	8.08295500050417	101	1	2
130	3.76670155622632	3.90553927998215	3.2191536886536	5.10773765083072	4.51105353236943	3.66508937347549	2.04202670624079	3.7227773846953	1	2.28956458491956	5.75088024640444	3.37847340026744	5.42443558070771	7	4.98261225473836	7	4.96576801330089	3.5697085332557	7	5.65580734187842	1.56250385198716	5.9631784607923	3.13411304988181	2.64544085766855	-6.06175036465011	0.863889528263005	4.23985987017839	0.153647008931092	0.292045115230439	5.46719396644128	0.630849955623002	2.55609070089228	3.05805016792105	6.03655056546745	3.30384580277189	3.08242804437277	9.92288352852353	5.79433544964773	3.56561529138428	2.02785695022194	4.29631528107904	5.43075093549153	9.14226721162304	4.38148761830162	14.8947254714848	8.15287974084899	93.75	1	2
131	3.98022935357801	5.09195159476002	3.60016200358738	1.04779001086471	7	5.57616070043222	5.73681480090865	6.74228063814641	2.05392314058003	1.26289925649603	2.76355941040133	7	2.14901208779268	2.34038744171538	4.20207235292903	4.93457917521478	4.15585759959397	6.18669358208497	4.87692144966416	1	2.42595690108998	3.45557014007265	5.7815595128377	-3.03661138807368	8.37967421488495	5.75355889522721	4.72445567833596	1.96652210603107	5.37195964207262	5.10800867300496	0.935907883093663	3.95851808147828	-0.405019584165958	-3.17215536250905	4.21461478120098	-1.08729573407121	-1.92820206195347	3.18538228278941	4.33382601420719	-0.373659833101245	0.417025624506246	6.9243379348501	4.45078719060425	3.70545764293757	-0.439291166602857	-0.619637346898331	81.5	1	2
132	6.75780221602349	5.74945160666754	3.95288957458733	1.47694242337518	5.31640975681956	3.41808920876451	2.79520921038299	1.73234193694007	2.48927479952826	5.56216220136112	3.79485182548862	6.48241731107514	4.22777952423093	2.4865250986648	2.24898828947386	5.01613353741111	4.47673940152118	4.59107192814938	1	6.6194451201263	1	2.51816752815812	3.67889190431856	-2.31159362231518	4.89599150959472	6.29562926321987	6.60988055054535	5.19581392691725	5.86043981005276	4.46468861884134	0.505939599132642	-4.80964775333353	1.74078484044987	3.27161378134902	3.39000986833959	3.19925977014968	8.1667886482492	1.35612630913446	2.50308656117098	6.46370419797655	8.57865225799235	-0.386642785134672	1.57753261239093	1.11136852017704	2.32939888180254	9.79282665000214	95.25	1	2
133	2.1656933510048	2.3511095235063	3.98930443887849	1.87913820212508	2.01746162356605	3.63550441833291	4.55052020578188	5.54758882375701	1.09367659340014	4.46766245596906	5.81882920221373	6.8432961557546	1	5.16482272588095	4.88352924107945	3.31438560489942	3.48970155410258	2.09739916550453	5.75727957688893	4.99101287062829	5.07922330043417	5.57495803047286	2.53768295576666	1.58424273372156	10.7461178450143	-2.07777283264424	4.02344118610908	0.437029427188521	1.1941292329335	0.960401300803026	4.55140088434549	-0.593064887316932	0.84582076675226	0.8330521563063	2.62211371540642	2.58705122113259	6.30714845365161	5.42194554131657	3.32386377207148	2.61219425059567	4.54791215706328	5.07388645523903	4.60848636212853	4.86554420100913	-1.25411355102456	5.55066097965136	69	1	2
134	2.99605601227955	7	1.46679324067324	4.569596042925	1.69948609167223	4.06816203431191	4.78947555545941	6.5425344267761	3.95206516850831	7	1.78892983966392	7	1.75535061747217	1.47890145055509	1.40944083445422	7	1.26818656924937	1.13802602419944	2.09405771242721	2.05825491307745	6.45590177185542	6.99521634696213	3.8735340428358	3.74380132474766	3.91601338038063	0.823243245933966	8.42513943681242	3.52194088059642	5.4367464478461	3.32705735025106	-0.947831520396746	0.486192889367996	0.602658371743005	6.4981550697014	-0.821647758692894	5.26767998459345	6.38423021066584	4.93034332180973	8.03345700689337	-0.818529192763745	6.215255959971	5.43660708164356	4.16725422412613	3.11971145380604	-2.90413439437446	5.23056180176287	78.75	1	2
135	3.6590752251998	2.74803073405745	5.51590654217037	1	1.58783254424104	6.96010008036708	1	1.38382314165155	6.21162105101841	1.46970726770566	5.21511604550436	1.83663118355391	3.87959927668669	2.40814240711203	4.78713417751899	4.90029170630523	1.93422505325102	2.77935900407152	3.09596868121349	2.42667424923374	1.43298100242317	3.91861510978946	4.24854810207293	0.36885064418605	8.99669114546964	-1.83902074648985	7.00469517406858	1.35789016177568	-0.217464670545898	5.22007363786548	-1.05776429566275	4.72518844675992	1.77454020286688	-1.6242418779079	7.54676108683641	7.27366443604042	-5.08436173286398	3.22698360128665	1.00963754423969	2.87330912849911	5.27429449680429	6.01159398203626	-0.74059998203178	4.10918336390436	3.78302697410794	1.03096257802493	87.5	1	2
136	3.18046134771493	1.25478915142345	6.13070707371002	2.63190797751489	1.1669125748199	3.53140156862885	6.88735835896722	7	2.96544434491001	1	2.12855045212314	5.084586418565	7	3.690446377091	6.5484003292073	4.80626474268293	4.19009019129272	3.27771549495226	3.27213966243967	4.45292548702594	1.74699703790607	7	5.43369138328667	0.525721121694154	10.5838180580326	-4.04961296095324	6.15994312174728	-0.114422476709059	5.82217254779578	5.30458771874823	7.087476668218	5.70893167633252	2.80319408276034	3.76659899953457	4.91463974635437	3.87676981559262	-4.85109621558372	5.89713108152879	0.541154114820984	2.88512583913361	2.48002346581177	8.63968308478773	5.61377763610427	-0.748614963136214	5.75538879605687	6.35747880866535	91.25	1	2
137	4.95575320343691	4.32330130318617	3.59229705996118	1.97442728301571	5.94720464132248	6.70458734510788	1	2.33051420841465	4.95033292314027	1.68966415264121	4.34626099842479	6.56755088265022	3.94342010641837	4.7345427396115	2.83622516770353	1.44784636075815	7	1.93885048572933	4.90184080946483	5.46083475015993	6.25760345069607	5.00763021167736	2.02607311280433	0.177573734449323	9.92810666487865	1.91940971767636	5.49996646742788	4.02011378993266	5.42151916838358	2.99914476531625	5.46201210711388	4.75219512345445	2.21465010845073	-4.74051451212682	4.22700144359484	2.96136351821625	-2.82975440134811	3.31619496890185	5.2573912404467	2.74359317967879	4.7738900761034	1.65543909017221	0.457183052374603	-6.75790947191962	1.32357129337084	7.61256438371102	75	1	2
138	3.32694626164479	3.01211356905137	4.62603856069401	1.12593210272602	1	3.31485373117087	3.0297225045344	5.19812903179114	1.77190447911653	4.99340129539989	2.51908324405784	3.52240900713153	1	4.45305576991374	5.6146683839452	2.67670556627996	1.75940746891298	5.39743736236374	4.7647916510279	3.03454310528176	6.48956866068139	2.72081577544874	6.14575703232806	0.765323337326806	10.9971650521265	-1.3342609048424	4.61904035070507	1.90387049691793	4.63967161303053	-0.612528058064059	4.16854642575209	5.63393434902086	7.65024480580738	3.7593348886688	5.71851161750089	4.09754034698994	7.75329182635056	6.33671258939926	0.418998764443429	3.41437050203199	5.11386203324893	9.77016263963196	1.16771094771306	7.4569915579147	1.56251194939478	7.53370360169316	65.75	1	2
139	4.12148676356416	4.50503051443437	3.39737237353613	1	3.41291395853219	1.62474781099491	3.64883034213946	4.35571366282719	5.48580419796672	3.74989850510838	4.7609922910463	5.90338533087983	3.73865748033029	2.7926776174073	5.4206895324503	4.51286406870624	3.86085215273778	2.12060017402307	3.38351701156716	5.97856425690236	2.54361989427151	5.9700039992237	6.21312424651847	-3.79908493392242	8.92184393607105	5.42928485249132	4.40087669362996	1.94025341087514	5.90505445067188	6.1257996766427	1.1497502950812	5.53938103450731	2.52950068938483	-0.4248970206498	8.44400023012654	5.53830154547804	2.21711714588073	7.54906848331297	4.53658124867963	1.47135145372464	9.40230858996769	8.80585211963898	-1.94179255055063	-0.838422668192391	9.32510849993964	4.47183414149182	77.5	1	2
140	2.17326398281753	2.00140253800142	5.2434359666662	1	1.86603256718506	6.15750745383747	6.80438818471724	4.0179969250951	3.09020333208703	4.98699035072611	3.27807515088632	7	4.30183542044221	4.00816662969039	3.26465359359955	4.27459559626115	1.91831373851905	1	1.89973950112516	4.88017628042026	6.86652986771892	6.70172672011433	3.36880798342511	-0.155077035749777	10.1153412136623	-2.9717772167405	6.35887229622086	1.26933909890501	4.35374037907344	2.49789372567395	6.64274782524129	0.889776861307928	-0.051239191230525	1.38534518190882	7.64771293263106	0.129660902674766	3.57755257025103	1.09683090990126	8.50219233392561	0.533915768475389	2.5250303355021	8.1271146742743	-0.0528154753809122	2.74607390821692	0.154680019165092	-2.07088462007512	90.25	1	2
141	5.25628355369002	5.1451909761215	6.57237668945502	4.1706902895633	1.22264037815742	4.96693428645121	5.46913795195911	1.234288920403	6.82506329451934	5.34386594730839	3.22443201183022	6.28825350661006	4.29461542636893	1.97190602800063	4.40093603583121	7	3.56961717565813	3.6789644875603	1.44188483307816	5.67087088886846	6.02988676324912	7	6.41096980487998	1.67811243196723	11.6447833337117	3.18327051419663	2.31810362176939	4.12534085067273	3.59020505306626	2.69547055591706	6.97645731361283	-0.115598684963764	8.06174215921699	3.44467751606989	3.83841812360563	4.32918207026091	-2.41967931872109	2.73439162812527	6.12432455526924	0.412302516804772	4.10829923096262	-1.76641492906563	8.75522633648527	4.04511093386901	2.88783933698441	13.874132262158	91	1	2
142	5.22323479840513	2.85370070188351	1	4.63480910723356	3.93278279118359	1	1.17501004701046	4.81657675258831	2.50178761895057	4.53576514621142	2.58353819135842	6.12156058153905	2.62100155865817	7	4.8778095295095	3.47430111859064	1.68277417354363	1.48976232210213	3.71594108635015	2.7540956890191	3.31134994643976	7	4.33146643018153	2.43246416558467	-4.42952298173816	0.661240771108081	1.59367459262771	0.402365327628782	5.33223588319718	0.488921134709603	4.69869353965532	3.53144106744913	1.56003932347775	-1.82741112209066	-1.5718763293731	3.94301945385945	5.20426123967457	5.0555077514788	9.76550272134363	2.33031606187454	1.73273747241399	4.31887170144163	5.40616586209651	4.98046331709364	8.4994654178652	-1.29527961900449	99.75	1	2
143	5.39212612594465	7	3.78405077978116	1.99657679242944	2.02481727171394	7	1.00144426637803	1.6837396268224	1.69884881313139	2.19426119903396	7	5.9983088994906	1.65915692399726	1.1030176718468	7	3.35434573298439	1	3.62794967616697	1	6.31105598108956	2.2711117269215	7	2.95669540704091	3.68852845427949	8.42279306446266	1.51813956468345	1.42147698209105	4.80750660095576	4.35441723398669	5.45038432495433	6.29720588358015	-4.75034926431657	1.61838330245518	-1.87281875905538	7.68845482923544	7.58804693128306	-3.02406096216185	2.29429514037965	7.23221290088518	1.01875158699999	2.03229828794635	7.14310076862581	-2.51799601700488	7.92865825293208	5.97915278925177	0.824828430841569	94.5	1	2
144	3.56212050858049	1.87391402300132	7	1	1.47231682811679	5.92907431846848	4.53204845084568	5.66837302699724	5.41854350030804	1.54871421749363	4.76836002174113	5.58058330231502	1.25011759810376	3.80441955463252	2.58556269455533	4.58992787362787	2.80168630266734	6.72184422437832	4.3649884031857	4.28939593235895	6.19829841417541	7	5.45992299564688	1.25148778099293	11.3116461771598	-4.78177463465286	5.71883845162703	-0.336956978528243	6.34368852691133	-1.68999025769567	6.31332806954306	-4.96408559522172	-0.911792257358824	4.04779751385189	8.48671050586397	-0.000476860265190782	-3.09642724769649	5.93370877161788	7.3403783538939	1.78748985952496	8.41655631231057	8.82050439783061	5.7009807309874	2.19085092940741	2.73259182101743	10.1771545507526	88.25	1	2
145	5.922592584939	3.15567779429416	3.19048329050638	2.46032870106259	2.30623907239418	2.30663264719793	1.09630932181087	5.07787156292022	4.86604263078743	3.83686072236095	1	6.93274727952753	3.12289328594102	2.71258442352241	3.98614202275825	6.82855088258328	3.65529741093329	3.58269701604832	7	4.59561747889541	1.27696261759862	4.46125964318614	7	1.33266699458717	10.4461786155473	1.68317981075435	5.31191778790943	-2.15639363302785	1.96256606823512	5.06300640442009	-0.581108753321426	3.79058292403104	-0.336407958229186	-6.08751910955047	5.89535934043425	4.28598236879772	3.27227682881858	9.30961153258533	-0.317468932064861	3.18120251250404	3.75008840820815	5.01946708311185	-3.58661542581126	3.83951373467817	9.94928045946522	8.21594007968974	80	1	2
146	6.75737350495273	5.80006009676043	5.50518107288702	3.18740459320155	7	4.27508258278224	5.72512068763232	1.18316375191095	5.05746400398557	4.72631942677613	3.19740268217243	5.80679894118301	5.54409719190645	4.89980627753938	3.71387541473575	5.55971725387554	2.38961595470191	2.20900776730198	1.03748073253597	7	6.3346209284442	5.422068927925	4.91303772012138	-2.18702475082895	6.65914039527789	4.75315260677785	6.67824047862102	5.07833521040496	2.22131808821237	5.3114063268722	3.89812069673164	-4.55849189402044	1.58375698565497	-0.219987402127122	4.47876128004733	5.18756264364096	7.74187151784031	1.08951896309454	-0.542440971788511	0.393546614662818	4.40250157175386	8.1994564224976	-2.39538727711244	0.0165672295909898	8.72561660586381	0.69047730206514	82.75	1	2
147	2.33223581340235	1.41050341437984	4.58264411464393	1.80078253682342	1.59287443104763	1	1.5718533778341	6.49723510556085	3.80012505380808	3.33813810420818	1.27121064204536	7	2.25596688220345	5.15391776877262	6.16935971250743	3.99879058059478	3.55988063498313	2.32709354179087	6.21221552090188	5.2615460832261	2.05036564192185	5.49190192065953	5.88007668241623	0.850480690867573	10.8510020928801	-1.53006096441395	2.87498225553595	0.871453285794871	3.78114968430383	8.38609991158578	7.78282198091594	-0.848023609361603	0.292140831537604	1.49363822663078	2.36499451497566	2.77480061385533	6.18372012352262	8.05555061085222	3.5218015058005	3.38347912400705	4.13576240541722	4.06316979769292	5.86141077935936	2.93532652085359	-1.83922820872664	6.23078935584496	70.5	1	2
148	4.87678953315356	5.56166770228752	2.43805126074133	1	4.39865311720113	5.07199988301517	2.00253236815953	1.14199448244985	6.15946338999624	6.70906715735283	1.52474791027587	6.42379286277859	5.29808849424211	7	6.57471616699014	3.90728123886065	2.09524114620904	2.59046450894433	3.34880020030363	1.67079309522431	5.71407031039879	5.64429677175146	4.54524009361623	-3.92490528844745	8.53208709715523	5.62605432989274	1.37818564430428	1.59144651091753	8.7621850013993	5.3671352079324	0.618901457752545	5.04535768923409	0.181680381692542	0.192327496459419	6.07706045634496	0.491352367181185	3.04349495332893	6.76949355316232	8.42479053861423	1.59502277793518	5.97983902925874	6.87878198828399	-3.78873888852536	1.01612526600612	1.23889860019828	11.1850988504388	91.25	1	2
149	7	5.89251251225053	7	2.11728767176791	4.17864806686974	1.78446855725694	2.24397179807825	1	7	5.50063761211135	4.15326745742198	6.91543519605216	2.39140067682497	4.05135461236054	6.54956445858673	2.88809600035474	4.97545387989047	4.53877178441294	3.23924495852097	6.07854819343259	1.75233080304952	3.87162130015896	4.42460730254587	3.19402094939932	7.94900613250951	11.164319775765	1.95100869922922	5.1388550990857	5.28167931656016	-2.8674116258744	0.0397300124380032	4.38158144901608	3.93465889810172	-0.94276120070491	2.85695281510815	3.17248886951363	5.89513656736134	0.79387624445241	-0.383083268420089	3.41652528117413	-1.17821283600759	5.42286912512541	11.7114580884222	-2.94800615753463	7.14351206708717	0.566755423433101	92	1	2
150	2.19460342796618	1.03730646211022	6.40835432994022	3.13731393138205	1.53384124049971	4.2483682487622	2.32001982353715	5.39557781456565	5.74028489101571	3.76825015129611	1.98552637198394	4.44801515799707	2.42660121168697	4.76942053404778	2.41775472037633	4.29340603821389	3.22965354347721	2.02258413397401	6.14117722195619	7	3.29949193912452	7	3.62258863274998	0.106508611477825	12.4093366330486	-1.45723680385343	4.10564438023156	2.47021517064831	-1.3822152351841	6.8075608068449	0.400227058293602	4.53731344441322	2.38837779123269	-3.2196925076925	9.1094383680513	-2.51199149792442	5.87587063471346	4.90289491649544	5.07872082175864	5.27143489605942	0.461634176143381	10.6780612051335	5.31152087753172	2.21849862582735	-1.48951781686916	-3.16394324950486	85.75	1	2
151	5.14146141124466	5.21551525791362	2.44617428318074	1	4.33699096583156	1	4.34964999070858	4.03342469923472	5.07166421860494	5.25738744381129	1	5.27426815399318	3.73011120104662	2.63476875113005	5.81037359715288	5.42911478247843	4.46547300985358	2.41527059100497	2.44656859975118	5.47787578659282	2.14507567603177	5.37462813363587	1.43192528133574	-3.33843401251517	8.07104812938687	6.48261390183337	3.70512802200499	2.05984619758711	0.984535182719842	7.07983677392133	1.81740218944404	4.76720016739551	2.35871903439487	-4.28470918961508	11.5580625731917	6.75944418083565	4.14006707009189	5.36532269748121	5.14069686825711	0.46786174893848	8.95463166550692	9.88347290321401	-4.93280702781616	-2.28997145267325	11.9238241547437	4.47869600378011	91.5	1	2
152	1.609433302304	5.98818475813332	2.88722255282227	1.82484355226228	5.69408947079548	2.1988971626134	1	1	1.66708643366391	1	2.8304915725004	5.77410786876887	1.64634680671457	7	6.61122528578715	4.59351704366734	1.55876690050747	4.9649660861564	1.5086663193376	7	2.32972452786939	6.57538953003326	1.04235702679271	-2.20745579568419	7.61039547782049	5.49272000299961	6.13093823199518	3.29937828459843	5.35088260997326	6.6139268769537	0.0159585461772073	3.32016832566492	5.97004632585127	5.40837010680574	4.97920604411522	-1.96788098008189	3.51495723388986	5.6369607358102	12.6072757119667	3.368189741854	3.07409382165933	9.80680717936569	-1.91788222948082	4.52345384902759	5.91342533615605	-1.29321918222371	73.25	1	2
153	3.35968904510439	1	2.59031077813205	2.00123509876976	1.16675008152473	7	2.97619230611299	3.39121836469244	5.76628753130344	5.45915675319424	2.27263613685766	4.88093557097823	1.0479326505148	1.82773883013055	5.99162087323652	6.67853301370913	5.30944313241185	5.73896279513939	2.44380771513622	6.02621138379446	1	4.13254789595594	7	0.354407825333341	9.85259676988717	-3.10077779578054	2.30038188807553	-0.0622218057467216	4.35231129452962	3.46476859462566	2.64572349716771	10.0781981404074	2.17763546176618	3.77680541293537	5.23750072566946	5.6102226719765	8.10239869653932	6.81315369505461	8.45121166792227	-2.32543473493382	6.3525781119886	0.368726677832408	10.701764164223	2.6195622172739	2.944840735964	7.4913605827001	67	1	2
154	5.34994144040174	3.19180362922463	2.96327699198927	2.98205036487458	4.97781259452013	5.48545755472952	3.38773389154467	5.89284567860434	4.74286086155213	3.75872017023821	4.09818317476193	4.39199391275616	2.79930327900612	2.86235927432176	5.1689934567063	2.55061547968599	4.21701852401009	3.07099727967305	2.90236682423689	6.31830044054901	1	6.20786403339712	4.44279557482206	2.36811759283664	-2.37888476245064	2.70688146816564	4.51159903665048	-2.79788496384117	2.10065039835822	1.59065952001727	-1.54407931578985	4.55707690412408	0.609618593829617	-3.37766250794926	4.16006181261353	-1.69120646712535	4.86516238940393	-1.45606460955282	1.64909402343589	4.16817386441937	2.78465114874389	7.76182226005545	4.61147827528858	2.09734943423495	1.89246914283399	-0.272918130345473	81.75	1	2
155	3.6476301006846	2.83485171197191	5.81043742899106	1	1.53894495708886	7	1.28594368218687	2.14950322728813	5.12985624984292	4.68226325700704	3.52492224991542	4.377469355419	1.7015009560782	3.63594728017805	1.52305869107464	2.7391687581653	6.32919926890371	2.86624696733751	4.3898060962817	6.59738019825547	5.36519339103266	3.87538133817328	6.50341899853658	0.964813376419015	8.93790743901728	-1.69161876505148	6.37207889333783	1.03156384144294	1.69984214305942	2.28790760774765	0.196593571899339	-3.67077036963245	4.59027530640865	2.54811499303424	8.52772231483499	6.75774017672153	1.85735538820496	4.29205419035049	3.21307437300164	0.893468972128006	8.37469595325068	6.44031090732607	5.77409363698287	4.49198600290993	13.3173124653322	0.802704599877206	89.5	1	2
156	7	6.74153067828745	6.63200739410337	1.19702521715519	1.04497765427434	4.93379260577347	1.07073166516796	2.8191919984291	2.24697461934262	5.73404531967591	2.62836921434399	5.65496111196359	1.6875097319953	2.94839261267736	5.0134837360602	5.59703480609669	3.81478854682556	2.02350524671835	2.24683261113077	5.48136800562368	3.81685026843468	6.45591601546301	4.76497299782315	2.83717443347247	9.87141384569142	2.13862443803181	0.0270128460561018	5.11884469366296	7.06100695549001	4.16320238624457	-1.43541042291291	0.196596309567399	2.52031853134135	3.92651449265685	5.80609417338534	0.272709143400127	0.938455399824878	7.0009359839826	6.64701121667974	6.58179793860077	-0.542324495881621	7.200432846123	2.84293945549434	6.56980307950067	2.75842823849215	1.49183142816852	72.25	1	2
157	4.41332054624283	1	6.01971912196009	1.4475921932182	1	1.61562142842725	7	6.92730868966642	2.19649639056442	5.84280652839048	1	5.38323976337753	6.33981628427994	3.10426761092566	1	5.97262662678525	4.0201379072491	7	5.12485140354682	2.91354009050774	2.77179432138973	5.48336281648772	6.01135083469108	1.18188405834647	11.0677319816899	-4.24964871516393	4.6218742064678	0.487331044716636	4.58774160650338	3.37266808464385	7.88680680305424	5.47857270310654	1.14734719440497	-0.255009387238009	-0.577442938420146	3.62616857515025	-0.373302698257942	5.52204127618553	0.894862166388384	5.86756611828329	2.55290531516936	8.1873876520609	4.96102499247799	5.49798921861618	14.2582083265075	6.18362787406205	56	1	2
158	4.42475391325712	3.54993292834359	2.6006064491335	6.12737771316438	4.42022810942121	4.22854188923564	1	6.05966102506843	1.81604919019264	1.50319071578967	5.80556580629008	1.82446914890141	5.3392859441448	4.65506813620204	4.22757592042751	6.36356172983976	5.5622295314842	3.28253867829921	2.64073988346788	2.90815254933498	1.05917640652405	6.27438833464846	1.77779317674129	2.13469727526136	-7.13813304736655	0.946114749420008	4.39956223016763	-0.703556989995056	-0.719779512401808	6.08641107073081	6.89077447830665	2.58388857445854	2.65562798240697	2.42959749452828	3.05739950014045	2.3103337118146	8.95066070868621	6.60799414455748	4.35451968382238	1.9415057856315	4.15828901735593	5.37458485265942	1.18366051711369	3.74040142187727	14.8614201301699	-3.30240502027978	79.75	1	2
159	4.9729600703095	1	6.452890183619	1.63876559519717	2.16206551513132	4.9993770668157	5.67489081842191	1.09201208851387	4.76387340091232	6.50507760951988	6.03789792934599	4.25131786041031	1.53389844638231	3.06378355538925	2.24282380223889	5.61525255920687	6.53613514212824	4.64199994506367	6.8968234447165	6.59363913199402	6.05044871554849	5.9918753886501	3.64649971695257	1.36720661140563	11.2474513442422	-3.24225255164728	5.37356446468981	1.59583738322815	3.65748527716376	2.64107974126082	5.48074796896412	2.40559630787692	2.97020737456057	-4.04436783822539	6.08935401482505	-2.13171230075428	7.59706358515441	-0.651780635155511	4.37507475163894	8.3486453097876	3.21081449082972	9.54757521971776	5.37183709424434	6.19441998734266	8.44477675033848	11.3857729528306	86.5	1	2
160	5.61676600495712	2.67639359308699	1.043332246154	5.63107369842163	2.68968708158549	3.15302586638641	3.05289705929119	3.96633772730767	2.18151187730534	4.89952504195453	3.44612191766169	6.97441679743019	2.74218708392824	4.74227229450802	2.28944271785691	6.00750774537888	2.71612144918976	6.35871452113349	6.69725458445877	1.67766865228893	4.07734788843045	7	1.02541624649028	1.29110651483626	-4.64072508106111	1.59217250583848	3.96901535094201	-1.58992471055879	4.38859953049089	6.59909337257826	3.83875332720436	-5.09059778530581	0.238076854773219	0.881706941709594	7.01660912248271	3.26230778835812	0.98446244894575	5.50425791874785	1.23562276563122	0.567690735003678	6.61455168349826	5.01402233364194	-1.71044447291745	4.71489714077972	9.32900117968057	8.88881257572625	82.25	1	2
161	4.71760177247248	3.50905247028877	1.87252939076407	5.27770682014283	4.20572004278272	3.66980572642739	4.2913347061076	6.93777981993579	5.29097009690409	2.57451420587981	4.07844989302539	2.25428180122582	3.22864909895443	6.57258516659518	6.17974311086763	5.68881538887458	1.92257090520006	3.93889199619332	6.14152446968978	2.23304829927026	1.77985270697112	6.45867436153349	1.24401166787889	2.17937897605985	-6.71128489163583	0.0167866265067892	4.23016314287873	0.795826952226989	5.41667427633311	5.59316221158003	1.07747633615507	2.02220813541631	-0.257701336892293	4.44270088541436	2.82517007366174	2.60914652700863	-0.840893621067479	5.63002051210676	3.88446494831208	1.96792718413582	3.0513359906421	5.20919875828051	8.89261930621208	-0.101952230286078	13.6877497491015	8.08600995841606	88	1	2
162	4.61660741955785	3.6521652757821	3.45872035382553	6.15741043507407	4.46781037791349	5.33222553548155	2.61725329720136	2.48173336478279	1.32583397456312	5.26745748592625	1.16767525377128	1.73545824457722	5.37182562135681	4.63614966092065	5.49259837444062	3.0029395702453	4.51790999067642	3.9926870670619	4.18224248116029	7	2.84487795990551	6.04274220817052	5.63834437350359	3.95503915342391	-7.83573102770159	-0.655954580162131	4.62271439493264	0.546434930096133	7.74663236337002	-1.15120045578795	0.566324561354948	4.4356652109849	2.35921404047266	-1.43682120417878	4.19500461977953	5.09496965924238	4.25370715859396	5.01378670858217	2.06521834290872	2.7111557713882	3.40114446945159	6.05829765078914	9.79569923232128	-0.90197784565794	13.2315924324666	9.37812391826645	71.75	1	2
163	3.87700535968473	6.24659089125872	5.00482757456215	5.20746496129198	1.94280366647542	5.26077469904536	4.06152551772802	1.28192269778667	3.92363869095955	1.60031547901577	2.13978692728655	5.3113511939664	2.78478062701681	5.26335929291277	1.89797367757475	2.34240239671558	3.28308781844211	4.74870584892163	6.00366951028419	6.05109883282618	2.55538376984351	6.88855381992509	3.63866910220967	4.32805425463079	4.65055009617235	5.41144412570285	6.30334908358288	6.07489394399491	7.54929130603347	6.18585059872648	2.74014836326113	3.24937106970446	8.14568457482926	6.71486079821169	4.03936860285947	-1.06582812557572	3.63226496684471	0.844125970763797	3.71679586292876	8.50989521851265	5.85317909425985	7.18368580736633	7.43459431850526	7.55179250102523	6.71831173926498	2.1456683125708	86.5	1	2
164	5.77263136542098	2.29287568266555	3.10550782224587	2.1664068557515	4.58620085247291	1.35820970817556	1.43706893203766	4.18279600829063	4.55197197837562	5.859099125691	2.01839059173162	6.80441371881837	3.73292471889106	6.67252139368409	4.67285894351396	6.35334886086903	4.05098307045767	2.66456165543444	1.23616383437249	5.17811298878052	1.71526404955735	4.42693306463363	3.14973256846552	2.14677480617568	-4.51314883955838	2.87577853176303	6.73795954921203	-3.21730878865772	6.69335133680908	-2.58855631054585	5.52250057322405	1.18547033612348	1.98887381801522	6.36487647306271	3.86264248659222	3.19813563365112	2.85335871195349	7.70135269194674	1.26084957911539	4.99499543153898	6.90995803606188	2.05498609184581	3.37547142043496	2.33472819637719	1.90372185712611	6.40890787405003	83.25	1	2
165	4.93828303754043	4.62313888629319	3.57832951111647	1.36651693891649	4.00891339503214	3.89995986992086	5.17061069402831	5.60426402350193	5.77159005703815	3.59327505254118	4.74782496735189	4.36658077922512	2.62498541576098	6.47193917820927	5.84925921768127	3.82170494849318	5.77398286542745	6.1874095262065	3.8971864769154	4.07530108679318	3.72999212584081	4.89756283096578	6.77940262233861	-2.72487981320181	10.208340817544	5.20592932219204	4.57636973251856	4.65172890093913	8.62159936838598	-0.34027110974705	6.34835199581069	-1.34218609535841	-4.96758112046567	3.45803958715651	4.38994836350306	5.3654663818624	-1.58301745522627	2.59741670411653	4.74732523927316	0.771761651441442	2.19126069574968	8.44930909919613	9.39308741234895	6.56782337847938	9.91640777594844	8.79791892199421	88	1	2
166	6.36505292813403	2.66233761355765	1.20220353091261	5.32570446185319	2.38851256204649	1.21164770462504	2.822479748025	1.65879448159582	2.27933186142179	5.7651154013997	5.93845329188013	5.1932054490031	6.62877032792864	7	4.19674085226766	3.61332131298243	1.59746608382127	7	3.78434887679246	2.9966305262549	3.2876858882989	7	5.68930558074369	1.62449173423395	-2.98703996628583	0.876751633939858	2.5980090263864	-0.658919489071423	6.11571867885884	0.172181022018708	6.13906131750192	4.04982881438215	1.72009131965538	-2.1343868857411	6.13782139953431	3.50944460515016	4.8837787010752	7.11011962083602	1.22560842910668	2.89753100026041	1.64923064793906	4.83601119367373	0.561278023471623	3.48295742584653	8.63431953082482	6.96075132488548	75.75	1	2
167	7	6.87406427209435	6.56005724531078	1	1.54525772244505	5.79328512600807	4.0826654200236	1.61719497937315	4.46654112626122	6.29248448326364	2.75477652417769	4.92635761420569	2.19867286976569	2.68361559663977	6.32801323926706	4.24093388988599	5.90694432618626	3.82681258301309	1.90806933967588	5.67631396737184	3.16045581490209	7	3.39981771485103	2.82830126829815	9.50182496433585	3.56971821162724	0.507577424511285	5.16309291188046	3.40701182704654	4.13203653658083	5.4448581476664	0.423149227196459	1.19133544160138	5.84003534849142	3.72227575904978	5.79420488055645	0.466542735771477	3.49960855920931	7.00063286605794	7.0255387186307	-0.106343633810758	10.0198785506758	2.38901712973851	5.12474532126775	3.20734373512845	7.71469955164128	87.5	1	2
168	2.49270957483511	1	6.90247690886149	3.31087179593834	1.19013189387956	4.50651455807343	3.28011458619935	3.93789048423836	4.92367455377682	5.05383885509124	5.94038905978423	5.1619913141324	1	4.72659008718768	2.01167158959171	5.22142759583902	2.21607665014684	2.21363921853332	3.64836149360199	7	1.24430016077125	6.60071044149737	3.56040827180541	-0.0557938698377058	11.1329205439011	-1.16295638636938	4.19807538608138	3.9709140643201	6.9916669425205	8.17152603890234	4.38890895875362	4.86354051439169	2.68638396736458	5.64361003480675	9.12230524302439	-3.06816049962974	6.20732309120052	4.99237004031397	8.75469098532334	5.03018936702378	1.27855270060787	10.260244694923	-1.97972199615957	3.406228158095	-1.41929251842866	7.02989186066161	81.25	1	2
169	4.9424039834715	3.6903869516289	3.95226143031854	2.90267651863701	6.0887098554153	7	3.09656695566069	1.525737511755	4.74123964622819	2.31982766561853	5.54637286242064	6.39770072230025	1.95966172298994	4.35161310665626	3.89305751289202	1	6.43063371526969	7	1.24459769424693	7	5.65554347048221	3.67018244965204	5.56369538541013	0.755634586867134	10.9133094546213	2.54208903861519	5.91382721201463	4.18532276910247	5.58953488508117	4.10009285215267	1.28055988234731	4.14912550788455	3.01675763906273	-6.87449523582251	3.48081515891597	6.46404269399743	-3.32267088754215	3.79134463958797	5.20909787479142	7.74140422842701	5.53836453287901	7.42608849704291	4.93838679514867	4.45526579746219	-1.31322112624056	5.14273259020848	80	1	2
170	5.14158784363638	6.46015962243137	7	4.05069009168842	1.40408026142509	1	3.80794946925756	2.60362326789047	3.26870418903139	4.17325587922466	5.54716517974564	5.71216929574431	4.15934496029198	3.19877639695886	3.40811922986506	3.18941527455885	2.11785684151019	1	1.31066187860733	5.79735471818547	3.38661795590273	5.57174415741191	6.21191509518249	2.48352172661039	3.70365165582857	3.78236916903334	11.2654090873931	0.873991883643187	4.98746212112988	3.45226864991303	6.91451628350122	3.30549344720778	0.170011411943434	-7.03269148416119	5.53791738690883	2.48635750708274	-1.37144981346694	5.22362786285726	3.54152419449151	3.01643527451729	3.88355447925837	-0.392429330784945	3.64483190134863	9.44151181870167	0.286776968746071	7.79405832298688	77.75	1	2
171	2.3426547020167	1.73526395606338	5.54722025792006	1	1	7	2.13602417314948	3.19689606375795	2.8215888821096	1	5.88661832092234	6.12088760602678	4.10196587820908	2.31305943357311	4.76196529897042	4.5113707797733	2.07922162531318	2.8852091105746	3.83385759904312	3.04475611200909	2.16456290416351	3.59745420914451	3.70303373117977	0.842715781266769	10.8628114156217	-1.72015052018671	6.32281566209622	0.850933306802814	4.41039554655937	5.53944421518254	-0.139082395941763	3.56088080489744	2.15312653642955	-1.42282356559633	7.26049672927095	4.15062517635599	-5.14029411285037	4.01390187522888	3.83321200768549	3.46661629152343	1.95854952268286	6.08107890492334	6.71966138927557	4.79892063249916	-0.708920078340726	7.0259130855071	87.5	1	2
172	5.63280065316087	1.6342428434807	1.09815879098574	5.76537255447857	3.29184029371055	1.00598712781492	3.78478600375746	1	2.36789469817102	2.5630333893647	5.89037707297511	6.39090473375727	2.15162592888319	6.13267925232627	4.55026285550315	1.91107250313024	4.27959812654937	1.47602683880882	6.99874823680079	3.17618751068418	4.03275969067154	7	3.68121475176801	2.47750048796873	-3.17224522016488	0.38980496584669	2.5305216573055	0.55220826417615	5.20826828736552	-0.155883785541335	6.04601241522991	3.39875837634108	1.71404724784405	-1.99119768359734	-1.63613956577866	4.41917922887281	-0.963387748424468	5.26396328626206	0.0696134233811559	1.5017151369012	1.04668780875019	-3.95432750313602	5.1721140973264	4.03391318528452	2.82950545231497	7.22130125291462	93.25	1	2
173	4.37149178306315	5.54521707242288	6.44471378493157	3.18400420604754	2.36752717969466	4.86168911980104	2.46956845069386	2.49384821011384	7	4.41909104811283	4.74486214193856	4.74134255023187	2.99610566842209	4.48160581412255	5.8070846214721	3.97895864276508	1.66333988850233	4.47366249014009	3.56817946991796	3.81670371409113	5.812372281227	7	5.95199739797967	5.17424431545753	7.04718836913637	5.90303559105969	1.87232991364486	5.58240582357712	1.37805949671705	2.98088357708905	3.03479999473754	3.79628188157214	-6.3953604826835	1.34327252128951	-4.17460563797361	6.78825552522621	-1.83691184482307	6.95659438282923	4.50818706045555	10.0822873739668	3.23244645479565	10.279821273035	6.25045089468183	4.50046457134849	8.31544270672496	3.46914107829366	85	1	2
174	5.73462560791241	1.29018114902158	1.95457278109728	3.1556096478782	4.28161541360871	1.62837571800229	1.27457313306926	1.67879254046987	4.83004270430332	2.65181935666554	7	2.907330007907	2.01521718055214	5.59310268760193	3.1034921291113	3.83221873843045	1.85568898168974	6.37992105034666	2.27226256404067	6.37923778901005	1.58282873104981	6.40922036120982	1.61482925779368	1.44588818674518	-2.90745469772994	1.22006051219026	4.49123706409892	-2.21202354702304	0.702944356257876	5.01745724385419	0.0404809876235365	-0.389160024221002	-3.26657092436491	1.10786908023054	2.76026929850689	1.39898323290634	-0.893193528358621	7.4236366701437	-0.20784087638368	2.02584413227666	2.45527239323183	-2.99322242286842	-0.878357216572925	-4.29183310641894	5.24645488593804	6.6977702379762	82.75	1	2
175	7	3.23248542702065	3.41778873897253	1.87525791249636	7	5.25703622147926	2.20638029016377	1	6.16317601297226	2.46066001366854	3.73686011393572	5.55473873889899	2.51379930251173	2.35326374132915	4.76427145995267	5.81959534789248	3.3973313302119	5.3970112281955	5.17312859584692	6.61797518435235	4.94661392503621	7	1.33189592239982	4.24098469091013	-0.493464608319892	2.68345087444186	2.46459456673932	-3.94588587264924	5.74721109793543	5.51678396278471	2.32917438529986	-3.17424814480491	3.26955769056251	2.18946287196077	12.0258441705681	-2.70430510441826	9.24229295732781	1.67358841614872	9.96179954709314	-0.53173665314532	4.87617115167616	-1.92287691601805	8.41253346230065	3.13179590667754	3.90346367558848	5.12633347452399	74.5	1	2
176	6.05134897973607	1.26640701507988	5.37143962028637	1.79243117524302	5.51813858869532	5.89095669185969	4.22323266420607	2.65769836435805	3.92589435089511	2.74735674647063	1.56122421101305	5.03311890750211	2.29483751161012	2.20327274963251	7	3.54946051935044	1.65481244800686	2.17073787829257	6.03928479588277	6.93491698067318	3.06867736737034	4.07660350740715	1	1.14697362271987	3.27924274443729	5.0810044251193	-1.84466110750295	6.24531156721437	7.39393747245473	6.68853438033162	5.605138571233	1.92071027449533	1.68498984563682	-0.651693400968792	4.93963499932649	2.77360827693171	9.26534044907633	6.4305974905363	1.22129142909092	-1.79687549872904	1.30313472407622	9.76133067513449	2.36615548504644	3.80686379883978	11.9754030508909	1.50748364357628	69.25	1	2
177	5.76327229385265	2.23453825978242	1	5.88624714253054	2.80815052877319	2.55011473084005	4.2227268400013	4.789686968897	2.10538719240216	4.70486127986663	7	6.51121004913369	4.6928980850314	4.36340732742825	2.68872841953746	4.46056827365912	1.643563952596	7	7	4.82801798132591	7	6.82842272226427	4.54350486589317	2.59774513228651	-3.91842724406362	1.71962383496634	3.99143041313589	-0.969859160114998	3.52571113642266	0.0133037718392495	2.2895385558994	-5.5657354177899	-0.0670499971614734	0.238888083837299	4.62270090266404	-2.70287327095372	1.35238346075931	4.33489282466613	3.37652710084517	-1.70482359071209	7.45240717811007	3.95607127379949	2.20218427506475	4.02265663888657	9.19768964324509	6.59969933075105	81	1	2
178	3.99408571943717	2.69025892244832	3.97022908198368	7	4.97094946588241	3.95218935698208	5.44641952804042	1.67389209590222	6.93539527810201	4.15167106072214	3.49354618939428	4.87023358124901	5.53102892893732	5.2467524311626	1.9690671998183	5.56185398582959	2.18725538347497	6.0867801135848	2.65136093457195	5.80166558573745	7	4.97330782041595	4.8803090246942	2.67367708767647	-6.80684576859038	-0.329108493354295	4.81572519771834	0.966595396350268	6.30700110147002	3.84231531346948	1.00294540697051	6.22722671097544	3.30996477898471	4.9547128681388	4.4159941143117	3.99586107859049	4.83760891758382	6.72460872370151	5.34939909175638	-0.268745779629808	4.13692711851151	2.20564451630251	10.7347976734308	1.22294373589862	0.37321409763856	7.9083161578098	70.75	1	2
179	4.37356131685777	3.02230909851785	3.08851707371293	7	3.47230810773908	4.88843739606545	5.26366067278563	2.90666328636346	6.54048356838294	3.32862365994123	5.87530387140132	3.15083134097382	1	5.68072683855278	3.68179231122588	6.04404239004355	4.23706858447548	1.58670696013883	4.12574513250925	6.68476815585811	6.73699597144551	4.92796577569415	5.36772112656439	3.99643915376496	-6.65725652070498	1.46226496294566	2.92881866629644	0.315772902448545	4.50294250833436	-0.991180442860722	4.74461822488685	6.6205942326146	1.95460422885056	4.25209955209691	4.29733702710089	3.38974189430508	2.49092619596376	6.68160254906946	1.07506416575952	1.24162261821197	9.30938412988803	6.24323455284964	10.3107845032988	1.21662819832152	-0.941869805999431	7.18247747910588	65.5	1	2
180	3.37274509693229	5.96181107529169	5.50494446976767	4.75704847434413	1.50703733117805	1.57043092883769	5.83528589190236	1.99238367839086	3.04050856239756	3.74556726281731	1	1.28530316581486	1	4.84309026162593	3.08684716404919	1.88487354953021	4.09986552853978	2.49181948411688	2.66508708175549	6.54534292720678	2.43608724567145	5.4176680105758	6.69018248902905	5.03597697654226	2.49759905041426	3.937819603145	6.9736224732729	4.06200415030298	5.5207046783964	1.36406912804738	1.15216808130018	1.58216437962609	6.32149543844991	2.00569229582075	2.83975877081524	9.45144489839828	0.534144991605223	3.67278712822725	1.74025566112843	-0.718341797980527	6.50107905884953	5.80228127991224	3.68746382604372	5.70223379895617	3.70540386830563	9.70212927078227	72.25	1	2
181	7	3.3228372990589	2.77056743909008	2.38905026733311	5.59452210157839	2.37857106316384	2.17082693229096	4.17109386047793	3.98519773784617	5.65935118794846	2.23104773952949	6.40374843445758	3.53882649517242	1.75406157868723	4.44552044173138	7	3.37927410002611	2.91509505319053	1	6.02979609221558	1.57093917053492	3.14977318081594	4.62518807910204	3.00310149969811	-4.04515079716108	1.77345952826665	6.2506291392789	-2.70377208500816	4.85362488742963	-1.07712148838319	1.61802995156821	4.20732981928565	2.63375252573285	-4.68009169380529	0.445191048378433	1.6883240670221	5.00627777491275	6.02916798802272	1.44207353298318	4.82305122967913	5.82965884215823	1.3546329691491	11.3860497653162	-0.172811387860991	0.824520292095885	4.40881853138669	71	1	2
182	1.44667076050977	4.69681731573422	2.67506276210431	1	6.64715710407696	3.17955796537918	1.1874949636577	1	4.21185515065176	1.2649306237236	2.19647901683899	7	2.13057303227818	7	6.2099164212093	7	5.87238446762147	3.45557259906955	1.49684255913936	7	2.96956525983928	6.21107665399736	1.57312468296756	-1.82001974739865	7.59622445885696	4.75031991492526	5.51998587607158	3.70683893033299	3.90082043304805	1.62240538228804	-0.425596078888878	3.90805744314957	-0.513523079777113	3.08607467794357	5.32648410897834	11.3723584498071	4.86103347725016	6.19423221791883	7.56226652181428	3.28729809484893	-1.05783816352313	8.94902105110527	-1.33600069717464	5.12447485536551	3.20140775155574	-1.29785078129982	66.75	1	2
183	4.36322491741107	6.19596700265046	3.22350277939076	3.65533581903402	3.21319283599095	5.79147339582632	3.91634750949304	6.69449186815585	4.1225233094909	7	4.48175241934338	7	2.65877209685633	3.86127258836512	1.46567869806501	7	1	1.10001774062516	1.78682342632714	5.42413904591231	6.41129392686309	7	5.07116739386946	2.84412016205703	3.89868335935785	1.27869643849797	8.51049504814888	2.65572356554958	5.75965042604657	4.31493897225605	-1.44999005263757	0.136525002388959	1.38787316408211	6.66497011048178	7.67010680085377	4.33911023199771	5.74312146994515	0.953609056465005	9.45181201998299	-0.347948406891728	5.39065029376008	6.87007330854909	0.782623351872695	5.39142075997665	-3.07337469535682	4.16900474072486	77.5	1	2
184	5.92900372921115	3.88751294208827	1	1	4.79855798477126	2.97802937439664	1.94597435842939	2.8333836384623	5.60552754553634	1.19759427866481	6.8622188379057	6.37896787987926	4.73743105480123	7	6.61001790618536	4.07651467012996	6.96271625199174	4.1449844221288	3.7377503473369	2.17787557718845	5.12292490883919	5.56034808349632	5.21475167542108	4.10588307219857	-2.2247091325538	2.76743600521908	3.71923028670141	-1.67239574148911	5.21871185898104	2.02775152785197	4.34590935984902	8.24967392552103	-0.49799019822677	6.86485587168643	4.11152655212389	-1.24770277342319	7.59227610772781	4.32219326349524	3.71969863829239	4.62092692577446	3.0831480714575	8.93963791493108	3.77135098268828	6.15391831945523	-0.2955940594662	8.40533647335841	76.25	1	2
[truncated: 5 more columns]
