# Supplementary material for: How Are Mate Preferences Linked with Actual Mate Selection? Tests of Mate Preference Integration Algorithms Using Computer Simulations and Actual Mating Couples
Source: PLoS One. 2016 Jun 8;11(6):e0156078. doi: 10.1371/journal.pone.0156078 (PMC4898694; doi:10.1371/journal.pone.0156078)
Supplement: S1 Data — Newlywed couple and agent-based model data analyzed in Study 2. (ZIP) [file pone.0156078.s001.zip › S9/Aspiration Model Data/Aspiration Couple Population 01152016 235556.csv]

	trait1	trait2	trait3	trait4	trait5	trait6	trait7	trait8	trait9	trait10	trait11	trait12	trait13	trait14	trait15	trait16	trait17	trait18	trait19	trait20	trait21	trait22	trait23	preference1	preference2	preference3	preference4	preference5	preference6	preference7	preference8	preference9	preference10	preference11	preference12	preference13	preference14	preference15	preference16	preference17	preference18	preference19	preference20	preference21	preference22	preference23	fitpoints	sex	algorithm
1	1	4.13190303408623	4.86460988787899	6.21206588372612	1	2.81946579508809	1.07605980760339	5.12416929443225	4.02671537245161	4.8820148704137	2.70435834456278	4.17368610244464	5.07481710207809	3.56022276783427	5.60425240740193	5.22939028275113	1.80916420605425	7	2.53650831441336	4.85098741043338	1.95687071099437	4.30548068927611	1	2.86309893747815	6.82229053043917	1.08792788672726	9.44377740317994	2.58485068699335	3.5061588488418	10.0317955627964	6.19192460235706	11.8091111031195	6.78736189806579	0.142340912721943	0.585839071796007	6.74518495517542	4.5767868482691	1.62738574841101	6.02231316044892	2.41922334122657	-0.776151751060696	3.64241298883855	6.52267676480995	2.15983585842353	2.79898258770532	6.02927279852555	89	0	2
2	3.19228330816323	5.51981198923962	4.35631466158937	3.08837101895179	3.98954689552121	5.80453241951781	1.00156539277552	6.64221754930775	4.16072547347313	3.88176592066814	3.61523520952105	5.54656233512269	1.58613899903796	4.55498343756393	2.71598508070149	1.35740146016583	5.96809588782805	2.57015565991664	6.42604185642291	5.31706302039274	6.23556360979338	7	4.81155832550633	10.1924431578014	-0.346815347139785	5.57162618344079	8.96620107254029	3.11290129432577	1.76526691544543	7.76969911205691	2.10628210609633	6.23417520323177	6.28152494666221	1.13738837339101	2.96634097645764	3.5348122947375	2.84646388203343	7.57325198698042	-2.0970054751138	8.94519796829807	2.92944541203968	6.30695857292977	1.60350582809094	-0.886356454306043	3.90331607890358	6.78158370396414	87.75	0	2
3	6.46590889830092	4.85776483576817	3.78172866293819	5.15985964845079	2.99420996350115	7	1.79968251963489	6.69339889582582	2.39877962919477	6.92209125622713	6.01234936034202	4.76134861349731	5.79480461345049	1	2.43422156660752	1	6.45838256034599	6.14724013601393	7	1	1	4.08005722111888	3.57380761319847	9.13046989061691	-0.31491397001906	5.39451721265772	10.1947344388085	0.259861169738965	5.7504191054839	2.50785742249408	4.93029372019148	5.28996974064194	4.8115027178132	6.4601862324532	-3.98264887115215	0.609148331518479	4.29685456118695	5.63060136695526	-0.524191891697465	1.74608152810641	5.15679944778137	6.39729744289092	1.33884507026837	3.31480563903835	5.16808412322069	7.11449102587125	102.5	0	2
4	1	5.57330414326668	4.44572005373973	6.013472759794	1.28688607148317	7	3.43048092486917	6.46786958680817	1.47445676195633	7	1.69696637333425	5.77348382944352	5.41759851568524	1.58162722075583	2.20488143076748	1.02146308912683	6.62289444779899	7	6.77696096601571	4.95104069055328	2.87773644782919	7	3.75390122641604	10.3646217094413	-1.7922307706216	7.73559196698944	10.8547037265313	2.74674070467687	3.57706271907861	9.69834677844939	3.70801679278157	-5.12686634478575	7.70272127571817	5.23075525801793	13.1782047075248	1.24920099833574	3.76378314759655	0.258984168865251	4.27276046096444	0.357417184716009	6.82989821787576	8.75989005032238	-3.67291202143455	3.635799230997	4.92329610431261	8.42200299986161	103.25	0	2
5	4.33875161686934	5.60164646381971	5.38536265115648	3.36683867818146	1.08167448527175	1	3.02650108788282	6.58216071819258	2.12330356610781	2.15035573214351	4.21540609837653	4.16489939006971	6.96834596452354	1.98610270984583	6.11626327407216	3.80517829775446	6.58976867343341	7	7	5.17617683618175	1	4.14371560659348	4.21521859338456	7.7413134931001	4.5247474887425	2.88254870472631	9.03902920265717	6.24179856666479	-0.820731533864422	8.94212427845155	7.17447487236757	-3.8936204956352	4.74461080552706	3.14794194760892	3.68889926594986	6.50936587237696	5.56293963738314	-0.106648788082786	-3.27030658733253	8.40667465276982	8.00047538223126	7.2342955506973	1.68251779239533	5.20508024302878	1.10178049491048	4.28505650732276	93	0	2
6	1.44597235929194	3.91703655408105	5.24009792005356	6.37748689875632	1	1.38706616258813	1.61463914052641	4.99551978069108	1.94835196933572	5.28853853613847	3.9662113537841	4.81725208663864	4.91735717090631	6.73369378276061	2.7324218742922	7	1.69002222406543	6.06001312558949	6.84826794930778	2.18138986600293	1.87939543272217	1.49201372983236	2.56082998956888	3.28213288042127	7.58245253341405	1.22993608810086	9.41607087538713	2.61307454073866	3.03824398597885	9.21645643882434	6.99138252064997	12.7558888373414	7.40625926501723	-1.2889749775781	-0.251530738703856	4.0704800782754	3.80618236264151	2.1972777495413	3.52169006669709	2.46782987565867	-1.44094087710474	0.585393173521653	5.23894435491118	2.03715742351114	0.541139845618455	6.78556251784662	93.75	0	2
7	1	7	4.02142853857696	4.22769754170178	1	2.44794715804274	4.13529792748933	6.9356200301847	2.65286388443368	2.30156962386103	2.76713862579707	6.93332601894645	5.03879954747391	5.22506283771604	4.65434995839533	1.17830519036417	6.77735813208044	7	6.39187363210061	5.07823366553223	1.71294947739819	3.87009462067075	1.77906482608936	8.00715194626196	-2.58563419161237	7.41190537025844	9.96969021342187	0.943612402973918	-1.83472068910461	10.8768663560316	5.21366890707122	3.94820883773709	-0.0289620829403375	3.58648755114303	7.12619023047317	4.46049555628212	14.1600918986385	1.81186160850316	11.929175871174	2.16704377165164	1.56686908941333	6.71986887095185	4.93125410657942	-1.81985181436142	5.45946057454323	10.0573242340578	102.5	0	2
8	3.91783441386016	5.53227081132185	5.90234882677542	6.15936848375596	1.3702218045571	6.1193104033861	1.26097590811998	2.25344128110203	2.08343172607193	4.53410815700617	3.59435619670258	5.41135941095938	4.41856815891662	2.749329055939	4.67318709845387	5.19646900033706	6.290965314309	1.912639631001	7	7	3.61132496124904	2.62827693282737	5.2005853636646	8.08517300892026	-0.393623153891108	6.42771636184798	9.29619260374481	1.28847116453083	3.78735696042613	2.50874108342938	0.771541025018405	3.72545677583686	2.0854040053473	3.42845687131802	7.24656683351213	1.03455619480465	5.09071268437048	-0.937968004369269	1.58368846788064	6.00768239312857	6.26930947420423	2.98240418228556	5.46797713488551	-0.735276985839268	4.3924403940033	3.22194085942537	107.25	0	2
9	4.71829793939445	1.9630530880985	4.35384756903949	4.77773586702297	1.66689332232293	5.48439443262603	1.27015864971438	1.79137465977894	4.79584045623146	3.27281401945291	4.07618914113257	4.81282328569535	7	6.36136009737439	1.19125368236154	7	2.82877321313562	5.02581345842636	5.33290714186647	6.77176787208007	3.96355255497879	4.54424973543136	1	4.46882505947826	2.70698484964212	2.33344567702602	11.629760865647	-1.3492466133891	5.63885936206411	9.00557973158844	5.71741302643164	5.00997508780429	4.20667104345496	3.50620077021546	13.8738490474091	6.00088648097435	3.74495076961498	0.913937883936323	2.52151801649518	8.44132435394615	1.96900156256937	7.36259476030839	-0.0400536490760774	-1.40505803261724	6.51593934782716	4.35226300972546	81	0	2
10	2.57902196376362	5.49960738667373	2.84840763824026	2.67513530303028	2.94320612708273	6.49722487502861	4.17426916353464	4.84948120700119	6.14176362278829	3.76685544179032	3.49520356707955	6.48334936164858	5.99113165062941	6.74309398465742	5.57191113295941	5.00057426850657	4.10436647783029	7	7	3.84760470818481	2.17516611726016	6.3330300558351	5.41004227587232	9.46520252893079	-0.0628503255982739	6.21609686872295	10.7738708582552	3.93774240344148	1.8520853442197	11.9448633866532	3.37738410861314	5.78740419594117	6.27322173766994	2.18559290281538	5.09432708963737	2.00299393490135	5.35140231568905	2.64109182288187	1.75041013927561	10.7570188758676	1.00987393304659	5.12368931370695	1.93151885795131	1.57745435275565	4.60258399396263	6.52261596621348	84.75	0	2
11	1	4.56584437426794	5.06232446803959	5.85142393983029	1.16463038124395	3.73637688334368	1.17213961320886	6.62350434915391	3.15508708357959	5.10572963556223	2.47230661033174	4.27475109593358	4.51964861944244	6.58948574190509	3.80834185596814	6.1705361859093	1.68658852300516	6.34615767924382	6.80688497527912	5.53608346666496	1.11864166003708	4.71544665590481	1	1.33626721227285	6.73821818700083	1.62765655686086	9.5417685170936	2.48278601441288	1.6210045515192	6.90856690644497	6.72262234234544	12.0577756838212	0.856500840994697	-0.683657169943267	0.50881559872097	6.57056190965524	4.70227244301844	1.92974126110184	5.78495278688245	6.67472424155805	-1.45933734319615	3.64534523798929	6.01364493336168	0.722432369630619	1.52339616494511	9.78351977107988	93.5	0	2
12	1.22485509868746	5.89155632829231	5.22496639036893	5.83521108400697	1	1.74492052744528	2.56120585970134	6.3982276714849	1.6631564426802	7	1.32155622162878	4.82001701622193	3.79406633187247	1.80283117923575	1.66432806366481	3.80814601627642	6.84329363448003	7	1	4.32612374234819	1.25019533991804	6.47587498979107	4.40649509579694	10.9829386356891	-1.2800810262702	6.72248741801799	10.9917096892426	2.34723671834394	3.82520087971789	12.095513436652	3.82853413506932	-5.35130722609573	8.10789978945151	4.21623069337886	13.1949144915278	6.23737050659788	6.49606208560627	0.405736789035369	4.25786200827367	2.6363567950457	6.4771571658683	8.63398445947309	-2.8196291564492	4.72244940087695	4.21373883294954	1.90586309215967	100.25	0	2
13	1.73688478071003	4.14589100450353	6.45748312101394	4.81393073887	1.96263825930756	4.57360183223451	2.69352086921719	2.9034096087971	7	4.7936898473435	4.54854692967842	5.59069268120316	2.62551317201976	1.40070925012855	3.69072936924085	1.00254146446547	3.23192452697514	5.83025403501069	3.17858457131789	5.59756996134843	2.12584271268448	3.79167273317731	6.90797357070872	1.09725563342305	6.82973626983522	1.16922837953149	10.4307526297811	3.72768455293883	-0.52311588702177	9.51033940445916	10.0167454562536	0.470287927690079	2.87098309295175	3.48057906109892	3.24538006338097	6.08180894934683	5.22252227253214	4.67285487873435	3.70659948045147	1.39651733230048	1.48961693725715	7.01145796623713	2.11888700867109	-1.20057584292991	-3.63711043135362	6.92883868038835	89	0	2
14	6.62211896800472	4.48471832757166	5.38622230028867	3.75586643328222	2.86122553415259	1.44300514990612	6.35832327198269	4.78370212705673	6.32195388745333	6.95016060783468	2.05879117867002	6.5415979417928	5.29355039316922	2.06181612646164	1.9205156567395	3.88345332202837	1.0344037053026	4.202727423338	7	6.77030927002495	2.45121176321981	5.37438389526574	4.28650141430932	7.82573469762207	-0.993022647008753	6.47799760773555	7.86937848973247	1.77533673008727	-0.00237104813827513	-0.895915384384822	8.34569873036703	-0.272298941126084	3.49400072409823	4.90092324671984	14.0440587550164	5.7281938909383	5.8998621094738	1.35659411821647	-1.38421186526243	0.940270580211163	7.64016668647563	8.3892938146441	3.43894222727628	-1.53252924247366	3.76877322945037	2.74884000420961	92.75	0	2
15	6.14031600553464	1.86656048547268	4.229538792341	5.89727623508405	2.94246955743573	5.68419047838122	1.07712505085604	3.81548408288095	4.22735038199293	3.22158681013908	2.23717344057184	4.58721222042092	7	5.89532367120267	3.15880161774679	7	3.3760019247022	3.42248431612114	5.00151692857719	6.68162563186288	1.7986764852971	2.86041484026104	4.10389010349353	4.83014820010316	2.70480430235428	1.18299387756565	11.248403588043	0.619555978612195	7.81938810443947	4.85885091334806	8.40448534813257	12.2234795680814	8.48328977111869	-0.896409915472707	2.3279133867737	2.58425112912652	6.29990872797966	1.88333834958649	-1.81244403050631	-1.36761873776209	1.75040123126836	6.37465200976061	-7.14370655155919	5.61969592525077	-1.2648354788268	6.8223101123515	90.5	0	2
16	4.88965964195238	2.24450174313782	3.0579802528984	6.39834795285074	3.69019995919526	6.0828576394445	3.74846501792717	4.95001109837352	4.66615378289641	4.85376684116661	5.75137590142936	3.80074088619422	1	3.63919149583876	7	1	1.94422810337064	3.6763458233418	4.63982517796291	1.90115435372757	5.52109683283077	2.70494250414004	4.63818471585732	16.5720253174928	6.00479774208423	3.15066068056593	10.3446858950068	8.88853093587759	9.05309913599659	3.34472628083357	10.3617570468707	6.36405556536628	0.338562453938734	9.22375941906432	9.68406010631753	6.75344013345082	7.47341744578724	-1.48830234099781	-0.739127720015464	0.837594584854016	5.33163229514035	4.93833083104304	7.7693662743528	-1.29168025322749	5.87016353270316	4.03663096045838	98.25	0	2
17	6.10251516404901	1.50584777812694	3.64142232725703	3.75969703605744	1.09777776601419	7	4.18031298502927	6.3450950452936	1.78424674030418	2.05654355144642	1	1.47715196475656	6.72234707341192	3.34776167059035	5.10890936322005	6.18447391055625	3.65787876664934	6.56929570039604	6.93939557660605	5.91207023181464	1.82674306462949	6.35013754299823	1.73172042280434	6.97186643274656	3.70184062619493	2.4332040091614	9.23220012521887	0.307109147440699	6.40743694262217	7.830048269629	6.58325594243894	-4.18315031734634	8.64175125133195	0.116135165213435	3.17464912217263	5.63994472313593	5.57384939122736	4.68027482157828	4.23858357474377	6.8399973195105	1.99848766269618	4.92515022899618	3.06549776936874	1.94339811039672	0.340064500249256	6.03209743830083	122	0	2
18	1.90760600717685	6.71833177773039	6.20375047944914	3.76191969044437	2.13748667768881	4.14312203242597	2.91882866164972	3.32576392671108	1.17563216727105	3.35414890442995	1.72739296522565	7	3.96681144320445	5.11261928175259	5.08458702337699	3.1672731998864	1.22352167729402	5.56980431996754	6.26466525446185	6.78002835735293	1.38973196660148	4.20771519272605	1.33083500084523	7.72062582675432	1.18284806405432	7.80308512734556	9.2529781617124	2.57847637397609	2.96650859627449	8.6473858240361	1.11667155653442	2.73934794966273	4.43597612896123	6.4695916160457	0.347944495282387	4.13060205280966	6.95825883163273	5.56554944514881	-3.02340356974007	5.66414998839245	8.06941682812451	3.03533584711107	5.76686244327281	2.16321102183241	8.14712502673505	4.56528428884792	102.75	0	2
19	6.89258080243614	6.50680224613451	6.13323395621093	2.06744350342179	5.97401085927641	6.55332176531933	4.23297793942242	7	4.24339323551148	4.76550789488772	2.77858098386906	2.11594117974079	5.32227344085724	3.59612923802387	1.89435846378605	1.21796817476147	7	5.3136801252899	5.91354694732222	5.02888983541426	1	3.47081251332792	1.66522284319043	2.68962503116668	4.19713332566228	8.48100513154094	5.83579461656623	3.72761268160107	8.16707863543318	4.79301841245624	1.44842717442644	1.78839465754242	1.54474502769328	5.13234780513368	4.78418021382338	2.70125287297781	4.71769925420701	5.12888944791757	14.1344710813128	6.0438899633275	6.47078058833795	5.87293943866568	2.08879994179652	3.95722269638268	6.4644339866387	2.56812593839018	92.5	0	2
20	2.18611492314377	5.5970578107414	1.83213889788766	1.63768042873172	1.62214069464931	4.69660326283656	7	4.95592788606487	4.41343484950596	1	3.43891804234774	3.89951794494321	6.68827554608295	5.09791560468459	2.65297078439274	3.59814794392079	6.9379055133073	5.4125033823885	1.550756243536	5.33131476849973	2.70802875512558	4.72985935506867	5.73572303490886	8.70058227738183	2.75062392209395	1.77864742765422	11.1497265429986	2.92189970771384	5.32757420418428	-0.716935989092694	5.06914163173397	5.57299549455424	-1.4536571226757	2.26176265227704	8.43130322599274	-3.22445115216478	5.11432366935968	4.42566834583574	1.84486042158251	3.12632959642906	7.02864708079517	6.81165721702096	3.33292487655967	1.78700477057981	4.70588081544367	9.9162832768381	90.25	0	2
21	3.78373907509482	7	4.48939144887869	4.45469194965637	1.91037393615509	6.95545782581747	3.26205833514828	4.07714352017931	1.69681093666206	2.3700228512508	7	3.15758976150766	6.4173054130816	1	6.02749014172387	1.12149398714895	6.29533035308908	5.0514837773869	7	6.56830108034421	2.89733962665329	5.93413843756145	2.0713778970667	7.54289829971077	-1.29484132516022	5.94196680275446	10.0123292522469	3.93851465012392	6.93105155228681	9.61463121819165	7.66713489549532	5.56799765231498	4.82312184435326	-1.24939749625703	4.54059534567972	0.923735747980867	4.31394577667223	1.50114155242098	3.43433176758327	1.07167389007865	8.59316707529441	6.18744662474742	2.12703740715858	2.30951776116388	1.36579248152701	5.0468197830393	93	0	2
22	2.64428149967502	6.94074413431309	5.65396390031376	2.23484892399178	1.02031465939292	5.12837248564323	4.74820669941786	6.70581102010703	4.57112421941855	3.92694228975717	5.01866698574363	3.85671354240718	3.64690539408506	4.20113379774063	6.56995106936181	4.90809476528639	6.56958696595857	3.99757408037483	7	6.34410070227302	1	4.08457957625927	5.6544592839458	8.07826476492527	-0.327464638447212	6.8213184488318	9.15870756644434	2.81634232739644	0.623607443840841	6.08737831290976	6.28838454317134	2.34505595526384	2.81016967542519	6.64326735683785	13.109648329983	3.82338236239898	8.76385367063312	5.24063037605871	1.66059192206068	-1.01946047647575	3.96635657992449	3.15038142762779	0.58648112123571	3.8636130043684	5.81613307962605	3.44804653949988	93.75	0	2
23	5.99413065890454	1.39945338400445	5.42026372935653	3.79972510513194	4.11902388151747	1.67266942526275	6.60086732721452	4.40529305839398	2.29094525420541	4.2180967108369	1.81473262667909	6.10175669671778	6.22096589223876	5.20617060375964	4.2412086904697	2.56026599696436	6.7432664508108	2.05077910145994	3.65280169762256	2.15417963672378	1.3563353302675	4.98766025945547	3.25675148169854	15.9559443360812	8.97533058400152	2.48787960679576	16.7247059592883	5.19486004781775	4.01812225692533	6.52439620677688	8.20526191380044	3.31530101697749	5.48988930124106	2.89453834353249	5.02539297473724	2.66919784245032	3.36433439163163	0.97236124903878	-0.828088573156474	-0.0673535619165531	5.50241389879105	0.653149534207987	3.52106619191645	0.808046260950059	-1.1773698266105	2.57588270024261	89.5	0	2
24	1.41714775894858	6.38628055019091	2.6904536212683	3.02305443615005	1.90621596044392	5.8077693911951	1.81844565099748	2.58026567238805	2.32570925855899	2.80233971547209	5.61338100578923	7	5.70443350825395	4.30048021091624	7	1	4.55925449720566	3.24437032465663	5.15336334218538	6.29985726615516	1.23433204019833	3.5273597202182	2.56020952922898	8.26885240231691	4.60240263293079	5.54294570744266	7.26200940007902	0.388941735260124	3.10183515887004	11.2212480466974	0.509495148114716	0.977312677255298	3.200209675713	0.945289895287226	14.073668713493	8.8100521858942	4.46378946766129	1.41179406844369	4.13469470322083	8.66659301138037	1.40848247180991	5.35048668381994	4.24363752122814	7.31480840972149	4.05371544925991	6.38046818838125	84.25	0	2
25	4.1461988515923	4.73926982448737	5.84955920120395	4.03076090878528	2.11821514640389	2.66474652229366	5.46003296176301	5.67498557998214	1.33659199073583	4.79137979954705	1	5.66274450195542	5.00356456406956	3.40023395178937	5.26988984909543	2.16739477242481	4.04739179772107	6.1858484640579	6.86904709916744	4.38106793513104	1	4.04054078366305	3.79906791632874	8.82757526381826	0.121639158098487	7.52171138688678	9.30143928686445	3.41914747381346	3.52649901550509	2.14618879657662	4.80474939057706	4.78600550030371	4.0934047566381	6.09114736261022	3.22377728372413	3.08361568901147	6.15101922408428	-0.97719506137275	11.7112709729154	6.06498128751613	0.878131993103592	6.6624242825595	0.134995034020423	-2.06497909303852	4.37387298104016	1.73910594071631	99	0	2
26	2.39543648873825	6.07795954854948	4.85040632834989	2.16679048878866	1	1	7	4.54179295268536	1	4.20849905241919	1.65834272561339	1.6215452436884	4.44712420892538	5.41400059598201	5.39136477241878	6.76947488071349	6.70640800751985	4.95612645302757	5.17766521140133	3.29834140600316	1	1.78182111831736	4.11952095624065	7.21259722596447	0.0242694427062547	7.70977069252532	8.57271503534976	1.49762959275098	5.54491869064365	5.96995059284044	2.17335635897886	5.54427042926521	4.76047124730796	-0.964504398211861	-4.88352453730946	0.270740361518663	6.28327878736513	5.85949902091885	0.868702230711012	6.09190982213097	10.0163871494411	2.9112155491989	-6.39452179421193	4.54622427075143	1.96222981828932	3.00514674134087	85.75	0	2
27	4.09110555426006	1.60241234361372	1.08916499974464	7	3.79587245160377	5.30437473638808	3.91313757821156	4.17289335123154	2.39019069759845	2.11104375066569	1.89700554407052	5.53889506611601	2.68672126393089	5.94848089126206	7	5.54415324538112	6.85305560796651	5.52589396493463	7	4.27173452182724	1	4.49727734822551	5.26434548535353	12.7792713583913	4.49543178446485	1.7902640922943	10.2627052124405	7.33397414797728	0.368394987459295	2.76643778068396	5.22764305196242	8.88652898288456	2.39162877195456	1.45135228269434	8.9986370349748	0.67778858640801	6.27791752587864	6.01058839630862	11.4094181770778	8.26215040842239	6.07557802343367	9.17772264272547	0.85908800694524	2.6217678392163	6.33603056100814	7.70514248358691	110.5	0	2
28	6.53428557003804	1	5.88700384733706	3.68359996818281	1.7897476359103	6.21883102002512	4.04966591653105	4.86602285953545	1.33632210094244	3.99420826706002	6.93820816435792	5.42251785183678	5.2710418075891	4.86094273973685	4.17178217092368	1.80189679383852	4.30536826702032	3.63884068438962	5.7288066677928	4.33441439680561	4.5177584166976	2.86808973695614	1.35811555256675	11.4367645102044	2.01280679755487	2.80734003012748	10.8783033546125	9.8973921462423	4.66009233681251	10.7501274523843	3.02971033204048	6.95784790761469	6.82856062829808	-1.52767800755879	4.96321436119177	3.33616300736693	-0.570491172601919	4.33601266788856	1.83033732600948	1.68995179604044	5.9915524176704	11.9326789269533	7.93226637302529	0.972917098598649	4.77962784557687	7.72875532777355	83.25	0	2
29	3.85027908993496	6.83478836775548	5.60408435155753	4.58761674365097	1	4.4619404703218	5.09759327074834	5.95544642095232	1.95186564354517	2.45731196292268	4.92075384407346	6.0349694042646	2.03907022661965	1.04218353379447	4.78998994297328	1	4.34423882726757	1.32081539533091	6.16242387314675	3.58360314481673	5.51179354400417	3.22486314276538	5.73542395661016	7.14786512360845	-1.62322784765664	7.93227041257179	8.29105976325272	2.11067599845236	4.81798747189805	4.36813298797603	4.70401240421144	-0.775840532958919	1.01549518221827	4.79928724343805	7.74961486201561	4.3570901135902	-2.28291693649294	2.73172507516469	5.09566188060757	7.85825799543054	5.8047336008899	5.1770135157172	4.23411336968212	0.129822627558253	1.1325014837597	5.80725372457178	88	0	2
30	6.87178487472559	5.43635389900326	4.79829563296718	4.06535835644456	1.70959462321898	1.65780279889868	3.56031224281129	6.00629294698981	2.80272312294218	6.49815320244449	5.80903440805507	2.4365453790836	3.668392817354	5.56649133054947	5.0981688481995	4.36562777976061	6.10827798131124	7	5.74524903244405	4.42168280956923	5.5758356308564	1.8778469569786	6.95126539631173	7.59180057243776	3.98577347893671	5.842926791436	6.61026727127935	0.371115802869186	9.9507629822428	2.89236265583182	5.78949398682584	5.31082693975568	6.56135850672542	8.82619429203548	5.06439710426331	1.76355304938721	5.01409738514604	0.19172049652329	1.3742890149395	-0.102870176039535	2.98193174411892	5.29489003838326	1.11221465646787	-0.499005760548015	3.61273127704553	4.03564097292649	92.75	0	2
31	6.15282026446371	1.76883322128896	3.96431771567544	6.25298738622595	1.9148384900466	5.8000859722293	2.88108654091857	6.79453857407778	3.17256929851608	4.22035161898007	6.91633761814276	6.02712231752585	3.69990536488407	7	1.17890630818499	1.33694049166841	5.39932391080088	4.71923623809303	5.71273462414926	5.27004009970953	1	5.08675558298442	3.99020817531514	5.85315406967167	4.20431812382552	1.62233513420962	10.4956104039677	1.43048071420442	1.56070516293392	8.96141003676571	7.86089289839758	2.17921888351378	3.07003741918659	5.73887969022373	4.80274231655676	4.73838147100609	2.29900664426295	-1.10034523606365	-2.2538817860765	3.62608537313018	3.12022832887802	7.39365738675556	1.59016034363684	-3.97157677580116	5.05624742781261	10.1305247268993	92.5	0	2
32	4.34664444687408	5.0253540662044	6.75569624641244	3.99374359286492	2.49205479684362	3.82835788273852	2.66976515104586	6.90371441130462	3.01637954221214	1.93377054905832	6.55380160965197	2.8509734368625	1.17552253720762	7	2.5208670633173	1.56766795895558	4.12687691093648	5.73747051581509	3.31340108042761	2.57825127214179	2.07788857076832	5.94042516529372	5.34411521770908	10.0462827776982	-0.394082621512786	6.06533400388272	10.0175666091258	2.65702420262417	-3.13365629273436	6.05328796912321	3.48320540540711	-6.25509861898043	1.35181165467013	4.62356597716916	3.15798192363724	2.04043482213534	12.6293573363564	3.83389588695676	0.415828342688318	5.19344705731401	2.10294805112846	0.787227578411305	-0.142057215869439	-0.175342715684277	-0.302986767695373	9.70844430977237	90.25	0	2
33	2.8267278657302	5.27259392509793	2.78020724729061	5.45001668610115	1.86271086561697	4.90240931232422	6.39768664543682	5.34898726101803	4.25275516453091	3.03680286958251	1.4300298160867	5.40259422389465	5.56415396418193	1.53009821048485	3.80380084030347	5.03139784030143	1.52983670509666	4.97703471236141	2.81809259173773	6.55821104743218	2.58212321748907	3.66551251957713	6.00536265381401	8.09619785254703	0.0636943039640336	5.47594198901634	10.2134206585139	2.0788325222187	8.94681031663467	2.45010617148577	1.8590189281726	-4.42539183825633	6.10230237364667	0.123591660875817	-2.94230258125074	6.38943982592873	5.0898593139295	5.18134959311134	5.21599637314836	4.86766072036912	7.60178734379728	4.44615780913502	0.787319618182998	-0.508041903377866	1.91142515296572	11.0522723648769	88	0	2
34	2.81774235425571	6.10942790163013	5.36765289711093	3.00928898671622	2.13535698226101	3.2872433739603	6.25407322514874	4.41111682042373	1	4.65908578272625	5.4618539868225	2.73185374574688	4.05040330580112	2.35910316526711	4.50812735995017	7	5.35499262293501	6.48988717614973	6.52527076233637	6.53931595851482	3.88800501780201	1	2.28583418904045	6.34648978012734	-0.136843957326203	6.77542607707466	9.51380637394222	1.6885454297163	3.30426612085113	4.24044727064895	6.3608030464548	5.45156889904199	4.57308539388787	-1.69954761026069	-4.44853738906626	7.039863745603	9.04809119428066	4.39240302379439	0.580274889353531	5.9521499141158	9.61944831627535	1.31106781433028	1.21295589297111	4.02645000722347	3.81604429992803	2.68662758302404	90.75	0	2
35	3.3640867637388	7	3.62352784708286	3.18956246868382	1.66686803629142	6.12838208235042	1.69192787588048	3.18011312524699	2.83362113661486	2.52767373498571	7	3.33920081705204	4.52301773614741	4.56905844012728	5.99826463888744	2.04273260574611	4.05050248909432	5.35210101799398	6.14668883084189	3.82778627631047	2.38614852212181	6.65998373255697	5.21771960444322	7.30374533138548	-1.05659075279675	5.54052657321013	11.2035866049161	5.44486036318265	12.0585602305829	9.70205173944677	7.78112093728736	4.48997173452162	0.881739605500079	5.4950746399498	5.09913895699306	1.88736078904993	4.70073159124825	1.24623783130235	0.662283132877672	1.4261921721444	7.17078309313411	5.39361999631239	2.40156340655794	1.66676196125428	1.29291139533238	7.36626931992254	68.5	0	2
36	6.00578310393156	2.52271164292635	6.22815611099755	3.16335147727672	1.46743639246698	4.77156178193386	1.33051812168579	3.28767487493305	6.87539110650797	3.65972584554813	2.70169484997268	5.53783769170732	4.71675337680364	2.85063785424185	3.5879358835432	6.03056257395998	5.62561638096472	6.25785813304979	6.87399686120939	6.9402981554688	2.88101942423218	4.34573413492066	5.61877408457527	11.3252566095367	2.99549165358711	3.09146401007454	10.6130158192797	8.90868006789943	0.896654300965543	3.19078086511427	2.66971851675644	5.74283070252163	2.86535950316269	1.70640692065262	0.995975177116872	6.3078160039441	6.77375988165284	4.39742040619108	4.96112865561263	7.10259220746403	11.5829595223201	8.12652030363154	3.78534901038613	0.445357273284809	1.22487696259675	4.14948315072608	88.25	0	2
37	1.28725022476988	5.74629035124152	3.12395285087388	3.26278959521089	2.2269033126441	5.40393097143006	3.58852610681333	7	6.15793104704929	5.80003190743755	1.04267004573008	2.49539767595804	4.63012869870571	2.43993159246691	7	1.92316115136411	5.58418125909215	4.65816785401408	3.46162916732596	7	4.32362352845193	4.02061073834532	4.29962241591136	7.92172984230554	5.51783621676695	6.42561406434311	6.77732652201333	-0.588284006106632	5.15984613540379	12.9964080837835	7.81158497307114	3.32532431675925	4.01022468131258	-0.430325986146698	6.10669895636422	3.95424706894528	-0.826703010543891	5.76984187261261	10.6145519967121	8.0504633353125	6.3340600100768	12.18934950219	5.34122393668577	2.41339654494881	2.31595726629676	3.63456051233227	86	0	2
38	1.71023789054809	5.2868415039789	5.72501234913279	4.20662004152364	1.75839451743163	6.70276520533293	4.20272753985824	7	3.9331033183466	1	2.71895856264647	2.67540591126179	5.98072194334304	1.86808176593068	3.35467116684405	2.6217069243378	6.4338470213018	5.16905590321333	7	3.65564950038835	1.346364294228	5.23460119186691	1	9.17940856025441	-1.22415736486103	6.28168037343385	10.7959466895603	2.96970142907056	7.92093738635928	9.09282252852475	2.99418158049641	-5.03567869508146	2.02761358390725	4.09775714418435	3.57979263553519	4.26827929760965	5.51916681912738	6.69962643322983	-0.593007790694255	-0.0531217396161887	7.53438447698499	-0.485367127554784	-2.13332290024101	3.51946369529636	3.96630980118416	6.14656354171189	95.75	0	2
39	4.70760610426106	6.59280146585667	4.56048137779694	6.73908533541393	2.50223585748135	4.63174053431555	3.43223099875849	4.3092280599323	2.06228170022669	2.08104626847688	1.07695290659531	7	4.20220959414523	5.75672834360602	1	1.52251986949709	4.94359673803882	7	3.9084081267377	7	3.96023296955205	4.70364595750855	4.0321970599055	4.44772737906333	6.67062072073104	2.10368774360782	10.052944856197	3.69795840688267	8.59020796672092	2.41840393487094	4.72981644829337	-2.49860761105181	1.26443108570681	4.89874642117281	2.3472996322181	4.05405506862442	8.95254281935209	-4.54305506294314	0.215454150254609	7.12340187929872	2.48413227518188	5.328519580818	1.95265953707962	1.74223829709698	4.60133723190182	3.1678631850776	97.5	0	2
40	1.96321230093776	4.97464356555343	2.31204453797547	2.5745648118371	1.34335572614913	1.39732610345243	4.89800166542964	7	1.85629842178306	2.94078780465727	3.65480955617472	4.31867907348985	5.85502305780619	3.00922060545656	5.82902986515341	5.26096509721007	7	6.51011162791711	6.97661383974123	2.90122134230342	3.40007312547863	5.88554626665736	3.91795427401588	10.3517686449128	3.72979345390166	1.63672659128266	9.77459382386792	4.04366923438635	4.37583132660615	0.0720858444959906	1.47057849919314	11.1160207061687	2.87176329212533	6.86603500629548	10.8420734294142	1.16837489363518	2.35766941789207	2.7300428279995	-0.719464882364369	1.13006069237778	7.74866858513969	5.74101911284906	3.49889692894556	0.0347589569826686	5.04938246589243	-0.430303654491741	82.25	0	2
41	3.35248641058799	4.94261813412973	4.90361537573023	6.04353300630484	1.40435661746523	6.24120977633607	4.3073884421527	3.22115043497711	4.24940515015359	1.80716702257554	4.08716625645033	5.06028134241397	2.99021823616413	2.78495272206817	4.6360322097473	6.16252643758099	4.72137203764066	2.58467006794585	5.9342261102438	6.9059068995408	3.25999511438225	6.50261275632086	4.78372015208054	5.79870964834717	4.10009579499183	1.28012085360101	8.17358139714245	3.38891386563161	8.15821518449194	7.67188839214017	6.37354503710876	10.6052275346396	3.50134028062233	4.99186286885707	-0.434369192537725	3.43725327813715	0.816715580907173	2.27971783740563	-0.0176655733458911	4.33115857873107	8.97028879949117	5.77899715888552	1.24547607329383	-1.6079422159835	5.31200170141599	8.35445466900551	96	0	2
42	6.43894203085375	5.74812359706923	5.05327628817247	3.67926472971429	1.39926933612349	6.9898346829809	5.9904987141718	5.12274835626427	4.07364904977341	5.21862962054297	2.40936853595843	3.06935832864794	7	2.19679823118342	5.76991685740767	7	3.85538867806667	2.15501407441775	2.35253325691466	4.46523781925574	1	1	6.84215169517756	6.36532440407454	4.14101912157646	4.96551276721535	8.9452502004027	0.2754068018477	8.99779786299357	1.45793920290741	-1.30067275632465	7.10933734562033	1.63615099886827	-0.0935468212366929	5.26670679247449	1.49255727322177	6.75507039054598	1.82418944821518	0.54280904000594	0.996444406996539	3.65338755009097	8.06864661387344	6.52129302649836	-0.944332944596834	0.958571078265355	5.47160584690442	83.75	0	2
43	3.03016914543829	5.27350591677917	2.46541544038779	1.20926426445587	1	5.55193720874386	1.00596097467579	2.09170348278195	1.34877741005217	1.74017349411172	2.94878739375702	5.14338450416626	4.60602309214158	7	2.81081764846429	2.81545023002	4.45637473370918	6.07831406602151	5.87243033799232	3.35383349237101	3.80971947224418	6.25368879095838	6.02364313652312	10.8581184603457	2.20766615679115	2.31620648491282	9.23468362105787	2.11264596159524	9.88317375436245	6.00635685513613	0.271660777169638	5.64269435367562	6.24711352563307	0.0154424215520017	4.88539206887739	1.83448694078944	4.41105327863509	4.73507021881068	2.25548032084809	1.52270645964314	2.70566030537244	4.65458884409783	0.920374523843185	-0.576599392941557	4.1467441375167	8.58179736045738	77.5	0	2
44	3.06580036528658	7	5.67039624139633	1.75996976081896	1	1.70314246906937	4.77999005269161	4.09379888491085	1.66628950488453	1.33885660215187	3.12131535561633	6.62910378187053	3.31391415599201	2.58966239352375	3.81935673601361	5.61942182054535	6.28541866137643	4.85201071844253	7	6.92388363906234	4.40987572437184	1	2.65400936330755	6.68830293165219	0.117197389937414	5.51603358906888	9.13092240635807	2.23274517851792	5.57069461384785	5.22620424645379	6.31407907444534	1.90217647455028	2.65290440365305	5.71653532071885	12.0404435278063	6.13422160477427	9.62197552910701	0.668226730834194	0.0083283531205034	-0.740783548450115	9.09089235218706	1.12200594273718	1.82994836179728	3.80100216596351	2.3443248651215	5.82573913324793	83.25	0	2
45	6.47976057943755	1	5.0384937550511	3.05497755371693	2.81070057541095	5.8419816795062	5.22829706199866	4.51136485605432	6.72793812524205	4.47473683013215	6.05859990404229	5.4144445526435	7	6.4180415867825	4.03331718204133	4.68219128787386	7	3.39788170370482	2.82932632362205	1.30558393658605	1	6.26589237315083	3.70664882337798	16.0223058145884	9.23815604230267	3.41110573143459	15.7871266013577	4.86427699717563	3.77125688795773	10.6860818998959	8.31194297839327	3.98752978592859	4.61386924948961	-0.535281872911223	4.09462003169522	3.00406681170509	4.20915321648949	4.72492306063196	-1.80773859943324	0.39617602719623	4.97077007967449	0.535729921207322	2.83087878276132	0.188076721304437	-0.375040028193559	5.98647941488598	68	0	2
46	4.02645565641352	6.752352428191	3.3872108076825	3.52978199979504	1.2961464573298	1.85627903383689	4.27674629954839	2.58197096618024	1.30272761875329	3.51409375368284	7	4.52617322652669	5.3476981643358	2.27300572456046	3.27220805601341	5.03868193889739	5.88427299643903	4.90142533477674	3.39640770036849	4.84488056887721	2.45920643341283	2.06541771098219	4.08980869431523	11.3503615477892	4.05361837877277	1.97350312631256	10.3287045557041	4.36001152058778	4.62582835958211	0.207941206633408	1.0537514913695	2.43177049540998	3.76442780037922	4.46999900510591	14.2890179990754	4.45445616428823	7.06663699182334	3.03081449480262	4.00283948253947	2.73919414250026	1.82094557399901	6.20854649046872	7.87783574077998	1.42593410553033	8.21762964458214	-0.345051437215708	93.75	0	2
47	4.64046751834748	5.15809412680489	3.58976520087089	3.16551754887628	1.60581704550012	3.69377893347025	1.84783824878489	4.19126348690554	1.0285354855817	5.27066282386758	5.77403652730152	5.79436538162878	5.44312918630592	4.36443687900594	5.41051129771652	4.81350674708658	3.81714141382909	5.58840171745823	6.18855214101716	3.42655973134846	3.26301805328104	5.77064909481341	2.2251941495274	7.67324704012845	5.0240449971454	5.41285547346372	6.29511297507141	0.893222448216652	2.95948463906805	9.16984646090168	2.33968497989404	0.773761487269996	-0.462935232168756	-1.33698496012821	-0.50595636076412	3.05741138671232	11.4418694164485	0.345097780132268	0.778527916226872	5.62879810449748	5.19835745723067	1.42722557454164	3.73782118017387	3.0719450800785	0.698711223489133	8.29008029460764	87.5	0	2
48	4.95930480732404	3.59516449958745	5.7321043428887	4.83835831735114	1	1.98436029703516	4.5542014615495	5.35128370866566	4.38322250864595	3.46203341896463	5.24106852299995	6.0037535779407	2.54087325156695	4.03728759207787	5.8276805857425	3.53142790573289	4.04951124962964	6.47972619391289	2.07922274270921	5.23779522473311	1.84866871518311	7	2.07524297201255	10.2107021475748	-0.0644727688449483	7.57908872052477	9.96179177328877	3.990427852619	2.43298409401056	8.93911020666259	4.89459684907217	-5.01267652822494	4.36680678001064	6.31672787509402	-7.96886674069299	4.10692753200296	10.7093517300761	3.53554820225674	5.52603045373317	8.83500736795747	0.633677085189611	7.37936200664885	4.5094493953	2.64909607039516	8.63300982799108	7.48672382048573	63.25	0	2
49	5.38663240854934	6.23649259600364	6.11219041071953	1	5.42363342143137	1.62108603647034	1.69217758285369	6.53496061258086	7	6.90054753207414	5.78865355078223	5.91853999816823	4.68490322053602	4.94413599220166	6.90648788994808	6.91431477359397	5.25746730304415	6.54788364750751	7	6.36075332479465	1	1.65500605214915	6.11303280407941	3.56511233062585	4.7242672655387	9.75379818244029	5.73027856264557	3.73456163318341	8.08492279893524	7.48976543442871	2.81124057905569	-2.2762573809111	-1.60465399496436	6.90126008664136	-1.23448826379727	4.72020162434337	7.20541377421446	-0.620646823903009	3.70250803740368	5.33266446178791	-1.49095265913632	5.52396836834554	2.14453308970399	4.43075646863005	4.90083686174401	2.96918329487555	88	0	2
50	2.64070203702318	4.57637018277112	6.9495794277731	7	2.74031280519999	3.09366812908307	3.33110902188024	5.71561065758675	1.8127512204351	2.05079737085376	1	3.97958950082003	7	3.2193289955253	4.07399319808243	7	2.38489187075307	5.80268851713569	3.64969087748541	6.85858123372566	4.53965415308693	3.75231436786391	3.61063729952106	2.12135086644616	8.35939123321811	0.631539139531003	10.5992681197853	4.45507343008925	4.45902771269544	7.13666035115718	7.6048200487478	-2.71951692319966	6.64091838337042	1.03823388416358	-0.352291160595359	5.72512319854603	0.204434961380635	-0.604852317145238	2.59537580314364	4.89795509120734	10.3130548670284	4.7807514154379	1.15241086817864	0.809287846356491	0.955425295872276	6.85776269732438	84.75	0	2
51	6.49269440390268	1	3.78688557918328	6.57643277209075	2.02529996227442	7	6.72386105424019	1	1.37199376223449	1.62829064703155	5.90664126156936	5.49116805547114	3.4933280699693	6.36644576454076	3.72165288400573	5.03831921283748	6.27925860903265	6.94333046637101	4.89550245230997	6.63469486291643	1.91586995488653	2.4526185109007	7	6.26264960223436	4.6934374147424	1.17321164433316	11.6785699011565	-0.448017385676014	9.28238987357194	10.1672290284673	2.95817430556875	4.84854266167484	4.61882973996083	0.0627086393278207	0.206552939159242	6.01266572562256	1.6190673581305	-2.08535906274993	-0.780625021655114	6.94903064171213	5.77325411801676	4.88217622520184	-1.52220473388019	-5.29576312871015	3.07926488017537	8.20616275271913	87.5	0	2
52	3.24024338048222	6.18785759908665	2.99343791937986	3.7262740948674	1.86150342256115	5.42115442393732	1.282205408874	1.55725108297463	3.24883271072995	2.5908395283585	6.16233874731842	6.76083736403224	5.63715251290136	3.61345663581565	2.49106465795713	1	3.30001127112603	3.68158925992587	5.32144990957044	6.7253008124722	2.13041844901933	4.37700104659139	2.01083165824546	8.59372411278022	4.06081463795968	6.07080303518568	7.25026344522344	0.842947769035713	3.26798370515784	8.82486277877445	0.0673925374928118	1.51148326391804	3.16557112017125	0.559708964859346	12.833126901596	8.5101359603392	2.9994618122992	0.615679696879356	3.15557308390076	7.59344542866589	6.96782295526929	6.00399872699689	-0.404809896546636	6.73510803605248	5.02785416394881	7.42772914463402	75.25	0	2
53	5.40930922050333	2.17631135716824	2.69246731574055	2.89268073011206	6.06087917828463	2.28255934827957	5.76348047264407	1.73182811713016	4.26462921922009	3.77971185697628	6.85900758219247	4.46217238279022	4.58491769619267	7	5.59967207403053	2.908448299082	1.95991433461504	4.41572248144444	6.92299584088925	4.42278545223994	1.41353031946387	1	5.72023413211044	12.1315198812364	9.20774875856491	3.36598470859142	13.9128940926801	5.01771517944627	2.36753557926054	8.07500272889767	2.03239234611439	-2.2437590881478	0.513861396447357	4.00714719581511	3.89227828087492	6.16397951225761	11.4178621189203	-3.32422531463329	5.6005421936528	6.18693272066508	1.19531437370668	8.42033828885428	-7.01070390852595	-0.555826523386824	1.66157123429922	13.100051787791	65	0	2
54	2.84062116885028	6.42928881002069	5.92139619316102	4.10324307682031	1	4.01523085302243	2.53498644460711	5.89013383455857	2.5918160946976	7	6.68844067951882	7	3.96705554595759	6.4249528527233	4.31777748054604	1.9915894448432	5.89461668049924	3.252678557178	5.01520254477192	3.71942953752644	2.78091298284068	3.70995301507422	4.48562358041621	6.3912898369627	-1.61357475858669	6.70341168752761	7.65714206055623	1.15487474333539	4.57605119163237	4.1526409314331	4.75618879101777	-0.499747145142098	0.612276310481935	-0.0936330428498365	-3.13071075809307	3.9472146300121	-3.14672910369467	-1.73979640130089	3.96370577516785	6.2356114411479	8.08655585283076	5.90953439637713	4.38918438337672	0.000632065603177787	3.43149489040778	5.04421543188371	81.75	0	2
55	1.66427431323517	4.56087660237007	2.23844578971654	3.35419999054331	3.02440553850397	6.87183727431258	1.47035328213217	5.36393794479623	6.4531676498752	3.17329358019902	3.38981605229429	7	7	6.62491700070338	5.3899654929287	1	4.88510062993309	5.86070697000183	7	4.85758568139617	2.25452584447445	5.73661016816803	5.2118457430393	9.06572032617714	-1.47193884015138	6.44451454097363	10.1934166052394	4.1472690855829	1.43259690756098	11.1528516066259	6.13667230694917	6.27415211172039	7.14352550755892	3.08378790941166	6.54820313318359	2.07018733583426	4.32185088861227	2.13733874768251	0.413616169136623	0.656394385940066	2.52049752376769	5.85564947723599	1.96897823787978	0.879562528597835	6.0244750522853	4.96617275775095	89.5	0	2
56	6.69669562921865	2.02229374114836	5.97977066187502	2.4362760192522	4.10410700236298	5.47844593813424	2.68128098351187	6.23895095032865	5.26290044607693	7	5.88101449943338	6.82969785583313	2.68230991827457	1.16811443033875	4.02543008591306	6.05258989627632	5.99633951443475	5.7556705098067	1.88774995564433	6.03480905408308	2.99218606433679	2.99021323712756	1.72705257943197	14.6272806286568	10.0215287731636	1.20620651393863	14.5794407020967	4.61012750621288	2.07745549368913	-2.31009194292036	5.62117181705995	0.87080922249386	5.85439664532143	0.575870858814834	4.80560769821431	4.20484389049969	7.03799165060765	2.29627797206185	6.58750091610245	7.60942768850423	3.85404481690424	1.62602885924514	5.47137596595272	-3.53065392325887	4.0468695978223	3.54150069432155	92.25	0	2
57	7	4.35709112350731	2.9192567046608	5.47181325943284	1.22629975456729	5.3810146621276	1.32188677845853	3.99752116711651	1.81337985343295	2.11311436572552	2.41216059265382	4.77823659816201	3.75153062681362	5.84811515336693	3.43316636850775	6.12151950558983	3.08310608710508	5.1303086810138	6.98498542581805	4.7901227419994	1	2.83295085204391	4.10322253807095	6.8501644108682	3.04481032671751	5.98249376111324	8.6482597870597	1.15117976885526	6.30014153641734	8.67142712241536	5.498171602434	-1.83965389037511	6.61344877464003	3.00421298858744	3.8260914779951	1.93165722675099	6.08404784245423	3.75421552985242	7.30648034793984	13.8718742623807	5.91911690586952	4.10094486190579	0.606242826027719	0.772755259772505	7.83091089517313	2.88705178830455	84	0	2
58	2.78801255959728	5.5633873471619	3.21941263523828	5.20058999184269	3.20120064014618	5.87165054500559	6.7932320039477	2.94685892172471	3.01564564874402	1.90453211565461	1.88313007758871	3.17906400620945	5.42954266411981	1.53537741846721	6.18440751606213	2.02828553058949	1.81347003862071	5.05481197430318	4.1754018452645	5.85732672925209	1.39909109739537	6.09484356379266	5.21385099696921	7.82240581317283	-1.26702443006574	5.4133205707188	9.93807461534806	2.00548842692784	6.75040550103852	11.4067784103552	2.51560480747674	4.9546543775928	4.03443777872003	0.626252700031429	11.6379359225223	6.10420945425388	-1.03407294443833	5.16867187198716	1.55441474915572	1.69251813160065	7.55786710687926	4.74889054122061	1.9915701719687	-1.04317935982911	2.29042191340694	10.6794623622233	74.75	0	2
59	2.99919196515353	6.87885445148033	2.97542535165945	1.97274759107299	1.56055643236226	4.89642721507829	5.69175979580915	2.4591673056519	2.76975177514736	4.15399445376273	2.41767003603533	3.36243270214665	6.66737781714028	5.33396843802521	3.05337160859973	4.35507510912507	6.36319908651681	5.61249241217918	1.20492462104634	2.88372959874401	3.08565112252095	4.33324757728358	5.3088963441811	7.84860651117306	1.3777152784358	1.09895422418341	11.4147585020589	2.59639266441222	4.66896344998955	0.996453683184077	3.9590608294076	5.43278681498191	5.44222653596096	2.19674836869019	7.93835283482708	-2.6094609138441	5.03698886605242	4.80388580469414	1.09640666918392	3.16548400569357	6.39145331491982	7.52014582147847	6.96223344751863	2.30123429455989	5.01169495750521	5.79131907860626	85.5	0	2
60	1.02958845207299	2.86583537138545	6.10112705622675	4.8893391524245	1.57690130466463	5.92353559551843	5.18815617503821	5.19429170049446	1.32489857612946	4.99662799991419	3.59129282562874	3.80424475123017	6.33424105352842	3.16825657434578	5.18424848023128	1.39962333785305	2.67347601182542	5.77516876377272	5.04373189177598	5.08605449969838	2.25737105469473	3.44977869286293	3.28120601106882	1.51987222159754	6.23837305604358	0.472656864891567	9.73885667524534	3.55746011332072	5.64299021889782	8.94498290877839	4.28490699256305	1.16094547299481	3.45198776467559	0.21506378415697	-10.5265447099474	4.52502964261014	6.22407969674286	2.67832205349453	2.78701643921465	0.779648652561517	-0.464661232735617	8.19651446935972	2.35001993788008	-1.05019629130598	0.73109937328015	10.6231832678842	60.25	0	2
61	3.23072879775999	6.03423665491521	2.24172189416317	3.01210719658182	2.01856399175671	6.24636182511023	2.84738989833098	4.00265511263151	3.6044469457801	2.87200735778531	6.42809881809735	5.82465245683257	5.94834056953517	3.14444068696916	2.96204748067609	1.06903562033829	3.25447657567843	3.08970917544638	6.13569289119783	6.76312156877102	1	4.91450935242354	1.639891347377	8.46954944510682	5.16724120031609	5.1730758456745	7.9768411238548	0.414332122339114	3.75582585885042	10.5381044903586	8.64010733332119	0.869178544138952	4.05097418936611	0.383336067694404	12.8580930252665	8.85929765556175	2.99792999396364	0.250439479974328	4.06723046909207	8.28721318226223	0.967888617683249	5.11112502956366	4.09910924148638	0.802686280433127	4.84759921166786	6.6878240830237	81	0	2
62	2.65567154169754	7	6.68834523416091	3.85448592066588	1	5.09529708741954	2.27919112233057	4.2594430941611	1	3.37260864356687	2.36736670118027	6.7230759676938	4.78110899090273	4.41602013836019	3.40560212043606	1	1	6.33019554923215	6.48545031237374	6.69268913843744	4.9174850385248	5.94849139127071	4.31357947231269	8.00704836587952	-0.238044874415664	8.76972073101808	9.97245975931922	2.96670669221838	4.27646189225596	5.8915898349169	0.857607223928447	4.01782140718907	3.10078961938989	4.03232153176047	11.7097666517611	2.42224509062522	6.7661209685375	5.11699038990213	-2.99013026889962	6.00022739377935	10.5547725437994	3.5185819040889	19.4073863174115	9.79756616689409	1.75103772554786	4.43668227753904	87.75	0	2
63	5.78915400387067	2.3272687731057	5.77654762600516	5.27542736749722	1	4.61347916634758	6.47308059381444	6.18591569097411	4.32757369516644	2.87894068511116	6.69271279392615	4.68566040396117	1.6495230543699	5.26860027946821	5.80970284998434	7	1.31561316997824	7	6.80373726720885	6.38598928503081	3.36010629516832	2.96166262161477	6.24007509300827	11.8541951485467	3.70611334064322	3.25234808999879	12.0810066539639	8.92542632299949	0.332309893966416	11.7199688234514	3.50513471093514	5.73196547134553	7.09598871666185	7.01381921025392	12.2201036743058	8.61733023366759	6.13984415634651	5.29817586273877	0.545687554775622	4.66936161473387	6.85531715464042	4.07714487269316	6.96995600534246	0.0157232322207861	-0.852293694042642	9.06654246753901	99.5	0	2
64	7	2.86207788717819	5.19758718846395	3.77088507220133	2.64182762795757	4.71316460479502	4.91309886668866	5.40527328548075	3.9526513226004	4.1092457270128	6.82158321821363	2.46119855515381	1.2454157753133	5.61118487962387	5.72145824087992	5.38357102085486	6.66534041228697	6.91650977527356	2.70969992313545	1.761794782062	1.25436729005502	4.73513346436979	4.25652559366548	14.7987998211878	10.0347373676079	2.84033814876824	16.2910281390582	4.04366146378482	2.5772302123601	9.54638841278601	3.8378314585111	2.765602514716	2.39296373895684	2.7957220580262	2.87324529196289	2.74019239907542	8.6232871182799	5.17575579774082	0.455630535895536	8.33710894609102	-0.129922747216361	7.24043266809811	0.670620730849093	7.82258592218873	1.97103639144809	5.61543709192792	80.25	0	2
65	7	5.42502089544023	4.98825559149866	1	3.8014040633889	6.22606732583312	6.05760839945388	3.39734843074976	2.26368909084571	5.55459592506506	4.87472892290083	5.5949763964289	6.49419687715129	2.02107093448788	4.79730057583833	3.56989610166115	2.50014067957657	5.13433863428686	1	2.97969892963711	1	3.6584172861897	4.65710056981536	2.67167328764861	4.40492777405379	7.61960871734774	4.23249006374248	3.3217550779525	6.16775632954689	8.72400707178698	2.34983213617015	0.678904729031986	-0.218885140642252	6.15685180043967	6.38894582455353	5.88153853151249	4.39042374972518	5.80647525536003	0.211383509053658	2.9824585480401	-0.318179554309068	5.49153724677109	4.0761362075231	3.55573414036039	3.45933311385307	9.84537453365314	81	0	2
66	3.89104572796766	6.97537210578885	2.38802950017964	1.47320802422554	1	6.73933499515836	3.74291029356192	2.50080995258395	6.43025173736628	4.02453552243476	2.05497245098586	7	6.59350791790721	5.70605117199402	2.20394470712637	6.49813506032146	2.11188584312591	6.44425121185103	5.78468417348447	6.42595619610487	1.99013850001267	1.84095320351187	3.51373808206727	10.6578493502577	3.13537411082929	0.741589390631443	8.79518346282557	3.13926743647913	6.95598392627495	7.65267722932517	2.25384352448466	-4.57856780695153	4.55432761735794	2.26752418032133	-11.012756613168	4.61604612265956	8.53251074024737	2.46319649277883	11.7155013066089	-0.0130189224251832	2.53051643307087	4.76223685975907	6.22337605331038	6.17060780402217	-0.509175672930361	7.07944249383912	90.75	0	2
67	6.50860830953459	6.8968820445023	4.91389261703262	1	5.26416357313038	5.76237334494589	3.41705777674562	1.75752758625839	6.36903924877774	4.23749999260319	1.99209725316669	4.99942569980087	5.64936180397783	6.58887337027405	3.78537260706747	1.86830410402665	6.56411339397665	4.05614330307563	6.65352686160261	4.05806634751561	3.0047344180253	3.04559773502885	1.41956136559265	2.764365313833	4.52314817116789	7.99934416344216	6.34354110167201	4.90556159205002	4.38449836398756	9.51818650585355	4.30537218690581	1.97349930958581	0.740199311414709	5.09661565568001	-5.63662414264211	5.8647092797707	4.11078220141255	1.17293529430277	13.3345538426665	-0.0430407191825017	8.1006258826972	10.0478524482157	2.51547509105429	0.931181514793199	-0.421864397199274	2.61016330250708	66.5	0	2
68	6.95888188752002	7	6.37893394001436	1.07589808985817	5.30209652415927	5.78069802913003	2.97191037426199	4.56586146045088	7	3.93125542304818	1.06106529939308	4.35780716069757	2.89778753130989	5.85386788477899	3.43114848495481	1.12939270183829	6.89096169881831	6.23816024436416	3.4188874386278	1.34512415561448	1	5.47746386454749	3.02382918211396	5.5801264439142	2.47646432263971	7.95872926393124	3.62718379224577	1.43769185760499	8.98089790436214	4.81793647580979	1.58414028072696	6.25994454029326	5.12245266706789	1.81294243653556	4.90564948737901	2.6849856304733	8.71242814137667	8.31158685966173	0.608955129374407	4.05348468710323	3.24383156057106	10.8842641569849	10.8743439577677	-2.39782506559266	0.11420792176851	2.75908789724183	72.25	0	2
69	4.47322007854928	1	5.56510320228656	4.46062919202064	1	5.93619708625124	4.60510538507175	6.35169314998357	1.79292328983385	2.64195168167963	2.87672552752154	6.71752471241197	6.87492274786142	3.60293435123112	2.9376417357609	2.92286511656219	7	2.78135604109253	7	6.11768024027295	4.310762655461	6.1648186436031	5.47146304118509	10.3404954470026	1.76978063528661	2.82426289927654	9.91620303515041	10.0948379770745	1.80647253969146	13.6748163344619	2.86755699317888	1.72924774338538	-0.493793473679029	1.91433060250479	4.35421144751988	5.65933944986402	1.26778441603199	0.907406394968776	5.16321732614413	6.69565174500675	10.5328681587139	1.46322724509636	6.67652772371947	-2.58262580006461	1.76948519821438	2.44347413395396	69	0	2
70	1.68962178934002	6.59734511097906	5.26396935949866	3.68013848399452	1.61469921519175	3.45422322530006	5.53038441008581	4.85915140965158	1.76722175503126	4.35787059025145	4.45967284858592	6.18524472693962	4.75771122346663	5.30257646863864	4.30203862315019	6.65480904283598	7	4.21411506978892	4.79680909215207	3.51552415568948	1	1.42733430564451	1.21980310319391	6.86329810498185	-0.582613868708675	6.31145826511242	9.38377019258955	2.71317626046103	3.30272331262206	4.75701380887595	5.84147213207142	1.69217412718829	4.90767520196221	6.00483090413298	12.5025541489269	6.38311398468239	10.3778649465807	5.14782479315593	0.711797349558592	6.05704293359001	6.71385421580118	-0.12407931817967	-5.24878668441975	9.99512690754288	1.73159227880137	5.68053312194313	65.75	0	2
71	5.7447506329518	6.80739866658116	6.38628702865568	1	4.16596493080553	5.29063037982645	7	1.27955920323929	3.55498129707125	3.89636638473609	1	2.57577148525222	4.48849505547222	2.70364940077157	4.075695381889	7	3.09700771845653	3.7925856093649	6.96093149123861	7	3.8134844554775	6.20144333588985	5.22760442092522	4.73876073388272	2.64100546911192	8.37983655439095	3.50387333388163	-0.429548066482554	4.08892902799426	9.24500148768686	7.58679085521607	2.39267706410463	4.60360445901166	2.28755157913781	1.19180126901627	4.83117865722676	5.40754653324449	1.10816866558478	4.87210736866914	4.4601071476029	7.86094924167849	9.04166934768924	-4.2682586513115	0.529234514394486	7.53256378593606	4.00391316384371	82.5	0	2
72	7	1.64493323614541	6.52947981934699	6.02949872816836	1.3490986166227	2.26091024297666	6.4871281925468	2.03878809782973	6.0598123260583	5.48729203420427	6.70154217936954	4.67557153741304	5.61503012788412	5.83595934268451	5.1817111519592	6.58820753538259	4.80297391162655	6.36176095678221	7	2.43630515226685	1	4.14842340369769	2.63667886465301	8.35079375028959	3.37408535802116	2.46612981399329	11.5786180390918	0.00546503166929974	-0.466911268328999	7.93582892510876	2.85468157813795	9.46930449068733	3.83469015144897	6.97582972088209	3.5657793659755	7.71934207079486	7.4962350113226	1.5587698735811	-0.597754073977772	1.43102635052646	6.48373757237206	4.16609479372903	-1.30505205519089	-6.46713539176131	7.17635647409998	10.5479966560417	94.25	0	2
73	4.92971942053848	1.73070440370532	2.7898195448012	2.71132270330081	5.65097747363943	2.07042616889095	6.82926485067101	1.85812104637211	3.80792859102413	3.90814462252346	5.29026616010219	3.49848882990432	6.22388282704731	5.69552567354862	2.87646760984437	1	7	5.96066933491587	5.59368498841863	3.71395409980738	5.4331462388058	6.37006244796545	4.96023346913728	11.7420645413945	9.45352285925403	2.91298315190178	14.1051758461412	5.03458428336876	2.79765909920418	8.49007586989737	1.57648226493892	-1.31302720657945	-0.646810467770127	3.89373206770096	9.10231634486894	5.85972444090818	4.41697823211074	5.20765738357122	3.28847935034776	5.98313199689036	2.0567888843432	8.03457602541367	1.64659940971644	1.19359695303497	1.30537501815973	9.7839913991018	68	0	2
74	6.10500420681833	2.10271603690487	2.35602189315879	3.15070509454625	2.59900008670774	6.78120766390576	5.14846144728575	6.55768276775499	4.20069022142269	2.14420407436707	2.02650426880857	3.98286179002565	2.81012376007156	2.05461180894972	5.50001385672942	3.02762393525194	1.40593379232934	5.94030395685691	3.28944249741434	1.17387284807058	1.98273468183795	1.92546351357218	5.80358791312247	16.4230106187877	7.20952528787313	1.75942260630001	13.402082702746	9.0842290818748	2.86233812390755	5.18710830740766	7.82500157123606	2.50538149673938	-0.0278549490065981	3.78609072707466	5.98281686429337	7.58005929949475	7.9279790337649	2.82932564112649	6.39137338760087	2.61378736462928	10.1485386405696	3.67973669514882	1.71304997985224	-3.99180259928511	4.39192669853682	4.20193458969779	82.75	0	2
75	4.24309444326122	3.01230186880955	4.21451094573441	4.77717925918778	1	2.95028132740036	2.87597492160047	1.47123771545994	1	1.34185563828564	1.78296196339196	1.24824181861836	4.21032894757866	3.79458682663543	3.74342018256906	6.088479796206	2.76502274785367	2.15184894155175	4.4715016642516	6.14568483584812	2.01231986198669	6.50542042826359	2.18719606414575	11.4253707048835	0.818090344881993	2.85991841037963	11.3359770426753	8.60348314747048	3.1223079185543	6.55699619348094	1.9960006091861	6.55866686504856	1.39892106225751	-1.53697361261713	3.31860113143211	6.07093532037722	11.9107587948747	-0.323539939850535	-0.457833203354438	1.75731206375093	7.96099488042275	0.0728771197125165	2.21263701052119	-0.244612733490967	6.73745874096984	9.6360622092685	70.5	0	2
76	3.82606207180682	7	4.85655064387612	3.61604831336318	1	2.78694420480264	2.7145332269228	1.93723614657916	5.12790834170966	3.42283484055716	4.71959990542441	4.83507312713851	3.8990038112098	6.84489817171956	5.77887511913609	3.7588792320941	5.44757497621647	1	5.11156422343292	5.81005303219191	4.28847315190478	1.40018433792341	1.05340497272734	7.04025392792511	-0.538741492925899	7.44115499396723	9.69224742220689	1.9349147015581	4.38639522937037	14.211457735103	5.78210400498637	-1.05921614631623	2.71464429723451	4.40473073753417	4.76425809509978	4.84456379812235	2.36047818715158	4.97004152887613	-1.08547098124807	7.80128056929577	4.39084817838596	6.09217155370045	6.45417790944909	2.151041724967	1.96500274467836	3.98792096941664	70.25	0	2
77	5.37173420110487	2.2342587399081	6.41534453116128	6.70985669622763	1.29693410409786	6.3562796858099	5.51251512074296	1	7	7	3.14387937687415	6.46589207892826	5.26458540039416	2.9625527571422	3.75507997059017	6.34257539990935	5.73513467310343	2.9837715224253	2.65190148289265	3.62477339561567	3.60060775090348	6.14861178893345	3.68244502132671	6.24159847913403	5.66481592495355	3.64411493367222	10.3937556048237	1.22320468548627	3.86298601694381	10.9757797935486	2.87527912119771	-5.72115820721973	0.156096996236425	-0.119277052157305	10.3610213568894	1.0383579140435	9.05816428950842	2.01062432403326	1.38483655867313	5.09125883687675	-0.357776592558625	4.6129674339345	9.86910366375205	3.1958696185586	7.09947866217151	-1.90183937462278	62	0	2
78	3.35977978708678	7	1.5721399183853	4.59968828862158	2.43436117638666	4.4482821348262	4.06937134081329	3.44051053223994	3.35479103845557	3.64408652666106	7	2.26794553223736	3.7516207410605	1.53668799917788	4.70780210845388	6.67799580416631	4.98233689230342	5.99323707453703	4.13079950161177	2.93014345283305	3.8522116953484	4.71406269862171	4.12554255102988	7.54504693773704	-2.92993284118922	4.74635846101329	9.22027121277159	0.467670387463952	3.21175378741789	5.79079040596257	-0.16754492636648	10.8382141538008	11.319238119769	5.99164256865685	20.8270529538221	5.13111562026624	8.45367647772439	1.52813428722039	-2.62339327047837	3.16664432631155	7.31498359698813	6.32862690857048	8.56820384049331	-1.4442021252853	1.31897920418494	3.62452529045432	74.75	0	2
79	4.30529918245388	7	5.24395465861228	4.24757425583026	1	4.328303018628	4.57154662956549	5.22567382806756	4.72387487138333	2.77487549185994	5.88183302862103	5.4606774331243	3.34978240101724	6.67437100475972	5.7006224782032	4.82598498625124	3.1503010925257	1	5.62925384429679	3.81173790406586	6.96736335962947	2.35131525681776	1.73852329300062	6.80844485005997	-1.58247367309799	6.58656435527783	10.4101678188888	2.1728393845781	6.97346147669626	14.3309320415685	5.60974350857285	10.441199792836	2.66221358889843	1.8197533255013	4.68968005585604	2.09169454131699	3.50601973042082	4.95653356244745	5.98292809610067	8.69679905323811	6.17766301479513	5.93735653378396	2.93707366835895	0.014127583552376	6.09989987436688	-0.321748162335402	62.5	0	2
80	7	1.09520259752192	4.34111487117524	2.05336261460317	3.47436988959283	3.75632615168629	2.74555666502852	6.28283530932027	4.35007223552807	5.46972331770428	7	4.45226383686349	6.91288433382983	3.8437167946428	4.86485686215525	3.12903887632558	5.43976769273042	6.50065497085791	2.00667885601519	1.75693797350439	1.18955466266331	5.15134345453568	6.09739325215135	12.9858877466799	9.28499238785978	5.50946106475955	15.2660356978057	4.57413610043248	4.87198093672021	2.15930073312168	4.23872088503785	11.6389801008534	1.90437278461952	6.16276680644956	3.96664540321511	6.65495965155317	4.61643372239075	-0.445255228576614	0.472668393316984	7.66617148484645	0.674691588520588	7.8958812667646	3.42046054099354	0.169043192517601	0.897720114492579	4.38388893740532	78.25	0	2
81	5.95158968435001	1	4.43822091295316	3.1939761893361	3.38265268383441	5.69642111544792	6.07957221973809	4.71995720825862	1.37616751817953	4.47235098290587	6.39905711641095	1	6.55487188571826	6.54427515877077	2.30368595615561	4.34834539897117	7	6.10107529820143	4.31017389663056	5.05741506082751	1.25996404279477	5.74959264492829	1	15.7104571111171	9.88227634801484	2.63999175370355	15.9358476413785	4.86466113979693	2.03012764725137	7.05263314839098	2.24188147576626	6.40873601221212	2.32095899366151	-0.141775547675475	13.9854865752661	3.2397557941082	2.91091692299198	3.55976831347776	-2.42419179142097	0.904375255133344	3.98208538493044	1.07628102379417	3.32825239858102	2.14257255986422	-1.29448695096644	6.43380917383497	61	0	2
82	5.26267917698722	1.85720394219486	2.3657608605615	2.64380283396076	1.2282749258306	6.97518716336637	6.25987399520664	6.6019994614073	4.5372457311557	2.98498132234778	6.16982383836838	2.09358948551725	3.05504397776498	1.88321032123826	5.91377227052065	1.14376300538227	5.90835534287953	6.6423022259939	6.34287414799856	2.08631803627435	5.24667161786009	3.7452835233077	4.86491739982346	17.4762625727216	7.08446595764355	1.44260568156646	12.0543321037282	8.71424861232121	1.59476003515702	4.30772284520694	6.34944511854811	9.48319696936452	3.93689454714008	0.775237359131459	6.21995639694373	3.27139238845651	7.56128861132318	6.91091666556509	-0.145001748162375	7.57410701371158	7.97558388764338	2.80241608513521	4.65887456651246	2.42285334060625	5.42746306989367	5.08864955666258	90.75	0	2
83	7	7	7	1	5.69770411301225	5.63619233750486	1.80618735472885	2.18635102746824	3.74885154595629	6.17579100251429	1	2.09473436786209	4.44090594875797	5.25046126001875	5.41023243728256	6.23430654394877	3.98371371033225	1	5.98215350957315	3.94201171269135	3.04429269213885	5.92811640908069	5.88137809268637	4.57277468814664	2.66250588951423	7.75830445871276	2.73489184316035	-0.127974867448987	5.75987039384443	7.54775765298348	4.42009233069192	3.80981571844217	3.37648432993816	1.24807438945977	3.25527675725481	5.63957970465297	4.34977471220288	9.18418686433301	2.12078936225196	3.63153900025349	6.94750710001021	9.31816269403443	0.759073124981831	-0.306930129502113	-1.08644031994329	7.30347082886172	69.5	0	2
84	1.29156241761173	2.9772712891912	6.64833927472435	6.09283154762345	2.39143452364536	2.81901704124124	2.10179137205496	3.71519567397332	3.37501395861574	2.34272427306809	1.52162520401914	1.26547891920583	6.42616569320556	3.15582115687552	1.2054011523696	1.536710551104	2.62090579691544	6.65589190946999	5.0360761963185	4.28669703887599	1	5.69982397250136	1.92954871058774	1.74988329691182	7.96872481412117	-0.441813467078219	10.7748495987871	2.66719980563698	2.73817921849982	3.58733757353481	1.11202655921003	13.1313069106615	2.26196048124266	-1.13107429497227	1.59256110580165	6.00461701633119	2.76378878544867	6.94380988870916	6.74531952530554	3.12293814443055	0.0148808789991785	4.12846008027173	-5.52731952777874	0.0158444857473432	1.73659178706603	10.3148303930628	72.25	0	2
85	5.88881734564728	2.49388071231051	2.61059491026969	2.25916428685025	5.48003762120717	6.83530409757892	1.84383059045335	4.79760387035187	2.53132928183307	3.41319920592759	5.22582651828736	5.9713287685104	1	6.38058560548758	1	3.19847243244297	2.16387668525941	5.65196661518034	3.93141003666772	6.55557763515208	2.04675765012848	3.50809569180605	5.48651415369605	12.9161135594003	9.9560332457289	3.67989339645978	13.9739750373596	1.44938595275711	4.69781760154915	9.36167632368117	4.39274639333426	10.2638988735128	0.477094647610924	3.83199411330869	10.8199484920911	-2.36706212646219	12.0722928559719	-3.10750498405995	6.65974687069494	0.757417010335781	-0.067899823653302	4.89539059869271	4.84030720766304	0.881879784919085	2.68370452223019	8.26540961848499	77	0	2
86	1.0786119679999	7	1.31234415146128	2.90003357188176	1.4704137582564	5.21217995785511	5.08930537399217	6.43957816844616	7	6.13448712863783	7	4.76614854789998	2.89092758478155	7	5.0348103401391	7	6.09499333064458	5.80366056025563	2.49525421338708	1	2.37293702354329	1.01501521141972	3.4032231792751	9.0112901495894	4.6290535248275	2.05647313564233	10.7641607217207	3.72422728651675	7.69465177087439	-2.02295814716223	4.98195191308722	4.54366574508965	-0.400785380233458	2.03434372694617	13.148287796874	-3.74416390791701	2.71264412930362	6.51457141312573	1.04776873702355	9.10137992959335	6.86655633686141	9.93715950827678	3.33928993847108	4.48290372757581	3.0682313608429	-0.907841212034069	80.75	0	2
87	5.77947866716696	1	1.24588718735143	3.86767485635473	3.43448807376294	6.53652343223876	5.69080162678082	1.8383416332326	1	5.00527381413093	4.42437151327668	2.16881736557056	3.96602588343992	4.72158297462392	5.85909543503009	2.35049627691241	2.09854848959318	5.33676879501927	2.21441153412509	3.47416394893439	5.43351168231017	3.54698047170358	3.25440707035398	19.1947468973734	7.96949423763031	1.67278638701724	11.0626331794338	6.87990588146954	0.387720946523244	1.85949191908065	4.06255834798891	7.30344898888425	-0.963734997691256	5.35128304744486	-0.718402205529932	0.482246020422373	10.2051810617479	5.10438697869618	-1.98595401550634	2.0237233733141	1.17384960902819	1.05543439734744	-3.36433265515998	1.80325927438745	0.238816367800516	8.25481449352164	62.5	0	2
88	4.48573053014266	2.05850129050145	2.73228208821419	4.75831110678724	5.02577027729705	6.27016240646843	4.87491461349801	1.50915857172183	1.3352119006453	4.70209386080285	1.76178591298199	3.77887383079166	3.91681330900004	2.40206364846844	3.41637470906911	6.77733207447949	1	5.92288163997989	5.77160746441392	4.4732572480035	2.5452381885168	3.16391714139084	5.61856840469626	15.5738192352415	4.8146904575267	1.72474732139194	11.7730752671126	7.51423253387437	3.65244188702767	9.88091861623358	5.44260880684346	1.19650919025071	9.8667861932793	2.10755853277782	3.63117013417775	3.77554702494453	5.10618349095547	4.99053294616518	4.06487344200077	-0.210476061533313	3.23292948223989	1.70187076713286	4.77765580387564	-1.60783684092845	2.2365992393325	8.24415868290671	71.25	0	2
89	4.69503462341341	1.11783973055759	1.07456251579576	4.77261839189758	4.40781976711004	1	7	3.41850358822477	4.08843111722959	4.75686675204962	3.15514046772849	1.19805452259133	1	3.45565216509285	2.79341853911836	1.81645045406586	3.04110843339057	6.46576374002695	3.54861160874874	3.77236480172883	5.74162430997765	2.47253222335177	2.67768574802085	19.8614451431017	7.23477582680009	2.12297042316633	11.3745810045606	7.20686240471503	1.88814027217611	2.95271151065201	2.90629591785215	-6.12573614247077	-0.0498644634930367	5.31719165211416	-7.92888780045637	-0.0911893321705525	9.73541487585459	3.13415667567666	-1.41601197094667	7.19645410018465	0.643305909446352	-0.113086252803038	-3.07482687390008	2.78520557961982	-0.143396737618933	9.76293149048795	66	0	2
90	6.54131620611544	1	4.35514911528662	2.00871841844244	4.92317403974734	6.70826850370428	5.1455107535738	1.75301677320325	6.14662223308707	2.8102922029916	5.2282554066336	4.99154250390496	4.19449781408122	5.29136403909711	5.24604245827259	5.68547052824828	6.43278493692092	3.46273486365373	4.02953114403557	4.4694233139816	1.61512311987678	1.12542069868978	4.26156746890415	13.7348409152689	12.2897307589899	4.37603719701692	14.4831720544406	4.67803530293012	7.9334708956347	13.2303850679685	2.90190693377021	2.32795903909149	-0.000382188118791205	-3.36310958246232	20.5470486718427	1.29976903958771	7.98275664848276	0.824049311561735	3.56591210329203	3.82262596728889	6.71358902046576	6.37966540977035	6.73013928512217	2.47278187459725	1.58213767368768	6.91665176151802	50.75	0	2
91	6.67599138325193	1.04433433902277	4.46440138295349	1.1383692753021	5.02020895402513	4.98567035072904	3.00164652955576	5.94183750755867	3.39793075853209	3.23909702389818	5.5820012373862	6.20777048704012	6.51130855400391	2.48907725398279	1	2.55514262620198	2.67899787138216	6.43659933804172	6.55486189616046	4.0547340116795	3.52432757738548	3.70038167881636	1	14.0498745267117	11.2158688215129	1.02377419336714	14.8429097824588	4.3507710394952	3.14834882017322	9.67029054990465	6.6731587201603	2.84022157219728	4.33367555135419	2.94913168611935	-2.5428488998634	5.46641104808842	12.3750271035935	1.19216452699469	1.8866290443292	8.93712893139045	2.10726446513355	4.96459905711059	3.7148112854268	-3.20601289507482	1.78767900035085	5.5501435556481	65.5	0	2
92	5.74346237235916	2.77481699177906	2.18298074735571	3.23749764635172	1	6.44198945692069	3.71441213954009	6.73389333156571	5.63548392503434	2.72719609586333	6.81624988365633	1.39351723881951	6.75231466212281	2.89576235577631	4.81210402646348	1.1444578144238	4.22725128091697	6.4634198105316	6.02461903853062	2.58293039994768	5.80628916376264	4.01422907115656	5.37656836218338	17.5034229251724	6.6035928146777	1.44772136104484	11.4534406357273	9.40108178468663	1.83673301035032	4.82893873753074	8.26930467761825	9.7264903970396	3.13944171421302	0.934326634521148	5.31917203040446	5.6781349292156	6.62632416387898	6.58891372105368	-0.196906574321276	7.03884734804394	8.11020874282498	4.48850938939045	3.60896080715643	3.72063450613276	3.83646855419148	4.3459495197349	95.25	0	2
93	6.58286617051565	1	4.03984684976845	2.45732583852297	4.2133641729829	4.73850928764782	2.81870674752915	6.41455298967253	4.82586811910027	5.61582616632729	6.985952810285	3.74322764323463	6.03594995934513	3.66810034410353	5.6038428160443	3.02750258922853	7	5.449553868495	7	2.43028413625763	1.92594321207973	4.55529639511385	6.433650616058	12.6120000271869	10.0884368290024	4.13800496287859	15.7188447960576	4.70302263297489	3.53005435430801	3.23673665320014	8.26107598058042	3.85721046882842	1.43964708497223	5.62230168486563	4.08494319770229	6.87666131714245	3.90757409022235	-0.460804506215236	2.2865215614581	6.65164475944476	11.4465217984513	7.83630541792038	3.18063063125127	-0.698939035096008	4.3458116386049	3.42924353132896	62	0	2
94	3.17892432783748	2.86299280012026	1.3849314361257	5.97843254659073	2.28021059389699	7	1.57979857858287	5.03144956745598	6.10916614982716	3.21034636307258	1	6.49428217572038	5.15762531176366	3.45729727681437	5.47030148926152	2.69123043716958	5.80491774805844	6.68972690926505	2.77492589822753	3.86050226544382	7	6.88070866133781	5.82889575877078	17.5387583213035	8.68869707845047	4.48555053797669	8.24103804891042	9.47078791650187	4.31001389311927	1.84802521923359	9.15296211145619	2.09856335682067	7.95776145371136	-0.916328393731721	2.51327513701108	5.05322280724134	6.62810743837695	0.691562925331985	0.862850542498182	3.24414611870069	0.857759994421132	9.2779803973191	4.46908688443797	3.66353435205959	-1.12552018324216	0.260931179693734	69.75	0	2
95	6.17148043536497	1.88532957148184	5.52139646144513	3.26991472777789	3.1789431314976	6.87045118046875	1	4.46416737440412	6.55290905673446	3.53046140321481	5.72398813984439	1	6.81154679404177	5.66387251089602	4.5383930956371	1.58530495518403	7	2.05101040038432	2.9063629079459	5.39127177855635	2.58851536038707	5.22580713947164	3.84925969170736	15.1010430429217	10.2842045538099	2.65559615809191	16.1585658362587	4.31108299305194	3.73672504404938	5.84334461822961	8.32951625929294	8.0964284393878	2.12720185762242	3.39686605549542	14.2589952174418	2.53047568007431	3.69505917438589	4.49137081044991	-0.956690825687318	0.376610819302584	5.15047235599719	1.77680579442587	2.52170366466578	-0.074428744771481	-1.33690851242911	5.46844057263741	73.5	0	2
96	7	2.47090368324064	2.76017795433223	3.36926718259724	2.1513567208762	2.26320607504916	6.34945590825621	3.44056467940515	2.94773595223552	4.7163090404949	1	3.88016098810496	1.90274177823452	1.34820971520862	4.73052103044746	2.94458802618084	1.27695676448687	6.3874389589868	5.39496121123601	7	2.63361680894591	5.8622057587904	5.08718925694637	18.1552505793995	8.4205061366665	3.34848509223059	10.2128822092668	7.29030264989538	-0.893371299637212	10.9704056613869	-0.0245796292622559	6.77561005038389	4.24868754393102	6.01921393220252	3.75733304153098	3.31430047103005	1.92444513601593	5.87969524953309	-0.0365733656670529	8.75644713528697	5.58411455344877	-2.23245186316222	4.3207219482355	0.349647916486559	-0.759096744605599	3.48693161727092	69.25	0	2
97	6.79153772922642	4.00128403775505	2.10963162408458	4.80246057408555	5.80135767065943	6.89631715520271	6.19397888487756	4.15755569652301	5.19965138173397	3.56195418370811	6.0085573955637	1.59181972095594	2.73441471102178	6.38123523808567	3.03719241544677	1.89366299847812	4.38204946741633	6.72306397102095	5.68042595704214	1.1752729356687	5.55452226746665	3.59024052496222	4.29028391757098	-1.22285985184834	-4.02302089483648	9.91789446116712	3.24587052782383	-1.23221453744559	1.86954079345876	3.53528921806282	6.7979244894355	-2.33445839402289	3.31203866647516	-0.577479997193628	-4.23364498079456	5.9884665000043	7.48421637278183	1.75401198587289	-0.00786625024499503	7.07483623388941	8.24650504768938	4.9497275099944	3.36594846028166	3.22009685192183	6.22513288454434	4.3108580396765	90	1	2
98	4.94895195198764	1.89585509193875	4.99479999061565	2.22153563510151	5.06840945745882	3.6404501226252	4.96548135310964	3.27391132872416	7	2.13825576422901	4.34773590411272	4.69152102126216	1.82796525891152	5.57150589230855	5.32784213464504	6.95655182486273	6.91093934660775	3.07679072807988	5.5529989461283	7	2.18524646827733	6.51991830458723	4.37941813830235	-5.93842079767528	0.0970574853027593	9.78858947415523	3.26096257623784	0.639371837745582	8.59269332827236	3.67278861289584	6.12209950139705	10.4309751888082	7.95964391618349	4.78981767518957	-1.73508455028144	1.1526096070286	1.61335457759337	6.28676078577491	10.6875405966101	3.71370137825685	1.49004290570795	6.49196774425327	2.05679335594463	-2.79329574630397	5.3135616296468	7.54811478058387	76.75	1	2
99	3.23010747325771	2.61496307219551	2.01292581933945	6.68167972053815	4.37532505705965	4.04651000922024	1.65036785538618	3.46798402193369	1	6.37741131131061	6.57302666433829	4.82108940867995	2.01752938013935	5.30309217964812	2.72109840738256	3.28122746543305	5.71792982262941	4.74547044666015	4.42710762913818	7	1.67274540565989	4.49899099304436	3.63423075953246	2.08733329511943	3.45625044843374	10.8819227691037	5.58528569001127	1.6799532855386	7.42655363649651	11.1438740343245	5.94276312844043	3.71367565336887	8.66194714274336	5.27912928184693	5.19748558638473	2.63668567724962	0.856381895158484	2.82645665398756	3.71051076546723	1.99853441728623	5.13622908507506	6.71585134365355	-2.19951572278058	1.19860054377818	5.38875065484097	11.1516023840811	85.5	1	2
100	2.17472895163371	1	2.89422795419838	6.11957053616742	3.41324074710674	6.78308869093495	5.03395046714842	5.86281258710229	2.96476657972919	2.16425482363658	2.6798243060145	5.88098589300722	6.47107113405598	4.55161084018308	3.63568422194044	1.14066756328463	7	1.76007096878808	2.37464268700243	2.32359739139197	7	4.36816843619329	4.65000679583838	0.281741071274186	2.87909113409269	8.43308904477573	5.19457068612253	4.49768781059008	2.35710973001193	6.83921620343038	5.11496742680264	-0.307929612522973	6.12331425788606	1.06675169404071	1.26615511470214	2.09388583123887	5.42307839907089	6.47004588279243	1.58258158509784	8.96795626163094	3.52137486111069	6.99910477266769	2.16366852356751	-1.01871995012424	-1.64035179597091	3.86352789642703	88.25	1	2
101	4.97719679606402	3.6386692359219	2.38373098657156	7	4.35227369612246	7	3.33964788222108	5.34785676112757	1.13251950115222	2.50935713233562	6.61832582102735	5.29224493787502	5.57622299274314	4.53571797210077	3.78336686902134	1.64472477186526	1	3.75606827696757	5.5431550421601	4.33127253371618	3.73929791434134	3.88405764044621	1	1.29085823910428	-2.73579620715296	12.1870203934655	2.51887703077643	1.30119782820944	5.15681841690532	11.3786670001706	6.66235125620502	7.17667638203482	6.84243993215501	-0.310336751844176	5.28191716256412	4.21272107819377	-0.0909203616717827	2.38162023395227	0.82196477676975	-0.45278424091606	0.418598878109552	12.0161777050754	7.90940446031222	-0.858658529166445	-1.18120293360035	10.5937754179747	93	1	2
102	5.36913708028099	4.02225284912095	1.92109950331818	7	4.36805398179879	6.46740107265902	5.099602594219	5.28700230841227	1	3.02488735550302	7	1	5.26032535651551	5.00249425606685	3.92259370929593	3.37923164976693	1.28883416625294	3.89173663656391	7	7	2.80536508278006	5.75597671823768	3.61314225539737	1.77968947761621	-3.07013010238416	11.7780562942304	3.19790123110128	0.869938117357318	5.17379937963867	11.9820145894635	7.64893058469072	6.71613661927026	-0.309606829018725	-0.796504486462024	12.9169500759395	5.93240260350839	6.13262956737356	2.0816123591993	1.42346499909095	-0.243840394705535	-0.556429551648877	1.03909667531849	8.66325813410653	0.0708012863738669	3.1441288225843	10.7510974403178	82.75	1	2
103	4.33774040743149	5.60582473533566	3.739301143676	3.98187028121441	3.51320575458713	6.19786143693646	3.19030159611554	6.55727065484099	4.50307121649447	2.84259508238746	1.16442983076463	3.58539931570789	4.79620947336696	6.69908707127772	1.32748307713706	6.21923822451933	4.25719764555151	7	5.64097103129891	6.43023657266063	4.26535172608281	1	6.8201468242494	-5.88188136647691	0.258972782566268	10.135098212891	0.298938145023512	-0.0947746256449513	7.90501430001997	8.64772306584378	8.77243053503725	6.42491356736899	4.63439788075793	0.824107795072865	-10.8331511438786	4.31920336277441	6.14952054332322	2.24025691102407	10.9776506019896	-0.448372641731574	1.43575136883417	1.85759488420106	7.49917140661499	4.79643668483777	-1.28482571251428	6.22058453004961	88.5	1	2
104	6.93590028445204	5.8884248954367	2.77380779253306	6.4174595062582	5.44265706430492	5.51045210066721	6.11102487782571	4.23239351850343	4.38211561424647	6.53664620430546	5.91105672486234	4.15820130447233	3.20321714801562	2.12675973246289	2.48119398086076	1	1.42714148385957	5.56961961915347	1.24697080109144	5.22250292437866	2.27843542317389	3.04543016482075	4.53470833374122	0.884161353653975	-2.52999726781497	8.98965222999938	5.02591641996986	1.91834901655805	1.65011717069754	9.34597233684344	5.02996433999686	0.511862260836927	4.94131073283114	2.85893066672625	5.35444866998784	3.00651784669915	8.15905987724216	2.31664186838511	5.84412247220899	6.49481521631187	6.94177835901086	2.070311598961	5.67455753560801	-3.73654388732645	1.59614796389921	8.95403705477532	105.25	1	2
105	3.44012695975266	7	1.39243136721105	5.26979612689866	3.98374473737566	5.56374516471808	6.14998297919303	1.85471632592716	7	4.66302935671214	1.36975432555614	5.33092356899162	7	2.46654758596337	6.49867592178145	1.48942357524998	4.52148844824982	6.76811654811548	4.26274121882188	2.54047469993067	1.24178339377935	6.34007733387203	2.14311531940642	11.1644523650853	4.72396635450498	1.81982244779006	1.27974509227788	4.94480164036347	0.26165607294722	6.27409649490403	2.40829687135082	4.95653408491241	1.63340885125279	2.27538862142615	13.8022197771136	6.12911997713562	4.74674961728045	3.24235318106015	-4.26337158384235	8.11354478505214	5.9300602295445	5.26018242707806	3.31110731277455	7.24723164204068	5.24364213896849	4.34552560329877	98	1	2
106	6.14886971121142	1.95419796565401	3.62491362038887	1.85029177952719	4.33348261031675	4.71573850876323	3.33361132874743	6.60043383290335	5.79909174504993	2.612088150214	2.30498678479185	3.44023929981251	1.16583313980859	5.84061184539587	5.32153025145968	4.05704624432815	1	5.69202104578543	1.67398871328471	5.30176293532894	1.97199949421228	6.05233670694396	1.66903559260876	-5.0995175472456	0.39665721725939	10.3872303593066	1.97467684433203	-1.8692617978964	8.23260237350001	8.39160671025738	4.46251723525362	1.83983747904075	3.94254140368576	4.16763274868058	3.89446064676752	-3.17829619847249	2.28002957489527	4.815899341133	1.18505073897591	8.79867604795335	-0.610060182647034	6.88937079319374	1.20856081758371	-0.678468253119555	7.1647976750357	4.56733547418986	93.75	1	2
107	4.31105324216645	2.53472971001591	1.22855221942811	5.82335828968173	2.29696289855052	5.22739744253246	4.33759380716103	2.61988459637191	4.23366487498537	4.79288743718324	2.92226707507923	2.59148640905451	2.58149732853636	5.62047465310096	1	6.65243011805639	2.83374622359898	6.56202042782171	3.81604633202006	5.55770567364717	2.95782663396377	5.97573623298304	3.22312450697235	2.18261248443213	10.2115851854075	11.7108270112796	8.72323846392868	-1.24188730906815	4.69752425403733	2.79323486195205	2.72852845170471	6.40562306079735	3.12685030084862	-0.281361663226483	2.86077302107233	6.52364162166127	11.6182435504524	1.93654140598834	4.44617620394906	1.58697847283164	-1.76022634008856	8.57608655586429	2.76625602134482	3.88867173770015	1.30448500583558	1.3714729966521	97.5	1	2
108	7	6.90552207847638	1.94289031805081	5.51108355907979	2.53356089806614	3.784980955311	2.47454046234126	6.34205563337677	1.12142044706237	3.40809318091828	3.99834924788495	2.14207768061272	4.32748109515124	6.31693556120679	6.29457950597696	4.45949794176665	5.9514249865388	6.97714927926527	6.85687986771125	6.42914774657618	1	3.3947793760503	5.43503607330164	2.41711685322088	6.11941109246312	11.2366990023974	9.5025494545304	0.681665391342141	4.47890463065645	6.87933585771981	6.16467890863883	0.8118528315045	2.17402553465374	4.3807809582995	11.9625555858518	6.32002839094975	8.31989410205657	3.29407849653364	1.3406950487633	-1.59936462525637	8.58610346736252	5.74869464286549	-5.43882055607752	4.70688213237426	3.63171723126128	4.67191939959097	98.25	1	2
109	5.34421207039998	5.75291611584644	5.84476103527909	4.71618658426574	6.51052585237193	2.20932327635063	4.01529903172555	6.71249500551623	2.84809285426896	6.76511816685304	4.13338933661183	2.71706037379489	7	4.87431892631929	5.14052818026818	3.85076713112731	6.52352667362892	7	6.56316101741647	4.70383477035465	1.27856164693141	4.56153394709576	2.39077605061539	4.46334985163492	0.259980396997326	6.88811366294615	5.02344787137387	3.94007052370362	8.48134640834963	3.11289838620177	3.16185276771084	8.56213031694705	5.94208453462117	3.06191634116425	10.5130730223289	2.86545501552746	5.04960945482895	-0.282622735597042	0.949345785317655	-0.396981279918096	6.37699475196805	5.90528662718228	7.92423022580168	5.12700028262695	4.39608953901727	2.89932236318389	101	1	2
110	4.17369245704606	4.88296012711392	5.71740763666625	6.41107037894079	6.24528215450747	6.25093127781638	5.218820736	7	3.24212120384073	2.89367855455421	4.22616651821458	7	5.82519502702583	1	2.96727252424701	2.12997685280549	7	5.8057321120284	5.78289315971246	4.88093452422228	3.57228843651628	6.87912855505746	4.1483211234524	-0.293912373184031	-4.38963407560629	10.3185709111906	7.20298885581902	2.19252614617188	2.94447012049768	13.8232155086068	3.90195201689753	5.55666442691949	-0.252509098376332	3.51256613890239	11.1147261623223	6.17742338394241	3.55870243240854	0.253619917472023	5.6450648583008	7.11992715540256	10.3033002295475	2.03692494921315	2.13528334739857	0.72692511991389	1.23345188597642	2.3532345503442	72.75	1	2
111	3.26024918765294	6.9007802221813	1.05633635745434	4.85187459225894	3.95743768995059	6.6315249934382	2.45290138850347	6.80521256726458	1.98143950798917	3.9348257913672	1	4.9053560824923	4.84543279283525	3.54556903659265	3.02376271328463	2.65017812175795	6.90421002288674	4.73266239386487	5.61388949501999	1.64753775014363	4.68772870274516	3.28246409076601	4.2573974920603	10.3428265112086	4.82730328909994	1.99699827985473	0.769673612969228	4.73615287398311	6.05710740681706	2.63453084096974	3.03417701567278	7.83319945848047	4.01716483728494	5.85349994515951	-4.9054278145387	3.92109361797765	2.65965840685423	5.45448912170997	-1.45687719049257	1.16110420562009	7.47015332759712	6.08674643814394	-1.52262342033696	3.66700500872103	3.87210010690607	7.08865296969621	83.5	1	2
112	5.77114061918874	5.89057233263719	4.33538903327807	6.87087071099838	3.14055360326617	5.32273140262079	3.15062544748329	1	2.30601384684529	5.21312980920124	1	7	4.17453860723933	6.6904580260236	5.83762781203257	1.77373299753228	5.43840715784256	5.79535819463942	3.79928943869272	5.98934973588343	4.54808237087279	5.15575567637558	1.17601036553849	4.15973638526114	6.28791512853036	7.60335518841972	11.4646335753838	3.75028748935087	6.77192911490539	8.44083914030418	5.10141612392192	2.75134473621663	1.76701146423159	1.78611718946067	2.5656700938368	5.50762171953553	8.9776361357458	-4.34931902421732	-0.179271906221345	4.11547699524663	2.07439080006717	4.37174314423338	1.37582989737204	3.41156499908468	4.57367190947021	3.17862348753264	97.25	1	2
113	5.31203671785222	1.17086601662101	2.43183850716916	2.62450016235079	2.8625940817639	5.48293901933893	1.464563554305	2.87449958516562	1.41362918652578	5.64111155140002	4.48527623942014	3.3018616143603	7	1.40609520629286	5.95557381307879	3.69333399688378	1.66925023447306	2.16326739061619	4.56719714641086	3.82773472508051	1	2.98930967449621	5.63206339839871	-5.16833174076888	0.752011087365509	12.3997670788189	1.05744899400382	-1.02608342285782	3.96446631363175	-0.0454922184078304	4.75215719117407	0.354646590470303	3.22320970472224	6.22539623633168	5.74286270933947	5.49789300152329	2.95036026306066	0.804685201454278	0.249374120468634	3.48245670010493	-0.00588309613301202	8.39635313812764	4.17233821563872	0.710345664984694	4.59115001350057	4.55922078538164	79	1	2
114	6.49780929149076	1	5.4085448272425	1.62707483590602	3.95093209923931	4.16363046339722	6.56469453752153	3.4073848715565	3.96614284549136	4.56657113684957	7	4.83364181628493	2.9157276656132	6.01070286935604	2.8357674175064	2.15937912682405	1.56519282364563	6.89481819375342	5.4540910292824	6.94135280192729	1.47111949302389	6.12143323784898	6.12076471329164	-5.61828522208682	-1.63169221121622	10.8539975959737	1.15244759112264	0.485340675905386	1.33709829474751	2.77371501388579	2.88353904688179	3.90641650611012	6.32564943692755	0.249299619758825	13.1083148236351	7.74364684588572	6.23674570150232	4.79069773535833	-0.327796967965641	7.18094840927938	6.27691805487821	3.48960750055714	7.32530522712997	-1.62229271580435	3.71561645482929	9.45875558847887	88.75	1	2
115	6.92197012399835	5.76058135388899	3.53298821767459	6.69988353159663	5.44469677629421	5.45792501494627	2.74592190429294	4.06333795112768	1.03614197967137	7	5.8464016491674	4.79968012743046	3.25282908154225	2.83675368958258	4.3634245119715	4.49602918809603	4.50074067331477	6.07691154637779	6.98738381725241	5.11321076903465	4.63301228450751	5.50943353767716	1.24812858930723	1.64977619364945	-2.24168117413288	8.98185746190564	5.72223919922678	1.7244604231619	2.23802456677201	8.69725904061034	6.93793090208279	11.2036335072448	8.5296076663227	3.2985417017122	6.29858889607155	5.22826596652264	7.02772358929802	1.86787871029087	5.59094546350145	6.31554977163681	6.43389497589031	2.15797754720872	4.1656053382246	-0.0646241986615657	4.08796195117989	4.18338260736647	93.5	1	2
116	3.32060230042983	1.30672395963169	3.44997495262254	5.5714751242658	3.99878137145439	6.80922972116624	1.07040249754697	6.38083702037167	1.63017165527931	4.05736929516868	2.40745091783887	5.51444924178221	5.77974397781238	4.93674872645384	5.23588071915239	1	7	1.00554413574268	5.23155482834065	4.8462302970096	1	6.83918493756081	5.07139175549703	0.604956172527676	2.40903513908297	9.10779721001293	5.34089719422227	4.56813698893507	1.86414715643884	9.71522981515812	0.567973272798695	0.779551967048383	6.03889261264959	-0.942840411563872	2.42381437692092	8.13654306750071	5.82683346823303	8.13660287294027	0.53661950289026	8.60254724052655	1.79534809356651	6.70564472943822	1.57716634511467	0.0862772697693794	-0.407466752197609	4.9403739637178	88.25	1	2
117	6.62947805418791	1.70988048059016	1	5.29654663199473	3.06392126049948	4.38394408380754	7	1.67750978122597	3.69853444767461	1.11141918393705	3.0572381321723	3.4793750579519	6.82507943363167	5.15219750716577	2.87244760873495	3.86657678022164	5.32389531234942	6.4673233790757	3.88840880361284	5.9991832166903	3.6446643165922	4.54871523137225	3.88839311018514	3.99307720079916	6.98734546094489	9.50741507826728	8.51389502046201	-0.710277188098983	5.91804342208068	9.35893647447999	4.62462714173548	7.52891229960285	-0.722607160175744	1.3753034761413	5.83258625876385	5.66526415894138	2.66031229442615	8.18432577147319	2.27372679225854	4.06821612256	-0.625196051093123	5.34815803874942	6.76501126777761	1.59835198471873	3.89074334850952	4.90004689461813	85	1	2
118	5.22454186108885	2.07496071391166	2.86257964406144	1.72413681273664	2.70567311171394	6.02278870866007	3.33189749738371	2.42067671177237	5.86382590368894	3.04337877539298	3.47164185624781	6.05861844160106	4.69162657481611	5.80172384743598	3.2859503928585	1.98118626416796	3.1657243374147	6.43142879717734	5.78608516902651	7	4.26348627327108	6.2224375744114	2.35580840764779	-4.58036184616787	0.782282802384576	10.3247915453416	2.99397653527778	-1.77941927979657	10.4022258481435	5.45744482360093	2.91077614291705	4.23429596144736	5.11774363818153	-0.916812035601161	0.474077170104434	3.86502220769894	2.0212457823123	1.34546069234946	2.6715644878178	1.65884893056825	3.6832873500926	4.96082063026014	6.72469293852892	-0.192404590214626	3.90778368110118	8.83289493935021	74.75	1	2
119	4.93907663646508	5.41824304303861	4.83549094815844	4.66380449602853	4.25749914775304	3.86857982232591	3.80129993360636	4.41936600703082	2.82773848345689	1	4.99789032191541	5.4862462349809	6.98477208579539	1.66418557667858	6.41479934051707	1	4.07175791953313	2.76709251488332	3.15905049355121	5.3908517709679	1.83010894098477	1	1.83120881758329	-7.4399140832954	1.6565120830784	9.83872791841686	2.1451402484106	-1.82454172278939	5.52192464055327	9.20724533557943	3.89190350666891	8.01566865894809	4.18793421531142	2.89529004033647	4.02407660972964	5.94858824012619	10.2895378301937	2.20440323203873	1.62355188925598	-1.0972940177734	3.49887778213192	7.75973042643239	5.45596517299166	4.55515978206045	6.09251541487852	6.00727862035612	83.5	1	2
120	6.15868104269398	3.17043666951308	4.04610905644616	5.85846079363487	4.35522986366551	2.49127206677594	1.91701443800057	3.31655288143791	2.1935879244294	2.21526171832488	1	6.20423691230886	7	4.03136996680819	1.22312167255595	7	2.54376996714209	3.42880156240576	4.75697204158516	7	3.10296365024126	2.95007725040562	4.09544269997348	5.16264485028406	6.54715068422055	6.85654835711316	12.9966607911783	0.657169827566982	8.63349727909586	3.94941988473886	7.1085766200743	-4.77530132248103	7.93464625952133	-0.881408068301268	1.91614193045279	2.59819179887365	5.22133096377351	4.91657844948681	-1.91913790059615	1.11641754007811	2.23988386938706	4.6178674095054	-7.15045003969499	4.46021800727581	-1.81085674270121	6.18448948786918	89.25	1	2
121	5.74464298303517	7	1.6716982559498	6.5109675410443	6.13133084092518	6.03735371040631	2.78712972648822	6.21119142514653	2.38333364209999	1.83095249014688	5.86026143046841	5.41627206856809	3.43554422944878	2.75013144068849	6.63389464338221	2.52950565619107	4.77767993343956	5.33847771430746	5.81375419047534	5.77901897215714	1.08601591901859	7	3.35543526229495	9.90078036748468	5.74954929666156	1.64820213985934	-0.0379275757990087	5.73966563809885	3.11783211212532	9.76522656698401	5.60070590368318	1.70207750348197	9.75908685305365	3.87326206779844	3.27990034751765	4.47418797649755	11.1088319318738	4.31809027455496	5.29279308905434	-0.0359862991730903	1.58188607968386	5.79448786956599	-6.2638537297747	0.872623851686017	7.05451546882069	10.3722552339466	83	1	2
122	5.67061622733671	7	1	7	3.8181057679478	4.77486512986253	2.89160266609309	6.42054444421831	1	2.22582626968573	7	2.38069423659869	4.30345425521062	2.96272530218394	7	7	4.63815400008853	6.08766436417829	5.92614156278474	4.25436927427301	4.42756220276847	4.92395604448298	3.57073790749013	1.22884473755123	-1.80040817734676	8.3705661708902	5.2577559454887	-0.499180489588596	5.6101013280461	8.87291930453964	6.25227866624231	1.54634218358932	4.23344033834402	3.82317573298917	3.5350469196034	7.60831864387047	2.29800386616015	-0.00284048435767602	-0.130380258567247	3.33310641999547	5.72058230586425	7.82783546326563	5.44730828716957	3.17711397109251	5.16697644658364	3.39706190276256	100.75	1	2
123	6.38403514133325	4.93229671333375	1	6.82630366061133	4.19245823716261	5.0197681390092	6.71200332764546	1	1	4.9690673172256	4.56870710321378	3.7004420472643	3.85856516237972	2.09392576261908	6.46093335128073	5.73070542042341	5.07238184509442	5.59725180826052	1.66504243902119	4.64623096810905	3.50605927404655	4.1579732524807	5.49016763138042	1.44046850347959	-2.70980939786927	7.95136531213358	5.92500570431399	0.0840205585568131	5.0858104886219	9.66835497117148	5.13775864085671	1.20182002643076	7.02577544555282	4.28865543594961	3.21466726835903	4.13370284828986	4.58205940186264	1.19802294346664	3.84352760112739	-0.141697248150252	7.11763772145211	7.94438968013836	1.94365598595118	-3.31592503205537	-0.992082619741587	9.21180863100925	89.5	1	2
124	4.847561653391	2.86181481420731	5.12514909471025	2.63011231169165	4.54944564365636	2.78154873283375	3.16952334487763	3.4383626046072	3.73515093922773	4.52915297348411	7	3.67581143083316	3.5789254183386	5.07787255167343	7	7	3.61582745673151	1	6.13239327043907	3.50385086078779	3.3603416116415	7	1.94193142533013	-5.36143164027055	1.92895381867772	9.63834246953923	3.89001538708722	-0.289916075720041	8.41937055824684	9.18195076919724	4.79941094181443	5.14041625587989	-0.381836749652157	6.9724214322866	-2.05264404398817	3.69486403041783	9.40516252110575	1.09516156717305	2.42023651781041	-4.22424452155438	7.62563681694045	5.63204847849199	-1.03827711601265	0.957710861244801	8.3629620661703	5.29148962214235	86.25	1	2
125	6.3402799062272	6.84634378776094	1.98122422593381	6.4776895586625	4.42096598926607	4.79653816981999	2.93956021950226	6.20357048181226	2.08609867766154	5.68745093608617	6.17063986862841	3.29158211255526	3.88223571285221	6.86833768867426	5.93261752852413	6.58464587161681	5.19735880759314	4.76735906717591	4.42790040374769	4.31862529887595	1.68284351521971	4.43418295252886	2.21160583473916	1.55325154395838	-1.7453777470334	8.09827851601556	5.1134469976731	0.271414430474396	1.82811821733079	9.03518694286656	4.63793588200274	3.28944884835463	1.87800226677368	3.00356896498005	4.89629783624978	5.98389449851734	7.47587389138415	0.282547039590532	1.13987958268951	4.09652880376893	3.25145121457065	6.16538641935213	0.650174584118555	-3.21267859650693	6.39961244938182	4.15024515624515	84	1	2
126	6.82132262006212	3.80630104346348	6.73600380579336	5.83630887281878	4.62535523588469	3.06185557205903	6.04426354867537	1	2.33370936247228	1	2.22735684396709	2.42086587939607	7	1.63337067892262	2.72038061294441	6.26689986679714	1.81866743977848	3.11260684683558	5.39312833979072	4.73794467067344	2.43228575582754	7	5.1729429031359	4.76764818038111	4.93378088761981	15.3260218230414	10.1634026912394	-0.643463270351216	2.79128635042636	5.42967123498189	1.3949594351837	10.1757463130686	6.94045731377411	5.87879173105386	4.00175846239641	5.74221038909877	10.9512191415574	5.77083393062364	1.43706770883327	3.66874214910721	7.66653564952562	7.09662222540157	2.10961469905266	-0.336822568227204	3.8061018044968	5.0041889357641	85.75	1	2
127	7	3.75078121900158	3.07769552280915	4.95947086365657	6.25431900869215	6.66179992015295	3.5482993229447	3.34601993301238	5.676995833667	5.03565185166909	6.04073640470459	3.11778404735376	2.95697508056754	6.36601071830576	5.59208029447028	2.24097836899242	5.35293978435746	6.6893030629068	6.54897871065908	1.78933459289744	5.74787706255089	4.26720990848909	4.55339146353269	-1.08011781200551	-4.15385941037514	10.2023963628954	4.05217130643329	-0.945144453659925	1.42444932278537	3.96978003342121	3.20541730943148	-2.57929984774375	2.62865600277217	-1.24665343074966	-4.37706952516108	3.01578390998129	5.3182802246069	6.46665558022447	0.324779702445817	7.03923245684659	7.8016983303877	4.28126644572514	2.78116051613579	2.63635952825215	4.3350907641723	4.79510138463409	99.5	1	2
128	7	3.09163998807184	7	3.20879545812883	6.45265525211316	4.05575510008837	4.4307528109023	6.14477123308846	4.29701312156297	3.13070569308398	4.71691531723653	4.90804345797284	3.27731100329722	1.67552247133186	2.90129424975313	4.05227728365984	3.01879617472474	4.37527173148587	6.46878117948329	5.87854448724831	7	2.25534301934677	2.56000615735694	6.07498257846292	3.58700938222268	7.18431275980349	1.08120568808477	7.66015648546747	7.88289437158384	3.66859456841409	6.27255958070775	10.0979557955425	3.66370532219255	4.00680481905861	0.72298289087984	1.99235375229137	10.5254603098471	0.884980295795673	5.44859064863247	7.58757004138671	5.284679531147	2.28373797015226	5.61004216101482	-1.21934728139628	5.52412475882241	4.23631497510515	83.25	1	2
129	1.99237552129101	3.37752981046363	2.69157158188932	2.65590549148994	2.47454941996533	1.10568402399948	5.63555066589289	1.1009873319714	1	3.60016727406717	4.33471327860345	5.08983474387855	2.97468080571067	3.06541951320864	4.79543002915417	5.21548169715216	3.0318417386125	5.76866299000232	3.5957211499556	6.48399804957255	3.23646776672915	3.18366662432193	5.64229056998326	1.65517086709044	9.82162246248131	12.9284755396655	11.6817932695004	-0.771101312356827	3.34405701988865	10.1544975818158	0.974529569185386	2.96304923470842	7.61469238570887	3.42740886476771	3.56334966547059	5.56897572712354	4.82999178200163	4.45498269217056	4.1964811713293	1.74876378882781	0.984264357457555	5.79527276154675	-1.12278004800927	-0.857118540971866	-3.39858676999749	3.73122227136088	88	1	2
130	7	1.61584124920438	3.57080508964728	3.42453379027645	1.35406885694629	2.16079839157894	5.33575078180737	7	2.05061369722271	1.79445655900794	6.68884470465341	5.10328261765229	4.62553792082006	3.14744667377456	2.53398525692948	4.60908742968124	6.42249461929552	6.6039273691475	6.55566500487268	5.47104671678116	3.0701725586775	1.58545304988259	4.7798847554559	-6.05245781534945	1.95348151233788	7.84370312430254	4.30913305205602	-0.623250847683721	4.22467020058983	-0.159134643059313	0.71047709419074	4.36927137405675	5.46923017371787	3.51945892879231	2.72499024371195	5.19968285926023	6.28319531754149	3.59847627111031	0.00791564157630385	2.92271415700422	3.76830132060945	6.65475139070463	3.73118972241448	1.47376656106414	6.96621741410333	-2.11692635237201	112.75	1	2
131	5.02158504599239	6.43362127048319	6.26017134781935	4.30416617307556	6.95640390042932	7	5.86061322623242	6.17240242806918	2.98998452643251	5.24577304602588	2.47745814106833	5.2349512665216	1.76166373235715	2.38130239881416	2.73482249939789	4.17135391220054	6.77769758983192	2.21262409961225	4.97632761511239	6.51444507642503	5.07388784418393	5.57245951497755	4.11939858003601	-0.315106523813124	-2.14029030099395	10.2828061174544	6.32979550319371	4.0448727989959	9.74122830593434	0.503506035114809	2.06286116678436	12.1418226602251	3.9984421035102	0.261726427875909	-3.72370860981262	2.26543118895458	10.8208241144328	0.330142470959344	-0.898294901630874	2.57671317387038	6.6319369177814	8.47439846045594	9.95788273020807	1.98037883225429	1.80025726895024	4.13748513670698	77.5	1	2
132	5.01598945373411	6.2781430437116	6.25333479797437	3.28484669807408	5.31202766501484	4.35943008414779	3.442022168612	6.96492838009672	7	4.7945923175663	4.1148736146396	1.59681131843308	3.27942673653167	2.91674425701048	1.77968681594445	4.24878235426967	2.79145625140532	6.75820223759143	7	2.93715368651462	1.92947448295267	6.58061116925299	2.33224362888611	2.69498009526777	0.0151663539613703	8.95486226924667	6.67121309097191	2.43232246651279	7.21929238873568	4.86475397404451	1.78835470557027	0.171863409682116	3.64532419696571	1.57358315757777	1.69796811826896	6.12900306552024	5.62392063880316	2.77726722730015	7.08521455307678	4.96565258465254	1.59181419556814	0.849451849193213	1.92276747071536	-4.28198064435419	9.55135264091568	5.46360812361195	88.25	1	2
133	2.83655059080483	2.49166916823269	3.7764733649433	6.12323086462036	5.00966742937414	5.72552798449857	1.33995129803927	3.80011446776374	2.62072835789245	2.21282959063822	2.31649968654441	4.56419349994513	3.17199559399051	4.30718903733004	6.38689501732497	5.84640590117236	3.20204489307341	4.91513011760428	6.4248048904365	4.85918622192345	1	7	4.6420175375517	2.0482780779295	2.20903847500254	9.2039070762847	6.53711756053695	-0.192251688514108	1.78446943304629	3.01303301915944	6.51794863208088	8.61784819869837	4.7735287547134	1.41338375606342	1.90640057338108	7.15590562293332	0.744918072515462	3.2986076060465	1.95788310623289	4.38182757073492	1.45059754727903	8.75661226929576	3.6927728942413	2.15466701371553	7.17251547129286	7.14155958707651	77	1	2
134	2.08012731141931	3.92561867200186	2.00181077918573	6.38207262817704	3.75118458842284	1	6.04762816403945	6.06002498481408	2.60352061112856	5.63700354815212	6.5985335482938	3.76377536168901	5.7925952712483	1.58885892233306	6.17493870370345	5.96004951787684	4.7312163476629	6.08644870128337	6.27748033343297	1.32864326016581	3.20779262519831	3.73346064885612	3.80813255971549	-0.579037811566212	3.03404026209711	10.3731488488738	5.39339244730938	0.664855459530707	11.0216644037596	8.63081546318056	7.49530731814059	-3.78436879090071	3.8496593201502	1.73044220621131	3.89431376540477	6.32278235042935	4.27606783718148	4.17086543728279	-3.47573240898322	8.22834419935608	4.81243058007669	7.3388462969187	2.0695504522073	2.08867579122126	1.85823318893703	5.03784348439025	79.75	1	2
135	5.6662758645259	6.03230756212314	3.97901934204621	5.72407981208428	2.37032666902853	4.72607451323788	2.32498181521465	2.07361442739731	2.51928552441312	2.24435605318073	1	6.82469967432779	4.01018502301662	5.93452826288357	1.99442169928797	2.20627194309233	5.37742174070305	6.84287153032996	3.81849001498949	7	4.49281443328347	4.76035032648214	1.03275852022304	4.75145769387555	5.46237187946654	7.20923641696073	11.8715504637049	3.44801612597989	4.73121902807606	3.23748718777449	4.27985806162465	-1.8911904326366	0.699258788542351	4.88887193727923	3.0828247372431	3.68670791288247	1.21545175096188	-4.45483794518255	5.27427042372957	6.96480820504705	6.25904515929081	4.74073011108732	11.0962582294168	3.60327659988486	4.88481144469836	2.24945270647366	102.5	1	2
136	4.52169810969768	3.03551084217141	4.9948156270417	4.99854058091864	6.68528275403262	5.9659702142696	2.90258995138539	1.02430482063202	2.91904874891032	4.72831381448971	2.57353466316559	1.28653524123526	7	5.93977540774159	1.21163615576199	1.08806066822224	2.34889901901576	6.42318261971499	5.42562520045647	5.37653683873492	4.32703429674682	5.91345189599007	2.88184446253826	2.23860184711852	0.560785984501626	8.99239577791628	5.90994647947435	4.46620584829585	6.68681961803755	9.9336327006117	5.77288731943386	7.10151386465886	7.08415791095711	4.41150323659801	13.2675564701097	5.77301285594086	9.54132354036165	5.25278448711958	3.38830860003297	7.02079429993953	2.05186426984938	7.32113684299339	-0.367630311780262	5.32476221221419	6.87703858391601	8.96935386471208	66.25	1	2
137	2.3913432299827	5.31260016894499	1.11981455001409	6.04817109864393	3.36528734600008	6.75324295850166	3.37220575978445	4.58836211828607	1.36855224673171	3.71744241969729	3.37084061965045	5.83016253219518	6.3263972126929	6.6413113317091	2.55192938605412	5.00634112430104	4.55079456732098	6.1327008964414	7	4.62330645604301	1.05762365041709	6.48123541433008	2.11145786281868	10.450284851779	4.16280823889894	1.989670683653	0.513102190311614	4.70557399055636	1.59818232897536	11.9722263393352	4.9709217771329	0.543626414756481	5.31796757117369	0.704458545599201	4.08264760586322	1.48068683769369	3.49929954114025	1.83361023954576	1.03559013409067	10.3369337430527	3.05507143972584	5.32283791137087	3.19702579991343	0.938534913776837	5.19611757068055	6.14189136512752	88	1	2
138	6.83812754765003	3.34411879468322	7	4.57537243609853	7	6.17930913682445	5.8862041925684	5.92406421173538	1.36806761687852	1	4.98582884549649	3.26686378983762	2.66901475056839	3.76982458001761	4.46085691687182	1.97631168829063	3.50959952844418	5.81155295696219	2.08872886382385	6.22132248823719	1	4.1143374460503	3.34768917313387	3.02315856552775	-4.8508831171961	5.82699350583899	7.60104962750186	0.191280827139874	4.46390395593069	8.6376661373728	5.06044120186119	3.98553603759659	0.638920240991823	2.58028294751457	9.99039387582276	1.94496132609805	8.42134843867877	-1.1930813217954	0.529662557734035	7.41049090822761	6.12343434702963	5.95289462869413	-0.177832622306601	9.22414556347555	3.02933398416596	1.70322156030995	81.75	1	2
139	5.16143872263275	3.78635448159626	6.66008012401396	4.30573105298553	6.90985269376362	2.12407204481301	2.34524559680815	4.74964733435881	6.01005089108277	4.3047971296443	1	3.47113874180484	2.89114724443091	5.62932149880303	3.45765613753409	6.56703283686192	4.59434978239607	6.81219302313413	7	5.320449945036	1.07512476832275	4.49182298899747	2.71079228284032	2.30398672846107	-5.04351025811531	5.70346237888762	6.77747065190622	1.4062557824438	4.19255647811773	9.26246158312121	1.45676939493314	4.26136937399022	1.67089909058341	0.355541767765494	4.46350435428211	4.67132956333861	12.8857290607562	1.75341199922893	-0.663597232722861	4.75398489000141	2.64453222137372	5.56058140461108	3.52239570490694	0.307936575063798	3.30421714493833	1.81611177103511	84.5	1	2
140	6.10268829145574	4.72867926642706	4.03549091593029	2.20524072949105	7	5.76260287448242	4.64896103829985	6.12893690235555	2.14442173159583	3.5675368545392	1.41897446479772	4.49984187173699	2.44263791189983	2.98561672161823	1.31726783437621	4.25130618052542	6.65439909471159	6.4634615638274	5.92771218211107	2.89688085218792	3.8377727556083	6.41823381897928	4.54554919882256	-0.142648438216373	4.01013455228304	12.4765797713939	4.46657877745645	9.29495801808648	3.53156817754656	0.825774798612188	1.77283028135812	10.732124293601	2.61156598997326	0.718734403906709	10.2701633858525	1.6403624198718	2.36302869959848	2.77996709559061	3.1644386627829	0.520164608204669	7.20338438989242	4.31104245249224	3.39894565004922	1.25095669675105	4.25219009619032	5.30823032750274	82.25	1	2
141	4.70159956222179	4.65664911865529	4.79555637642925	3.5143391570971	4.14820963879013	4.47662157446837	4.21376884074823	5.87860666614024	7	5.06292525248034	6.85122164557691	3.41121585411841	1	1.77061976121571	4.72280976093588	7	5.9593838434602	5.98888985986436	2.65984647592852	2.10961495003838	2.11307062345483	3.71708975735405	1.55057481530842	-6.20205193411711	0.250192467210427	8.93261303631371	0.0264134284165629	-0.440159513323889	7.16898588105108	10.3350356251295	5.0025070373523	7.70576181190928	4.15875352233963	1.31849897214337	13.9665963510598	5.30837282454003	8.86283271500767	2.52779207245156	0.715116590254471	6.5675073524116	0.0713864390962077	0.504585987680902	4.08026777961798	-1.55379334557227	8.61340140336204	5.96293522605314	98	1	2
142	6.86515675508484	1	3.5714863612276	2.46944249697088	3.25693937030924	4.39125123577191	5.75754470423837	2.73695226261512	1.86307952196998	2.23890897545138	6.99347195585311	4.23308796579087	4.50801662325804	2.41873168704512	2.7692814444447	1	6.10939422461159	6.46119769477863	7	5.50670581797509	1.51954531336213	1.27414517414074	4.56158785398219	-5.25949548818469	-0.107690377506841	8.68371149364459	5.14445537597838	-0.236140046913156	4.04502312283397	0.56576313168951	10.5380193035939	1.71038655711565	4.26430907706237	0.412592533263881	1.35919388455814	2.28321821290574	7.17322184446455	-1.62364316785503	0.503141210011569	0.296439470495432	0.132640306133171	2.93402857872333	4.67728729941056	1.80384389475856	7.60807336582516	-1.76906795860001	88.75	1	2
143	7	6.23736677407243	4.1294694129	1.61953822102115	5.42453668562019	1.34738104522105	6.85918613445479	7	1.07417485772472	7	2.91617161827219	2.11661705182397	2.83183660726802	6.19778953557989	1.9033486269666	3.14981886113541	1.19822324029109	4.47224917271491	3.59511853278824	6.45114402307707	2.8367467832659	6.94220062582691	3.70401908149402	1.63362554590403	-1.62836151209774	4.37836130543441	7.48053926187674	2.99854229081296	-0.911814262678	-0.69507588340491	1.19508820032341	-1.01895490954304	3.44266917204429	1.25302664872217	14.0081750783383	1.98063374361914	0.483690571989168	2.59725825538834	-0.691950981019293	4.53156566351099	5.03605431746412	7.29512366037662	4.17468792412	-1.0046359438742	3.21024375017252	3.64617757684381	82.5	1	2
144	6.91421200705758	6.25471584041727	6.84967267187176	2.86328719914173	6.24330622699117	7	5.04689009422863	3.80708666273583	1	3.3508360312293	1.59040622914147	3.51370582272284	7	5.50086040221808	5.45859150008249	2.98474646616305	4.15236172496483	4.5156698766934	7	3.3076469281169	4.13640633320144	5.19044409742664	2.62826483013076	-0.351270660997685	-3.78706152900744	9.41147048232495	7.84897797043879	2.50797545628762	11.3925240626467	7.31170264709368	0.895200677997677	2.95880343257333	2.62429057250284	5.32079042558162	11.8135431963458	2.53197750126946	1.37330407908701	1.88792578022903	4.09892473641244	1.63784062694844	0.434498441957984	6.34511503869189	2.23349318549019	1.93103921056752	5.89506172560104	6.13068411983182	83.25	1	2
145	6.39867024194962	4.07572220796217	6.62991497840442	4.3265191615158	6.67609504061318	3.29228267252731	6.43492373666792	5.70460182475726	5.92783007753628	5.40316688928465	4.80497169687244	5.87821161616338	4.15552598307238	1.6847976405901	4.41170099732598	1.54172228313977	2.78469523346823	5.87921363810742	2.02469704520368	6.46629615176391	1	4.66750035262166	2.32712896745236	1.91054985359315	-4.00181618987497	5.70444666800835	8.26495557447463	0.515712269529449	4.04777061017428	7.97192210760598	5.15015308026828	5.75599506324347	0.725183359456697	6.80864708194294	9.91773675355988	3.03417534465895	6.21169373487226	7.2952194153164	11.1656770750683	6.74253346413791	5.2455280586169	6.9971489209122	2.88210469718448	-1.95766848916052	4.35390994878973	1.57389341841065	95	1	2
146	6.57996978407255	5.39861692043488	4.80701170462151	2.74606462445281	5.67260341544493	2.41795731326347	1.11549726507908	6.30405042603373	1.59115598674202	1	1.99478812580778	3.42807875295858	1	3.42326116953447	3.75911199041497	7	1.60880863726297	4.43175893438262	3.89636841521374	6.82595316748474	5.12505045939135	1.17199824495319	2.12105688853236	2.05811418662639	10.3370029847667	8.5050846655765	12.5692430001401	-0.0066969023284269	2.0248073663593	2.83938729333011	7.72556538196491	2.87783353077695	2.41657782231263	3.90493455813818	11.4701748879781	4.34959458855909	4.32360568080167	1.69447411432688	-1.11569405623096	5.98545208254403	9.88152513582711	4.58795432127642	4.10318139366043	0.595258660181397	0.493168016998195	11.839823596678	77.75	1	2
147	6.92940760414558	6.88342774314747	2.3199878875938	6.03007468034151	2.76434723091082	5.67401438996598	2.46326563566236	7	1.40225118483385	5.80010218642858	6.21316902159508	2.9640978255887	3.94213189863046	3.6548269780439	5.40205498168261	4.91511192767784	5.91405571577849	5.816490032805	6.93572717101333	3.56025837551207	3.83640202689532	3.31092476841185	3.43180486563193	1.62167787140218	6.02257283459327	11.0843523807	8.72332971410359	0.216560498044732	4.68964441765105	6.44830340155423	6.34053476222163	4.06031491680408	0.322819414453841	6.35490665553762	12.2504898592221	6.87633347915205	13.1552626112538	5.52534487913379	1.09834673307737	4.5243072044799	9.11466654557146	6.17978728450576	1.06583770700346	9.49677601689847	3.65039552501091	5.90913489921448	85.5	1	2
148	6.25819820303099	3.56787990559231	6.44528847647454	2.98619393336886	6.77423739183557	7	5.36127783638113	5.82605768729528	5.72387817175281	2.73776691526085	6.04325878800273	1.66162076076102	4.28196150508913	4.02248521083903	7	4.03464833535275	4.5403579152991	6.42395364862099	6.26839637567858	4.20323830863926	4.20728373964282	1.61112777897456	1	5.18602358222481	1.70539001226999	7.00109648385174	0.577047748751478	8.93893548969563	2.24875377139205	12.7950689069167	2.13567758357567	0.351135512083417	0.955757747490985	-1.33501484568294	5.45325924552272	5.77312365217596	9.89133978005008	-2.72152478883171	3.9372472545931	3.41504724774436	6.17701934050346	7.25341618119931	5.85997532002677	3.33572334996923	2.22980384502794	6.08836001241481	84.25	1	2
149	6.86439806665925	3.57220135836028	7	3.54856180810834	6.16278361378857	3.61828266916048	4.30964518369889	1.85883638495391	4.7179667391198	4.46816725090486	4.7951668640701	5.89550271713239	4.40776441359295	7	3.63897197077115	4.87889260900836	4.22691041965449	4.08855763085104	6.20275031244469	5.70188644193605	4.27919391204438	2.33456194080929	1.18792426814937	4.57568442667381	4.40067783434556	7.51912277934824	1.79362716550911	7.09623538206673	7.62058708745642	13.1440558127159	5.78886693075186	9.87244119445053	3.47275021580513	2.12677925723341	0.727222521193869	4.97799952671074	3.32437916042139	5.14547152992618	5.88543748141794	6.50398964048047	3.70609514101153	5.75465085368996	5.73255809601869	2.73660909636166	2.31148747041685	0.623620891300517	77	1	2
150	2.04179378648575	3.31800735123896	1	6.22662601427945	5.13649973237933	4.82372276262117	1.87888003882009	6.17429815023198	1.71668179122074	5.11625682947719	4.39077254812924	4.41756932699779	7	2.00468243557986	6.07663809766595	3.67145006364717	6.12647145592109	6.34218096546211	5.59382507765028	5.81761404540091	1	4.94484240364779	2.18136036709401	-0.802005116123399	2.04029071586529	9.99902395736516	4.7559829869638	0.584763413881086	-0.9462478783282	8.94893778159267	7.999188270991	-1.73098809330077	-0.613441789820479	5.90571701690059	3.83104963838946	5.39340348619797	5.52199762784447	4.73524671090808	3.30754870945635	8.24869077654006	8.43375329062811	5.83628225825522	1.93414676034637	2.32945712582792	5.01754090495922	4.79381971741773	98.75	1	2
151	4.16623878985711	4.51313478978751	3.99731757718581	4.96768569997357	6.69022162772764	4.72924011453839	6.18829339640207	3.78762365830158	1	3.93811699346192	5.40337000157236	2.7070161187939	3.89886802148673	5.69469072480747	3.46474037952528	3.85810505893498	6.08397033930053	7	6.38303297236912	5.87088058558911	1	4.55372827436773	1.73666586479607	2.97346120643069	0.553634253999357	8.79673686314903	6.18278776399909	3.05490591742181	5.96106091563543	8.91405545021717	0.453623988857064	3.06641922626405	2.7284922118516	5.88426631711545	10.8856031103888	3.91377060846723	8.63225058369532	6.4416458441082	-3.33394674113383	6.10511976894716	8.2309637728847	3.448392772089	5.5872828067049	2.06886728802359	1.69181126144931	3.98477876063688	104.5	1	2
152	3.44629496724208	6.14030161222514	1.28056742825998	7	5.09795264453341	6.89899132212974	2.04473067784233	4.91708557064685	6.41578033086226	3.65519861731567	3.34301428737955	5.84246456878976	7	7	3.144023369175	5.60957678004412	3.71416957321821	6.90605276117991	7	5.69311856098785	1.20165890011996	5.54230033759407	5.43413225487979	10.8914552015858	3.85292159918055	2.66909988367258	0.406002920673172	4.30965922977771	10.6808033036244	8.736518342148	5.45090994932799	6.53279862227024	5.47103081874267	0.577183250147313	3.98417002535249	2.42038627718169	4.38636431309348	3.16815645115865	1.68329159967137	9.73140728608794	2.47036268836492	4.86075361897588	2.66717642235963	0.158294422107536	4.97682241913379	6.06976244211351	86.25	1	2
153	3.15654561583297	1.28043421138765	2.4293628377209	5.49040569260606	3.3028681188318	6.13127484240421	1.29981885980759	6.72396861674628	2.3768522622831	1.86684257534469	2.79754733957607	7	6.10525989577509	4.80442132044439	3.89200963976352	1	6.19172559838921	7	5.81539484487345	5.43427584101205	1	6.71848403569985	3.69231819328004	-0.0756147071897699	2.43581401103294	8.92461834337578	6.10457385789684	4.38477167675286	5.28359615626104	9.4928804896046	0.199408729362105	7.2653072256554	5.81037651546416	1.39740087538902	9.37594940730056	6.91405899914046	2.78562781003407	7.27629868652375	-1.59756713811204	9.3701414627434	2.4910482973829	6.27026924964832	-3.16437227418055	-1.13786444136137	-1.19080186215441	6.14162321951204	78	1	2
154	6.42631948963509	4.0647492546149	6.2028340926607	3.86660035851497	6.79761804290008	5.00643232570118	4.81903466858637	2.51271470461826	5.56793235289762	4.99581903675042	5.74276217656733	2.35375119547264	4.5981853890437	4.40245021853463	5.69875426934159	5.09635340395915	5.96707753087372	7	3.96060402382024	4.33397076840287	4.95327932327727	1.22290845117257	1.4702427549119	4.42749996253589	2.78332610607648	6.51308037189679	1.26420425673798	8.35923007755907	7.66299169155027	5.48921895363451	4.60487178668254	1.80444201451256	1.52269044053355	-2.81619392844203	19.8015787295936	5.24446066291177	7.72039324403749	-3.14260662767613	3.90706539672283	2.99782868105601	5.7622080905917	3.01615034545531	7.79324495184955	-1.32305706158941	3.03588636480028	-1.39411479120031	75.75	1	2
155	3.08144512874049	2.77652128989324	3.16695180713003	6.84406636518269	4.26030935240318	5.73819508659482	1.88826226022067	1.20482571215588	6.08802606707025	4.26864302607447	1.62606170041309	6.04992617132428	5.04110427139011	6.10445399305523	3.15026196886988	2.02256640218546	5.51453373646199	4.28145011884777	2.84885867342863	5.02048102748813	3.860370423184	3.47221750497872	2.34035049552582	5.55186272499402	7.36500494139424	17.31945428115	3.27194052355197	-1.57556062856261	8.5939621184449	5.82763960170426	4.26545369919878	-0.659952481266387	2.1019666224771	4.38815463705508	-6.33264541488053	3.28643113567782	7.28244178489964	5.05679473932034	13.0196108264808	0.165137745159422	6.23199321149791	10.231070487535	1.7934177249535	5.22836925633067	-1.478496421903	2.25249104587785	73.5	1	2
156	4.48656882905137	5.04656222954792	4.97638401460278	5.8077949454826	7	4.29170394103159	2.32258120544928	3.90032802357029	1.87012187336689	4.73915490182348	2.45219563703759	2.82857555381652	5.26334404985247	3.71675490609718	3.08318644853869	1.0962940428443	5.50048801388865	5.281556354526	6.12038931801764	6.19723208689494	1	5.07234595741775	3.29656207237174	2.38505407107682	0.220986163364473	9.34648371040716	6.47893792518423	2.61838413848516	2.76185847377505	8.61404783070219	0.892557537249836	2.37962255008023	4.72567488363067	4.58591590412581	11.0046826154995	4.70910726972469	9.82370263185736	5.88633570536604	4.23156100777703	5.15065074312948	9.04605946388432	5.87062260478467	5.74751434946359	9.72774307653976	2.13852580778615	3.32936587464846	89.25	1	2
157	1.06018413579555	3.21407559183583	6.45711607521912	2.0887111622129	3.92954050255657	1.98360360735832	2.65900977904174	6.77972924605559	2.64323594133672	3.68179762425646	1	6.70159085953195	5.91582567012966	6.22027514641567	6.02976592870449	3.17595807038245	6.35698824733127	2.39215669066069	6.48712011058516	5.37092067911713	4.75416364804127	3.12296481183689	7	0.464116554714987	12.2141983359117	13.0647552280452	9.21669991117959	-0.404824529441131	1.60287872496729	4.89400215715147	8.88606382620815	4.93898015835675	2.7738305437142	2.22614978581649	4.96813409517843	8.18106243641012	4.75541998789061	8.23994268528166	-0.562175213073989	1.19536263598102	2.9200278317155	13.1221209897479	2.10357969954454	-4.56832459841392	5.0717237699574	6.83829001770411	71	1	2
158	6.7587333136501	5.59022911154087	5.78253217442647	2.02035488144237	6.94883892560013	5.50464860662552	5.49800530576768	7	2.14173375732275	2.417582911924	4.19366099966543	4.59511333929655	1.9242835285979	1.9544222134642	1.95989281527017	5.88257349137605	6.06184785550779	6.84052850942828	2.47060217451545	2.51779086513329	2.5302915694908	5.40191054986969	3.6346603118071	-0.598962101016095	4.02292264898116	12.9335246353496	3.17404809958681	9.54487371792343	4.29695066470426	9.0189017759056	6.30400434204525	10.595973405341	1.9915486176052	7.37730341702517	10.4354653428175	2.94777897286232	2.17662563100396	2.56376998909588	0.33728522237469	1.2133042570594	7.6186170206095	4.47071375248379	2.83748821427643	0.617259362924537	5.65789879669565	-0.436139504088872	89.75	1	2
159	7	5.54264783768189	3.97027896067208	6.11060949949689	3.07439354696965	5.98418457442291	6.4906430856273	1	1.81169287099146	1	1.69440921379436	4.91533670098895	3.65518049169817	6.82773611767758	1	2.35067315371195	7	6.64979808075117	5.13326691968158	7	1.8336589574938	2.76531906827544	6.68559079941353	3.29061369766658	6.73506239667261	6.27704992383179	11.7580707128112	3.11134667577628	1.45549458536736	6.80775222744159	1.89006988894992	4.76152930266977	0.661908370746813	0.190892430740571	0.00885411613097811	5.40877196117455	2.31831120794715	-1.61955795687577	-0.194387480411362	6.96186017762881	4.06671418416169	5.29222231442315	-1.52528973120688	1.19269349290612	3.98324141386336	7.64669027823823	74.5	1	2
160	4.25456355704769	5.4224286567401	3.00868359401437	3.43753470869941	3.33280414810204	6.32820945575685	5.4668119564328	6.46365472155806	6.9219247630753	3.32981739240718	1	2.93439141682494	6.24089386522329	4.51462855869799	1	6.8573041095011	2.87297316191997	7	6.34659949219825	7	2.35876092372417	1	4.50939283839329	-5.13692700125602	0.723128494231924	11.1067973797599	-0.880103137432673	-0.270137306261409	8.06931089600308	7.97626704103177	8.20168679711803	-3.70147588461911	4.52617191432061	0.87170372703581	-11.8690361308293	4.4725227405787	6.34343087745132	1.86298189020447	11.3296632742738	0.110401114208648	1.69836775311162	3.74782578853682	0.309221518031732	4.05966199240851	-0.902025349826617	6.64870217171265	79.25	1	2
161	5.42260043731074	2.61970644926984	3.19300171883066	2.8341479770222	4.35950725457515	5.27510549073039	3.42645813378258	6.62179603748495	5.05602372208114	3.10475246827586	5.54324077407505	2.87821194408554	3.19527863013401	2.37104721673381	4.54016158435291	2.21997341788203	3.67404544656775	3.86218107940276	2.75319730669188	5.54108627143568	1.8793389598633	5.04087973332318	3.82071043325863	-4.75959500705152	0.270763850962419	11.8349821750308	1.61292556272639	-1.34101795059919	0.861226483988616	10.0397240136173	4.77494759015965	3.2307055307119	0.368859831564824	3.85202905313878	8.50164664278019	-3.14349860732073	-0.319377567556388	0.633109315496601	0.440237027698374	9.74241658411199	0.879161057484808	6.62766922510347	0.786974413453802	3.33524732358773	4.86574847937617	3.85075489195409	86	1	2
162	4.7351678697738	1.30905366625601	4.96692475859408	1.60916081433774	4.12798577729625	4.18622583180672	3.00628605491464	4.31150430443875	1	3.87734733656783	1.78486870996464	3.67344862426151	1.64309133811995	4.5835941354594	7	3.17313948332986	3.31584084387518	1.44233786535217	5.02725373056821	2.61433020738595	1.41773211208889	7	1.22370402337127	-4.99149097315701	1.41200568183577	10.1264423241571	4.65016301622043	-1.66050814398964	3.41090232786367	8.1067606231814	5.16431058427925	9.1369700489338	1.35412418034589	6.46651034673636	6.992678311722	2.96899440393533	9.91659661142629	4.07059632209726	2.00674597038547	-4.24337883793903	7.46303596086202	4.18387148271049	-1.82692652376879	1.47792261146108	9.94856946076978	1.28658530294921	56.75	1	2
163	5.94469586848361	6.59311179873966	3.20204232118837	5.51987603762098	3.26404469774565	2.54456929353568	5.31459825597265	5.06819553657828	4.61854227943819	3.81147260215435	5.76647562368533	3.0584646012966	2.4960262896627	6.39129315334376	5.7125522134031	2.67603206860797	5.33765281626113	4.48463610980506	7	7	3.43394344974007	3.2683751970442	5.48794288375967	2.47018253262826	5.15626258236973	11.0136945803117	8.2621362670482	0.325587763553969	5.85956632024291	5.84247150267266	5.60640414393177	0.485419583648505	0.590382913473885	4.20488632226398	12.1644624304224	6.5468974588952	12.5903804161429	6.78224176096789	1.28494259388818	4.68810245197996	9.32591618656881	3.05891530199533	0.73444678464781	5.50363106320255	5.29517828760829	5.08358555477814	74.5	1	2
164	6.56151150438915	4.35281759603744	7	5.20328430413733	7	6.07751789962838	5.29953181868009	5.56016318468528	2.20329464144744	1	1.02053781101178	3.75987459114872	2.19956363458776	2.73649696992425	5.1755142424453	2.12997703190304	3.18480695724718	7	5.48749851214857	4.40596349235014	1	3.78370947985917	3.44087530274564	2.91819456275269	-4.2936363832322	5.92602829501933	6.95320507591703	0.0297358925884222	5.41512602189792	2.29487561728351	5.74630128238388	7.2184183617962	0.610327149789434	5.22458759797104	10.4892598871139	2.96481643553811	4.76526230559888	6.93511888659428	11.4064930046683	6.39924869253551	5.44248616041177	7.39488584818454	0.0704185337957961	8.48514706199412	8.28874894757447	1.56255927498353	87.25	1	2
165	6.16443493141632	4.60163194361802	6.78164668792579	3.51721975631148	6.06687218359541	2.06305933674688	2.95213470057965	5.38232905962347	1.46461254894247	2.07175285594039	1	7	4.67399442145839	5.83651147741928	4.63118791682702	1	6.68799004078938	6.26472377101986	6.30687231409084	5.29067397567434	2.91700267519114	6.84166610133273	1.8328103617288	2.93824438758367	-4.39910481528453	6.48576070431113	8.3607062594908	2.39765945362823	-3.17379029829312	9.64877051221804	4.94196187705312	4.11493818259583	-0.95723501698566	2.58749111991546	6.08318905255328	1.75858239067663	8.08820050017668	0.926113320146296	1.47264661794722	2.5435025057482	11.1481643878494	7.9150622180472	-0.493755858716639	-1.7952162377721	4.94640093851595	4.55471565190836	86	1	2
166	7	5.40590659488425	4.52257164346059	1.07335391667201	3.82861193867803	2.41394951214319	1.83413761598037	3.03858878211296	5.05539492564093	6.23154027838184	3.49772620801905	5.65239458712713	5.79447012287883	7	5.10091767656826	5.41358891208381	4.37900005129607	5.73181840380884	5.48975972638612	3.82777812998855	3.20774864898013	1	1.83241643347567	0.982706133928244	3.67328010774998	16.502744763753	10.1563827103078	-1.1195038703438	2.54394301803846	9.36405983988632	3.7374145798358	-6.31384816284305	-0.550238326943389	4.52025017487284	3.42342819201057	7.39057647262375	11.1097175649697	0.707597686586049	-1.1828290278929	4.73778812804336	4.83999021766509	2.42536811805174	4.66861749199909	3.70504394396183	0.627261094283429	9.65365783805571	70.75	1	2
167	6.04384521500146	3.17576603981061	4.43051791670423	4.0102557388956	5.47202176327814	5.81143710978444	1.01715975981641	4.45317556239069	3.45923149854494	1	2.63867152287797	7	5.92309249050719	1	3.4964861404659	2.90710421716015	6.59320008410019	5.29427008489191	7	3.82590089089476	1.32827447334532	4.91581829013976	6.14443508573589	3.07853814737604	1.75394093124377	10.0794804934942	4.9314838902507	2.93111450489083	6.9995146861615	9.49799259086918	2.22177801223465	-5.38467624289869	2.83714216322861	3.03729188083763	5.3259803833276	4.05872562962548	5.74753107222172	5.92521477112486	-1.77438516105701	14.054400160704	6.58425784929441	-0.485852343191615	-1.63336665454263	3.23074689259583	4.33418825812342	6.03886766282692	64.5	1	2
168	5.730786193923	5.75168220581065	4.58565450945849	1.14973692122578	3.40423897569121	2.68111942326291	2.15106542065466	2.44010995801405	1.58543721842841	6.55533552608462	5.6373128677873	6.6690189479776	5.8360332057801	7	1.54546947939258	6.29451960626185	4.85329840677563	6.01139620769254	6.68840401405829	4.62457286755324	3.85559789980195	6.68400849115929	1.51177620306484	1.10726874767797	3.636137700797	16.3302762783417	9.91176939358318	-1.62453281768337	1.90017548329833	9.75366274444525	3.48725443679037	1.49682291017403	2.05454148777559	5.33325145908304	3.05769012123839	7.96867760460825	11.6445578336736	3.33399783945205	0.978303535778438	7.65157783141375	9.88784351903216	1.73298076250219	6.08182427510818	3.46188592888917	0.259165170201016	4.65613789763898	71.25	1	2
169	6.81335462008944	5.35922632485807	6.84315821697352	2.51753585976504	6.42819113238526	1.05363113816161	5.23021083506902	1.44408095647767	7	5.90022543228492	2.4637024114329	6.14564020302648	3.4166087136545	4.71794847354834	4.0327145675221	6.01178308432901	4.90770949346982	6.50168212077797	5.17814513218679	6.29174828719278	1	5.57138545364253	2.42083874563886	1.37382664931945	3.60909812609956	12.4005822609467	2.55858731204188	10.5947293786232	5.25039424930774	10.1951358801932	2.13060682053387	11.7740554993523	-1.15522300094172	5.22420799408323	-1.79016595210602	3.5962387321699	7.35507626812087	5.50671569565459	2.18738552402817	10.4776020917881	-1.23525789321655	7.21627262991711	2.54463851042342	4.43475914619153	5.77192900138325	3.4652340004295	69	1	2
170	4.3230924109229	4.51070973556511	4.27440740933007	2.76726814517775	3.62682317377707	7	5.36842932610767	6.3169993874731	4.02986985082621	3.17740211817499	2.10154873408238	4.30161790538514	6.48407658291644	5.84832669226261	1	5.5514645928889	4.72121966149032	7	6.4199825951243	5.61902255717115	4.03806323229521	1	7	-5.19853218033974	0.930605647838562	10.5508778166394	-0.291872447610193	-0.705192981033456	8.99183237501032	8.12943030341178	2.01940997472518	7.06387118042245	8.78209122492529	2.13496884502368	7.10931732820702	5.53671942198809	6.45434390730085	2.70190631580847	-0.231107614632743	-1.16879516958532	1.84743016667418	2.19389710501869	7.07438128625572	4.6916772800128	-0.763274687796854	5.22283270702803	77.75	1	2
171	6.29451304028191	1	5.85239403459848	1.50298492087847	4.80361996791116	4.51465000980735	1	2.90103922781853	3.44587697011432	4.04730645075382	6.39407097221001	4.31216912849394	5.06325289549291	6.2796748787731	2.24301114122278	6.7081303825227	1.31245478460012	6.01425755614438	5.45134519503462	5.19412560693369	2.66341438753539	2.00666973379139	7	-5.77981279236293	-1.50643784238032	10.0026097570328	2.34303116139973	-0.533960977793218	7.38549983714297	10.2285874099121	1.98581272152851	5.35396604309107	-4.01825085128702	8.11211497953685	4.43499767171659	8.66697774003297	5.37650185152366	4.10971664362447	0.80249773726054	3.91909885735954	6.44065841040108	3.50193536181581	-2.07528112993925	0.495135671622345	4.20023084736525	9.28684042959952	64.5	1	2
172	4.16934524405651	6.07149361448131	7	2.45216654571227	7	5.33601257458985	1.74699317500958	3.68391276850911	4.43866792410767	4.40223843938924	2.31401409367649	5.12644281770246	5.60334245154303	7	7	7	1	1	5.71768573881046	2.90969695248097	3.18976452745026	3.7638704854563	6.18422673905327	2.48028570401674	-0.243915237257094	7.93273510032226	3.75108381415654	8.62056547463307	1.31564397871024	4.40408010144352	5.0133020485834	10.3455806522704	0.577537455114301	4.51656629857228	1.45594106888401	7.52430467882509	7.6106163342464	2.70315753233607	2.61960541485985	1.81153238817248	-1.75800053815118	10.4221676569093	1.20206636424241	2.08735836503326	-1.82590157885679	10.4078363719927	85.25	1	2
173	3.15637580037152	3.51104078015361	5.03950115754578	5.73676152560387	6.24096536965152	5.76213466043058	1.60454708029055	1	5.70576627219087	5.01100024250679	2.40401722992786	2.17220875532133	5.37039147003235	5.56235089061188	4.27388311715555	1.91558004838542	1	6.26731946429743	1.96865948270417	5.63026742317193	3.88224096388255	4.73677374520362	2.92026251270668	2.50744516147578	-0.0996661180702785	7.84763475862085	7.95264871442794	3.46127925526712	7.06300427520122	8.41362855302898	6.01247957053716	6.8662149258614	6.3165647309791	-1.05009039985044	-0.135621871824205	2.34531462190456	6.19419016477335	7.16519207104798	-1.75782060673387	8.1449267421538	1.44475204990801	6.92153632233152	-0.286689726190642	0.451414444364781	7.43704039005656	8.11915455416709	71	1	2
174	2.27618937287016	3.59408728507384	1.92639132148464	6.28176696547936	4.25759278527367	1	4.99473640603965	6.09969911535864	1.35251912864588	6.03387522689711	4.60948871776621	3.38708746215514	6.12582569997922	1.52998718103575	6.29128628911512	7	4.30695191256558	7	6.97227022894372	5.44562045991057	1.12240401520333	5.62083956822113	2.83989736173812	-0.567919999614742	1.93542911245338	10.7200867262894	5.19191094753469	0.470265279376071	-0.945821096519325	9.18542756630372	8.54239573810445	-2.63612776035827	-1.04799630487737	5.56745820041665	3.56306680080979	6.8520048871718	4.498968398508	-0.0997613509565514	-3.86975160060468	7.45426732381073	8.77513888845987	5.58602282388959	3.30689138025959	1.4804175088903	5.57826819444274	4.06702734851205	70.75	1	2
175	4.69157653371095	5.14028106350193	5.72420195114395	4.10652353840137	4.81714704481802	6.55881970474534	3.62637916627069	6.4772563347275	7	5.08187941948704	7	2.97104358985577	6.47978470874106	1.1579253524921	4.94653680947375	5.40443960782362	7	6.26543874878442	2.59213133614782	2.50115118530264	2.13643491656312	3.8999258053984	4.57148473577432	-5.54671680419845	0.127983041105908	8.97996296695428	0.318772586742295	-0.896027370111261	2.3888525568602	10.7691033952739	4.38779807121184	3.11587125806633	3.6749268089105	1.89713491071829	14.2986878246752	4.08823080585329	8.95574372110693	4.46921031812874	-2.77386607489303	7.92847833336653	3.00009725591964	7.45326504481678	3.78243697840598	-0.158723648494067	9.15690257099209	5.31739918859047	83.5	1	2
176	3.95243453688598	2.59724244992853	5.20452048224474	4.95502305450063	6.69381214179295	6.7109205648523	2.40003295424788	1.87222493379498	5.5568505366625	5.66452826452798	1	1.63628857810664	4.92300739897228	3.20160093188378	3.80815558377196	1.44169101073808	1.86328347060112	5.57856847798831	1.69205158517408	1	3.6605129270263	4.45316141086967	3.44972930502077	3.01181478680236	0.517432091823921	9.15994948742376	5.36201778363548	4.90985585738254	6.5434821250351	10.0459805438652	5.73561920593845	-0.985898793194816	5.27048383738163	5.4687915645287	14.2341644046486	5.96731133936586	9.65790304327754	7.27211285536322	3.16529605801447	7.79881638481112	1.00820181206226	5.40967286381	0.0431850316083546	-0.0691800651696389	7.51605193803333	8.62390470039043	69.25	1	2
177	5.4360289202817	4.13374952605139	5.98897374280816	3.52097964940922	6.30276613736902	2.01004160581613	2.79258384959238	5.21041649323975	6.39066583914784	1	4.99527658417813	3.70513064059384	5.1435546692045	2.61486790346832	3.80232240261632	1.65465691338082	4.61862648960777	7	1	4.13230637468748	2.33769328564513	5.78592784166336	2.47505392696539	2.16096629902144	-5.96924338880855	4.85261694609875	6.8597024147974	1.69254707500806	4.47196207249071	9.05885719201139	2.10606681285159	5.39517248216306	0.539095637419688	3.54228465230952	7.26395731467435	7.4552872120797	12.8295100627884	2.82703926659145	-0.114321279115986	4.77326163017135	11.4381719651034	6.30687893563439	3.26854825023902	-2.51842003072551	-0.485861891086271	13.7832969439977	70	1	2
178	6.25072800875794	4.15895905562474	5.42302867167548	3.48962387137217	7	5.68576455278028	2.81994348267678	5.57470272402658	5.51062618437438	4.13924192948697	1.20153744283777	5.40935956351203	5.76490473305955	3.36803758956335	5.46130610337067	1.82647740924782	4.34955695400817	6.04873418080122	2.07952724222676	5.23746719469954	1	4.37409998657471	3.50640214337464	1.55715199378944	-6.07724295615505	4.56608377064893	7.39729199262542	1.73433009561029	-2.92558257233943	9.70909923664664	8.77704568927547	4.91541173588628	1.47230711449423	0.54088052421968	4.41646412580315	5.5440133243685	12.6797456689021	7.4689760666779	1.46016198178454	5.70335583439111	11.456303626726	5.73017630698085	-0.332317500218305	-2.60868526939793	3.32690411802631	2.30035255702045	74.75	1	2
179	5.97232994778832	5.65931083842844	6.76725217288281	2.10685830627416	5.93221129796147	4.81576936673363	1.86711910087277	3.85578573814583	1.80781594008344	5.06161709722526	2.16569386755987	4.17022372400171	4.87817933061819	7	4.84843982249756	7	5.37836128776702	1.76581840767982	5.6451872292734	3.27136490501162	3.25602579454234	6.70938237469953	5.79289145641934	2.59024995377036	0.514472622380458	7.45619038902473	3.7719780836372	7.95391147379405	4.15767482146982	7.78833893982366	4.17328079147149	13.7734258015428	4.95647851086274	1.8217769850878	1.99130545089664	4.15189337395551	5.02302683341271	3.33805764478149	2.59474416711126	2.28192925987661	-3.33342023257047	4.46669926528353	0.282439391895189	-1.18001199030173	-2.53168631235216	7.31299778622089	75.5	1	2
180	6.517553527268	5.59697707500206	4.80737470578362	3.34438414661206	2.97318874088333	3.3703990601102	2.48809024456115	2.86586991304432	3.97153457061315	5.11579078293954	1	5.09259543286783	5.86864560319644	3.41044426394568	4.47035420588447	6.87828007443925	2.16593055331677	6.01316804615266	3.77848936259966	2.73308059230197	1.53736723616594	1	6.56777780331557	0.819861137985477	6.54035225325991	11.6576979428641	12.1299869935502	-0.683912765813517	6.36956512412306	4.44708257436089	2.99301029619415	6.47182178411836	2.32941021398975	0.297088611828364	5.08336648406878	5.74662659172026	5.2473813573822	-1.0219188424581	-2.37507740188638	5.56401202475142	5.46719037932545	3.58427786578924	4.6897869012777	1.73309249113181	-1.40513545826348	10.2289597835527	72.25	1	2
181	4.26498486160524	5.47860445313764	7	2.64418468685069	6.12485506574549	3.65837270842549	2.09360466471949	6.60614201806248	4.04212091465854	5.4703065697962	6.5390810918326	3.61060566945489	2.94345714352708	5.83544946209479	4.64830282191653	6.72522873949165	5.11029511266837	6.33695512095053	6.82207185656685	2.44146075872925	1.00997758519842	6.71443527534004	6.22864632276308	2.7369917448993	0.878118398969975	9.5542617387732	4.62617603948229	2.83817777248682	4.08516169557058	2.05716710799415	4.67897187155266	5.04283809395969	1.98362166466422	7.04355640277536	3.53666384497187	1.81020150344185	3.31090838684058	0.00291216900858088	2.08354369650839	7.77735023512245	11.9627433584977	7.49508905994274	3.64879363063331	-0.92995870263182	0.69825162495287	5.63346911749273	85	1	2
182	3.63102613149771	2.39008919472148	2.08480147110752	6.34920913953485	2.51040303770346	5.29063667944017	6.35382162149867	3.11520772307859	2.06709758268127	4.77827988596469	3.00153163921523	1.26938480143501	3.46100530876471	5.77136664866137	1	6.57332528618925	3.3784052778781	6.86284740186367	4.85919776066248	4.68735873758446	2.10297017083857	5.953771179419	5.6173701797922	2.12552916882949	10.3890611428483	11.4469089173895	8.47485309145327	-2.12681760312968	3.29099404242545	2.60111947005793	0.781708283116686	6.19552921937078	1.49670876540218	4.76505901013127	0.536552668515607	6.17671506782736	11.8653103902568	1.3021169778488	4.23515596411031	3.02070090252962	-1.52893990230052	4.23787165555139	1.40738418066413	5.03659227454465	-2.44779584021969	6.63637335420474	63.75	1	2
183	2.6335644867639	2.96566492841228	1.81771035122388	7	4.45347920026225	4.29641566287103	3.26068058707258	2.6488335311437	7	1.74624189719719	6.64866720096318	5.15495388366219	2.49862935975696	5.87633924879205	4.80194512931167	6.7480904580931	6.59934386012759	4.42238554920239	4.57098715101891	6.56610319488202	1	2.11077646891887	2.27236802167569	2.91756205925109	3.33207673594333	10.5526487057437	4.74963233476479	0.709054481038233	6.95125927555788	10.5677753342435	-0.107988179092051	10.2909634336447	-0.12267336308707	6.12993511539325	2.01745125879106	4.17892986105437	-0.746745104550208	7.37044491632706	3.93957123240449	2.52665849614017	7.73100682423142	3.55201925007206	-1.02311283529138	1.56080815322018	-0.599331633612985	7.53215703353973	72.5	1	2
184	4.75270926399653	1.28739513039269	4.68574207727152	7	4.10069399072202	5.25505033409267	3.20497278030137	6.06644927325713	4.60567924201513	6.66385921532703	1	5.06633731661282	4.47107254614393	3.52076757694785	7	2.50349026831817	1.53477414541633	3.34817086809534	6.36916968764016	5.34255433856537	1	4.12750545162056	4.8468292247899	5.58189038003509	7.20104007569702	15.8981710567466	3.51683930026856	-2.96738107439312	4.91903030367207	12.1158307419891	8.32010637114025	1.98803449265252	3.4821829420045	0.0207199404651564	6.4177571610309	9.25925282745979	-0.697601244814561	1.68448934311242	11.4846748375666	8.09133647295215	6.4178156990688	5.33623370624547	-0.133390766866778	7.54882839496266	3.08909837860904	4.12493930765754	68.25	1	2
185	2.43252299113084	2.93647209282876	1.14935292852534	7	5.15902358039345	5.88461782856603	1	6.29101082366564	2.4477824922994	3.05729168570372	1.77030193960514	1	6.97630336445865	4.22090663031103	1.03292159812523	5.29214656741512	1.23570448383676	6.15870490582262	6.6073613201932	7	1.58319947710472	4.65051004797851	2.7017467542761	1.71412287627855	1.80859577988839	11.7431833770599	4.485074434341	0.0340457686022626	7.74538275885387	5.46079669637158	6.44447148901587	-5.09120529879882	10.0739107105517	-0.597690010968997	-1.39435884802638	6.05719597032672	6.77458106938953	4.36441175295374	3.94370800734737	-0.697123238120928	0.954160828405278	4.18750684119668	2.14754167293698	1.61218950292662	2.88221113933476	5.94130478696158	78	1	2
186	5.64760233467142	3.80552353005562	5.84259000604453	3.77245523050448	5.11859696128475	6.17815921662968	3.61246916957647	4.6372443275173	3.37855465159866	3.07201412220989	1.30865956435498	3.79702688175937	3.04970642738123	5.62496225504607	3.18565448158135	5.53751615155165	4.99424567255752	1.40778007761011	5.13158024932004	6.34839119925689	1.047730190939	5.45793085063138	5.43618785394573	1.53313321406317	-4.01516496368342	9.85568289321617	6.29246791390451	5.91698675741238	6.81555202974927	1.9560110098361	0.51613219125213	10.4243725125625	-1.26126781839281	2.15558372115899	1.49571105164849	2.11427271580217	5.78902471185987	7.49396714188854	-0.408571025310355	3.49778078885177	3.54346695273757	10.4728156556584	11.139451975425	-2.84141433845574	1.17892114160184	2.22907293104315	76.75	1	2
187	7	5.01413952055402	3.72227215229691	4.80067940445243	5.66171464516894	6.48677262515998	5.19440824216597	3.79991348629547	5.83992201223275	5.90300397635392	6.70178270616371	2.31328394240761	6.65524604373818	7	5.23700396536424	2.76198067657857	5.46918852417302	6.81467436907492	5.88302309574021	1	4.70619597166202	3.87026619202341	5.011432530487	-0.779260023404927	-3.45639339743986	9.25408934879614	4.63739253282349	-0.9695800420687	2.13286082495659	3.0277490344088	7.11621891040468	-3.61027805342297	2.36092059962476	0.16931638723416	5.56281388005087	2.56560450812268	6.87832094076593	7.905539325081	-0.684426902429863	7.5085653669897	7.99654396858384	4.4955647810576	3.09317483049634	2.6731151255178	4.74195333533399	3.57868944568725	77.5	1	2
188	6.06172478237566	3.43643484480194	3.07517046269441	7	4.57219174617804	1.28754217731316	1.5488796235058	7	4.35254866718689	2.65457631643581	1	4.06860192234808	5.92311390109196	2.75417198674397	1.78551537030967	1.87211368721148	1.20497376282124	6.52098093410002	5.72678844464522	1.3397511344949	4.25332216099234	3.10749782484208	1.99817686160356	2.92043054945811	3.62115267601821	5.77075372788002	8.77480522019585	1.73162732835692	3.05763421810972	10.6482109432158	1.41661729636428	13.9561141342902	3.34996468908647	4.93099435554039	-0.484595330818029	6.38068949878117	2.78917759686121	6.38700212355776	3.96001543056261	3.37272932803491	-0.454568934330643	5.04013128965374	-5.38674126607263	-1.70201545059252	-1.42404242378655	6.32466286785613	83.25	1	2
189	5.22139687780032	5.27752343393075	7	1.68265362960867	5.45532124650998	4.83432729439169	3.60873790062351	3.34860152096236	1.75208053690559	5.05239398674811	1.57205408443078	5.4484622371984	5.22759739871578	7	4.76751967808916	6.890153426585	1	1	5.92519661644624	6.83019176959008	3.26391769021761	4.59751641389284	5.64032530810184	2.11294480332605	0.333565899471547	8.51310976671328	3.78998177858391	8.73058360169641	3.42402435020561	5.83065445956291	4.89001978404364	9.8970987183762	1.34502600839718	5.04077387443829	9.66133527016703	7.79695987193605	4.5588046590702	-1.33446199256298	0.285471671873878	1.67689824227016	-0.129106770686067	11.3177680923304	0.475700544463329	0.00725975746233193	3.80910081557418	7.45867388400538	82	1	2
190	6.8442658237358	4.37622554376158	4.47984159583287	4.85726208803478	4.10914243107969	4.84868357392559	1	1.70955530030035	5.54369539882023	3.99676706301844	1.57390052019651	6.55190434586548	5.19363168921546	2.05116234542155	5.02221540026201	5.71719879862926	6.08650907748078	2.77149461276888	2.88793527773432	1.77475470897574	7	6.79412883819624	5.83195344599204	1.05997850147734	9.27706307100559	9.71882226909616	12.5780915663812	0.91372461480617	2.59042765015084	1.88849961180174	6.97296631164223	-1.44314255428166	4.93431100258675	-0.351579780983232	3.2350603899993	6.07287477800995	7.56516311162533	-0.792270527540758	0.410529450551592	7.64439414458154	0.1736554440344	9.49012754087724	3.27996751788811	4.69863999773704	0.488966780249267	10.1066300601807	68.75	1	2
191	3.38473570521392	2.51247743455327	1	7	1	3.24496334835563	1.84520419213695	2.93065486641165	1.7008151921482	5.64887197162663	7	4.11520087887718	2.88317813114968	1.91370325040154	6.8782908679327	6.48966587446224	3.75254799964829	3.81393442616859	4.18547319471632	6.27934959561849	3.84447020252468	4.11565114825919	4.81270234485368	1.33416524008387	9.85379925877536	10.1580147728145	9.12361950050248	-2.15984503363871	4.1080666125815	4.13895670329503	0.596138743763035	12.1351441385725	10.85596217456	-2.78945952074348	-3.96078379019925	6.07011525815761	7.59850617370842	1.80511051981792	-2.01110430108924	1.74595920785709	6.8782239939748	7.08789776534061	1.81475203121653	1.0733734025878	4.58725350956303	3.33391692131705	75.5	1	2
192	7	7	1.89718173905494	6.00666211900158	4.92676489198599	1.3495849705218	2.23917343651675	2.61821714867122	4.51587666790194	2.6368611867437	5.9841773134422	5.63331315360493	5.82431757394943	3.53094647820448	6.85810691885034	1.49394142429737	1	3.79589753981319	3.21511044016678	5.42279184579494	5.22243334795845	1.05414943214551	5.83951741880025	9.40588009463448	7.45573407869487	2.06697209850626	-0.375939169624872	5.27097902607401	1.58873485899154	8.61301403622717	2.29119501380645	6.15303230345624	-0.329351856359424	-0.723442036337471	4.62896258224884	5.7620040707561	11.4457467989417	-3.02132290491056	4.07749294007882	1.37072565327925	2.19217802053785	8.70879277246636	-6.28093449668058	2.226171679665	-2.0153516948221	12.247587875618	56.25	1	2
[truncated: 5 more columns]
