# Supplementary material for: How Are Mate Preferences Linked with Actual Mate Selection? Tests of Mate Preference Integration Algorithms Using Computer Simulations and Actual Mating Couples
Source: PLoS One. 2016 Jun 8;11(6):e0156078. doi: 10.1371/journal.pone.0156078 (PMC4898694; doi:10.1371/journal.pone.0156078)
Supplement: S1 Data — Newlywed couple and agent-based model data analyzed in Study 2. (ZIP) [file pone.0156078.s001.zip › S9/Aspiration Model Data/Aspiration Couple Population 01162016 000117.csv]

	trait1	trait2	trait3	trait4	trait5	trait6	trait7	trait8	trait9	trait10	trait11	trait12	trait13	trait14	trait15	trait16	trait17	trait18	trait19	trait20	trait21	trait22	trait23	preference1	preference2	preference3	preference4	preference5	preference6	preference7	preference8	preference9	preference10	preference11	preference12	preference13	preference14	preference15	preference16	preference17	preference18	preference19	preference20	preference21	preference22	preference23	fitpoints	sex	algorithm
1	5.64928692406458	5.75261050215479	1.27151611485659	1.18640108661339	6.7274515945098	1.86073441822383	6.27770431782142	6.26138501361089	1.95952474079958	1	2.50589330105352	6.10855069603356	4.98836993699909	2.42713595247461	3.29771467102117	6.90873304813264	5.04024498138128	4.26322499416841	4.20811529399673	1.8898262098739	1.58151479855382	5.87861871874892	5.62415142650799	-4.36914449630757	4.3348648293373	1.39188768603018	1.12156678290021	1.38211338817403	8.02554368847996	5.88738350042546	0.311433148994356	3.97047656741834	0.679816753257322	5.04878373343596	4.33910708966962	4.96454264635951	7.38082404137712	7.90145252919016	10.1081089085937	1.52661240548839	1.32819335181247	-1.05610504645513	4.82599514844354	3.71292096534967	-1.98895241287189	2.53825781061794	112	0	2
2	5.87612662002152	5.54852233248041	1	1.99760648993366	2.58560642530648	3.38776516417146	1.55314004060584	2.11958852574423	5.41617463712188	4.37506197220019	2.08771195036659	7	4.76773033750974	1.86399134084812	1.57430131466778	4.58579956980519	4.36314937524281	5.74459582243663	6.80414037135704	3.86638566527014	3.47714742794669	2.26535783054606	5.93470423034956	5.09289186178689	4.57315819841489	5.38626719031589	6.17662872893933	3.67839767520217	-1.28485076419335	4.73168266422519	6.67669027377609	2.88403235519848	2.22106972439088	6.573211216581	3.48537574028065	7.54280667679363	-4.24729196128629	-2.11515902271334	6.2107380395657	5.25023228139411	8.45913768793068	0.96963502426543	7.27562706830675	10.6880689088698	0.0775012767833113	0.193219297495806	104.75	0	2
3	2.90979933474253	6.80557213674186	6.37544972268937	1.15468483151075	3.77861819347133	5.83989244722275	4.31043796120801	2.73334102678965	2.8694458376532	6.49242373710099	1.67659384933851	6.04400248521789	3.65565295228175	3.93783993163618	4.70257355936998	5.36339289070726	5.19604824654277	1	1	3.50393813638028	4.55705098389254	2.08135368717471	1.57620535809612	-1.28070092238189	6.3901964380178	5.42971211521216	-1.63886203448809	-3.12699051001675	5.6334296796434	2.82974400101935	6.18473772058287	5.43679956232514	5.22844931404064	8.61183020682621	6.22266854127165	3.7776239009451	-6.68007251984931	-0.57674189435998	9.36371975221001	2.63058572726186	1.93801336844149	2.16759289499105	6.31713900640621	9.12387160281673	-2.29587979473976	-0.458826396919852	96.5	0	2
4	7	3.92834426974301	1.39703242001484	3.81756296460667	6.65768568515304	2.46087238080075	6.91406692091782	3.70188253406158	1	5.62075946313596	1.94727398038645	1	4.70343457938944	2.60288903937048	2.42605348741481	7	2.46694917014746	6.75668975134729	3.58496462493823	2.64093521334139	3.75581546947113	1.40039089121981	5.95420732216687	3.17839366367701	4.58526126495683	7.41612470531306	9.15720796293389	-0.913086049366072	6.83333427528514	-2.36406325362799	4.01331437623201	-1.65034925416785	3.11384059988242	4.98477817361484	6.13819900279997	8.18975678509591	-3.34286088412602	7.14096422303663	12.4190517764453	-3.88155151064369	0.450901161098899	0.448104201835353	7.26181222084693	3.18326017399045	-1.23261976665887	0.429407882363934	92.25	0	2
5	5.1289099889479	5.46668413450223	2.18190763851872	6.57094684425488	3.50594846224467	6.17869401515767	2.57690692847759	3.16510721261541	4.48276322446786	5.47127182449173	3.10053659168496	1	4.26754702769519	3.89423728322333	2.42508960335946	7	6.21571508965056	2.87722524998164	3.81673818469539	2.96296691155691	2.41297605556893	2.72879698859198	1.32792125144057	3.62241725176685	5.23667745469475	3.84781476497539	14.4295932216257	5.82406179082217	1.0468271401135	1.09167789554443	3.47168161255711	4.70533039755294	5.09441897580817	5.70655425945592	6.17169122965294	-1.18599837729234	0.955220411099233	3.2365081117546	9.61270869811071	2.43959881394266	0.0663037909795662	4.03641044781316	6.27705591511282	-1.1031914996309	0.787071728935256	0.905289112823247	93	0	2
6	7	4.50118130383701	1.49896172320769	4.48241811774928	7	6.53143759307839	6.29508411427355	6.40299130454	5.55120580477185	1.69263982474862	1.56358055293608	1.96944908165184	6.07680501419308	3.08547130431061	3.41154349487834	5.47825290933924	3.20497751493721	1.60136325950934	2.0063994875095	3.84323447013039	4.62361975867581	4.40217915591436	2.8889009805899	1.13900421300748	4.14955244369309	6.47241218084501	7.7487302812396	-0.878934857857385	-0.787104170605019	-2.2655507734583	0.347885584952349	-3.33702681945989	7.85543834445184	4.06059834712837	1.63252160164452	8.91649084718987	-1.58156625230516	5.39469917049277	8.15219929862776	-4.0350290451927	3.3692349991406	3.69114944997293	7.53855618580796	8.41260164446527	1.90951237892533	0.00697552244149324	79.75	0	2
7	5.46213821370096	5.16995068992451	2.58331889987417	1.48112508227712	7	5.20264711856144	5.78996206240752	5.28688361959722	2.74612077037417	1.07465434161457	2.24193178526498	7	7	5.52666831738497	1.54561860080201	6.16954078700602	1.34523861704313	6.23800170979122	1	6.37239891430037	7	1.28363668575864	6.23647379150152	-4.94938008371209	1.31886329098776	1.84519751751474	1.59871391903488	0.321436849608139	5.10511187629358	-0.15995087747784	0.627864048612116	4.4402788528805	-1.41574332014455	2.93871897270492	2.80604312771906	3.9403243162226	3.56529738849971	6.79859196582489	7.04707927984587	4.93163186190529	10.2819799653584	17.6334617432763	13.1813153089215	0.951967187618043	8.56559601845816	-1.2501382322423	89.5	0	2
8	2.78378635833615	4.189691635673	5.53940493318318	2.44388609591603	2.53983496146526	2.20843109096794	1.93144917167988	3.89919633121045	4.74353840034516	2.90661062388359	6.99226122125063	3.86877911364587	6.46182181698065	1.68560869184881	1.60133153349021	1	2.22808157373774	4.71139954975167	2.39311159305872	1.01173680903949	3.21903350962161	5.26877865538025	3.35582923497527	-6.28711227365238	5.83959181632609	4.77078106771284	-1.79606921559049	-2.24182823770197	3.36244868391636	-0.658481435934936	4.46946183747234	-2.12773920387268	1.79222604665966	1.18861313425316	2.50129532018753	-0.0472910851253474	2.87931941243924	8.28399574758017	0.246048659827761	1.04846089455676	5.52612045859445	5.81158275182271	5.21020171918004	-4.46915797955944	-0.642662501381611	3.67750235914635	94.25	0	2
9	1.79032684739448	5.35359500920196	1.07833263171882	6.44298719532228	1.41216008611931	1.61866074693464	5.56610997653391	4.88715779991058	2.82441921745944	2.41225401324816	3.35476740916231	5.14775062774717	5.5222616042213	1.2047829744527	5.58794526112114	4.74533443512331	1.88338771926295	1.79680016732999	5.55493044309691	6.2072955853346	2.3616840855072	3.2780583091619	4.59814279049958	-0.365461898500587	0.729445953573191	8.86822428180367	-5.37565493592923	-10.7327427346818	6.97734581999971	2.70286760808792	8.09422907501286	-0.725522432028652	-1.54508761903696	3.23918448815784	1.62124161296479	2.98039778111115	-1.56349138581458	9.19377749331333	1.98849139242946	5.1100088318569	7.67113561357312	2.44888686762473	9.64206200815765	1.05780040122147	2.79109292533035	0.882655766916319	84	0	2
10	6.7949891583792	6.19608620010914	1	1.46113047712769	2.99554490235739	2.61313752690554	5.85154591949451	3.47956436377096	4.00633769363297	3.67634451525513	2.97402317814055	3.00492710992919	5.37465878468037	1.36509003631362	1.49318921655629	4.72616882412823	4.27704680325402	5.63888090223956	6.13772623946782	2.67759422716025	4.2498723921209	3.78231776938904	5.73323996043181	4.11934563863897	5.03460038253071	4.440638487978	5.99976376064716	3.62279636023115	0.0618298496984918	4.56915329488176	0.177979046876731	1.78072609967365	3.46440987479424	6.28604199214703	4.20890196706991	6.72301678791145	10.6875358509817	2.57306583478119	7.86157797110951	5.40999636446588	8.54597731721753	8.81392454239367	0.613947923290619	-2.56528549071302	6.96040188940193	-2.16280527956164	81.75	0	2
11	3.88690444045992	4.42979593946516	6.78887876283637	2.83250753179147	2.55711822239471	5.67812258360878	5.44798110288997	5.73459179339817	6.49690691246742	5.93630458930775	3.1930101582539	4.58404423186167	5.25932299794513	2.60454446556531	5.75132483629767	7	4.75325614961464	2.68704410259985	2.84184299736173	5.426721503012	4.14431416525277	1.1461112093103	2.44632423740533	-3.11381345539032	6.64610208562649	5.14009425761076	-0.665300426416453	-2.48013263027102	1.14203569291383	6.33431095386976	-0.428586816156025	3.90303875641996	2.48128186479718	6.4573751785003	1.57077710566129	-1.65909240339381	4.35322426658383	5.33675979118783	3.33098481526943	2.17912045716989	4.13839892834842	-2.56436041933883	7.99478128489922	-1.62536479180404	0.467354247289586	3.17727664100026	90.5	0	2
12	6.42329598543215	4.76717000087256	3.34244589972703	1	1	2.13999571142702	1.11938216684638	3.18831654807527	2.09058434595755	1	2.57006884818289	5.51073033332652	5.86971550382455	2.08425680122412	5.15416679846274	4.61897304279272	3.11507953923735	2.00596229142656	3.91135791370101	1	5.60444635147242	6.56226354763736	5.38718381987239	3.92040278089511	4.81619821924298	8.28128702602083	11.8653805473701	-1.9387623812595	5.7784252337373	3.39592985096501	6.48815575834547	3.82267812403856	4.7092919136081	2.08131963241823	3.18556289391608	-1.0305748202365	-4.11593367847574	6.50793700912411	7.2665397758518	-2.15860849463005	5.6165646015919	4.55088335896284	5.60142799058759	0.44184000126546	-1.68023077946079	4.46002491946587	111.25	0	2
13	5.35455594709723	5.60794548630658	2.75897006295091	4.51718029317185	3.79919568579925	3.14535764548556	1.73805593806607	4.30334648559577	5.73117465943315	5.82266144497905	5.92769353874511	2.1258730313564	3.66485493776901	1.05654638334588	3.55647283819657	7	5.05566134604764	6.87974031583694	1.74654066610555	5.31471495827687	4.01568841328391	5.08087956723254	2.95978105126267	2.01211525377356	4.44655383990573	4.61543385093354	11.0165255071822	1.39612957557624	0.962517609779157	1.62019427875754	-1.5870342102603	-0.465445359001709	3.09388586534723	4.70439858764026	2.8608854890204	6.63916472277102	3.28387571761802	0.926206349133802	9.48454258717828	-0.020480337071672	10.1725617761441	10.1845343929585	7.26788300984465	1.69011608003188	-2.19674086655125	-0.245560060545089	78	0	2
14	7	4.64110339313038	2.10656884234153	4.63072087298983	6.79038282051063	5.99346588326891	3.6529453540649	4.55824540695407	4.80400572142779	2.63133998024605	6.4928746247279	1	4.67696664851129	1.50018559394001	3.96201072499525	3.88891694844388	6.69832895942404	7	4.64246456705757	7	1	1	6.40794355779141	1.56899860685483	4.26541495149773	6.17802628411463	8.60154971824486	0.733981274660221	6.99032325296285	-0.596383682368291	0.714900260259342	-3.32636052305692	0.79332589871946	4.56626313337705	4.23293268992151	-0.955955663838834	-5.57094595053628	4.93301484684253	3.09888992810431	1.07057397991127	8.31774014857139	4.06939331602771	7.15092144884315	2.92773160135698	1.77072792216884	0.129416400847377	88.75	0	2
15	6.63547407501649	5.44129334826623	1.64334341218978	1.270259503735	1.96221290398699	1	3.70265330039164	3.73017252204781	4.25304589679564	3.65308685618392	3.20960664769686	1.2438765101816	4.7769147756691	4.36682988394336	1	5.27144761926245	4.27429276381498	1.17730909156939	6.60792273323538	5.15341217021856	6.65663627048578	2.62571772266235	6.82267966075649	2.64484572702817	3.92789431219805	7.05507816014836	10.7319091528865	-1.52737782050586	8.86941925721931	0.161649760898912	0.141757343542391	-0.816131432600747	-0.749954863140124	1.04112707946082	2.03134889570707	9.18600608827307	-2.63301031750792	9.27029569914305	-2.65339059517422	2.11966644179593	2.72226758497602	13.1604391124671	5.90680326726029	1.45743319052877	-0.857665019791875	4.4189667309934	87.5	0	2
16	5.73371417837051	4.92080092338572	1.93193179879495	1.76136902251431	7	6.56474828536006	6.94560908190558	5.23774586333324	1.32150829109418	2.41550777466884	4.21977432653538	4.71029022783106	6.7259653885519	4.76172395629973	2.64357413288337	6.97432525928815	1.2824665712671	4.92679427901604	5.68310549999272	6.36811830144045	6.78682907578367	1.42295194931297	1.87602216843587	-5.94830524571009	0.954065010547292	1.53434500877323	1.1192842455961	0.524212090368378	8.3845555097234	-1.48253522749988	0.894989221208618	9.57753107013122	-0.846115841653979	4.31497911381623	1.4831146247224	3.64763496236395	2.40281425517363	9.68103655120674	-0.146890708310679	-0.402398696026442	6.06678057131292	13.3070154029006	12.834208217592	1.52378720096657	-2.05572596914493	-0.700816170755877	99.25	0	2
17	4.16501258670949	4.42692457837256	1.80708740204426	2.93892342085562	2.12754570059224	5.62916800464793	1.73644556160513	5.718107578208	3.70148262233118	7	2.28626054513004	5.54223452068988	2.57297245027267	3.57408982047235	2.08202138245354	7	2.80276530732311	6.18579390826972	6.02804623046183	4.51112034505989	1.39692277241602	2.28810568662511	4.87371131940142	-1.24625472901666	3.64403557116378	10.8592252156159	2.45451142477332	-0.150360519467613	8.79052120444686	1.13054840315872	-1.20293457581395	-0.179342167618301	3.17574735565056	3.90480016744834	6.34867919985279	6.81868132169232	-1.85859578359071	7.36978417665474	12.2302688520519	2.07001633746808	-1.61964716608564	8.67270653437143	4.25123137862138	-0.430438930298636	2.81916929037102	4.84689310729022	97	0	2
18	2.01364402893046	5.87269969902545	5.74996264384	2.7376038028945	2.05134146804581	1.28311901616126	4.31021779788625	2.50932416547692	5.20595836001132	2.31285344049487	4.10675399782777	4.57076634717046	2.45469914144842	1.21275803720672	2.69130675459008	6.13691658888409	7	7	2.43626701102433	6.08497159739152	4.55964526835315	4.81453448884576	4.30611653715594	-4.0271671095248	6.61650343315424	5.84414505110596	-0.989428188371943	-2.02664893352005	7.60344228474289	-2.65532885700568	0.181749566274696	4.53592996112647	4.33590309073975	2.44499657862803	7.76137563578806	4.08097538643217	2.9700951345799	0.820188840706417	8.15493233254578	4.29662959059169	-0.413808357357526	-4.02792282963241	10.2381213181967	11.3514618351501	-1.4106571967264	2.56332631471523	76.75	0	2
19	1	5.95634663428621	5.6252545528673	2.63384624629517	4.25629590572358	3.07907688607868	2.36191918137127	2.62212245155343	1.17669720960574	1.37918580666369	2.05732873881842	6.91442096871654	7	7	3.11223788819831	2.29946770324127	6.7769914976759	6.19914038611249	4.93225959254361	6.30372023207184	3.06792802464636	2.31695685737546	3.06908669266194	-3.95696492519383	8.02342465207439	4.77995200477371	-0.589955616961282	-3.52184293624414	1.08095221771306	-2.34759999477553	4.61795513707095	3.10992064078232	0.89621047530188	-1.20715008362214	4.84166645485148	-0.671941184676031	2.68184929263014	5.74571407534005	1.88179802615461	3.67285953922105	3.69554038635055	0.468944004208691	7.09532154335919	0.554636654924277	-0.930661868441564	5.74129811582828	97.5	0	2
20	5.76409074339645	6.07019726583122	1	6.41874740661054	2.30495766230555	1.94660547516916	6.88553450157141	6.50340054099664	3.462883355578	2.66668560087258	4.70734870831559	1.30283858761178	4.41947537549177	2.99252038812849	4.83940114026294	6.09877015099006	7	4.81231188577617	4.01659014848363	5.70986875460761	2.58009002469058	1.90525059803389	4.41401203982393	3.51770947447095	6.6672789316537	4.02204337293309	13.1589963589407	5.88016429816264	11.5957384920871	2.09854870857912	6.50175036786144	7.11721037773731	1.33300197827234	5.41182182793858	1.28301025870233	6.56007262271745	-1.94073644770222	3.82553450819462	6.61591449118837	2.40048770727374	11.3447804408686	-3.78993901102641	4.38794908038874	2.91089100334474	6.34133057283705	8.73400288990306	80.25	0	2
21	5.43296806750113	4.63834613869123	2.22173297286667	6.33678254821136	6.88489862178606	2.02607789426074	4.9710727576837	1	3.28646695606103	1.6726554628763	1.71340559466107	3.2676269719351	1	3.7523295032784	1.26006484833518	3.49518048029099	3.51791538173068	5.64184687059691	5.79090284435783	6.02192542552274	1.84216995201394	7	6.67167067493485	-2.91256874858917	2.66593567516435	8.37312299981254	-3.29036153477792	-6.18664935035569	6.79234804234003	1.13633079609884	6.63104778786396	-2.09041906940671	7.39808905404359	0.304147144481489	7.16881445286959	4.21273382453711	-0.440223708638156	5.43292428601325	2.68973327618946	-1.58241651400974	6.23370660217204	13.8509258926198	6.07038420839787	-1.7657850593709	0.441105393685197	3.55544660319906	82	0	2
22	5.03819152847763	5.33023186653289	2.44637964625296	7	7	2.2755763748257	5.68152305681201	1.46141558416102	4.78678680722767	1	2.37789854905315	5.36191451726761	1.42788943476432	4.93895251981852	2.39953106857157	2.64881532790808	2.79557795831609	6.00986027475959	7	5.98593096706596	1.19658805574452	3.46670711634275	5.92218707599781	-2.49442273549923	2.47773928743457	7.89722527473612	-2.95922394693467	-5.3426964760967	7.69394175444678	0.422882344611376	6.79626548877833	-1.87026217386227	7.19413241290171	0.573186546530093	2.21456075123983	3.85752833223385	0.0311788928704715	6.23510980280311	2.78853029462863	3.64276712455356	5.67341948560641	-2.40565222608697	5.33207638611908	-1.40127510939333	0.431356204936458	9.58547296309576	76.75	0	2
23	1	6.15670829844822	7	2.57413589298518	5.87658121827578	2.40112622897074	2.99867375434182	6.22184390069355	4.85471082925693	2.60393576685807	5.11525866609769	4.43137242572326	4.50343238126531	6.63623401083693	4.60141137643089	5.95364308183024	2.42923720213999	4.36498350875676	5.07864159604802	3.29878745461998	2.19504318941589	2.26481473858351	5.60900991906896	-3.11679503243	8.08028220558741	3.08520387704005	-1.75422026162167	-2.79660556779674	7.52634978854874	2.62613815965712	14.091126063429	10.0202386614884	1.25917609553853	2.83487564611434	3.05758662678081	-1.03366658386577	0.147948580551259	0.0596756625592995	-0.388425226845933	4.85717306930784	2.72950666039504	11.0176092763525	2.0756152444359	11.5239953364246	3.13506651745745	0.265515657279849	101.5	0	2
24	7	4.53738353056891	3.79706845600034	6.33723109435014	6.31257604490658	6.48108588661468	3.12024942255211	5.19556602355654	1	4.17623451450936	3.37022754258317	1.41580514394656	6.85247459388672	6.39952983603744	1.88328865585412	2.53470497378809	2.75891819834892	3.64260619611677	5.54822675194252	2.96357871939839	2.41447853611386	6.76012637165243	1	-0.326972203155058	3.01561972204905	9.46709855161976	-3.06641988831257	-3.30011608097597	11.5061247858758	-2.82688693363243	2.37239465583715	5.65355479958273	2.0440052444735	5.84481297362628	3.92773222872611	7.1844990606066	1.02052203791756	-1.64685140924593	8.906013249401	2.52604116450904	3.44552938591562	5.48493172398669	4.46675628263223	-0.345846794919293	-1.70080129694357	-2.4671334030097	88.25	0	2
25	7	5.46114279325998	1.93658428862215	2.93714107006151	2.11259972784838	2.93034462182334	2.26266792504314	4.88654548387779	4.13658775612755	1	1	5.24348540978367	6.44984601270785	2.77714048981037	3.85502685572986	3.80183272897383	6.42914037851062	4.55224545927976	5.35765366222497	7	5.68181208163027	1	5.81407443003025	-1.34668269597737	3.25742564620913	2.86047219584821	11.854660260946	-0.952563962064116	1.97601320685795	2.10028210652031	3.39544207556543	4.06948310376838	2.51014710907454	4.39854664842322	0.648669457567542	8.4419502563064	1.09264756088053	8.0091994637222	2.19037307882466	0.355695453267938	2.29803989498733	2.7329894291172	7.75108565509063	-1.9955142859666	-1.87384326924982	-0.244547778439439	106	0	2
26	4.59906454332798	4.67409365472265	2.97164522786759	1.67352633098782	1.64969651298325	2.75570278901467	2.00661136547578	5.13187157204826	4.28833447182734	1.1767650889199	1.59969637005389	4.20310315482821	3.24795135290554	1.75226682112833	2.79469792835226	5.44429084863182	4.41563017658215	5.70516008835381	6.50026068347179	4.34160842849583	5.49646087859083	3.23367426815006	5.08899190335896	3.80218344793833	1.52932810358901	-0.470423515295776	12.6838377398539	-0.462736416451419	8.71604876822249	-2.3031338232903	2.43352683511476	11.3109196940919	8.47319780278309	0.504203218044916	0.530216333303462	1.77474789100246	3.98417005445265	9.39882744333044	9.80435965531347	5.64062356783718	4.25119584879725	6.50689664011472	9.8027790216058	3.0296226850783	1.49301688220301	2.82141596309483	92.75	0	2
27	7	4.34282334704593	1.80782527192642	2.54697521651116	2.76579554103968	4.68793459222879	4.38636583105511	3.42433530154174	2.47301505858865	5.35698548218316	2.99212556734327	5.66707867265911	5.95281233635387	2.20593769798501	1.28737827551836	6.88123282185895	3.61589344693457	4.54023039182325	5.27864762245321	1.51357650547459	5.34752596201044	2.04499888882815	5.91169726208739	3.24976832460378	5.78375811537428	8.30708462333011	11.8156844935994	-1.84946254080693	9.56449216323217	4.12808525598728	8.3628274218891	3.54757424913695	1.41310734891356	2.02881103602173	1.79919571822433	-0.588325626954261	0.677172124745459	8.07859351104456	8.72317243608595	-2.06380568106028	3.9637627759745	7.11861906345252	4.67996416124964	0.456808604489586	-2.96365721571656	2.04854148284073	93.5	0	2
28	6.03700329383848	3.80154774933036	1.89641116395164	1	1.8708242900986	1.95836811872648	4.43743234259611	2.50850920596242	5.2928372065462	3.11114188272678	1.23498187721039	5.93503512579199	3.16365021467984	6.11459256505186	2.32373158282782	7	7	4.51231884077813	6.28539920268113	3.36542867474782	1.45282222233437	2.4007423425117	1.14022428648808	4.05025488378531	4.41499068190698	6.19458217626426	11.4460952622944	-1.24321547652381	4.50087041254763	1.56482981197773	-0.138286835848928	-0.0355472654046481	1.32164831552694	4.25246838730188	1.29341875014785	2.81863170344711	-3.8450638191875	8.65835057837461	-3.14503763347308	5.77916787987138	4.8504827654246	-3.39826933245747	7.38533136084437	-0.171923242193117	6.73606413212808	3.45730692562573	90.25	0	2
29	1.83367510644233	6.87967721008672	3.65500947638856	2.77919800904229	2.63896589078663	3.31611586818709	5.3785338425283	6.99237440308078	1.61118651141959	3.16785772264312	2.39427764422876	4.99290294830756	4.41157907771185	3.3152368009574	4.71796342252144	7	6.47004059428405	3.34555379712017	2.48032054175393	2.83028670819683	2.70908999885332	2.30638736029405	4.27382161397761	-5.96081469009912	4.42850088743773	4.91156072993123	-0.333156896970374	-0.769696148853674	5.95928759586888	6.24269684436125	2.84275289390877	0.451577635797542	2.18163754915732	4.74411235965948	7.63284730626635	4.97713201410533	-4.55076471743748	-2.82515697512263	-0.799367247188544	6.2626909961789	4.88641117837755	6.01213953428638	10.9735423746846	8.27570258792088	-5.45927932099932	10.1460091750956	96	0	2
30	6.12682852259611	4.00297612268068	1.75865648513825	1.61434428802706	7	6.18969410245302	3.98328393285318	4.6034020727417	1.04267663982822	1.48223513175181	4.10569897873646	6.56589647831215	7	5.23402651907557	1.28999763366149	6.26395039075836	1	3.99280650981189	5.60960401939466	6.10225381099465	7	1.65404176882552	5.63225222711241	-5.83841312000448	0.897790679001514	2.43270383657685	1.98886099629958	-1.03735865886424	6.3113958295475	-0.530803881234262	0.542143119078447	9.44717022391095	-0.856328185088139	4.99997712743307	3.45218386865064	4.88541664634258	-2.99185801390581	6.55370533655838	7.40761824281616	5.45157380428067	11.1309808583926	17.6676924971669	12.6576181128263	0.917112632760119	7.4485447822471	-1.05721822798522	85.75	0	2
31	5.89713751192131	6.44393029197423	1.51889455424999	6.14529070980926	4.0068246023227	6.08441969972944	2.54306258753429	1.77587617429889	5.23375618756468	1	4.16153625997848	4.56001256918531	5.26942613026157	3.12280630152175	3.59369485151083	3.36558457641178	2.23008399665542	4.61671280417816	2.59561698892809	5.63539230060819	3.73969910521152	2.53697583831572	2.0283791566123	2.556634689328	7.10231504917905	3.40590059560843	14.4391683233331	4.87771861831011	10.0056378094287	-0.322843485685426	5.16263390723777	2.26247647990511	1.22442834936699	1.95805067908786	6.43321425090695	-1.73343395233643	-2.4205368978032	5.77276912373655	-1.16082631912192	3.94141259903797	4.38468899825294	13.9435986345029	6.83120345868907	2.12734485246597	1.18517016547283	8.66033545332182	91.5	0	2
32	1.49135173656541	4.32187889835556	1.32146442637515	1.64764009721085	3.78241524063818	5.4622803908796	1	7	6.15571272529574	6.62439995497008	5.17687936654286	1.85262590884511	4.81228700620893	2.15712196519893	6.20215864326788	7	2.23231660220645	5.29735473635266	2.8740352962489	2.10232786066334	4.03029704593434	2.06030835078507	5.66173954590486	-0.744378426432402	1.15172510485929	10.3439640654088	1.98708525584774	-1.81375500241292	4.26797813897466	1.92750029028691	5.89962632686869	9.09522885146258	9.41289047106009	8.18649965948407	6.27079602422914	2.29037117015582	1.87430300979878	6.37249855497026	9.83708145775951	2.83344999951605	3.31771023915025	5.2486813391169	7.04225470828633	2.75661985425824	-1.8354726522023	1.06381830186932	93.25	0	2
33	4.53331935396008	4.32418166303956	3.02833108008699	1	2.09635871994612	1.82664854043123	1.19448281415568	5.22621623113719	4.14605002289154	1	2.37581738300974	5.86676658736909	5.88707055710262	1.47251656519031	2.99498955380671	5.6402172922058	2.70145935143356	3.71240786232937	4.93459968380575	5.89135843578696	4.89678446984317	2.99519064550121	7	3.14018804956449	2.65801910904795	-0.896982466199692	12.3778476460014	-1.51400177777199	4.61294200892228	-3.46618553001958	1.95709295807261	11.7574104315162	3.12590874783135	1.53622188570272	1.53359567900973	7.26211308089638	4.034327456906	8.73950855774031	8.88190123869245	-1.60237903563054	4.61642476572408	8.10717526123606	8.51045610958839	12.0998301444946	0.661295434318206	4.81992761717037	95	0	2
34	6.22840476391093	5.23530429957814	2.92979213581511	3.9611702115256	6.50779571231293	5.86896862411749	3.93395281134637	3.87804477025138	1.59232667897812	6.28108868947361	1	4.07635806359988	3.99261012681392	3.47478446483285	1	7	6.36057805921061	6.78311523945908	1.88651276405973	2.19139543937484	4.92751307113688	5.38517233675355	7	-1.9641583211696	2.52271832934544	7.15628456580352	-3.65557373535862	-3.11808989862793	7.35706554311846	-3.14749595629192	5.18796894486933	-1.17490907446481	8.80083878895361	5.29929326373648	4.96866305067201	7.92278785866829	-2.29692436868088	4.04272561438538	7.94556174694562	0.356791868603329	3.64923920462724	-2.84484974732667	13.1279968617729	2.36682879799096	8.31808726203303	5.14550850632434	93.75	0	2
35	2.2593385202514	4.3406500535119	4.56111137077153	2.46083612498199	3.39299053857238	1	2.94171771952324	7	4.12917050966683	4.00510728937752	3.32933025748094	2.91131043339019	4.07482483286802	5.24996772508328	2.35018230034763	7	3.3767473029991	5.90711456445534	4.87821395308772	7	3.00138009756986	3.77665077813895	4.60288421818321	-5.97400775295874	3.58672423550428	4.77166192676544	-1.69427252208217	-0.998759524377471	5.32531433050946	1.73467328942206	5.38875000029916	9.54263268029165	3.67891314973086	1.81596503461321	3.8561946677069	5.60812623989362	3.64234944388538	5.3810792157546	4.63854314969923	1.79917341550537	6.18191190437002	7.52599312066495	-4.22414371174823	0.821464800555651	2.57592179837907	2.36409544113072	96.5	0	2
36	5.768790447057	5.89908170513505	1	6.48354886479441	3.69121953657522	5.55625474115597	3.88518178201534	7	3.10813385764973	1.71426926165086	2.41676992270264	5.52813464595159	5.33925575149243	4.69389772261108	5.33853909195601	5.68449025092853	6.06602051043582	5.77538745316803	3.46030546523197	3.11075572728037	3.09878155431256	2.67381781708461	1.35837389828929	2.73449132055249	7.04359535659679	4.74960170844357	14.6804131122512	5.84818807594719	5.40417670597688	0.957352538165145	6.5817950593992	7.8096402226493	2.07695613382367	10.7128846060765	1.22861348108924	5.94458039420947	-3.66838161825247	3.34588071514951	7.55821701813081	4.15965770953571	10.7233312304144	4.06586342047607	7.69967391999498	1.18633059354609	5.80692145208516	2.93897823415839	80.25	0	2
37	4.82868635607917	6.12516762982863	2.4854718081686	1	1.70468691376444	6.89430997653546	3.11720376396842	1.93996751436948	7	3.97377761458664	4.11597660829827	1.9293413387583	4.21465357687217	2.21145337279395	3.81620331077205	6.75627085806533	2.02430487438782	5.95871375111102	6.83745151306417	2.31022411445556	3.71232972024663	1.45885657917696	3.86377844589538	3.7963475704183	5.82879074202277	4.33701574837391	7.36743955923471	2.53462337097691	10.4768028931082	2.05275072651334	5.15592601081672	4.85502575455153	3.10970936685905	3.68543209714754	0.647221432605252	2.52673468494655	8.83127040551605	7.28266677370443	7.94860205093509	4.0637452172424	11.3111111215754	11.7160002441154	4.68370472725268	3.17692957588165	2.20530353202467	4.42167801183284	90	0	2
38	1.26669163154676	5.91128167324159	5.42926664968151	2.55035426756036	5.8658892595399	2.12353610398068	2.87231242687537	5.98204013633204	5.01536718043418	1.6749321204188	1.37752519979002	1.09712754124414	4.30131706610113	5.42601303600751	3.82611173037094	6.40320263007824	1	4.63132912474749	4.41807478513789	3.58556716757848	1.48634557913662	2.32095239847631	3.29107921399668	-2.83222655921393	7.18576973980067	3.71369943873003	-1.70450388364692	-2.75002411295842	7.36592760045348	4.06600515103929	13.0633822815298	8.67182713456586	0.371113741395178	3.16728065523309	1.31024750891422	-1.98574644401639	4.29720988321059	-0.395008901735023	-0.56342933256392	-0.564781202430926	1.70298101857292	11.2366193530961	1.67325593513831	11.0420239486906	2.61592634491017	-0.105319447370164	82.75	0	2
39	6.39928580373375	4.49448321374261	2.77569787392851	2.71170151691504	2.53857382730473	2.67189801057821	2.2714278809095	2.64107248492199	2.58219767236447	4.5910448980581	1	3.92449827303567	4.41960763528802	2.15350149818162	2.64830764328457	6.59173070988069	6.10718002954243	5.1429218861049	5.54667724614511	5.93426188421436	6.59987253407821	2.15846534129483	6.59069013596099	-2.16890227838618	3.51305458725925	3.61471590550646	10.8325712776083	0.933950539172593	5.22988308958668	3.923808205299	4.05946045030465	0.800929052963272	5.99768230508457	4.15711415855413	3.14965680696451	8.15853067636677	4.06627182994207	4.38900338939824	11.9635201235628	2.87092459753565	2.82901863431002	2.71625113287133	7.92420860890517	7.36158624173576	-4.07097773591119	3.21829745364234	99.5	0	2
40	6.91431672815688	6.53238050026701	1.81291447361175	2.24184671630128	3.55842413215237	4.41915957313456	3.60234693486606	5.36434701048655	2.664084642984	3.14451459376788	2.60908784705364	6.85031773061705	4.87472668354922	6.1920420693486	1	7	7	4.26465845853905	2.90775827660357	6.63712538713018	5.35562310677123	1.33572560232405	4.53701909384477	2.50421075893398	4.79178073768315	4.87123331200684	11.1219734831677	-1.26868984645929	-1.73391896797238	0.52647396467296	5.90586629408669	2.21293335048617	9.15888443584137	-0.134275788901654	5.51285892134307	3.31683055810128	9.75999251912095	-0.369583703130543	2.67911854203597	4.82606210778717	10.4601983386459	0.169334799492681	2.11929223528649	4.3435549070384	0.240697223414074	-1.2333601140791	93.25	0	2
41	6.49147699807174	3.86212018718741	2.0640442164946	2.70247631556777	2.18759247401563	2.69589627693234	1.7060444498116	5.90210937110229	2.35551765271042	3.35014454188388	2.3378403150913	4.38264921757472	5.14834364152169	3.21264205720079	3.8849024343749	6.73058620129373	3.48680315313121	1.49788076064881	4.72572865459868	7	1.55029559607712	2.50879939563711	6.79863090734799	-3.27366979136596	2.97900134373542	3.71034772192402	9.28213091638021	1.27870692806996	5.16334323526548	-4.00475825669379	3.68529353977463	1.54201193267622	5.21277983314233	4.30173825626354	3.01611486305291	-1.51382662031148	4.80625088580405	4.67066245139762	12.5533713248132	4.27596194852847	2.40301701729616	3.19408806045697	14.7243215557879	6.3989493795515	7.82448983964584	2.51486520145846	104	0	2
42	6.8672050631475	4.48441213014246	3.07175330385554	1.06671454227038	2.46402634090202	2.81983869633288	4.24716177835358	5.78144734325386	3.24195608210505	1.10486260966295	1.70749468134116	6.48933323919548	3.8903029710225	2.93644300112291	1	6.1812537296067	4.19705022357264	1.30892564487743	2.27586574639665	6.21144984470373	2.71015046892013	3.06010092042934	5.79781146011087	2.49348773460392	4.36148281484496	5.1253552345118	6.42058078434764	-0.281090047718921	6.3210378411845	6.17552624242343	6.7362323572802	3.14371007095579	1.60706235431512	1.84354891832842	7.59432026897326	-1.24439026463432	3.84727665411343	3.17476970559173	1.8962886674031	1.74034522008134	3.20823263975474	4.87908035819345	8.6314271754417	8.54667898635618	-2.43273402471632	6.71504406580455	74.75	0	2
43	7	5.01872101770049	1	3.33806103243808	7	3.44697450264626	3.79910992820264	7	3.80952283529849	6.16217416263504	1	1	6.84760356877839	2.81214501750764	4.53449384801395	3.93172242253239	1.96482952679425	6.23542620677056	1.86385576826945	2.35592955297638	1	1.53052480548857	2.18988944217461	2.71322256852275	5.18470768155776	6.65032889323171	10.0899096996004	-1.33127551001667	7.27251567429326	-2.03572573227617	4.07359351253796	1.44837602915144	2.41049892846306	-1.19754749491249	6.81011710081383	7.45356531122304	-3.09375607706894	2.70714814121431	4.37865969257721	0.819567995516819	8.29245155444147	9.39141519390754	6.76265137510959	14.0843185856378	-3.19305329285386	0.162459532208545	79.5	0	2
44	7	4.3082090843434	6.00633630950885	3.58693268388601	3.01884541749878	1.19141946834434	2.92950674359322	4.59409554230962	5.31314392551983	2.21172841467327	1	1.31199483945681	5.58958198202264	1.66588991233239	2.07845896921185	5.82222019336812	3.4977278186441	7	3.08308562485061	3.24217803023593	1.98118724048495	4.42288715548797	3.7687878346101	-5.15403103264322	3.42211814017958	0.0506846168356583	0.769770643927698	-5.60101473226483	-0.677316810872746	2.8496567294676	3.03884308424213	0.1243580557111	1.84873186459075	1.48838930765666	6.68460623833654	-2.96057279019152	-1.43196641306056	1.24234334923586	4.71827516067215	-1.34802228707342	8.41745177423752	-2.55605574181833	6.01561235034549	4.33573385467399	-1.48010670414484	-0.0837038853235362	88.25	0	2
45	6.6602979222786	5.84993931168084	2.14897345598991	3.79866379058395	4.63321205180971	4.04814126885084	1.67596821249165	5.84456388901882	6.67865357357188	2.95712189821326	4.57485286205735	1.31107552334462	4.39794008879787	1.87023664176126	1	5.14688682533808	4.31885001243058	2.61020561723441	6.58981831118496	4.31584808858351	3.06634456755861	1.94575812822948	5.52966912880644	2.59567764149472	5.102058424575	4.77122423701068	12.3855996452029	1.36957369805277	2.88063481266791	-2.88578958563531	-2.00044794690504	9.68604714282775	4.52098398076358	3.10900254889909	3.61776447046436	-1.14506960157311	3.29515593228385	0.667451162051748	-1.10815349155249	5.2770254283476	9.12969670690022	2.14491734230015	-1.0895060221666	3.10603063139451	-3.7388250316509	3.70313240824997	90	0	2
46	1	5.16109456618249	6.17319991224972	1	4.69598110342034	2.3457346040392	3.04022466076764	3.3700046928978	4.58521376391339	3.92909660810308	1.05139248807345	7	2.97709882865235	6.51083532184942	1.37106818629292	2.69094848786515	5.90580946880283	6.84845677194977	6.07925543350656	5.88986044155699	1.89113776700321	5.28971245740653	3.20852707066389	-4.6656359540674	8.03750485328286	4.52346432845723	-0.604698905781783	-3.22545101707865	7.89003129896112	-1.41328079053507	-0.457116452400542	3.26444955786428	1.56062520497118	2.24035950070411	5.65621888496558	-1.00581446807396	2.36670091834381	2.31633283026026	2.31180001430048	4.0870278260954	3.37269128115428	2.55253851573291	7.6766518948982	-3.36990926433878	-1.792910782493	5.20518222909827	74.75	0	2
47	6.51789147119723	4.59806332318301	5.82844238173059	2.07495032370333	3.4460164720508	1.58498228780214	7	2.75617836204328	2.30785822573505	1.96058880209231	1.55411123082733	1.95129253526611	6.22258298077096	1.37918880552108	1	3.63067262003516	5.79171498079705	3.41738184473873	5.11949299238523	6.1111205958778	1.75546310859067	6.72804336499138	1.72191839442625	-4.7903035605238	4.08878034370673	0.862504467178771	1.36903079224066	-6.05343697142431	-0.223680654828766	2.28289784761385	3.90585203946541	-0.0896558425773258	6.87331246557608	5.01773876975784	6.29832395641383	-0.00990631089623377	2.23133061751215	2.73205798715719	4.91868919988665	-0.418575514632565	4.51491437906679	-0.905556200257147	0.141816895919155	5.53860858943225	0.716854761170185	2.69357224672904	70.5	0	2
48	6.73929144590974	6.26870156286019	4.98377429244204	1	3.08801803241016	1.33069119188432	6.63152135519373	4.61297667114504	2.18287910299956	3.25448887097779	3.66589698288999	4.43388567392256	3.61367397709117	1	3.88483762172086	7	5.41297043484471	4.29274312315992	2.64988070228309	3.58323553315375	2.662130015103	1	6.8600992454009	2.40051353484268	5.08307651809383	4.80802261493908	9.91003949241705	-4.4369673930374	5.7614495085152	8.1082743130184	4.4989922447784	3.06487021547353	2.6238418572642	2.50250343893457	3.07835194888263	5.81824153853986	4.56130218423018	3.41120327756269	1.72906038171561	5.94574007493747	4.7816868642623	5.29780916044466	1.95134215279802	-2.51659382362674	-4.85789013095174	3.74631445753551	102.25	0	2
49	6.66813683657213	5.32355420529982	7	1.08940657948696	2.41861379474944	6.31157749248176	1.19704758603917	6.10885940010405	2.8000785624569	2.22364491479518	1	1.71185938810228	1.94086323426864	2.26030830426997	3.63760388092627	6.07229929539241	1	4.04883456552122	4.11642502068584	4.42807963950454	4.16247918986214	7	4.06017300200768	2.34903309714161	3.52582738561796	3.78342397000529	9.87742426782332	-3.39787462175826	6.1855393613225	1.79504399206811	8.89714416927569	8.39801022568383	3.47681278521602	5.39071673803412	6.60320458348268	6.96992973686634	1.32653692051227	1.07529009704109	7.24325325233265	3.91835032557452	3.34390074180658	8.52638757045113	8.39190279808296	2.9563354693964	-0.19413416697175	3.39048870895144	78	0	2
50	7	4.69333925645937	1	1	2.42458710747406	1.9958711823446	4.13075146096426	2.00203560057527	4.94077805638221	2.6270819500745	1.34770405064239	6.03312529077595	2.92183452464443	5.76587968308047	4.20086461579011	7	6.239004588038	3.56620979935807	7	7	2.19545998619167	2.25889951526479	1.53322818681912	3.55799272833351	3.41323874532433	6.48012478253839	11.9948457020505	-0.741220936876496	4.33624962200236	-2.29615558843965	4.48366460989006	-0.672238771802921	0.545641916195787	3.24636565979789	1.75277285205136	5.52918110595348	-4.98936185961493	-3.39226055267016	9.34471920400472	-2.70747510337565	7.67523575243044	3.94420343631725	6.80277662723972	0.551428675965157	7.60076332051452	3.83038541859877	90.75	0	2
51	6.923406891605	4.21770629136562	2.02296891564773	5.48845285753482	6.72138021224474	4.72924147912024	1.49024280062705	3.39507077888819	3.21866682581322	3.48983527042995	3.50820071098516	3.30108205477666	5.35517460484317	6.41919961507105	1.89972817615688	6.39333521209109	1.72265538047572	7	2.65045530238231	7	5.6926366003682	1	6.30800001381678	1.10942069358727	3.67164684983273	6.41315985830626	8.34783247634163	-0.205340569897399	2.45679336395179	-2.9483354946542	-1.03751964483486	7.69943282235452	0.596089643398622	5.23414695337649	6.33609318217244	-1.40647203895405	-2.24611495258564	4.87916643951306	-1.12707818789439	0.736393500791438	8.75320056425076	3.89510566906751	1.92182668326332	3.52886850785247	0.936178611481122	0.85768713535098	87.5	0	2
52	4.54323051447377	7	6.18051518569401	3.22800020846752	2.13492304273558	5.26554255539227	1.70229148603112	5.44942628538275	3.35463352171226	2.17348193975402	3.24678645431239	6.12313727035345	5.73045505798784	1	2.33656245215626	5.73607924078624	5.87008998350166	2.96991944514379	2.37199450539131	4.01588761204064	4.79293987468173	1	5.26708003999172	3.21976582641428	5.84972961456275	1.05768676900746	10.891040397283	-2.94277439443486	11.3020968557806	0.55258091640338	6.46679901501522	-3.28211321128906	5.86615131561451	6.4527982293645	2.55917309873811	9.02360902870295	-5.00752805140831	-2.71011967745969	1.50553735464493	4.69552512467711	5.98416301073125	13.3235064629508	8.8142129325164	10.6218361885519	1.1263762661245	4.86953991668354	84.25	0	2
53	5.36457403202023	5.07251697937362	1.73458088870926	2.88136431022694	1.28897287924653	1	2.60992900146007	5.25729980443726	1.13333155374947	4.5612163861771	3.67359777789645	6.697011060287	6.42036692764786	5.14021014033877	5.28982622209554	3.86672207755836	2.01270408508453	4.01973545014899	5.20663363239064	2.8559592928347	4.83096512395151	3.1695036258961	7	-2.44817586174309	2.20823948695582	3.46408577212408	9.32951971073766	0.829054155506675	9.29674914171331	-1.05155004350225	8.15079202009081	2.35161964477577	5.40678415919002	-4.99561603710215	3.045215537682	6.18141481873371	-4.49000095123717	4.5967734873397	5.80367743311499	2.6577206341693	2.87624944686738	-0.834775692221066	9.9735433014049	3.15697003056081	2.80224965263921	3.03272788576262	81	0	2
54	5.12725526302025	2.49660513340123	4.75783986036638	2.23975043566077	1.46978216548856	7	1.93133282933839	6.55647515504392	4.43699122746485	3.86423024199721	1.85640576621832	5.34707115756248	1.06491427076297	7	2.78148241229949	5.25234772563358	1.27695332893681	3.27552585352422	4.19897888166802	5.64091022761512	2.41983108829676	2.54572720889482	4.2113239218549	3.38908328185498	4.03929724627983	5.23205305349383	6.48018814189232	0.0845556786327708	5.23270708276996	4.52812154211092	12.302910841908	-0.973388940100757	1.11918794788265	9.71167012331771	5.86777910284935	6.76527640143486	9.5707644227719	-2.03475134368026	-0.448862623656845	1.05236662932306	7.69878162704202	-3.326157064007	10.4372409174829	1.87732995443495	5.44698263977399	2.93890673679698	86.75	0	2
55	4.26786485470458	1.46402962132961	3.80496291460891	1	4.59894535827993	5.71650398058051	4.57903458289753	3.30807523347268	3.32852006131074	3.52434317493033	2.80825779085697	1.57869553118701	6.43724087185631	3.38786115586701	3.53508955266416	2.99131505527939	4.39032758023325	5.51208489937985	3.33331968969215	4.52442708927714	5.82230427472372	1	4.79710455720472	1.31862499025426	1.59458970989012	12.5162127215339	0.828170483115729	0.382312147283051	7.73724760994067	6.12090173522708	7.50685566535201	4.72236641889455	3.26809483391151	0.144627355453277	3.36568908880716	-0.0479506041882201	2.82334864055027	4.92789561436543	8.72297642417974	3.84358495576463	4.14810208278229	4.41184511727774	12.0690772397224	1.57553303833702	-2.50194137523164	0.624564197097981	60.5	0	2
56	6.79798674341873	6.79583103412747	2.0354468614659	7	6.58411962895434	6.10482100634439	4.5797294452903	6.6663095913474	1.28662747256246	2.00816676096776	3.92693111335992	5.79106018628027	3.50164407236051	3.77547735627187	3.73554138736365	6.58778868299143	5.52467521194118	2.07122317723958	5.56555098391817	6.00493916630712	3.57205526011567	5.50177701099246	5.64379001560413	-2.26987346312305	3.9625206767824	8.26406706537203	-2.81894368152155	-4.75984083164511	7.28398195061576	0.0090445077202021	6.24916935983606	-1.39806548376118	0.548529194710423	2.55860757793104	4.75778665804696	2.32825116325622	-0.586937887428464	9.87750752342661	7.12774380017429	4.10294879044256	7.45715905991273	5.9066784940292	3.30928138283622	-1.04596368255682	6.32827709797715	1.60617566757398	89.25	0	2
57	4.12689081687166	6.37138182515026	1.0860509594684	2.91052313947047	1.52272198535365	4.796680611944	6.78081954946745	3.85378050274878	5.78560428886889	2.52975583943984	5.61588381117363	1.9079489612903	3.96503404472813	2.63572243219865	2.78193935597542	7	2.24783465596375	7	5.55874239829631	1.68863688454397	1.81697576140332	1.49464565301197	5.76254294990446	2.31808122430807	3.67633520616606	4.6134638607747	8.03519095830364	-0.447237839862538	1.11743606893145	-3.77573692226631	-1.91696838227423	-0.63448932712323	3.10246840079665	8.52625922748242	7.10091538069748	4.17851332502546	-3.75297898383485	9.92876746518924	2.17644103652108	0.511527511696263	9.97438965977264	9.45293030376014	-2.06471561540634	13.6456551235972	-2.54457137228516	7.94198226310196	75	0	2
58	3.84698987250366	5.26962033149265	2.29300485830681	3.51815427858833	2.53406870137916	4.86137489498638	2.51969930817894	4.34302817487136	6.7984024488353	7	4.68032863188822	5.50648420198578	1.51029354208422	3.13745779132374	2.82793791520486	5.51506894116512	3.80543518143443	7	2.81380351407356	6.04234276985203	2.33455870850822	1.9141819392902	3.44653489479288	-0.762599124257437	3.48473306029034	11.2252537727805	1.38066619623959	-1.97839061454533	9.27039149876081	1.60843514850591	4.81012774091505	10.1086384421298	2.67594424533236	4.13254088420961	4.19862150051086	7.97589930579338	-2.40775622980991	7.45592487888501	6.08033704957593	-1.31156864536484	4.01280658345402	10.5864856733096	4.38056883069518	-1.25676608023811	2.56953225411463	4.15325416494522	73.75	0	2
59	6.44185125377494	5.22867157997299	1.46980480473515	1	2.44806513734161	2.50664666887354	1.90147529922262	2.46734107668935	4.57804402226455	3.29374320315371	1.27798849022944	3.30556327455292	6.94823275337205	1.04117744047328	1.96220667277059	7	4.56025338763283	5.20231606376787	7	2.59992145971949	3.31437494387848	2.77253875289642	1.11421118289708	4.08093760709281	3.92167082136449	4.99377659473505	5.82829131486413	3.7393765193104	9.19089264027196	0.483360572926658	6.35377535294546	2.3970326023159	3.91786284131764	8.73954272898545	3.53027227892721	1.87453080774009	-4.16613267018551	-3.42920485800425	6.68773129350629	4.11825516208947	10.1629740289878	-0.14117708741665	6.66454281160775	10.9502446875184	0.480086332510016	-0.253113099022699	86.5	0	2
60	2.05306592490958	5.75642031699782	6.48706424431106	2.90059993767728	3.67835649025856	1.15313697018248	1	7	2.09852603189763	1	1.11929399687791	2.54537986193103	6.31155977351854	6.29492106548692	1.10942574552811	3.37705594221653	4.91402090332507	6.38691383212244	6.34005241009862	1.84029017423733	2.60681311172236	5.91179986274105	7	-3.15442696521165	7.22200717611092	5.76259245480573	-2.22589285157006	-2.21288504494442	9.48536744938386	-0.0903235029318518	3.90896243755172	-1.87124865377509	3.43396712141937	5.82475606724685	5.4292342951545	5.52000797090634	-2.59228607642405	6.75596508980253	9.9599611866615	1.3991026246486	0.113825676993616	11.5576427744373	13.6252191550201	2.62329045008111	3.3922122375614	4.26926126072527	91.25	0	2
61	6.80554421746201	6.30321181963169	1.56987062910505	4.6743738379316	4.78921069401201	5.40074024807826	2.02768719292521	1.23385829948993	6.49955270496393	3.59523603744472	2.55066464079993	5.57388706413816	2.63735211839139	1	2.58539526019841	4.54919734259631	5.33446070232318	5.73584744793509	2.29380057124061	6.2312918802665	1.89320008947841	1.11403730287195	4.14171603112527	3.73421444149097	8.01689983858886	4.18933213679045	13.6485109575995	5.41875361357489	6.81952047275634	-1.85792129210361	7.13410380672771	3.77357820559276	0.974511017702612	1.64028553554226	2.80490927511306	-2.85574107679489	-1.04492408053201	2.62305521111522	9.90766352028878	5.66533164366688	2.58556185926995	1.04476281685585	1.53584217469746	15.0808439675415	-0.487919292231565	3.85415620786772	76	0	2
62	1.67174402154594	4.25708063328359	1.82063322395598	7	1.58557960471702	2.59010732747241	1.23972582292542	4.18616614513214	1.23108626832078	3.30032165462563	2.28126463881124	4.26423992774693	5.38145196027904	1	4.86264231668323	2.15998984037332	6.08646824446801	6.45336030019164	3.8919065375072	6.91449940874556	3.04286487185714	1.00191239499812	5.16793568974204	-2.63271138702462	-0.153938254969196	9.671131629131	-4.9205390364208	-10.1463748609833	4.55665480827975	-1.63743449251917	-1.58003854355383	2.66464351999579	0.617146402306486	6.81017267241794	1.32177162775127	1.62335884464052	-0.525287894416136	0.626643908165853	6.85765254641951	3.44305815248528	8.64812335562203	8.868866077599	6.07535878333302	-0.482883111673578	0.953748311145348	2.1504206979039	87.75	0	2
63	5.48825307163617	3.6409426432797	4.74419435803831	1.90698233290405	2.16800371750601	6.87729799045327	2.5940914313495	6.84974183052219	5.31339854804984	3.77799548164539	2.41600415479261	5.30094772099334	4.62207837663593	7	2.45122079735232	5.96868206465923	4.61023918656421	4.65094904646252	2.80907964329166	1	1.59397885798299	2.77123311262655	4.3899417027205	2.91147941060591	4.24797807475423	5.26722816612448	7.16256701553581	0.644005902770808	2.4891736101173	4.73137799940759	13.0710091293919	2.36123313102019	1.00888246835067	10.4196802754662	5.78334988457398	5.19757321641	10.2205140362311	-0.153490052242524	0.0965057980721833	1.59170041318297	8.22333083624504	11.4315358840989	10.1371573833457	1.92666231518586	0.408353584148399	3.91593153163338	78.5	0	2
64	5.35027237339695	5.0658211959797	4.26486744198809	1	1	4.08616143555215	3.84329008910143	4.92002329560145	1	3.95500480348814	1.62306792943519	3.61167610686522	6.33760937414521	1	5.28132142183594	4.71100926551752	1.09639589014641	6.97203894867317	1.84688583099256	2.49680029047637	2.25964213577728	4.25218114528129	5.71019408875476	0.363954159956025	3.67322834779084	2.67872320478334	11.9216454496085	0.507128181819896	8.34192170878809	-2.54325369131921	3.61232576909	2.21062967041254	-1.69765590208377	7.08810335461415	2.18539463400671	0.390894581348561	-2.12832498106632	0.10192710318456	9.2563379875522	1.8339951479196	1.04740169081212	3.02409125272899	8.78854797962761	1.39789899154739	-2.30414235657527	5.17794430594067	83.25	0	2
65	6.10696819518284	6.89138768124911	1	7	4.14965336854519	7	2.99510483392512	2.0005823298113	1.83460193306014	1	2.1271482395455	4.51963422828524	2.59310949245955	1.47526270893359	1.0219914440604	5.71476985628538	1	6.61760229157142	2.78956974844264	4.07114726115243	5.30272812413799	2.06177433965325	2.77695373673882	2.0193702707042	6.83807776057943	3.55456855242983	14.0287956396268	4.68842374711452	10.9867836072924	-0.950337014402881	0.938373847028823	6.56227640846575	1.8240267432218	2.0479954594691	6.28142141020212	6.31212091521556	-0.483621445423859	0.969944278506219	7.45204057189889	5.38126097615716	4.0481492727969	14.7955258133084	-2.79472782314211	4.99652795846773	7.13024096392513	0.529032971098084	73	0	2
66	2.24340379655712	2.99814190668179	1.58294726100612	5.46921335293866	2.02176778382365	1.45875896098039	3.39340358388625	3.7851999947764	2.1399162150705	6.83773606357169	1	5.07759337449731	5.30816687382574	1.99322746770899	1	4.18314904901432	1.08530965642775	5.68650245702674	5.26364617592664	3.14760035820749	4.20111585353746	5.70367404816786	1	-3.33309438321634	-0.758748122826382	9.30844992449661	-5.82857326325504	-8.82030029962504	11.0243484670669	-0.962975273354239	4.88651207092512	3.37101872557686	1.57415726649501	7.01271681757444	6.03163638804622	5.86595257974877	1.70297562494553	-1.84135909145444	8.05238254914427	2.39213763901322	2.89008925404184	12.0220915959131	8.3721621827732	5.27409559659302	2.31922374052744	5.2152285299612	70.75	0	2
67	2.31383664796825	5.54446187053274	2.76961076923543	1	5.63730836201838	5.06304692324693	1.22215812881941	3.83234475294899	3.02588639259809	2.22740479156316	1.63508039539208	6.26730447931355	3.83945665620525	4.47657158041409	1.3918730650368	6.75292995249961	6.52616914038643	2.75493880771546	6.69282716767937	6.46745471291098	4.61617174401768	6.44141670785159	5.52671031601906	-4.91648979094198	2.31724868654835	3.71183242382787	0.256605266746587	2.38518483560233	5.71837365281629	2.64537766189414	4.71136536608859	0.107315908374155	3.26160983373704	-2.5798774166613	2.00161173554763	8.07444638714265	3.26655525514634	-3.39428252447449	4.88226489540836	3.50081273041659	4.08247256974122	13.8842932632718	2.07187867941123	-2.54610394705634	0.937714269657361	0.398093732100247	73.5	0	2
68	1.91118390907996	6.39761962399901	3.72063222894782	2.92722840318964	2.95431331698001	2.62845912276478	5.06710195599596	6.54179166481023	3.32278791654562	1.90884946032678	3.15397438838279	5.65605423932399	3.79215848389747	6.57917476210723	4.09306478324218	6.65889141217966	7	3.01223275119349	1	3.12607844691425	3.14205920102518	2.64186233448451	3.43134858904184	-5.61339368277782	3.53956905147939	5.38264225758579	-0.248241047301053	-0.452247053863978	6.17673401119086	4.57353877598827	3.08295643963325	2.43225385177477	1.78960789762907	-2.80497387356896	1.71410063289995	6.16173535208544	-2.18123416893723	4.56102148412782	2.51398670932846	6.31767209959669	12.1550177163615	12.5362779404975	5.72762361666446	8.84318001621418	-6.42440784348525	9.40182283027125	79.25	0	2
69	5.60025096178515	4.70388491222145	2.37393285029849	2.85539877976182	3.83842206264342	1.46885914731329	2.47257093234207	2.15216896519262	4.4977690473819	1	4.32256657036435	5.72197571132389	5.42624835793017	6.75992791087599	2.70294339368546	5.04888360810103	5.1348487341257	5.76447361019932	3.18881274977935	2.5232415598574	1.59347105328224	3.95030760870381	1	1.64230057557237	5.57682694328805	4.59712366201745	11.3254659614265	0.278789836931757	0.73035773720097	1.82703489806653	-3.86321439716363	1.07250990365845	-0.323419010205795	2.95858169143928	2.0833206818031	-2.41968444238491	2.4881925768404	4.96371257452877	7.88614649630333	0.403684660378003	2.64212607583771	-0.390985112675268	7.25766065436169	-6.44781783405972	-3.01627872525596	-1.24456347895083	107	0	2
70	7	6.77379384639184	3.19679486481919	1.13918511707404	3.25085434613265	5.07820545433733	2.96911938476855	5.38358645894744	2.77450458958395	4.13639398847589	2.59997875952259	7	5.05753050825015	5.02211822231681	2.30577809223035	6.01815931092144	4.4470589255736	4.07290822776268	6.35527852278666	6.39114123923946	5.93788218886234	1.51599853953875	4.42451180750827	2.82071234050733	5.32668172363696	5.3647916459321	11.0596885610134	-1.28792076027519	-0.954617394285521	-0.592692093395991	5.9196701195553	8.66521062692002	-2.80380238154605	4.08297804613704	2.66804464207571	3.40530740774297	-1.42115330527087	-0.580161704703831	1.58061235113602	5.12395601268881	9.75539751143596	2.55355634521424	2.36904089962298	-4.99919737692347	-1.44502639338246	2.61409471132835	76.75	0	2
71	6.50897674525631	4.60613106021987	2.44642860672616	2.93031683090504	3.04564113275862	3.52821370024621	4.42209295476835	5.2730297450433	3.9919775510942	1.17061945853602	1	5.7259240226581	7	2.91688865972155	2.1507669540136	5.15193913757086	5.2590072252087	4.65608012530248	3.67631053875121	7	5.22920899718796	1.56455756016256	5.14418489663027	-1.66460046219691	4.06935256059163	3.6118128518404	10.2009773162819	-0.280998989597907	5.58478616834844	1.32070896034114	4.08041494791862	-0.813804354281402	2.34371595687893	3.88647121049127	3.29141232840805	1.33858669512376	1.61272426720009	8.01369843303694	2.02260123486937	8.92791224846188	2.13062800284183	3.83262293150279	8.21007979358533	-1.41705706430784	9.11068308710026	1.05436301214963	112.5	0	2
72	7	6.12868252991454	4.25535239296578	4.81826489387019	5.62302597829669	5.88184024589952	3.31350028656174	6.08327173533692	1	3.85109301142391	1.96937866604162	6.50252011076652	7	2.04885981791588	1.81221852506589	7	1.26114408813143	6.51783870151729	4.74342835888431	7	2.9133724234935	1.063524031294	5.64332915029841	-1.29361666342144	5.71307090082951	9.3844246281747	-4.38178864949389	-2.74507547712445	10.6958027974804	-0.0879578906769838	1.57098680600077	2.87609332725753	3.09541771270297	2.2934093634819	2.06359569716361	7.82702816091285	3.42646926729615	0.301225178460694	8.9372199967549	0.751161471683266	2.07195725432837	-2.19839125894175	7.11198564211209	-1.59419179355372	3.82623816058666	1.75125595463016	88.25	0	2
73	3.9516743219081	2.84234966245567	1	2.72741599418559	2.61170592197129	1	3.77611523729767	5.8967185891874	5.88608882064368	4.49941490950511	1.67222109912084	5.92875361920025	1.73882239231539	2.9045257883164	4.59057788967795	2.33802669792049	5.60780620761484	3.95797288213548	6.97320469831352	6.92884386099566	1	1.57347963983071	4.53380288908687	-1.65054581638693	2.21214633463165	9.94832327063978	1.38987806360982	-1.00567471861323	3.02835515714356	-1.11191111877609	11.4130782652232	10.8360151950667	4.10503575026001	2.63384238037644	1.50511764294818	-1.66977219839515	-0.99719642866415	4.04048440999328	7.42540807413798	-0.696613721088659	2.6065268178687	1.75338795929153	7.36526726556771	0.236124161107631	1.40808868537425	-1.07902271813619	77	0	2
74	4.77400809909846	6.52602361797191	3.13537645540379	6.57061631808438	3.90480906037079	4.22048820402098	1.17922495984932	7	1	1.88077032997161	3.57067795905045	6.47843738524317	1.98382449000468	4.97402992082798	1	3.36857152344167	4.82308920639825	2.09511602367801	2.96950455004417	5.18730575056348	1.76377385967376	2.41202886087384	1.94247457549252	-5.4968668537428	2.69534186017832	0.787453794274506	0.494099156169956	-2.62198498391953	5.99786514035275	5.47508172190724	3.2016491540219	2.39011370000847	2.29583604838161	-0.738417225038036	7.65810264221832	7.2205709156381	-3.51349821077379	7.64666723068911	0.0626725638717748	1.99555900962618	1.45484006976445	3.6401602502732	3.90647220568127	3.29317478619847	2.37157463854616	-2.71577087480227	88.75	0	2
75	7	3.97978574950714	2.63490894077951	1.0629689743247	1	2.64213634597928	3.3496866981155	6.15528542519648	2.6022692637633	1.30462493572918	1.67783877276442	5.92281389032253	7	6.66756148984233	1.41120958687917	5.99242736729952	3.25064692301451	5.45020541585965	1	5.09488113545304	3.94600593922837	3.56377222404572	6.71753275693182	1.26214466187698	4.02068113557942	3.7769801040763	6.85459639719167	1.01269599318371	5.52013876699388	6.83475654128683	5.2759985128855	1.67623573850673	1.89676281539733	9.5949862252395	0.19689861759617	10.1636122132922	-3.13639981383771	2.80702584432123	6.83762948228351	0.747540962162008	2.84738259985036	-3.61452354427927	9.04084829131602	1.83454370234955	0.133453212582552	6.77595337099004	73.5	0	2
76	4.67045428921317	4.98248616143121	3.32225463116628	1	1	5.20859317646838	6.07364981363673	1	4.02261388768971	4.03175886490886	1.05198823106994	4.78441999608029	3.18907558793147	2.23811057287988	1.51615505914762	2.73434395323382	3.49848684383956	6.29036220637041	6.98165975653735	4.0419177722408	1	3.68591792492148	5.19833632026834	3.67471532796437	5.2803740913336	5.59421138754782	6.6467764886905	2.50746995458611	3.47438087696279	1.57310384167499	12.0310256606163	2.64117288066482	-1.20887432056756	-2.76926865944395	0.535841785911017	7.06897015043906	7.83056469283798	6.17409391940503	8.43492929274305	10.0826593846942	0.969906645996355	5.20236936591995	4.81146089873741	-2.74027411069726	-4.28305646754578	10.2258019123991	80.25	0	2
77	6.882243691997	5.70161218509461	3.5001450875656	1.91366429858325	1.65623824537392	2.41885708013617	1.51688686611743	3.80821891604446	2.55946402453908	5.43756362554881	2.57428941925349	3.89561481988282	6.23634886083972	1	1.61834247871831	4.33084921050493	4.0758536480254	3.51833928139571	2.90318364970747	1.76947105391494	1	3.20408259168358	5.17714637256266	3.89043874088051	4.84625104276742	8.46794763532525	10.6828334656705	-2.14397707548937	5.72989301722089	3.43365953308927	9.81303046866053	3.82823348129492	2.96375583438172	1.77223816275128	3.94010448495532	8.92276520116242	-4.50388696373897	6.58289226662968	8.07983203354546	0.611710972829757	6.02910487970061	8.22389074918905	6.85507452911258	3.84614310870879	-1.78125105535275	0.832798013385767	63	0	2
78	5.07903610189055	6.22326053910575	6.99673985174292	2.22107157471035	2.14578145678724	4.65287480072502	3.83030799207233	4.59721955371635	6.11791818807658	3.32260836601749	1.20449337773682	7	1.89117377822205	3.77103480419919	1.82578771598025	7	6.30655315667189	6.18597864678435	6.3687022187123	1	5.75455895499943	1.02113272580087	4.96173996805288	1.86254152598612	5.97517601988094	2.62446936680066	10.8035411787845	-4.66077009751879	4.5391559294744	0.153226195776915	7.18855266890952	-2.49585241439673	-1.9817298852146	4.69203019031157	3.9875316336142	7.78946844028607	4.17797447146539	5.03631443495008	3.20980038468095	1.97332460146676	2.75514512372274	14.302237440442	11.263130745941	6.39663762271003	-4.57892553340433	-2.51375499442717	87.75	0	2
79	1.49393278831286	7	5.99901142992459	1	5.11290721722335	2.97105509960253	2.35285841565796	4.84587282983761	1.09525370230964	1.12498097878331	4.37748685212465	6.08420255401207	6.65724122551771	4.19732563579974	3.22128530773739	6.29103742532847	7	3.68620630436843	3.35249048553468	2.13909167552154	1	3.03231795294197	6.62662473850523	-2.64219351644493	8.01481566378743	5.28089374757527	-1.58480424351453	-2.60239292813157	-0.197906581028097	-2.98350355245623	5.16776997511923	2.73909207144507	2.50083211503716	2.86794524223914	2.90464719894828	6.31952069666409	-0.61391604084609	-1.99931086098622	10.4095140127861	2.36511095359118	4.09248429486261	12.823026030822	1.99750796843653	1.79746432567238	-2.3018064623682	1.30660062980614	93.5	0	2
80	3.50116995838163	4.77175477014656	1.88729439991782	5.84447490739406	1.90114533865137	5.90530203626804	2.41784684312164	4.41264352566916	3.25457630366742	3.41392709761753	3.61864693015481	5.20146717651922	1.66440572158886	2.14691538207087	2.9721799606029	6.40352215325095	2.31352102560828	5.3515958438083	3.65201022225349	3.55356491942222	2.45176840441897	1.64862450642544	6.41136255287312	-4.75537473815013	-2.09899868093678	9.88081926605355	-4.72660477587663	-8.55614305591547	0.399433855651419	-2.41168757184402	4.01747651955815	-0.639729655410502	1.6924435908019	5.78273570085508	-0.31542069269718	-2.85248338667296	0.194563431743051	-2.12264095757027	11.2357600305247	2.00701434742594	9.72273158795991	12.5197470763364	5.69793161190496	-2.64062892565358	-1.26235133652265	5.98914036426241	83.25	0	2
81	2.96576282873788	6.60864365053825	6.25111709876231	1.29461172227981	3.76797033881791	2.25347664674029	2.7602493757066	4.65589289186644	4.15197147522173	2.07148468948387	1.61073538131324	3.48480264673462	4.35194607518432	7	5.70204571109235	5.66696857302959	6.82967927655656	5.97929173958453	1.6954631486945	3.92884692692481	4.53667560897729	1.60770285165867	3.58360442536955	-1.53206887616564	6.13700699933835	4.86708588857292	-1.67152611819051	-2.6099645020999	5.41256670661454	4.32424762698694	6.24484318145824	7.56761107921399	2.52591240699422	8.42108371253472	5.28110426890955	5.27966737196268	0.409265924851646	-0.645014043778428	9.5358813806395	2.51859342720559	2.74235900032303	3.66797470639929	5.77559669440678	0.099349754917726	-2.06112816508207	1.13128025303873	75	0	2
82	4.87168438353457	4.29090664401944	4.63663066923954	1.4331451522843	1.20910701936997	1.96744387766755	2.35935374733202	7	4.84218215268207	1	3.02770441965092	5.7355048949073	1.89497549584378	7	2.61802111217358	5.4715083267837	1.52545024541492	3.96904928266657	2.28804137671476	6.7627528998791	1.48947245066024	6.68887742963887	4.30762911943526	2.97729970206123	3.32311267866177	6.38159089683912	6.89005036037327	0.835837501730325	5.56689766499077	2.5730175145989	10.5694601677326	-2.26397572171777	1.65217407425598	2.68171821666919	4.84450573248095	5.90190341557684	-1.47075255587836	-2.35864344669795	1.11937977416803	2.2676928377046	7.99737329488284	-2.68873443181024	10.3102401221377	1.38326919991318	6.13875178424107	3.39538476356898	79.75	0	2
83	1.11049496389174	4.10546219199433	1.37287009625177	6.65353464743022	1.14278036621374	1	4.54087482491616	1.51698171503565	4.78613759582788	2.58526628386065	4.08842474876486	2.83271620169948	5.84005328903213	1	5.83510708100203	3.60908130080254	2.55308399256098	3.66787703878975	5.0583176699532	6.35450551717955	2.30661008983957	3.34487110102957	6.77724482362314	-0.485506752255997	1.13593773959814	8.80213517950559	-4.92465205847326	-10.3753908718608	7.13544360738622	2.29942662484145	8.33076858070365	2.48745068454371	2.40119314750308	3.50164525973246	1.7029728688181	3.64975965726806	-1.23009155646125	10.4078743007777	1.95779012357774	0.610055504145131	8.24150396415874	3.11259958417869	10.0808382451529	1.87951154725915	1.25604096313224	1.69020796386524	80.5	0	2
84	5.04830350826024	5.73188759682785	2.09837717511739	6.22487825331657	5.09957733375263	3.96706734839479	7	5.75976562849765	2.1337252969239	4.30592337285929	2.20699992189238	5.54140098545027	3.2064296862378	6.88225429384809	4.85360801648896	4.17107731523429	4.20911700668888	3.59605746935817	2.24083226747696	4.14768254552215	1.80360132363883	2.40570673737152	1.75052982128233	-4.70222555642558	1.48202926802275	0.462220332840863	0.328582131169517	-3.31014049779055	5.11095899202382	0.609851123293689	3.49416388940936	1.88049818739332	3.00606411644702	9.10365784300571	-1.48885970926574	6.82534715189815	-3.89971022648172	9.50100614019517	11.2248842482916	0.579664842105836	4.78184852393076	4.01972862907873	4.14362538532973	-1.98344083994051	1.41075516093516	-1.31125827436726	76.25	0	2
85	5.09711223501328	5.39149888829111	1.98101929653619	1.33533106549296	7	5.70986732124319	5.58643841634899	6.56506690017871	1.597311399915	5.16548319104253	2.36601073893363	4.78491332619596	4.59847417316794	3.66956173302238	3.76233790308559	7	1.84560822584151	2.20456064611687	5.28229391084185	2.44142334228836	4.14575222917199	6.26390312573115	2.88098753603874	-4.64300736206775	3.92818021834565	1.31774602280075	1.22516991774037	2.19287837865122	8.736415374986	2.71556026902726	0.693158120086038	-1.75718299228973	2.71432869624008	4.54382854557736	5.1206953390557	-0.182567796942046	8.11730222120084	7.55830103901277	10.4455686472538	0.314042944621004	0.848787574710406	-1.90694176938892	14.8824712668533	4.39981118988241	-0.209169047234885	3.00903526565616	77	0	2
86	2.25976778523432	3.84016782167325	5.33556086645775	2.58689291104157	3.36057049480077	2.94390168289459	3.90922246918744	6.60700307864128	3.98668773433441	2.7712342014154	4.23211825766072	3.33662637220496	3.51400321212189	1.61118841814254	1.77475334576358	2.09549089752726	1.89589669951814	6.23389773555853	3.17681025136229	1.80856677787664	2.64816686458461	3.8440152657002	2.16602220808051	-4.73497767528303	3.11849741738298	4.04950438768171	-1.21259442763717	-0.551473485125585	3.44426202081678	1.00540589183797	14.6122705735837	9.12343900921911	2.33181594684524	4.62918150662454	3.31547783893417	5.83283694554684	4.10563530041203	1.12911606510525	4.34683869172299	1.82312297444847	6.5423269762191	5.6328130964921	-2.52062727405082	1.7949303475539	2.1776805756764	2.59519426357292	87.75	0	2
87	7	5.43054029748187	2.23226910764222	4.06717096108733	7	4.47912983644913	1.88471683928159	2.48191571423272	2.780532155938	2.1779973989939	2.44024631443114	3.55709079672771	6.14457311754834	1.44510577639516	3.95324806990891	4.11873014062222	7	6.65577146264602	4.4776224553462	6.71214278826411	1	1.47591591577226	6.28127574942583	1.83415620861829	3.7711786021437	5.30534519862925	8.39540784608029	-0.410846680890476	8.70156075281115	-2.78773088534719	-1.46851023298994	7.62818710524905	-0.485610590076298	3.58028172436209	6.53296494371651	-0.363097790659805	-5.72347522269027	4.35354136996587	2.92642772786534	0.480801112300718	-2.60931936106067	1.40513232925522	7.41409843929684	9.52871644942857	0.339663834157039	-0.117071469027505	73.5	0	2
88	2.89955045177679	4.08245409800593	3.41116468046561	2.18609662367591	2.37445479280289	3.54595486766415	1.29096517272801	5.71073457765214	1	1.1222561482299	3.71910899348637	5.6015593677597	2.70843781019297	4.32541131660964	1	2.14776815718006	4.51185681201289	5.85309303449882	1.78003997465704	1.1909889487305	2.05296473330647	1	2.59484388086648	-2.17603782072675	3.90143256306545	9.31901881095899	1.15701472232754	-1.76776759167172	2.41703471729461	-0.0825976551113331	14.3862110376979	-0.563276331327986	1.47607102831821	-1.25339729854542	8.32053477391689	6.51133709907532	-4.60981904459328	6.02126694282354	-0.0382338994282966	6.29258713462825	5.27857996383052	12.8988411999154	7.45975476647961	0.364982998642058	-1.02522483640326	7.82365594481946	74.25	0	2
89	7	4.90513425302781	1.7394131427453	1.16005372103955	1.98976680704506	2.06471031886253	3.58900429429955	1.7634283420099	2.61647022124584	2.99206313868038	1.05213356718105	6.35230625905561	5.56477108078708	6.78700539054794	4.85541850579088	6.60270298536347	4.40690246119402	1.88793324144125	6.20595405175541	7	1.00727575372091	2.3782799603638	1.1462502954044	3.8440817183541	4.70545676480323	5.94447552923794	11.4253559511863	-1.09956430564272	3.54812436271566	-1.16998186716064	-0.41509365297249	-0.558935389940163	8.93199000280253	3.48644654328332	1.39515253539333	2.93881239562569	2.03440985950422	10.1201561569423	9.49918540784815	5.87513072731619	4.12528308550598	-3.61548427430947	-0.741826783551282	0.0676300944744875	-0.423624239377978	2.23333595745657	77	0	2
90	6.07700589602614	5.98798775717363	6.07937345018516	1.43120023967983	2.40405420806444	1.99276047768209	2.29104840642822	5.73272484709648	2.17376146537332	1.26987643219596	1	7	2.10199322197435	1	4.18779177509439	5.52046743785636	4.32177332064694	4.48870195196374	5.5167146058814	3.43147552874741	3.29876024520485	1.65945669048567	7	2.48463692141282	5.22685374394803	3.33129238926279	9.48957166605363	-4.49757973907901	6.38628372355565	6.28512295286307	6.01608034214259	3.28369068613897	-2.78046610269816	3.67792635544209	1.67591251721467	-1.81866669897088	4.70559058956976	2.42089412519993	2.16313999523753	2.9093664579726	4.39335570947163	13.8236175035198	2.17259310003677	0.696070146560335	-5.51147169408722	4.21219617814642	75.75	0	2
91	1.34093696102768	4.07201343426819	7	2.55654868410525	2.93329076694648	2.03177061748466	1.72885794049942	3.12318121635609	2.61294101258895	4.77747765286894	1	4.47577434395707	4.75186425502432	1.46291524898497	2.76481264154536	3.02215476624106	4.29372689209915	4.73151491014354	7	6.54009589748776	2.13569715002914	1.47304324763673	4.93402973767527	-4.38961071114572	7.15455709250269	5.93579180090851	-1.73362375542108	-2.35426055761468	3.60915147655608	-0.658786801542402	5.32187210443721	0.421652090447166	3.288159087853	3.56471115426733	3.86251985286343	9.60206933564591	7.66239449848683	6.71549284413364	1.65307211421943	-0.0857927748017825	2.53848635160689	7.01233738149138	10.3487443245782	1.02505857066948	1.50177216707135	3.07794243819186	83.5	0	2
92	7	7	3.02063226248059	2.59128543529474	3.71327807670257	1.17634394356858	1.43662689159545	7	4.47996366603824	3.76268902746839	2.23581670025945	3.83779300867269	3.430560938908	7	6.87089411404739	5.09874906709861	5.5425866647253	6.35081385170915	7	2.58482524547897	6.15586638830002	2.64098500048694	2.02966454135666	4.75565729065189	-0.373983057676007	4.99888762078131	12.5028037678364	-3.97550207827189	5.37055642887261	-2.16122824779326	12.4784610025383	6.36019085519535	6.30415864168052	3.92925951156246	-0.125491729456945	0.242998407280341	1.2732067747244	5.44467156027357	7.52652710858947	3.42946007616673	2.24743929914741	1.25536821887229	7.8113950521055	5.34424773150208	-2.80335789890095	2.81703968892989	83.25	0	2
93	6.79848056113778	6.06775739455366	1.5528204785831	2.94350417292785	4.69934398455018	4.5082134312975	2.69403910024571	6.51221357763963	4.4719289590258	2.63344825121711	4.86355546555142	1.47142758480406	3.31259614974121	3.20737591220331	3.9581947448913	5.2080261421836	2.15489271892182	2.85785552454303	7	6.04449887949869	1.92692827958628	1.56694256932015	3.46164004854951	3.02362002273597	4.88721108811959	4.96167659177627	12.5696925486577	0.282667595115865	2.93951955706199	1.45927466803954	12.8014406477301	9.2269721716855	5.28318180201063	2.95475784137444	1.31298587425115	-1.70078777717689	2.28238406773923	0.981679586225861	-0.268495510292031	1.64788579923592	5.86805108947913	4.96314212956775	-3.9279866657988	11.9574399379966	-3.58062165215351	0.0701144668234076	64	0	2
94	2.18942659373157	4.78342950628831	3.83186046159048	1.44879007384848	2.96683668500055	4.51234381675926	1	5.50763097755317	1	3.4996236873053	3.48274206612636	6.11599814075471	3.56339571525022	4.88006489241138	2.58555040332082	4.9086981954524	6.16298401728324	1.66560388402842	5.56120402705369	4.42371894872524	1.56439074383799	1.02240610360084	1.68510953344055	-2.59002542796798	2.77258706403588	10.0981719509614	2.54151525440926	-2.44387689172224	2.76449834027581	-0.744237276522735	5.54774732367182	0.0348673302521142	-2.81268263719593	10.3486162965719	8.61524604132301	6.05940504003584	-3.31797717341711	5.32262325323838	0.432200320968263	3.15027673858352	5.75404965800508	13.1926442642367	7.8790175984744	7.4275473948596	-0.409845278930846	7.49572490445656	98.75	0	2
95	6.00276807010659	4.33249431371946	6.16820713144706	3.0548668170047	4.41351542028595	2.17232669605409	7	3.99400096827591	2.51145899009923	2.90797022625957	1.33379777423934	1.61130829530913	5.91493757054629	1.16755169405475	1.85693929356007	3.2273394491227	6.32675868333333	6.86715692298941	2.03833956344213	6.90357697681251	1	6.33014883216749	1.96119722741806	-4.79242559878238	4.92704030125083	0.660331096722903	1.2181778643578	-7.11189660653323	9.69253485677769	-1.89773307396686	0.0985956467666168	-1.19483045886527	1.15441006038926	1.14021494681002	5.6090275041434	-2.24320265327631	1.39241661906859	0.997903168816067	9.05267819452709	0.0293524880669577	3.85400322895485	-0.160285274892348	0.851994855028552	10.3959541834337	0.419476129076044	1.91263583227828	59.5	0	2
96	3.03353855052693	6.50425848061204	6.11193375773707	3.32310101941022	4.22681632489139	5.13238249869961	2.57834733696437	6.72826585640762	1.88143491261715	4.62767689964242	2.08437514173605	6.62838425128602	5.79654148774951	4.28872589767379	2.30711417874196	6.27904794041609	5.23230405868639	1	2.07375491121227	1.05608978390617	6.82543053904806	1.00688682454215	4.69649599555572	-3.52227222520019	7.94767124703586	4.59235305021283	-3.18743159410271	-1.29792778813377	3.17233289284813	6.82530113711935	6.78808362549067	-0.962397290118402	2.74984815178464	-0.330758418520868	0.606949378245341	-1.57068013154926	3.24573861155282	2.94204923119684	13.7033216232857	7.17895231993541	13.0379834599046	1.98970865061248	-4.06876155531673	0.363801918650641	5.98250548574341	10.2493907200518	72.25	0	2
97	4.49819706680963	4.92177284615004	3.63229058142697	1.08611017134814	4.90399023526223	2.05582662470351	1.12810541562073	6.5336210529955	1.11735919186477	3.50052233657181	2.87691461410501	5.76333511428087	6.77469276668468	6.05574925045295	1.5704889131978	5.26149701256909	7	1.06174918672587	1	2.85048758427202	1.32344972173902	1.21593554118172	7	2.75485146074114	9.43542848194819	5.20825758463201	3.18729523264851	-0.818062312348877	6.21298524025541	1.06146278632882	-0.0241063017215482	2.56566011594861	-1.93698320347903	3.58174251264928	1.67784489098007	6.0289369029037	-2.43736592020476	7.07065911856129	6.96606928638799	0.371841206751091	5.61804357673636	4.85967456831035	11.2333516083846	1.69406514927237	0.804578213650175	3.58751209286105	105	1	2
98	6.34005193467754	5.31288153807655	2.45994324112808	1.89877574719301	3.46240427458593	5.0463800750122	6.80288264009024	1.91076434532241	2.95907116258	2.05381919199536	4.05892592703194	3.81462295934052	6.09605263639562	1.23088353781542	2.39157269026834	4.69846372326975	3.27571278066918	6.74797239193585	5.55399460630635	7	2.6683932569164	3.59756358957043	1.8197707493045	4.12616958822667	9.24155574855301	4.65643526437793	1.44419761870348	0.665494183330866	11.974830475275	0.865267528799594	-0.382484421308108	5.64167619839727	6.8024107363573	1.84814571548302	-0.477974259763022	2.50675361302458	-1.01144199088007	9.4903295414152	8.56652250241176	2.38585668862003	0.33253905190622	9.77619399952954	1.8688796082818	10.4678229178221	7.00053410727062	2.63338196594198	98.75	1	2
99	2.02349818383761	2.90032948236162	6.00887331553723	1	4.69886510041553	1.69354104273898	2.81388522803886	5.52117249644957	3.19333387396063	2.73261573468441	4.02148550616358	3.89335546783863	2.71742731426225	1.10467077884261	3.86331669341317	4.1276963399545	4.79833099771404	4.95944009243245	2.05806929288912	5.63409392972101	2.57224799442632	1.6715365898817	3.87206232070797	7.40639495502701	8.6569621115284	-4.83888614890548	1.95927947197518	5.41121886045115	5.13291904630476	4.11972140067219	5.93449246414826	3.05901215494644	1.79917865187871	3.06358890624499	1.23492193683229	-2.16209381801047	-0.447222382954057	6.38558006291181	2.44465795385731	6.0771584917279	4.97218448152062	14.650331861017	8.56317183092594	-2.48007192457836	-5.0535143248429	-0.0360586598316866	87.5	1	2
100	5.77905436733805	4.11826492788941	6.06273018329266	5.77112673000868	1.9608380707413	5.71886166427646	2.89657854254624	5.77077098414017	3.8481924624991	1.37604002542586	1.58036177222521	4.52597569683057	6.47631558537032	7	1.18796974010108	1.2294465759555	6.6689983804951	3.58831202958489	1	2.98603319411567	2.14806921468439	3.73846317490179	3.7407898015371	5.03523582182785	4.1089690535599	2.13540062483321	0.0567834892556303	2.77139910531356	1.06903387764303	-1.60674863967597	4.95496287663687	4.04121462907555	4.92445515963752	5.70792026365565	0.918916794535694	0.642070092882415	1.10662524349512	2.15008664975029	10.0005092237301	3.76234647987635	0.139613195353783	4.52602889959367	7.35049973440832	3.000989297519	-0.343494011048894	-1.49129625020632	88.25	1	2
101	4.22598752473877	3.0849591202193	7	1.67082018152483	6.11145328103983	6.21997845089523	6.79334251441066	5.57494885797692	1.96027836177516	4.06353730528681	3.6907153058754	4.08629775585238	3.12368323164973	5.72741748885494	1.63509580811458	2.65083321829367	4.43462317724487	4.59595584271977	4.60927301169986	1.06902286546666	4.14226210719456	3.11264924974971	7	11.9733130377099	3.31430788055895	-0.463174098305681	-0.136197510143802	6.61658514282993	9.65068699862034	3.57905340296362	3.3152384045423	-0.91353381089546	6.73428102026868	10.639822210858	1.27302595446882	2.20458968119006	-3.90472732114822	7.9970975664549	8.24383131536102	9.13877774627111	8.87006610040775	-1.3299281370734	4.33558496698453	2.6575510327224	-3.15156137979685	3.39082198149677	87	1	2
102	1.45068000299544	1.21039657360911	6.5039261083909	1.80121308516071	5.01341142251311	5.9830891049217	4.03325357684912	5.35986160003726	1.42050248863294	3.80503059848125	1.95495235054741	3.8040962335792	5.28960877932188	3.60583503410315	1.21849661333007	3.50865948001908	1.37827622664551	5.34223557485864	2.1034705909674	3.51864906420412	2.81864594362906	1.77761995416841	7	13.424862969169	9.07847042936926	-1.98631233742618	2.24951347586408	2.92214396197546	11.2712284730786	2.61393046849209	3.97714786341719	0.901630106365711	3.42784873311143	2.82739139700409	0.832564999450396	7.03968106984653	3.72192260872715	3.44266301041293	2.92200371299206	0.519109136505818	1.70433005149637	1.98539870860116	9.12291421999198	15.443934252036	-2.94995615286075	1.62441083588301	103.75	1	2
103	1	2.97501913751365	6.33449276681052	2.41160345066761	1.81272144513864	3.72720253014519	1	7	1.66441176742838	3.32656022812859	1.38943127924466	5.02552782497478	2.50930932008613	4.03320210115141	2.17539740984135	6.31380484845473	5.40384608809962	4.69270464341682	5.85725568005535	2.18951374466629	2.53754980517428	7	2.9856109670154	10.6176267458587	9.31804792102908	-3.29733842386114	-4.4547957055579	6.14741249789402	5.13016776154694	-0.578041036712894	4.64097487114383	2.1989038649813	2.131407054192	2.43630144087861	3.14873084515343	3.28424163676083	2.54413688859446	-2.18166486586526	6.03089939881054	2.41139712854494	4.51249226038448	10.5417704231877	1.55896531074202	-2.55945997634407	-4.66314487497949	2.7198880927029	97.5	1	2
104	6.46328874903874	3.47352614620061	2.20733036058473	5.82822101896062	5.02351261174958	4.7909612290768	3.27422752280798	4.53545983848135	7	7	2.29821648576491	6.88538420349462	6.02717544336976	4.40909172261771	2.11496100374727	6.47063460213339	3.82237147372295	3.91841327860355	2.39346012488263	5.25758562669968	3.08027939594807	2.69753636641548	4.62786326893435	3.13227516701356	5.16391795484859	3.40635862864522	2.84416248046462	2.40492888460163	1.56110180830123	0.770351690077354	3.82150696673847	-0.291055773111423	2.66650800843126	1.09650419532492	5.55981552087016	6.47348352932474	-2.73655981792861	8.31733393677259	7.37990583880623	-1.47453703680327	4.14432369992632	8.10545564317521	4.58330541204066	-0.0371401475377833	3.03154806122249	4.30987260657529	85.25	1	2
105	2.04250572095378	6.57868991314602	5.68543665454026	3.82085416969872	2.1488713554221	1.53950762494187	3.71519296664462	1.84956463590588	3.57702515922025	1	2.91936034504727	5.84218889531746	3.60183410879082	1.36099720136548	2.79842021810519	5.16986484614245	3.29100984206359	3.98360212076353	4.08859682938209	7	2.59970521376307	4.43529926451472	5.30512172165274	10.9364810398434	10.6874032393455	-1.59023948340902	0.312794837948555	3.70527316678921	4.61491925990835	-3.24912997606223	6.18008522836374	-1.12966730298526	3.74904941765912	1.11016516680234	2.37995899152743	2.66100535983532	3.54861726386687	9.17145162829715	8.83586025039522	5.59510876907446	4.92690281245279	8.53212490369479	8.88443207827349	3.08867118687465	7.58144959817549	4.38869828242438	107	1	2
106	6.8379391801555	1	2.61014247855339	7	5.10703341069086	5.17542798279463	2.94351681199222	7	6.66450566781522	2.82664201068212	2.1085721475969	6.33576921821083	4.56066978118063	4.35290541049833	1.5611191698132	5.5887607436573	6.37289095755787	3.08659842478224	5.95526946244215	6.26189876615534	3.72764103316007	6.61750208010828	1.91330063067238	3.20910479523441	4.6340583921884	3.62779573690634	2.19431931647508	0.667070345035807	4.49491156512912	1.4701252413612	11.7059983217905	9.80421561728951	7.01995273201029	2.964573512546	2.26504935825075	-1.75356403152085	0.313627412997602	3.4374440938585	9.93153237250488	0.669373010524706	3.10030963226903	0.22175628428272	5.54691518835855	0.232993630422463	0.394511922505019	1.72584969586672	107.75	1	2
107	1.05427128497053	7	5.76327920713519	5.16402230580071	2.30871921349696	5.40704394370529	3.80671505046272	3.89252184147214	2.49451393599551	4.1338605752946	3.04457568121923	4.10417199592891	4.74643233742922	4.70397676113182	4.85401216431589	3.69680745810599	4.22008406024276	4.04634839005297	6.30673575917844	1.4276544516148	6.27825541208976	2.43437528565874	4.62889637150714	11.0546257011809	10.337856788149	-1.33987705071982	-0.763355559514099	3.81631039589922	8.30390342844525	-0.988231573681768	6.80157172018901	4.06978341640639	2.71595878724442	6.39959606775818	-0.219399942216861	-1.87982790443005	0.142257851154286	6.69890234725525	9.53286356509802	-1.54006592219118	8.26859487338058	5.09129758022275	9.0252521406297	0.336728368748699	-2.5472022609363	1.83712724840966	85.5	1	2
108	3.69848101478287	2.89560331151799	3.92838032971365	3.48556942071744	2.33366515315156	2.57169548268024	1.28185671110147	4.39640566057596	1.22453133842928	5.57221404750838	4.93204997116068	2.18022394815494	4.08423771212458	2.43070564943172	4.3031010505226	3.8162079305083	1.96024052693259	1.95600367747328	2.68538804671653	6.12279834989641	2.8359282657641	5.29964848939439	3.28986502939417	15.114682624527	7.66900687778648	1.89762748992055	-3.20089176469151	3.97965536182138	1.29493319772288	1.89728316303275	-1.62322426799065	0.100657783577684	4.47955210978247	4.61192667127829	2.67560899148286	7.50520746552105	3.14134548238928	1.10349512960631	10.0497114475751	0.351496304260088	-1.17455309340517	9.83815387500011	7.34702140820101	-6.46143905804816	-1.01032931365434	-0.272338485736839	91.25	1	2
109	4.46428207658701	1.96455804416512	3.93946599274792	7	4.71768223403635	4.35899483216439	6.54295294620207	5.98882429322408	2.4149954440592	4.29172370459454	3.21967423477095	3.88538686857127	1	6.08405202483124	3.87136788315049	3.84202465384305	4.6580473215174	3.81271856886023	5.27435570240013	5.96176475949746	1.68981735292004	2.90295590617085	1.35744472996957	4.19265077933576	4.86544720060291	1.07982251430579	1.9480002070897	2.8138502862804	5.33729324331682	1.44881107946203	2.78313847549151	1.63623413841772	-1.11469078725007	6.97765986962407	-1.32527301529969	-1.58728712934636	-4.36759429847246	-1.91674874699992	10.9020380762805	1.97420476491939	4.2490519441826	3.43647935416911	9.75798910558997	3.60276711019174	5.96924390493524	-2.86422449323935	93	1	2
110	1.79513555058309	6.61648549381517	7	3.93501950033497	1.51046868085373	2.02131700860336	3.33756656201295	1.8163653456467	2.80273351636435	5.21930919368262	2.27182592979994	4.53187174463115	3.35888317155753	1.74994640595333	1	4.29874582073829	2.33971862445015	2.60366752671423	4.66722967928262	1	2.99386091265045	2.94725676086401	4.49453307335391	10.4282571384653	11.9525740721995	-6.56262289829748	-0.328552055566256	2.49977266693941	7.92050161073654	-0.318027163600109	6.40447940464956	3.91802521446021	0.901508972087419	6.43026982927714	-1.45846369341456	-1.46413236528396	0.500745148899968	2.88281850641078	9.41944476902249	2.46474042875058	9.28260602377189	5.95288917166566	3.18319177368721	3.37701405261996	-2.02265056472916	2.21194165045545	73.75	1	2
111	1.81944005004289	2.63054153672262	7	1.19746946658447	4.15822936303562	2.79249292472024	1.83900097090614	5.89165678260632	2.83146691539318	2.74097064649334	2.08312792604169	4.99623431639279	7	3.0241585141232	1.26905999007115	7	6.72519275791028	5.82506367385803	5.44321019086771	4.7835587054002	1.93861108119031	2.23106565266174	6.74980488788707	13.883929853834	7.79664617380906	-3.52173491241459	2.37292167287225	3.63862131992305	4.83507007309665	-0.50219078804756	4.85822874999803	0.22518277203076	6.67668640340048	5.22326857029628	7.29439009206377	6.58465159331622	7.4318283908399	6.00998186257295	11.4211823174776	0.865224498428661	3.19556096927425	4.17281475061951	7.93929093465306	-2.61569016797077	7.04231075703994	3.54006639158369	86.5	1	2
112	5.38738973086389	2.42748794839113	5.37671201331434	1.59715539215596	4.9064916694565	5.68068668818325	1.7472963830418	2.83455500381568	3.01239833629121	1.3071293172726	1.99614546595864	5.80972694019586	4.79736847537244	2.79159562963246	5.04561814594055	4.95464757598682	2.7502975470199	3.74213229238978	4.21456716180189	1	5.42246143294958	6.06637746323009	5.49731179075916	11.7850359284197	3.9575373533207	0.0298335243722492	-0.560854085495067	5.60563096448371	5.97798427969556	-1.43529770263945	5.36541987599483	4.34585931795158	4.72716355974635	-2.52141863120492	4.09166368688865	8.10730547825908	-3.14512056038301	6.13063835132078	9.96876027290168	-0.376423178750283	6.34971885327963	3.78973972539259	9.21471407933507	4.35034619904451	-1.33287454674734	4.48369936023548	89.25	1	2
113	6.12251673260955	6.11633977710753	6.9178395843948	6.93226883069679	3.04764534396317	1.32458177293124	2.09538269870278	3.60904630337192	3.90494028927449	2.12818604265415	3.97707775938082	5.99474272051053	1.68681969290753	2.95989406355235	1.86988684015435	2.69079054203606	3.9202718707103	7	3.5529138867214	6.07981658522798	2.79489370471425	1.78049063726403	4.53902242458852	5.42097063715899	5.1939849726378	-0.582448654554927	-0.920918954364801	2.91272483169646	10.1773191450854	0.911968626134543	8.52925855606819	-1.18346333751842	1.3630285874807	-0.426483542631603	0.215013434042548	4.15224762211185	0.89029464352942	6.19257730780036	2.89088062380028	0.391691110358312	5.41582293560877	2.76317783340833	6.65202413386819	2.7539524277955	3.17875884804248	0.114038784245668	106	1	2
114	5.39592100410536	5.18725341743766	3.78266619052535	1.75245248521546	4.07857434232828	1.33625508156726	4.76790578769748	5.08962753022814	3.31672317275972	5.62640143919233	1.18650628942493	6.89322518024911	4.78113876167531	2.15103959132395	3.33126729399482	6.16258311931987	5.24318790414725	7	1	7	3.11758444943617	3.84992492295027	1	3.53588313863948	10.3716022292027	5.23294024053619	2.9394279584672	-0.254188773799325	3.85438646026001	-1.37258399262776	11.4839286453837	4.84543514775255	4.85496898940561	1.20113844595246	7.24365913956544	6.10920655744585	2.82245722605086	2.54290301091045	8.97624434089932	-1.12554980098903	3.56083861806394	10.9140572501941	7.11991375385671	0.672123625102311	6.63702981516188	-1.549451849866	94.75	1	2
115	6.46497008994355	5.79391087151865	4.30176229328529	3.37739095580439	4.93324608374445	6.63646395509669	3.60693237657011	5.2550153956262	1.41652713914605	4.78751740669154	4.70283732359647	6.19813552412239	1.84463914811256	1.1630477397919	2.04327500732526	7	7	4.2878451920768	3.39690594914686	2.58803475651812	2.05892871031602	5.71899242585317	6.66838080767015	3.63007112480144	10.3098758712883	4.7607768111825	2.43439722325118	-1.25547994003676	8.05622376097468	-3.53787834936522	4.88576154673356	-0.934783735901687	1.36830674345431	5.25544774862192	-0.438793015956432	1.49457408367469	-4.20588846097758	-1.2233192752911	7.01975856827857	1.47399599994649	2.94645151683904	12.9273415150519	7.9951453565951	10.4640053743413	-0.727529449328242	4.29316736156386	107.5	1	2
116	2.9973197012304	6.84748259707774	3.46714100830371	1.94393277214151	6.74175321553826	3.23065343297888	1.42470780047796	6.24408579549242	5.01752923261298	2.21554964157601	4.42250139905789	3.86636422067892	3.91632840990271	2.17341038200648	3.1886457110551	6.97638183184674	1	5.19852420399014	3.02823080661008	3.44075912706665	1.7299881583522	1.77447957375921	4.70244708297918	2.51779635316376	10.5410270046229	6.33906776702789	2.09199595653601	-0.876310018676883	3.4876135430206	0.942916487255439	6.98448285654133	9.74483441298725	3.13084155335406	8.55754295322457	1.98882860344306	6.73318469222674	3.7757821751682	6.73446320454048	11.8255514898619	-1.0813115173957	7.43507361900171	3.89534181287708	-2.56592042706207	-5.11540591874168	-0.942668417658907	2.06968286484594	109.25	1	2
117	5.77031792460553	1	5.6278408265622	1.1877715583895	4.72595259846592	3.48345416536377	3.68990623629935	2.53521629801572	4.5570454120163	6.88776928631164	2.27277685782046	1	5.70038262912237	4.1554978174102	3.41235515038223	6.26046229825655	3.56780437750236	4.19679885620388	4.26783452531535	4.80900713685722	1.87204176193098	1	1.87439207885958	11.8667369635759	4.24127457342281	1.83928046650185	2.76752900423262	2.01639900846078	7.89367540729792	-0.0892110563060373	-1.95324852964134	-0.93936388833774	3.60278080965548	5.46794630906668	3.17807120492309	-1.59743899795066	3.75089211019086	0.662232093663831	9.42602922857574	2.35288920076591	3.56066451504918	5.7656891766675	12.0751965216188	0.108127224405276	0.051588166389207	3.99623145584574	91	1	2
118	4.10610398334268	1.2935432554289	2.90909090712072	7	5.94174895855751	2.72587500690611	2.05742116393933	6.41087598873592	2.76112910400319	1.88497549910932	2.7370284746811	4.0758003288151	4.04540903412281	7	1.09323084332013	6.96102424450587	7	2.30979560614034	1	3.99209413896059	1.96752272301213	3.52809743405177	5.44500812835097	8.44306602471739	4.06487353243636	1.1782549521091	1.62408783816671	2.41721083714778	6.09616090759414	4.22708955938127	6.60820736196746	0.266982877144551	0.704603881961914	-1.93189411196411	0.994173496397749	5.34885629677869	-1.76074261301983	-2.74280133980756	-0.118665972258272	5.38511934642067	13.3452287850225	6.53306155685432	5.3649052241688	8.3700752243148	-4.18754856784312	10.0259181475624	97.75	1	2
119	4.19247334838193	5.38012750646422	4.16492102076451	1.92772820764875	6.66911663898644	1.12317919434525	2.61788044564038	5.5106897095607	3.75466267908514	3.1856443395691	6.06087865179848	2.07527353845687	5.21359024521716	1.75403841526152	3.60446489345915	3.7889653336712	1.03139827772547	4.60647461356603	4.02218605690728	1.67591612400808	1.03095747386127	3.07242979632626	5.26926454731323	2.10323425922493	10.5282759677176	5.85869047165549	2.1670444934138	-0.491267651038594	2.76943762765488	1.59443955408162	7.15709000403683	-1.33373691198103	1.78620072190041	8.73370202711196	5.60741274490099	-0.749182098851868	3.78180345464087	1.19216614304842	11.6178351623716	0.710116963583264	1.75166628316921	5.05403233312102	-3.67283606507463	-2.83264549792442	-2.31099001793489	10.0333609994779	94.5	1	2
120	4.23476577798328	5.61573304605284	3.19610331638299	1	5.93719758924428	1.25820183084049	2.41280644451135	6.65503176095281	1.03087410464554	2.32356146557547	3.7715498692377	4.75307604642273	7	5.80965557525837	2.46274735560985	6.43825430467774	4.51687914909895	1.32050460365154	1	2.65553850752451	3.09635383042451	1.90436534129015	5.25954325495994	3.5584295091553	9.29239722896959	4.30750991166759	2.71894686621609	0.32946794402718	6.67618915332633	7.14085795585822	-0.323509632903017	-0.0911681105014014	-1.25663941984425	0.571007525751917	4.78240325927116	6.41688195341411	-1.85227521011647	8.49049532942198	7.11000211413882	0.0904946157649061	4.60722605426984	1.9132886112241	-6.62032237376526	2.59914222574878	0.857072786680769	1.92602698770908	114.25	1	2
121	4.03849538449631	1	4.40832964927244	1.6903800403247	4.24807510184737	2.79150036708738	3.79313347833879	2.88605583332565	4.27120744488501	5.52444308295836	3.81093303358102	4.21510480903753	5.64706363798385	2.78808255258577	3.4837465069359	6.20289476648135	5.81384974574637	5.68724750636277	5.45015049593047	5.04685853656211	2.25791523430372	3.22626681270253	3.81700426890507	11.7478046557606	5.07697295828047	0.890376911116372	3.52411382275352	1.60556786978927	5.67216844293053	-1.9953798140307	-2.27483995076832	5.70919812365352	-0.102922196911653	-0.332854029124737	2.70486206945608	4.45423168230323	7.35494959004587	0.036673865358565	-0.641967823178271	-0.339123734004772	2.45212651423565	6.86379368970148	6.2087757806056	0.199305665204589	0.809841748563013	3.67395719433591	89	1	2
122	6.18462438897632	6.35695856073335	2.89281623707536	2.91826795357994	2.85959775166122	2.66528703148259	2.41288901573261	1.36163109667857	3.02795040956079	5.68472438428176	2.75971265716726	4.71538155796052	5.04068097228665	3.95245368052246	4.071858171996	4.8684602962562	2.91435534216004	5.4569981559825	3.63870955117794	2.29287215217655	1.40822113527888	2.72920578146348	5.68657192161633	2.68053215403103	10.9746829120602	4.48028081317164	1.18612503134812	-0.747319455634009	7.49002791606674	3.5047761026335	2.39012661496592	0.884136642626189	-2.25713101663282	0.507681966321039	1.08226414999575	-2.63129039052195	4.93206715264057	0.968770252274899	1.40869458226912	0.10655715269056	9.41667224273401	10.9373215954352	7.03354911746833	6.11600543883438	1.84117188932948	4.15573946848507	103.75	1	2
123	3.92891729435165	4.50151863903836	6.64675885314461	3.40378985404225	1.8635807011553	6.05220643449753	6.01489200768798	5.08627087814613	3.85025565896308	1	2.34928897034903	5.07951309865261	5.38941584489775	2.45943194214757	3.25674735448729	5.30372851755043	3.74053294816572	5.17009814777924	1.90435216650207	4.25071580724217	3.73158839133293	4.25555160903423	6.58434194122435	10.1311741573891	7.79381566293427	-6.92687534564927	-0.746649807625739	5.32423226400401	2.37293263133867	-1.79633658021595	-2.25019360534894	0.109343899042122	1.48923013233946	4.23307563985608	3.32411240200783	-1.35370193063497	-3.13319449997958	0.841059463803666	9.22287483732251	-4.60788550030496	6.88127030764019	11.4612602055757	10.6255817935326	13.9239450769544	0.485668477892083	-0.706653026643556	96.5	1	2
124	6.51310186573525	1.19888510834177	6.51284741285072	1.20783885980323	4.81264499589692	4.97008831946758	2.32459156751199	7	2.35882936886981	6.11853826517662	2.53817552859285	5.28998591965671	5.08475565477023	3.02884469816209	3.03909770065797	5.67597400287691	5.93319576412083	4.75814611892417	5.08951240180201	1.95445988241122	4.1722410444885	5.41674368902245	5.36684480779356	13.873366567776	1.52396606370079	0.0369676498681992	-0.914264609608703	6.23045566934537	8.58905377202045	5.372276065868	4.14804763159173	4.85795731649542	1.78859457879535	2.58296265028494	4.70889452342717	-1.25298686135023	8.43575516445111	7.01190616835705	-0.445618479331635	-0.178055310549905	5.30021153400527	6.40155296716422	4.24257864107654	4.52919181899523	-2.75970104679287	2.22317500795243	116.25	1	2
125	7	4.59863852500668	3.19463031929173	4.43633266866811	4.54178069445035	2.56280786308727	3.6126391907122	5.65925523865212	3.85554466876835	1.70096142647504	2.22887574920941	6.70426407235349	7	5.02171100129118	1.75730180761899	4.889190516339	6.29986108119951	5.77706876858557	2.79229088979155	4.82523998978399	5.44620919686325	4.50908408115393	5.63690216152533	2.72664259197265	10.355553921724	1.75607653532652	2.46667025987492	-0.577241782915729	4.96700855449073	2.58131209844986	10.9637395302647	3.05639275873544	-1.37810399678679	5.9326273629346	3.05728179020958	8.59536379493704	7.8872746369825	-2.55189507158951	1.69195851557734	-1.63793909690767	5.89601587539115	8.83411142278595	8.78499573079573	2.71633246784617	0.272589594720802	4.04404292072726	91	1	2
126	4.06546723173475	1.80914272108736	6.99397293362052	1.79385139500037	4.82663648718032	7	2.04705662820168	7	6.09318479478131	4.2298860231213	3.44283282488448	1	1.37030505484314	3.32352030352425	3.34458521765865	5.70722868138219	4.0648376809054	5.38558924517207	4.10143780179856	3.28001488194734	2.9543499340792	1.31517518456154	4.76650975785562	10.55838718746	5.46842050825844	-1.9489816760079	1.89395500855707	3.19531147234875	10.46564301724	-0.895078892326055	4.73272530193945	4.72282322796265	2.57532071944263	3.85226366232329	0.0216818294750277	-2.17879961378147	7.86595518105007	6.26148747114375	7.18508828775448	0.764800719111364	11.3236326656439	5.38918974256672	5.05615237338339	2.36981457558836	0.0569894723238894	1.74954008541139	94.75	1	2
127	5.86573350350554	1.29315130367629	1.14494979459159	6.095848692631	5.44222574785341	4.09322529782079	6.54028341800368	7	3.50336721139922	2.54048066673902	3.23202564782732	1.52679821609219	6.95390302294332	1.84555384302631	6.6412653942708	6.01694080954863	4.38786557337563	2.09995379962531	5.78389713399406	6.30713383687551	1.95506872162991	3.45119934478744	6.40467950408769	7.84541202546818	11.7939735459131	-5.2222099230344	7.89046405994715	4.6713469019931	3.06714524191826	4.85600710534607	13.6318240997098	10.2785380020828	3.13229881907075	6.60929525221949	3.28205012282411	-0.0509360084588746	-2.99062503102155	6.87515978363396	12.3608815808802	7.74281641641552	2.55157592411267	4.0915684797924	4.21110670868479	6.77049881328916	-0.495061796759446	0.0987375131592954	92.5	1	2
128	1	7	7	1.89650492731997	1.42773711953441	2.31086988225236	1.542511094874	2.64354894689218	3.80085385442993	3.27437736277327	1.29658254739011	5.64443436622981	6.29426667245257	4.66468212611656	4.15132189486015	3.89277184939533	4.32346843826345	1.07318014776477	5.43101254221308	5.64287988768818	1.39017852236907	5.92880941635948	1.68691251748231	10.0343265546459	13.9135513266701	-5.91710849452561	-0.244640124384813	1.80876108827023	1.34824926066464	7.62645412295868	5.69594874678105	1.81537438845611	5.63776485200072	10.118100911576	2.29425106510523	8.39379730235921	-0.674710151957016	8.65838594862728	5.01116109887418	-4.85530640264592	2.43657641509363	3.48834551297383	5.12885941816322	6.56257416921063	8.2297626109988	5.16572038476241	81.25	1	2
129	2.83746200994634	3.60668333308123	4.90893909862947	1.86708484194948	4.47025748486815	5.14696516020683	1	3.47446434303294	2.89834001768192	1.67347843031425	2.16538437120763	5.68485036042662	2.17832797923587	3.56880181054241	1	3.50072170520152	1.14374483372472	4.76012913831553	5.54531898726198	4.72586953230983	3.48614968584129	1.77408884245606	1	9.0965560897432	8.91238271107823	-4.37390895282808	0.95622851100968	6.32830982324914	11.8440599394974	0.00606187648884763	5.440826477952	6.81637432735182	3.23449005485915	1.97869932259316	5.80130026565245	-2.56774116805841	-1.83080830878226	0.843821373457673	0.260488294831278	-0.918539740249492	4.50501706601208	15.2761543671592	-3.16720436679859	3.46734135769919	7.26402118739709	0.368507520514682	76	1	2
130	5.13509860973091	1.36244559753761	5.33402986593579	1.26053839085389	5.37185965652908	2.11896288620704	3.99740769890257	2.5700116978488	4.23308067232141	6.31023021572114	2.6202185168485	4.301720212375	4.93756129751958	3.08317455638114	3.81161907548758	5.90108933954159	6.07518891799781	5.80946314928714	1	5.65285555949835	4.03003851064311	3.58672258746023	2.06488374465349	12.0588048326974	4.94912221913509	1.18391020003285	2.45331805805328	2.44073190414793	5.79178806779864	-0.336419062888124	4.87119009662501	-0.63494886983725	4.35819660132769	-0.00398956959622698	3.3491351373208	4.20411306269235	7.88166566513568	1.369071137697	-0.561993232742125	-0.730789961959828	3.14162453011	5.71344324680596	11.2384941071197	-0.0181793973412491	-2.12250229161375	0.760409571368893	81.75	1	2
131	7	1.39133532058655	6.88547377978432	1	4.36937723240265	1.53167447988729	3.08418218991689	5.00350429104425	4.03533021323526	5.70346725878506	3.87296647104734	1.79730139917101	5.24085813622369	7	2.74001938913886	7	5.87102122926594	5.83195239859806	7	3.10695889112893	2.82068067503649	3.72752228400855	2.37316358844659	11.1980887648448	5.44851745819076	-0.210179269569974	1.74570689426994	5.97649225441635	0.0808301300172788	0.774791093023075	4.96833250619545	8.99295889644856	0.304151489413314	3.60800748155266	2.48787652081292	-1.55247887325586	3.09121371633767	4.25552873280678	7.37798081162819	-0.233026762069058	5.8478433124896	1.03720978314209	0.238180577453217	1.52723244648532	-0.17239550578908	-0.0855607211187342	97.5	1	2
132	2.07062195887167	4.61071152507651	7	4.62929329939129	2.32365745709311	6.60595442472108	4.86647069294402	6.31423873675781	1.87723312146211	1	2.43937052919635	6.26525231871623	2.71850553891698	1.2936930860702	1.55260917308216	4.37248917456527	1.34235637250674	5.58615451600753	4.51917003708208	5.19346300909053	6.10332150452702	3.69304784026842	5.92539229812565	11.0453516736229	7.17712378360327	-7.492069761166	-2.48934974389882	4.52916922908892	14.5565852633714	5.79391070349974	0.0273015804084973	-0.852948326136584	1.12311645033254	4.67294777092947	4.71640728699863	8.85141584649647	-2.88213362150231	9.66310350069051	8.33166848521981	3.34011151489575	1.30912486144023	11.3983653925496	-2.36583403855037	11.507351402573	-0.417613331926972	0.167438192834787	78.25	1	2
133	4.57567091853215	2.16665822073461	6.92358560510455	1.09812825209045	5.00344324701539	6.23277944244997	2.1562046159231	5.16147189613567	2.33267504519406	2.15964376034532	1	1.96340760419877	1.11608251588082	5.38772663694807	2.19294388851089	6.65375887644126	1	1.60546170398709	3.17137570374901	4.78306402125484	2.98926499356602	1.82585634299947	4.98943705174326	12.1836352315943	6.95261096682354	-1.39285215421374	0.569270798349436	4.23506598229494	6.11950649513653	1.98277305666287	9.40523456736768	3.41066165875161	2.49942195706727	5.28278955488199	2.64067599446331	6.85419503101509	-2.69300451754316	0.778977830800975	7.38843130937147	-1.48953023138742	3.42393649595308	8.60095548397064	8.0118592737217	7.89611326662084	-0.755254295166891	9.39628287449339	98	1	2
134	3.75345504661824	1	1.51008858929826	7	4.61660543737894	5.60182576454718	3.16572777007815	5.60791517081383	3.1340770613665	5.28700150884166	5.07935413803972	6.60249840582457	4.45906759439846	7	4.30704441863576	2.09832501253759	5.02738809343417	4.90691170116817	7	1	2.01815452726031	1.34146741024077	5.48522006120806	6.47241473857538	4.04626423822645	1.30601716608818	2.86620128275352	0.576208394838592	5.12514372767196	3.8144663954653	3.06391399680893	-0.0889829454633831	3.03946501093498	-2.38354007313684	5.85460146888502	4.55253155361712	0.942450879054576	1.60245903613672	7.60375067594478	2.22638161280005	-2.09756191955164	5.09849296027664	6.80619968750485	-0.481861464456946	5.89761240646246	2.59660685348777	83.75	1	2
135	4.62198559314264	2.38429537330851	6.52059492917177	1	4.48104560297524	6.27737514895687	2.29133000443847	5.29356095873992	2.93144396122224	1.34895427029025	2.28404518152888	1	5.19390992338453	2.42651738642072	4.61010958705108	7	1.26546728305226	4.2911997961881	2.68942692653486	4.68249977565202	3.61415018828517	3.57871524516038	3.94754044133889	11.6815997809835	6.37724776869259	-1.39689698776914	0.752088815303214	3.31825090437858	6.44724627047226	1.961958982975	9.2138041323116	7.8537463925542	2.21627506238162	5.46208026783054	1.97425433476822	6.75308455733811	1.89825128178745	1.54310132681349	7.44222752487168	2.59821396511898	5.78972049736103	7.65994710898159	7.46680752772743	2.85857464704959	-1.10654272979914	2.79820824793411	75.5	1	2
136	1.35632019120893	5.33773954242727	7	3.03709672160942	1.76880545716615	3.62265079560288	2.71431979877224	6.44102023225758	2.78116872581989	2.34161881871162	3.85085979273482	6.52570277491311	3.00784042915607	5.27885641201995	2.99492589165832	7	5.58197414069101	5.09867897426036	5.35827214152245	1.25145697949921	5.44457777433395	1	4.59909183241549	9.48375983583793	11.0884764495308	-6.41276637617199	-1.28051208316909	2.57478802892229	5.48482937359831	1.74410323320998	8.79021825217478	-1.69178015373977	6.67149329826555	6.68470626316001	3.46092558193211	7.7628343514273	-0.526783716350191	5.67111725810185	4.60450892523714	1.5482348907071	1.62107299305365	14.2765128032074	9.44201995944945	8.43885770103862	-2.80854218466639	-0.987972910913964	83.25	1	2
137	6.99222414789374	6.71915444301016	7	3.40886032450333	3.00665487482595	1.23370798465507	1.88450195181406	2.07345725011504	3.85254480047512	3.66596466104382	2.77895118207153	3.87614337745991	4.31166163214848	2.54980197141005	5.94747319524229	5.21654394872728	6.09615338764897	6.37803333981456	5.22460476641068	3.58535003223037	5.18064270135363	2.29587273112053	4.74183951664459	12.0094216204375	10.0064144687685	-2.33883430175806	-2.43925303611076	2.58547540721422	5.47131603046753	-1.58855947848481	6.26964065310606	7.51809198192852	3.68230768325084	3.79291469870244	0.490588629053126	0.0384780523866589	1.17094618972703	-0.762092242480247	10.2310653786553	3.95558582073544	1.84438282667608	0.631750534311929	-2.03875382731345	5.56580536584321	-0.173068119357875	3.49738723303731	103	1	2
138	6.29420922843612	3.60375703305079	3.2118757021854	1.47032482646883	6.4592544281845	2.01287527993167	5.17990728177596	6.8356940261525	3.12908770445638	3.41646635065604	1.50003168606738	5.67936330509274	3.70837559939158	5.83185956841376	3.35236653913522	6.67091902497479	2.71357634687156	4.27127541180856	2.87271534855406	5.44686505283934	1.72558292037614	2.52787687542945	5.97642523337882	2.29695124387561	6.71804067213037	0.587776744718101	3.0666027879804	-0.789746112071525	5.13084952559555	4.05116921996281	13.9628634509901	1.86152181806884	2.41632802195445	1.92548875937875	7.69293038951223	-1.68020200263283	-3.38135717572153	2.60523879738005	8.07104048875946	0.931740965223785	3.58902099050732	-3.10346711608716	7.21915926869503	3.16275534196045	-2.57969296930299	-0.657990362432737	100.75	1	2
139	5.31038834109091	6.54211143538716	6.46720076486925	7	2.44150429947987	4.30432911065365	1.29302412364699	6.50177218834871	1.61730180385977	1.98852536949524	4.22437716373449	5.98611358418373	2.01771378840888	2.76407783958576	4.08825256058439	4.87354763378997	3.75422346900291	7	4.53869699665399	4.55777249450301	2.369216246693	1.55214495572534	3.37134953100097	4.79070233769195	4.72541941236028	0.850266362442652	-1.23614571007086	3.54932616389094	10.9836932659533	0.180899716158628	9.07874151336679	0.545133239072647	1.40144259830879	-0.703155045970603	1.50348944165023	4.22367198710021	1.07440742623896	6.84711586706501	2.89356731010905	0.870322925670814	4.67095857937919	2.07165043230468	4.77778869717926	9.62074044583272	1.88798671993302	2.9212766242085	83.5	1	2
140	7	4.74001055602825	2.8762344209162	1.23379924909929	3.83061635103967	6.28137146506188	6.65981107510995	1.42362112507715	1	4.20677617339875	1	3.56789538493721	1.1118522586039	1	2.19765565091661	4.48930381131663	5.6566697940918	1.93456074018602	4.06780719740115	1.22113922988492	2.9637086492471	3.75372805310174	1.7257292628425	5.01086849520611	10.2441917720093	5.55237881375449	2.78471567030984	0.600508816490234	6.72263285179463	0.334924860820943	-0.486936478073462	5.5272463642928	7.85574071886592	1.94838144069352	-1.07103106603838	3.67174415601305	-2.18293006489977	8.83384897495665	6.38848320002709	4.54269960774262	9.48872295873445	8.75805659526706	1.69856930047433	11.4164067311384	5.87559202534341	1.89213804308775	99.25	1	2
141	6.51968667577119	3.43575658120586	1.94477951871646	5.87041721593236	4.03094906730479	3.28950704105159	1.96843007326676	3.97314570005727	4.24249545364507	3.76639124204621	2.89051799690606	5.16073910608223	5.38140500392192	4.13084613736282	1.99410131913447	6.55573600790024	4.50069920282543	6.75228217131314	6.07451173622569	4.97008482669031	1.44068217778536	2.50829053938235	4.51174764904912	3.2026829821548	4.84351784584317	3.77461707230751	1.33007434573712	3.36229802196673	2.09039062020354	1.56680866506737	-2.38240426471348	10.3227121508312	1.53582157555444	0.13584108614794	5.99533863570602	5.83983368974367	-3.06145595282964	4.371739850836	5.31207997085243	1.79482319418859	-2.08191963922464	8.95764937121205	9.37898777086828	-0.936558842280269	2.57575889272607	4.10351459985301	76	1	2
142	5.24668279201534	6.87194835183289	2.53295845285811	7	2.30159799711759	5.79342952971824	4.85246467213356	1	5.39032831401533	6.7232661047331	6.09595788242245	1.34096970555654	4.10946253128334	5.09545333483536	5.32863609801124	6.73477924479037	1.73464731317982	6.11587846831694	1.2726583191115	2.72090860323777	2.67315815555767	2.45150563097919	4.44384246187368	2.41878168431422	9.94418780608614	2.72192047062772	-0.415040562517104	-1.7705637796439	4.2757669045483	1.39042931823237	5.36682685566919	8.41444813716214	4.36312399130601	3.42784713631603	6.14515585711313	3.41679392267075	7.09673477185183	6.62406999142198	3.54776686705214	3.66089746612281	2.87407526197303	11.8721996500666	7.47971885392691	-0.593182213200163	-1.22799938043583	2.49567235809152	67.75	1	2
143	6.58297694619808	1	1.68661094554055	6.15213482897954	6.76865430500656	3.20547640760336	3.57055850606282	5.271341486328	5.0980961215971	2.12264458816608	1	1	7	6.13562130504507	2.90119832906673	6.73106879379108	2.66101553712958	4.85247427698704	3.97902871554455	5.12683069254173	1.86683816257097	2.73658799595161	4.42714644433745	6.08286644899673	10.8444073040027	-3.76961546356772	8.15819173746968	3.93858246405776	6.67195504950666	1.46996495762024	-2.52941443521407	5.12599710941208	1.72738402214896	3.8199463012739	1.3517144346471	4.07407535889567	4.06691398117589	1.58554648186473	0.79582123498271	4.68880711204642	2.72069307218037	11.0514581877407	7.76791090048324	11.162784039366	1.80532219673094	5.4105187262254	91.5	1	2
144	6.4512219263939	5.81784080379938	6.33193950606015	2.75102786912745	1.35746035474425	2.44492094607584	2.09633883133764	1.59152575861084	2.61451677904907	3.5537478778977	1.30083917566126	3.60379150268149	3.80522147598417	3.01172250914678	3.76416628048895	7	3.91615175423774	1.58619549791523	6.39910058342818	7	1.74793190114612	1.81469986536156	6.71692026915821	14.0216466561582	10.7880997595963	-3.03017092258639	-3.52314247327957	0.714180664805024	5.3865285543783	-2.8234678009539	3.30401716156463	1.51056546053217	5.60019466372492	4.22701812118088	2.69522179250299	-0.756553307830929	3.98090680481896	4.05443244691829	3.53766581774774	1.01863257302638	3.00273963328849	10.0430902776669	14.5583544564704	6.45852497443429	-4.80031659251971	4.24972943267905	105.25	1	2
145	1	7	5.45204429556367	5.48181573371569	1.1133389605022	5.47517365453389	4.31317504821856	1.98142408100226	3.38532402333805	5.11893915592441	1.8283411135094	4.16522956798127	5.66689006460448	2.04827543086032	1	6.80385996360789	4.84354776155493	3.89875673884665	5.83750484061135	2.84504391704657	5.90331781097075	2.89919523414555	5.66134832688766	10.1055060441274	10.1158747133551	-1.31898094353572	0.147282019638037	3.82808823038002	6.29750407706568	3.27601520084118	2.61895301245571	3.84467536594299	2.40313949636294	6.23883941068555	1.16278105939946	-1.09871869786805	0.268475838507581	7.04928054180485	8.09939214950796	5.5202822987203	3.95658630333742	6.60385895662276	5.43318917531381	3.21899800764559	-2.62320704948482	3.37618850806091	80	1	2
146	1	7	6.3800192852165	4.2474335035917	1.13892195273688	5.0849659627885	2.12050753244295	4.50385017209806	5.39066871650921	6.14800613908403	4.02003195455388	3.47777731475801	1.93162141769695	4.20516923953916	1.70073334231725	7	3.16844166970694	4.02411628388129	7	5.00740881651095	1	2.33702096787019	5.63592337249881	11.5128441837441	12.8338564056241	-6.86365745956654	0.433751219976107	1.91779303082897	1.02388108053959	3.31910029621516	5.37852770414433	0.898206417067297	3.1220869991864	3.14662513935158	4.63362022976314	8.43721160889679	3.15185892904095	2.00653842550756	14.5551062839609	4.96414100590794	6.95010500241587	11.2528801520473	8.68988381978798	-4.45086481558849	-2.31708598647944	3.80026605732981	89.75	1	2
147	5.23101863966891	6.10250992146717	7	7	2.89823538419081	3.12147893144738	1.54688674453482	4.41837601350715	1.63131014220564	1.83525337781848	1.56017154880118	6.1794975457171	2.42839655174351	5.67919837913571	2.38926678313487	3.25166378083784	4.05989068329795	6.47588508270413	4.73511188205115	5.90378895241012	2.71904814624796	1.00942738673181	1.37373031647706	4.38278413356656	4.6937038086613	-0.269041335574044	-1.43526404045774	3.64909664087424	11.0316262871305	-0.432130640043475	4.07284653090714	0.814645941386099	0.835541992006759	1.04920516205996	0.758112564489445	3.67322834558336	3.86919371722147	7.16873986324705	13.1475607802987	-1.1610614517194	5.14802309929337	2.7643062156149	6.62308561313299	1.92772771009394	2.84273900915749	-0.471991490538286	77.5	1	2
148	7	5.50729122179629	4.9012281423029	2.81137471967272	4.5547659737999	4.81223333165466	5.78421881704824	4.50340834310509	4.48488433666384	1.91157653463642	3.33552865810977	4.65976306612061	4.77078820255094	1.68024634221183	3.18651045258879	6.17279488144581	6.25130904114828	6.29033678989367	3.59426562361525	3.43699700653023	5.5244909105424	6.26104604680935	6.01400921610492	4.51555829885262	9.89651477059099	2.9602144467947	2.94890187523251	-2.00740255538782	6.0998181141722	0.689700966791189	0.54772958764772	0.259705197291586	7.03330364569297	8.53299146761551	5.85086752277105	3.03079687128464	-0.913946850780709	-0.750517351401695	9.3952208714916	-2.4368540858976	9.32811250556825	9.26913614445082	12.5070899518697	1.7335429862431	-1.59499478166906	1.87574229737954	98.25	1	2
149	6.11602127966075	5.75228752575489	1.23851990154428	3.47468388464213	4.226278877472	2.07533376911057	3.97783741432439	2.30999347239141	2.58316560238433	6.5435513699317	1.28990937210974	6.20583484206818	3.88232950493016	3.25440918810914	2.62986839862692	5.07756866165553	2.08543363910786	5.41797917745496	4.50313325980357	6.82782474285042	2.19176285219744	3.19781863880401	5.30263110979207	2.60378260328865	10.5635241010471	3.54094311868129	-0.098040861673514	-0.613320205172004	7.13825857912184	2.48057406152907	2.57563376653227	-0.224949874060306	3.54286940029202	0.463841815272288	2.62043615008268	-2.97101416804482	-1.80323395902111	3.78129852372306	13.5014008096464	7.99245749343484	1.7335282518042	10.1784829885951	7.2870795996704	14.6134562316944	-2.49909236181023	3.67180454028064	102	1	2
150	5.10393673803974	5.97788915158829	4.13138762590029	1.82775715330887	6.00809881299134	3.84285191146253	2.82044615460054	5.68327333095661	4.20656411402468	6.12940733490824	5.91084559811794	2.58102564878061	6.01113569527909	3.07681932143058	2.47662926527278	3.57714560847336	1	4.59044669366565	4.39423820483498	1.78914195758213	2.5498671159478	2.26526257011643	4.23690589324335	3.00789058153834	9.26325910599792	5.73683148196463	1.38491958888176	-1.06981941546848	2.94390719757749	1.81306289330142	0.0498468999267975	-0.191824715646801	0.568040436960323	7.4270381528389	2.58185459346897	7.00324901332143	2.68896650180686	-0.313073905907065	13.2048448902798	0.807013803160973	2.2630207743586	3.5125438842218	-2.26914369514175	-3.58903273786694	-1.62650126359242	2.42220881076926	88.75	1	2
151	6.25612451269537	4.42779682938668	4.02566770229756	1.57679587049257	4.89815075883356	6.38438013520645	4.13883360812472	3.53986649543325	3.95061314424218	1.34549466314324	4.33069048104473	4.67719135417297	6.4909449017554	4.02346683184653	4.83413143963693	6.96598884222337	3.02158328862307	3.078039037745	3.06379363916182	5.22262694090093	3.9337188113101	1	3.21266170957503	2.8075340299808	9.41431766276954	5.8489074298077	0.336050533917236	0.631634541132024	1.35705877953945	2.17893415227715	0.372914370447843	3.48085492355233	1.18262645260909	1.34474618495322	0.6052341411146	-2.27349690689929	-2.91010793030906	2.63794087994358	2.6535849383733	2.42688168832682	4.30372861896662	5.69244087161485	8.36733065872097	10.6406814796594	1.08658269049107	2.50379661999537	86.5	1	2
152	1.65479174337374	2.14269039037321	7	1.23126980328189	3.43447296633997	2.94703309191938	2.25576255806894	5.65034893030112	3.2832213314144	2.99301014414177	1.43210737946461	6.64178894310142	7	4.22863229931418	3.31230459067561	6.92268984050267	6.8347438825638	5.47103094777174	5.39818905437204	5.29195668829787	3.46293509202215	1.25625055570879	1.02900663499369	13.7024986407534	7.52801151093926	-2.96373279569122	2.2061131717504	2.95166126247405	7.21731668305102	-1.20869629662122	4.7523711060801	-0.322047896988902	-0.409125029432439	4.29619150854271	2.33832016452949	3.01602033166557	-1.75246288516231	6.28577003919969	12.270175888189	0.704675139732264	2.24762486499513	3.72192935961139	8.89206322764155	4.5857045608292	7.03745231410522	9.42714098193498	85.25	1	2
153	2.2618245050609	3.41864962365085	6.45258670207256	2.00758988660644	4.5903710599305	1.49611768918956	6.67206306580084	4.66196215061713	2.78969848424236	3.7857180411905	4.53832566373647	3.96203511563104	2.77556011885639	1	4.11710736594806	5.78237644318433	4.36741549149361	3.82826595975904	5.00611973456679	3.74197741277868	3.32902369227002	1	6.11234725532753	7.02662232716981	6.60352229137253	-4.22871323280324	0.233630443422996	6.19001896405542	0.661780416505189	6.44904557426282	6.58833553136007	3.31711873949956	-1.84497838187749	3.73003244510729	2.78225406620638	5.34728553069886	4.62840525599616	3.04868873626933	2.31701547821545	4.39603256040964	5.35751739985134	4.58674409832878	7.75596289502315	-1.53702702383017	-5.69098853238054	4.69693027720185	78	1	2
154	4.96046703043623	7	3.23688523379472	7	2.99300680547385	2.31126181588287	6.30504204759022	6.20670342828843	1.82492449202725	6.86524234554229	6.02016209758503	6.24042598105148	4.8737816124181	1.4680030184673	5.84232869008091	5.06372310628967	1.93562608177072	4.99457411397956	1.95452415956137	2.59039129931538	5.12547515273108	6.17372696953746	1.98231952070017	3.74448159300694	9.83618203606698	3.17520276502233	-0.153825300764342	-1.31549460992723	7.20275101300598	5.82750697784702	4.4367477813629	11.3245607720238	-2.54170987586095	3.0688349103248	2.92856042400465	1.97427590785071	-5.51749389684695	7.03513620863889	13.9377167254179	1.18796964861044	2.0374053729081	-0.534945280107315	1.10482775051673	0.754437979193211	6.7425969222906	3.13391976405752	70.75	1	2
155	6.23466296203659	4.34795406828495	5.74334557571178	3.47300449503759	4.31777234568171	5.28983949352854	3.11690875471653	4.2644522301064	4.48640775401972	1.782647907477	2.95090258086675	3.7617895736299	3.06592272158918	2.25464315182842	2.72375488651417	5.93395688381925	5.4829869818726	4.92636374508549	3.11862242951889	1	2.38970711805263	3.24138829451145	6.9006437628328	4.34927999223296	9.01997427860475	2.87762701794876	2.96160597467441	-2.8657252104914	4.7415892691731	-0.288429168311022	0.406726341693558	-0.85647379954681	5.9702654706758	6.43351830535259	4.03642814702966	2.41116910171847	-0.0740495552901834	2.8563243750411	3.01546943483289	-5.03011472790262	10.4316355090192	0.0362714052235062	7.38883167837346	0.0561814688325648	0.298721073863893	2.06940517760263	89.5	1	2
156	1	2.32346739975142	6.95111767646019	3.54844125482092	1	1	2.67526333987324	2.57201166921239	1.86602625798917	3.54066162934476	4.08994239181448	6.19486888494837	3.77443054319279	4.96541564308686	1.8776680279013	5.18124100245141	5.82216254973105	2.03158833614015	1.13868215319095	1	5.78226735770862	3.5107089152737	1.5021342066066	10.1674180983306	8.37023187641763	-5.14335867703232	-1.81091665190918	5.93827575105722	4.43174546746019	0.340569874169543	-3.0414232708787	-0.704397268456297	-1.33564221836764	5.17736219316809	0.732680400285524	2.50387705928831	4.21689513410819	7.66107264853354	12.9796675615121	-0.254230705396661	5.93492448910236	6.0048515089747	-4.84612515829669	9.47636805487103	3.11629611837173	4.20804677282657	81.25	1	2
157	6.9429569140287	5.6206136289563	2.07050088056034	1.80758481424173	4.58274147289097	6.22914176227061	3.37582694183939	2.52173907965917	1	5.80890405233171	1.55061474918136	4.35907695520719	3.80513352036545	2.20071790469456	1	6.38980807211221	5.7240749353843	6.47352678339453	5.84424388729348	6.67183795962729	5.87397446041461	5.69391550276495	6.93211469190098	2.9509908111989	9.78588096575734	5.53806846902364	2.3923933430069	0.154290547264871	8.18655088312438	-2.43430372483217	5.88313157412124	-0.961166830579392	8.37556552256446	5.06864938374284	4.08957513249475	8.12684202784574	-2.04082517453701	0.388442972672024	5.13532335838125	0.437879642386306	5.05011073056933	-2.64909955861882	12.9737944311268	12.4820187674298	2.25870333280214	0.688749824217493	91	1	2
158	6.8504745825303	4.30111636477737	3.18085637795203	1.32492841276222	2.91054125489728	5.83771723733219	6.9039085889508	1	2.53105156285182	1	4.41356711859649	6.92450502900438	5.62181785026977	1.62741879399291	5.74450680159553	4.46486299942391	5.50459136526432	2.12963967239661	5.54877421059771	1	3.50207418281076	3.64640343902011	3.75126249831438	5.45130012208958	10.0515219781292	5.00362576209549	2.76569283403249	1.44377049427676	7.40217032551419	0.59766460395853	-1.12698033769226	4.44609885371706	8.24755120176953	1.58173612339178	-0.281876536741112	6.78803675187037	-0.916238335009751	0.773422079570646	6.11398887898161	4.10081693958993	9.60978592147218	3.51948554847795	7.26690065784584	2.00987134921865	6.56682677107786	-0.502060520467344	83.75	1	2
159	6.21041773494414	2.23491482458254	7	2.39730086422146	2.91709989297308	1.56427436184383	2.59173208068824	5.65664242815791	2.06327857813582	6.49963295109065	3.35398801073719	6.68423773831841	6.54144698372705	3.22863004591101	1.11732121012049	4.30312967267592	2.63738321617628	4.45583500107738	2.86847096365575	6.14837062345103	3.84582567255344	5.88544617219042	1.25629280206658	10.0874198701469	4.75477129057581	-1.09061147804998	0.497356208971821	5.09064345445392	5.69105248808989	-0.667298847765739	3.87656816598044	3.79170376368603	2.57316038951598	5.85028584158749	2.49318993708473	-0.71805929490471	0.538482351061415	-1.25244526877724	2.12797116373776	2.32720415137604	2.09865292500991	12.9104231141925	7.41361269347442	5.24253882196152	6.67109832375685	5.45053214893811	65.5	1	2
160	6.20069598426476	3.66496529484667	4.47642959055346	2.67148902718426	5.74614946774171	3.15757551386996	3.06061008891143	5.34555797562487	2.18093441555391	3.2896432154345	3.68470775619058	4.58304593767497	4.00375389180206	7	1.90783247029055	3.5937472305441	1	5.81929532343273	4.0896021796369	5.14824040899485	1.69389071687137	1.88077977214794	4.14305877874629	2.06325897916074	11.6037576557768	4.37710298180871	4.65416818794287	5.10986667685798	4.41010261855231	3.71330453422113	7.82350215329283	7.72705155158754	5.94335550733649	4.18919654390175	5.92895098844516	4.00905188310681	-2.0638573882302	6.86265514965935	2.93074250599212	-0.512442154365553	1.97205429394618	3.15729972658195	7.64164104559764	-1.87076874095873	2.52789664781048	1.99764980559133	90.25	1	2
161	5.87310469876258	1	6.03404736307959	1	5.8215196382924	1.66026191526587	1.02937037435454	4.82083529409329	1.19437517365164	1	1	2.07422084169508	5.11971367632415	6.75139347442176	1.14245257455429	2.61163936212353	2.15102037682933	5.98789688088072	6.26941093446168	4.66747252513958	1.24236464478184	6.24209439239704	7	12.3052955020371	2.43017207782405	-0.255954783704928	-0.538731894286282	5.74134567449281	2.68495010363988	0.0400600807516361	4.31235973915053	0.778982597794147	3.05702981303694	5.60923633217387	0.447883748893797	4.76419944604985	5.94080354513643	8.50265880485527	9.82478879791313	0.998767830770721	0.623362682179468	11.3684816780945	13.0693145920546	-2.19083282938596	4.00277169421186	1.16548701442632	87	1	2
162	2.05728578390197	1.29239585383678	6.55887677288364	4.70131973514053	1	1.30050144407406	1.85176307037196	3.4434803480594	1.87350040496305	5.13037532690386	3.01522278306871	5.88217511606662	4.78785745308456	4.9800875636486	1.84457885861349	6.77750246835632	6.979517244267	5.88033321324479	6.84141000562195	2.45712543581034	6.95109975522802	1.48209339209974	2.84904463133775	8.57201181645155	8.41279533285634	-3.56635363730853	-0.722706745522641	6.02861146510891	8.26456677700824	1.61471411626271	-2.03164024302452	3.07281471020087	1.36704057680307	5.27998055741435	0.702183995801351	5.96601677623448	4.9537701576949	6.95037463860671	8.8731034626907	5.7741543619021	0.459938585764076	-1.70254250156001	12.0610893280731	4.05675579841207	3.55043955958295	1.66980719154245	79.75	1	2
163	4.12989574656634	1.59098590777058	5.99595285130585	1	3.77068891228913	2.7111977139876	5.70015144528746	6.02404663911674	3.89647534810514	1.23194559216406	1.77415722279325	2.57112347387122	1.29221238958925	4.9651241958809	1.81273439440319	3.2372751859019	2.42396268610191	6.01831836400685	7	5.84731262103959	1.44310411475322	3.34992252607407	6.4191276219195	11.5031784272783	5.25184472529099	-0.733162037685836	0.565579987154073	4.23043539741903	7.83000444000871	1.51407947563496	7.17517898679822	0.0433505511681663	6.17539231539894	-3.44698782276881	2.29575000878945	4.38718032266201	3.63222524591313	-0.657039061002161	3.32375806293951	3.61966440114498	5.84657381524244	-0.773010555296404	6.37225165922344	-2.15827705356843	-4.57194842872443	3.05702782765493	67.5	1	2
164	5.6365957025111	1.8023530341071	5.48311995485708	1.89165826966679	4.76590003224062	4.51089502962447	4.50820130206727	1	6.15665653065834	3.02807967409858	2.45261356805753	3.23175613353349	6.88034294008148	5.11038012472776	4.37484667171124	2.46161556922311	1	6.45786301925966	6.7345942854714	4.36368458841836	1.36526698716047	4.14423081533512	4.93972997965285	12.2584559928854	2.27872692348794	2.47051878553172	1.6039978364799	4.55490408311763	2.50924856935096	0.489727178628317	12.1855504462814	5.11478191265391	-0.341700511098919	-3.00281056695137	0.443704750737258	2.27104949634394	-0.260481879873687	5.94807912233131	8.01438091580148	-0.305417642877576	0.441743592208918	5.26377767807733	-0.499468244549313	0.300537008850524	2.06665322714771	9.4298267291757	65.25	1	2
165	5.4383183428792	4.50299534750111	6.05452437692676	6.17693284928375	1.0880483273006	5.86606455202288	1	5.46239672218582	4.68238436624336	1	1	6.0844769663805	6.49370322925642	3.11873228158733	2.31953177361184	5.2968860700567	5.56451908495476	3.95106363021631	5.27415855203133	7	2.48445973383402	1.56320777569255	5.68121530823106	6.96004002108092	3.55941310017455	2.40994832182128	0.305295826282434	2.77932231460354	4.82479392499477	-3.08120660144015	3.06186089320832	-0.477314836959125	-1.30546527767506	4.75922275692155	4.09293222963426	1.28624480417271	1.14222092621894	6.52045727681419	12.456996066274	0.915866626580021	-1.14595958649513	4.71289161514367	8.62082293341979	3.98278694735873	8.78213652146997	-0.0890477033908215	97	1	2
166	5.38981753291585	4.49916202470479	1.61835994507408	2.79019402767907	6.63545421029538	2.5091634987872	3.04942305993241	2.58441695723693	2.86244049868705	4.93185000345763	3.15078953365293	3.44417674250323	4.80434163764165	1	2.06947528335941	3.12949657744897	5.71172602141291	2.90092980054502	7	5.29516591115515	3.21529156651694	3.36413171910643	5.49783782709968	3.37322529310497	8.55278887619593	1.71829840844847	2.66478963923498	-0.514207889154042	4.23864235966656	-1.59644206820115	4.72111123825107	12.0905806287901	2.59483932639306	4.23670521529961	5.12885913430445	9.15948722047751	7.34065835559306	3.92440959855288	11.5928296410433	0.289321640358672	7.1110349345892	5.72745509910398	9.02807812974777	1.23253449327968	-1.3316711418207	2.79047570888557	58.75	1	2
167	1	4.20978340703021	6.29151590610859	3.86791395018614	1.99717128025371	5.19246431931567	1	4.89309622024769	2.96118025799358	2.03049178305089	6.68041339286433	3.28719159485396	5.88624209611322	2.29550681929028	3.90631224539648	4.78636508131187	7	2.51448613293967	4.05600066988343	6.49673577837961	5.8519409663901	6.71445313877458	6.12972754785082	10.1609900401296	6.27034373364188	-7.43294863399866	0.679057714843544	4.64490711413228	8.57008489032378	-1.53625807172282	-0.826058556662982	-3.03063630007224	1.74787083693168	5.4212859379621	5.9768159447036	-0.637276226991539	-4.98234225643801	4.00442664206123	2.96392603608396	4.73980777030716	-2.54299923080158	1.71495480316211	1.41783775963913	8.7532651021686	-0.714673190480829	0.879685169990486	76.5	1	2
168	1.43992493138092	1.04040285975992	5.9288273310779	1.56944387325314	5.22898000303822	1.67927948924078	2.29625018012235	1	6.41866378762673	3.34986880197142	3.30268647965511	6.45073316175142	3.05496630561082	3.72259229107455	4.17206319465101	5.7297990668757	3.55490904930401	5.24923862637079	5.93037616815605	4.7666724594842	2.26295549656208	6.76903032372719	1	13.7104936309171	8.22984652878452	-2.78034082119453	3.20136608277835	1.57099098032358	-0.745857578166727	4.35325725624158	8.48370316961242	-0.427714531318007	6.27337490095448	10.9846506767343	1.80948289148758	4.88903534404459	1.49514521792996	2.7604820252608	7.1510598776515	-0.684357479619267	2.13619503207445	10.9530191728045	0.768730095947524	-2.16615929027662	6.97328251187533	8.56758051593966	73.25	1	2
169	6.49135864844134	1.59794174701299	6.87595172210563	1	5.21348940104731	4.51120308957336	6.64065550598205	3.16568388337634	5.35570712823692	3.78416218368517	2.3193472637099	3.26276638818874	5.75337758450024	1.06601304123175	2.33933360014683	7	4.18254182177794	5.52229762412398	5.612563152929	2.12306251123581	1.94467152815943	4.55878535648662	5.57247268277061	10.4010248948509	4.58039208673993	-0.168039589204001	1.45974055247841	4.10493725849249	9.59578938662524	-0.4461525095086	5.56031985509649	3.3502481443625	2.86357783595193	6.94839522384823	4.41157972273996	5.96013375194976	-4.66730610374628	-3.43971746335657	7.56510135833396	5.02806618247948	7.65827368222558	0.336783256935536	0.559367343063491	10.9012255382287	0.850342774779559	-0.667485440955951	80	1	2
170	3.58966824161828	1.48448758764517	2.04523625586497	7	4.04966347568997	5.79793953790922	3.5782045197674	5.35445451980841	3.19137889650808	4.90514662102115	4.70817452044148	4.88241253728121	4.12367950049259	7	2.69824225786646	2.43569217342677	3.9797567863863	4.58123129422125	6.86585532932649	1	3.13773150946512	3.14678933755249	4.87048676004966	8.1561724415404	3.75973964618625	1.07530345202217	2.65993680229527	0.853825816264015	2.82753770302425	0.182835179212728	2.67873850517942	0.891397659207808	2.780714046841	8.95404684168984	5.3541850420946	4.99084465157696	0.843352970650754	-3.36014898659302	2.55697666571583	1.1329988975893	10.7101595212879	8.1748956619369	6.82089786215464	-1.50119768541922	5.62368117800412	2.73198459755596	72.75	1	2
171	1	1	6.11842862382277	1.15372768140339	4.22571198043101	1.34724261552321	3.8625113932871	4.7895071383849	1.32350001221365	3.04218534271153	1.76499321987918	1	3.19857628993346	1	1.82722848344801	5.74608444811395	1	5.39574049585531	3.00755050167749	5.1730288559506	2.54752371041968	6.94888487954063	5.12847900506376	12.6258273904562	9.22019128551364	-2.01446330117561	3.80974013517393	3.12644214646444	7.69946400110115	-3.35774388166256	3.51849471635196	1.95481400042439	-0.664492732839142	5.40041792946979	-0.01199957365779	0.256488043592662	5.56849012253768	-0.828378304988888	10.6759264362813	0.639945914948952	0.246517119430149	3.12045246658721	7.05060043537783	1.71543261854772	-1.35625027055151	4.08548336528349	81.5	1	2
172	6.54017694485087	2.04147827801295	6.3169017772621	1	4.019875148675	4.57646717941916	1.02264482274749	6.16195198466906	3.48726978305128	2.77861911381566	3.54547207437663	6.93303187446135	6.61405526342719	3.4601776292261	1.23182195665681	5.23121128892251	6.34417913529085	3.39809329279773	2.94764707383302	4.99296153936222	6.48810083783394	2.93656246208494	7	12.5283056019224	4.48589499147513	2.37916397551418	-0.883931874973978	4.0965610212738	11.8073414379619	0.0976798769525804	12.0167619865369	-1.11505069241652	6.17818003558943	-3.41641621528937	4.90447578360611	5.37611653063113	3.28826727432063	0.632278063169242	7.90828012350956	10.4918573021759	4.00807896593299	13.5590230537336	7.18830384621834	-0.540022791635959	-2.17307406392368	9.07262628032572	75.25	1	2
173	6.93293220468764	5.209578919724	4.90970583420412	3.58961577308279	5.4613780923544	3.60142285977193	1.69048493172727	5.79444810409574	4.45703558302245	2.59799648070026	2.82408068353307	5.94279983866988	6.91733681602644	1.99274610789046	2.75393517048551	4.53225883978051	6.69021101880072	4.10633482146265	3.49073711561878	1.76900442508166	5.10926613765123	3.67943940634651	4.97388241647651	2.3273946018402	9.84881942348839	2.39624317688504	2.27606495803274	-1.59826688323944	5.58599912281115	2.580419337777	5.66899830019845	3.532458456436	6.45027190178592	9.37901000234882	4.13122114711458	3.19467974970547	8.95495610130511	-4.15458435832815	1.34782694347395	3.78979293978608	3.91152963748918	9.38048889935605	9.72572461328532	2.30283051232988	0.554981338731791	3.59793154754208	88	1	2
174	1	6.93778423858706	7	4.39614843131447	1	2.72091979174381	3.81365239155129	1	5.76050063726092	3.71766867639916	2.55872980247203	5.4811732214612	6.56525295938661	2.73611565705919	1.95502754032952	6.97954899441087	4.18581540595413	1	4.16046985220463	4.18737486509321	1.80504678565165	1	3.4884117590105	11.3770034971824	12.1440618296164	-6.39245193863408	-1.43533294993079	2.75535445255174	7.8986069656233	0.362127533218665	5.65841233369295	2.88748090603083	3.75938667828877	-6.60564602403968	-1.61752205793605	5.50491677773675	0.811765919736069	2.84656027567813	-1.77492757749221	2.68096589620217	10.0002949507739	-0.564455281247531	2.4607278360867	3.88004605955782	-3.55595810371674	2.28048361868016	71.75	1	2
175	2.52782170073479	3.04070878103437	6.45521993268879	5.03990270851147	1.79574773149379	3.34013116178569	4.70330211183009	1.1113559243398	1.41357764157464	1	2.83629710756495	6.17053016091698	2.06113951901008	1.96304714986636	2.42650012325705	6.02976151409967	2.13634678706465	3.88776039326275	4.34633024906892	3.87210798204865	1.92011723392171	1.98462558335381	5.82404999763891	11.5041147852346	7.96142995314441	-7.07817187285494	-0.780120250975525	4.37024421440473	13.4378640063969	5.17903015370411	5.81452634403305	-1.97678310233755	1.47670501400818	4.34934686781478	2.15878359550918	8.4251737472798	-3.29943887682304	9.20285095168547	7.41132125453254	2.86396779659416	1.58773777369119	12.4785359161204	10.2293161907546	-2.11352733705337	-0.626193726284914	6.53098558296003	88.5	1	2
176	5.97816892028649	7	7	2.80657959422886	2.36873641724826	6.88721771749181	3.49918819740857	4.49812846365008	2.53660261974901	4.72481829896176	2.33579683636018	7	3.29576508579353	7	1.03428179918334	1.84992344774524	4.97120020291256	5.11024221624118	5.53018951949105	4.34981647651334	1.5642587843858	3.59087391706206	5.41993618906502	11.6235749137387	9.24242121763793	-2.47157697027844	0.123903685537868	1.45047935436701	9.26928377391211	-0.416249596360822	5.10530893587718	6.07213480211609	3.59625514769722	-0.338196680218319	6.50428954054892	7.15888323913688	11.6582103621446	6.30269770892748	8.04110117963185	4.38574706128601	1.93580821757958	2.01947053771062	0.954322797358779	-4.9874598465435	-3.31900754951909	-2.66143262902098	71.25	1	2
177	7	6.29848213721602	2.04784367702207	3.41836806497694	3.53503009979871	3.62147615648397	3.14969227000515	1.08823123925781	2.64962791960914	4.50823827049473	3.39413402053154	5.41596305252234	2.14987396319373	6.98179483917139	4.15447082378161	3.23597593789518	1.23073938379064	1.63359220430215	4.36955567449127	2.71965490261972	1.62426362931735	1	5.93262271168312	2.43189726443753	11.2811345622113	3.22267432691288	2.3742934951194	-0.672606371843539	5.80467227852041	-0.334116071916476	2.77789986708331	2.28592913561987	1.79695496704711	0.713841830571892	3.38628213471336	3.08965381401832	-5.83073462679617	-0.232360680805583	6.31751408277169	6.09561080675001	12.4523146841816	12.1938430275033	5.95430364833784	0.0633531315528485	-0.371158735181502	0.313115512195288	68	1	2
178	5.40589237557633	3.28732750853837	1	1.59281346539178	7	5.28768544236959	4.43083492093633	4.84562232550058	2.74385534263356	1.90188050358009	1	6.90428154575523	3.73435711273422	2.1681909955184	1	4.7644283471174	1	5.05371173059008	1.04196999522812	4.92812100689363	2.8636064343348	7	3.56251193178493	4.08885482502341	9.06068671960544	3.2313894241639	1.06759745818458	0.67019896168007	5.71601543619445	7.28037204195255	9.65739351213475	7.29448758233678	2.85884944199564	3.31891001380056	1.92187166406939	-1.28039862122164	-5.29213071599003	-1.46699692034581	4.98937463028776	3.91962893165004	2.64415568531793	9.34543206059853	-0.374677904014698	4.49594239270172	-0.437172930453297	0.362507626883103	70.75	1	2
179	3.23820158078297	2.47439142234676	6.87125011205646	4.24403424205863	2.40653740276904	1.40684273251655	1	5.22663433972518	1.06789484260059	5.80049306412821	2.4011341291823	6.39764988590845	7	2.18910008355022	2.63429520216609	4.87256230127775	2.46263428982599	5.36914244869214	1.25090936456137	6.83860621511521	3.55838205920483	2.04303983817869	6.45959220741281	6.91909997587232	8.17078657384437	-6.39141500074479	1.30776844405448	2.43079784930844	9.71801331218099	-2.06648267593752	7.73608891548781	3.63190009776932	2.36132396362088	-4.73544285557697	2.85594911344341	6.5982292249322	-4.91414681086703	4.35815008280476	5.45345434446049	2.30974980244866	10.8733406954098	2.93438697682633	6.78278388337829	0.304888327119198	4.07069106488344	4.09268100678677	94.5	1	2
180	4.69911861444484	6.22778222442274	4.02173576294943	2.56498238358193	6.79423783075734	1.84559599796766	1.9476263210851	4.42713683455557	3.9387005899562	2.15365593577595	6.65757806444072	4.30895642873526	6.82894760308558	1	1.13687752878019	4.66702519610916	2.39194435210322	4.60152471605259	5.75739404591576	4.877849236827	2.56963376855354	6.18459690480548	3.61617797963806	2.48732672530907	9.5822762097119	6.4125206335035	0.928341947052899	-0.267065576714132	12.5035403644431	-2.38385245113301	3.88503902103833	4.74011213056997	9.30958246414573	0.627469685354637	6.91740353918508	7.75489353413596	1.77791675557542	7.3880538375979	6.17925776992832	-0.63680624231294	4.9740754775768	9.23268768460175	4.29802638893275	-0.593153818719924	-1.40314705119631	2.73893898529914	81.25	1	2
181	1	4.09177824817391	6.74090954110209	1.97789531323781	1.20658095920393	1.69376358075942	4.7875133075183	4.59238542680333	2.82078479691413	3.32410245538357	3.09662610054853	7	5.03278317153003	1.98753492710995	6.26053160782835	4.03233298181273	6.61660602865122	4.24702497956109	4.78215314441831	5.24938498447226	1.90561840310761	3.83883988527807	5.96668712914903	10.9322437546538	10.6157773811841	-4.72098131693487	-3.78987887878845	5.26105240725432	4.14722515398617	-1.29322806010004	3.59184557584998	3.8776947209967	7.20682773704177	6.7760514813713	2.62586356966222	1.99701424616684	-0.839800742069381	0.90719726622083	8.74731483078648	4.5616372628334	4.72811869108327	7.92149202932699	11.8563496885019	0.769011068067841	0.559413589327977	-1.1545737028188	69	1	2
182	1.46917169660425	2.9086491659156	5.51587678271117	1.2036841951953	1.55648705274169	3.42653071473843	3.13424831075721	6.47657210354382	2.18434045185377	2.45467646290761	1	6.3609279241126	3.88618664370002	6.15427425555895	2.22627735538216	6.45534076270891	6.221068921389	2.30966263767803	6.18213906316514	2.136393697159	2.26832879386543	7	2.23399804935981	10.1194844446607	8.34534701441828	-3.10474414313955	-3.80772623132372	5.31988346770439	5.67521339990766	4.0242446651694	4.53004705806441	0.327966669236211	4.42684681971418	-3.26988872739462	3.21736702996473	8.1864710860948	2.88745453823025	5.67898646198764	10.3712716468202	4.15885844777738	-2.30497984703326	15.2636165458116	8.56699843293291	-3.15013564027742	-4.2920095718626	1.95285639943711	83.75	1	2
183	2.26925146969847	3.22271039827193	6.63146950951007	3.89924952537724	1.52962547382478	6.51061929456909	7	5.52442715389079	1.6893758632351	3.88661316207677	2.57248734711426	7	3.4586219254855	1	1.57275406366105	5.92585644689787	6.91140006103425	2.14306900876496	3.73402327264367	4.36312580058708	4.02013448517858	4.01813668554383	5.01658117762319	11.2492840518985	7.08836363519534	-6.39457299641904	-1.65611319859787	5.00423396313282	3.21878512294132	-0.456799253812726	5.8488127551789	-1.54933556579472	-3.73430174648976	4.51870809061169	4.46722975786721	8.35376013885417	-2.46650780479922	9.19059011952981	9.71603908910272	2.34269763285835	1.30838900790325	12.026170924039	-2.33682163235841	10.8653718835877	7.16157969111414	6.81193991103478	61.5	1	2
184	5.74325889780981	1	7	1.46599213156291	4.56050995362463	2.00795725387246	2.69899996078193	5.67560041356352	5.12100614295534	5.44050852511523	1.78035848928708	5.91074664435367	4.50959427413208	6.43422711125526	2.80332389191113	7	5.03744098636377	6.00847496775869	6.91701615614839	3.59060409820522	2.65073230916783	3.67489019091459	1.98064098231244	10.1971531739253	4.82586576484127	-1.03652510694091	2.29097483550693	5.26137592833446	-1.37623584947509	1.4921704582842	4.82262438586974	1.38804029621089	0.648880357422727	3.71625457941339	2.22416352285569	-1.31571489404275	1.54544969891516	-2.70626067960567	7.50358803875432	4.2501052914733	6.28276560101685	0.345442923375915	-0.139886282627017	-7.69608428201922	-3.48325746262453	0.516852266201747	79.25	1	2
185	5.50734853177881	5.93021070900757	6.74661992736557	6.70620825849126	2.43340527945178	4.13374072710888	1.44104684978715	2.54312792920609	2.10548753444379	1.50052147150425	4.55970091547047	5.45140114072712	6.10427136925084	2.91846959882295	3.70545410372313	4.70447748753499	5.3170587349153	5.26979776331481	2.26062494773973	5.86561867110859	3.66123227447425	2.81168703551857	4.04854748196889	4.6961993942291	5.25284662813769	0.129118793461221	-1.13200662952264	3.31976953742232	4.93738325260987	0.286711890402317	8.73634619717745	-1.79321592152497	2.07058233536036	1.88785835229382	1.05989149777116	3.61874697226779	0.592077921220383	7.43461828149287	12.2759939495592	-0.126319465928449	5.37432728500211	2.72417265414007	5.67389114264495	2.24146999693202	2.89179207909741	-2.10506255788571	68	1	2
186	5.30702498680096	1.56026316237033	6.92626917471803	1.83652890115854	4.64380625633383	1.32345231928808	6.14069483564343	7	1.82260667571839	1.38234669707446	2.16596671063053	5.14713941713876	4.6288597535627	4.71282672952949	2.09029348504172	5.95219701294698	1.58486560550233	2.94845089499236	5.99082928716516	2.85062227919222	2.24895320912537	6.7493044415161	2.60205798039325	12.6576548974392	1.49248366069661	-0.0439116580325199	-0.953816722559335	6.02558212180267	2.64597189733679	5.78307663122417	3.61145746040241	4.9599618721728	0.484542372816087	6.01106945205638	4.41206919469482	-1.55757179398659	7.8234373317823	7.68594805015348	0.237077599329525	1.52666820021877	1.68558743816895	-1.71988589297388	4.87558451012516	4.08630475367914	-2.57073420724378	1.07934982684584	70.75	1	2
187	6.58722891141448	6.15124969927715	1.99403681069682	2.8547321322292	3.38135651150818	2.50968373481781	2.11327396441205	1.4990218185781	2.8435728254675	6.44607085929117	1.38757607056216	3.93580477210115	3.09786577493534	3.59803309334994	2.81982366132951	5.05881039212926	6.52936177332821	6.42259598211602	4.75898465348426	7	1	2.49555828164752	2.97576805287822	3.10422206463809	10.9374550473858	3.27170788547826	1.06703458506586	-0.397688964072872	8.09786524505551	3.00028027627387	3.45119482506095	0.217304675558389	-2.70370091211842	0.483675993734614	1.46040854267058	-0.541382421501763	5.57891980830986	1.18361040448193	1.26420250007152	8.3457560676934	8.94897242451037	9.81889618471783	6.61777555839879	13.9374634881797	0.670766478533855	4.26226998613057	80.5	1	2
188	5.51051820007125	1.75535329095971	7	1.13519614604427	4.72005406976228	1.52480574124093	1.65091937022668	4.49510201799265	1.62564451566238	6.57875841261965	2.38517696452722	6.05991011466036	5.08269404022195	3.61851618166787	4.42423016057245	4.64632811429825	2.00543404663005	4.3684090563602	5.17193760148658	5.0041291145123	1	4.42497836254427	1.67471613162802	11.0315824066615	3.75113780264632	-1.38729949533258	1.03111722065556	4.56059636181745	11.1290788907343	-3.31636155956303	5.68345102044078	3.44885157382354	4.30904776559714	6.55546103156183	5.67677975259035	-0.311824630171296	0.195181931428742	-1.81525690653657	1.8387557244638	3.28857576858119	3.17358983828237	5.15837906829607	7.54378046045056	-2.39521103630752	2.26172326715269	5.34240371112578	77.25	1	2
189	7	5.97591796238931	7	2.27467129154944	2.56815908093476	1.08280997864566	2.72247013945677	2.09708678300782	4.97939573231447	2.74572345588685	2.66815739178044	5.94564646705541	3.57198490349767	6.71634561104547	6.11613259582078	5.26842131328588	1.80283823552058	6.10782018039278	5.86475744941243	5.03243059805546	4.8028582684737	3.00608885226913	2.46552320863256	11.9541894596314	10.1118763951299	-2.87350218310707	-2.31774846894608	1.84261532128504	4.20101945708243	-1.4437836721467	6.82834836848716	1.52081392453877	6.29638742445117	3.50767767038911	3.1018418042253	0.22979784234184	1.38128031091434	-1.1280481343218	10.0349890315394	-3.99905477933784	1.99749671132861	1.07945685464404	8.14049073879658	1.37085385829108	-3.37677686461456	2.63510477027275	74	1	2
190	1.82500633661769	4.74017434446957	6.88932460909113	2.18542188609996	1	5.2979636851497	5.26683218414849	2.05645307723348	1.6466478086125	2.04898692371201	1.84733160184233	5.93950868538851	1.66439457284083	7	2.99263859466134	3.4900751222697	3.28415868586832	4.49328081234968	4.70199594695271	7	5.47828601681742	2.45465598381389	5.02109841322617	10.9723475764345	10.4112482541291	-4.78708645691578	-3.69095743199328	6.51276405117705	4.46740571374996	1.32557486336189	-0.311997905437066	-2.29217493622468	1.44188342701315	10.9242405397699	2.08019328066643	-2.75428309846851	-1.31079145312455	5.43017515947031	3.4224658925832	11.4762033458899	0.381823788238399	9.96417944068885	5.10534884761546	-0.202631888486074	-3.40396860143359	2.96640250422457	83.75	1	2
191	2.75023314897242	5.31642569174403	7	3.51862846575476	1.73721922557922	4.44445495022809	2.52867422168687	2.56815320458522	1.38900004051269	5.27318092443604	2.9674557155598	5.35514658979302	4.28675809054909	4.78664151468743	2.35154249968607	4.94390583351484	5.58786636748704	1.54255384744296	5.01109852456427	2.2388872782706	2.00956083558281	3.40937029882202	4.74843260326912	10.0244689183579	12.4922521791858	-5.13220274969943	-1.25171980497596	1.90576189099635	5.90228446397099	2.66232680209443	6.66449769789913	2.19198711768071	5.77822000472275	1.53611825219376	5.58122701198893	0.404077327046617	-6.41761201597564	4.67102140350806	2.4446813167261	3.44054125586942	2.16622443234107	0.200567466523531	3.11758297731769	5.8553684363491	-0.515134656367151	5.12156322153356	72.5	1	2
192	6.10594536493283	2.46648383024131	6.33430574522162	1.84456546744489	5.34269150769786	1.57479104394191	5.48815526848262	5.92378042289657	5.65427924577184	5.85102121424149	1	3.05625129852227	4.29092208856211	1.64600636403047	1.79673770279677	4.11111010970844	6.94563838574635	7	1	3.79018669869466	6.42020969911368	5.76847739461317	2.1905655740342	12.2913258871343	6.46553736911543	1.22852790060956	2.37241131434814	1.94170626544704	7.09762079105001	1.62103874387627	11.1937313157892	-1.80596986626799	3.08379309347945	2.26419379169026	4.13040423922018	1.1329506711666	8.40263356079506	-2.46425433930476	0.944528766274878	5.85278984060907	3.69315200346395	0.819328957808033	4.9832098724273	3.87480690240342	-4.60290189050396	10.7028995228139	80.25	1	2
[truncated: 5 more columns]
