# Supplementary material for: How Are Mate Preferences Linked with Actual Mate Selection? Tests of Mate Preference Integration Algorithms Using Computer Simulations and Actual Mating Couples
Source: PLoS One. 2016 Jun 8;11(6):e0156078. doi: 10.1371/journal.pone.0156078 (PMC4898694; doi:10.1371/journal.pone.0156078)
Supplement: S1 Data — Newlywed couple and agent-based model data analyzed in Study 2. (ZIP) [file pone.0156078.s001.zip › S9/Aspiration Model Data/Aspiration Couple Population 01162016 000637.csv]

	trait1	trait2	trait3	trait4	trait5	trait6	trait7	trait8	trait9	trait10	trait11	trait12	trait13	trait14	trait15	trait16	trait17	trait18	trait19	trait20	trait21	trait22	trait23	preference1	preference2	preference3	preference4	preference5	preference6	preference7	preference8	preference9	preference10	preference11	preference12	preference13	preference14	preference15	preference16	preference17	preference18	preference19	preference20	preference21	preference22	preference23	fitpoints	sex	algorithm
1	2.06585294469526	5.9644027335593	4.10629908967898	1.84790474957378	2.09128908462266	3.31761394292485	6.32667059383589	1.13087590856061	7	2.92646880064259	6.60846733026673	2.66355275900289	4.53718265112778	1.48213794551537	3.86167817906203	1.33645693818093	6.34423982900936	6.56067988962699	6.9236203390052	5.42092777987684	4.50044399642998	2.79865104590269	6.96691328191618	3.88409981701405	2.56526657413714	5.95022842571309	8.59067259426539	9.61365472709813	12.0612096684027	3.50521623431296	7.44378455421956	9.98570623122766	3.44379880144806	3.86089314682187	2.99461905950458	7.64533788990242	-1.87605809664804	0.416956358194297	-0.88840345981021	-0.482493626671175	3.28967126693881	1.50463907440139	-2.22542829382096	7.96485890706184	-1.06059026770432	5.31289360899233	84	0	2
2	5.72729389317073	2.02406719359666	2.27699104207634	6.21470061503284	1	2.98124972520665	1.83951648568492	3.55897574646053	4.58522770187588	3.88499625985138	6.44191473728652	4.12441198106856	4.89196923063693	1.00326583267768	1.32975173220166	2.80609055900198	3.37189622570383	3.33897186346127	1	1	3.62813148406049	5.1095517176887	6.33707090824392	1.02966444326708	3.73673944057209	5.64885949541624	6.55389322925962	7.11831671142406	-2.52478924900056	3.96250288453596	6.01863311975705	0.736833305191421	4.68469519928943	1.10060091479441	-1.18192373069247	3.22787457654323	2.0395478359235	2.59888303500853	3.20292266609724	11.0260166702447	-1.32888794942415	-3.00405969707667	0.547652253857995	6.04880753330276	7.01362413296009	4.96611739924692	109.75	0	2
3	2.0005062237274	4.6331395103349	3.93581666719053	1	1.25439026319291	1.65389461618608	1	7	2.93770004939512	3.4627718269906	4.5160427185754	1	3.59033467788309	1.8026444301753	5.52022853293725	3.43839932807748	6.21780854879855	2.92278119736824	1	1.57574199432971	6.92309205030556	6.13102949025876	6.06327165950537	3.08089863611802	1.51565452402758	7.78747436612445	10.1025585966889	10.443021748372	4.36455565487928	4.07916748097723	8.47406141833785	2.00042060751713	-1.20048135597705	9.48225404195263	-2.87823597434266	3.76364888566113	1.46512485537943	0.860932403783602	1.21222056335565	1.06837029555088	3.68473966129554	-0.461327196187681	-6.85742390560283	8.00807391488684	9.66025815824817	5.39034168989159	111.5	0	2
4	4.28626529352139	4.63845279453462	4.72710896422274	2.07663194232974	2.75030906027975	1	1	3.86026814775591	6.95573531009197	2.85648001265494	1.01594485100569	2.99709632891819	5.72841762712502	1	3.57467152867602	5.37130169087393	4.4137836265247	4.63101495639304	4.47073531793795	1	4.03180151375443	5.1536392563366	4.70110060613201	0.771376484240698	-0.210511689429513	7.52731530249105	11.5422095061615	7.97964266213936	7.44815985535944	6.2707696260944	2.30827817020464	7.76315869616247	6.79426739637493	5.68942329557299	11.2467165096094	4.2606910643071	0.874177027604241	0.736068320727809	0.12116092180728	3.14066464292551	5.21110816420801	2.09732343566424	-3.53589227791455	2.0901654682391	6.06784790877678	5.4418293064333	92.25	0	2
5	4.54972862816454	3.89275811453325	1.78976545731192	4.15159905811607	3.01675220899274	6.05331433662904	4.25402583048886	6.70900591143477	6.70096408362239	2.5023804583147	4.26655236735221	1.65983735072045	3.73482513769123	1.54418751650746	4.1078027450891	6.00332821180153	4.19144809083201	3.12710897899624	1.83288408948299	4.03035278070274	3.55150136600137	2.96112833109398	3.69573167191168	3.41291565747476	4.3100723213264	5.66473297915412	4.11450832508877	0.817539773173159	6.50123574472302	7.48521714387677	5.1254542837917	1.1090619587655	5.14757859953214	1.90545317822484	11.1270799349505	1.15976714900247	-4.20154445628277	-0.361301530888304	6.12259076857212	10.8668904328948	2.75556994418729	0.702721386527516	-7.94465746317211	5.95004211866092	6.38675644393923	4.09670413516504	83	0	2
6	6.43859749014969	6.81404484659185	1	2.95744378863022	3.89645528851298	2.42489852432863	5.77268956702516	3.90031631461214	2.5349522581446	5.5667293759618	2.63357484840503	2.27079762683706	6.81684716104036	4.62855234360059	1.90585891323847	4.3019270709047	1.64170269669652	1.42891888840798	3.01537298694187	1.25925015921352	1.65798382923298	6.22044246339966	5.68335507716995	3.06467088597497	3.20429204753103	4.44193153416673	5.38646712332586	1.80371169021885	5.06450668153123	6.03838775725847	1.25775224097869	4.07929067073081	0.694118869412554	6.97172090610279	6.13458763000384	5.04513023709167	1.48021214691514	6.73628441704042	5.68820302427992	-2.74628979413332	6.71902821716849	1.60642352346146	-5.31375876704743	4.13304170447223	6.16278455558	2.66675735677626	100.75	0	2
7	2.80199899201067	6.46621448368626	6.34920497855118	1.36538814181116	2.4302204824774	2.66761197147015	5.04746001178506	2.21778265433225	7	5.18969265602297	1.45879026677715	3.85725705761304	3.8358206772369	2.98419911950962	3.98602107811609	5.33854401374651	4.82478057167013	3.58929620012921	1.12068428593369	1.18865416626056	3.35709308464773	6.58174558413981	5.02272795169546	4.41938823584364	-1.51827800751342	10.4042195444843	5.52987959866283	5.68121320650721	-4.60784481017684	2.50543355751734	0.68248346551538	4.99981138851825	7.37266459261003	4.87495741553594	7.54251452505939	3.26270169799998	-1.10829570236539	5.52353935687344	8.67365825982065	11.4832971990751	2.72804317672959	-1.63123963588478	-1.79942310609521	11.3609223737705	9.282084917689	6.02166172251451	84.5	0	2
8	6.35226875535883	5.3211120816111	5.03572130944541	2.22728078574353	1	1.94973036971951	2.11616798271314	1.79010355352262	4.7899827530909	2.9952073035388	5.70390200509448	1	5.80543153005792	7	5.79925936773494	6.1581957155775	1.85230634089474	2.48781128543657	2.00266779560066	5.97515556542628	3.13990669530459	3.33531620492385	2.36231737831245	0.51101852314893	0.16972028958506	7.94421739389774	8.50486683333381	8.72735030225622	-4.3107434948177	1.96717673051498	5.7757046529075	4.98687466499218	2.60475523297089	4.01790614501538	-2.45629469127333	7.31637973068958	2.2307498071843	9.04435024633561	1.63027598272214	1.23771983264223	5.55648261135672	4.8965187065952	2.41880399182041	1.34104205960393	8.017580723869	1.4169689225032	100.25	0	2
9	4.24053117028094	1	5.87784921752153	3.61092692918543	3.26895213643931	1	4.66894131211414	3.20904426673653	7	4.43829227749792	1.45574490282702	1.81027518073603	6.44594089517663	5.56574274416472	7	1.80762772575081	3.45417618925833	4.00767108937228	1.96152125443349	1.93415702237891	5.52261688167069	5.62550984828712	5.82738445442267	2.3524119046393	2.13066735316288	8.3023449077823	10.6185981692154	9.95673253140419	2.76118246662587	1.05967595373264	1.21569322558729	14.3093415981153	3.48937831119275	6.55082089572067	3.58507537179009	5.37803762376446	4.67881494666569	1.08115061465742	5.87921678898462	10.1378473101781	2.22466085777244	1.54579254072739	2.91624960476393	9.72531204059793	5.519144117243	1.43476746157604	98	0	2
10	1	5.83380121264813	4.15721238047903	1.99849060393179	1.45019846312008	2.55962666351878	1.0632958294536	5.64976980190163	2.20203976920181	2.48720277426964	1	2.49102569129615	2.12427578122051	1.74337557716694	7	6.31847741063674	5.27005394389342	3.01492895213878	1	3.4593941564237	4.91824823775635	6.72172922865925	2.91234739431122	3.57854230819866	1.29746105556184	8.53184295635517	10.9821326057122	11.5734632924929	5.07583306515676	2.85146240994843	5.46174426009425	2.51600536612505	-3.63165943171885	5.15816624887458	-2.77733748260791	-0.421438888101535	-1.60486661031963	8.67036108807234	2.60717022692875	3.17177693617037	-0.886297279831594	-4.38532083628707	-0.869429477163489	8.87981602750316	5.11912806975208	0.318296753036601	101.75	0	2
11	4.22875147902149	2.59907202442411	5.37577243842474	2.68178396268338	1.36304618660797	2.08963027839265	1.45851157983719	6.90954904892482	6.11578841702916	4.57076546322337	2.50653344557939	6.16632512674934	6.24062059263349	5.92385006644178	6.10862383863605	1.74171588162477	3.85626892094048	1.55114042736036	1.27526011945583	4.47850677667959	1.37289858440002	4.01496209468293	6.32029581072644	0.647113608306515	0.458623076407322	9.73643000258235	8.7737530862107	6.21646103352293	11.4824232846386	3.50781048815661	-0.617215730330505	6.25237366922247	2.71795513004421	8.61855335218409	-0.885242955830666	9.78206356595607	0.706038503317942	3.84233133150916	-0.96073002741634	7.85532767916006	4.49860732094028	-3.40780226916789	2.83300765150833	6.29265227708484	5.90256993379334	5.26288546019714	82.5	0	2
12	5.83485809529402	6.63133648089078	2.77044889270155	4.15656816626331	4.24253453830778	1.85407233079708	2.45154612862281	2.41086636002721	5.14078003136578	6.86930595148913	4.7678999159476	4.12340600559457	5.16959753963246	2.80957195898718	5.55523444122581	6.95321490499586	3.47201447498562	2.50741167174817	1	1	3.54322702364133	4.96076579812142	6.14342116325253	1.32440806710868	8.11353651955952	6.53317854556229	9.01039820486914	7.30823870398616	5.29392991795096	4.43601556358159	1.79945172192964	12.2612747446312	0.76737174246712	6.00511911519301	8.81489455842027	-1.62414849850105	5.09050168527336	1.24674713927347	1.39842270212393	-3.38167297702372	3.39737577890545	0.735219813591157	-0.37826555139365	7.06036091699315	8.05885528114741	3.0442889729866	91.25	0	2
13	4.90903002200905	6.35474684048723	2.57656697975421	5.0213212460443	4.04162272208682	2.55597471732038	4.57244849022225	3.68428607595278	3.00981617506274	7	4.71166048774979	2.20704977578978	6.58440065902914	5.20309055248814	6.27745691420428	7	2.53889458870452	2.60496669911287	1.17484078159527	1	3.82271877002301	5.11913713566846	5.4223218816212	0.877488888238049	6.86912627735752	6.08001790060149	8.70415140673275	6.37621351438297	5.08303501079321	4.4344577770766	-0.642407694580081	0.190861309027737	0.0711910462542817	6.78956210155881	3.88278439437369	7.63826347514789	4.86269040662313	0.699618476440682	2.00201221595446	-2.67323254161147	5.1477142253834	0.776087812346582	0.418615217530186	6.24750814752069	7.30938433195344	5.0892953178261	88	0	2
14	1.57207719114826	4.98354021948083	3.32174869649088	1.1149050820656	1.45056891979081	1.75945890597966	6.99283313981652	4.54911278526675	2.35458690521585	4.04967124476165	3.65147884531121	1.86934082161208	2.73817441280993	2.63952066847364	6.73008712616413	5.51007680069988	1.67139677183987	2.58675878174739	1.28456376994845	2.84018631818655	6.56663632198894	7	6.19822339709853	3.84899879187257	1.35853030703908	8.13378573525356	10.2019576496718	10.381561829702	4.01568501739302	1.7174594824962	3.37683065565269	3.33352400808076	-0.521628996355274	8.6646356280838	0.854316974494494	5.51726927158151	1.67754617864366	8.20901153014288	2.68664747630622	3.13797236403618	-2.96236321227219	-0.37900461450948	-0.527431887426635	7.2172548162091	5.20581788862861	5.15708779789497	99.75	0	2
15	2.03190966810625	5.58162133077874	3.07885897504785	2.08766671836874	2.28326548247709	1.69537178608797	3.82784833587389	6.55582995247895	6.32007331072096	6.84873735506257	6.92465954904181	1.49956757212	4.96516565277412	1.1092823660972	3.36741144381557	4.22735924160367	2.9602327225287	3.87700728197247	2.17878329873272	4.93308538311133	6.35202511034801	4.85300039278922	4.17775054674136	3.22129827783635	-0.0960229553919556	8.69917569585377	10.4421906595811	7.92152007253365	9.88316587333932	4.67421763625051	-1.73729711454571	7.21463045007353	1.48504689137934	-0.666019077502174	1.66734327751125	1.67864699214883	4.47080434031493	-0.98052417799628	8.09330632682643	10.9796598981313	4.61292919279181	-1.26256399060081	-2.58131836281081	3.63415435441252	4.25247298313073	2.5187475116743	90.5	0	2
16	6.66445747298298	1.79558595034863	1.13059126558077	5.89666859904272	1.11313723606184	1.72625053300192	2.74940873457532	6.20901470632193	3.57069570000205	6.021043923489	1.52764433019599	1.33143291028324	4.16414165762386	6.0166373771191	6.22158969861534	4.76851327191879	1.05850724072422	4.30542579385748	3.02595876640481	3.34966831585858	6.52962600513292	2.97188869092866	1.04651417602312	0.160146761545621	2.72797652471424	6.34212175479335	8.26736389536566	7.7099297363745	-2.69957656811488	4.66052592532385	-2.11184750674271	14.2436803297698	-0.432556245620904	4.66826922067638	-1.77907785618554	0.159908598048667	-1.0152538569187	5.69723584500099	-0.596140772609862	2.28714201888555	-0.498167941263924	-1.53726009342883	-4.740923804175	10.0163094467137	0.508154921349593	5.00599211115387	104.25	0	2
17	7	1.14633998058202	2.96357201192932	2.48326090670396	1.61442391964817	5.22268721943458	1	5.6704924733127	6.28401148772817	1	5.84639907386802	1.5702051713203	1.90947780904812	4.6815239573311	6.12617706124267	6.79063071030165	4.95496119732325	5.02165553371473	3.29576500479655	5.13283057873138	5.41681285684358	7	5.71251072881928	2.46704404069131	3.63039593831943	7.62149201364589	6.92384678507416	7.7506645953838	12.9801017374339	7.33781058426619	1.58843147627792	8.43932583478573	6.02617414272697	4.5570720478918	5.55198254635903	2.92649223077977	-6.24538958020451	3.83146457675597	-0.708295048960874	7.3638934664372	4.53330661000188	-1.76121947453117	3.47087125790207	4.81993781691662	7.8656198748891	0.285519137616788	101	0	2
18	3.32184991622445	2.3600976986182	2.26616241011665	1.72938485436469	3.16466799176359	1.64791266656241	1	2.77966150318844	6.83304690625969	4.11170598704857	6.57429199023043	1.07192706933723	1.15459546344509	4.14871838315845	1	2.58535732405592	1.93261596361351	4.37120790999837	1	3.91999651139054	3.96514778977866	2.71063712424054	1	2.76111235220782	-1.67303263754682	8.92727790640037	10.4778622107395	8.28573964168487	-1.64188591383143	5.11466711035637	7.67998444077468	4.91037584685097	5.97481619200192	4.87897725817415	1.39977882780459	11.0928868254348	2.20137130905216	2.62846569190555	8.14213783154536	-0.104627858282055	3.47413725213339	-0.104795235679857	-2.49268152259772	4.00528480340803	8.68237597418876	3.5236030215169	93.75	0	2
19	2.86819055573662	6.30095644073463	4.1350114945999	6.0232025251997	3.51602530091868	5.80332473492342	1.05899501833857	2.43250648042334	2.725536000674	3.37206650330057	1.09239336112554	2.82983897130542	4.38779114512761	4.2407432739902	3.41988239593279	7	2.89392262031953	3.93549619997044	1.65682700320688	4.68240516715572	1.94091063094845	7	5.42964681227583	6.7275449621558	5.31836401273088	1.45339851358275	5.2503001318269	0.975062521216653	-4.26699428995927	4.73134570913677	2.3854786972158	2.34046383957086	2.6828595746265	1.26903975328549	-2.45409582685356	6.69664116068415	2.08876806196198	1.70900920648165	0.581971134491152	-2.46365429824435	-1.44960369918143	0.766282244029133	4.62205349116843	10.2499561613881	6.75523855227598	5.61623862538871	72.5	0	2
20	1.90167355704951	5.74153095376813	3.6809803669676	1.35360963223718	1.26091644396919	2.46093485321247	1.969436410276	6.99988696042192	7	2.00465496713321	3.49356535379807	1	2.76807018168302	6.52793736049009	4.9963110915532	3.66316853438478	1.42073129149993	3.23839952517461	1.62788122696316	1.89550564565806	5.77499177934173	7	6.91307534736945	3.4151719801404	1.34466409274889	8.44150923355043	9.81626791616635	9.86576896292558	4.17784059303558	0.636694720956708	4.43204338846056	2.79218293115808	-1.02667696626492	8.82492413128887	1.08749955418195	5.13318407857874	1.24692954535062	0.878213670068508	0.342040548199187	3.95649679934222	-3.01748252606733	-3.82938823756674	-0.44133260746712	8.27947871473933	5.18198313249113	4.95240435401943	93.25	0	2
21	2.52155829147674	4.32525441406472	5.96120000237854	1.497845214928	2.48556749967284	1	3.08047652866985	7	6.95725950822785	4.72963204791362	6.27712357794842	1.94814560809441	6.04143505725043	3.60962088950847	7	4.25865289863074	2.57723873347001	4.96227492312349	3.31936646418222	1.89971355953509	4.3023181926128	5.96664609295526	5.17929516739753	3.88327927136974	2.7100208732307	5.07509015456656	9.4048227455517	7.50375272220213	-0.768211497081369	3.30228016159268	7.02958685391259	9.19709638226433	5.21474284034912	2.06755564576424	-0.0752932369759077	2.41344606899199	-4.22510260299284	4.24256162239581	2.25428840980992	5.50322618005565	1.75202499057348	-2.23275395731312	-1.01392443572935	10.4013836497838	7.67123377039296	2.26668291349384	91	0	2
22	7	5.23473634476593	1	3.57851618080385	3.02066103053844	3.81375411901723	5.96234293176668	5.54496810156806	2.85817658039314	1.46306960774976	6.01935693121176	1.10194861479817	4.12324733900974	2.52619878532067	4.96180742899825	1.90360257711196	4.82038390618533	5.70382628389576	3.54964832978369	5.01564587584792	3.26654657902534	2.81820864421356	6.79084897203576	1.59286082905858	5.93239012184059	4.68661182413138	5.93327271302914	7.19613524388881	0.489463348944963	1.82654896274169	1.12659716731155	7.29220794948352	2.89355050763649	3.67294744212085	-3.00504240178948	5.5018253180386	2.3141107742004	10.2118764979503	3.40577980438913	12.6417173010956	4.88791763645037	0.33075032322715	2.67263932093169	10.9784117645298	9.89714427865347	4.30881722653941	98.75	0	2
23	4.42409482923131	1.71885169753251	5.7288540804792	1.92289439016673	2.20714270372429	3.66316335978285	7	2.19988464370853	2.85400952497445	6.84556385366949	5.44342894606502	1	6.60807676194637	1.93310750575288	5.67255505277261	1.59735034317051	4.00580393930863	4.36778889961596	2.55224742515772	1.16225840308936	4.05913243575842	6.13041123427837	5.23647787590185	0.410153240900491	2.34543488998013	10.6891020029294	7.87353147854884	5.81367601621517	-0.902947390309168	6.63561397074726	3.08315720215841	4.90019760712631	4.5493236657022	4.32383080277841	6.77326390439484	-0.606574338344237	-0.440574640367771	3.38282651113561	4.77591808073982	11.2071060184764	3.91833650978614	-2.69129757991481	2.08963158418267	10.6434007541495	8.49429954695105	2.64568142998451	78.5	0	2
24	2.94322597727497	3.21508657244191	3.15362471168301	1	2.88718291768201	4.49243772890006	1.01435814433314	3.05310968678499	6.9776535617418	3.2122586565953	2.31755434597668	1.28135352871177	3.05238728769071	3.39910458199029	1.46034006842666	4.3697553300876	2.52087050306319	4.46489927918112	2.58401018888194	2.04830793535464	4.70888603833062	2.40370440594906	4.56188144611396	3.18281260125266	-1.95806807248475	8.75493931431315	11.6657634709069	8.06580780155856	0.518200088664571	4.67264060952988	7.60213191003375	3.31948771624937	-0.718873285187677	0.21339085725023	2.25119647689937	10.9313000674928	2.20800519060049	3.87420923954298	0.220963664796258	-0.12669273642464	3.98855145194221	1.12364248236628	-1.67050408149444	4.03059690208716	9.20291824856369	2.66202188535694	93.25	0	2
25	7	1	1.29215543728841	7	1.03826520344437	5.1044029126436	6.22915760923854	1.07070375722914	3.98643422565061	1	3.28009752677968	4.56309789648736	6.73135185336923	1	7	5.31419134078309	4.22612756851063	4.60095695594649	4.00066714150703	5.01126661127456	5.50354207365629	3.51592697750906	7	3.17919743804549	3.95673009174177	6.13110230364272	6.75669357640124	5.3016178845842	9.81608736016297	3.48047068919434	6.54641197930822	1.11779920593028	3.78270562755309	8.67005998785151	-2.32790830693403	-3.94033607059432	2.83711008882368	8.63310094475894	-0.636636846012868	10.1780517296437	5.08340350683719	3.3738936420549	-2.71009132671819	4.75027445828331	7.72698444386868	5.57092216355409	97	0	2
26	3.18532124316085	4.00301712941395	5.18537911595463	1.4995135128137	1.70916194332908	1.14566286883188	3.28985648271081	5.06883710275142	1.38431268757567	4.0809789892691	4.22636581194546	2.6035687989902	5.31006591020066	3.94268760856171	7	4.14691859146878	3.12864805467561	4.90514329931108	1.35206098448077	6.29872464948257	6.6639209223642	6.51197666164045	4.9472250602932	4.51269059885793	1.90640738966212	5.49003630016738	9.14361183052958	8.27518641494087	0.57464175244519	4.99594202801792	-2.68570784498185	2.053483678017	5.80524585567345	0.63054855414661	7.60320957707628	7.39885529347493	-2.85943424003733	4.67458933806513	2.59713266879406	5.26787241251954	1.13921654888837	-2.29934606612554	-1.43911424811367	8.71180597136021	7.65591026744167	1.74233924903335	74.75	0	2
27	4.04057199795481	5.24493123158281	6.92210428217673	2.49482031826825	2.90120286639363	2.74433682386869	5.89214052043507	2.91576168992393	2.44259317092772	1.95839599453167	6.66445415963084	2.6899011246727	4.52316957184216	3.34692282792957	6.60907407842086	2.69998107955915	1.1736894180463	4.77438290006106	2.3341588682288	1.68433871904595	5.60796992860606	3.60253912551951	6.73727415445528	3.68108750852312	2.54481413441152	5.62416743796895	9.93367482637335	7.26563262027123	10.4170829767557	4.55478699405063	8.33011035644316	0.899265309222196	5.95701710491812	2.5338226559961	1.04169363032352	5.74059932296659	3.11228100829369	1.74110737465649	-2.35293545753088	9.87087039958744	1.03417070893724	-1.68907361687954	-0.885422863833674	11.1131285239992	5.5995393937207	3.50704029047874	97.5	0	2
28	4.9049336129352	2.52925677393949	3.32512191840236	2.31929675565855	2.78831921025779	3.45400360101401	4.67463785757412	1.88290533312127	2.70812687031002	6.53611622927543	7	5.31795857199166	2.5986464254524	3.84329952466259	6.83876232212962	4.6581511592395	1.76489022752138	4.01527734182704	2.0553803736818	3.5034338024807	1.83985533294659	4.61926915422223	7	2.80444832334461	-0.482536335283774	9.50652000684337	11.6033543843216	7.21803781742176	14.0959346625346	5.0115659385525	5.87238300736025	1.97846471940207	3.59022974908582	2.42047775079506	6.83352721372139	-5.56572961670349	0.905579570605145	1.01877685526221	0.157225651168311	8.72311729973419	1.70607255566361	0.950377515498634	3.45126256154758	9.49019653178216	7.60963510438076	1.96462240593576	95.25	0	2
29	6.90742712339378	5.68987492149017	1	4.22031193685638	1.75145252897312	4.06428969283545	5.9877455217201	3.35473976245718	1.92673834986365	2.15902758735617	1	1	3.51966069203644	3.22403578910994	6.01825529225697	1.44908450915734	3.85082334456093	5.10586065244335	2.01534559708583	6.39541785453705	4.41631940719338	4.78802349858002	5.58392460944374	1.13411967580731	6.54776364831762	5.29440829006547	6.31221716888484	6.54509871136406	5.40892070683356	3.24796740844617	0.108196154110832	-0.979472344516314	4.45104913556397	2.8799685620166	-2.78793042703297	3.65677649707375	3.18012374498417	-0.418768420981658	-2.40102580100766	12.9681534463159	2.50845471955225	-0.881059133669949	-0.402135548501805	10.7392495130636	8.18914789234591	4.89902631387535	90	0	2
30	4.56957721660414	1.71691498166025	5.34562507567221	1	1	3.8760666331279	4.80183161374187	5.06237916084759	3.15583124743936	4.14994624166306	3.36890142795633	1	2.51186795206544	6.90420972935545	4.48127539033618	1.87649088729384	3.09704122435762	3.01217134421694	3.11105026185742	4.04851579125456	5.46170561327349	6.19298756118715	4.83003468006296	0.201811660033746	2.06079087449935	10.3816342439602	7.16539162939132	6.95520796855092	3.53003883321622	4.1314477913707	2.60622515917545	-0.724544059517482	-0.76979854768402	1.78943021412605	-1.4528013188193	6.19947126518928	2.08762115709626	1.65870479352538	2.41601390370442	6.58720580355323	3.8078041877243	2.06024531489605	6.68915244343668	9.39239327821042	4.79529330918981	1.2131555271133	83.75	0	2
31	3.19756351067742	4.36226052761528	3.83319589650521	4.02183299850017	4.3864531245773	4.91834483720293	2.13523461606531	1	6.7869329101834	6.37658390012412	1.27247822595113	3.47319746965249	7	1.71449350303091	7	7	4.87441785954432	4.70771919001412	1.45072671340311	6.50516480907919	1.78838154102556	5.56385276510288	5.80040045878501	5.84534417684049	7.96910860568504	2.35247993152161	3.35331851930502	5.9473533649079	-3.49407781679131	5.12094236312746	9.28203395570552	1.07792241474953	1.60850227626363	6.20174678676182	2.18837400524543	9.12222633726195	-0.851620138196316	3.66670479387465	4.64423863543478	8.02769359749295	-1.70932448536576	-2.20133548074599	-6.23249971187423	4.84165518072807	-1.60688438999744	0.670712718801032	81.5	0	2
32	4.9828135700365	1.86000242213199	4.95198228989928	1.68961312226238	1.5761878004431	5.64458119917222	4.87510824121219	6.9283864916211	5.96041554327625	5.19170547278485	3.37359447124469	1.17596295162645	3.41784602599585	1.51752340166654	5.19901293641077	7	1.94840422708887	2.79359670414276	3.52296788253256	2.12774092029586	1.11040980383701	5.12091146749677	4.51933069486223	0.501893533988892	2.47499159844974	9.93052716062079	8.13716628566148	7.42597772715307	15.0301913110718	4.70437420568447	3.49970401565623	7.0673435277333	2.09987695032559	4.55659733472078	1.09305246840052	4.56347075252736	-5.99535500716582	-0.404153580866704	4.56941216595224	4.9008884868231	1.1541370086674	0.422424701231062	5.25209696588231	9.90533909887328	6.28167814168813	3.07523088562113	87.25	0	2
33	2.81282146737777	2.21175562137904	3.81545748330869	3.19839967032604	4.18380661309588	1.67261163295588	2.80027844187648	1.18651255541548	6.99036534579564	6.37264676593877	6.96226159808663	2.51968915281711	2.10009891041616	2.69391553786372	3.59676217284742	3.97777306034437	2.66305219282103	1.4547755896002	5.07873246310911	5.23713636613544	1.50061185270211	6.05157723612554	6.14148856027135	5.51241334306103	6.24795056978374	7.22692061594104	7.95086663978054	7.46220209477923	10.4733061013935	3.93584714287775	6.62056716253038	2.66943555754408	7.8531358914421	3.53637669274366	9.8653760222466	10.1320208492844	-2.06696171565356	5.31543264883266	1.75486069026774	9.81527036751252	5.81177295849018	1.97885053273754	-0.856613886813795	3.05311433390273	5.66308907262144	2.4463700864071	77	0	2
34	7	2.21801200426282	4.05217571811916	6.40986686760517	1.83847105535599	1.45447973462851	5.73070510210581	2.31672505300605	7	2.02462569283514	1	3.39148434795605	2.60329664252449	2.45984853847834	6.94754125922837	1	3.65976091061807	4.04645970866731	3.53339093693778	1.52689519860983	3.53639956117859	5.94834437968617	6.54153097605414	1.11008224381789	2.64862451088789	5.27178542861317	7.38085622472727	7.06986798806326	11.9245471987234	10.0687518265569	4.42768061403713	8.2757425604162	2.75410767301614	8.56009012958668	-3.16567076847827	5.00318030545342	1.12718189367646	-0.173174209579155	6.62787891168713	1.77464890056565	2.67967576829877	1.02667932475393	1.42428508320007	1.02597211177105	6.93606797874803	1.99300750203587	84.75	0	2
35	2.19652146211017	7	5.14530277533671	2.75968357249611	2.58548172027818	1	1	6.02235414570535	3.24119070967031	2.57400137515181	6.11972845930415	2.19073610173148	3.08799656045042	3.54792116451418	5.27197589093349	3.64957215315964	2.90226349909438	6.87406596719326	2.56186349461783	6.06615260563647	5.3068781980671	1	2.8848819538912	4.54567007233562	2.73993199653723	7.07638605195999	8.64542164111481	9.44471552824096	9.91811808681421	3.47343318332749	3.2758994099455	9.49086350870535	2.06580756543268	4.39265139881862	7.5635791511039	-0.265153663319216	-1.7263064706653	10.9047502756056	3.90498848663062	-0.995057933325021	2.99485372560399	1.40468133897945	-3.16310468861812	7.07942799614847	-1.87502297160887	5.91559228208415	87.5	0	2
36	4.82507844904199	1.50503449005905	7	1.56443391565784	4.54167855802233	1.70873741608647	3.66194062479989	3.42956290668786	3.0372389876184	4.99422382037558	4.84094749057537	2.57323323861949	4.11516693855667	6.70680473125668	3.60708185935862	1.53442740806909	6.86232988773305	4.17742598710181	2.76442548907165	1.46022228300099	3.65368613854244	4.75409709084314	6.10338586052743	4.98220070147179	7.9358854143022	1.03908379799233	7.35398365028198	5.01019207233213	14.6289704424409	2.74505577488943	3.33478566252009	14.9403498875052	6.25866199404838	3.65733040256454	10.8029585811381	-0.829949099514145	0.423657590710692	7.46534910200722	2.39889612758748	2.07550296795891	2.48875605670295	-0.00231190774999265	-8.70114255309596	7.58228130734894	10.8169336405073	4.5217542257784	84.25	0	2
37	3.54554298478187	4.35633081574167	4.86548389858499	5.01075943245464	3.53056366819865	5.45041255784868	4.39928612564675	4.19894942699252	1.87083944665891	4.10828515548567	3.79953714060075	3.18161870787793	3.40995673373037	3.40947485412176	6.91244021136985	4.13270877031217	3.81201877409348	2.41622927373298	2.34948931183692	4.71955554706863	1.68734765143831	3.89447059278538	5.83834285320059	7.83489856501104	5.68958674594569	2.27706101559681	4.90501686384886	1.94197830692183	1.64277220486407	5.64932691713344	2.52856536971115	8.55773920129824	4.35390389450969	2.02155241468641	0.703367347257843	3.86613271620222	8.70925869854691	1.01558127654786	14.7088641000081	3.78510462176896	-0.513413980435572	-2.25973261558452	4.65327240704278	9.1270008498286	4.16711670424055	4.99334078890756	69	0	2
38	2.3924613313003	1.34852809004221	2.04974252239139	3.87910661528048	2.62548695674674	2.46554329955983	7	3.28138238525953	1	2.1727557843239	6.46922306354242	2.17902142755848	4.050072602211	4.86399915303434	2.97425690071966	4.11374932258142	1	3.37053008378917	4.99111850999514	1.08471618926372	5.90361022925062	5.34881272083546	7	5.68958749539219	8.95511278582021	5.25683108914252	6.06781028103617	7.22221709826175	9.19340437514866	2.37850229036444	1.43740506147131	3.13509089250748	6.08641365797659	10.9867794083534	-1.38980078078187	1.71183980491479	-4.4413411948813	8.15910968256303	3.43383030323047	4.00026854399625	4.07784345459025	1.10192343006709	1.35328922673646	2.78112580505326	2.01104697095312	8.80765890294543	91.75	0	2
39	5.67002537388117	4.3102937462553	1	2.49059342323835	2.11080244592989	5.41027997513396	5.70838304575794	5.17671633169419	2.43608562961487	6.67030865180056	1.96257074109865	2.68477840126896	5.16817268775807	5.2352605246718	4.53000296476641	5.46888026851546	7	2.2319677830304	3.79681228361831	2.45370550256015	5.21972365104937	4.57565331247457	1	4.07112830920462	3.9732060997749	3.15350643741089	5.44284420087487	1.3283126589127	-4.51509764951138	4.53510339399745	3.50382476967135	4.9696523313221	8.30312240937119	5.8835494773444	-4.24190413580708	1.25608429135553	-3.71379051418984	5.96059360182325	2.52144740186156	3.12885567547354	1.87606348459797	1.22523381890633	-3.91417062159293	3.76647183341768	10.4221022595011	7.76702822345585	85.5	0	2
40	4.81292014768126	1.60179456059783	2.75940331550641	2.23081889117999	1.75063010891306	1.18846513490482	6.34157901962179	5.1647864532318	3.45479085206988	3.86982991092426	4.02648596329239	2.86124373986366	2.80233221085012	5.01993963729878	6.49232396892071	1	5.12704012512694	4.20924947159542	3.21530973958532	1	6.53628487938926	5.68260552541018	3.73504737542789	-0.679523741785385	2.68591346868134	9.64293216706944	6.72247783288392	8.05585997625678	13.1346230048531	5.6955345123062	6.29862543054827	10.095251576072	4.29841643285419	0.668625923076354	4.62273295877401	7.5473978717396	3.99029874164543	1.3377554877799	-3.46839075151713	12.6910165774827	0.0710823625407833	-0.00631955738551424	-5.53017399223347	0.897975712352987	1.03812629380089	5.49588005583854	91.25	0	2
41	3.62263253843351	3.03082064363308	3.46461167099038	1.13389765741432	3.90712494981209	6.31138574479946	5.95522685074633	3.13684694517516	5.32711176257603	2.74732605939937	4.69985171310206	7	2.23419182912113	2.80393900446134	1	3.03758871030846	3.56257375743856	3.31553074764218	1	1	2.68042346440971	6.23258424618481	6.12925009724399	1.74533408122467	-1.72418406656474	8.20628206537072	11.6635936758011	8.97245047359522	-4.80991539961498	4.41047514230983	2.43589927985338	11.0366416444918	6.67475565840217	4.13996354155049	14.7957990375117	5.74013966749665	1.98014415002203	4.92744994587253	3.04700023466972	-2.39538788215968	2.10658974397263	1.35671001314018	-5.21572922523058	-1.93114290762999	5.46083783086963	3.94348829021373	80	0	2
42	2.82753089385986	1.63271373016388	3.07138279212981	3.15057502523593	2.86591691623713	2.19147381232566	4.84511033001328	3.63450984184749	6.50036858028481	2.84388248653834	5.1191768749022	5.59693189868069	1.56499247837402	5.42352478855089	6.05358463877708	1.62395278300008	5.48512387962534	2.67589135325349	3.52385629547353	6.47883748025344	7	1	2.28005441470716	4.5309616273533	-0.0213806898488949	9.11309488342667	10.1591179081786	9.23212760025412	12.7993069355434	1.54787221604181	2.61290922599959	0.538215707797077	6.79398654576242	2.39294833553768	3.61836416185257	0.95187305445762	0.641928615610647	3.08147158597567	5.21880996979084	3.50248975209975	-1.7574226380986	1.46278927128448	-0.45006775123945	5.21355677737132	1.03423981661576	3.12889274596205	92.75	0	2
43	3.62427196149371	4.45867527216441	5.56874916259411	3.19395936177919	5.31789352593898	4.23098459616086	2.85056196723787	2.72372876845079	2.75896668537351	1.75204197885294	1.61044097930168	2.12012169324564	5.33162560882071	4.17029964416391	6.04189697567869	6.75748331669208	5.25217660214674	5.12860565921202	2.17119683777524	1	5.43638894835334	6.78267950386678	4.06192782205639	5.69850678261299	8.20144763848904	2.45589940116562	3.29170833517456	5.76639695175037	8.48379224071182	4.93593577144821	5.26875237357336	6.02776482941298	1.68769300328413	-0.767947544415917	3.26245989921033	4.93374892891633	3.44218236410647	4.34885508727528	-3.17915656294434	10.1369536807215	4.1086220385602	-1.04135797503154	-5.92029992443902	2.23382707450214	6.00885570592367	3.33483214850805	83.5	0	2
44	5.45212282105341	4.10048374221631	7	1.07596288775889	1	1.5953734655816	1	3.5148045256544	4.8867046035318	7	3.52164947957503	1	5.86033582400129	5.61709990304728	6.30757722844083	5.58193095849052	3.91565350926965	2.06452197640311	3.34306216414924	4.18116651192433	2.121629216498	5.3434815342223	3.55957092882787	1.55743665911469	0.633131558530076	8.352246533657	10.5047230722077	7.85450420368365	1.14780996404505	3.82097162568763	6.82350833189666	4.34780770079722	3.25252953664863	5.14841157598649	2.15234564773676	2.85340168519981	2.45170955140055	5.86011069580349	1.71941523158683	2.74274050189681	1.67543598459219	-0.250445393588954	-2.43458232785274	7.73078550391525	8.53055291662644	0.242098445429104	73.25	0	2
45	3.52026946280437	3.79969053446849	5.93208901317548	1.66025704115997	2.43367873262127	4.22792380299235	4.3196222937738	4.92672492527423	2.95904875904474	5.13354817963859	4.69047869674604	3.49692913939722	2.28454720260379	5.64305608708277	3.61568536890477	1.81974458571474	5.27993426518337	3.72956124423603	2.60551811604108	1.8023585542009	5.3233638991816	2.99214344955081	6.24816239457196	7.94042779968424	3.45896090986837	4.76663675493663	6.8337608133758	1.63414712110267	12.0552423479132	5.03822958978675	1.77271388785055	14.2596125398839	6.56115811978999	5.66254649049147	-2.10305816596858	9.25548852492107	-3.24971822034365	6.3519999325574	1.27148776856666	2.72048725828322	3.11999717520012	-1.35838402108708	-2.92254046260962	2.71560383844989	8.1358248597248	-0.404462712490162	76	0	2
46	4.86654021355584	1.22769107907009	6.11854636322954	4.79030217609802	1.37199307119777	2.48308169885924	4.41443781177123	3.429590399764	5.41789184843194	6.83555770532674	6.05671744531483	1.29074156812991	2.74695732347419	1	4.59721594848824	1.61739276832472	3.88004318248039	3.94373553265583	3.81240791649897	2.77098467087588	6.36018509528093	6.20166203547984	4.01239684258719	1.20954797307437	3.62955241823326	8.3320156310006	9.35522888039337	8.83534607095446	5.35290475208384	5.99370307592459	3.96140639037948	7.63758208880951	1.83170593890053	-0.769341041466245	0.592453020622497	3.36534289890307	1.2008440608622	4.0986499888262	5.49016338734223	7.78440243165865	2.01577340740964	0.996595064603244	-9.41133468734125	6.69822640123958	6.8840187711717	7.35421509709332	79.75	0	2
47	1	1.02732236334785	1	1.09765386667305	3.72373742699822	5.90912037534098	5.5643319447784	1.09728427721817	2.78590814166407	2.90575792186488	4.49283906446267	1.56880628363698	6.02529863047465	2.32945447132672	4.40863913891241	6.03822381748181	5.11828370885164	5.60686914874392	2.64719524021815	7	6.59376959208408	5.35053339263612	6.74799262872376	4.75050592540158	3.35114092584341	6.68003843551628	9.127979301156	5.467676471272	8.80324069262729	3.45979890497684	8.5515682017869	2.05454729670073	-0.155334450178153	1.77398614982917	1.73307640497132	7.03085350307322	0.0697376117527536	9.23664889823274	3.59795861146167	2.44371200349766	3.96176360080722	-0.415992904350128	-1.2814570689833	3.660223704075	5.13573875773328	5.33755644379809	76.5	0	2
48	7	1.37558204841712	2.12932052658682	5.05129035605211	1.95654294564153	3.8209663502189	5.97515126774629	6.73676311732008	7	4.7471757306173	6.15317740926159	6.67854102590002	3.17316476891	6.93059706516926	6.52045254616199	4.31155604865517	3.66301762357501	2.43384791023427	2.28614559939901	4.68230862761843	6.09798252031107	6.9400392234012	6.9318821676355	1.55881295864431	4.30742197180703	6.60196152382698	9.37585994592417	6.86317495535135	1.19575922906697	3.72679640489659	5.25050629841043	7.30497049889262	3.2646712549851	6.71881685425746	7.24584305777668	6.56462258978817	5.04266155515997	4.88691562523836	3.76898161170976	7.1883734401479	-1.55468882729647	-0.995197320183047	-1.28442082026232	5.06669560208867	0.677999227477453	5.01363664351188	66.25	0	2
49	6.29943875758308	2.65665880600963	5.29575625019863	1.66866282460702	1.63494620317604	4.80144985844023	3.81437866120999	4.07050396146452	2.19581263670033	5.60148984979144	2.0073793863309	3.23032603029445	5.26070387914752	1.34920812594123	4.82907569174376	7	4.94370852520626	4.05382941173927	5.07785989952016	3.68204709167546	1	4.09398435718671	4.58237903691024	1.63675836711539	3.19641328493038	9.23992200606118	7.81775618788687	8.84956842525805	5.55116876853494	7.15940268426553	7.66377548741109	-1.60978882884598	8.07457270507709	4.39032037041787	1.16916715349917	4.76973142243451	3.18809512543157	3.35585149405495	1.09113295659549	5.63827217542127	1.19057743018347	-1.78365324742037	5.88458698773598	5.87275431384933	5.86063031097872	4.07411169126084	82	0	2
50	3.38321203400321	2.04644642621628	4.50555518860456	2.07427570576854	1	1	1.05014561987164	5.66931574581974	6.90430018224085	3.51444462405921	5.24484719220871	3.49699935483263	4.93507886978749	3.34979732255616	6.99995464925487	2.80304142429785	1.90958345152014	1.13308209536945	4.29015029845705	2.07292323489323	1.22165907263336	3.03971083921241	6.7424114535695	6.72981438729671	4.77010500498008	5.16264419837037	6.75299956000509	2.29804109102174	3.94305822281489	3.26506943145341	0.748842479750943	13.0671622359816	-0.546219503438643	9.41368349290356	0.56688125614713	7.00837290049171	2.11669452124267	5.15479210811327	0.536920484836035	0.875452885412469	-0.000542081710561026	-1.3380137452193	-2.02970334447803	9.07739501786185	4.98639471240017	3.21510605268194	96.75	0	2
51	4.41471094267424	6.29755686685827	5.21269471747337	3.2925001970528	1.19161247708939	6.91340598121259	1.96083825666451	2.637085001109	1.00314224815206	3.63560108569314	4.74348766226608	2.95468736252142	5.63692637879844	3.23332707827633	6.95683917117093	3.34485885321516	5.47796122388943	1	2.20058268593061	4.11113338122323	5.62767755658052	7	5.50827740546386	5.04667115054259	0.426677583458149	9.71928081403696	8.33883283726308	6.01446715331464	1.3991135841514	5.22527210542543	5.9184565580766	6.58174451516041	3.24187882749448	7.79952690090037	-0.218637905733715	6.00956865893048	1.30321258594847	1.24029661741876	1.40607844214534	11.9569994870259	9.04432048687361	-1.13978572132703	-3.63266911363924	1.96594655998568	8.12040292943573	1.92525260245747	87.5	0	2
52	3.03093245875338	3.77963408751531	4.99459058332678	1.26626032922457	6.17165921604409	1.43570605943212	5.07192785712155	2.72666583125196	7	3.52879714641553	5.16865524978579	5.3543095632649	4.43093267478062	4.71112230767011	4.50856238091907	2.09458767561887	4.87175469216042	6.03748806601851	2.43613691556712	5.96062341277995	5.3243629759577	1.1949735448443	5.93282382756826	2.78736279570924	6.60106885699165	4.0411627177494	7.3778418501071	7.118196262025	-1.2817599648224	2.61326945463714	8.15152673353787	-0.787295301292796	3.21897531194658	3.81002306714371	1.15168160066939	-1.99871441020181	-1.56033717069352	2.65672040984641	-3.92627297959082	5.01162699715183	2.2533388033566	-2.37131276822326	-6.47156589871006	5.31160734390053	-1.79880788579366	3.13638731306902	81.25	0	2
53	1.21449359887401	2.89434018853464	3.69555569854006	4.72972521506065	1.29907157585475	5.93480840752083	4.29560591963417	6.13875155279974	1.901130390121	5.10083417062358	1.48883381844777	1	5.13846323211439	4.09416936788331	3.41119396229479	3.10640643682037	3.77969093358072	1	4.13240487370793	4.54128425948609	7	4.08012509345638	1.53270347386171	6.19430471312016	3.77084561423172	6.02114234766062	8.76036285215973	3.88693390879504	1.49893878224822	5.32458713014087	3.75403884168679	13.5168667080643	0.205454501358885	8.58251586812363	-4.30008200383634	-0.0872395494552351	0.353139592876665	6.05620773938888	0.595659069562453	2.57722738605589	4.69044080560574	-1.67134097181393	2.64663951461536	9.10963599858318	9.32977712372694	6.1727394899671	78	0	2
54	1.85384548189282	1.52441848628176	1	1.13537358288893	4.85405501267329	6.14649065062986	4.73322638959168	4.81711254280499	6.19356716719276	2.73692503676655	4.35311796089001	1.11483582054449	5.68323596211762	2.36108603101388	3.47431551729213	3.72158289793485	4.53850637172577	1.51469849151951	1.32025815537503	3.47803751380906	7	3.16200937424961	6.93133627894711	4.20735630599024	3.49753327524581	7.20640697363426	9.98856837421187	4.8432997328686	8.99135029295954	2.48909634405961	-0.358117866256278	12.7318924110672	1.70471308089422	1.16469469130291	1.71073596187011	8.51175023385159	-0.411158761992607	0.283683883228638	3.91981870600714	5.00876629396547	-0.523214342275017	-0.75945945297474	-1.3528039940454	4.73485466127836	5.0197645438976	4.9194936371653	72.75	0	2
55	6.15225090875216	1	3.55146136560257	2.64465109645255	1.57549073236869	2.62575348242832	4.46561019594743	2.55876396069563	4.07940149820808	1.19643949301895	5.11804405491938	1	1	5.23435487554059	6.7208315173445	5.5771748404814	3.80098700381629	3.3358350206521	3.09604647285668	5.39161731005962	3.12626036207176	5.42286808888417	5.51530888930932	2.76019921951845	4.12346996987931	6.42185613835216	6.64875418484891	6.21153465160974	12.3268984218535	8.22819695955917	6.84460615248507	6.64594861602473	5.44711530175202	4.94560969796662	4.57466730105148	3.00990813191155	2.29862400623292	0.131665574019406	0.373451487636295	1.60443096578363	-0.847869730545902	-1.67033900262043	-1.43633926128263	5.38846011119588	-0.947029458369107	2.26805985487073	84.5	0	2
56	1.3962724171985	4.48625218518004	6.50468925254027	3.53733560233954	1	2.07097831617706	6.90394854577624	1	6.96498046332899	5.61866731464936	6.4294966439188	3.46318292118765	6.15084584004711	2.6868375550966	3.05718440231019	1.88725605842263	1	1.28931461965322	3.38512499107764	3.44387079815794	2.82842457218908	5.23075699496095	2.92363085567649	1.99295900622322	-2.91070676069709	9.23165982907433	7.61782962614642	6.38948116116761	4.50067184656194	3.78896655426466	3.45538328873281	2.65994181791756	2.76914901064756	4.06133050842334	8.96939338877567	2.43385213723431	2.80665925427217	6.75672704376203	-2.65799071020142	0.593010605624723	3.15093335662749	-0.135380533205184	-1.76056301438023	0.0759456013491749	8.21367345691797	6.16398761046899	90.25	0	2
57	5.16169931789641	3.14549314590508	3.91580576186712	1.21842338079383	3.35989865192458	1.73933726934173	1.84349835939748	6.38463994702354	6.9255803128132	2.48177077581307	6.52996883972598	5.8088271523458	2.76932791337287	3.96039965690579	5.78232543750949	2.9187176066143	1.93178749676015	1	1.28298255514804	3.62522163099633	4.1787262368194	3.28403315535319	7	3.24021612458727	-0.651867418353143	10.0332271968448	11.1153419531963	7.3885947715676	13.515459475677	0.53049088883631	6.18965518382443	2.55433169651188	6.33419727650581	4.36612823463999	9.29251955213643	-4.51523009233073	1.58229215198133	4.92995020504191	3.15423689653021	-1.35376347845427	3.19066027778221	0.756950596537683	-3.53222277463324	9.45071138491323	8.43220455037897	1.93853798000345	89	0	2
58	2.14592801129335	1.73281938607134	1	2.90067717089914	4.16792798538151	7	1.99375245657279	5.86212261291586	2.40659404454462	4.85929930536635	5.70734860281795	1.30792793056896	3.9855312566709	7	6.01330750243159	3.83946374877762	7	5.07014586462208	4.96409756891649	3.92593580166332	3.72460904609378	2.9672106500649	5.44687745066289	1.76912608491062	4.00504814191583	6.22407766431558	11.0839256473586	6.93255648217505	15.2378870590133	1.76084809342991	3.09346576482275	2.02137911615038	2.22201770916762	2.24931399249868	1.64516126172135	6.18793535900572	0.894557765590379	-1.04320782097743	7.95971167664752	12.476233267435	4.22580203159791	-2.01839045205219	2.27455307056758	5.11543683763471	9.97260172377145	7.50725866730367	75.75	0	2
59	1.41632468655006	4.78541876115523	4.04288988580311	2.09988843038469	1	2.38407833165	3.91896404033534	6.05226060063483	2.0775790645347	5.33520902352891	6.59626867195518	2.76881547564823	4.59191141731903	5.95434960721642	6.7829272966073	6.22586800419175	6.08127252543361	2.49942824049023	1.21305401631843	4.49213193156777	3.00754615871515	7	2.3705160682727	3.76270300441854	0.969800191679561	7.70670675099454	10.6005969501028	12.6194347633819	5.14046932482775	2.66857513605313	5.65761393163672	12.8735898130042	5.2440290232326	8.65766331791598	-1.55109142482471	-0.425931504018759	1.26677895991427	6.05135319221676	0.189265480820606	9.58949748165865	-0.433837206250041	-5.29762320764125	-4.70953665956425	7.90366421997826	5.63831213150611	1.06007002487752	70.5	0	2
60	4.62105353591928	2.98790355123311	2.97984251795604	1	1	4.50948249222747	1.56686942330914	5.7338004965229	1.58670665244622	6.5768730511777	7	3.01724835527742	3.48571959750073	1.06116875570925	5.92062089786995	3.03326577450891	6.36439281176051	1	3.99382695399004	4.41451557364214	5.83272315808331	4.72684119872404	6.14982393385614	0.192208378653497	4.0389081766665	9.07567095629055	5.551448182942	11.3803542729855	10.6952887837837	2.68500173420897	-2.50800832088407	3.84717312036792	4.19405574842314	7.33404398233146	12.6624098622912	3.09931152166136	8.12656346395638	0.60220361253022	5.57446429259069	12.578583291254	0.806661974251854	1.8001449016249	-5.00500230233056	0.614095650036612	2.11688654187259	4.74998459634273	95.25	0	2
61	5.77083384184184	5.06363747251598	1.9901421310114	2.94236807152725	1.301379915313	1.41191561375213	5.23459295373429	3.51580284551571	6.26050082512882	1.61642683173931	2.81318614517638	1.70184744348488	3.9859474441024	6.77834817357788	5.31040318235976	3.22671441541973	3.42414687324994	3.56700281845624	1.69587846255354	2.70345805698356	5.08299842425755	6.88437452974898	1	6.19504208909048	4.19724665220028	5.35926013701252	5.54133897379146	0.942826216614918	-5.20578472767282	0.793127773953249	8.07350372116636	3.60030054617264	4.9556165397939	11.3442696867008	-3.3477711215362	2.08412861741348	-0.225633523053096	7.24892588454817	7.64717785032551	9.09050574827324	7.96017903613518	-0.119829246546664	0.27792355186142	3.49194670602555	8.94879630701053	1.73888012481286	93	0	2
62	2.03393751958132	4.92494926145303	4.01100666861575	2.71301227765057	1.63964260296871	3.30391932787846	3.23674356095183	6.02876396849345	1.70751015912398	4.3452700946759	7	1.10255689850437	4.66305135710297	1	6.58280207456263	3.94428497979692	5.2194702351964	2.39015350734012	1.82834873319474	3.43105191200324	5.95873723008883	5.4375638917699	6.93575702008532	3.29334967196343	1.11293465335555	7.63974781466603	10.4560574004811	11.2271747102683	7.00677429515233	1.58244711716057	4.30824055122785	12.2433945552047	-4.3416903237949	5.3816790721685	6.82112918494648	5.58013456675365	-1.99681703849539	7.4837965038012	2.0017309489933	9.68935634264238	2.39319342638302	-0.882399111638503	-4.9825473616626	9.25511180511083	4.78864630841186	0.801423223387794	85.75	0	2
63	6.24736808999389	1.46141795841744	2.74819246793389	3.75125273484834	2.49800448711112	1.75572460405194	3.44792519886597	3.74301585451735	4.26065484594901	2.28913637992428	5.98603327378575	1.19508771673842	3.11216401041937	2.39801316294452	5.52329060255376	5.80588546025248	4.27239325271317	2.20115535988756	4.83756501055932	1.51421895949313	6.87540371508133	3.31580939017848	1	1.21316791116123	5.40504847022475	7.856757231251	6.87706848313802	7.37951690799734	15.6715734997513	2.01840942898722	5.34907458711178	-1.35819376070193	7.17930820350517	2.50073644937059	4.92145573726031	1.85405437925402	6.64544407151106	3.50720646505508	0.17119582362595	3.8678558183382	3.35680141287019	-0.90025204470607	-1.91974616967527	3.7365965763973	6.95497857786469	3.94129510145948	87.5	0	2
64	1.93270276402852	6.00014660548829	5.56976098019354	1	2.62018091358839	1	4.27758071105585	2.71126044817487	1.51613705977663	1	1.87282999590614	1	3.70627328970545	5.06082738128698	1.54234799884291	3.01122997665876	5.96122096543328	3.2913536611913	1.79229387215833	1	6.82269670306873	6.25292313965543	4.99129185819392	4.52285728063762	-2.37576470869428	9.92231463126828	6.61799817931031	6.72107423687737	-4.76837876843536	2.22769934341094	-0.410534804783567	4.98090103801144	7.74353473865418	5.12848318579648	6.71837983352181	12.2426827100865	5.16955893822708	6.08673053972942	-1.2743436217302	8.43518778907661	3.99776163720613	-0.729134793921016	-2.51233433637683	10.7838606780883	9.40689736308567	6.31950528813014	87.25	0	2
65	1.2963923744257	1.29119977338268	1.776724843987	2.93896202518138	2.96679240067763	4.48136803972889	5.54975740615611	2.26861061408446	2.20601325987871	5.83708193818051	3.93016753972347	1.04035522673036	6.04274950167198	5.76812674990679	1.50116001566405	6.12253293871861	4.04762052620962	1.31868768760413	3.97235059529998	2.79572033745452	3.04891350997246	4.25218083407109	6.78303653404132	8.26069588258759	5.28404991507383	6.13121995385782	5.56334429488081	6.8287919793749	2.61064043346696	1.95015039772272	8.18510953846011	1.71330568744836	-5.15280920028745	4.0181292463521	-3.94904825705715	-2.11641156935885	-1.48373964758311	6.99961983622285	2.33228084740576	2.26616134949597	1.90026739184456	2.04591929195089	-6.12659313449798	5.73062905346328	5.70846108463475	2.70229911234175	78	0	2
66	6.79111285351938	1.36092492082663	4.00672481200928	4.18074285374726	2.84236609534075	5.77513465728528	5.36059608700027	1.59016925862183	5.72454040559422	1.10356775154392	1	2.72740695797558	6.59816657691866	4.1205570401429	2.8416190348619	6.96286605254968	1.30499272157795	3.02843996680016	1	1.90411127184238	7	4.99526774845264	4.07288179664799	4.28579615207073	5.65669119760423	6.91456133762215	10.0997128577444	2.83609079318413	9.08952931445458	5.78744298971811	3.09318586545255	0.779406691028617	2.70383869134668	5.1049127393515	4.38310214489727	3.70061682715067	2.25173945323625	8.02850936563196	-3.90195595600958	-1.30523384084809	3.05768824115706	-2.03169288162549	-0.208624012168083	8.97829058432345	7.49653119902942	5.34927814765209	58.75	0	2
67	7	3.29419361603318	1	3.93016128371757	3.79086424711932	1.5330731675707	1	3.61649063065955	3.92594449924852	4.54404872836877	5.5021830801205	4.11436939301988	5.6922148677437	3.21128295068656	2.45551408828514	2.35333683572579	2.43530939340404	6.92738146426047	4.70056325373844	1.73592970627173	3.90874561599934	5.50118205297541	4.61964340657353	1.5205210892042	7.62761116677968	6.02993899676092	7.31122357333896	6.62721677639118	3.96284523017824	4.49064360235223	4.74507228772323	11.8788209584267	2.67751060125475	10.2703250330699	-1.27488622881206	7.298745585755	0.702289686795853	6.54758221984945	1.10498594076329	8.16413931601594	1.00283675761989	-2.79632999829365	1.01558411947799	6.30383057141882	-1.37120732818324	2.25930447831147	93.5	0	2
68	5.5868947608197	6.29077659739538	6.22574101701312	1.15591860090299	1.18933057736503	1.06264329816443	2.5634738641467	2.02364299648311	7	5.7896577372831	5.27245173026915	1.00582514744739	6.15611934104586	7	2.08412765997407	2.9646580263901	4.50554954942427	6.58810808334396	2.6826525306354	6.42291022993399	4.35820583300266	5.49219542868097	4.24026480161605	0.790481295148208	0.50931889657793	8.91465874225903	7.91623779553515	8.45969726847277	-3.54906804977089	1.6047560674546	5.39432683528771	4.0568061316277	3.38179018386474	5.79965360099249	-0.206717377854735	-0.973160276116842	-1.39425047671276	-0.0509858054597436	1.89010896895931	2.10589637474353	2.20072252744814	4.42845738297065	-0.47748645262916	3.42486585402449	8.10598287083102	0.856555080888463	74.25	0	2
69	6.00352976334373	5.14991298570124	2.36757192805599	3.70139835837781	5.95458824008025	2.94470664774677	4.01443197371113	1.32107241874151	3.35180168789816	5.21584468622093	2.68237941925331	3.83191926634821	7	6.22680692419027	4.34062048932111	2.55255079518207	4.38765692667313	3.33411699393177	6.42127085308904	2.589917424247	5.59049483106462	6.05754530012047	2.56204222113941	1.95051267058808	2.86877529780307	3.91616292258567	4.25447476244481	3.31172602701658	-5.02862200775152	-1.37743667412727	6.92887606754626	1.44176821675238	7.40731024881708	4.7563298809347	6.58907107421404	2.08338832608508	-1.41678519885156	4.91523576338391	0.424334447923113	3.09581187938885	1.24251786600108	0.20566437338084	-2.76165158601813	9.08491071118852	10.5680320911847	4.62221964108385	80	0	2
70	2.65183846905097	4.36846326809457	5.13589797908802	1	1.29781407963031	4.7232200917843	2.71842238142704	1.27624255455757	1	2.22773203341144	7	4.68546118010398	4.35557962681771	5.17905439974125	7	6.12365403021002	4.7482866049216	1.60837080198179	3.75795353794712	1.99850596931368	4.88775188217742	4.55933972737721	1	3.00413047794447	-1.67305412569798	10.9671404295181	7.93983651315761	6.92837912141059	0.121753703406142	-0.321585472970338	3.58839440097017	2.29323117410522	0.0557892276413862	0.519627215340985	2.77205643464893	7.80777929155669	3.53542870037535	-0.629258309659342	4.47223390424936	11.6194057582396	10.0168898279262	-0.0817704258107214	-0.619192976801501	7.39974046596615	7.68557536674718	1.86834774020051	93.75	0	2
71	5.44657665132832	1.93035962944961	1.68215259248937	6.69406295718434	1.90223892901836	3.38546561338187	3.25808258923881	1.33284878164778	1.83552871695163	6.66858274490525	1.18093563755846	1.07389617557693	1	6.18864021185512	7	4.78089262558204	1.94246537411994	3.59291183405598	2.28337314905087	1.27898359245039	5.1469575078942	2.81389490280497	1.34808918887394	-0.0756532132651454	3.24579824454975	5.75361767153626	7.9623167580158	6.33578070872996	-2.84556101045023	3.98477633892016	-2.93046720412476	2.13887086007516	7.34625013284492	4.74868489647089	-1.53966578176601	0.00822379303578422	3.28705177408609	5.95968051625851	-0.140941844141587	2.11785001040881	-1.10292863989325	-0.584932540510932	2.54438386218683	4.26643605532928	0.987454424612625	5.24994271571497	70.5	0	2
72	5.42436928746532	4.68731709999256	3.99884324096373	2.20902411367966	6.22198775484089	2.63432212768487	1.97233236891553	2.56066788869351	5.84102070300223	1	2.52764722639036	3.5252274814015	7	4.98485065838938	7	2.30461824898056	3.15820489542729	1.98124580060046	1.2727884676774	2.29652960536651	6.64475880200234	3.04779866626964	5.81786162678512	4.05040463081676	5.74989174946894	0.486162248054083	7.82121071614563	4.88105820943361	12.0443635148138	5.27088577979378	4.15831552278592	13.1264842527862	7.37156818260347	4.30128852389163	1.4662502367395	11.6616215109844	2.66659007006002	5.6812717313055	3.37740150702236	2.81071377450978	4.83431077847193	0.554966949561509	-0.256396838466247	3.99405485425814	5.61168014458653	3.58634306544067	72.25	0	2
73	5.29469486530308	5.24346664639943	3.6371019269994	2.63152269894117	3.50382589554907	4.5526804026709	5.25371069717774	1.37380794115514	2.50966287379408	3.89100902091734	4.94266912903264	6.32955904978733	3.06238071640722	2.15638048350791	1	1.83632860907795	1.33659594176448	6.2080369837224	4.81182261266254	4.63725825172499	1.65083706923061	6.52602197718817	7	4.81169203196088	3.62587873400529	5.63379783371421	3.77679069615373	1.99560368571009	5.09330561531344	-0.960913927211547	6.36745534857869	8.01645393339525	3.48532992500058	9.51504387648494	6.60108690609526	0.350390837550149	-0.247408872907936	1.94327909116057	4.66124875382	3.56151219849807	1.90009928614015	-1.5115985260323	5.79487217148855	5.73623661874318	-0.263707015183091	0.771136655440835	55	0	2
74	6.68622846091817	1.91889904270092	5.11649430238157	3.88549884066048	2.53734818684193	5.84060427524102	6.39317698017349	5.40872811089199	1.83439466549639	4.70994363450782	4.39301277269249	6.58488335721058	4.68188766871832	4.38887179238426	4.60439543834809	1.36419715997989	4.8808607759821	6.39175862807242	5.70872276903826	1.44075348558668	2.26841952233879	7	7	0.640011292970721	3.40861920813592	5.96599719310265	7.05127047647285	7.15108949714145	12.5601722531579	7.35683009722569	9.41172561155795	5.66171307715987	2.36537615181381	1.55782858710577	0.600317022219496	3.14367407946084	2.6928616534639	-0.378470261970967	3.67853052493208	9.62706106843259	1.68672892098409	6.55292196010547	-8.87733818488486	2.27140449366768	7.13486740587052	6.86663917002703	66.75	0	2
75	2.43175944632672	4.22623960435217	4.81407237086096	3.0266396679355	5.59131034735649	4.07756357480027	2.31701565090618	6.49588631464544	1.2962060991014	1	1	2.71928273010199	5.92048063786484	2.46980922636865	1.01644554134838	7	4.76467448775427	6.55078895773827	2.71413879474376	1	6.63652353545609	6.63271346956527	6.7477238670389	6.09248471746548	8.8563400847993	3.08114182039507	4.41255070750011	5.71164642328207	-3.21962210845745	6.58091710719857	6.32592084632022	8.39646194073245	2.02276833064341	7.02499677043914	3.19114333438793	1.83108954264732	5.83773388023615	5.84493431683917	-2.8486316941216	3.34381089951277	2.1148076638455	1.70088964006078	-4.69430134024505	10.4702723961668	6.95930742557132	8.57623071576788	56.5	0	2
76	4.31111138911011	2.51695117945	4.97201698286748	1.06112793570185	1.49330731962862	4.29190206646384	6.6359775342192	4.66690152696044	4.4058828424315	4.24176967023277	2.0771748114927	5.54400760756529	3.76491408640975	1.20587875358097	6.78486628179306	5.34630717197135	3.39796469061191	1.67013985309605	1.48007996271812	2.2561603025429	4.8008698337341	7	3.81286522903564	4.91295391632006	2.20266103121773	7.09349566479557	9.62774043531459	7.28858715532274	4.13188500959036	10.4092241691507	8.66913788419128	11.5773467381305	5.13824279222383	0.279535666872916	-3.42605397473375	-0.127961665583877	4.27415431590278	1.29834849478814	3.09144268474637	12.3692687294005	4.17846637084411	-3.14230483047161	-6.84008067993797	2.67813723541521	7.92031779589236	3.1747165301963	76.25	0	2
77	5.21121079877302	5.13831702578745	1.13767661577453	2.78017995967078	2.00176346693594	3.88162599249963	4.95405507314777	1	2.59722882207476	1.05590731898375	5.79112891352277	5.53550590436838	6.57405606763197	6.17231204056517	5.41818146055675	2.20235157776633	3.04510974111711	1	3.62542758009576	3.1571733457002	4.78633007774303	5.79151313457018	1.84112661554335	5.44206571340008	3.07848241637289	4.57791551801551	5.05858476951999	1.64201668656804	3.53386259151199	1.5763627492661	2.05844469944046	4.1611658832252	4.63048993906015	12.0644146438189	-4.04600909332677	5.03598128200104	-0.79039253086922	6.38119895252919	6.66460868376406	11.9687749529534	8.39225025120277	0.137475468618896	-7.97561285926545	3.2450949764753	9.74969193724992	1.29159666942194	75	0	2
78	2.27794024812585	2.18891865786315	1.0919821567952	2.38548971145322	3.61945933543814	5.84606011548824	5.45691793338014	2.49926742181556	7	4.91479935688475	3.42192815164207	4.0955715574609	3.2245029025391	5.98268173744347	5.25870852237195	1.93357853895859	7	5.06372651786628	4.60141770395565	3.56792737411238	2.7143901385745	4.92986592073562	5.84569659252625	2.59203986312236	4.49987826851921	5.53451857652069	10.3925317101518	7.15513729531048	16.192506027974	3.25552607889085	5.35645298466627	2.40089936922108	1.92234779485418	7.71222549947758	7.80243991374042	6.34702612528812	6.28134613269226	-0.812670212537544	7.98202743632604	11.7313963027708	4.01431342792369	-1.47889725737907	2.34917185958004	5.47551157045773	10.1495202534896	7.16059287692984	64.75	0	2
79	2.31515833109362	5.73216980948629	5.77457444263204	2.39940374216402	1.14206682088553	1.46120953449623	2.48823773220246	3.5978264805224	4.00235059596584	3.59171424633649	6.37508264628152	2.29319550153156	5.06560175389925	5.0154433821317	7	3.29048357806889	3.37755825296675	1	4.2984595910349	5.12935406891987	6.9076743590244	6.91466614453675	6.03822593778179	4.45534230652364	0.605836517948501	10.7011661469252	8.35920059050782	6.39756993016849	6.2110204147198	5.90331436823692	7.02090325619093	6.47968128995275	2.95972996817511	7.3265372139367	7.94919240995064	5.1218862556839	0.672992177293357	0.366078620287627	3.8926215987759	12.3123170481215	1.04829755647406	0.0788597808276871	-4.49821211581567	2.0135359826539	6.68935113530051	4.63755575559698	102.5	0	2
80	1.96741374319622	1.76928239971951	1.20104428058638	3.30803945392836	3.48657240426565	5.26809022911379	1.6053910018612	2.95897617638724	7	2.46714819996772	6.40521200259661	1	4.21409701989647	7	5.12059200260119	3.6490344887854	5.99897326963294	2.69062351296545	2.16281888446298	4.32392228459269	3.53673443978722	3.52153705336387	5.80194188081415	3.83817978332239	4.33893520502524	4.6423416828905	11.3865264561938	7.21461655181696	15.8617971206785	3.19714895920973	4.27771171284529	2.00484286323752	3.77525931512103	2.06890852253823	8.33287242462643	6.72845763877628	6.76890003877691	4.1229953837196	8.06493025269051	13.390438890063	1.89952411649916	-1.27241286975682	-2.71567913784533	-0.472618180163727	9.21278700803622	5.89948707498816	83.25	0	2
81	5.2183995281053	6.16943259030195	6.52604296345209	2.0755897445807	4.21606694845337	1.70955531510445	3.51326349741918	4.16707304153822	1.53034139229401	1.85821359338485	3.48255397269962	1.0183634608794	4.45985653907951	4.01622105083079	1	5.36466900332739	5.64153529663743	4.31922133566517	2.32240759282642	2.29808236605516	5.84342003895917	1.26111145106061	1	5.19652369998039	7.45558791572903	2.02177024788038	7.05262102068262	7.01572555762412	13.9084545445674	-1.61480763632385	3.92188198952287	5.51904011560777	7.9767918459351	6.81181267976062	4.37439794245343	-0.324667548881914	-4.79265615371771	2.46181331353892	6.58045978710691	13.2766929937934	1.33296128110213	3.14128834477203	-2.7067491376214	5.1036510996016	7.71249445493471	-3.60103097780188	82	0	2
82	4.66662014338935	6.36881185318603	1.14970257635086	2.20040074130407	5.53886298135715	3.1289699624447	2.48361064923842	2.37602819289003	6.37347653709646	2.959007089165	1.64953831471934	6.80462287805006	4.75377007858632	6.97816376355927	4.79426194475832	2.99913819041262	2.07351761767956	2.12940776371716	5.16628415444551	1.72341748697268	4.78944044852696	7	3.04102672574053	-0.375458473248977	5.70117980960871	4.79477032024801	7.98206308018771	7.75923954960446	12.0252593716658	6.07220505606914	7.82229186346878	-1.9669761765733	5.74863007064849	3.4142234861008	2.08791857758435	3.1582364373608	3.599798564938	5.69024556150614	2.37911840786145	3.11802821061245	2.75033936344121	2.42413732727576	1.51993035475934	6.93371199675858	3.58628944102219	2.54447090317345	77.75	0	2
83	3.75750003000809	1.88728757776347	7	2.54597466693509	5.7496367586776	1	6.63119763652246	4.91637089691272	2.71908135688614	5.12111403323212	1	1	1.67276910598915	1.07464004061605	6.4786948583933	1	7	4.3999057428026	2.00446436358805	1.36084823089985	2.60603573306251	5.5839766256686	5.98344401031888	5.04296533641151	7.48212754523939	1.58676554623705	7.92230823912512	5.72570566968211	14.2317711657481	2.72748549656374	4.00434797951568	8.88879937043943	3.02459215229232	3.9548576472756	-0.878064153977519	4.72635910910313	0.287974144003544	7.02194533629143	1.53889844009493	3.27186750237429	1.90782368702203	-0.0321628424480959	-8.73015568866806	9.57315772802005	9.39654082465681	4.08627846706301	84.5	0	2
84	5.82634250933596	2.00776934962271	1	6.586690474382	1.76106125486823	5.32018065295103	4.45571599387642	1.49039767123548	3.38851398721163	2.89519265948232	2.13048074001033	4.46567179257157	7	1.03752248129211	6.70802542544902	4.85167671369069	4.61102715721071	6.13672990098911	2.90700761494085	4.56667995178074	3.98723744141731	3.63517798690464	6.69635407466278	2.96496888068937	3.78028619239936	5.40431598912427	7.20617373948626	4.85736448114925	8.26383055342233	1.23532274990981	5.84631522237199	0.0838077546096561	2.93487656479557	-0.228085459057266	-2.75439905522432	-3.16755903693397	3.07552485827189	9.5978983702142	-1.02046410951503	10.3731072785752	5.18430488233654	4.62279957785326	-3.46562937102872	3.70154481768782	-1.66115714224366	4.10827064939542	80.25	0	2
85	6.59640888389412	5.2797665445458	6.64465604610824	1.20053924421974	3.9719970991428	1.29877192955314	4.44352533288449	1.83314844713459	6.4090297427565	1.0984888660508	6.07072592979992	4.98336760274469	1.16479655210013	4.97631543226089	3.13370352593262	6.88910824040461	1.08755520785867	4.06841669031	3.63742068069163	2.64753053937729	4.44052199348242	6.5504397573495	1	2.50089900589857	6.70887333068962	1.72455387858869	5.92840381185179	8.46625623519441	4.90755599250601	4.58162574658424	7.14861911294016	4.55710845081188	4.02494509091972	6.15082741557173	-1.29887240513582	-1.39275856442319	6.08927816382964	-1.54686174161512	2.70687798378512	4.73204466117839	3.1496883157103	-0.802390444038713	3.48643115170479	4.4899155660419	-1.14060315749451	1.34812145150746	71	0	2
86	3.6912913029382	6.93579147611745	2.2980553760184	2.21073048505042	5.67286891627365	7	3.14141830582361	1.01680073466793	6.55301993216603	1.80751885179122	2.1849468886724	7	7	1.99507118643062	5.60705814668728	6.54617761504585	3.38540763826156	3.52117903872795	1.94921696799688	3.4369934473447	4.55531734823765	6.26016987835441	3.67827269810501	0.872412058688679	6.38172370767168	5.11069253909254	8.66073635910471	7.11720128065862	12.4231448178458	1.13417289868831	8.38013714017271	-0.86620940341569	0.306122116888897	3.55943123359596	3.13588533437552	2.76057534098133	4.40830858669301	5.47573705382518	-2.22629956182422	2.29173933610036	2.35129549486918	-5.89612834257233	1.79055165043286	6.53389460685215	6.72290940677492	3.74295923943865	64.75	0	2
87	3.88902289604056	4.67815559281615	4.80943395724122	3.26690755650598	1.9988333965657	4.73225071198354	3.38754347038632	4.28022960515518	3.38519633105766	5.84623015372428	4.50906364420477	3.24395301447068	3.36183143353663	3.37962538740602	5.66526991153174	1.17727051084164	3.90686638062199	4.71358363046043	1.6292355315394	4.15242815193747	3.06094786930236	5.41375250391431	1.52166017713387	2.28408204166622	-0.0355858085049834	7.88789146917422	11.8225338634231	9.43317249183097	12.1959808883693	4.92498964865837	6.9028522652606	7.00483079355491	2.58534947892714	2.73482273680278	-0.40448881556883	5.31077243894342	0.029752464284144	3.45578872925643	3.32816508122732	7.33067619130908	0.414228260381818	4.43036192304974	-3.02621389191647	5.24301003071449	4.73724555333308	0.755167818101834	68.5	0	2
88	6.69123637910603	6.12302052214184	2.03230849005311	4.26537738674862	1	1.99103592202312	5.79854976824539	6.54548248863809	6.7505204974173	5.24390547682902	7	4.09764497048186	5.79082395085682	2.7392836081934	4.14375331285295	1.95751831735544	5.09083593339087	3.57409045905099	1.29159395960663	3.0745516216326	6.86594016566388	1.34051397856324	5.65538385859281	-0.14122830594945	8.29846190527265	5.31059908313833	8.07412256314085	6.76313805470839	2.73213522851122	1.76365001075678	5.85545036343626	0.0386005293846957	6.62509576675539	6.68208996283725	1.81262551392054	1.95060512028136	6.85113618661583	0.378612724524593	3.88104974747809	5.83002973506579	4.5425412254002	-1.81216360594546	4.24615774714528	7.77615522357997	9.85092322200164	5.36290608487772	77.25	0	2
89	6.88265507182563	1.3572417624801	1.76506647978092	4.71986863994138	1	1	6.98340303335034	5.65756951516435	7	4.22496021325874	1.25870042332732	4.86430200382254	4.02039812559416	7	7	5.86107737950242	2.45545349018087	4.30144014468465	3.03828866296355	6.13054717816799	6.40354724879029	6.81686574048445	7	1.38043482545462	4.05676805557097	5.29651389185305	10.4188774148871	6.47543423763886	8.24697965928475	4.03861183875925	5.5816018623204	5.98973066968788	3.70730249204338	6.53394071051999	3.43247395155548	9.98170596462738	3.64626204851382	5.91853703932952	2.33172082134541	6.63861262309401	0.635566936453877	1.3429929572201	-0.662187107408704	8.74707228524532	0.746172147130329	3.3813873201153	70	0	2
90	1	6.64483129061132	5.83654520963776	1.49565794776211	2.3338186086229	1.58063694956717	5.66975976633901	2.20181800472988	6.30927270964297	1	4.72251233016237	4.17816902954127	3.94100947939268	5.7945322117567	1	5.7966915827922	4.13506686551469	1.11402842127315	1.81266153060996	3.58527579824987	2.95876742146253	6.85686773247593	5.34084569349476	4.49926797709913	-1.67546680940124	9.97624403807748	5.69659301984377	6.03950233189452	-4.79423597093077	2.55246107614201	0.290285250525261	4.83462881677188	6.72570361472635	4.9777733405669	5.53232261006851	11.1640111783363	-0.737585120044448	5.78221274084731	8.69304849419322	11.405130613088	2.69785862619142	2.62000385599348	-1.24740374706433	10.4432752942662	9.30301219515768	5.03448611957308	65.75	0	2
91	3.00455490774792	4.40561286554984	4.0220539346196	2.24933442428613	1	1.84961921099562	1.5532134118066	2.5265761450083	6.71827667472149	5.20416861821846	6.23065684955734	1.88283849307807	1	5.16784877489087	3.54600901958584	6.74201083117409	7	5.41787846700137	1	4.07014506828717	2.12524581991968	3.84225437516145	5.55513257876372	7.0737971534961	5.45390290569543	3.54791734620805	5.01168508288143	2.63340956310124	16.1290162703269	-2.90322452864778	2.62927924633699	14.9487135962421	2.83878677501045	-2.99899891411604	0.271152419224546	8.16005868251615	-0.155001670053085	7.68214423426374	6.8720977318926	1.10128783555595	6.03171058431614	4.47910836721727	-0.0912455715517108	10.6435136120475	6.22498303775174	6.9815644706371	80.5	0	2
92	6.64667946234897	6.97006886149032	2.70004205809358	4.62067516714876	1	1	4.92067873699173	7	6.59676948529594	5.39049962189376	4.65126875341891	4.83362412600264	5.7333874249077	5.42120472517437	4.16401618000808	1	5.71254018223212	3.17815147697254	1	4.69521367933616	2.88278760815394	5.86461103298054	6.46137682626301	0.778279157438013	7.50707628887128	5.65476866890574	8.20601420026358	7.20003531405272	2.48179815989221	1.93552213913656	6.4994963610323	0.359105575698231	8.329371116185	6.72667002427445	1.63259923091572	3.0883694269394	2.25227943636633	7.25962697430279	5.7350509932839	6.49669182543568	4.63980428960951	-2.05783211753073	-0.537643010904758	6.32090447355268	10.0693520107037	6.06660106570285	72.25	0	2
93	1.99063017017434	4.24548523060353	5.57934741280407	2.62054707992923	1	4.03752276127015	1.8210325059227	2.89752504320714	2.00073478839603	7	1.08949408453508	2.76522809319607	2.66938796210783	3.7465018873493	5.39545249813325	4.74687628125019	3.78797644411557	1	3.32069903324928	3.77659061095784	2.96614820203006	7	4.70816224634777	4.68259205263506	-1.95308975134504	10.1489264346914	7.85672665168102	7.04641672429682	2.46111204481319	4.01745612601127	5.04317604918517	4.34626544669433	4.38177363631338	4.88202406053616	-1.16081640383632	0.9867574057689	2.92681469067633	-0.113269939471055	7.77092457475766	4.80920320032153	1.78168362122121	-0.661982509283527	-8.46263295857774	7.11525839091851	8.36948296815822	4.2384528437913	56	0	2
94	4.31606470022549	3.34860696523827	3.51770451700516	2.00641438502492	1	1.31903616957574	5.18231499132632	1.6709889714719	2.12828752824418	6.72675757586265	4.79654913010181	3.02890542714624	4.1828932662728	5.67797909838291	5.93191861631894	3.70610710090636	5.2429910941964	1.1892863738833	3.42319275983375	5.40890646185496	5.44413056146906	4.63904616308501	4.39729697338945	0.654584109272059	3.8378462744105	9.21261162775982	6.04682297140265	9.5925204234656	14.4412381544188	4.66458777603261	-3.33519108948692	6.42506792945016	4.61040889393966	4.96231189929489	12.2471327974505	2.80419274127005	8.49451409833027	0.649379304114683	8.09264510099158	13.4925729958766	-0.412190526631966	0.392704211782931	-2.86294710359998	3.59887122341461	6.20019771284346	4.27244575157053	65.75	0	2
95	6.25979224718913	6.18213821635986	2.9809970828242	3.41881260767589	6.93835596801087	5.42283527317524	1	1	3.26650641515494	4.68937814490594	2.71491637388103	2.21498468057511	5.47303261609828	5.50324548620995	6.65852483910923	2.29723158949314	4.05024490464103	5.36877353186655	5.32797260827667	2.02604916384193	3.10901868168719	2.34871423077483	2.57859108979724	2.00338596844706	1.95845568134837	5.122510594165	3.54925311314118	3.62227775439044	3.8352026256256	7.08463475279211	0.353170947714699	4.56835359893102	3.29805598383664	5.43594068167949	7.23867644818225	3.74965417953536	4.50159239999716	4.16021467066508	2.8160721970802	3.04162797556348	2.64367504768625	-2.6912653881456	-2.02121970823016	9.48673405361594	7.92021245083318	5.32286714330198	76.5	0	2
96	1	1.98952167221601	2.9023164273648	4.20198854184822	1.99140556322184	1	3.57234986905623	1.37056214409556	5.26277415224306	5.71192276785323	4.36772256504883	1.56680407282594	1.61459355536671	2.32066399663148	1	6.5085371619039	3.1369879386257	5.60126233327746	4.0160612313437	2.66426854193115	4.70250001384704	4.02312593359216	6.59821744761929	7.61216266272413	6.06020703844449	5.04970093474812	5.60523014598567	7.27116624175119	3.29963350553823	2.16773022295142	1.82260142839635	0.532904654338908	-4.89413562862983	4.13291628418196	-4.11285293365818	-1.36950910268205	4.672125201863	-1.71984620912785	4.13564832248403	2.96285085782551	1.87658912457157	1.81339821813668	-7.48940027591125	4.54313535836274	7.41123624330018	2.49997414365656	86.25	0	2
97	4.0494617241743	4.99075516556875	5.45180405117194	1.37215786239396	2.86078884859463	2.5466889761974	6.6601498097105	4.21650244041637	1.39506989199047	3.586714880772	5.27574316539934	4.62346092964144	2.24509592332783	1	6.90974278792952	2.95280938186645	1	7	1.22664180164476	6.25885530615231	6.70828415021112	4.55267770361999	5.03245701810091	1.77756460375626	1.23874893209214	9.23024068848192	11.223799725137	6.01850764223092	17.3792050372749	-2.76001589236431	7.53608292192389	1.52986167277329	2.5035006567108	9.90496182495449	-0.301033299736518	1.13168742120711	9.05868629288818	0.398578148965407	3.448255702929	3.97230433741763	2.52788715543896	-1.02199867593808	1.67390450578584	11.7265089620691	5.53462599890749	4.78981135414384	68	0	2
98	4.63020595343732	4.3246389374271	3.95507814046868	1	6.57173632941546	3.73259545392221	1.54072612239835	6.53252278976524	6.57368183360633	5.51649550383764	1.90728725631142	4.78433070032926	2.14232813706305	5.47365062562521	5.36536702885374	6.21112561537175	1.4968239616659	4.80387804928517	1.58263783557019	1	6.99718220516266	3.81950711803208	6.94259265795488	3.66998984335133	7.46345648684193	0.636246523436663	8.05214021732855	6.22180523488594	-2.09568840126805	5.8442869417845	3.10077951247993	12.3806496615131	0.792174776541531	3.85033216057268	2.62797142543588	12.6474864704503	2.08464657657647	2.52773442701807	1.80326170818144	3.30423076618269	5.63673460176561	-3.12788388163754	4.19474958904281	3.85427812120676	5.95664453942679	3.17677954062673	65.75	0	2
99	2.92987526157732	5.39335955721502	5.77774094202269	1	4.0028795335157	6.30685536494841	6.05021450867663	4.15554687994532	3.32600253270864	3.54022888865954	5.76786114679486	2.90642003516106	5.42347540197388	3.05842221365262	4.05495249030858	1.9426190974073	7	6.69303916449181	3.48195594448067	2.67810584460904	2.30243066671171	4.85015440634611	5.23746916253646	7.53972374246249	12.9901000357027	4.98923320744662	4.55137619728475	0.0649967634211231	3.44541159281172	4.70198578973258	3.39241341335365	6.98600541607963	2.55744279277555	10.8623012521474	-0.975145976849255	7.86437092786822	5.60205774904142	6.62837587695604	-0.146441484100436	4.55497093115027	1.21911726180147	2.30394536223103	1.83582610077152	6.63009350406411	-1.21027998269354	6.04038758020413	85	1	2
100	2.88705101111922	3.46736970123193	6.55590933602138	5.79465206936818	2.04439295349923	3.81693107325366	1	2.50315654728353	4.28394612429738	3.53946064009476	2.14001348447031	1.22529644917951	1.98272587380699	3.45201790262916	3.31412456076336	4.95100736593842	2.62271579634996	4.6376890513467	1	3.63100809127231	5.00289112619998	3.45497974976151	4.63040097553073	10.9773645911475	3.97764500106317	1.70956611858067	9.89033484664567	6.0090669028657	1.21854452652701	4.93699710950843	6.93906387895708	3.87141872626105	-1.90464972775226	0.708089027758083	2.53249886810475	3.52519610744759	0.955780596424755	3.76116381561127	-0.486406361325593	-0.341808478118585	3.97821499419595	0.293385416461102	-5.1650571055278	2.16709150384574	8.22781866254923	3.31271946369931	82.75	1	2
101	1.38624988590665	5.35877907888098	3.15195825737322	6.52437428570658	2.98482151240358	1.35732309746954	3.40204552301259	1	2.01662669316786	5.30778821300526	2.82489198730765	1.44881634327766	7	1.86456241443363	6.86947033686693	2.04534417768057	2.21003963603267	2.79578157267492	1	1.21073209262344	7	6.61287645565392	3.40273574228017	2.92023260991895	10.2766533043831	1.79515320039953	10.7719112809628	4.37516606223385	5.40259640633197	5.38804990686213	3.69181370275019	4.16490228130383	-3.91300125828177	3.53279025364178	5.7313683720426	0.242126845409686	2.95642660515598	6.36731684699688	2.79696973428771	3.94232484474155	3.28860221936727	-0.325861995830002	-5.7207029048524	7.722611902484	6.4467802476466	3.61655459892847	75.5	1	2
102	3.29196308211359	2.5746499370928	4.01764803174715	6.41084696176753	4.9789764439465	2.33908798217816	1	3.24520962336758	3.99233579067937	5.13063100085991	4.53481866770101	1.07168096484891	1.68362947542786	2.01175949702106	5.32529846203946	1	4.57376978367026	4.12171986908423	3.64688804708043	1.84340309085476	2.04852531771848	5.68300920343427	5.44288417344711	4.84166760632661	8.48778939713464	3.45480733250077	7.93162329205034	-2.73667951899855	8.62333363629335	6.42469635062948	0.691978915482336	8.40650184242701	3.51268831462629	7.99068884860553	3.48893215080179	4.57649338751329	0.735146766632923	-0.311102883129421	-0.339423169864985	11.7988757862625	3.31690732918494	4.7157055707441	-9.88637062133751	10.6575182354339	5.58940614164858	0.664249650555714	95.25	1	2
103	3.0650219428485	4.43238470694511	6.98398240381539	4.57333292746	1.91549022410189	2.2008762676167	5.7525972768918	4.61515448768294	4.70862953020522	5.78380131218836	1.95938138419683	1.17720408582043	1	5.25382033566494	2.99528864393959	5.43667699072154	2.31948885446159	3.31653225987557	1	4.08318736421908	2.08310353133962	3.9970955980029	7	9.94751446551281	3.63519320847281	2.58029770002998	10.3540492423806	6.83373714813457	4.94172021105392	2.3213186945654	5.6784094296341	6.64555923148501	-1.39569923169777	2.26308496092193	-3.38111339173569	0.69402571862009	4.69359640995707	0.529207634663791	3.66995063253563	12.7138428719521	4.46842577109496	-2.92874949647604	5.25364829502021	4.81488543227452	6.78487013308463	4.21732470986639	85	1	2
104	1.83611028179916	1.54176093672436	5.59621685206114	3.02343793479858	1.77304926423814	1	1	7	6.59893257298086	4.14491985522661	6.09996780517198	1	5.7966828693962	3.15454939407305	6.39028203622923	3.67693779905684	1.46335345067149	1	2.37367496652754	1	2.44844251332302	2.3462031977099	7	6.95286967499876	6.08983592864807	5.63820506672078	5.35335499868797	1.26830563526416	4.57091191124422	2.43705221696758	3.69529269979417	2.0508079943092	0.117634722351995	9.74542874881874	0.500831149302848	7.60584915342267	2.84825637538799	0.670641296661614	-0.0122125578910424	3.20805395091671	1.10612405691079	-1.62332162133529	-0.801399914000894	9.84956140283207	4.74077015894765	2.6691993160516	100.75	1	2
105	1.38307422814015	2.27337155723829	6.78312987536569	4.75322989473227	2.97089177214662	1.45848269316201	1.08038860520389	7	2.0800974904472	5.57088504268318	7	4.11501178234905	2.62406276895248	2.29341782044228	3.44567635265309	1.65580445014075	5.94150889831441	1.45707290740601	1.41852028655902	4.41575011107119	6.62206913483736	2.02105734967952	5.61460469326559	1.69928577021226	9.62452149159326	2.66475730279596	8.3207333922167	1.64866773847448	3.80157265938584	1.76239562064698	4.38819713745301	4.44242535113509	7.28875944054711	6.55400096021245	8.2666128276162	1.60957479104614	7.4194546366113	2.81591507370776	0.341716164930279	11.133820081624	4.43824672976864	-3.00194155717275	-1.0475733289271	5.55777560798946	9.24785836643037	2.72755842989018	89.5	1	2
106	2.09267559518651	2.6125685957294	5.032990972336	3.66187916273642	3.42243945008317	1.34973461664366	6.20748023607588	5.50068971554823	7	4.92631145570755	1	1.37527580881787	3.9807505347509	7	3.79220323009766	1	2.86317464366067	2.23828795700532	3.49010918822869	1.91902482698929	3.43824019736034	4.98764470533234	4.69457857411954	5.71519481397525	6.68546627061951	1.53141338740383	6.20163182749851	4.0010491610838	13.8974284749585	6.35658075253586	2.89263884580373	8.96969216155703	3.37414241797232	3.59358480332726	11.0443158537808	4.87801152204249	4.30228919568022	6.80562573059863	0.855154769755542	4.1785826501513	2.1121062491898	-1.01598776735094	-8.89461701613025	8.75595738406957	6.00888096973935	5.03088153780687	89.25	1	2
107	3.43862424263699	1	5.20557442157999	4.76789469540102	5.66854346110916	5.75056733794505	6.05126755671211	6.10625771103234	4.05034992300386	6.55625907457233	1	1.67828561311463	3.53932329010008	6.45214791699129	4.90721419133167	3.3749768018781	2.18647548683493	2.34332884607321	2.52709037445288	1	6.16158894201707	5.41156738869888	6.36522456991255	6.54807481795097	6.06345371162099	2.8475993328293	6.62891471135221	-2.40299917343471	11.1518933743157	2.00475004649801	-3.67332829687763	13.6587349774967	7.33406210418849	5.06973836251495	-0.365187812704736	9.78793888022516	9.55397625568478	-2.06416204343977	1.10548236877224	3.76041429051141	3.04265275884535	-1.63780635612532	0.482573216397545	11.3620543129236	10.8012233080922	4.93897325526753	94	1	2
108	4.99257930843172	1.98331456479556	4.10724519486478	5.58496619587645	4.5342248791567	2.5444720861358	2.16006173173095	1.0242867762167	5.28498343028971	3.48824100523816	5.07931244264458	2.79048818189911	5.40391439904557	1.97654484617274	4.93235124125227	4.01407731530983	3.79079972207998	3.09904833383068	1	2.09599232676242	2.84068255184274	1.77574950391527	7	3.04729206768144	9.55134446767148	0.518627528088005	7.23704825724197	-1.96743838066384	0.735774387758368	2.22859744026449	8.7720036255179	6.55862812451874	2.13459367717053	1.58819779930295	2.58816878446171	2.93211074639245	1.71681067046381	1.1610864236045	4.53711675891471	11.7645774855744	6.68092111934746	-1.88411391705043	3.30284720607527	2.35184719151631	10.6482030637746	0.795640776114704	90.75	1	2
109	3.99665927260114	5.67263419260555	7	7	5.81665557674017	1	1.88068396815561	6.69273861607832	7	3.65810448702646	5.05878318266153	5.91196757136585	4.12884377341246	1	6.35833104717928	6.08950662150776	5.4236946551815	6.37139119361041	1	4.4244887061179	1.62410165489641	6.5730535544981	4.33728328827704	3.8148074693559	0.857543099259454	6.35704095844205	11.5242382218783	-0.509889200304003	0.625478997215794	6.20441449882781	2.89861904304348	8.56029859665752	2.73755514501613	4.69321858402264	-4.29737538051531	1.90102991196401	4.35973974754591	2.0605379128073	3.12584379125301	8.26066208679349	-3.33934398996806	0.564728021242528	0.120267394923682	6.5547552017806	8.89980826101996	4.08467494170989	93.5	1	2
110	2.2598944090777	3.62071633784742	4.511357478352	3.45248283210577	5.84306957191164	3.3920249394712	4.06170742594742	4.38200467772814	5.27178884139787	4.68470880897328	4.55290301076064	1	3.6183682446065	1.74926640538386	6.12052946329626	4.04047680794718	1	3.02956260685764	3.72306202104736	5.20684020487201	5.73857132716009	4.98485125022198	5.68492830990871	6.65286577260716	6.66944369238457	-0.943591734528879	6.19248998725406	2.46824753334908	13.56061564737	3.83434076159618	1.49916784139395	13.6388967575743	4.8197249042374	3.99657091625882	-2.92659654351759	6.05562442850085	1.2905056963278	6.08621905403161	1.20403551869575	11.607596894384	0.690354768760647	-0.361822916868977	2.94424153039316	2.12859827987213	9.22808489905837	6.0601647237567	95.25	1	2
111	4.67237606227817	2.21024802842577	5.72814901672802	6.60966989572562	5.78039834433935	1.04933041372548	4.78480007956374	4.17996460141694	6.5288712603297	3.38140837155702	1	1.07293665773782	1.15610532741724	4.97726423442493	5.6946108549886	2.07621278285321	1.25803393979188	5.97792196158936	5.14755051272251	6.88978863919951	6.40884979671213	3.13400168243458	4.53339585829246	6.48216804566884	8.81878763734176	1.28544346949252	10.1193537278405	-0.0357332736609247	12.291716310115	2.0108620121703	2.24596134691312	4.46946342180966	6.96242986203245	2.8791325553323	6.30885973367362	0.81774034432709	1.7782404901103	6.71633874077555	2.5951714683573	3.66335737812899	-2.03826023407039	-4.17994593750512	0.832332840131375	9.20816480150342	10.327854362031	1.70409807994337	93	1	2
112	1	2.32936757884747	6.32689467029302	3.489983692916	3.90536717772342	2.25148179439329	4.98787136163934	6.46378085980118	1.28431761402547	4.92058337829338	6.91501907721519	4.4543769990027	3.01220797792212	3.60765025396474	5.85115164110075	1.62452188527019	2.05689853299286	4.45717103954307	1	4.50756481094597	6.45543332033665	5.83879997193888	5.97782862639169	2.37534236067516	9.29106633272366	2.92744988498537	8.55672749409841	1.46346662512628	2.8006974295754	1.79186074270138	7.38392515438081	-0.112688785626389	3.10910816716406	6.7690510849448	1.8288125195359	1.72640484436155	2.25911248555601	1.24085760921591	1.60760364873558	10.5548468523592	5.16966170515654	-1.13792047141516	4.59234354893418	9.08128109834669	10.1574390528903	3.1171143563087	95.75	1	2
113	7	1.64210376421664	6.36786914413221	6.66324343186183	6.99070982886843	2.05108011154195	4.30089017627396	1	2.80602360105792	5.74065511756223	3.45626554326754	2.54332361184134	4.47973228470158	3.64069130199944	2.67050115604965	2.36432123718647	7	5.95678406132161	3.14693180518922	3.57984153990201	1	1.50290596173756	6.41371439588741	9.28117904924325	4.44998991550304	-0.641293193322823	7.62450504165486	2.89997406621581	12.9883338334048	3.03857983725838	6.6617484294814	6.13275863248599	3.2134979370172	9.37231857778291	6.21779101739179	-0.617928504790044	-1.36241499361683	0.75782294742683	3.06977303668028	4.78906721191713	-0.802982417497794	-1.5964219837391	-8.44661885399372	6.19231102985669	-0.311566836503054	2.91167130132498	83.5	1	2
114	4.00934426060289	2.70528884501291	4.82266875305501	6.42471457026223	5.67520168960227	1.25747851893689	3.32047931272677	3.15969916289377	4.48202644941682	4.66274557488554	3.92762745942754	4.22805619036	6.02202577942764	2.26034954154258	5.93819520875635	5.76458463712023	5.51131219820146	1.89807018500768	4.83833050203543	4.86031317615496	1.26057492597161	4.40625788252044	5.4022005481529	2.89967531738182	7.75213918609997	1.36901201158473	6.02159067172051	-0.380970768534981	3.33577661354108	1.36084056859873	6.23118515757563	12.2269323596394	4.76317776680955	2.84123181402562	-5.257477149526	7.15306098492445	-3.07017621082895	0.808359098003204	0.102657784688527	11.4411143356672	6.55682526000397	1.68735208355989	1.33010059650002	7.29816785383823	2.82394617516371	0.369328148529578	84.25	1	2
115	3.5789381242861	6.58899352840342	6.5227436286214	5.03150495726396	6.64306056152823	6.25590675709252	1.44747644092497	6.39280457144856	3.10991466846823	1.9318601912954	1.22260197549177	3.2520200657938	5.57388935642113	4.08534084302277	5.96300769136056	6.39163297728701	1.48985779394767	4.70903022882271	2.65683126604725	4.3474644319215	6.18163807414347	2.39319303236265	7	7.10383281130205	-3.28552019034727	2.78090104851508	7.1482427340393	6.58150929826695	-1.8173796282246	4.81056108489268	7.91484546216813	8.37490448466897	4.34098110566094	6.35416644184794	10.0644508536323	2.80415436683114	3.55893830684539	6.86950336602274	-3.3587954352143	11.2024153269006	2.14833368675704	1.59839040713911	-4.92594138166256	3.47160359879061	4.83078670668413	4.26329542976266	84	1	2
116	6.34096140521625	1.24396516815636	6.54245659396833	6.54102049749077	6.64725897009734	2.79130609885105	1.98214308547947	1.27604118092821	5.68295406469763	6.04857154720883	2.20858346433014	3.18608493585147	1.46733528785057	1.986441238133	4.52391446404234	4.183765433142	2.29284714678185	1	4.52622991421771	4.92914152861669	6.36065135203327	6.81631506156173	1.78427000410429	4.29208159813322	3.23090456585248	2.18398871727294	4.69411896576434	5.49714302403703	10.1164765324791	5.85736549563457	6.60971794353342	2.41469685615145	8.49144203710759	3.2862602716649	-3.59307740241574	9.47560927687395	2.33805853452368	5.30694872086678	2.27108015266475	3.9684808867791	5.55348413271239	2.47078234005208	-0.456851315685063	9.61567133966378	4.64316367942277	2.60969724219119	78.75	1	2
117	2.99869565458862	1.58892199756399	1.46279286730585	1.63136423895057	5.12883281112003	4.5376220449963	3.16368323432849	3.90194262120545	2.07209526882609	2.53648966049989	5.83625681209603	1	6.67282023572426	2.8602291887792	6.62112428014667	7	3.60482946376959	4.98758316562096	3.21457402342981	6.97684769838829	6.73151080695171	3.31094951158515	7	10.2764389235752	4.36164435091389	7.70976351319032	7.90219509202489	2.98172014835063	-2.01037548348216	5.00016154210515	2.26476188473938	1.83917864280304	1.29359783638045	11.1860967620068	3.01192114876564	7.22871071815088	6.91447042900229	4.85059756893087	2.59337628982512	10.8633557179799	2.30234498080613	-1.05813285166883	1.66634732658229	7.91672333423972	4.17174147255938	2.67470288437585	84.5	1	2
118	6.89293512144175	1.38103242575055	5.78329669057939	7	6.914293981203	2.481440168173	4.19497430947985	1.17722021473957	7	1.31401158436983	7	3.62400606251439	5.09845159143228	1.87320015915503	4.25411178801826	3.27556321624585	2.99852922268562	5.80113691810907	4.63305184318501	3.79242239541377	3.06858327083591	6.42549151400277	6.06352723885097	5.17178631875618	3.00249273449329	2.60862088806966	5.94973577011556	5.06217023001539	14.101792759857	4.21832045095718	2.03943008247393	1.10025194301743	9.24339824682673	3.31767031369204	10.2896950425238	10.4499509049012	-0.804519625652815	5.70740599101344	-1.6419618689971	3.77486175547836	6.341907715276	2.78208631717697	-0.381283951010307	3.72019407844511	9.3513678158468	2.88958721857509	85.25	1	2
119	4.75019439401937	2.00611275451737	4.4512984997732	2.0021565568143	6.21124928509288	6.30934369525834	3.09542080929689	4.62872952587883	1.25006521910875	1.83102159264687	5.90858897817297	5.56872566697419	4.83294076446342	3.51571752205856	7	3.99696392551424	3.99879296794285	1.80850129819899	1.38492845706841	1.67710901394866	5.37454697070771	5.05065663953047	1.36056978788996	6.73671021724844	12.6569156449217	4.47409339719337	5.17772969223625	-0.419594619575019	0.0114989283985029	5.92333231317331	3.59261973426013	2.19370976904164	3.69653016157451	-0.128463535593454	-1.59041046381411	1.44011612985472	2.30614691461732	-0.322508187256799	1.70541881813353	11.9302067404898	10.2669218239717	-0.388915148627176	-1.15130827936473	8.14094694261519	8.45673936169369	2.94997247490557	90	1	2
120	2.57294823485207	1.40933381060278	5.76807180005872	3.40453891161272	5.38065382748923	1	3.79949301443945	5.28417004975156	4.6264780499908	6.71663948500555	3.60793728656494	1.96112210335184	1.35672270714998	4.42825332213858	2.90225743084298	1.46514286727308	3.06955860637567	6.81074262796115	1.86517358774608	2.88970250599134	6.03935677334153	5.14303308292033	3.61746467051925	6.52432234707887	7.56917369689011	3.68976935826341	7.365799232204	-2.21608423506907	10.1851499308897	2.66319298461742	4.36838233472518	1.37132742142788	2.15914514435147	5.77213798352201	8.43502603861986	2.13857140730253	7.65441855962585	-1.6743531056416	3.39749241770642	2.5007742004806	3.74994379612294	-2.46765902582956	3.00976725500537	4.75884260874638	8.20902906254843	6.40999137475097	77.75	1	2
121	4.31124311784531	5.83010875749111	2.90084735364758	5.60193140383659	6.90217104713672	2.25500633178489	1.29722703530749	6.2989032486504	1.86431837549303	3.76452368915071	1	2.18150581988672	3.42090451319296	3.25970871819905	6.68418464358869	2.98372193134883	7	3.08050236539396	3.68177457497897	5.391651295293	7	7	6.65784787612041	5.03257182437062	2.31217122493537	1.24671219343306	8.7425902083351	1.86505474228684	-3.75489326878764	3.08664161871083	3.15985938892912	-1.50183315533451	2.07014142404642	8.43914963590482	3.9424612890756	-0.864938848981399	3.05876111027763	-1.03064151920678	-0.610785729485633	8.19600740799306	1.86784263608167	4.83748585256006	5.39225568941393	2.42526208039745	9.0238838689901	0.0696744230208577	93.5	1	2
122	1.34311746146346	3.44013764102068	6.67966990120138	1.95272248171097	3.73926296431307	1	2.64897051360688	2.31702088795165	6.56922471630541	4.84186096678092	4.50864291521973	2.98392823000192	1.23940214015648	1.88116058293353	3.63659715231549	2.70387010764833	2.46592562601395	4.17930500402115	1.9150431140188	1	3.70570276380724	6.91335912954593	5.85368406334007	5.39585793596213	8.62898782668954	7.10806712761306	4.53283943815859	-1.04514756230881	2.11948363012019	5.98205583686778	5.15893572718393	1.66245201429645	5.15868320491316	6.36832781590437	2.72780406926181	2.72972964925251	8.59665524986709	-0.953426173382968	4.10829246900839	1.46621857333338	3.03356702873117	-1.18533507610754	0.272983499940984	9.92198498602644	-1.58485953481752	-0.303654665125336	81.25	1	2
123	4.76225227453575	7	6.16636859314487	6.458392349156	6.03484007124917	2.58526766534739	4.50095931016713	1.3564638630387	7	6.6801863432929	6.3814148762387	1	5.4366497654287	5.90712099355176	2.29356913828156	2.21207399655942	3.68946176768799	1.66977938149087	3.07395976021934	4.25536380713693	5.42120481258534	5.54896617328969	1.48934118072807	5.41150539768257	0.0160892439095149	6.26055167330806	10.1123946470768	-0.270935409343914	4.87911985185407	5.14247364057205	4.3948105199471	2.714881082344	10.1232206011182	5.60667664130296	8.2749129174762	7.09083214946109	3.92535957988038	7.05442822192306	-2.59198928329077	4.65706898870515	4.60352636572118	-0.76223709553739	-2.53137964561934	3.96425549272012	7.69381992797231	4.54137655332197	83	1	2
124	3.97812778301504	1.93356798590484	4.45797441640978	3.14415376541498	7	4.34382732300599	6.35321246423503	5.44103621195996	4.70749168478513	5.41374830793137	1	1.90131982490257	2.96882291173063	6.61142897385996	1.42443766164075	1	1.54952576862819	2.02021885107905	2.75857228464	4.85177251906279	6.33688595414739	4.74753470818475	1	6.40602951765881	6.91506229339723	3.90627435025041	6.2543281217659	-1.71381948243506	10.0023968650768	3.95101243520093	5.62483638162753	13.8488597990812	6.20420482716762	4.95660311951246	-3.00227778033586	-0.728611556200238	9.14995728145683	-2.56240546556263	2.9763330599411	2.3286171028649	2.71640677162343	-1.92210255164087	2.14815576641835	11.0199913433339	7.97430054177303	4.69918121461055	69.75	1	2
125	2.89107329279859	3.52841754063649	5.90224314649132	5.87288200494506	1.68872043393677	3.67332879319028	4.33619175901822	3.04784751997603	3.60728636057776	3.28371360523773	6.68797255362771	1	2.77044003223957	1	3.08142831688206	4.01552318628497	2.20330935633295	4.92241623861369	1	3.3452101892846	3.29388072831416	1.9517921387212	1.15959666355306	11.3920540117749	4.51792341362811	2.49848912612211	9.3239872720194	6.05103697567722	-1.06441572454328	3.49025855316891	8.29456444231519	3.00919256779004	-2.09589349999117	0.456269395411031	1.32657176922823	3.50873580924588	1.07776112849957	0.333466157213625	-0.0436482601616924	0.34991868138431	4.00062851937111	-0.0116436750820703	-2.06543864716806	4.04516487043754	7.68802701320064	3.45630241191495	83.5	1	2
126	4.19201125127183	1	6.10154727883933	7	3.66778896934138	2.28987996940976	3.72490570613078	6.3730410049106	5.93034732536112	5.85546883091934	1.03554458004205	3.60563943804518	2.87306388507852	3.09488724040641	4.24006280696181	7	3.00032140012272	4.12755099771822	5.13957271157546	3.80137526823229	5.04399024173889	3.00643808489106	4.23637684307139	4.40812484444501	6.30130643860965	1.57912055604648	9.30659337515868	-3.38651425898742	6.29209467649578	6.90226176101494	7.36914324024614	7.81476248428152	8.61241366141129	4.70419326496736	1.35962796157812	6.72722963810584	-5.48172822496822	0.0552806084467476	0.361604873663274	5.60931791432911	0.523148641910818	-2.08528171272793	5.83369561444196	10.3995258142682	7.46021569307094	5.1504652919885	81.25	1	2
127	2.83426078432513	3.54177949856011	5.26441930692987	1	4.80201523843928	1.02308781305077	5.99416688591767	2.49286113573446	3.09775817732227	1.47789576593826	5.06871994876278	3.40187152863362	1.14776465620262	1	5.08440984051589	2.81967569740134	3.28031457418933	3.95118821016775	2.3332436194752	3.27917922738145	6.57305175601744	3.72676878054401	6.48392338550267	4.3931969168307	8.65698257177684	7.58972901082676	5.66178048128852	-1.24978994409217	2.0587717795598	6.08638630031903	4.73235002390452	6.01942538221626	4.92417026589978	4.58334769761743	0.0797287713256969	0.801491707588531	9.2781213778053	-2.29910018585758	12.5009371867353	-1.86157197871409	2.80638462446562	-1.81172390648814	3.04818446083929	-1.1633930030719	4.34462192788263	6.46790303610661	89	1	2
128	3.58111085358715	5.60314415244595	6.80713300681989	5.60113049595726	2.7453662911848	2.36283830544644	5.54181410113624	5.72479946972168	6.05571483859132	2.37981507837932	1.01476273059268	1.584818039718	5.24473560178079	3.56511186601871	7	1.76359226149957	1.33203683401769	4.51599989322587	1	4.22682230356921	4.63731216664131	3.9819021238777	7	10.0028694628019	3.69340472451111	2.09428372972909	10.1381097674843	7.23439186561942	7.36039300893167	5.70281012396726	7.10337764640311	-3.47436859603535	-1.95967899069358	3.03352263340161	-3.96307168844119	0.558099314953511	3.17353512281933	1.5870347418892	3.12015248572473	12.5782629906913	3.63493539088839	-0.360159365208948	4.66725144489416	1.56762932704649	8.85997460327237	3.84527932733465	80.75	1	2
129	4.69648123766021	2.15887313299479	4.09566015830264	5.06896346250805	5.52119109093734	2.83303067007966	2.93194740219105	3.72801123462056	5.91053373377077	4.18938612182522	3.77368578413034	2.15493069839183	6.87159457833647	2.28185224859913	5.40589413614376	1.96731191472607	3.94442265835669	1.10750724132648	2.80548248687304	4.29476211413697	4.28875970800869	5.00740490297015	1	4.11278315533192	7.09934554460023	0.890646007146002	6.01494403876723	-0.974397503276437	10.2477194655117	0.291242448292462	4.12784732496146	-0.373244167360603	3.40938543603611	3.99343415583304	-4.5925559951025	9.58922215175615	2.24775195044521	-0.0193791064915722	-4.17991228405827	13.5025035966715	0.838060437244878	0.280369177802214	-2.98680260556956	9.5101350151474	-1.55050881601101	3.59066435934082	76.5	1	2
130	3.24483310040812	2.80493610364037	6.2273167072924	3.61537361115764	5.05924812369426	2.60790551537391	3.30962690003684	6.59182501973817	2.90187504947595	6.82768101280036	1.86359789009014	1.72715103126806	5.81067132791618	4.61594450923188	4.65606723487775	4.30256917777843	1.19068230733349	1	1.72800251954571	3.7895682736787	7	3.66529115465068	1.60554067291608	5.10259603247345	7.78599191519482	0.277793657334776	7.09873867374818	4.57270202450171	-2.03133841775137	5.07866622654219	6.62090872163511	2.28802386839174	5.48585791296529	3.62503822630229	0.54964089110704	1.33585462359866	-2.01720308172786	5.33809500121879	0.0114985537705038	1.48354508040011	-0.232516100048927	-0.568587722045917	-5.80872113883132	3.79294139322044	-2.36007274042477	5.33495830614978	83.25	1	2
131	4.01854044717082	2.06523651146188	3.57631319903	6.93584043964122	5.49694633028961	1.89416325755725	1	3.37362387998545	7	3.77659310103544	1.00287343272356	3.00332916947094	5.50328874617124	2.32750015071356	3.85602035105807	4.47520856622161	4.31069467743407	3.8918401572787	2.46674549398346	1.51551571005908	2.89955791807638	4.64956785219693	3.09626059649832	4.821436200611	8.34735510403658	3.18070532668898	9.58194319014159	-4.12532159277755	6.30149469473403	2.19260766232038	1.4096897421971	7.59927295836916	7.61423681637761	7.36156613314558	3.61608619659781	3.64611077880324	1.18478965680039	0.35272769283318	0.699205037058781	2.86867990727971	2.40331278805809	4.25462116097024	-2.57049136982643	11.1999159759186	4.72675614320008	0.314718100887879	74	1	2
132	3.54321657330258	5.39644094485942	6.33290961168723	6.48877718040658	1	5.70788311904664	6.08338292758449	5.94718289976966	6.62956529245413	1	5.96066556141246	2.15611550595754	6.44770606284402	6.14399637193574	6.89413831445802	6.85788516223904	4.29865185381651	1.70232860571055	1.18530321958649	1.61088689472322	5.60627528533636	6.85150206072362	4.50445536303216	1.30381055072222	-1.28559305186939	6.10333222460538	11.9198640086174	3.87278023174105	13.5522020612234	7.36082230454119	1.3611081002452	7.96774566357076	6.11470912741452	5.18370792286293	5.34056084198394	6.86775291333903	5.21098841950499	3.19715410013971	-1.44313365349218	2.91713688600701	0.73318377418821	-0.081344402486056	4.42635443473004	4.05989395834882	7.37282283748701	-0.344432110446561	79.75	1	2
133	1.86098723025947	4.05631806542214	6.3068188087544	1	4.37437997955111	1	1.65711157190869	1.67864643804011	6.31709940089592	4.48728134080407	4.43204781738529	1.70116775160016	5.40966064601765	1	6.48847708706461	6.49717615616226	2.77522832174144	6.40934802553496	3.13190971392412	3.08493757146634	5.46152945076546	7	7	5.74505949743449	8.60092232527155	7.3444000556077	5.34638420549759	-1.90540239299966	-1.10776327707562	6.60248466863987	5.12178721319462	0.848211780274354	3.49549470387077	5.10514791199033	-0.626532776770931	1.89276463920377	9.79853860223441	1.51288703287492	13.7214985636848	-1.02391851940607	4.24508325346104	-0.555702290800069	3.35374057139722	9.87620321189524	3.90181171612759	-0.961343222506129	87.5	1	2
134	5.54156381384641	3.9353987855427	3.45866307253896	2.75339963661884	5.09758369840137	1.42333445419678	6.53503443634298	1	7	6.59757560946188	1.07862345016641	2.68888624602309	4.85419595014575	2.99804611670963	6.94129722202737	6.69881561386753	4.49749156081276	4.67700288881102	1.78339887428081	1.91310528064476	4.53473350224667	6.1019936106835	5.59243764681282	12.0340302597858	3.06920895949193	8.10184574041973	9.79670371535265	2.93736996773639	-3.1698526202628	7.05563069537632	8.96806472737588	1.18060963388595	1.78370244691628	6.15300066298397	3.98049808363172	8.8611190863374	-1.39547114778497	5.67568160315415	-3.02774388598577	4.18652978481947	-2.29923230764967	-1.3747264597215	-1.37992186150108	12.2625120926904	-1.36558177057954	4.22678242778222	74.25	1	2
135	3.05301449006645	2.8046093245077	1.91879787896754	1.89999090004647	4.65247276108939	6.39409767709203	2.41607768049977	3.68032199047471	2.31195514878516	2.87763180683127	6.54235122892514	1	7	2.82881185485458	5.64333471998446	6.22516582496231	4.15877787294376	5.26632086603136	4.21964349227307	2.42825837809249	5.5491745712602	3.21033621904171	4.53666530324812	10.8562940251939	2.57348264672129	8.11188659331915	8.56574145756617	3.75189351914332	7.53680456615036	4.64974461001509	8.37020326994636	3.18947118425598	0.9028276579663	10.6892111853259	4.21744533061532	3.11356717187008	6.29981636223702	5.34087381815486	3.48586397626578	2.72803759888908	2.46171869883663	-5.33468098133092	2.23151084807833	3.39503553694241	4.46034105984794	3.00370283454036	96	1	2
136	6.72291098887605	1	5.19151139985836	5.36476183305243	6.35956817384215	4.00350648514412	4.97937092322102	1	1.94299106901481	2.78567484966038	4.04642068897005	2.53234577169511	3.01783341716095	2.60030907636676	2.18065205911087	1.35204526152252	1.24732646021558	6.37211374451368	4.28887421022898	4.8390013934438	6.97055137263905	6.30520615236835	5.39229272689421	9.21794341182377	4.63521200656658	-0.740647022753167	8.1871900190235	3.87032668593536	12.7440169868759	-0.765003107124311	3.25616008428978	7.29362890840948	2.26170833308029	10.14730735842	6.7016304613975	-1.49913713194888	-2.06087459075872	-1.11595438953077	4.225902112976	3.66636627488352	-0.183414901630535	-1.58202802784263	-7.79779150740003	5.28633310337683	7.03406586750398	3.39045822616576	78.75	1	2
137	1.46532060255477	4.25763764655574	3.99639242481452	6.39871889637938	4.01111198021182	1.02162113951185	1.01268667057482	1.01880602308636	6.47390196519631	2.19552798551453	3.44754330474582	1	6.11429266191046	1.74527500010972	1.78243599765099	6.93072830893902	5.69785732889678	1.78276706580219	3.25770773612692	5.20352472155743	7	6.25550654284696	4.58437193290668	5.14745578803797	7.42117004427265	0.894963681246117	9.11213296910562	1.46100114895643	5.71784102373008	5.98037979763151	7.12497439461024	9.2710444309697	0.682444998484391	4.40159226816292	-5.28130378013537	7.84319581033766	4.43177327130759	7.030191752969	0.584441760249551	13.354692993422	2.63429659735866	-3.31811473479647	1.60353677877825	5.40120213914275	6.27382120499044	5.36883423009	83.5	1	2
138	4.08285966537988	3.18438173428	6.91501395939835	6.55567404951914	6.86106513223935	1	1.45966154157194	1.81125750565765	1.87516775835904	4.80402840912484	3.43037975338339	1.44685876649231	1.96257627523869	6.65378625384647	6.32761122934201	1	4.5494371865533	1.76383391834946	1.34317258478385	3.96526307911417	4.43451284791925	5.47479333891688	6.34292204193685	6.91080879976118	-2.49227562767146	1.25337771635309	6.53930977083674	6.5849974146689	0.756916832232176	4.27480121108186	4.73650851761369	4.15485435396716	9.71487044316748	5.05617167281684	-1.13399696119158	6.71819476999104	4.14558786368467	6.00752656190109	1.8774475626618	2.24252596556679	-1.19089573689883	5.81521999150677	4.17141284911781	6.30514488772743	0.609859137442088	7.18477351973485	73.25	1	2
139	2.61566925508816	1.4653486837781	5.57905957188608	6.72004572213996	5.84726897312331	3.94332597935763	1.33803441345285	4.43342811504758	6.22891477549887	6.25612633558814	4.48383044130158	3.59369129050987	6.34544019548261	6.521177924307	3.75214314016759	1.83230166686439	3.72068062199221	1.07825697642071	2.03715582837645	1.19543423169381	5.4117943184452	2.86541941243925	5.95019410806413	9.1069950802287	-2.80255106137802	0.254260679428514	5.7888089337612	6.56784461606741	12.0737956121478	2.29093773576901	2.44526773837559	13.5221911549916	1.90451417819794	1.51869047606291	1.60479351948137	10.3209134490037	-2.85112788495043	1.99109486191069	1.20587851486231	2.36277078735797	1.69002290586661	-1.62501845887381	-5.36622576516008	4.85968621443907	7.87591025518271	4.98446945094714	79	1	2
140	2.34724583957924	5.08164203807271	6.28447886000964	5.79908428322053	2.2599826786702	2.46692561253453	2.33330964042236	3.78817174560835	5.49716391319441	7	6.3023333526215	2.28723538089979	3.68497328705676	1.32714620598182	5.09702599544539	3.95299831573142	3.99803892215253	4.85166123573021	4.61043878316258	3.25782480662536	5.09743249161968	7	4.14734091041078	0.385367281086621	-2.25950603403808	7.22877188090254	13.092062238047	4.52358382276689	14.1476774877298	1.49105195633287	7.47311072267433	12.6146005190712	1.82683939255402	5.4466174514659	-4.02362589488492	1.72237417303199	2.52539689595905	2.07871979451981	6.06092446767438	2.53149337929818	5.23875048453374	-2.9367065829307	6.9195908563305	5.47817205216647	5.60335131779638	6.42804014661698	88.75	1	2
141	5.53408773875973	1.57864269466978	5.92551578037135	4.66102268715186	6.52935743939281	1.75114595600958	2.66198839362469	2.44158602963132	5.25348514030574	2.04779137898882	3.77895311147418	1	4.19842032281333	3.56350036230445	3.78518868833064	2.23631248711071	5.54638198298821	3.86355936233676	2.55094709023654	2.01254525945211	5.84331915394902	1	1.91739996132204	8.74200167626655	5.32970058273566	0.997480370053862	8.06896699865767	2.3833638536223	10.9957278863476	-2.03563759580503	2.42760097620867	6.1613338094681	7.12867624620407	1.19827379872525	4.6181404374411	-0.982787597535903	4.55505429437379	3.8407660740244	6.54982959522246	13.3346949936424	2.28098823841196	3.51714943922384	-2.87579377234607	9.78884352700869	7.79216818210646	-3.06637219096187	77.5	1	2
142	3.06358757603414	7	7	7	6.19642597240764	2.0450015192477	1.41161599146186	6.49953361194022	4.26257007156736	3.19897714883176	5.95143528183393	5.52724271207633	4.86496390138811	5.25268542759347	6.40556691742445	7	1.89463024070353	3.78234409557261	1.5792040732245	6.33800368389996	1.04221406420305	6.8353884222881	4.12181457287146	3.13078198121041	0.200923503888303	6.18262386108531	11.3836980632391	-0.987415689284953	2.67225107952899	3.02772319574948	3.64757565563209	3.8055202395316	2.34525006272586	2.48419898062038	6.58340294662359	-2.14568221190326	4.1818966909635	2.94340388311777	3.96509740609789	8.54170688961065	5.03510269221643	-3.29817851708062	0.348159482354985	4.16773221873975	3.74707836797437	3.68159150532489	83.25	1	2
143	5.42843555962048	6.83862824166846	6.80960068819473	5.61686156782347	5.26039352644575	4.65887613572865	6.55278599087334	3.09637652791965	1.71453830670157	4.03722662265207	5.05392223030402	4.54241352477296	6.94771109187802	1.82918345175446	1.04385143322683	4.41603119035253	3.32551901699681	2.09612893670203	5.18511125093742	3.48527660009044	1.46498976092598	7	7	6.19222957819859	-2.62217534589444	6.31366046318866	10.9609562719475	-0.712409824508182	5.31946979038803	-0.373573776675403	4.30651434134478	-3.27112941562252	6.53731900951578	5.72811284865647	0.97391550128728	3.63461081181268	-2.42691741631998	9.37747855580943	5.93273085218794	1.2812621594127	3.52255918938047	1.4238617541329	-3.78961729399861	8.56172050641046	7.84711656850737	7.77241032356511	64	1	2
144	2.44270580656842	1	5.24868478490731	4.76603029528957	2.96657846837755	2.38284917829376	5.8539504446683	5.05218339651269	2.09460942269193	4.37973200351952	4.16213063631549	6.47111057918659	4.58719264852309	2.2910990175163	1.03046818342639	1.7087666876054	2.0671586896266	5.58478230537856	4.50349816020745	2.04410686004937	5.86477761416903	3.62360801170944	6.18379096947211	6.07000294705402	8.21642723480962	0.876298890952817	8.69353326176174	-2.28726805136067	7.87623796377799	1.73359471944496	6.337855473985	5.80384244865583	0.258574236358873	7.96798233344755	0.93268844946059	13.0148103733966	2.14677042638225	-1.48461917297544	4.11823212271466	9.74395293597373	2.38579197872417	-0.955064352009733	0.628318992320972	0.951713116073463	5.05733590435743	5.53416811945675	76.75	1	2
145	3.20548998023658	1.59191831712633	4.25724282222088	4.03867721628815	5.46789441590607	1	5.83173980630107	5.2625518630213	3.29514392211556	2.001271614257	1	2.0576481659213	1	3.37350814681511	2.43550190794901	1	2.94362971505002	6.47435510644832	1.49444819576847	2.53075434777143	3.71093098456126	5.005547082146	3.95811703522923	6.80066189924794	6.77205262014366	3.16368324506695	7.67179344318348	-3.02388098973025	11.1573441347925	1.44460786415403	4.24898847276749	2.72932808383924	3.00140364349663	4.9161290222385	-2.61970273180756	0.487781685915895	9.57943582044016	-2.44233128517174	3.87184752011122	3.39823888340337	3.37862551450137	-1.66362161995853	3.82705028360145	6.81078644247269	3.57760891938924	5.95824041828887	80.5	1	2
146	2.16075118214192	4.49114697752611	2.97515951375672	6.10515677758182	2.44504443898276	1.12596557032437	3.68187328268626	6.6681998798022	4.70330604901053	4.42199199746575	4.47664618597539	2.36849004797293	3.16682306595064	6.38838832558646	5.51327348982354	5.45810678073112	5.48381869462609	4.4029116645109	2.52369996529478	3.61816854345848	6.47444419988718	5.75998827356347	2.67686023386124	3.90530664697237	9.31879628163799	1.23254880266832	9.60120607286232	3.12694511093399	14.5818161568147	6.08673897218536	6.97446780637562	9.96724354654033	5.29141355812729	4.25435845187288	4.99224337628101	1.96132220329119	1.53554204558699	1.21749536618485	-4.46016573162754	12.6588061784244	0.785741155180609	1.54840670100406	-6.03609248177565	9.44438402615569	6.85109133813436	5.57986684688271	94.25	1	2
147	1.41447373372925	5.79869609889586	2.89614002288302	1.2419990764401	5.8965364461427	6.04403312450982	3.76001636700643	3.85587980877795	3.90688159864466	5.14222476855763	5.4714559005954	4.22177222976364	3.15770675915803	3.90549051160186	2.01806850031257	1	5.31647475786903	4.81252252424832	2.80465448683509	2.57201506970126	1.57782916430401	5.30245576352838	1	7.56197595096845	11.6138932382368	7.26391715822929	5.67610550590187	1.18626990146144	3.29624996797242	5.31252741208624	1.17936010179207	6.96851846556048	1.80626487825647	3.16420806763931	1.59889632896249	6.00442358089499	1.79979215910306	1.02148504418677	3.45063238993443	8.20918546892749	4.39906169246153	4.82242867783421	-3.62673319702494	9.1294693128288	5.50858698688562	4.92445449885556	86	1	2
148	6.22142408671811	7	7	5.91829428534358	5.65534050311123	5.85512069317408	3.17057007637343	6.34786242656985	6.16130242164666	5.9802372803844	6.48571409322481	2.61403158995189	4.63760415099581	1.1309501911177	6.10720050183123	2.92378858424798	2.02817044079337	4.12175579494567	3.20374852600772	2.77820238554474	7	5.7120692401094	1.18403806868525	4.52938260075862	-1.32452528763633	5.87122085026367	10.1751094705764	-0.931490679005618	-1.93542408555369	4.313554567389	5.15108446835841	13.2799023185272	-0.5801129354362	4.89161275034489	1.31290963330867	-0.502343808090872	4.22351544066144	2.11638724212776	-1.10769184364368	2.61809215936263	4.26032551991921	-0.15345589695847	-2.60487740786748	4.35671071856853	5.96954091429617	4.12560021849062	86.75	1	2
149	3.05765654449736	3.68000774180933	5.23406209425917	1	3.92352007624938	1.56020349377915	6.97945696503809	4.10094613751492	3.80808337562144	2.75947204138508	6.63666429855472	3.89692834226581	6.3348917980917	4.75432345442712	3.85960416609863	6.71104830889658	6.13186118671409	6.57127854211423	2.33337500887338	1.48963833163148	1.05004457543191	6.31117110146289	5.52797663539315	6.56980867141027	13.5955312738837	4.07929150296284	3.72956389627611	-0.665647772247845	2.98583855003531	3.77612651823693	4.09348963742931	11.8809875506271	3.30823249802755	10.0741798678983	2.61579437685551	7.50796746194738	5.12767624994832	7.13465846292899	4.0496757443834	8.52789117353807	1.63830038029591	-2.60542186906064	1.46632923474684	7.49788290816624	-0.68706886541011	4.58030689320756	82.5	1	2
150	2.25008765307294	1.3874154650517	4.19119955989294	4.93936620439788	3.59262896162316	1.83975769175587	5.99324905393643	6.88487106585479	2.79957256479516	5.88522372300964	4.02446907581042	1.76344485955089	3.42264726024827	2.36284255668771	6.79516896229734	1.30711118475307	2.33928781655483	2.38710422031833	1.96648789712867	1.52700765383822	3.24136202960843	3.45196452422292	3.95175516363587	5.77471700964762	7.64881973646557	1.70266439919226	8.48299501546112	-3.09679754631835	6.34656081175748	1.63186842863676	5.16647168112104	2.32518544160705	6.26039517446258	4.05376443255925	11.514135412212	0.480991001904819	-4.02670481490918	8.72385874252604	7.91019831256069	11.0770296054915	3.75512005266645	0.835452842396996	-8.35141980833548	5.87153047683882	6.88882710793058	0.488394839711574	88.25	1	2
151	3.82719229339826	4.14399565300656	5.32243059205059	6.63392915352156	1	2.52643614853968	2.78620163123581	3.65892828013109	6.98260332185423	6.27874175589223	6.10652294515749	1	2.96416397980394	1.21147412521964	4.15060830853548	3.62703356534875	3.93742956514718	1.74371441124245	4.11353783378969	1.25354671990679	5.88486120243656	7	3.43480323098985	0.733136682333834	-2.61217760890486	7.70321817412145	12.7853070847867	4.55938712897485	13.9342566439443	6.24878843336628	4.63839619789562	8.04372623239458	1.73837032958959	-0.548715427072824	1.45573232951806	3.40977487189903	-0.594165188381903	4.0276731724441	5.57628228201887	9.49355276584524	5.11334844079956	-0.394144920348621	6.55413061568384	6.08030463503856	6.55831811833267	3.0322694445603	84	1	2
152	2.85271588577804	1	4.44789642070682	4.67383433872412	5.65004414633084	1.2231051130129	4.21040296200743	2.07810616753684	5.16838687919182	5.87225630617028	1.16390154177427	1.51103095332943	1	5.78958388615364	2.25681733536363	1.79436712236166	3.29921857731907	6.99263961807304	2.98475761612476	3.40522406645426	5.42508050922521	1	3.18164091834131	6.59100604727489	6.87523474280801	3.53296873502258	6.51211898945704	-1.85072360106699	11.2616717890837	0.784046378397621	4.78132896102283	0.855593298408093	3.76780626210875	5.11532768552354	8.41134128614248	1.16574860295676	8.29985700324657	-1.09190857979101	4.50177893156219	13.8775741522558	3.18674634158874	-3.04568316176395	4.19205791627116	5.95451508220215	3.03928733039084	3.243259719755	79.75	1	2
153	4.22161149733439	3.22953746057939	4.33863702167255	4.71641157901066	5.2139567810814	1.65897442547023	4.02399537268172	3.37751176171532	1.70651986196536	5.2444336627217	4.37957595840422	4.79049003839877	3.27010778595628	4.10805802769078	6.11868465415013	5.46772623551592	4.9744332544331	1.14658228353405	5.51922386526238	3.52132665539775	3.11177357980059	6.21986665127366	5.56224329770619	3.44443578804736	7.29334646397397	2.5193263001494	5.4496002129126	0.249870352218508	-4.1955272739307	0.367726131729439	5.86990967116563	12.8970240410336	1.19858338101549	3.97118248730513	2.568557636834	-3.12823268798734	-3.13251885500692	6.77118241178177	2.646768296727	11.5465420613505	6.31739635280733	-0.489505251510385	1.85242358730324	6.6553955714638	-1.97541886190599	2.18397559855123	84.5	1	2
154	2.69622058369277	4.151425207522	4.71273490030457	1	4.47491874617487	5.55567632932274	6.76428791777549	4.05081438808141	4.13205638367616	2.56506354678841	5.90861573627769	4.93825992704235	4.78040255364849	4.11026583077263	2.82417151873107	6.00343428931922	2.6915319302096	7	2.68004221603138	2.495012259908	1	4.74350749183784	5.54023223708106	7.33047024134342	12.8249584799585	5.05946837143836	3.47924972024929	-1.24349398312363	3.75428342059567	4.67734757925541	2.0588172291622	7.6674489914243	2.576888378132	4.08895016206863	1.48797623167031	8.41534518287979	-0.791271588778936	6.94152560072841	3.80578121459868	8.3311185536286	0.142660200006599	1.2223848283221	1.20909862077033	6.28977401737887	9.3259358835908	5.95351420208275	76.25	1	2
155	3.8562998177401	3.14463614882192	6.43055107708577	1	7	4.30418789041008	3.12658920048513	6.4569971305923	6.62689180159785	6.69581313761078	2.38792463189731	5.00779048190031	3.64268308085283	4.82679066624347	6.90832640122976	2.8862978529031	4.81865494817452	4.11037223251124	3.56619494548645	4.02015337162347	6.45592401195328	5.85926639179843	2.77336809106488	4.59340257656033	10.3444557977562	5.58586866024261	5.9418063927836	0.723154620746675	9.96851656323748	3.93594243948818	1.48727116679109	13.1214110515257	1.10521754795726	-0.66150812377423	1.59861522269654	-1.36738303092688	5.29492137524092	-0.39297904146637	4.24743342046712	2.79782014615479	3.05269052507312	-0.505162690989797	-2.45357375520827	2.48536142978097	6.83534172004316	5.59447250601951	81	1	2
156	2.25959653227539	1	4.34331141501336	2.66353506204434	1.12366149183527	1.8082213547867	3.16224382395115	2.78701045880415	1	5.08187628316524	4.70260082416808	2.44209572557058	4.87837180284702	4.19582675904969	7	5.94719864582806	4.39781850771594	2.05703675348506	2.78768675434437	1.00043281483102	4.55634562233291	2.9668887921048	6.47117000447863	6.90787190449179	5.75435020209431	5.7773271432336	9.82950531480367	3.60451218319484	14.9020943893304	3.87405036802082	4.34683230185206	14.0158660374681	6.88343791199437	1.46557682141082	1.34717671410044	10.0294380609873	-3.24897412676803	2.9836121599952	1.60292672443514	6.81962414157973	3.61341953159479	0.36756640053296	-0.650104970181109	2.33095368997427	5.80571398285939	4.1324173982602	75.75	1	2
157	4.82016020668896	5.5898582601779	2.83618272706605	6.77540872904061	7	2.06087591572894	5.60564307534409	2.11001760893436	1.35868836658893	6.31057269194237	2.90871495880443	1	2.75936413132451	4.70752811500883	4.6246610038827	4.31455265670055	5.18371825312261	4.2414878354706	3.38960402664252	1.95043821145062	1	3.86378451857844	7	6.12298102150288	0.123261909505489	3.81538187782636	8.76524650453037	1.80220692736448	0.114943451225729	2.7344268175562	7.49668544366372	1.98974419372518	0.72444563498388	2.97736138767599	0.512487707626337	-1.07554598758226	2.50754117520313	2.25368226693954	-0.495052728206036	7.58974782156235	0.986521328509679	-0.131763483113653	-2.40354125008015	-1.68501520239572	4.71774231841021	2.0711265406295	82.5	1	2
158	6.3554163125022	6.22858953130823	7	6.80532904768696	5.61250913369054	5.55131583269834	6.85621179918718	6.49578437617309	4.03613392611265	5.00763276103234	5.4769622600641	3.74151678811225	2.76773542393075	2.8277467908062	5.29667060567438	1.98507156053504	1	6.35847002684894	6.21266927925535	1	7	5.28604988749874	6.64532096135774	5.5412673588699	-0.817491877662936	5.66079228437282	10.740649370402	-1.03205508803675	-2.19595091410812	3.70742222990707	4.99503531998664	13.7565103943424	0.628894678149278	1.46390017692642	1.41844906997515	1.85913611004383	1.35015906378231	-0.132412833255249	-0.217279584461944	9.14684768464911	3.76659997829754	-1.33093133293106	-2.13463780940225	4.53831297096872	5.27240430625203	3.74158014985173	72.25	1	2
159	5.89025526688903	6.90393999436075	5.70422291418804	5.83236069446892	5.76456716715686	6.35128351765121	5.76813553488439	4.93081066989322	4.6128881620724	5.59079738097544	5.47344136074413	2.59896458496974	5.07418424934517	1	2.48687312195088	1.17675043083518	1.70731194471803	4.33084413108222	5.83312241522897	3.50744168234494	7	5.3097376670491	1.63430220780199	4.04979490527854	-0.455688554386801	5.79093377369766	11.6546623388259	-0.442023531059938	6.74494520798129	4.63504259636797	5.72563878569003	4.23303505471014	0.120420655593689	0.911185545654047	1.82879801019644	0.17371881040317	3.47329681728021	0.515279381407189	-1.33110433573442	9.14006441538659	2.75608947819078	0.601322043128206	-5.16737728961616	4.08629002283125	11.3904811736629	3.40484291701072	76	1	2
160	3.94057901458057	5.34782774053868	5.65891404945289	6.74722522386867	1.94161940686969	6.10466806100554	1	6.50424735778339	5.72191016062469	1	4.87348119145486	1.24770443638277	5.7338010926125	4.79146524363105	5.61778187619753	7	5.44589376256391	3.97418443777752	1.54279873191624	4.03597083665198	5.36289274847984	6.62569645781741	4.64052202702784	1.43964667437475	-1.49546032068083	6.27153974805865	12.1455952542924	4.30896368390692	13.5283819988808	6.70204152312221	8.06390652609415	7.59728988207699	3.77951139752151	5.35536420898314	4.14367518232786	6.68837299217284	-6.88911462984793	2.94637558665471	-1.34327602864049	8.22828376778247	0.301189626323571	0.865382140134418	3.95447286170956	5.67324214078251	7.13243523842098	-0.0136212678960751	88.75	1	2
161	4.35449277611677	5.22991727384934	7	6.12714182418281	6.98190153271003	2.00730420520601	1.87523899805581	7	4.35906635255907	2.88730767199828	4.92823398435178	1.08615076031572	6.25366946792789	6.76505583259085	6.94394540473553	6.38037553989423	2.71915950582391	5.68285975306709	1	6.00959063263212	1.57938870495335	5.78250236608853	7	3.0987834169371	-0.31776349993584	7.70610943213554	11.3569020708927	-0.329175257998596	1.9711144917824	5.77909511919448	1.79472729659733	3.65399525024968	2.70410136079822	2.69196298941583	5.33621850942831	0.827104740408563	4.56266676822188	6.43742689352208	4.05250801900151	10.2149980676362	-3.296900009255	-2.22568025055361	4.64913000371644	5.57739935217629	8.05243856192991	3.58560800936915	81.5	1	2
162	6.84563767854473	3.0196912759028	7	5.69586775283555	6.73061423259011	4.81651540300794	3.82488895022383	4.48511668431118	4.77023484647025	1.79166735900251	7	3.30264689359199	4.37637987454325	4.53568091611291	6.06898366308976	2.18706699837057	6.62301488423718	5.68787524797261	4.08332911930308	2.32612842089536	3.69961068798995	7	3.86792762365475	7.73140503611106	1.10734337535329	1.36672936573256	7.26781170998139	5.59271310368217	11.8630140380007	8.5715645952351	6.79128500804238	7.8272857112194	9.58550195326731	-0.934964729277034	-2.46504873816025	9.28629916090078	2.18476202426626	5.34010855047584	0.698814169477943	13.0244787789402	3.4643369496724	0.24107644729536	4.98453235979524	5.33089521032767	8.18585068391993	5.08614071474404	79.25	1	2
163	6.77224477018362	1.32998910889059	5.25532201240996	4.20954233669999	6.75960161473234	3.61803334921023	6.53078065382921	3.62808750540452	1	2.71750559277946	5.76136776969078	1.24961620517325	3.57293149024659	3.49717607280743	2.47298018343427	4.07778697424841	1	3.91830576572843	3.82525355164577	1.31948879356955	5.47107580156576	4.72066707788696	7	4.82732560253701	3.12857889428104	2.75778722537153	9.37810285085261	3.73136925343883	9.87534842610169	2.49750775476213	3.82434718235744	4.47320751584538	5.40069576326637	6.32003889695147	-2.85617382119481	5.42265320214695	-4.24592507651223	8.34638056928135	3.52877072134431	3.7950007464952	2.81215916941195	1.80079225813228	2.51908278563183	2.76798415958136	0.949565472701341	9.13281730791675	92	1	2
164	3.15467080280796	1.44710353376501	3.60141293857695	7	4.35397305359816	3.47910014958627	4.10594620746016	6.09097294683804	5.11222856887441	3.66710979281556	1.11326525444203	1.6464975085849	4.7148551647311	5.54714439237389	5.30246581932303	4.95892653049001	3.27604311440155	4.97878557808384	1.89083884867671	2.51817437218798	5.7621008330662	4.78280794843448	5.39386388384121	4.72843034784075	5.58138590109444	3.29456046266827	8.71023194057777	-4.4663635633068	6.78807046902874	9.44933525361994	3.25829379694003	14.1027528245011	-1.66452180900817	9.02393364503716	2.04797615910433	4.89523251302437	7.10555749205819	-1.24686603238483	6.87299992960322	1.77785416158551	2.57394461790177	2.12517127867051	1.47250544932296	8.66790310172875	5.79018619722359	3.99460852278995	79.75	1	2
165	2.45743485890447	6.89219350112687	7	6.76288035779533	5.75738212045253	3.71931204283239	4.8789139114929	2.80374640541382	4.504519988411	3.00211651971665	1.63635263679339	1.3460493173655	1.79626134378046	3.19772007320964	7	1.31922049235694	1.12555543290977	4.11635804022587	1.89651533256121	2.47294246345395	7	6.94503106190738	5.59728638040429	10.1212292549131	2.11701440424795	5.17720205009528	11.6248438750545	0.733776643877141	2.31879206151196	5.47721898248715	1.39890265184336	14.4800707158258	8.57142361751836	6.40866976385775	1.6374541622037	5.83128978803529	4.79352075551081	0.0690422196908136	6.34421147755148	10.3287998103721	5.87477284736467	-0.723596532387662	-0.746153249478329	9.0765119272206	5.64579356631498	1.35160312272344	69.5	1	2
166	2.85262172642073	1.67672540713685	5.53444482624431	2.11014967689725	7	4.58444028566427	1.51621846041708	7	5.93918964231414	6.8167501060414	2.76242858463166	1.10624766345361	5.08356738791439	1.722934576197	6.67020726069364	4.09566466794476	3.27123602513569	2.1557698734934	2.3808316609508	1.51266147381565	4.69749119065566	3.35729082299967	4.86838113016812	4.35267382085859	10.8252476010347	6.34414459294229	5.82083923636554	-0.926606459960749	1.04259464715188	3.09794106129289	2.76568565518555	9.64744605551306	3.47077185249264	0.581443692690495	1.18608839144774	7.12711220394027	3.28605029720704	3.34570834071663	7.58410768763632	2.45809769034502	1.28054001860731	3.64680101966567	-2.24788442959168	9.91898778981703	8.79808360823228	-0.432995080257168	73.25	1	2
167	3.78673449044679	2.20139969428073	4.50477841423626	6.76372539148854	2.33872108097175	3.74180676753644	1	6.05290692317302	2.72224430511791	5.87714473830414	1	1	3.23522015725594	5.95395290114376	6.70659726808863	2.08249929457107	5.61240223455453	1.72300134584744	1.60407434560547	3.57520407883474	2.50939530689541	6.36145509945629	2.31387140240158	7.67253337296818	7.56988230176879	5.33128216882093	10.5844851845471	-0.462829245164557	6.91495216227512	3.36425959430837	5.41420619753996	1.23676232925685	-3.53180008918259	5.49105061202035	-2.34935655066861	-0.128025627884827	-1.13846377923793	7.3900703335528	0.436853697365727	10.1383821060487	1.62996308508814	-4.92857303011004	-1.6583933584555	9.5130516838244	6.98923827044978	1.18209699289528	75	1	2
168	3.55183964562387	4.68300157234996	5.64030185882017	1	4.37521224783509	2.39938124822289	2.32293563840767	4.30965746987015	2.26453403697748	6.17121459856345	4.39630082005081	1	1.07046371478042	4.13299832613794	7	4.01602224826325	1.25671297236777	4.8057167645531	3.79356953763467	1.45658668938307	5.40404377761601	5.79434722762133	4.3222431424272	5.60905365947329	12.6372380733418	4.83503422297965	5.20609159338355	-0.742591939825757	8.31018016557406	4.96909899970933	7.70520230474738	2.52367219325198	6.02889553310949	1.32672899854762	7.65943995257604	6.25772849992735	-3.87274322655518	5.04004564896402	-1.62202117270706	12.8301709057765	3.04610765129404	-1.779811353052	-1.72359075142396	10.5017925917327	8.20854839842167	1.75249386114617	79.75	1	2
169	2.61036882068624	4.22796308615163	7	5.66496704746021	1.99723669607943	4.73993975786944	2.02398775865427	3.70203748979565	5.9083614763245	5.64013888701693	4.85568762197382	1.351382836393	1.73739396031048	3.25768282250124	6.21715263261385	4.15161497062888	4.79526212220724	2.18752772651856	2.55363956782063	6.26777386185177	5.33705638125882	6.46274820876694	6.9199628461936	0.766611491578423	0.0125340705141857	6.91795988109005	12.2261118848637	3.84049900058287	6.15673672010195	5.93517031675112	7.03083936548669	3.28796941541727	5.80719430822679	-1.17547064121413	0.509471730841177	1.94267814860334	4.24386053008325	2.7916432858376	0.70973318163717	2.79068072081596	3.80700386965645	-1.38728521052337	1.56997686074462	5.92349946763315	10.1077654979698	4.44496855815435	75.5	1	2
170	5.01823901370464	1.98039421660396	4.61600027296038	6.7676086917635	4.99085321659292	3.17687860727804	3.87205754517695	1.60624506522025	3.06054830244562	6.60660655956276	3.36373063488223	1.58695073128639	2.48537722048307	5.17076739945238	4.60264735153182	5.59376631119055	2.49133371001088	3.2566757847622	2.93110180994257	3.20765692654485	1.83690825358686	3.56415313493323	4.17474777694657	6.20552045776896	6.67400030507513	0.353554698837603	8.62135465889306	-3.07161769860165	3.08989489368709	4.23638906897712	5.67273230477092	-1.33527036888732	0.494348430426049	0.945796434873609	-2.69571273817666	1.70393193373623	2.15390261515777	0.988567059469708	2.02132313143882	3.42366788287395	0.368755999659954	-2.08390505995185	6.6781152809421	8.96208006663467	6.33859173653437	4.79138117364348	75.25	1	2
171	2.60513779329005	2.07284583736412	4.27178886579057	2.27816283436316	1	2.49141255605398	1.86518435037626	4.64150729417421	3.15961003399816	2.12848017479958	5.37253153549602	1.09323295021029	3.75569840317737	1.86566975445043	5.88239719829328	3.07849183252507	1.98852345997843	3.6759893588954	1.70723512617817	1	5.64396557030977	7	4.67670486189167	5.20161051456527	6.16447027978701	7.2263145520381	6.79726470261688	2.01121169238738	6.91244553853462	3.66518247756175	3.8600455613027	2.41984226393472	-2.06996273176137	7.23466121836958	0.614234913905552	5.27872551049598	-2.8143752097893	0.855489571292827	0.026746273992947	3.84205931724249	-4.06473356948931	-4.157127613566	0.293706456224158	7.86972231945396	3.93732382061506	4.67503346607257	96	1	2
172	2.42970458127124	1	5.4654800124965	6.10959869042436	4.36602494598508	3.33894938334705	5.80111886112855	5.20116654148596	4.9393024274774	2.70958411787294	4.57461288102735	6.56327038655844	3.77811176126969	3.18477723463971	5.52296686606641	3.19706277868486	3.94757018139214	7	6.05093381477029	1.89866149963256	2.81978934953623	3.54342278793599	4.978707382044	6.11775413982973	7.08992186397372	1.04988601596464	9.59077443798809	-3.88830105183334	14.4975692407433	6.23621068156617	7.59230693249597	-1.62910236165806	0.887229948728398	4.63335887058454	11.5087890289564	7.21490459479212	1.75552150123607	-0.0523029478287385	-0.262943048284709	-1.44818375104245	1.01269857156888	-0.63207819653173	5.10524520567817	3.86015867422262	3.52087980666939	5.94313349797055	86.75	1	2
173	7	2.81401034898387	4.05287380557407	5.55792310083379	7	2.13653664702898	5.27738713215095	2.88575758176945	1	3.46858972426211	7	6.51110959346933	2.29852656543121	3.40248762660227	3.29622591486439	3.4651334803453	1.8535944564072	4.22332549644093	3.27982245338259	3.13003921197538	3.00542412671281	5.27377635616673	7	4.35005300061265	2.60952795562064	2.95006430076117	4.85988011221665	5.67566519851642	0.564651426526594	3.89763157641362	6.88248342149917	9.87388258455579	6.43070485033524	4.00845907784639	14.3587797022763	-5.35212506762551	1.30709380101086	5.76392653296155	-2.04779171349864	11.8489761788025	-2.51162626494777	1.84885313912883	-1.73315313593579	8.83304134077878	4.75190254840879	4.08529022755284	85.5	1	2
174	3.22478699841513	2.0330270197072	6.0458801828453	3.64298201235906	4.4248129986808	1.61970112002236	3.34295015525745	5.87413306702886	1.98444814949933	6.98713211923678	1.60751235791712	1.61670059969476	1	4.59600604442242	5.580117671126	4.53978058302306	1.78509417057248	2.17804586645329	3.27653432616033	2.31066952413892	5.25459229303125	7	1.51242213742894	5.52207508618487	7.80770201039274	0.101362015773298	5.7282740325658	3.92440146258608	-3.66860516188739	3.88328124710812	6.12409711227899	13.9494481737131	7.12544566860791	4.78970846644407	-0.607898216177305	1.83051498303064	3.72791521012937	4.45582625921619	-0.253570385299712	0.893622214845652	-2.20122606453768	-1.70712458051043	-5.11017514239648	4.19303959117096	-2.2626196793089	5.23629843208376	75.25	1	2
175	7	1.89702587659688	6.18118205136053	4.73877659533495	5.37723419494475	5.81622907665043	1.87504052242791	6.84960385200659	4.78273838101439	4.89220470202441	7	4.15055381847165	4.45491014218243	1.58648372931053	1	4.52582871789035	4.48110288238557	4.67833543067584	1	1	3.90066267381078	6.76243639460977	1.67386540293563	4.43370983644101	1.45751236794244	0.13867304665221	9.85842435195407	1.51850144280169	-2.09013461309016	4.53223171057091	7.56461654341027	-0.142318764918687	4.08832236904858	5.8388504061962	-5.34132897776585	1.72798693533083	2.86181336833022	3.46605904434753	3.54978831688354	10.8580866706179	5.794273610754	-1.06092312086825	1.02933784921813	6.37574938009235	8.23205188023348	5.35940832295312	70	1	2
176	3.83953661763415	5.80527143128061	6.69692730875951	6.4928936878672	6.00058191089162	7	3.00775289265759	2.63724779233594	4.91247556187683	4.25768782106255	4.38541947988931	3.77269966058956	5.36827625554775	3.87628749079779	7	3.32310442270225	4.81470020499912	1.72017335588075	4.15600008939362	5.09740146316345	7	6.70100649958559	5.91189068357972	5.88403823634009	-0.856426523120371	4.20637836739159	9.44846968879407	-1.56604731242966	0.477735736621529	5.58489675294798	5.8483616703373	4.90771932108824	1.31123289901629	6.9661625530682	-0.0289527344248829	5.73893282693373	0.267561263291396	-0.66114990502353	3.23734102186626	12.5134955863206	1.34385182678888	0.518953443277779	-5.85706219798985	2.39038312582428	7.57050357466173	4.06122466037483	74.75	1	2
177	3.55629222749604	3.8199428925214	6.71948804067833	2.91261360475651	6.10291605605969	5.04929605265369	5.07997462950373	1.79542958407779	7	2.07642226202938	1.8537728251316	1	2.89142712945832	4.59434535429871	1.6112419153472	5.08451559405496	3.87441661206155	7	5.4376193585519	3.56491211497466	2.89827259916996	6.19861819893648	5.68526124638675	7.76089541941865	7.68826017526296	7.59474523116741	4.25641274857628	-1.78708463456194	6.31836193105152	7.99651519193215	4.97257636988889	7.23734298714642	2.49118970505485	3.22287418111163	7.11270274001991	-1.76690639907655	0.530422162900138	0.973606433657012	0.720586844453582	4.11895521458621	2.61911347682395	-0.548577649856357	-3.94125098269244	13.8728082863171	10.7872903271281	3.77424231255919	76.5	1	2
178	3.26398969187662	5.10246618022803	5.35312931701485	6.00331107288654	2.06711962912755	2.93102289034373	4.25036004136196	2.55286624261835	7	6.31015867855521	5.76662077825259	2.82177217153935	2.5610751984075	2.37398016277576	4.48443262741455	4.22878236966732	6.89391798211879	1.8481661895946	4.79572803532365	1	4.97441411748696	1.79219602001312	3.59436981432793	0.936906774321301	-0.957811258719508	7.00028388143944	12.9463325638156	4.33652166898009	13.7448537663568	1.73093625763723	4.091926779123	11.9450726991531	1.78157036085661	-0.954822643448969	-4.86699543505559	3.05204135131695	1.42990837103124	1.04631829989974	4.60398181902552	2.45542664567849	2.36435865358411	-2.15890156449939	-9.74660076303159	6.03574694414706	5.02696648381929	7.635613832816	66.25	1	2
179	7	2.58398766520816	4.57911858877834	4.78678946965816	5.90890561934884	5.14446317497666	4.90563356478857	3.56605798566791	1.05678095868199	7	4.52178355204201	1.9171002139354	5.34237896921063	5.75760945227466	2.77949123908649	5.30166191023639	6.20989545706538	2.59435658634945	3.77991964675093	2.74110081545983	5.36804816710439	4.30513773054173	1.20878983818314	5.26200555776161	2.29174731621146	3.18597821102787	10.1955540248985	3.60157424933423	4.89343262862488	4.98206522713918	4.42709888787473	1.22009252439788	5.59339552513029	7.27331931633704	-1.13325428804596	0.50565308168592	-4.58789322126384	6.9605638734701	2.37446298054467	3.73976585974784	5.28053608192492	1.34912206556461	-8.04829935512191	10.9396388433945	9.4410750262915	7.62586084800262	88	1	2
180	3.38654871162294	5.08084557536412	2.1036417775541	1.81078918330198	7	1	6.91783778971241	3.65863792191601	1.27374247958693	6.10669297101127	5.37551701058505	5.0610913644573	7	3.76950599880574	1	6.09554250768527	4.26836109790702	3.34572317824765	3.1494296940862	3.45761204159543	5.02487559767162	2.0029547752992	5.91972956393565	14.1738231280599	4.13407330454772	8.18109558659419	8.6710544740978	5.78252039441684	8.33984261930631	5.18924162327877	9.27376566033864	3.09258016664338	3.16487636628684	3.71987264405056	4.78778725409402	-1.84484649689433	6.1674238977923	-0.0530523202810679	6.28684767016645	5.29383406574736	3.33896256399389	1.29724223661977	3.841753928771	8.95734061550421	-1.06395735736538	1.48358679185414	88.75	1	2
181	3.48972733051713	1.35148083584047	4.78513262973315	3.93353289691591	4.7954342334786	1.8430657414978	3.09470300267353	2.70343736799338	3.31449625907138	5.42609412250802	3.60378770398784	2.00499672728488	5.83141901169794	5.04543488285933	1.78511510143742	3.22145661345214	1.59938806036661	5.98278769516872	1	4.12872836042146	3.56228848603444	1.85949292307012	3.75370973983591	7.16583621337981	6.04436787502765	3.61649430345031	7.49917885619927	-2.18592388694393	9.88479877392832	1.31377299697058	4.64252642921006	1.92711137027649	3.74087311157263	5.06539915272365	-2.68170489636782	1.10576347604545	9.74621863019476	-1.21638059956282	3.904474441427	13.6873866002272	3.10358390706229	-2.75036216978351	3.78445874266042	7.00666538828411	9.59369800686606	4.6166217984622	67.5	1	2
182	2.1227435383472	3.2830164014472	2.60489499872703	4.92327001790054	1.31061872718284	1.96343950764454	1.75988205962779	3.99819976169819	2.28655507604945	1.2814973970729	4.58612564447931	1.47327198510957	2.49666985770592	3.08746830740931	7	1	4.34481316395915	3.16832742407214	4.6873518232194	5.06777455284966	3.64207417790879	7	4.62160586790919	6.40720431410097	6.37935843928355	4.91842890571555	7.70668656651346	1.78387137838852	7.04315358911771	1.09813135319281	3.60619788925786	8.39599401418636	3.25600349470323	3.37626403211617	4.91053886067693	-0.70491601866493	0.322677768820474	4.15835896441207	4.41101790119711	11.1449621507441	-0.043608785156797	-3.34067369536977	-1.20225934156072	10.8497108091989	12.1929212836475	0.443870116222032	68.25	1	2
183	1.14700387225147	1	3.38933345129366	3.4538707908294	1	2.10339203479172	5.90571195882348	2.7929223886465	1.48044041730834	2.80744333208282	5.57834780587764	2.01599820536286	6.0664828323455	3.73608821768541	7	2.79941308950888	1.27994219387497	4.37809435341941	2.07258264768631	1.66390543958478	5.72858140153749	4.92039180164339	6.02306066902212	6.06656319332482	5.25691370951485	5.02486215165817	7.88288113585061	0.676384049999389	10.2637594848669	2.90602717971388	-3.60231146385873	0.528218322791252	6.06989268020454	1.73154869773525	7.23667993992007	6.17126505845292	3.5299418124058	1.30141736543806	5.88727332320025	7.93503102628401	0.707037990749304	-1.62452941164435	-1.59390469414562	10.0033285545999	8.05170501194158	2.96153218787799	81	1	2
184	3.39904345849592	4.3932698826484	4.46357719804366	5.6783282548082	2.12030476624239	2.21602588727096	5.53321098040754	6.90165584519754	3.62754953823616	4.92393589966686	4.08278782470868	3.82549638767898	2.03988617832625	6.08277758558437	5.09922488167751	1	5.12619801331419	5.53934288274652	2.86341637964872	1.31295608097648	3.62786804851042	5.40292940733652	3.84786970023061	3.28204939149822	9.35540557360267	0.44425522463778	10.9197743820731	3.43018125374531	8.28249963500167	7.1714066927329	8.00539770530143	8.34837792031275	6.47601108878402	0.489432494117613	6.11019456557519	8.25968274628687	4.20956252527264	1.89027980837124	-1.69034036089691	11.513628410418	0.899809342455174	-0.430951201822631	-6.20712111435845	2.02503731129702	6.2835007411689	6.42160864171804	53.75	1	2
185	1	4.85362345098496	3.21325577012409	1.84617027525417	6.40309157071345	3.66484673297875	3.63996519904619	2.96225416743229	3.93038244856685	5.94835889154595	4.06017921526372	3.61608307899108	3.73767985736138	2.59172548513445	3.43377848863048	4.88662004505489	3.83864305890004	3.89428881543385	2.41405500372122	1.46925686720614	3.5149693270065	7	1.43692920538183	5.04817431737716	12.65218520793	7.51124346935552	5.87573869096667	1.69071261629456	3.82540381962199	4.06832113488333	7.40078137737454	1.97661580446923	8.03871023620987	2.51316098711678	2.80361037189913	6.38280392081127	1.41165432773522	0.643545787677405	1.11071892307964	11.9725057433209	-0.335283182999323	-0.22926072488944	-1.96239148548986	5.42055533521404	9.36892614806261	4.85643430856517	68.5	1	2
186	4.45708612358366	3.65294696159132	5.43339918377093	1.09613443352178	5.45146607259001	6.39515333337968	3.53934343367125	4.34144393129532	1.99186217916065	4.58857696434825	1.6592983638214	1	1.15898828863328	3.03006447747176	5.71825130394363	2.4937127915879	3.07886192556525	1.91683282923235	5.34949989655649	4.34626470803272	4.84391071671023	5.03291433380546	2.74554874633868	5.09867531278924	12.5986990319697	5.80945977055545	4.82143650512103	-0.00417626981227648	1.01259586127879	5.71543742964714	8.41012312006924	5.03740403596058	8.67026678628694	9.09937836799119	-4.43325741826823	-0.0362282631124571	3.22083662770116	3.62613306440778	-0.662933334367809	4.15883916343408	2.75352402096685	-1.64389091686771	-1.8287822607977	-1.77282642688471	10.8796026042847	0.505443898684501	64.25	1	2
187	1.89076052201809	1	3.52592498423257	7	4.67840956382961	3.51094547141992	4.86888320105166	5.29701524671098	2.54877872915597	3.71291103027755	3.5527274891085	2.37982059287432	3.41009027953206	4.54533181658076	6.61181593664592	4.49960206087854	3.38094600884028	4.17927309232984	3.76448831732317	2.06088155385813	5.89428183874428	5.47046156609678	2.83648196522729	5.83532305841001	7.71830214908846	3.06160226110628	9.45958925036805	-5.23233293562024	6.35728658910801	10.3799799081182	3.84810286500609	11.5407181205812	-2.31302501136154	8.11383617171878	2.02778113236207	5.76945892914389	7.14438040182267	2.82072424079417	3.97253012305832	6.72825368567451	1.51055325362463	0.842641444833853	1.1968612758607	8.76092968709887	5.59102905127283	2.51423643063429	84	1	2
188	2.12297829258222	2.62383644812686	7	4.54331517907094	1.48447921012415	4.65831920344648	6.84502129420633	3.76284948376934	5.19725128651105	2.23373529086805	3.45998608991677	3.32710660149614	7	1	6.16925426878752	5.78041863471065	5.35483916393932	3.19488566682314	3.18189982612205	2.90875694557037	4.14759787268058	3.0101549423419	6.53378084661109	6.6111617829999	4.74853410291976	6.74551416463667	7.40383211207817	1.51426634927661	10.2678527566978	1.22325149304695	2.79335592576518	14.721238735125	5.0317397279522	9.15188221272447	-1.58848066573152	-3.76763234906176	-1.62589493643863	8.61536520814701	4.97903144389419	10.6585230776822	-0.525066186955493	3.22188229194252	-1.95085597004939	5.3112107167421	6.7187226196045	4.07903917503826	75.75	1	2
189	3.61628239001631	5.60141098364094	2.35184774936651	1.79576439141746	6.12551176553748	1.78525295115409	5.42914212756563	2.83345602882027	7	1.21579721327599	6.52010757976639	5.95246140507829	1	4.33928345342537	1	6.28808231620235	4.52946952420877	4.34285920160337	3.00792551764683	2.44876333809588	5.04328453347631	7	5.61968619598162	13.6567223942787	4.86490219385665	8.0516057604406	9.70360172362776	5.82793877073713	7.32397092734049	3.94747927183381	10.3073304702951	4.94869976083803	2.79737747860349	5.21806601843043	3.86372178320347	-4.53136639132632	0.760909857137995	-0.138580863037677	5.51889601488638	3.5532279146889	3.27512403325822	-0.422371773477087	-4.69060501250384	5.24543806082831	-2.2003273793263	0.902702456404629	86.5	1	2
190	6.27580522705408	3.93829673152602	3.59043296178616	1.81629763131328	5.64764677983304	1	6.83258267245233	5.44009021979598	6.89987692210555	6.03596286865069	1	1.62363505600724	6.77678800620733	2.30916029049806	6.93860620247389	2.00141035917473	1.65540651665201	4.64406065600836	1.34918397993671	6.72394024511074	1	7	5.20280330073745	11.4762386849313	2.62511547399774	7.56962041997418	10.1612875759864	2.12596427362428	-2.08251930155513	5.45504577771751	9.12415726243644	1.36957745546683	2.04289618652881	12.663723783745	1.2462845789785	9.97157282330654	2.21327931716366	5.34266283580024	3.79745355272236	3.85977621095383	-1.5454688593623	-2.16136995385419	-6.3297417636941	4.06169429707879	-1.10656819747566	3.39637041186699	60.25	1	2
191	2.69977152344208	7	7	6.37403928421965	6.17326076056451	3.05523787774432	5.83485883202981	1.80843344905624	6.15031038728238	1.46767562629798	6.86487081153164	4.57614463021454	5.77495293188087	1.32274152764143	3.64690547654769	6.11708295289653	2.97496661722976	4.1206838941398	6.50219365326651	1.81528890068224	2.63953276182572	7	2.82812975684953	5.79694911204283	-0.196457247328457	6.20900526527996	12.232243426611	0.959687736815566	5.33118302094027	10.858171110412	7.24624183901988	2.21121705915799	0.552531241865794	3.88289934235627	-2.54628482368976	1.11754963644908	-2.24279223291222	5.75428375836621	2.46781688268191	3.43589208407529	5.61763975982857	2.20941561840704	-1.51145279573484	10.5543393162366	7.00566238478593	4.8578957314676	70	1	2
192	3.71412078202922	1.76900089520445	3.00732340968207	1.29531275549098	5.31949422719947	3.65388826063228	1.42346637464814	5.6416055041875	4.56283752483838	5.14314300132886	1.85963343827941	2.2906324003467	6.8338071666878	5.55795923206473	7	6.17874314199401	3.26963893366099	1.96083545739486	2.03330475336906	4.75329017579201	5.82429718853017	3.07139093971556	6.86104039981017	9.9733921466863	3.52891803837067	9.02720674575182	8.22927752893738	4.23254360564102	2.9117114088216	3.65456488398177	1.45696967117862	4.67612465866781	0.469440413546715	8.66436562104354	1.1156127469268	-5.70293227808634	0.0658544119630893	5.47405778529416	3.31691774246868	11.3434075726413	4.07837523153779	-1.25594364012816	0.909785706131579	5.4659492005675	10.0947508931379	5.17455231700229	58.75	1	2
193	4.61746403569912	6.69442756770072	7	5.91348952493663	5.37449009015313	5.43578179830825	6.20351299077372	2.7172341513997	3.87661662085007	4.29980932713791	4.45886443827697	6.37528925275991	3.55242489117216	2.54069214629374	6.30403118007031	5.71126129793116	3.66563655197242	3.35657485113248	2.71635090224323	2.24449615957469	3.71352574965599	6.7476155220929	6.97880195968664	5.26268064088484	-0.0651553710867037	7.05952319668526	9.00299240731978	0.182703831378778	4.83914353397771	9.44375519098788	9.0919542664942	13.5866416316823	6.32979348249857	8.04969827788547	-2.62522967081316	1.76830311803215	-4.06414562607376	-0.348842257173213	8.49129965469645	11.9037970244684	-1.31697971415446	0.707897654912287	-7.3205457314203	2.03987932795029	7.76574051407607	-1.07197927213831	64.5	1	2
194	5.93470480736335	6.80603640049534	6.88583024153109	6.36767265786998	7	1.37421030306521	1.42971800219459	3.28566844672254	6.75801806183906	2.52952293462251	3.5553858966089	1.11085570011871	5.36715474138913	6.13971230791639	6.97027597701629	5.74509985675025	2.07194661309398	4.04219838818415	4.50641179006973	1.78670592026036	5.57645251380976	6.47232799109798	7	5.07257461066751	-2.55331013477623	4.90404840213403	9.86693844921158	-0.330542489383076	12.7373012166279	8.93754526108759	9.06119123924447	13.9631620245456	6.91404450369806	6.8667368547009	-0.327628567947455	1.19342280689887	-2.12625607509412	4.63560485827357	8.37376978507339	1.53405901674179	2.29777807965259	0.962711741067094	-9.43286168627963	11.9950395975905	7.73395372311789	-0.180752292678738	72.25	1	2
195	1	2.94112038460637	5.22246733320368	5.52216810795132	7	3.41373169389455	3.19730985199003	3.141015393935	6.37869475321922	3.05999866504746	4.00378703382812	7	4.4476437213361	7	6.08008565524802	2.97237123039369	1.36639123421928	3.16154602421309	4.48658922376541	3.81724238430855	7	6.77168189314005	4.10577526725471	9.00261731402946	-1.61956877980396	0.650587667517081	7.31401634035902	6.47748339320091	13.4227335793555	6.4079314610684	8.45299543282048	-1.86393530142177	6.30997229205213	9.20756189196518	1.64912557456752	3.13645207263967	3.19447208298208	5.68696904812645	-3.23233199549309	2.46130088944837	2.92878801317577	-4.68162758122693	-8.4239428955829	6.60104972050107	4.21911015806614	5.64604388711743	63	1	2
196	2.63775341062955	4.26311110002467	5.0160863598792	1.59495201223676	3.42511784459012	5.84290107708998	5.45881195272525	3.0367230042529	5.80877067490852	1.16046703050323	1.69370318155922	2.89617021818821	2.24269198740716	1.38809406390205	2.33161188491544	6.82575820583663	2.03664355997726	1.56127363914921	1.69552183602323	2.002408007558	6.68243079263157	4.61795374155601	7	5.87928288858512	8.50390368065324	7.22510917642221	4.82592781830041	0.0683111779294084	-3.79121304538479	5.51586118500949	0.659859666122217	1.20204555546811	2.25403862006781	12.1302592731012	5.76787540128217	5.64517621135364	1.76050409832099	5.53267851455396	-3.84069304846161	-2.60003720772474	4.02097024193044	-3.32373267540031	-6.74843858615384	9.57664102012657	9.48616799343729	5.64075700036908	63.75	1	2
[truncated: 5 more columns]
