# Supplementary material for: How Are Mate Preferences Linked with Actual Mate Selection? Tests of Mate Preference Integration Algorithms Using Computer Simulations and Actual Mating Couples
Source: PLoS One. 2016 Jun 8;11(6):e0156078. doi: 10.1371/journal.pone.0156078 (PMC4898694; doi:10.1371/journal.pone.0156078)
Supplement: S1 Data — Newlywed couple and agent-based model data analyzed in Study 2. (ZIP) [file pone.0156078.s001.zip › S9/Aspiration Model Data/Aspiration Couple Population 01162016 001159.csv]

	trait1	trait2	trait3	trait4	trait5	trait6	trait7	trait8	trait9	trait10	trait11	trait12	trait13	trait14	trait15	trait16	trait17	trait18	trait19	trait20	trait21	trait22	trait23	preference1	preference2	preference3	preference4	preference5	preference6	preference7	preference8	preference9	preference10	preference11	preference12	preference13	preference14	preference15	preference16	preference17	preference18	preference19	preference20	preference21	preference22	preference23	fitpoints	sex	algorithm
1	3.02328395382381	1	1.95176462051529	6.23257525359371	3.40378372395776	6.78473103472623	3.01991845611152	1	6.06613807340545	6.14445464596252	7	1.48793813563699	1.13365751775482	1.34419492716552	4.94067691470649	3.46991013617538	1.56585655933862	4.69099281805015	4.06116532232014	5.03526622831516	1	1.95319418703729	6.68917102652252	2.80647425293975	0.933254254687089	-0.914806629356248	4.42027764248397	11.4931089154752	6.24976882384028	0.714660246577653	5.20037409635256	5.01397766093598	11.7040512417498	5.03085114596138	1.00774579673388	5.31959273308795	0.721648385337942	6.29907837576386	3.58715571831561	2.83133472524628	2.94202566067989	0.969494395880462	2.33141311629531	5.68068402445738	2.70203541565467	7.41702031018349	81	0	2
2	4.7315939435509	5.93366242259493	2.15165078549548	4.79987938480815	6.23202004427707	5.71913858233195	1	1.19922535956292	1.85525856016456	5.65086941265262	3.76985989922083	6.1414338796457	4.41303366445062	2.61626426860581	3.14368729942069	6.81835849015761	1	3.43204174436628	5.63224595650852	4.43283914742622	2.28515904480325	1.21852459256356	2.71461474208002	0.521507672328078	-0.69317847714679	-1.41784347273964	11.3394856511752	4.24096468616927	4.21691450279102	-0.551958348659068	6.13062749415977	2.85822465317301	6.76005270003796	4.90451771546913	3.19566695687617	5.78718234801393	-1.02806993649302	1.51962021277667	3.75566463266059	-2.23524241743241	6.39129540165768	-4.89336239074713	6.40719460911363	-3.54972641990105	4.22704571216863	3.57498837477775	100.75	0	2
3	1.79988071175701	4.18424235155073	4.92815732664764	6.24398558981479	6.21929860082647	1.71584845600598	1	4.90100916513843	3.69880557382524	5.51933771440941	1	4.51669602498338	1.43051678935691	1.25426988720654	6.02202596933404	5.34087300388883	3.57640577839394	4.77985185487077	3.53759363707333	1	5.06582622282711	1	4.24608490985357	0.0214321520485155	3.478637843066	2.30716663737442	-1.10355522107579	7.82221164597594	-3.50576923209946	2.63347240394684	4.36876492746051	2.91790842737284	-0.716748891121228	3.70416929040515	4.56567121094371	0.419915531683966	5.20965153447073	5.32660401687875	3.96711138320777	4.59942266094582	3.64977231911084	6.05967310402559	9.12648912245237	5.52103335761005	-3.50100661725989	2.16387009123774	95.5	0	2
4	3.50581551307069	2.59463107218863	1.86518772899932	1.34158580152525	4.78921287904305	6.91811377582988	4.62413245253605	3.75878845119258	5.01823199377014	5.17914756156943	7	3.79052578195126	5.52394738448755	3.57065681998731	3.15318414400071	3.6738637369438	6.00196719219425	5.23681323785341	7	1.95798106243515	1	1.99423818636103	4.05550982888104	9.50570491491795	4.0534500075157	-4.15392142170588	2.5630970699696	10.1723256135182	8.0927613596523	1.40774639504209	6.96018572395396	4.76749150134894	0.179854058243892	4.26266429755072	6.29533227464008	5.44235288992513	1.70352861596043	0.989446108150155	5.28404874175883	-1.74742755814252	2.7981533458993	4.7777051726898	-2.13954021340676	-7.94920132368144	2.29985200601527	2.74073977930115	97.25	0	2
5	2.47419527094578	1.65661033668883	1.56231989599972	1	4.3748057605383	4.75087533036733	5.84618487104133	4.73521946637436	2.78755298158578	3.09373947119453	5.46682279522396	2.93252729049714	1.07571563757817	1.97306766922185	4.55846742882559	7	6.12805324957662	5.51493135871724	4.32991273812636	1.6065974663484	5.60266853422991	1.9964931714955	3.82530092000198	9.61008177663829	1.57817187290156	-6.11524477223253	4.16241960802717	9.22279114236174	1.5846330782759	7.94668169640811	7.45371707679392	14.2024544926734	5.616678713089	0.0650599760397441	4.92439995159364	4.7057418985801	1.89728815643768	2.90595636127692	8.06666676842691	7.13500307602917	3.52455318468274	5.0428312453411	-1.65906502056039	8.40656021044513	2.04506620365546	3.15678864227135	94	0	2
6	3.14002731203212	1.35447653956483	1.11474031601615	1	4.79991890418667	3.16356377907448	7	3.1899660965268	5.63388047778549	6.47160662609123	5.06504393164331	5.30399869718489	1.28767012203484	2.94775927940514	1	1	4.55406656988346	2.45673506143219	5.05738168142482	1.55036954885132	5.44650364123581	2.5578617670641	4.6932009807277	10.1582629781123	2.1167411386216	-6.01675779402369	3.08607904341116	9.46116221730653	8.14949786566114	1.77939908611884	5.90615158500322	0.578287376077286	3.5876920941878	-0.82832385747632	6.51829453128258	7.2765817030795	4.8591849685369	2.14975272893384	7.87497444446784	5.88651185492088	6.65826995205794	-3.7642924017638	0.0267546779318712	10.1865932717068	4.81412744024563	7.12839647479607	93.75	0	2
7	3.83368118684754	6.85499050742373	3.16609650664254	1	3.74609696554963	6.1613262228708	3.12994791066501	1.46293468242504	6.32527083576123	1.65989709411445	4.11259313355718	1.47758850206631	2.56942063644976	5.48011970199185	3.94012264486177	7	1	5.06089504682108	2.76159793835782	1	4.38732504067619	2.67798185880251	2.8170376879123	6.62548975089411	2.71506074216193	-1.24597356069528	3.87397629804897	10.8114293635453	4.28383313443522	-1.25918239118776	3.75106818604694	-4.52608707181973	3.08436480989253	2.035575918061	4.35597302882507	7.75923112224011	0.206087394296419	1.59600867967372	-0.517430224785591	3.2392059506823	6.64417479551084	5.77360524866625	1.29338679312244	4.01020551426551	3.48820902009242	1.93622742975321	95.5	0	2
8	4.05352291487362	4.37312518542146	5.60302699583992	2.89581258369665	5.39405881644674	4.46678184332147	1	5.30599853820438	4.55751622212045	5.83631107733009	1.63423134301218	5.08862533782653	1.09345639084809	3.14317488532609	3.82835682421536	3.13190025124291	1	6.82481326375912	4.62536079996484	2.50361958933678	7	4.49087004547857	3.66092675371276	3.03104171657824	2.81251221714178	-0.0525937438582584	-3.74418029838677	7.32229853834777	2.50612686496027	6.16205905621421	3.67495367135423	-1.94043444621851	4.62043866674688	2.96586799005498	1.40570509766634	7.31149144392716	0.715369066553142	-0.262660129523723	6.77401631629404	0.239043708507327	4.11081986174923	-3.01464833131923	5.31286178881539	6.35566794137891	-3.46825068791298	2.0256435907683	95.25	0	2
9	2.54990551960566	5.44925587881111	4.6198033303253	3.93778442250757	2.13767166623088	7	6.36285474921249	1	1.6351184494401	6.65956465811395	5.75706992752773	1	2.62402479714062	5.02895454704464	5.40715460910735	7	6.69981476362104	4.77170897627387	2.3351089227707	4.43718560877352	2.77427553169237	1	5.00379476515681	1.29233321054089	5.12914597155763	2.0133806367143	-1.1102847972999	5.77552912278182	3.93566447786802	-2.8339402883937	2.83206493106142	8.37778391911627	4.57052943821195	2.15923689716881	0.094180269311599	-2.3062052673337	3.62691898144015	-3.42208666627298	4.55544790863866	1.38856593439105	4.52867015617462	8.86300465978591	4.23829385966941	-1.19794576812769	0.82429799087533	-1.99025922468852	96	0	2
10	2.28099611392178	4.21041556055765	5.87183624520823	4.68064168895716	3.54016774656432	6.83243664335577	4.5767266884613	1	5.65229164413255	3.94269128928881	2.55725399731418	4.70449515562767	5.54836413102193	6.60177980342662	6.32653380323359	5.19080309725311	1.28785447192912	4.96638391808695	5.6564291636789	1.8393355944449	1.84680993754836	2.04173643574137	2.89381134932109	5.7384392004318	2.37102538005441	-4.11167955559103	5.71252743380224	5.26775597187769	7.03768176949731	3.82580312969448	2.56708487014287	-3.7629101899622	3.24465888063449	7.39894545063809	4.52478689129699	7.74873892916336	1.88813339265136	0.787558775822217	5.29684579220355	0.0470751391713975	0.267421332850237	4.27266348613831	8.91473912502495	3.62848856323276	0.512949368044488	-0.87518215057869	95.75	0	2
11	1.53470484873574	3.784706595354	4.24574374321632	4.14506087525583	4.0626348672916	1.99730786958095	2.81365990688352	2.98458966888776	1.7507974700302	5.20778960061902	6.70911255605771	7	1.61859674187549	2.10710273637103	2.8641427729223	3.7084034276761	3.16959270808176	5.59527495617032	5.04763082613385	2.13321896980183	1.05776419994832	1	6.06093436770039	1.13484034641771	5.42415285674368	1.99102560708438	-1.03391872148487	6.48558868933595	6.30735491793857	2.03051888202012	2.076769362765	13.1084137619206	4.6205350450501	-0.754106544953333	5.98262151484942	-0.476717212714379	6.15389322442538	0.974950747288	-2.95702488121315	-0.448527474846795	9.64697392176093	3.61263192839455	11.1352191139882	-8.96501031953121	-2.52955751624791	0.337216374913861	103.5	0	2
12	2.30525525595682	3.81991572975504	5.93583463660645	4.51901237595116	1	6.82170494102967	4.09651851409272	2.02395586408057	3.77711986606006	7	7	4.17660976910731	5.84652743780825	2.45157773434903	1.4061290066255	1.61760771776976	2.69356102138314	4.85357022687557	1.68775659758452	2.04142250070708	4.49217987835274	3.09731608910407	5.06801604701654	8.68209698052192	-1.48739873429061	0.750773936274361	9.02380340916118	6.69692164075702	5.49245345326593	4.93857452384103	-0.877777353080678	9.70298259710554	-1.05426948830145	3.811954267206	6.29384058556291	9.52406961148233	-1.36798658262903	2.75732286708328	4.63681057011434	7.73466329332606	7.66228964882951	1.78685177329722	0.0181485092166214	5.54936334289745	7.09085921636425	1.91686051774085	93.25	0	2
13	2.59786374989096	5.55345552365439	3.06473429536205	5.31816180432947	4.71604162238017	3.58150122735174	4.98259122201341	1	2.55730526620848	6.04265451785952	5.79417677905194	3.4974055069092	3.77844993068108	1.60259388750897	3.77089428825119	7	1.25457387021828	6.30466022455622	4.16326861317381	2.44170754506197	1.49354924036491	4.14581220253773	3.6309843284668	-1.30320830647611	4.69917873659698	1.93563443971419	-1.46164560814766	8.60412959958908	6.84468473814213	8.51495784354402	3.17237580263782	13.3898826738279	4.9080001668568	-2.44579875555691	1.398775245209	1.27961389378396	7.79071414282289	2.61712658793152	6.88308566983899	2.49182263170379	2.0939193168762	2.75603641811298	2.19785950544063	4.46792123224887	-4.14581065419304	1.02668636777317	112	0	2
14	2.32559654665668	4.40481999919857	7	7	2.87185372997885	2.28395969280828	4.2158021854192	1.57220985856402	7	3.4228690132909	4.55691451483336	4.30276666239159	6.63550283292946	1.85717452050538	6.42016678497784	1.73883243594479	4.99129838219241	4.20818580537404	3.47604860258108	1.02926292096006	1.44113366754385	1.76532848681556	4.95670490770802	6.79595054316827	2.50947379981693	-1.19597217345973	7.86216972220255	5.43988917124432	-0.605757381335406	1.54664636665874	3.01158928752764	-0.650965041829072	1.54079306814547	-1.82293336248403	8.10504287472025	0.964918676714682	4.03005500485106	1.28386404080306	5.61911924087179	4.08937008155755	3.1549190797251	-3.15883705342485	4.1422192191188	4.21459854763557	-5.68549953648563	2.89507890131393	82.75	0	2
15	2.42495569501413	3.12140977612658	5.26062008702068	4.35192418042036	4.35068056122313	1.19633926129247	3.39882121117515	1	6.61596892045794	4.07786191751828	6.1170787498997	5.96425586461162	3.64603514635141	2.17877829915483	2.37725722155413	6.7121444793395	2.84295405418592	7	2.7942593701019	3.85350117382174	5.08078598948799	1	3.45362508356739	1.56929819407094	5.4451947950215	1.46986524262339	-0.403715747770396	6.12593860432285	5.10172613237853	4.51135765859389	4.92785575018864	2.0026490891437	5.33625563738436	4.74763752755643	7.77213322856343	4.43971176538704	3.06512152535697	0.454099870730961	5.77888060789788	7.41775212812496	3.26076675802111	5.17967918447734	4.66701968156478	7.20606128344076	5.4857016999818	3.99971500295678	100.5	0	2
16	1.96353704073474	3.38427063851788	5.35058659689089	4.3692618366086	4.66113754408054	5.53239274127735	3.39126016068537	6.46153299147078	5.06529608078455	6.79560745902983	6.30687286069577	5.31882108573913	5.47331215145705	2.25430350975964	5.22815459077225	4.9282509131605	3.91377778304271	5.87534489648425	4.9504610141145	3.96901871653818	4.73915969523427	1	5.88355141654905	1.58426967851495	5.23504363756759	1.24480492105432	-0.0994708903527014	6.95367801336965	7.57784191339599	2.24206074450681	4.38380432766263	0.275979306658957	4.70189108908424	-3.80125715412462	7.86127565911342	4.99987783585412	0.502086127981171	2.14430946880828	6.87098566668794	6.26192218530657	3.51722473913076	3.8584678810904	3.18355944659741	-1.73544830729929	5.47846971076033	9.57216429973359	93.25	0	2
17	5.97311307024355	4.13920416116539	5.79444826654346	3.51720802937933	5.98077774554508	6.15029807174372	6.12799031325215	1.95391499224553	1.23386146863224	4.79525214157265	5.10923765743996	6.44811053704408	1.58639298047973	3.20793576524229	4.16099239655736	4.30979799093584	1.45272787393608	5.13018807421112	6.72132649374706	6.92662602513862	6.26571671093367	5.34340677066741	2.64876597288891	-2.14612310708658	-0.603797620755511	4.68658202323502	-0.877306634527433	7.71458301540677	2.88056043503667	3.30404705234595	3.31870985611453	13.5096567975572	3.23270723415302	2.67636253556532	3.29599198568477	2.63174980647208	2.39648652774782	-2.23704327227722	4.25644875592486	0.85554151169589	3.3054822564138	-2.60827697498846	-1.78617170988322	-3.87769764596506	-0.121521902561064	0.800068795794948	102	0	2
18	2.14418885241347	1.89686632787751	6.99000872398485	4.92828842945517	1.59317477975898	4.83191894137671	1	7	1.61709826774695	2.7681682342423	7	1.70641274051115	3.50221638596981	2.08761846714011	4.48581679977472	6.01365044097009	2.9186338238514	1.08184756055505	2.07080942435309	2.98831912964658	5.04859349806851	1.0931922771075	6.7226579144401	7.46763377786955	-0.331166853333361	-0.129291752879374	6.83304006113669	6.75268169358388	1.80044853200325	7.6606562116244	-2.57914928262695	4.55798229608047	3.96034739193008	-1.55737015583181	3.57494386886701	2.36028998598849	5.36465207765034	-1.9348815575201	2.29836643331138	2.98310570408711	1.13456958841874	1.95772329663346	2.85251062090164	-0.315967203126074	7.22723794478904	4.25764686640972	109.75	0	2
19	5.96671543690073	2.84100626667244	2.98293034422657	1	1.92150576515566	5.61033482427731	2.8493543931249	1.92667640888001	4.92933594930773	2.16193702668286	4.18627203043089	1	5.60508422713124	2.20577657601186	3.08154248053637	6.20925641736164	6.6691593430415	6.57517530527768	6.28170093133349	6.10132886201732	3.06286880901472	3.98663811377646	4.07095167362135	7.99412891577462	2.48751115465821	-3.42527842991839	7.00368138333307	10.4806408471508	9.3313236287911	3.35360422574323	2.54664047744105	0.923761847163035	-1.79038249321202	3.01347096873454	-0.297056871666264	2.41309839541258	0.790280841692496	0.644839075880327	5.73211848155159	11.2065633792464	2.60698977102674	0.130642601240508	-2.58818394111501	0.204273236549078	5.92821555953095	4.85826830441042	63.5	0	2
20	4.66175762475498	3.62330336485749	2.52752392921134	1	1.08510003347386	5.54938241748795	3.30897149368267	3.95668665639697	5.93481068760456	7	4.63352292638867	3.70898375941759	2.70126990355684	1	3.74902926482155	1.18529435515049	2.19353333101445	6.23513108682108	1.49489073496	1	1.65323413984774	4.69869324643404	1.86015018808548	9.7815405946515	2.6747276275208	-1.44305652757604	7.21133538874715	10.3425482547516	5.24802645880868	1.49453877941261	1.95270229569424	0.431339895116557	-2.18362448792432	2.18587481221075	-0.525902015088923	-2.74347650772699	0.218174868743941	4.22189910143961	4.42607145435385	4.03324817691236	10.3039425500619	0.28528163193513	1.43679828840615	0.196364277053348	5.14529097439052	2.50025765896491	89.25	0	2
21	1.43616529680765	3.41601481535218	6.30101440997707	4.57897858240167	3.86349180426143	6.39641029854004	6.2403492494429	1.3654318901988	5.1788392107793	4.57027776635236	1	2.25894561582283	5.7450941604	7	6.31523802559445	1.3657133787029	1.45271908137957	5.67358581812056	6.24653423815294	4.49252587994686	3.2981671561789	1.59456181806671	3.25664108650863	5.62325279902011	0.718010919635882	-2.70453419833697	4.47485704386605	5.71480499026761	-2.63053985555692	2.46744463263639	3.01064735478943	-2.38478781014183	4.02788864201231	2.2394237174758	7.03465629073568	2.02173564436951	4.13018988359063	1.67157817722267	4.36389941255189	-0.871913718400018	0.396344033972128	4.70901674394932	8.81058712244833	9.36810430466063	1.18221571926032	4.68446117402176	92	0	2
22	1	3.65372190556639	4.31151956992589	3.77733581819502	4.96871321822257	1.95319560581736	3.13716691460386	2.9938094709484	2.26049463719492	5.14141159917314	3.21318883753446	4.76315404469349	2.7135741076959	4.92180647659946	5.21441586915632	4.46978530722879	1.4220864027607	4.27034861519259	7	1.7450503230355	1.69283742611959	2.25350914840793	7	0.421725675050429	6.04978998526012	1.99032044198364	-1.4634523894038	4.80336782173355	4.94024183721515	10.3872391245065	2.51525764290699	-1.67734719320826	10.1827177982042	2.97048008838327	5.69369225617894	3.25887480079852	4.80545826666791	-3.57240307430554	6.38153089186452	-0.572318806885865	1.99757367825507	-1.40786257927975	-1.30010455622842	-1.84316059548579	4.46853443862342	2.01217400594242	77.75	0	2
23	1.3166253805645	3.78435229566515	5.74827549748779	3.62219951795985	1	5.3508559107338	5.19485973542768	1.6909696245491	5.0025507582494	2.36285996555055	6.90839065750208	4.05700541881272	4.77914762093578	1.62254588244053	7	4.73800680273528	1.88002280234464	4.30980320899344	3.16926887115703	4.15649573536276	1.37437947210425	1.89159120687104	1	1.06374945549382	4.95824764336253	2.30510247792048	-2.21999218045544	5.71116219178045	9.45673725011446	1.35038998033246	2.78081550064283	3.40408805802891	0.909831524999333	4.45429057771872	2.94928772166766	6.37328590109323	4.27781687395799	1.84853794769671	5.79578438696463	-2.67438975489492	8.71406353813178	0.695682475322688	3.37025539523258	4.66726874023641	6.45879400491184	5.32083887109414	87.5	0	2
24	4.49408085228114	5.55130459831792	2.02566412599997	1.05653511320697	2.71864418412981	6.47980830013655	2.88836837528306	1.06712275091505	6.72871994203356	3.81006504987684	4.18401412489204	1.70028929789316	2.03110627188311	1.53879048257896	3.6418756124529	6.82123600468422	2.60636417819439	5.36469911833946	5.17257565136547	1.01278167902013	5.72102992921642	1	2.18217960904734	5.72767828217197	3.06483999964387	-2.46307853832507	4.67569110245257	10.6450822523716	3.85260001352145	-3.07465729394749	5.92331693564051	11.0040775955046	5.03741666991481	2.13686199087586	4.63349594863168	6.62028088762301	0.388947456309839	0.450145318002249	-0.21855994393387	3.64120988793294	0.353233687348386	6.93858898929464	2.64419379491021	9.22578188703817	0.826514840966776	2.10657455830003	98.25	0	2
25	2.50049643966442	3.48983173789597	6.01844859113475	4.86934144338511	3.29835014771251	4.12834404698886	3.68347251636693	4.93292899733637	3.15902451343258	2.7233026225052	6.27631994507633	5.75446291890684	7	2.33464512063612	4.98181865743571	6.11962309436007	3.02512320010766	6.24071507501502	2.89331704165829	1.37679165993913	3.05363057110812	1	6.81431720326417	8.37371610127065	-0.520221256532216	1.83833453568409	8.88286489487083	6.64531675772255	11.4996112581958	3.56586629332721	4.87212333133693	1.40204546771689	-1.2122019017374	2.2334014104829	3.03631074732808	-1.10929514651908	4.22804696641627	-2.5354493503504	6.4007239185774	-3.26754259147781	2.80556772086373	1.34411607992523	3.32801852711125	6.28368122835817	-4.76937663269264	4.37777841047611	101	0	2
26	3.17104076960367	4.45390078867073	3.40592417097919	2.61142822411342	4.41380755766761	7	3.98566597150679	6.18582129042622	2.41106587772855	2.1553841223284	3.26341644911208	5.54800727740172	3.1636815149482	2.81862216633409	2.58403548192661	5.05672973261195	6.01378594888821	5.18985027546503	3.85555299370912	4.55890001414611	5.81150852812854	1.2524766299215	5.64538872893138	6.11012855290241	4.32974071674129	-2.7156233261639	3.81367025555742	10.149400987295	4.09943102632257	-2.67585135799645	0.588270325763319	-4.37349165828326	3.42128702465442	3.76815853724617	4.90900025407977	6.48866146671581	-1.47522242837539	4.73915437888672	6.551748611227	9.82251631946511	1.54238029805838	5.61357713542152	-2.08149154180442	8.53543131833835	4.77560743655766	3.46369603485782	74.75	0	2
27	1.35802315014994	5.42787418775701	5.1504299025095	5.69273286517432	5.42369484603297	4.03003549368707	2.22285350189068	1.57773150119484	6.21731144729115	2.79758836810648	7	1.72077879775277	2.36996790651363	3.21770148134947	7	6.52194446653921	2.35175664148904	2.80858927791047	4.62026358376158	6.70633033932729	1	1.73257649195999	2.34616133616601	0.457540013414657	4.69758396721548	1.97009091962622	-0.476887710770824	7.81171442563103	3.79706517726954	4.47500985976483	7.76669390379736	0.0980348739517067	10.674815734699	3.97969348794776	3.92015650004757	3.79831579837314	2.452629928798	1.01571897146349	3.66373452539773	2.1843044907792	2.41150223657769	1.36454425383569	8.31655859255794	4.68842618069158	5.47653569786156	4.96098926941666	83.5	0	2
28	5.09037054317574	4.9149777319322	2.89001083153234	6.51252842409064	4.67756566608508	1	3.44020626289652	1.59808959508696	7	4.83472913991919	4.26268081738951	5.18677927762711	1.86536565287163	3.3668762893731	5.31421085747089	6.48862954494575	3.6016734059515	1.53380219853112	2.54730697660376	2.83259458723632	1.31606752715586	6.5052875988227	2.44165656935346	4.94001590724594	-0.777520768082134	-2.31051167446442	3.01063478033435	8.46886710666932	7.56613830397001	4.0464454911526	3.61930145532177	4.10049368887959	9.36797726284211	-0.381360374451492	4.49528766802517	-0.961179037541666	6.28645302330146	-1.0204671695869	6.03579473647028	3.0299689030647	1.45297915578244	5.5712665453975	7.25528291528223	4.79584265943529	4.8395997072435	2.03604916917832	69.25	0	2
29	1	6.35328521302319	3.07125350167355	3.94497137081735	6.09458396722144	3.22095849550766	5.76108603653526	5.91991777036309	5.78076326019384	2.09803136762608	6.69756623986732	6.34648534599206	6.49520514559398	2.90815063179935	4.23412054091977	7	1	6.51659294651773	6.13892503067881	4.76423072588419	2.43368246624765	2.14298550938794	4.61785317199799	2.70759412574397	-0.484671687394201	-0.0733199539891332	10.0150793808025	9.03575724725218	5.5388593517526	2.10328800146596	2.80193231843322	1.1133651380585	2.42135390897709	10.9350269393767	3.20464819110515	3.2618410384945	0.837163343159114	-2.58689726527484	0.490350399095438	2.0326314100564	4.69161588906666	3.15425791199296	-7.77631944776635	1.6075425667881	7.46506961606829	10.7720124765073	73	0	2
30	1	3.77217993456936	4.92942111066984	5.06973856645218	3.77963018819436	1.86987175083739	3.30267180228852	2.97333554034959	1.4324706777402	3.52289339882901	5.22034773559859	3.80687708263238	6.13207078242044	2.36402792486508	2.59261854665955	4.05544954623932	3.26565387605483	5.36888249280242	7	2.38755383067553	1.47849620064915	1.91077758528668	3.60834978973394	1.34895401018967	4.98782863520845	1.99014579640887	-1.79004297000215	4.9781321455048	6.51367076107571	1.29475315078257	4.14957230891597	12.8148662783238	4.62904442173714	3.00086233509682	6.40236970898262	8.79576603368443	0.931134717055729	5.04142096366049	5.74495856689813	-0.241450420612937	8.9679493031812	4.84129067107325	-2.31378167522416	-9.20809923130817	-2.97789873146912	0.407854017259041	85.75	0	2
31	3.74012506144315	1	1.17867277607746	6.65554393138364	3.64387171985591	1.25845025360697	1.55657097765079	5.58565630149994	5.68240883036256	6.44088519772408	6.72470936983212	1.05800443120626	1	1	5.95659863906703	4.63865380473838	1.89182853314151	4.51779398195731	3.92993020741694	1.56454791153652	6.160847572124	1.05926333684771	6.74194811285136	2.90918416751165	0.229598884974688	-0.95027351437538	5.20495768552086	12.5719106920249	-2.78178038310136	1.09709680201115	2.79406219494505	2.98962694659504	-0.516321397517416	3.73083753686056	1.28332309748564	5.83573653790651	-1.4434445016505	-1.81998587802653	4.1499968219525	2.9433601122979	3.60492681866902	0.691494295242779	9.00297576038394	5.42818923128086	2.31824333902619	9.12052268020616	90.5	0	2
32	1.61220104267881	4.3332301734769	5.28358461507041	3.77945986645482	3.43647903867267	6.20464570823189	1	3.88301959025485	1.82460518840759	4.73003673132946	5.75812769599634	5.96463136611555	2.36994376418206	1.66024036797737	6.15867140013935	5.8251039006434	5.93184899177169	6.79588506512685	5.79081597858914	6.82600525149077	5.17349036386459	2.4414909159402	4.25401368197487	0.0885343114495447	6.92986000236384	1.99798047263861	-0.743080754142165	7.33840985799638	12.3211555448669	-2.58150229974576	5.08573276159699	12.1059448666486	3.86564529565982	1.59040185206525	6.71069750355407	4.19417699359569	10.033568158184	-2.65652151173408	7.80276845939592	3.16098992473019	6.38006784139041	3.88954792487597	-3.01025778945819	4.51256814857459	8.35848775635088	5.40707536894118	83.25	0	2
33	1.61590910737095	5.93260009052778	5.26546677751769	3.40904513267557	3.19555220716705	2.31930217181603	1.15159642818184	2.15289193675508	1	5.51920610288648	5.86858323170552	2.26006803555293	1.95235680769186	3.88217818126977	5.18880468485218	6.85697754446106	3.76665973276867	5.21623702338874	1.79110347076723	1.81391838146244	4.76463962673862	3.2929217794412	2.76250884722823	1.38849589584033	3.96782785557715	0.122953635463396	-1.05340145267504	4.59336389212205	3.85907088786365	3.56314932429196	2.28776886487249	6.16264707055813	5.2668654407959	3.38132776376977	0.968285948387193	-2.13711234422686	4.35725123510875	-3.77850615695985	5.06429711019669	2.1564108551211	4.11839035131015	7.77329892639495	3.96355292643546	-0.556519639849614	0.749494260242596	3.5322965172987	96	0	2
34	7	6.79945956109596	5.03244757761806	3.5254298157876	5.05784219670032	5.98386841032313	3.80147528283234	1	3.10302405522975	6.74568867545832	6.33164526607982	4.51669872024229	1.88139343869223	7	2.49310137851303	1.98995562891935	2.19719727520784	4.88660010527618	6.77839637467558	2.13776910935107	3.87699907995823	1.2059547404974	4.20119782350429	6.95535216966517	2.92840320871851	0.774319817013356	4.4263484471569	11.8431927255449	7.27072244577643	0.0923428341169262	2.75011738558858	0.0649811844402208	-2.13879743349598	-2.76446620434264	0.877777587859175	0.798812843275714	4.10022447174107	-2.67754020929137	7.60111885024851	7.07442409390953	7.14734521374759	-3.5060670033244	5.72660539669144	3.94659150528885	8.01373521119543	5.75516587318514	109.75	0	2
35	2.93390081142558	4.34320045012147	4.36695099080122	2.56836372270199	4.99240992865185	7	3.71118643686809	6.30512989660991	3.06286141220473	1	4.16340706546354	5.76444781382862	7	1.19259938208743	2.25895563884224	5.61381096074104	6.69614805890662	5.4384856456178	3.49281886065347	4.06976353399984	7	1	5.37240074250287	6.59048773112959	3.18095953365429	-3.85378908402887	4.28745249949577	9.62401532917096	4.22005411931889	3.83105527610831	0.804904169592353	-0.642384026739148	3.91372276434812	3.41857886518568	5.18280394163679	5.97994050636961	6.03124573779861	2.21647534596128	7.46018999926338	-0.175899886744152	4.56002232233503	4.66830323158903	3.23184308664742	8.33361163569815	3.43456653749528	1.11972595398178	89.5	0	2
36	2.80129098256907	6.98351067884617	6.74403183729645	3.82689204715289	6.67165717548407	1.32968535885328	1	4.02842933190209	4.10855465342276	6.09371629760571	7	5.23954671336202	4.84741341370437	1.03236216702165	4.1328102654569	4.37442532450353	6.76152084815201	6.43817070147792	7	1.17633506973878	1.28978004058257	1.32672444881718	3.6741161151729	2.89322416277818	3.56603789860575	1.34123431845747	-1.81978147585539	5.5350645512673	0.534850028846291	-1.89744465734644	6.07612014665818	-0.889037099739018	-1.1070098300813	4.52663565003888	5.10058985105866	-0.352686904699447	8.39674085697266	-2.67266068168405	4.96049041187543	0.778922688496739	5.94815025849812	5.53708751070772	5.73006885828848	3.73565763199492	5.6179083350052	4.08842814388101	102.25	0	2
37	4.91325404046688	1.59566694795401	3.72285325928938	3.17272993031366	6.36126611526547	5.847234042328	4.39075524055076	1.55959406261607	5.17973020181276	6.29559346787402	7	5.0352103984482	1	1	2.47459346144971	2.42101517897542	6.09717979661641	5.68310944711213	4.8301790960096	1	2.25080689151199	1.32628861417243	2.83299881828539	3.44634212871443	-2.22407070121979	0.760647541760382	13.441472097775	9.17717071137821	-2.43688247528357	5.1865970470987	-2.771846044595	1.8801375217673	0.378848267226136	5.57074498766397	5.77059890263215	3.77251838252995	7.77553550835883	1.29272039531786	0.57479372509863	5.35467663393819	4.70553754239601	5.27633720582046	-1.33888919786802	9.1584870716311	1.87496693939356	0.254821488750447	96	0	2
38	5.91426592516427	4.28752088915024	4.46977595356203	6.0131259263995	4.68361488792765	1.59291894498039	1.9769662176726	2.90742117857279	1.72883692631258	5.2570628553616	6.43940737622794	5.07807630174688	2.39915524646664	1.17351399136148	3.72279683321161	6.3578516610753	1.58233526273125	4.31932660664519	4.37510976745028	4.14230555542731	1.09926065265427	2.73679128632108	5.52248184018	3.79923082867142	0.243573361662664	-2.23925254313617	2.53159690160482	8.98492625160132	2.57276825898382	-2.8126260819198	6.29970182403556	2.10672150486014	5.83006394461043	7.36530224887275	2.42273318395323	7.01643614963476	6.96990521818849	5.44615807647702	-1.38625335736788	2.7507054433686	5.55793744690517	6.82645567753144	-2.38786736150844	-6.84888289503385	5.13943258458775	2.52815181454367	93.75	0	2
39	3.38152733298233	3.69214923203248	4.55180243473689	4.67450727630764	3.39743372954152	1.98565767502128	1	1.33653764320865	5.61421228634916	3.8419833074641	6.91282916871342	4.98684744184048	1	2.95954303838748	4.42843459292179	4.88255154354918	1.79438363252709	6.25305704353067	5.85522210805247	4.1705201911114	1.61051103767282	1	1	2.99637906930155	5.39953083970905	2.14166078140351	-1.00431573630104	8.13563211491391	2.10074577977674	4.96523033692502	5.11575676571382	13.3855590111681	-1.61973143607381	0.08990916493421	4.77236407602506	5.39276107877293	4.91668569155636	-0.786233695878377	7.12158685109011	-2.96367435973661	6.11218108105587	5.03203893287597	6.33217872152181	-4.89168895663216	5.85104999484989	2.71123976151276	90.5	0	2
40	5.0688247133965	7	3.5153725966501	1.81492723167528	3.48246004356144	1.70872843866583	1.70175370752289	1.69625664868355	6.45189912112426	5.83856107841267	6.00738467484553	3.13505178400336	5.49078448692361	3.36375704507379	5.00885433927197	5.15237543004548	2.4731822458125	5.00555381495241	1	4.21246232778758	1	1	2.44429027118816	7.2176007062865	2.6335647492259	-2.61085818231568	3.0571691599749	10.2618201316802	4.37992710312558	5.68170847855452	3.74824155560038	4.86070173805145	1.26978515753012	6.84891147131554	3.52804967735058	0.696504970569356	8.7604773723045	-1.28189535927528	-0.401562704342246	6.84012364564938	9.94329472782789	-0.23663796556264	-0.43389028317068	3.79925652144435	0.890308029580727	0.542183818870408	75.25	0	2
41	5.06947682511188	5.42294996491667	2.4288976179959	5.68628257488633	4.93658154180888	4.52788468321396	7	3.95180014558044	5.41366606042795	7	1.17413638625667	5.83091452360757	1.79949273725367	2.35751845051231	6.2506100263177	6.90485857990657	2.87749770037574	3.42747993621716	5.81001765416789	6.0162680865123	2.10856270596721	1	1.55871875963883	4.16894504326755	-0.859488528014936	-2.50430925106204	1.15224297465483	7.84017169079797	7.04150699380927	2.75033067063852	1.8593772595478	5.04646978265277	-0.502339676732057	-0.679437572449812	1.71687009807331	-1.34998191458103	4.80926660721378	-1.68948912242807	3.97455219662023	4.0006263139744	7.08484729284318	2.70374108140577	-1.34927271344482	6.67353716710132	7.77582343638289	4.01663298126266	83	0	2
42	6.33032732740416	5.16329942044097	4.4034596574179	3.62612284904302	7	7	6.4942538314599	1	1.27794542168337	3.74325697217664	5.01947890371389	4.66041384487737	1	2.73878282950778	6.38237738684522	3.83616760021147	3.08503175763443	6.38505051332209	3.04626298894775	2.77733377529159	1.31723323726083	1.18301388529848	3.53457106018299	-1.34551987565565	0.537134592993569	6.12661995017267	-0.578538034493002	8.62675022325992	5.76735172373776	3.32843453123336	7.13157103329626	0.583463150536566	8.00957011523577	-1.00446592223189	4.34200347669385	2.40043824162052	0.0371673187175455	-2.00198172292797	7.57288445699735	-0.809777618962647	-1.76914947716925	4.35850189748297	-2.5753844792882	-1.02448710439358	3.70495014758402	8.58688687554338	84.75	0	2
43	1.36534972987358	6.0537379157075	3.76152019076311	3.49720680738623	4.95244013035543	2.08512597214268	1.98274801923102	5.18142400631822	4.14180150932245	6.98257339914877	4.95697518989928	2.44088090581696	3.39546279224668	2.837143808378	5.2628032400124	7	5.87066501281484	2.16417587709952	4.07764626899357	2.30694139125291	7	3.8098437690363	5.25298328283567	1.2436343320259	6.01200077995723	2.19354648379519	-1.93654448980935	5.98752262946611	4.42108728657468	2.27639048774664	4.01537318149026	-1.09019693256302	7.80075955282336	1.85493055100852	5.45137396210584	0.848924614265671	2.65001777232273	-0.287670200011708	3.32746728710343	-2.33823468839663	4.03306232640148	0.719573424238895	7.38800271075222	5.93881278151611	3.46116151361119	4.04118698639315	84.5	0	2
44	1.00309833042595	4.20204912311165	4.97287446672972	5.25348044551631	2.87546289513496	7	4.59805279084162	2.47620851903123	2.51858245119131	1.72834576485095	1	6.80926476039953	1.17120490252425	5.03593733616493	6.56685892319068	4.67624837421681	2.13677025938887	5.60541186467492	5.15051309560497	4.00903735019218	6.38147874625192	1	1.01926342122438	0.100836290587231	7.3096510859902	1.44270612048486	-0.690454292400984	8.06039899132578	4.11107082043187	3.25145806330181	6.44914571162178	13.1754283439899	1.48719469341588	6.6624093882869	0.797819423198948	5.50049806387194	3.34321654657809	1.22974326060524	4.99475841934703	-4.95192640392149	6.70243046786877	-2.16051565462077	5.31884549179313	-3.76914003962494	6.20568973645174	2.63278099663238	84.25	0	2
45	6.11605922983212	4.61576936153938	5.40868056100409	2.86881250255372	6.58298670755755	6.36732269166894	2.81436878413919	1.39234068148411	2.26144647540674	4.71134350764361	5.84839604578373	7	3.10791980762485	2.47537206554751	4.2802563829613	4.7626789453624	1	6.78735888213024	6.60531323041011	3.38354128072288	5.97136695376119	1.9314740177079	2.8108604325038	-1.64151275979672	-0.0863837560426457	4.67021280258125	-1.03486766736539	7.94383622771901	2.96719367783558	-3.65805090527495	2.90470963399403	-1.50999446089595	3.78510491551625	2.17910157186571	4.40823016927671	1.88096647761455	4.41176137329255	-1.11510703920224	3.60726258119758	0.955262063154287	3.4258619175587	-1.86518342875776	-1.2866786274683	-4.31068698979958	5.66869960081331	1.46525859450692	85	0	2
46	3.39316774796443	3.46373835147201	4.67535301008664	4.59264145321133	4.72561919618722	2.81329642918807	5.74205262128761	5.74186552101249	5.93422501789298	4.16614769124352	2.52361946058065	6.31537795569992	1.81891384715417	4.15151958023125	4.56629128081385	4.98650802857228	6.89505347722514	1.46315829930375	3.66562855284871	3.36686917034347	6.23935951923352	4.25701984314879	2.9631529414155	4.30380133764893	-0.440696281557396	-0.813683593470881	3.51677669843791	9.36155742626677	12.7449227934134	6.23680131706757	4.25842211084027	0.0925864463566197	-0.933544404908934	-0.500646590111044	2.70091335509232	-0.495285877743045	1.68972421954509	2.17731155936461	5.53053731392256	0.13414292027188	4.12365029285666	1.33880536632675	4.9700983362165	12.7602291263135	7.67206889371777	0.663207762780037	74.75	0	2
47	5.09487277710148	6.14053815355546	1.5163773222738	4.14795547976851	6.45798756848136	2.3444518784723	4.22209439773412	1.07258691421998	5.51058494977684	2.75851837781915	6.16666466700536	1.12130972756199	4.40189078481787	1	2.49063710983982	6.24679815046449	2.79877685055142	2.17902411924361	1	3.21491245304684	3.65555905322823	1.35253615868681	6.36940666287551	0.524792818395341	-0.991673739494643	-2.58622086647644	11.7558797286044	4.79750410668586	-0.821254064724599	0.551914705282694	2.3986926127395	1.08146958633597	-0.977884678370296	3.04849252996293	3.99416861455394	7.43510500951568	8.19911703290425	4.16552613520193	1.86201195922951	3.56905912354253	3.15848528111448	-0.962716917896722	4.26615945031742	11.1082907392965	7.58701673756819	3.21349107794626	99.5	0	2
48	4.7322563615587	6.48382535206828	3.50498845856856	1.57667579853995	3.75157487237143	1	1	1	6.08796928401503	1.49946600648212	5.43734627538136	6.76571770000306	5.96528745656736	2.82280297174535	6.42501639995165	4.78165964303966	7	4.36015511216165	1	4.15246919048749	2.32897620548561	1.50036804574439	3.12120318207192	8.11465078333178	2.91760719850579	-3.71652163965222	3.28906551504375	10.4207626532721	3.37517168909623	-0.864829666209267	2.58452104783496	4.88606332970503	0.84450314203359	6.91126541170738	2.42824877865126	0.54077657795539	7.40416461186338	-0.214914038178037	0.0294536296398441	7.30597551236022	4.38683879981335	8.25488118874606	-0.606959240671493	4.8971976905377	1.56720163999535	1.27110455088702	65.25	0	2
49	1.85444041070082	3.57000002116336	5.61889687072007	4.41564369572328	1.12645059331145	4.67691559165499	7	4.33275676480904	4.42276350453821	7	6.94255975683982	5.63515125983783	2.94959514681126	3.76592133724167	4.23022476049503	6.30177327908833	4.54001404882257	6.40512493536687	4.54522537290157	4.53997417628247	1	3.17194441943934	1	1.27237615144044	5.63667707788203	2.16301976411697	-1.13219972485227	6.49187461902481	7.20748989793182	2.8035718428633	5.67616389835176	13.1552169779676	4.18919886513674	-0.999028908239093	4.48057717041793	5.41831305007666	2.93931915108046	-0.0348076438859664	3.31697767484968	10.1394132894224	9.94150780948926	-3.46214711703965	3.14859627351843	1.58311991313688	5.3586728940206	2.90042367917639	110	0	2
50	6.12219347280076	6.14480573728551	4.56377253887784	2.81413756184373	5.39783599924516	3.70312877680089	4.05741169133106	1.88348222046526	6.32814802498562	5.17071078234445	5.56607890639233	1	5.51189705682373	3.3808551355957	3.12379653230759	3.87603877918621	5.66458491695313	7	6.9170125716951	3.20749460587408	6.7319680922227	1.19364172343314	2.31166650073869	6.10789474066055	4.63139791168682	1.07812755065064	5.45114196551739	11.4369067163666	4.00937869419017	-3.48324630108348	2.77784254693836	11.3292412785342	2.04633531678209	3.87364755828211	4.22390593456297	5.646530918159	4.73231973788456	-1.81617602959967	3.73013185944344	-1.93523275961692	8.01223617314027	2.06723769834298	5.63778801079387	6.48164311404915	2.42353041812041	5.63378294678904	82.75	0	2
51	1	5.48309683441104	5.23129086362968	4.20078384667622	2.47348157539047	4.882969323678	7	4.91294996021824	5.11036948590958	1.85826220984354	6.91404497587151	3.92437067071255	1	1	4.37212802209138	4.23136228049716	3.12157732318423	4.88478803911543	5.5010038292267	2.73155346036196	5.54467978860939	6.92848075060097	7	2.49458991645636	3.44429499553394	2.2148123058299	-2.51578370751738	4.77682638882749	0.786489602050496	4.20677163518653	1.09172514833053	8.5539379013305	0.499708746426521	3.4776516008624	-1.23629656150157	6.83588207576554	3.77275065061222	-2.31886176345069	1.61382609078129	3.46478583801672	8.24196926172702	3.8717983738019	4.61663979463635	5.06001358675178	0.956723146916602	7.38965078523772	83.5	0	2
52	2.78728137397748	5.82840269314007	2.87934424943306	7	4.34306954041234	6.72141933537569	5.90750278423713	5.95185579386344	1.03620597130515	5.10157006329878	4.98448465109585	5.54843614546413	1	3.98346333392314	6.45313146085706	7	2.24240856618389	1	3.5856930246987	1	3.19913075440753	5.70746812308141	6.3965065617709	5.10749238793584	10.2365235492804	-6.95716730126508	2.56377421590305	13.4231576053423	5.4327478551086	6.1816717546711	1.31942505421026	4.9421119838776	2.4099919388995	-1.10658912259618	2.5999460931487	-1.05519168883698	6.68056307378492	2.93854433720462	2.90194469479255	-0.844758421408004	3.89708797971412	6.31090879481606	-3.8077242928114	-3.18985258930234	0.165662165862645	2.28744702112936	86.25	0	2
53	1.69241038771797	3.70136921048375	5.92238458134088	5.03589496385886	1.03192264496603	5.67109890269673	7	1	6.04393292234321	6.92395753221346	1.59804143231203	5.14477210617623	5.64697069311684	2.84420471894629	3.09793155972352	6.94141526725967	2.819446344858	1	1.90046995925524	2.42026599876657	1.98358265530964	3.89627527451038	4.24531941713056	7.78869121854762	-1.57103670931382	1.08909518368753	9.04405147608397	7.20834724417421	5.05836494814098	4.26972616612977	0.127585682782227	5.52442861921631	10.3896600364004	-1.25820603341048	6.74666216701919	9.68529572819725	-1.86390618894459	-3.7229550607323	4.57234960456731	-1.98904246775098	2.92209470468698	3.15788881312732	4.74033869373207	4.773931884938	6.21045769475537	2.702012010515	95	0	2
54	2.70365313428564	2.99963258381486	4.38999737549614	4.25295472838685	4.71918055681028	3.75752229315423	1.41900516477772	6.94461078355548	6.35800264103148	4.06724212622319	7	7	1.87186639985858	4.80863710015607	3.74256580630643	4.2407801392581	2.07448827266912	7	5.43264305330471	4.47584923663466	1.29665460217119	1.71033511252549	3.95965105111284	2.70312840927255	6.25982414376134	1.83291943923976	-0.305541061580909	7.25849916630093	2.62653706844452	4.52135647341406	4.0630233943495	13.7286783827807	5.60858175769316	3.47886042729768	3.12046339108446	5.26190752805322	4.47151242142153	-1.62519614516445	3.73109467157548	-2.7857508180548	6.14991766905786	-0.0274241357035765	6.37417332240357	-0.282873410992632	6.28456866138521	3.96965040570077	76.75	0	2
55	4.61115544649313	3.2718222326624	6.51295242363327	3.74844609874962	2.14964177990936	5.09055193534632	1.033252868199	5.48920290379064	7	3.30263148910517	6.11247634378575	1.46161077936739	4.25839427835283	2.67550930689695	1	7	7	4.46359564971233	2.99002034010609	4.26820190217107	1.27494188233935	1.00853653738186	5.81519949396695	5.69019737441306	4.62010847065378	-1.56011633523589	1.11280074532927	16.3949674948903	10.2901188378224	8.73836696824639	8.94783950526371	1.09802780747305	6.63208068807913	4.29454320543456	5.90176437050657	0.420120955122072	4.31989424411568	1.22650475519523	5.51748791655151	-0.798906808191888	4.80775163800921	6.21716791837177	1.87494260006759	-0.889451336699946	3.76333670658353	2.42738727617968	86.5	0	2
56	1.75516563527519	3.38930495464498	6.87708769895743	4.19588893933267	1.28612130316644	5.33367369235558	5.66377010315702	1.06820525717067	1	2.56040351900265	7	4.23884811607169	4.62109964418519	1.73922931523271	6.46203482461792	4.36243476223175	4.13234915110696	5.33193631403111	6.27939510504044	5.05026725708387	1.34193185255345	1.20194868412608	1	0.282561341313423	5.66608067856539	1.98923307636205	-2.03505670240275	5.37408419400181	2.91912943404846	0.378717139468409	1.14242388353098	3.58372153692741	3.61767613648289	3.38899012968851	2.83218710873868	-0.865330680289833	3.44244251695729	3.79970043372948	4.88550508624323	-1.92272271149443	9.03177294325789	-0.861722578303432	2.71449223175431	5.04405067397811	6.38357480482204	6.06394021744717	98.25	0	2
57	3.98290492450315	3.76516213206128	5.886907036068	1.92822152515086	5.65707507705906	3.55999991955611	1.57797652464453	1	3.29597348052952	2.44639462954787	2.75656430334162	3.40974207122997	1.38413850584303	1	3.08277009857573	4.75071019440725	1	5.61937228376808	4.60286896129349	2.21631409309011	6.39015393495938	3.86699466174593	5.53348130030957	2.13002422574424	3.6828420980777	0.488985601696815	-2.45319227519082	7.32629955564204	2.73803566480542	1.9339997587983	1.0807673103134	-2.14446326494449	4.44176343168928	1.05514022592214	2.04890112555996	-3.28235686371752	1.1957364587811	-0.0174275898082398	5.55786657519695	-2.16354006325398	9.73661906239735	6.81502683105083	4.77917145514866	4.99622612914424	10.7866910923317	2.29033696888056	84	0	2
58	6.0992030226097	4.09723925607648	6.08640954719871	1.11552045175199	6.46822882711997	3.66825274741229	4.2783576624998	2.52186381440456	2.90790537760435	2.77546366233688	5.62773535786749	3.0925744706418	2.61832834868835	1.96881444694657	1	2.66317105289537	6.94450167892346	6.41559234461486	4.94969530304452	4.22015025253161	3.71578278605044	5.61281188371729	2.18775326981628	7.05035649404109	2.75382677466667	-5.20527103678068	5.88936420664318	10.0366745074082	2.29891245221681	5.66254528105889	5.72142746969914	4.24495590237877	9.25863070652026	-1.28611380505911	4.63212444820346	4.36753708036812	3.41788975667882	-0.689459916773519	5.69806406757372	3.66293950393209	2.88858751707398	2.52609325920521	1.59251461481444	-3.12954112491511	3.35665568215961	3.27276453564821	79.75	0	2
59	5.7335370568654	5.65839178986975	5.70896070664518	2.97065136727051	5.0370150882544	3.38871772723295	4.33820342705456	1.50772512225523	6.22425831687519	5.99805374897786	4.90417258012491	1.52257780377549	4.84429504333406	4.00844428792735	7	2.59980989794948	5.04929120332635	4.51261562511601	3.61081974773599	2.16811569746868	6.70146754391615	1.92908784884502	3.49796986608788	6.3218013869028	3.8743743840749	-0.0673663612569739	5.08402124877453	11.5257529768612	5.78824981659601	8.40180065773965	3.47174034640905	10.9982897420593	2.38031396638011	2.31357769953515	8.54757765205914	4.52743172699688	3.64425719726041	-1.32695847905871	3.59078649358181	-2.02914328794616	5.55885596870001	7.50716191882135	11.1352153922759	4.7829539623894	1.22126008078315	6.5607521078728	91.5	0	2
60	4.63970213240142	4.91542772156521	5.25576539348462	2.36316536619695	5.15172670768677	3.92228053473132	1	1	3.09210947433886	3.72507939264851	3.7463433309903	4.1341003649959	1.2211186752634	1.10726970222362	3.3546447755068	6.66382240230887	1.58353713563187	5.79574684518123	3.11792418158775	3.04544226018019	1.15325459376529	5.09756710445925	3.95350281406476	3.01620067747953	2.57703436110787	0.779919874687716	-4.00077060841129	7.29790818152458	1.67274642509852	5.88011839012516	1.36918786550431	-0.890248761021276	5.15107114025266	1.94836050700481	0.655585492797967	-3.72427112491761	0.758957241165379	4.62991944915971	6.9157622526378	-1.68258537524179	4.00551253353238	7.16728151181806	4.3566292516057	4.9288935187095	11.7483494160458	2.51215903493565	80.25	0	2
61	5.40942403535724	1	3.58458990803104	4.45390626425402	5.17651830989233	2.92238592497575	6.19025576363748	4.26708595969893	4.26621882394656	6.21577071311358	2.45000872198945	3.42749367324299	3.94885524432704	1	4.68559572732293	1.36892893048411	1.70766486491921	6.18664308072274	5.26898354537259	5.34820316903492	1.36518920759115	2.19181708859223	4.0856887369686	2.37835172868263	-2.58118453584815	1.06809794788633	12.212955209588	10.6620164646522	7.77405449410832	4.05992027186106	6.14637498767703	3.06753520465084	0.234881072696033	7.80264290090383	3.32021389833652	1.13956541310243	10.2169687394202	0.395554244027857	10.2119034971642	-0.875889604777013	-0.782226410033847	5.39610485936559	6.81353157347232	-5.30746824389839	-1.10519650323972	8.20512200579795	61	0	2
62	3.4086495662851	4.57971814359207	7	6.8495555076137	3.64647365808654	2.73569329988348	4.18144683385392	4.2290688289254	6.32709503216196	3.59758874176312	6.50352492166588	5.43211452866525	6.00836191912503	3.26108444120385	6.63862377028433	4.51787040837373	1.24737357243037	4.19247223413325	6.7402799474327	2.96843512643483	1	2.8401783724158	4.57465309653402	6.68953512200048	3.81682945163832	-1.0426436883929	6.77331177494696	5.16040086283688	-3.17801501114797	0.514636615845329	8.71552181687634	-1.30773710797857	1.28704809715897	1.09132165581084	2.95152441539653	6.94332147337136	2.74582204905482	2.35359637368169	3.32765448769473	8.44060640446008	2.46028782368622	-2.4586477407207	5.1524288497488	5.27020551772099	-6.02123616170918	1.55597971498343	78.75	0	2
63	1	4.38181590500576	5.81084993541141	3.50070202518914	1.58563696945538	4.79933220318107	4.4189464799248	4.23138586161708	1.23144754067138	5.87809010648694	7	6.21335162489246	1.07989541412465	3.49902227216	3.41994273542944	5.39180773689205	3.43430663975142	2.95490224813436	4.86238470894178	4.83375301821755	1	3.16436372465141	3.39167025972569	1.73397100814564	5.10593979764628	2.09839673597486	-2.91991418670016	5.37210548422898	-0.559838997611914	-4.08425441814649	4.91395825341203	14.0301876608643	-1.41164846858208	-0.231616606089098	5.30834353186442	5.31904702915974	1.62604652352209	0.0738406466811249	5.20110236928272	9.81516168325543	8.89003361600124	-3.32426431448595	1.96815741560644	-5.86753997704276	4.95164742022833	4.55707972069945	79.5	0	2
64	1.24412340207737	3.85747573866024	6.1654815954756	2.63828920571545	1	5.16820682938004	3.22067451754452	4.52470859601828	2.05596374591288	4.65145961871669	7	5.79854233703614	1.50857735046076	3.14297233890997	5.66484791201322	5.01016845236541	3.5891964173079	2.84450369563954	4.3094016271557	4.11867191672173	2.09417902398827	6.34390895396551	1.38238388347614	0.901805841942765	4.70198250652659	2.48360608597168	-2.1819142202245	6.96891738687782	0.201494701728629	3.68090007561883	4.67898066694174	13.4553488374244	3.73302253844453	6.63994178063236	3.51389241118395	5.72007086576043	3.19395998316006	0.123178846695788	6.14442619729219	9.22324171555411	-0.833059224896428	-2.32600521218613	2.76020016642718	2.38037652189625	1.65676348088951	2.63017610550767	79.25	0	2
65	4.65576425054888	2.87260910959252	3.09043637709578	3.78906526389332	4.10562230101081	6.55698759964957	2.37079266902848	1	5.29233154941444	3.70079451550739	2.38290096956351	4.39339743956236	4.94415464024257	6.50024488991902	2.99834790612098	3.20373332869301	2.69774816795625	6.47461757495635	3.11216341999242	1.87144380164572	6.403261923445	5.68582930627825	5.53683409158153	8.43696051723835	3.16140417749184	-3.45158519881449	5.55003782895894	8.96401813299273	0.621435905451856	9.69711446962129	2.86175007374877	-2.50327272394775	1.91152572222986	3.26109861483895	3.34259969478132	6.91576621006363	2.29731039043205	0.650290941902063	4.38869417462205	6.0116213500776	2.7002235227406	4.02751748556495	7.67536863252146	4.97003049429005	2.11135525182253	0.263779448899627	82	0	2
66	6.02017321127351	2.58839790329606	3.13375684218848	3.76429296154735	7	1.01744937709414	2.74614831551012	4.65711379517308	4.2883747088927	3.15908068204656	5.72113967571932	7	3.54776143356474	6.19423981410227	5.07560625282693	6.20989925297116	4.65908535701799	4.74470685269483	6.4098053203312	2.39508642165943	1.69830864119785	5.42352976521785	2.91498113698915	-2.66104880756373	2.67454734962714	3.11745094301979	-1.53969429003324	8.36164941660736	12.0257870274316	-0.677603272510329	3.19875210485393	-0.349623714420209	2.42728738954526	2.07154860334487	6.70447483669006	1.14289711402811	1.97190088743274	1.8553744396377	-0.103036883766281	0.754546123858376	-0.0372624699663232	-4.15220050601995	-4.62732261136582	2.32449670146898	1.98146903472884	0.943794771117115	84.75	0	2
67	7	7	4.03325668748172	4.12857556457653	5.30084463515009	3.85495797290453	4.85230090856273	2.09031883173967	5.83436478901826	6.56767119051834	6.02567861033792	5.34278864633579	4.29507537985639	1	3.40721092174678	6.55108712504444	6.11367303605297	3.49652246184121	1	1.65871006978976	6.85022800463753	1.15045374263399	3.43747241232542	6.79572846901857	4.19618741754951	-0.821603485867689	5.06647427650146	13.1460461776861	4.91067198468797	1.23694848894521	3.44514481643305	4.604746761176	2.87030186544566	7.41476139470135	-1.24927728709181	5.27850448950588	4.07110182241654	-3.8855463146668	5.57340606029473	7.15077310821932	3.89839872712174	7.88060094310941	10.8161267471022	-1.57320370450627	1.94030491426547	6.34955221329009	92.5	0	2
68	1.37413280487851	5.816362906971	2.10547284030557	3.28728390322151	7	2.93156039153859	5.95042868506505	4.85644698812288	2.55546773355425	3.3932178602933	6.56442251927801	7	6.26524091920149	2.68063411734706	4.08964784645893	5.58007215592986	1.05507728134588	3.93523353414724	5.73786442724373	1	3.23555109225165	1.53405704829101	5.19080775025322	1.81412490492686	-1.05200213616141	-0.409977968023622	10.031466263435	8.99931747873323	6.22918962623443	11.1979637878518	3.27935957000858	0.315027574386698	9.00348469110702	10.1500222916665	3.47448322552942	5.38568203793873	0.515129390954927	-2.25218082092727	1.88180306687568	-3.91040135247651	3.96632014024705	5.94961467308945	-7.09254801458192	5.63325634323112	7.44291434272547	10.3683295086722	84.25	0	2
69	5.67685709916898	3.79903188052701	1	2.26778928900185	3.05106065264345	3.1421068517336	1.54858004500898	3.39560986210523	1.67777199200404	4.4944916960728	6.22535528351093	6.27004441784694	1	1	5.3147340343011	3.00443995314465	1.41939026859291	6.15049723159059	5.39224089903847	1.08917882888636	5.74791390031305	2.41217922348691	3.36997927339816	9.46522583193197	4.69359638450334	-5.7397789770889	6.07122420447476	2.00947615304477	-0.521624011907973	-2.82564451758679	6.5423077082861	15.4516385871951	4.52749161501436	4.05103760598711	-1.24587076806932	8.60007585894823	6.71987745519023	1.0477180213535	4.12099230446017	-2.64123321204181	2.50834423016488	7.9581592777213	6.16805442236321	3.04489770131214	3.65771768716399	3.65584274723403	86	0	2
70	1.4813866631606	3.66648018133827	4.82259106511613	5.01430910048112	3.34979329982252	1.57697782015353	5.33376770110911	5.98809321882186	5.59056646894014	5.53786040579512	5.26807933241825	6.49587790514952	1.55418569346071	2.58198932058339	3.33132596084776	4.04553909863708	5.70554166502088	1.8683693506578	5.99153040974709	6.54360884761166	5.04778846415086	1.32399368900268	6.22805649568337	0.755742439996261	8.76766466472576	0.845216980752342	-2.64524010707381	4.39551045991621	6.35935539942558	5.91858894651613	2.72456084875408	3.97284156044193	2.64268216255097	1.25259516511195	1.76923658611502	5.7443030893706	5.50872398579195	1.88488014499543	2.58840887922277	-2.19952787857367	2.62812838586881	0.986054308341925	3.22103566406076	-0.219669544719462	5.32087178637208	-0.31869570440918	71.75	0	2
71	6.10173741498454	3.59938216849223	2.44248896789529	1	1.31463596774972	5.79272229353629	3.15188008446444	2.40944544547946	4.66970918434569	2.8808954622896	4.07593861796743	1.31066067763986	5.92732721430325	1.81400376726578	6.60799594583924	5.84127024533617	2.65372713306084	7	6.84555849152558	5.01967899605601	2.87350798601161	2.57241391960642	4.87647160857073	8.8894822130552	2.06628442651219	-3.00189467604814	6.80610124405653	9.42374220236083	9.55318921411958	3.33542834966617	4.36711120610476	-0.16835670578125	-0.776702472061865	3.93516344252654	-0.862018925613445	3.7251062589288	-0.0408633406149972	1.26090745819709	6.34146468241223	10.5915427220244	2.89578291020304	8.04603536482469	3.88693081331008	-0.278831074614	2.39167668246743	4.5565301362121	77.5	0	2
72	6.53565109794885	4.31132374880509	3.8345344275634	5.63601020228578	5.53042127516165	2.41274109004386	3.85784538164531	4.90759743390666	2.52635156534462	5.30679554439331	5.77583390576233	5.26701126417289	2.09018770604492	2.81888067754357	4.51849775757456	5.7673113209793	3.10627929884589	4.22300316220746	4.88460985112307	4.72765359373921	2.50093434739552	1.08090649577986	6.93158054476116	4.34704005470588	-1.12287657220917	-1.91086829987013	1.22065633109474	8.51671307597906	3.41305181236415	-1.85276536227084	6.87824603233393	1.23302319112143	4.99070539300328	3.57357503056988	1.60242063023333	7.02258242667489	4.20544759107337	4.67942581395181	4.38830399964155	3.80109989839249	1.67103491303621	7.33512187734243	-1.70419167714468	4.78379973419507	2.59872996241719	0.144393793121857	72.25	0	2
73	3.00909933156326	5.19348053861364	4.51069323970207	3.21985042141145	4.36723604369034	6.33664404027341	1.74258349412823	4.5444393834416	6.26624987964941	4.73187640931731	6.92714879354463	4.68320583556167	3.45100910287449	2.00749945669275	2.9667904166976	6.60641752709722	3.99328558442901	4.37622435903193	4.94216116490772	1	6.6321239899717	2.13504595175563	1	0.0312850291804976	4.50731690003088	2.81279644242615	1.03802569662169	4.40486666596559	7.74338065149929	-2.25508091502597	1.803591357749	0.662065797061893	2.20542750559019	6.09109461846147	-0.606707605638941	1.54086233883827	1.06288067219217	3.00118120394783	7.56622845755993	-1.69292938789195	4.30394852811099	5.60713195819033	0.729691873230318	-0.49531942806444	9.62047023810617	3.05279971264535	90	0	2
74	5.75149527393111	3.71661203938102	5.08455395799919	3.50935097043354	6.75429149324791	7	4.19189576627161	1.43378772432636	1.82087122498712	4.4004389424356	3.9934202719868	6.93439264048622	1	6.82777965054107	6.82592555725906	2.07789809948034	3.38435532718084	6.48186326479606	4.45114505753258	3.88912400618726	2.31880908880711	1.79984676886242	1.33028869291164	-2.45396447481814	0.146277400031207	6.01617511774199	-0.613559336151174	9.0205029768233	5.1742562968591	10.0083950016087	1.27234645730191	8.61963363393491	7.98749405791606	-0.700714393971967	3.25622270810989	-0.291681838128799	3.13696321178892	-1.1890032044905	7.17956907779836	-1.96684752753841	-1.71201049305997	3.40829773249941	-1.64036912554314	2.34594047093564	2.85094097682832	1.26480012169685	85.75	0	2
75	4.06765140057253	6.32520394642026	6.12982674716023	3.26791164561238	4.4550846509087	4.55849633996921	2.44881234189469	1.45285655861906	6.37048247875819	5.74998460299673	1.9600044598282	7	1.58768575515335	1.84980359097085	6.3569979329529	5.38239554123072	2.48887802901065	2.6618487964372	4.316646573293	1.53467282075749	2.9036101385095	1	7	4.77192944651396	5.05552215245512	8.4763239257273	1.47343025213197	5.58210013430249	2.59859091596702	5.67860098309523	10.4393856918192	3.89755659991824	1.10738288269481	10.7379757986115	4.07368581178686	6.86354738875031	2.13488964842955	-1.88335686122301	2.64268643262641	0.494141194452135	4.36077271303359	0.720255975242921	0.0110824177820441	4.18376582551782	9.62101225847999	4.35741675674659	83.5	0	2
76	5.22249016204058	6.11773378236842	2.75091335187055	5.19193622186317	6.21674665254831	6.24887369231933	2.9891162056712	5.86551907372438	7	5.17038266690757	1.10667319782693	4.31739684754189	1.37852633878626	1.9099087908943	3.30616721317247	6.91593660941554	6.8104264553337	4.80528320099307	4.97609374553447	3.82555251111484	1.14933873588433	1	1.37568604541523	1.45227371523386	-0.503463008939554	-1.59126965218128	11.0574880998355	3.85647021867806	6.87249484984145	0.53289779363087	7.77496558985125	3.47522128700096	6.93474226641849	4.35904889658506	3.05845323131004	4.76191725071641	-0.935603330998063	-0.950106479280402	-1.37098221028414	2.97473758053649	6.40707209925909	-4.49626741341702	6.88432369225342	-6.30045038218737	2.86074635293211	4.23630624533654	83.25	0	2
77	6.78890980386536	1.98518516423902	6.2421985871362	4.62134225079777	7	5.12623485770163	6.49674798166911	1.5371331616468	3.81298944362165	5.7501230577969	5.93019508374521	3.9030285251293	3.33411050604615	2.90958700097561	1.28609559564418	2.94826828277585	4.19014288987059	6.70363791162609	1.04293592315285	3.03009515786969	1.79383934310247	1.19879186443822	3.56173010048531	-2.87963525038695	2.29390824390641	2.63727098963043	-1.1375495487072	7.96279976179581	10.3728804891067	4.67786146804324	6.13993556315733	4.65403650934643	2.34102803942613	7.05065367354516	3.17000640237053	0.670408721034225	2.97666209810896	0.752149688209845	-2.61192226539798	-0.70357543146609	4.87692359024884	-2.02903868220712	9.00778367723111	5.70268084308724	4.73220809770526	6.65536885841467	66	0	2
78	3.21447618303639	4.87606766900942	5.54395167643799	4.43602444900709	4.00112090061947	1	2.59786361713365	6.11366446181644	1	3.79832379854773	7	3.45956067382346	6.10576892470609	2.86487820263159	1.87732170938472	5.43234461840523	3.57253145211105	5.36278675783207	1	1	6.88633623668284	4.52014037206677	4.67550418335535	1.50537977596492	4.48621070306335	1.57026215850105	-0.758957045289484	4.00545545389812	5.47056464961245	6.05524751313532	1.78735462585946	-0.00461009380005578	11.0543430085141	8.08869947962666	0.279329071062654	-0.263987662655689	6.14757053640411	-2.26426132084644	-0.222961482719429	-1.60843128094218	7.72697168640496	-0.153594410401269	10.5315478348233	-0.553434427312399	2.73020912410153	3.82961136355498	70.75	0	2
79	3.95168717155732	4.83539217062436	2.94621329502531	3.66690832456142	4.97197255108208	1	1.54638528716185	2.94940802709581	4.02088279641142	1.20034268260439	6.23870968164293	6.27630762896867	2.20178104841673	5.41630707756765	1.77023129227442	2.27140255147779	1.79312879484142	7	4.92207986104747	3.92528662254908	6.06551487275706	1.6692119774479	1.80316461477487	-1.88253459695294	5.90909668051428	1.4608421051428	1.76942444237381	6.44817412259488	-1.63346775756155	5.09497776949241	3.34981366400022	1.34886091504426	3.31152958453137	0.574165127633186	-0.118164628127567	5.07287872537906	0.996596665147703	4.5605279442276	-0.943907796681901	-3.27821373495198	5.6512082721538	-1.82844186076673	6.4349364666148	2.90289760825283	8.65035624996342	2.65934532973129	69.5	0	2
80	6.60120422212446	5.97968546536595	1	4.485786396505	6.66808360410279	5.55349486886213	4.34673012253403	1.29601049814388	3.24121600615868	1	6.93465958916177	4.56578482191536	5.08601397463791	1.62355357334976	3.31564787620458	6.66711327459414	7	4.8720591120645	3.02468972003337	2.79420060431476	3.35375351540074	1.29716097499497	2.73186651984181	1.07765864226675	-2.42898144573166	-3.61653485125455	10.8817555313069	4.58597101780119	-1.8825330533694	7.49510754559492	0.820074392828361	0.939212745224976	2.09431573694748	2.90699862936906	4.26007254522059	3.82090735626464	-1.25617160742072	4.62777364373346	6.36861587155024	3.8545671601602	3.85781524933659	1.98263828486421	4.54479145649013	0.0313959327096426	7.40959936506102	3.44272514920013	91.25	0	2
81	6.76426989008424	2.91150952557215	3.02252498828485	3.42083493790164	5.70593953129472	1.8878619265849	7	5.07913376133837	1.04240365348888	5.17494749561919	6.39007501471804	4.12502846579739	4.61262296751065	3.54864445551535	5.92007796819121	6.51007480637851	6.3317219789057	3.96476447069431	1.93583979002517	2.05130450477422	1.11395651884231	6.54887103218048	2.87412444320996	-1.84773665168649	2.48827745516125	2.56245442245639	-1.66703844506359	8.84563628679236	11.1539742090539	-0.138276519060866	2.68831758745184	1.67508596768003	3.19860883540026	1.22458810383733	6.74132882066977	1.02788152741578	9.85870638924589	1.84166087998735	7.29835198717363	0.116331060514354	4.01243097369125	4.50202780640416	-2.33314835941389	2.22133850124145	-2.10562280797606	1.60562529664024	69	0	2
82	3.77598649651215	1	1	4.5753625040425	4.03777508389517	4.58442994557755	7	7	3.10074719077234	2.52418378367077	6.6921556339288	2.79663929124992	4.56387169634647	4.7096846295536	2.46574680145441	5.25445312676235	4.94140104245269	2.72630699954075	7	6.82138836058931	4.0610311685585	1.15269082879155	3.49188546471259	2.78502604657525	0.320572405614992	-1.00780841252103	3.97721451616591	10.8393806277976	5.83236827885164	1.06570863763418	4.04166473201184	0.96162966288435	-0.844338068721532	6.05339748415702	-2.0852898732738	6.99784882375696	3.85193620669765	1.05127184018543	3.36416503101548	3.63976589120359	8.11900568392479	4.05068438847829	-1.72325350481361	2.68470550376168	-0.928890987648421	6.98230227897358	79.75	0	2
83	1.05857351498718	4.02211929104894	4.14556393404003	4.21607947789529	2.76038548603486	4.63787672430975	6.41868932274636	1.15097747011341	5.30178211367966	4.91547229588281	6.22087968789083	6.78834164949031	2.39150706433854	2.61629996495811	2.57906413996945	4.11197397260461	5.05657981119011	1.38505492600432	5.6459635642987	1	5.54383328803214	1.06032921865441	5.96619547736466	-0.177015577739365	7.84673645627748	1.81572699480348	-3.18399232286613	6.10302038072619	6.4010880366192	0.435595754228307	3.44313734560402	4.09448426304697	10.1782681129694	1.22071434130393	7.28282595616082	6.51389142534485	2.39270165437205	-2.91469382420055	3.41267348706403	2.17507428427684	3.62318865653061	1.96725375042924	4.18184877662359	-2.38804168352784	5.81397022664564	9.50268914090395	83.5	0	2
84	1	6.58114460378029	3.16563572297777	3.67155418657237	5.45620832567673	5.96955900490324	7	1.57788528050593	4.15104590439415	2.18341511783189	4.23545598705399	2.20305608800438	1.63044143421621	4.16141584505403	2.05059175194866	6.4352386046927	2.89145152822508	1.54831102637549	2.45126649113552	1.60579569173846	6.21768259554819	2.88532638592872	4.85636878903006	-0.232539839569669	4.36845212390914	2.43565661709276	-1.35437489257769	5.19763927683015	4.78761364525426	2.17204252179791	3.4489394353636	12.9670443323859	8.99311268706829	4.80775790459662	5.70776804826511	5.32336555935977	1.66338601400024	1.12448555708541	7.50226740711698	6.0141440960106	4.18679072648626	0.0101180670199897	-4.01561332478418	6.01154041414193	4.54732002787785	5.45689457364905	80.25	0	2
85	6.37600021967347	5.74611748003148	2.93173653921173	6.1394188397577	4.05605771893732	1	6.42899521356224	4.58405958631588	6.8126201403213	5.04163327024826	3.72482540193112	1.14138151882117	2.24253597173621	2.46269771403037	6.71713319329654	7	1.25466801004293	4.4363672282358	4.03593916055196	3.31520494378069	6.03472768706723	3.37663840110717	2.0828065964217	4.92572084970426	-1.1942429620071	-1.41476338614902	0.735377902803839	8.51876990861987	7.01177564175733	2.11790722875499	3.51947081768531	5.92274974907571	9.37663150343584	9.35161262419023	4.90650002474098	-1.79659293252548	7.3521633485533	-1.19129738562565	3.40044646291135	2.57667316718247	4.29492360816884	6.91497866179212	8.06056159210955	3.55147962196302	6.23079817360546	6.13660629435973	64	0	2
86	5.86844055436001	2.42024668786427	1.76829639753383	1.96810468101085	3.99206644427532	2.25684679134166	2.38803661773956	1	6.40965801482492	2.98899438111658	2.52126292703535	5.46873908150834	3.41837623896859	7	6.23536730133186	1.07582752182482	4.58568323769111	6.83186825941317	3.54119322875013	1.28797581668042	1.78202569123528	2.86999145823053	2.7699044795918	8.67145917192231	5.93350105846629	-5.39784281754604	3.87441637416393	2.42589972231459	9.05678493884684	5.0141825537121	2.43067313191327	2.1636056176839	-2.29918277869677	7.7834211365803	3.15490920252104	-1.51711384955081	3.72567865579148	-2.97401256635351	4.72604608850159	-1.15259506002586	3.81403826495071	-2.51414155306817	5.6691518713111	6.13902401120213	0.534245805970718	4.23314668731079	76.75	0	2
87	4.90712224726839	2.01736286266856	3.11101246349491	2.67546582337352	6.71463350782723	5.74831303053527	5.80324199460501	1	6.72723542503627	6.25170756972965	2.65873226655083	5.26277651002412	1.70978333085884	1.22460308155601	2.59353654172281	1.40913741990587	5.57520925190335	4.40719528398477	1.91752502620059	1	1.18140931039751	1.40912269330479	3.74896092498683	4.34153305057333	-1.75835177709709	1.1599882102775	13.1157176899129	8.90851158702109	-1.77749298771539	1.68885848771848	-0.59056320304818	0.925381908964551	2.30637216723206	5.12367552160054	5.49707380768159	4.45228554397121	6.84197394916887	1.20898236228922	2.50936508101277	5.46266883825812	5.77959608246105	-1.82233946914546	7.80291710345902	9.58477949230521	5.04876097993118	-0.469561136016764	77.5	0	2
88	5.38805893803146	1.98084185301847	6.08137496533424	5.44883971761598	6.47457821470603	3.95832340087248	5.60893435100163	1.51814528155624	4.04954790040447	4.74619407076199	6.26995699886629	6.31353506721086	2.94258346089888	2.12065110304958	6.1034616084765	2.04410449440694	4.90070582047441	6.01051332243325	6.1638303487298	6.41194258127685	7	1.19054571174963	4.17652648761882	-1.24978054666376	2.62646216473337	4.45479733368766	1.23317038460684	8.81089739091199	5.694563308902	5.7410314487565	2.47094627521091	13.7748377986375	-1.33221123768199	2.1930611488368	-0.414011168917334	2.06755241583348	6.03527976830893	-1.72095366149187	3.48001993536276	-0.858219437517265	5.66084646950211	8.76703194564634	8.74344722140217	-1.50755502202788	7.13228575697472	6.13550516093108	80.25	0	2
89	6.87173476655565	4.76640986518425	1	2.20371561499872	3.38235965969439	7	2.15698820605734	1.48014198649935	4.40048154885202	2.91722336905764	6.6012652943397	7	1	1.74398689477425	6.2192465464708	7	1.76425480084571	5.30915874471237	5.74805301937405	2.09980095959781	6.52451511081886	1	3.90872520175042	8.24668737040359	5.19508187784587	-5.82524833710446	5.52126810068338	2.57934812186245	-0.863316362472367	-2.57227366792382	6.65136918356009	-5.59247633943776	3.30333671048752	2.79906977263319	2.8943448833287	7.10071217011929	6.83285501348882	1.31661838766406	4.56688554607816	-4.47956335005869	3.41278388062135	-2.04648841256794	5.11142276406841	10.8209960188679	1.26294587838224	4.43029530802341	80	0	2
90	1.73412691878644	5.45667067453187	4.26404802536416	5.18011952476096	3.42166101678559	7	6.63299288708529	1.62778270694937	2.63616014277283	2.68897914008927	5.26670501852052	6.42540405207953	2.8721932138033	4.45924542413437	6.34226780985385	6.89679371697566	2.37445045732876	6.69105720000774	5.05222141585974	4.28703559563132	1.30629989466265	3.90049679572118	2.17724763234548	-0.62587977664496	6.7745589973355	1.97732545196361	-0.762275866011176	8.12575896863373	3.58073319128808	2.59957823045856	3.05423558564459	9.36189968433276	1.86299229306581	5.76116152173753	0.459076316310077	6.01280744957353	2.95936738882471	1.33532513623253	8.6500292257511	-4.74619180640435	6.25575502984948	-1.08122229741248	5.70786659425368	5.05904395759644	8.39342761447429	3.22657995767756	70.75	0	2
91	2.82603173365881	4.28382386938998	4.39971172012589	3.32704181190898	4.20493300801892	4.43456832925887	4.15125155827389	6.58154862003156	6.34339614649704	3.66245860677905	5.46815625783917	4.71315479909663	3.32260244407718	4.44880835516092	5.96600521470958	6.14227993094927	2.24489025654323	5.19607678153058	1	1	1.49101144467711	2.26595811257213	1.96187200895331	2.60576860118995	3.98132888743386	1.79363721379144	-3.28487790842159	5.945184819691	1.45490786754587	2.73315396552014	0.362605660162957	12.9340178653877	3.75702495485756	6.02668633598203	4.16718806088577	4.73592288864792	5.23219700403635	2.2349480972119	3.32385296412795	-1.49544225957606	3.28672022150116	3.69865478956713	-2.08061484073398	-5.70761643180602	5.17094562494957	4.33259515517644	73.5	0	2
92	2.346450899462	1.27373105462988	5.01484495833132	2.15948276735197	1.05498643961246	1.88323938076402	3.55727449007218	1	5.70424250935731	7	6.34884400809629	5.56146748008727	5.61540167758088	3.45080105205805	2.6034270472703	4.93696669802964	6.2090900986961	7	1.05461230519431	4.62682251346077	3.8903529781523	1.42274676023837	5.48197143088885	2.64865512789671	3.76599005855112	-0.341007188113246	0.625050803826184	12.6946954612268	5.91874732823769	2.41293626633734	1.49055910482098	-1.12546663739232	-0.596951353452919	4.52686890639571	3.71521290993007	6.83937220849257	3.81503979359281	-6.79219424059958	7.15483769547066	0.501783449800103	2.94694592374427	6.11701584062225	3.44650334520536	-6.07727763503442	1.59224466012648	4.1035283891291	65.25	0	2
93	4.85695208349354	3.5277442679937	1.23373344959354	2.53024057970986	3.43906625550388	5.96654155709651	2.71182509637278	1.40472112629759	5.53047227928718	3.59355949757509	6.4699315645686	6.11417545492699	1.04891443905011	2.33986833762615	6.5748664910171	3.76305008850495	1.32610168339487	5.05341048845356	5.00306895234431	2.25816343216017	1.43022102388328	2.49176400984715	2.55391519156845	9.25377878578425	5.24766210279258	-5.43701400545129	4.61268988409354	0.771009020129998	-0.456458549770287	3.18209206907084	3.48167044155373	15.2449431099707	3.58567806359026	3.49378653358928	2.31606842279159	7.26844845941053	2.87722836138105	1.13296854512109	3.78255914619774	-1.48233019790485	3.40410904485252	-1.62394107187919	5.62822427268975	9.70703798964445	3.11026137764695	4.19175070668502	97	0	2
94	1.77598711618624	2.52235352238754	1	6.42654258324286	1.088387853033	3.43263461475006	6.93510324352454	6.47213421681563	6.62757967782887	6.25757601092471	1.17277894536265	4.26752570225968	4.10079110788082	4.93554826338776	1	1	4.51394390497211	2.52668613368631	5.48567127221991	4.53659565060724	3.92655766959333	4.65827719558342	5.63077973233001	3.2452608143757	1.81791265049902	0.38102974153481	3.37955641602902	12.051641029942	1.49350201678329	4.78060908188187	0.671009392524895	9.09059054189467	4.50652819441316	0.168255807766825	2.96622071969377	4.13759168565814	4.18555169194723	-3.62094712198495	6.12226850064253	-0.751579169897255	-1.9481236170585	5.25660909973196	-2.53279713225892	4.41540330663093	5.76102766505708	-0.22052902437195	51.75	0	2
95	6.82475364476597	4.53357482831529	4.68572011623948	5.76386816485594	5.19307349057949	3.52914500792663	3.09678452320758	1.78147243212855	3.03298996139828	5.51505295193993	5.73071645652632	5.65059926657699	1.80645252785438	1.09589310570155	2.34414253906441	6.25360554906222	1	4.52518084368389	5.89560631881501	5.12839645899001	1.55201925201393	2.57652619846464	5.9994169401041	4.27458036624009	-1.74214597000735	-1.83965425105914	1.27962719706863	8.54117029892957	2.98289779185143	-5.27248813992916	6.0631165824444	0.904825853376518	4.60576306728431	6.6467818283368	0.817285514026539	6.22933888558186	7.47011370602715	-2.1031739452337	4.50946211342316	4.07905043277647	6.00345378531909	-4.78385209433115	4.19603014434947	3.69537522073104	2.98585073798251	2.14382341997723	75.5	0	2
96	3.04122011333284	4.80175727152365	4.25879220145708	6.56229586951119	6.51928662243373	2.6490329041717	3.35576367118633	5.29461708186309	2.92211582514816	3.30616356534422	6.52937373123744	5.2441463071842	2.14136567597387	4.7777290105644	1.31806648231158	5.18896955129842	6.22251532266777	3.38909279753768	6.08822289232739	3.06129787923044	3.2936033229557	5.29633150707719	2.65887377955728	6.01858443514931	6.0230769484949	6.61308970073608	-2.90119356359483	6.79042760420738	2.52083757163897	5.46129746076439	0.993404399133251	-5.57950992182604	13.0072617905997	2.70769356335087	2.32113299295725	2.47811213376949	5.90280056985611	1.81205336186771	1.64691014391408	1.28440752499877	3.20295276189126	4.45155422685175	3.3111002776045	8.70229232703965	6.07841078957655	-1.41021357604381	56.25	0	2
97	2.1495605164126	4.29013030440678	5.2682543575855	3.03578961799021	4.05443333828538	6.05140971861312	5.58075137175016	2.47584960457729	1.93149918301322	1.43879910126708	5.76760766653578	5.83008034244905	1	3.0664792126193	5.389827654629	5.57399685347981	2.50366971103761	7	1.3070904893088	1.27911241135573	4.51127200709106	1.26585078091547	6.11164976415484	0.582858397106277	6.54851513087952	1.48851842520743	-1.93297126219554	4.64365629606786	3.13895041356483	4.65882454216737	1.87712966193557	-1.16957306635088	3.20515590713421	3.8940968584692	4.60290539068278	-0.657251435745596	2.25790176062843	-2.36583565433425	-1.07484754895312	-0.149116709162483	-0.460803751874203	1.79183642549812	-0.820804855799186	3.66228834114932	1.83572388282882	0.28732065606136	73	0	2
98	6.9457692139371	1.64883194866695	5.4997166859742	5.75398928137495	7	6.94552360382051	1	1.44517227170883	3.26709290122223	5.22914044795574	6.83083967094943	7	3.86762204273624	1	3.50904687600946	2.6960769065795	4.38381978650198	3.01718254179169	6.93870122136322	6.25660318758405	3.10770774546151	2.1020602942465	2.97355755055343	-2.74745595216284	2.26812753606443	3.24618520630494	-0.577148549163351	7.44522383034302	7.15477255440922	-2.20754441390465	1.82640644648488	2.53985840738034	-0.0925953272864511	8.00263910080726	6.24093998445385	-0.327540368933442	1.71266271256839	1.53482920985256	4.46692789173567	-0.570557249620551	5.55298135809242	0.375744002534223	2.50003132903494	-2.71643909544321	9.80796147572409	4.5630845675186	75.75	0	2
99	7	7	4.65101628579194	3.5551907533442	5.00275208892679	5.87746410471887	7	2.10188769213443	6.97844021716547	7	5.21082475039508	4.89584869277534	1.60601238059482	1	2.1368668726507	1.26935375022913	4.66200827508036	6.5375163326143	4.47464312281413	2.45075792478003	3.16864317847281	2.62861398858454	2.8744404595323	6.40534733548699	3.17362990512014	0.173511913508666	5.01331386396772	12.419366771938	11.2760805672583	-1.34096382269597	3.70413217838314	3.77440955314575	3.50803662187867	-3.15067628777104	2.37110079251421	4.47919321872725	4.31424481576778	-2.57886671337359	7.23241006528828	6.81173759126356	4.60265628227713	5.64683774264668	5.54095961348239	6.02115274523363	3.0484364624445	5.99242488616763	79.5	0	2
100	5.28505393779092	5.15294501286275	4.65375535487933	5.67073624954372	6.81373770706875	1.80015384140379	1.98072128974218	5.43529706980451	4.68538559090195	2.89067142018683	3.80497414711245	6.9111052696925	3.54379268253655	2.85779204744474	5.44797781773132	5.4541751189791	4.76716677764506	3.33675517698821	5.38867482117422	6.30925987148833	6.54486889545319	5.30473887607615	2.02605979300924	-0.347385988226229	2.01731898962582	5.68228467016394	8.12603314140276	5.09487312433421	8.43138837589529	6.32033724437502	3.88036912000231	2.29471573919425	4.88969187889135	0.898834904812969	6.25052624534847	7.57658182505918	0.968552108283935	-2.04258723503939	3.0492610877817	0.000537653969621354	2.43235709280473	4.62756002776225	9.12229065509529	5.82970356098885	4.54468963560578	4.09369222375642	91	1	2
101	3.02160786777599	1.32562534496295	1	2.45249201574822	6.81637577091457	1.40999383296134	3.72670599989805	6.58672963136148	6.6208885924715	4.95591599795507	6.61837144560154	1.45098568819639	5.88910791523304	1.99077529179202	1.03442200004558	2.12288083724069	5.72172507259918	6.37243787832555	1.09760963798903	3.42448742616382	2.79739772371417	3.12271389193743	5.80315944883016	2.20503381965468	4.63687621594845	4.09863823739247	8.34111093896291	2.31370833346173	5.76196081688908	2.00979521091125	2.83967255096056	-4.86846249404412	0.620981979801246	2.39548665710914	-0.268642311072734	8.20637112634993	0.116483894386885	2.57187257888509	5.37000654159745	2.74226319034404	6.76799080819312	0.852340847849762	-1.96234461257452	4.76408873515585	3.29349805009885	7.2508324496034	79.75	1	2
102	1.01427644107246	4.44356925677964	5.86888170828874	4.80718035874556	5.26296386982326	6.71228902758699	6.42068976418494	1.53842082134238	5.57175026612671	2.98615440379806	5.95460782345705	5.18293049031247	2.58934395624488	3.37501931595578	6.22237553524007	2.25096616485248	1.62689748772352	3.4861507491975	3.37570953701487	4.04772333142976	1.6240474202909	1	2.66572107719451	2.10412486912524	8.10720696893587	1.30722602174707	5.07960562408384	4.40125222136739	5.86278223575017	9.8823801105979	1.96876188069606	0.624593722472235	8.79290730449624	0.10110167461207	4.29450140008131	1.58404182261982	0.457960352442479	-1.46735822339411	6.97502717973668	-1.01449923925163	-2.04044270873402	6.76406537710888	-1.99423733358045	2.47993740452736	5.47102205285876	8.86219643797036	91.5	1	2
103	1.30022012774535	2.48176939366092	1	2.50428300695742	6.14232841776439	2.63674725953968	4.97744100089068	4.45817468866528	1.47395293526021	6.12208186200526	7	5.98805269199059	2.73322130794235	1.48807327005976	6.39096904456432	6.69473378730806	2.9190378361917	1.44249479019215	3.45531974775013	2.19300022946246	2.7956754441933	1	2.91783384171035	4.03377680677992	2.98800949467606	3.67194018704921	11.9367073029895	2.83996379867822	4.97097312021951	6.35051533599335	1.41336131393929	-1.25180348006263	3.92238902461665	-0.468278050594394	0.760213474303762	3.89387041257885	6.4430007228647	-3.54464410490073	3.8276018268747	7.38385043869764	1.52538304087251	5.28842845355306	-4.20437511336334	9.27897329609208	0.79544073572076	1.21804137558949	112.25	1	2
104	5.52250411969627	3.90389102829737	4.02164369573867	3.59890135623452	6.13638709615188	4.64346629328412	4.57884911388848	2.25015490203881	6.73097386981693	1.43568556138185	6.70263653666189	1	5.30283554066057	6.62134835203516	2.90892092565719	5.73430282086783	1	6.02394326820911	4.3991374870738	1	6.09729812979643	6.13116652343813	2.14634082463958	-2.24418409000639	14.6120027761162	-0.00279489074851869	-0.353959469122961	3.95852256256338	8.24694474137231	5.1752470004222	1.89044227950487	-3.75272444432002	3.69451489677484	4.46674892834348	0.576601445580971	9.42293664654123	2.18582798632883	-4.19642931595833	2.01216733749609	-0.878495847723004	6.0679287894506	-2.96929952106391	-0.218270858163704	9.18217886168345	7.47288405578172	0.564161042208874	93	1	2
105	2.30635171373255	2.6503270558779	4.12548384764959	5.94050856640534	5.0026405252742	3.65308621138532	1	2.72291637065765	2.75288137227848	3.54943968788153	7	4.83349776571373	2.6686471975652	5.9260888913449	1	3.33774989009247	2.37404600420908	5.49741192114537	3.35863493591848	1.01816963280737	1.92438771527605	5.4554101849636	4.95645716005115	2.09822116123555	-1.03425600351682	7.77655774054577	3.38287864428729	9.37034363759595	2.45001037923699	6.11382974824159	2.41940569543867	0.395768094755932	7.27912753795172	-0.0475147928829446	4.24977642976113	5.60879192045079	2.91431077069573	-5.14863921918208	6.30254424729263	3.68256982771039	1.84346015509059	1.9026506513423	7.5319523249095	5.68528587412285	4.8634489255085	1.49001783294531	93.75	1	2
106	5.10800893124459	4.86363527701138	7	5.63632140249248	4.90057934164134	5.81643115892515	4.54597484842156	1.65195939695555	4.56963520860693	3.15367296778728	2.28185718940387	5.98363908343965	2.65521052822777	5.22714097039048	2.35620168240056	2.94196444021534	1.80894344346555	7	3.68299865933336	1.29175583622718	1.26515617888929	3.17003681898282	3.9135731686789	-3.23184768957562	15.5632036612433	0.221787263827202	-3.3655731451942	3.25917535620802	7.55025330000862	4.61871623015919	1.82018831447824	2.48227394924864	-2.20934798099961	0.859438475651818	8.02750609160999	2.70330321197259	3.04780203989629	3.1413504958597	6.60544723965864	-0.882448025828476	4.07583194613044	1.59790765904162	1.7570041213719	4.41209696233589	10.3100530134606	3.54748690929358	99.5	1	2
107	5.13031244769537	4.24855640123806	5.10797814154223	3.64113141107054	5.32898976172837	2.6269356757802	6.64106256518827	4.01898794201573	4.27454725230339	6.79825825926776	1.04114886551026	6.21935443035394	3.69494247573955	4.03043971717437	6.91477916025895	3.72023541969217	4.72867802422514	4.65453047637907	5.75083976197711	2.1666216533604	4.26703757074117	2.80708819775611	3.31281880184768	-3.93114355274418	12.61793355974	1.10483422226596	0.890700344625905	5.96536386092202	1.16743232166455	2.22873234592287	0.893299019520647	2.33424090728937	1.50663657383843	-0.789379371442403	6.21787573865194	0.809426816191502	2.02303375546708	5.41569655678325	2.64545085178975	-1.32675143680776	1.86807796521184	8.97637443182753	-2.99650888671109	0.0332425815218017	2.00686533121264	2.44369969206631	100.25	1	2
108	6.86847921390715	2.08522904241512	6.18022181167691	3.01199663323382	4.04452892881532	5.05047592555859	3.79369359380648	1	6.43765787751562	4.44162516318066	5.69344214038251	5.43080434109994	4.83254531389834	4.05863317847604	6.68054520988952	2.79264602062692	5.30744804017696	5.0567260869759	6.79979849346602	2.59006185038387	6.35434618051873	2.43601429710787	2.51579155869076	-1.89215262110786	13.2651554463005	0.794421114880661	0.0409563754275442	5.50072145775383	5.60736199606241	7.70166792073183	4.32557688902549	11.0270223058392	-0.935074380199822	3.84006138731871	4.3381618951226	2.02606315874449	5.02819508627872	-2.8149832678503	4.44540316738748	3.47505463548675	7.8927703642393	2.31622488541392	10.7032105377541	5.46969536504218	1.60752541347772	6.55409082104114	107	1	2
109	1.59201627824639	7	4.16716482936682	2.17670258776508	7	2.20237086556549	5.61050886558954	5.12712706929957	3.01261662666226	7	2.09172260925935	7	5.8750639815524	1.46824561480954	4.72754943660039	1.57755783956795	2.67583198384011	1.82313225457334	3.25354147584003	2.13001344948277	1.13333634977691	5.14091692143923	1.14249663111476	-0.74362876344548	6.27669829414099	1.13199090362942	1.70355891184951	4.96113449760401	4.87215063711084	0.833251421696542	4.05972812278018	11.0959079257433	9.96045646851579	4.82811447340052	6.17040187742195	-1.70648140761048	-0.728417517104219	4.06657532502738	5.90465425731211	2.85258962149826	1.43799357161544	4.31888986760106	-1.58203741875757	4.25002827054622	5.13457846404031	2.26421874634989	95.75	1	2
110	6.26554119411981	4.72270666287439	6.30742176431823	3.84248289528398	7	7	4.49911889423842	1.26210412802771	4.04552013343366	6.10181702392237	6.26477385065608	4.14848083161698	4.59933436462138	1.95862144332407	4.08791830176108	5.72457980925395	5.75167014064676	5.91927830297807	3.38560984001089	1.59855511528576	3.82500710518202	2.21556698473062	2.4783365618921	-5.5712185633815	12.833890220969	1.10102482716502	1.86984503480444	5.28817904259271	5.6674881253238	2.20392496606049	0.477220637057157	3.0201954971026	3.71875348209833	-3.92665674554599	3.65302683539513	7.87672246862898	4.80638036902618	0.283714626966459	6.74124721727244	1.64600069166103	1.48997825047288	4.80719673470105	2.94489941649062	-5.19247418124283	1.64803543890826	3.63421179007361	74.5	1	2
111	4.40057813943889	4.80162039050011	4.60757039373127	4.18033287399356	6.0197900496787	2.9309105929736	1.52753630967199	4.31835606454528	4.75291678068378	4.97419991477769	5.26067412239014	3.44432760259338	3.56983456590411	3.27119403819261	3.16948235044217	4.42879662206818	6.97968645834935	5.17132258663848	5.48171944440711	3.72805186637672	1.45351969796695	2.30061959161743	2.01839636604987	-0.229480675081182	2.28329874150013	5.49370617281041	7.57944974841489	4.08390280684417	5.34264543477335	6.08723312219432	1.7039728457417	1.51352042947521	4.14733436732034	-1.90129756274682	4.48639625830973	-0.473879859644032	2.16253489228615	-0.360767506700529	5.3490100351006	3.02469162153432	6.88920487442562	1.62632074517968	1.887189170537	-2.37828759257703	-2.38592245389433	1.85107562333937	90.25	1	2
112	1.07582842619648	5.96558143603564	6.77330736245098	1.47249398236201	6.50417538692331	1.82337979210304	2.15048638915695	1.19565558356119	4.38660178810437	2.34322298170821	6.51504729241099	2.29784346522291	1.0117766513404	3.58742459459868	4.85766295629878	6.72861464335106	5.15370939365965	1.14929804077949	4.26669783564931	2.21483436486199	7	3.20944095708464	4.33414256833551	-0.708719954856887	7.58762696366867	1.26949549752351	2.28427351026352	5.11695939272468	4.32293905420578	2.73596384400462	4.04849479082949	12.710332072373	8.51566114923434	2.84308594009282	6.41937733124946	2.47713232951981	4.34826207878316	4.75763664881615	7.16161325987909	-2.7237876510329	-0.165692913189061	0.0281280870521383	-2.63715811210112	1.74470342357539	3.34012911442843	3.76645451771716	105	1	2
113	5.69997633350512	5.43858081890032	5.72686950863818	3.97178883141724	5.25402500592258	3.44586042459281	5.41533127722973	5.96175354132633	1.13216074302651	7	3.73665675123022	6.37110717740017	2.28894783222899	2.78105144152072	5.16616772391383	4.15567385180303	1	6.64092746459807	4.56442398713663	2.94376366327676	1.82881577183643	1	5.09427787680362	-3.98376377990263	10.2250884947849	1.73370657173919	2.68466386116611	5.28255530765943	1.01185603202661	6.93540647877067	-2.81937293867588	1.50455043773859	-0.971667272291639	8.78332850813184	-3.30567916633271	8.83958141126365	1.67539104607129	5.07185188344862	4.42973746515271	3.41667645957867	4.79249413840016	-2.18715919162748	-2.08724067102021	1.16450196165422	1.94447551039075	1.55939703010354	79.75	1	2
114	3.00715190193419	3.77483803975559	3.39490343515822	3.09046387111358	7	1.31178905861342	1.1153040750204	5.15957047635831	3.18055802882777	5.38535034985906	1.34567063095037	4.62154527437687	2.12599897980098	1	4.72610795306846	5.88129829305416	4.04721692153939	4.79960545669073	4.75352132302743	2.21059470062467	5.51599360463898	1	5.96322850754703	1.12933655569622	7.44360576627202	-0.338958166448317	2.72958486066484	6.85328884323783	-2.69776425963997	1.48661023553633	4.79974448819912	2.14577018410609	10.7276756112394	10.7330693083567	-1.85869368355573	3.12693757740098	-2.29695389798546	5.66625504767093	3.25156327907007	3.10042615655659	6.54695699608947	5.58844458195803	9.39573063053709	4.42157502813578	-3.70955188216474	0.690448177739121	101.5	1	2
115	2.86653559100798	7	7	2.72032027624234	7	1.45785828939134	5.88150056773135	4.75766043195129	3.50374147493503	6.91198063293749	6.2828929885642	1	1.3098007282991	3.54886824252679	1.61755347842996	2.18884816647248	5.41652737312583	6.06285530835149	5.10849605966	1	6.05867057961903	1	4.23961394795636	-0.602541940542801	7.03354069422283	2.1347085286762	2.9654575174506	3.44287171310063	1.42839847649899	8.13578929322877	7.59915027776579	13.1766661277797	2.10675451935008	1.72265500336428	3.18463694353303	2.96197887727557	2.18392418201378	3.1020767121748	7.63037357321002	2.97388017896729	5.4557533760764	2.14737456369663	-1.09003864862534	7.25106642421727	1.92804520983713	3.0593982706589	107.25	1	2
116	5.97585715917871	5.47868550135116	6.76150644628041	1.15931463625431	6.76566651161016	2.38070580786254	6.44200845873613	3.39916193921446	6.98742766973451	7	5.45209066734983	4.66573729582095	2.05910703396972	3.66704188548744	1.97756766108264	6.64839576733903	5.37780121508301	3.49344337462464	1.09509441818695	5.21652375149541	1.39996482097467	1.91177544846464	3.09515436873959	-2.13755093888804	12.9539363133624	-0.284259886957968	4.60742098655837	6.63040564776867	5.28682410089787	7.87398152539446	-2.92035628295233	0.433415179227359	8.60843065826861	4.34856426375047	2.34065282451541	1.48725474242041	1.5053076927131	3.19481685461647	6.16551931066302	-0.98182686040891	-0.238184908773066	2.00930577665247	-0.40342949804069	6.64158909187166	-0.149714615893187	7.0819775949592	83	1	2
117	5.0983375512458	4.97911718821456	5.93896907684	3.81220189279493	5.04637641422749	4.18847385458006	7	4.72565069201509	2.0847764791314	5.94110503613631	3.06584690480539	4.86286575754678	5.35946390748566	5.50057367468359	5.76734352083671	4.3921517870403	5.57946633589785	5.46180092192965	6.90401097690868	1.39176843685007	1.47164600775219	1	2.30725331438501	-5.14528893013388	12.4671881449197	1.27242455871899	1.70660527575443	5.28118271033619	3.89604315250499	9.18490784916602	6.88091120056886	1.70645217053173	-1.15732475481185	-0.276905504689597	4.98163997800309	6.36701106102607	1.40568937209522	4.28449773105478	1.79010931488444	-0.788635970479885	3.2475967937181	7.9534158050085	7.00577643197506	7.49105437333899	1.34517166156953	5.86503908952752	94.75	1	2
118	4.96829854072746	6.82757483206525	4.39396310933768	1	5.45250799878719	5.69401291403627	7	6.79769267757536	4.62568107055302	5.6350938872664	6.39147595577685	3.99987015330978	3.35922640663082	3.75685669534052	3.96555470360735	4.48106097718887	4.81558068039857	6.08496515921553	3.34962254579351	1	1.25950930835002	1.48071649379148	3.04610444919788	-2.3690063267517	12.3589443142316	0.325874552293371	1.97422694623066	6.62440943436466	10.4127361667429	4.24630800551924	5.19270330416219	4.24160338583206	2.58994465228235	-1.2894088330472	-1.12861764265726	2.18632921152656	5.44544478453438	2.55890691867921	3.21070496607454	-1.35639405207522	4.82119071672188	6.38400248034331	-1.92147814023098	-3.21399569722586	3.79536388024115	6.40172344433633	106.5	1	2
119	6.74580576791142	2.94431902971741	5.67741831207227	5.88365401853884	5.35333318581296	5.05169152742696	2.88684084180676	4.49415676573857	7	3.92264816691923	5.43794681815727	1.28764269681575	5.16748844083246	1.01385696115089	2.36676730205212	4.60577829532738	3.83227715966675	7	2.71639929476544	6.02073736538773	3.48199677965299	2.77992391318271	3.70150775015361	-2.46530926550426	12.9291228414165	-1.6592311757192	-1.58479650286921	5.54908134945644	4.90669326691956	8.01910457678533	3.13332829627552	3.05402942125701	1.16098947457483	4.32007555576392	3.60152118982129	7.12555299437406	-0.441688323497548	7.66765773424352	4.1817993149365	4.2226960441543	1.97248115014831	-0.2030870268627	6.7225241644197	5.02219359575038	7.86593894569844	6.24344422304386	74.25	1	2
120	5.49291940301948	6.59174287041741	2.90559142030563	6.43369915115446	5.4437818282075	7	6.01691990520801	2.05745306089326	7	5.82467342131279	6.83307639829918	5.37379074058589	3.33717480017986	1	2.81042954510426	5.36262030868321	1.81880730438029	6.35186379079332	4.69250357391217	6.89103501737453	1.61308037075247	1	4.44442831269959	1.75072660357436	0.727057291426555	7.22867506532376	8.8888164505766	2.12643948141169	3.36410579174177	1.76929244446749	-3.30350558587908	2.45111521252298	-1.22845126447265	5.11418473237766	8.09012608170144	5.12971627723102	7.37782127268103	1.13022572740375	1.81745318852411	-1.77582192685542	5.45016145613621	-1.43173593178694	-2.16730678874166	8.61378111277476	4.78394374558502	-1.26404325010729	85	1	2
121	1.93799200779431	7	4.31786552445734	1.90811286108579	6.74101684410947	1	4.57400233816004	1.79631570640814	4.30386469359189	7	2.97888166302628	6.79915601215042	1.00033785008978	1	2.97934443935133	4.76119293862691	2.59666299544994	1.51085923284413	2.11972761615015	3.15674798673832	4.56051934209256	3.95620891422234	1.94146954833154	-1.02249933136605	5.20435595476735	1.32351410735556	1.19609038292607	3.59822920659718	4.54878742267516	6.89838048367845	0.576402465018472	-0.913057123762402	1.93596034745181	8.72807529621758	5.83284855681115	-2.13460186769521	-0.405091413355041	3.30341341522452	6.72016728632276	2.9029830656555	2.51438174814514	3.85064538570651	-5.78153816311539	4.57555702357504	2.58130222348991	3.94597873271917	79.75	1	2
122	4.75472135717573	5.05204700352101	6.30045451363768	4.46346234152659	3.4661274375739	2.31729740515696	6.95072553973176	3.20227316734358	6.61451880813892	4.9044600755717	5.32704712185941	3.37814271185092	5.22686039483603	4.19012982839967	5.73863393047565	2.80580036102873	1.6659523997063	5.33964099075689	6.81613989195438	2.91367639102029	4.27484943893645	1.70506086654891	7	-4.60207355387165	12.6369701689041	1.72408334076477	3.2987951502135	3.4238323178067	1.31900511837305	13.0642321791728	0.478526415660159	3.49647809187886	-0.0904909105386932	-1.28669766761016	4.34375972339283	8.07563871934358	1.66899537331867	4.6879808587708	5.47940903419012	-0.844436625662622	2.82981181123191	0.733785473953354	3.84157189189453	0.638652392066948	2.12999622863706	6.42033710296125	75.5	1	2
123	5.04500884565629	6.43704562337117	5.411012329864	2.00118599262231	5.20324112994805	7	4.50835278333594	1.78916688064066	5.53937685644847	4.94642977267463	1.10149393898856	5.42076253053001	2.07800823000517	3.13007161398672	6.46097030319246	4.30228873172114	4.18884640202171	6.52755960570126	3.22910202178314	1.45696260561733	4.6140292969994	6.3999007760457	3.63529036804692	-2.52449374004719	13.7149467019436	0.747399284628264	3.41427394089681	6.81374249323799	10.587776237494	5.26599848495919	5.87943115408397	2.78116763510768	5.99789865089539	5.64430952047266	2.10534600975798	1.63487894517845	0.481581533305915	6.35895313724765	8.40892588483427	6.56621899804094	8.7997191459127	5.48047440955665	7.67963862621693	6.08076675496855	2.49539354490256	2.69493071385175	89.25	1	2
124	5.27969758860345	5.57240717020717	6.82051047617757	4.65697894416319	2.12009203724373	5.0515597158797	6.44367633009568	2.78921866811029	4.56073636583698	2.57980485579791	2.89170447755328	3.88874955997407	1.58872856601534	2.38570224604679	3.55509393913308	1.9711106607677	2.66557915613924	4.25012769178666	5.58863023010306	5.37148349125535	1	1	1.08802621309003	-0.790740912246838	6.99234890594077	-1.97922171735498	-2.60700491749022	6.08919756917766	2.1183735597066	3.04910295676232	2.15208874452378	3.59110494141587	0.917128892952723	4.00402827101434	3.2863934906205	7.35745612672246	4.42284371443091	4.65084336117989	3.01794167737065	-1.77974906181395	8.28164593932432	1.05884987420392	6.06483094374137	4.47284755048719	5.49784893046758	6.02716644758754	108	1	2
125	3.26045770535841	1.70410701081695	1	2.00168704682102	6.6812635127553	1.99594602279183	7	5.68673424479189	2.75628105472805	4.01776194520254	5.21234237282326	1	5.42512472853392	2.1926607743857	2.24224088341352	6.99878999221542	1	5.85107715960508	4.16598673559881	4.24971492821407	5.28031202329977	2.2535940723931	1.98961284913766	1.73641248443505	4.56059994955472	3.00026873011163	8.41147245468778	2.25902193646035	5.31503046124186	2.75421211815832	-0.89515404100652	-3.90114674850713	-0.376722253254312	2.28768002786694	-0.344612520349269	5.66019214572645	2.11401399496828	2.12126812722949	4.43402748088168	6.89082372222784	3.95810669416028	1.66199528502951	-1.45141876104385	0.187403037662265	1.14398020661764	0.838091429692262	84.75	1	2
126	5.35372172917031	5.69574771360873	5.47749779747201	1.38821203804624	5.64236786555011	7	4.44417037148758	1.95703378571594	5.03380380578582	4.11945507739445	1	1.51522425547473	2.81286417981871	1.81411263442805	6.59080213298148	5.8275328511386	1.71054493972635	6.36964335124333	3.94307520947498	4.86658933482508	1	6.96441111243769	3.98812665026979	-3.90370225958125	12.6165360744038	1.1437346601873	3.27566063176503	6.81054817503292	5.97096403632343	7.27948545779846	4.10324545788638	0.516673774668123	1.31784511047073	6.97377825758864	3.37766657851887	2.83424671915215	-0.695578968455697	4.70099512364035	3.67421800376255	0.289487927491245	7.90493114341354	6.40848923932756	7.80109106162706	13.0538666124104	3.97107894227901	2.28359592688829	95.5	1	2
127	5.08899090356089	3.65486740473952	3.44587222960569	4.86418116052542	5.54085948465188	3.9662629942225	1.65575123093659	3.96712431017801	2.81579063979225	5.25667238572243	6.11994298272731	3.53184661837508	4.5819394309635	4.82358379684029	2.2189383957577	3.80770217326751	2.2419906471525	5.32807517935361	4.22776638535567	5.43025100006482	1	1.15316157267587	4.01466939283576	-0.373770806107546	3.20288622588862	5.29462890143972	7.73439768855593	4.08165323815789	6.7589928138925	-3.69379503241857	5.54203807493866	1.18414466796653	3.4793607129031	5.26301733909933	4.35814623268829	4.11804711062494	3.14916300147627	-0.200997318453782	-1.27301080113697	2.71711465311005	6.54316544430482	1.54341227821776	1.60312916727113	-1.58230900982958	3.3180212357315	1.05657082799649	103.25	1	2
128	5.37094055131271	6.18470081583206	3.78896095462345	2.27511859102055	4.51000327809587	4.47305860404242	1.68849702746553	1.65851129578523	2.80378827298113	4.7709454780987	7	1.86687762439063	3.85740834302831	3.70998947081428	1.73935347389183	2.67350823555619	1.8182344346797	5.68700087433836	1.30806766039257	6.18467500752585	1	1.50341573032582	4.09220435077253	-2.5851478623349	13.5924945706456	0.0861422883922119	2.22003474177627	7.02472669471144	9.64793006305818	-3.53576747230117	6.56358588159984	3.27546173890648	3.68312989070269	8.34656299965308	2.69710903195445	0.810047722893041	2.74556661500006	4.74540528108997	3.88585876766179	-0.481068480593095	5.07368023746866	5.99387742518112	-2.49000676053396	-4.61176843397257	0.99327754104999	4.18509757550493	93	1	2
129	4.23732399121643	6.74690436375285	4.04746362279347	1.61397268883338	4.44562164395236	5.03338096841568	2.64279235125881	1	2.49576178472077	5.3413015749687	7	3.76926920914408	3.20738103894005	1.99893257818014	3.66578807391895	3.57770342571225	1.17261611262233	6.62716662540576	1	2.08772072564833	4.74939385249161	1.62484576714222	3.49817218028506	-2.4676558775051	14.1383211383979	-0.00715967779906582	1.86606480370259	6.12489225289432	-5.61282075043615	5.08018675748589	3.63614123481078	13.1778581021743	2.61511290196955	7.31253534185684	-2.07515774478653	-0.38330134073431	2.11763356891241	4.95940240300997	-3.79213362050895	-1.17563059465222	5.02826494076519	-1.59928094505526	8.66301569733767	5.31502354838911	4.47000619972514	3.22438885857162	88.75	1	2
130	1	3.92006718126	5.18164955384114	4.31003869885785	4.0486252174811	1.48336611152474	5.38996562923971	2.50010146525974	3.56960951948369	6.82446925225954	4.22742630567266	6.70082867845125	2.76560614588797	3.01466682518999	6.2371215035417	4.91846425684653	1.06944799911407	5.0964610647819	6.36615254630711	2.3612895168087	5.19737002459997	4.10102423626192	1.41936122200783	1.56728761469776	-1.02296867901432	8.8298142319956	2.2155652416011	7.31459631379311	6.0575313202914	-1.70645923446639	5.33065699329831	-1.36950801074369	10.4952643038066	-0.546721835372392	4.63588751085013	2.9750004759739	4.05289740111541	-1.66260394912052	6.44369429665419	3.19799546425228	8.32863964979565	4.27973906515949	-1.0508468167704	-0.538314412013575	-6.86075285532312	2.11841026752864	86.5	1	2
131	6.97510174025737	5.34914512753127	3.72836702422607	3.3267632478342	6.13485352316485	4.77686621578582	1	7	6.20970249308172	6.27702588493929	5.70004374450123	3.33237109787099	3.19527326525667	6.30867303962735	1	4.26450740236924	2.17313397796124	5.10173472430362	1.00471698666585	1.09757890375155	4.96326774289703	2.06975755595407	7	-0.0495285225059946	3.28794650204427	4.47179498457237	8.25581512893348	2.29444070190351	3.99481755956824	1.97117718025788	2.79770076692453	-0.74670433481004	10.3619296603571	3.00813701055963	1.94717371423213	2.77895415430174	3.82494356627983	1.48814961768122	5.19764529266709	-2.85286534956642	-0.474150514870124	3.57537934541803	-0.151623711833084	0.85379014034049	5.42041963594211	4.94211494150141	83.25	1	2
132	6.61057504864876	6.03626598958963	7	3.03620675002513	6.61130596808183	1.51483504489995	7	4.75297080356818	5.17407438544639	5.42292452454064	4.54310151410198	7	4.33045080402045	3.01248383538199	2.59562879880948	3.19646224381622	4.30226091461602	3.23422511787888	5.04964744822828	2.51014374534432	5.9026918338867	4.56047430681903	2.15017788708673	-0.588395497789023	13.6653757603053	0.791520978019903	2.49755038197856	5.96341513577855	9.53139099838136	-1.43470627560599	5.79842201436921	-2.77789153910235	3.72788124539524	0.804026374433186	1.22618661051385	4.79074010462161	0.84157801575329	0.00243524777897641	6.98642361044093	7.49604581457027	3.02998503631047	4.1671208172777	2.45224971467224	-1.51402710766626	2.36619271868621	-0.085134499564147	83	1	2
133	4.43578099313135	5.78439787022258	6.03175634440389	2.22001030659698	5.81828804234286	6.2198310962897	6.09310388975906	4.76909223793858	5.42808900102944	7	5.62251302652073	3.82043494032968	5.43776080252794	2.79625070031604	1.6767443503793	1.8433335438187	6.8534591741725	1.66257921667411	4.45279064654773	4.40367808075398	1.41067010618565	2.76215805790284	3.22053760950924	-1.52837441872232	12.3084018224294	0.230814289457587	4.2661041726632	7.34329014547222	6.83633246748497	2.08821986047374	-3.06565786154745	0.939073812030226	8.37688336492882	0.751488347522512	2.91896050363488	2.54661023091725	1.95939219216604	0.55869831577074	-1.12810057431171	-1.47148037015192	-0.60702618621472	1.48062741797019	-0.618747094965821	6.7302740923379	4.36948187474622	3.42489304925227	102.75	1	2
134	6.11403315941341	7	3.66484095066444	3.01068459420466	3.8764620535687	5.68563209617593	1.58363010017275	7	4.23417069650642	3.02542249792851	6.22344124875586	6.10983660701158	5.77842847398085	7	5.14871476823347	1	7	6.25906668712129	1	2.67119587332652	1.41877827098376	2.06164881572484	3.50071546172831	1.15317497436039	1.61222984217022	10.7460381617507	5.39517621518736	3.23424379176265	3.86985163434002	-0.734967785600255	3.08935489271417	-0.192478680586256	1.61509229739607	7.96470604676142	3.15509537914178	1.06001702267585	7.41776532164392	1.39655059362766	-0.121289130125224	-1.60651132638642	9.83652774726492	-0.15029043581066	0.442886454954557	4.73445185122418	2.09431058530633	-1.43983051657453	74.5	1	2
135	1.95693805428497	1	1	1	7	4.43904132951282	5.70126814169182	2.01537954251695	6.87432620655654	1.38208993072534	6.20712658732056	3.03709878005985	1.39437779288996	3.72300797176039	5.90987349263524	6.03068356186814	7	4.89139241388306	6.1239982132383	1.60979870392733	3.73671016717025	1	5.97249964386803	2.98425920443349	4.12309082672801	4.07859922387818	11.4398927550284	3.5561929272523	3.25578615395247	4.64924811909441	5.63128745598926	-1.11176073513512	2.6648245768837	3.66396458862583	1.48216563510728	-0.441825379516073	-1.3267034343967	-2.54071838397387	-2.39413993429302	0.111535836232583	-0.259480000889778	0.986024919844885	-1.36892370370456	0.0707933217684144	0.158923678064955	3.16316030713549	81.25	1	2
136	1	7	5.81839693104499	6.7206567200408	6.55201191947764	1.90376747873115	7	7	2.07548865767437	7	4.31553390553903	2.31429024795954	5.79906900257961	4.25574246345322	3.24868090533792	5.45180570898172	6.14780444098468	3.83161115800295	7	6.43492545444868	6.78376541745906	1.5875463446435	3.11058888948211	3.01057309489853	-0.482881968502325	7.97743888974796	8.78227434412241	4.27801094049731	11.9339317755733	4.17181768334594	-3.08828379442171	0.142326085700836	-0.429864738473386	3.13638163753734	-2.105811768208	6.62703800607094	4.71088564557327	1.36920235044029	4.86385794431894	3.78973145397259	3.42776973595934	3.71456884941338	5.14369924912611	5.7719589638794	-0.39567395882075	6.41867274859635	86	1	2
137	1.34166713449547	1.6161791432539	1.97300615481377	1.07923257354652	6.04249131029138	6.78605384575504	1.8590925120608	1.57627152639829	4.72520309023288	6.23750381893415	4.86131332227796	1	2.14731000798281	3.12356860443813	3.62550259317628	6.29978509039508	6.55068511426057	6.56865008488305	3.10513947838322	1.22034778258457	2.2331718679876	3.95728583361769	1.98251494154668	3.95248758000244	3.51426674408811	5.24482738449995	11.6188210212103	2.63416439936619	5.70359537572571	2.47519080569711	3.13699395913732	-0.0521762405160471	-2.6390807176469	3.76003471999719	5.42595420559601	3.29905537747911	7.65836250879659	-0.291874026073423	-1.56994404198653	-0.117309009071479	1.71901938855165	7.58643910699054	-2.86355048245651	0.643300657159953	0.676575387722787	4.98349537690976	77.75	1	2
138	3.47934191957647	3.97521945814488	1	5.87923352560637	4.97616723746255	1	1.41800369513967	7	2.27551335969335	5.03800579481636	6.23329575412898	1.65796593068656	2.94945410817264	1.86075377690756	6.6597741064868	5.23526957651107	3.64104207394797	4.07645302629721	4.70987440342403	5.10580726020387	4.96373269681823	2.69075433470466	5.81836426900552	2.47744731500307	4.08721263688364	9.32781888655023	6.83749927665817	3.47888563435564	1.92515895727068	7.51014127973112	-2.01229691347941	4.6021144797528	9.46331302673379	3.63848177953374	3.76819206722026	5.81998210747623	5.25699513111431	0.68125553501556	8.3882398558492	3.37821400127549	3.05590180023179	0.772658850937922	3.89893004923961	-0.877477859718937	6.11570604553401	5.31073694399396	85.5	1	2
139	2.52395373256083	3.19634745247446	1.17581148165791	1	5.33776731985622	4.00268776941696	4.44878280976638	6.39432326417407	3.41849289966686	1	2.51292470901178	3.35308973236389	4.62330926421885	3.67297947722418	7	5.39551838433918	2.8968180122764	4.04039523804123	5.10649044963864	4.5167176374644	3.54435180892904	1.44255026996835	1	3.7694799857434	3.45100747881965	4.6844577688462	11.3363029884839	2.12451826933009	5.13345742043621	5.21973038063211	2.0405815422715	-1.34741520048526	5.92651328885452	3.01695109755324	4.5150903312576	10.5480534042987	2.33137360386682	2.49408119976034	4.01033257933874	2.2752575860177	1.91309618631305	-3.33662134415236	-5.98133847255467	7.40878038906353	6.78825157616204	1.84963844905288	78.25	1	2
140	5.54350894181486	4.65506405543738	2.4180453229944	2.95288774269112	5.49547263902871	2.56716003417905	7	2.06240762518913	2.98887173089634	4.68793689815511	5.97826232559075	5.54123784165561	2.04663146411753	4.28588550916371	4.53815029392647	5.82121296989645	3.61421716834628	6.29284537333269	5.86511276639071	1.48657344969142	6.01002414578682	4.78426503957053	4.28277557708849	-1.30841363682494	3.52057036125463	4.74755823464943	6.97972615267171	3.70111611695831	3.93007362618373	1.69582426407842	5.70251348608101	-1.18828215818308	-0.750308364643373	5.70958855824308	3.75790888327699	-1.54483354286303	1.31628708609994	1.89512901717136	4.19207169951588	0.0538076421283508	0.924640437518661	1.22229562369704	-1.11877738210368	12.0081223946918	4.02751233111001	1.41922241036794	91	1	2
141	4.49761368269734	6.89908307188156	5.3886816858352	2.29468392743633	4.73590575975749	7	4.66806053639285	2.47122636938873	7	3.87905485995615	1.32412781234135	5.06435265359885	1	1.8333836121758	7	4.24019408005735	3.26955855345368	6.2698897127349	3.25993707135123	3.35284227372003	5.37481045947897	6.37749241440097	1	-3.69558024992343	12.3881135927832	1.34463662481029	2.60080952465755	5.35851350652689	5.57384132218854	5.79016961171593	4.99100965328916	2.49894350721429	1.05799418600305	5.41333240964949	3.70773412336665	1.09690258844183	0.719888987801116	7.31263623537459	2.91942627531784	6.99419232499123	8.32762236217381	4.8865724556474	8.53031243583043	12.8393362485756	4.18402848792369	0.264963664027159	88.75	1	2
142	4.34860889938243	7	2.52950350370632	2.46248929235237	6.78838533960191	4.44553088314476	2.03037736951889	5.57500541223515	1	3.14472395762332	7	3.60651700752116	2.40419421846363	6.32428638549999	7	4.84728612713034	5.62123423893672	5.21674030084068	2.13785066734435	1.96007840017422	2.67694341566094	6.0113589367581	2.55793350914614	4.79477635828324	6.64364518229916	1.32843268061065	5.15717042381315	8.40857954889886	4.06144085761113	-1.57265214912055	2.60856477949507	1.18273166970888	3.35830901638677	1.83029619244971	-0.579615268881509	0.712814173055903	1.88588739041616	3.21943255259199	0.14771869922508	0.678179322275559	0.532970670390876	4.11999471024656	-4.30163676133567	3.76599138960619	-1.4554914757026	0.595763736315	95.5	1	2
143	1.39133241147687	5.0701481269531	7	5.36128545969079	4.93885400931512	7	5.3287227413341	1	4.97700059112783	7	5.87234382154604	5.01572131924025	1	7	5.72177081842517	2.43094779369404	3.09928806630154	7	3.1929319306644	2.32723552595384	1.88070952675247	4.0027754395406	2.17447964601366	1.67430192213301	9.5764631754576	1.61791562208957	4.86122228168861	4.37868585526991	4.25897969591343	9.67244249465466	2.00922451892819	9.41007594665959	8.54603479082845	-1.35157309217828	3.17089911352479	2.34854031337932	-0.506271594515555	-0.519191587475647	7.95187589457185	-4.20243138164325	3.16074954967028	5.3144779207327	-2.19763653582349	1.85510312814661	3.87111525266954	0.382075525391927	91.25	1	2
144	5.68834128349301	5.16948407352397	1.94748055735619	3.57852293655513	5.98957979306162	1.0531136271941	4.43901712548028	7	4.37993996967071	4.51840000491859	5.90384616640288	5.73146111484591	1.9996188840426	4.31141632609657	5.59411171510822	6.64693489578956	2.48548632057416	1.00447452096409	1.93258504799766	5.62711792629679	6.42611848091291	5.47756949602587	3.28188595802281	-0.128842569827203	3.9246217596804	5.51296779588586	6.69037005339287	2.55588426148346	3.39634164124613	1.57886011400882	4.04158460310828	1.26519271353477	-0.796147316573631	1.18145149348976	2.05918904574007	5.73316864246653	1.81120010275992	-0.207136158499578	4.9186563322489	-0.160979748681661	0.0983220642211945	-2.85968733377217	-3.94756966629539	-0.266701009757266	6.36914603781251	1.92606366166856	86	1	2
145	4.47804888472233	4.54204932640689	2.87349003472883	5.70360598926285	5.13598642937547	2.95959126200543	7	4.46513857067606	4.46183357658149	4.88806152856514	1.86942396087956	4.32523241354764	1.55530270508719	2.90484989226036	5.03957876948543	2.07955868474879	4.80218759205564	6.66076392699628	4.27038227901149	2.75208308123563	2.11731526766698	1.02893468327266	5.66789193529511	1.33979297747106	4.38827189892601	4.13780051539085	8.06185370441907	3.17754481413082	6.27872026495924	3.08385311771398	-1.77095748126079	1.76293700014944	3.14240525223746	1.86082058000658	1.49203498343581	3.20962943190466	5.48703090710069	3.1460126108281	6.97023538603656	4.44507615319647	6.8613514030337	0.519303507731717	-2.50657805820873	6.43382101063089	7.26632880586884	4.94259664432111	69.75	1	2
146	2.84587351918525	4.79427251295525	3.24117061369079	6.99493910433204	6.66107160823492	3.64491135081347	1.20322661314	4.04393695781129	3.45972834210963	1.04058393891575	4.93517160478505	6.81589028442061	1.7801795961683	7	6.70305658339126	4.51167038078974	2.54066981576839	6.86537443107753	1.70352437451953	3.55837376752477	6.42833949487425	2.55061609060782	1.61291588621417	5.8694513918621	5.87048316563631	3.92260789617123	2.36937736167082	8.51543582966374	-1.71722898627021	4.43832657543887	2.24756117678881	12.5204945134281	2.79339030181825	1.43384837877105	-0.779689712018668	3.50897194889512	7.54532697792549	5.02372098230274	7.38892084861406	-0.756691409563746	5.09781948189921	-1.92173567286388	-2.12082324611657	-0.120679091475658	8.69460009265226	4.96780633036194	77.5	1	2
147	6.5413720667758	7	5.01325762244559	4.21844293826696	5.13442343174942	6.68285381807997	4.91318479997964	5.93752618101515	4.82380061666428	3.51224548108649	3.9901339646033	6.03704370633652	3.32267445148147	2.18610468890442	3.68223081565111	7	3.32633473786842	5.99970438922405	4.98503279899233	1.3922136345828	3.00456904985388	4.77958006922392	2.19023637219049	-1.30675701975237	12.3779203989469	0.436339794094064	2.1186498990374	6.37240369974394	9.77749835804941	1.33849095899888	3.69653143898077	1.18398347066731	3.19411504256521	2.90763088065835	3.74918048361262	8.56447680475372	-0.150645069206397	3.37009831854551	4.82463216607837	-1.02090850255417	11.5747754812062	-1.79069017418901	-2.70321866904178	7.32368037281082	4.19293676063248	2.59623584900049	81.25	1	2
148	2.20468583211033	6.37872141877269	2.93383758488825	4.39031376625974	4.68027732166854	1.23349727737038	5.05823545546511	6.25214000965962	1.54968239172012	7	7	1	1.29618659490198	1.46140341149407	4.03394297525404	4.41344247362408	5.95674294408382	4.11657429643058	3.94285628834946	1.47820615899998	4.59537395447552	1	5.731575880927	4.00319948324201	4.30695889274049	8.54923731563403	7.3428915684663	4.15871170718008	7.09860130208031	5.36152722770618	1.47424209862603	0.495292841915504	10.9410653049436	3.72847537957126	1.58869372585667	7.39695467813616	5.42272908986581	-2.24315354679464	1.52007954313387	-2.37266113359561	3.41247757623475	1.79166417474737	-6.06996352366539	-0.333437352538879	0.853586185927441	0.159988941567918	90	1	2
149	2.44286973719516	6.41708515755002	1.98575639353529	5.49192710460386	4.24962582017408	3.2278539922099	1.58056019798717	1.24285397535668	1.71182828584002	5.51820401853287	6.73612755177512	3.28021079126481	2.16704110867368	4.25530379359618	5.43714338043795	7	7	5.02549378372392	1.08925583668954	1.19318189188802	3.100697668757	4.2157602014456	5.66264281866826	3.5360956701	2.49569501614592	9.38742968755581	6.94601384548487	3.22923266020072	3.4314565939192	-2.66837950907383	2.37771965804694	8.88219906529791	4.51822859944773	1.67527747994938	7.09620701606768	-1.79239167294478	3.500783409308	2.75163486343362	4.77687926620388	1.75626183299752	-2.44974340854316	7.61273517011845	3.51715169351049	-1.12647508856595	8.34092654135612	-1.45666625473362	85.75	1	2
150	2.30937141522724	6.01714711195392	7	2.55435456017215	5.13349792913511	5.78323095642456	2.67136733760333	6.85028462462434	2.95415749410095	1.87749178365443	4.7851086358852	4.82452231241033	7	3.38214953230772	2.28659917852644	5.01971277962633	3.07027554583706	4.57816464948846	2.4105623291117	4.22275702742732	6.06084443930136	2.16321870832196	6.322986576865	-1.55384239859999	13.5438805818293	2.51621216877585	-0.677630794935925	5.82477773339762	-0.202868198952796	4.12725714005466	1.26010170573251	-5.0382046207151	2.80784930397142	5.0501668101529	4.18621432945522	2.38604512038464	-1.58146201043183	2.08367688330288	7.24222799290168	-0.250104849086035	2.48801585347533	5.51033862241021	3.67265223758896	8.59272725129667	4.11533170316082	3.45259497647136	79.5	1	2
151	3.91424025547526	4.32313648637735	3.36002318587954	2.35409549423375	4.2590720670493	1.75255758565271	6.29519519823261	1.45238169628274	7	4.95739362797301	5.92523344114473	4.98126289832896	2.69362003533035	3.1236639618202	3.61520388556619	6.95680088080333	3.42014421605158	1.09814724140741	4.79742788607985	2.40523973524168	5.20989402000732	4.92188135405153	3.55530680556685	5.71289755987361	7.96013348584957	6.79721337163201	5.20918581644518	8.56015750384148	5.85642789733222	4.55837376462132	3.85602757353646	4.47481334844088	1.01120920549484	9.14899860222296	4.76348949941837	7.66575132596042	4.96204030080703	-1.31334372174111	3.01386814121238	3.84952834856097	1.21770693288949	-3.17964056132318	-1.19302097027078	-0.242004596742594	6.27058815152304	3.41728056022916	86.25	1	2
152	4.41692282477929	4.19375181601295	2.07616164076319	5.58184495337437	4.60944610673445	3.67389544307777	6.70029359251513	3.56366736712696	5.13628009477683	4.50669416716308	6.6656041223459	4.98384261288941	1.67639051958701	2.62360405993634	4.37847443881455	2.5895248234419	3.00870171375725	5.29088546258357	4.8675377051728	2.09717186507583	2.05648582429686	1.33396791068194	2.09484708462356	0.623237881841661	3.95442196341789	3.00647706404144	7.83376426760913	3.73370288278702	7.12173830344931	3.65666497451872	-2.42355273787113	2.66552608182701	3.66778369461778	1.64233883815021	1.80889352860282	0.0349453821452502	4.46700547329136	4.72457954172338	7.39240264266064	3.9022138502587	3.23766904481955	1.22912109033701	-7.49638799176511	6.28930698125438	7.59423775213173	2.26429731459623	91	1	2
153	3.41789290573238	6.12138069042097	5.72076057302193	4.78673633523519	6.73764868467657	6.48609706814199	4.76241503801777	4.59624683459794	5.1493902885846	1.37673559606904	6.24851326971348	2.43538947401364	5.78357938241526	4.30431882581207	3.86130168945422	5.617352881309	2.34915754291573	3.41018346011284	6.52333607150569	4.5616024407857	1.44794040734396	3.68769195283686	4.19631822564097	2.18850451642669	7.95966164183085	-0.456957571847496	0.78780901354843	4.81230405199361	4.34412524761776	2.18864646697655	3.52537150866826	-0.502144434285331	9.67833772167536	10.3683933047093	4.24215226683052	5.77650065442999	0.920171970623273	-4.02087535281023	1.44328302136647	1.77311105109307	4.92833673382996	4.96787953901641	-7.33629174622922	4.5225422191362	1.1430634523482	11.5256931056247	96.75	1	2
154	1	3.12131940334896	1	2.5083484955722	6.19846795750472	7	3.10195624236974	1.31486906030827	1.88028725898125	5.3943890923701	7	4.20551173689564	4.2137499766735	3.30763686184814	6.21285243361403	7	2.49367870173114	1.81734940940254	4.03124084355132	1.82611641757818	2.33491686434399	5.43191932003525	3.60689999370876	3.67712264118315	2.8378189208794	3.57551651694785	11.9659146142819	3.22358459875039	5.15913597443776	8.35952233280973	0.532668280592986	-0.721660300504327	4.42193403052387	-0.481782675802469	0.962323070578466	3.03016184523977	-0.457600672857906	-3.51760976738835	4.18126352438049	-0.823682579422629	0.342555934587658	-0.0128968062654807	-3.61011124969358	9.15435142571116	-0.146308280713725	3.15457088126408	85.5	1	2
155	1	4.57888110678705	6.93190690910627	4.51067077551896	5.09721378181349	6.81545066064955	4.80398027661644	1	1.47869707244442	7	5.57552320570897	4.92979448409363	3.03360856838936	7	6.59929592355473	4.72351954086696	3.41097580143769	2.62540660121713	2.4567572979318	1.72167774102554	2.36680176825372	1.07645041528047	3.06192720921148	0.499569900666865	8.48675696284335	0.910938757544603	4.89093119896548	4.83560767482277	6.51150303522799	4.22825127769829	6.46401514057024	-0.00862048625140494	9.046797184207	0.441913321469192	4.59932466565818	-0.640243636808592	-0.0123198462821468	1.98002826761936	7.39791948196334	-1.25606409411992	4.65477324125878	4.62437709555513	-3.22086093031736	-0.807585322067366	4.57312972204542	7.8908096999105	97.25	1	2
156	3.23838222057495	3.38497394700826	3.6594073813187	2.49397578035429	6.39388973964053	5.64482500369288	5.35067563451923	1.01252026502149	2.77599273109168	3.81819673546251	6.04192282030436	5.57245435490366	1.42840882212249	2.8747240124396	4.62343392136314	4.88359227356885	1.00198525255163	6.66740464981727	7	7	6.29224269880377	1.24713846801884	3.35925620694833	7.61763479709994	6.66655553184916	5.27163173165013	6.72198515559635	9.41306312122341	3.54403336109679	2.65524931339938	1.83376377535843	13.7793155564138	3.30840271118364	7.43186237458065	3.57623202694965	1.90162862419781	4.50623956249892	-2.40697617467436	3.66204127371729	2.3173848893913	3.62849360303388	-2.30730672395275	-1.68061080356447	-4.18510773375007	0.450245875176356	2.53733353359446	95	1	2
157	5.40704036512982	3.41803449147908	3.69166146660614	4.22358224796556	5.42833361143009	2.3595562545052	2.75614135917121	3.00798563057289	2.31351716961886	7	6.77699812397279	5.92130609509455	5.95798155039338	1.10791552051244	5.65943713949387	4.11844206640097	6.256813224289	3.49160329139705	4.8871642187469	2.55566774836788	5.67286887644629	1.70685894096294	1	0.429715943491235	3.23161761387007	5.59919885963039	9.02453739606157	3.533882554584	0.997716959701362	-3.63088169399769	1.54524068443916	2.93850598104207	6.42986991624865	2.39688896013961	0.16463253555615	0.126431081322794	2.05608191692178	0.2789122380997	8.21143862275022	6.54698079281507	3.79876351729901	5.01544081713375	-0.951134169230657	6.01150052090027	1.66817358456615	7.49504346236505	70.75	1	2
158	3.60746952963861	4.11366743611378	1.44723327173508	6.54729725577046	4.19859701795399	1.28473869865374	7	4.40188693683769	2.60881667005024	4.88486975119712	6.55182759274843	1.56486814572181	2.70715364075527	1.65690084618702	6.12508765738747	6.23893205973596	2.97697303813225	4.54991200405671	4.10846753428043	3.6864135953417	4.19376439963091	2.74411489752187	6.01883686978674	2.16282865952146	2.97401985862138	9.67821170070481	8.58917739169365	5.06726180705099	9.33800618756271	7.65055669349883	-1.94806293758276	5.10982310318868	8.94822860064933	-1.80082332104952	3.46337097328445	6.24281103065798	-2.23733460338213	0.625099050799308	8.7729111235239	-1.7585323264857	3.94971995838852	0.206170621142788	3.19003404074266	-0.164153890601995	5.19604541314716	5.77792940316087	95.5	1	2
159	1.75930838400282	5.86664833567841	1.58288554714108	2.3567791587482	6.94232558620109	2.12494976269031	7	3.24858630424154	3.67531640091102	3.33272432434423	2.78146524395409	1	2.46851011779277	1	5.38138637003483	5.96878446676985	4.63794764669173	1.22715358982301	1	1.17205649733813	1.2495625829228	2.62172142401544	2.88251953636809	5.75093611549529	3.78472008480453	4.96609916368852	4.78920955839322	12.6622469952499	-3.26927542908401	10.1804152469896	0.0194761566514895	-0.435364433913247	5.97331621986156	4.52721983579118	-0.543062417742844	7.29697994416389	1.42085666675811	0.186797416468204	2.66370589194971	3.93886531710233	8.56408857437241	5.34446527073722	3.97737078658066	12.2002016380033	5.83944307100077	0.959422312731923	86.25	1	2
160	1	6.91832109448893	6.73962845118839	6.73566706151099	6.53820169050531	4.2420661362191	6.23245145482947	7	5.9763499590581	2.42739126727204	6.15216501721357	2.95284952182595	5.75461012628287	3.71447613117208	3.01818534308304	5.10738798830572	5.53605517426075	3.37939401494856	1	4.78923579410011	6.43093035036469	1.6190215766429	3.81888899380155	2.36654944202275	-1.37309193926709	6.77029295305255	7.97806218689147	4.14677957483653	10.627978532694	3.82695486129626	4.67558825891111	1.04124521209798	8.71089639489692	3.2507020656825	-1.88787584299521	5.7618166596637	5.23645160479841	1.36088374252394	4.41123636835058	2.98972719663652	7.096778944883	0.20592575869849	-1.55304096954113	3.57366569952521	7.81595026293228	0.576916110980481	63	1	2
161	6.16990565755511	5.07695530248542	5.81427382639334	3.13292406641925	7	1.15029575424554	3.47285912122299	1.43721052602699	5.93701764279767	6.82545584239577	7	4.97638064124204	5.75209202090327	3.19772909638405	3.07615259299762	5.28434667367672	5.89145253699449	5.08635012962126	1.61680136224714	4.85496500267628	1.60057321032873	1.80376312859643	5.43590983884825	-4.78256534384394	12.9355371185509	0.92976990078146	2.64730040372034	5.00042627103089	5.39807219674683	2.68370335843511	0.0850081913022434	-2.23239698529472	3.19069501636845	4.15160195334127	3.85719332623373	6.45917207379744	3.44839353294472	1.6010013631831	7.43727775791591	0.292932376885302	3.314195051171	4.50064105263226	-0.149890449377443	-7.7627462094465	-1.8728747459513	3.73068724466622	72.75	1	2
162	5.64767167860817	5.32008471097277	5.59858217662496	2.23179076179414	5.02469176149533	6.31859541849088	4.38559846101387	1.75349010973956	7	5.91553556650358	1.58492358742767	5.61022955475958	1.50987550147469	1.59972548181787	6.34046946165231	5.25460539709947	4.24116096058513	6.95669027688773	3.40146205204424	1	1.85484883593746	5.62993170340287	4.86593812016112	-3.92414226581027	13.941649556375	2.20889412508608	3.8235812017994	6.20243833241646	5.95938843815395	7.05290485242831	3.85856950956871	3.19677196859134	4.83310197748328	5.21746763442616	3.69504284072218	2.04283680088079	0.555813543619122	3.44544998380407	4.33294201668467	-0.206184405695245	4.11075620685165	5.6428951261228	6.84952760958313	5.1116688318019	2.60297805695002	0.0118668960487024	66.5	1	2
163	6.99749867375165	5.87244669219647	5.70711358335961	4.2123363734054	6.87127247051545	7	4.02509367560937	4.78727726870319	5.44669911993081	7	7	4.73890710646719	4.71018498788869	3.31229218181888	3.00679541230106	4.4848827361368	6.49175095392587	6.23459236401651	6.75336755319106	4.99474537393159	1.78669016939587	2.30762652454159	4.77815875048643	-4.76721946004168	12.2473731611066	-0.10461691150217	0.670486877269801	4.42294410981328	8.14710395179368	1.41459727765463	7.26479429211938	-0.490615376280115	2.16371935030177	-4.02484066183006	8.86768761960992	5.55153543969318	4.06516713189659	0.245098479340108	3.20793462510379	-0.316681345006086	2.83172083081774	4.90883220780178	3.69692236656484	9.06441324586971	4.56736090517564	4.17988823953428	77.25	1	2
164	4.49409484682015	6.35101913508029	4.62211486833348	6.52621321329256	1.77071991656401	2.69027678574444	6.88866060518723	3.78748257745078	1.25909578783071	6.35958701027251	1.87761343141297	2.02943212809172	2.22073842200033	1.36476605683519	6.01220621565124	5.81689246364085	7	4.53085694043885	2.83682178485755	5.10430163305067	1	2.07711520161221	3.20379498743167	-0.53890026408739	8.40657506206911	-0.804838609624228	-2.73228834040325	7.13661361784958	8.49870562439086	3.31800049300214	6.37738019436112	-3.77386891042783	4.66198782228872	-1.06293523051495	3.29499218221183	2.03659904236534	10.1580877831432	1.89496579458676	9.39353795089137	-1.51638348856616	3.13410854120803	2.54001587648954	4.53279337616234	11.3665160556342	3.06665941133894	-1.83889636674444	83	1	2
165	1.73702314406182	4.37103482875841	1.73418648457312	2.34578997504675	5.62431326253437	7	2.08331090661534	7	6.36568392239317	4.82470349851232	1.70260614521668	6.99386687668239	1.4730741783507	2.36264169401775	3.79247471268407	6.62279790125345	2.47935561413277	3.09863572077948	3.78507912782272	2.36877058054724	1.64433310521264	1	4.37636907821419	5.09636963682904	5.35605535755772	7.00462814579159	5.38826186971796	13.0308787723766	1.00444862236766	-1.63197864076063	10.9428818893627	4.41970233010602	0.220931270021738	-1.49781762360782	4.01095658357626	7.82874015990002	4.8543542135597	-2.00135704470442	2.56422586932262	0.975669380612766	4.12446720252687	0.0103772809232558	-0.0218733958197859	4.87856974057848	-2.50986925776426	3.61199500568361	81.75	1	2
166	4.80679086904015	4.8766538549708	3.38827033908232	4.54761356880722	4.91816775688393	4.85066749062069	7	3.32107057903771	1.585249076003	7	1.20722285911415	4.81517602421731	1.14138387211519	2.13351532777207	4.40170849749118	7	4.09586703041412	6.11155410575042	5.97818800966055	7	1.36384313003648	3.10782094626592	2.5877124224491	0.839981799034932	4.41471884679764	2.53086060094927	8.4298802507063	4.24794542689842	6.1111817039778	4.60208795042057	1.40782405396278	2.48402725579096	-1.29257646642288	0.143348861650092	1.13019050059006	2.80171405033172	6.97802450139984	-1.40238840127912	7.0431249744772	3.2517912100015	7.43461248076631	2.30052574050605	-2.10641136080286	7.41743403244605	8.01039479172453	4.62709217236647	96.5	1	2
167	4.67856923617381	6.56302603027874	4.82272900041158	5.65388960075957	2.48330347217296	7	7	6.32848995708846	5.14821692037849	6.81466843531971	1.82300397739699	2.81758622302118	3.09002183141786	2.34865257958118	4.95222813516847	2.43024274764698	7	4.16889260136872	3.21351692588174	4.1916106526466	2.21211557931076	2.98319808920059	5.31167805853827	0.236276024607508	9.15454912653823	0.423959160972555	-2.76240321274177	7.07706633773459	12.5316679947507	4.65966837222424	6.45420768598073	-3.79836942292033	4.21880963766071	-1.79429827229633	5.40867960656533	1.29556939587938	10.3592877134079	1.51011988162534	4.09277275993054	6.22242871406157	2.43164985032647	5.65547361795779	6.4493632223943	11.1575238531359	-0.623842589503666	7.82068759383203	71.25	1	2
168	2.60288770827049	7	1.53680870310194	4.88600642025533	4.76369705173433	7	1.66478730468822	3.89329532744376	2.55205711191085	5.4388041805006	4.11749050588934	1.83907237522997	1	1.59234310498651	3.88538475475757	6.11308408544829	3.6116737732985	5.96903122263254	4.94263011392983	2.1470223794076	5.92996298432759	1.26146415786463	5.54801196784039	2.20436747131362	-1.16393220328288	8.01251931273335	5.58731283458138	4.37250894070198	-2.51329573058397	3.39506441712581	3.4752581004583	-2.28061998305065	-1.45741326259205	6.08812476434554	3.63515463647947	4.77659690278364	-0.172724662737966	1.06928520748411	7.13892316068621	1.54006947284107	2.79165605096619	8.0926485748829	4.48522077547168	6.77245392045155	4.96987588552028	4.80579438388623	96	1	2
169	4.02494342753444	4.26048735029424	5.65406518415389	4.71380146232719	4.65097224896224	4.21568282625812	5.39106744009131	5.10425325254253	1	5.45909689453667	3.10160453863713	5.04415246714115	5.1067864116654	3.24469762627623	6.51935612396174	2.342466773024	1.48024520952968	4.78274521095051	5.86699661211598	1	1.0003097236555	1.10055639574734	2.24137921725534	-5.04447924697326	12.5792272016139	1.4194049701767	2.42549643572737	5.89807944966366	2.28997601994642	9.15848595049152	7.19100208310735	1.4724818003725	2.79896404932748	-0.951801023319775	-2.8528461979686	8.98417109823575	2.22598963104768	4.57517786237071	2.41274377728846	-1.61820441072333	3.03292942735332	7.39002633787615	6.21095357603782	0.785710441280747	3.51606185140172	4.2590220965394	90.75	1	2
170	4.97945670440248	4.64374704450629	6.10458886091021	5.37196254419406	6.42493405424206	6.15272149272236	3.42020766406202	4.14968363062988	6.18893880863292	4.13308940092979	4.25948132329032	1.64106907510531	6.33486884302614	1	2.87983876029318	5.22476150307041	2.22878553513213	6.3065254407231	4.53570743581842	5.01559953338939	4.67213786836328	2.32868424312967	6.54423025543775	-2.65784046695634	11.9219232871931	3.82750220686011	-2.22277728973464	1.72573248714943	2.95985139999743	-1.77070323762332	5.47429690052688	-3.95634759846117	2.58752083391623	4.95387883014436	4.41137506979708	8.08457031342616	-0.33508253859862	0.966090955372006	5.94088265071847	5.84268778352781	7.49562646771007	4.07099111635852	2.57129602681831	4.48285311684533	2.81857221456049	0.135433052491924	74.5	1	2
171	6.80737181270252	2.03377293170546	6.7812540502444	3.30942980395618	4.37003403277499	3.01596499161113	4.29551998436432	1	4.92691289095609	5.06749952710252	4.98483273904404	4.87715034786221	4.90140205981099	3.2217329555643	2.73140500965038	4.47006447415285	3.65343103539926	7	4.85776997352147	1.38265395313601	5.65054838827039	2.81909896823599	3.98150028581646	-1.22845971798402	13.4665128295339	0.0912957657250881	-0.245091886484579	5.92739823015644	3.84915447166537	7.96045763236843	6.62992126237697	11.5947049568076	-1.43385427786451	3.12378059044143	4.42977942042026	1.90033099234483	4.72731179353367	0.05389797468562	4.4776960530181	4.06712282955721	4.65645535735673	7.12127134622011	10.9865205259856	7.86370056359749	2.13045281580811	6.70321008686395	71.25	1	2
172	6.78933473720671	6.77243920495223	6.83266003486449	2.72222182954013	4.92165713450284	5.43196542343851	1.90956790057712	1.42965114540392	5.88867937414849	4.19863830104142	1.85634126506438	4.45804589945354	4.467568952059	5.28061799169441	2.2697238897533	2.07731607155494	1.74830548720085	6.43777616128725	3.61368722564025	2.58182982413539	6.29862237006286	5.69413102033029	2.94997834678799	0.611111509461771	13.1111982556062	0.404310434150316	1.38692432238751	5.51397439592292	1.36043491632879	8.43108061250676	2.81030338394995	-3.80914645671406	3.6540162914515	-1.66010679519754	6.01599591284788	1.16136428543788	-0.187072907841214	0.595225982119885	6.28801062773912	3.62387138509788	2.68511275365372	4.46302828088658	9.04171170873645	6.04644215763554	2.22411186078695	-0.986859144022465	87	1	2
173	2.08096179962483	6.56926001819927	1.87610007165199	5.01330956263689	5.34250617106974	2.62654476973856	5.44602512823309	1.97876757659638	3.21158711382223	3.74537424261116	7	5.63060755357291	2.09003239739644	1	6.52914871313677	6.78528002705203	5.70312401173054	1.98796497556265	6.93080420211857	1.4461455476124	4.63563496123885	1.19239946891123	2.72882057660709	4.76708015358592	0.0496543880510537	10.70925636742	6.15251598326166	4.83686173568164	-0.820381939247865	1.63735988778213	6.3060019848575	4.79935220090403	4.71391845543069	7.50747714040222	-1.66609717239413	4.9327077275692	4.57238442765707	4.64376212880333	6.34833448280423	4.5113466393063	3.60912817392903	7.73992974488757	10.2018612836873	-2.17739212829199	1.86145033199886	4.61359245971797	93.75	1	2
174	4.17331342501255	2.51183418709779	6.8289459055543	2.28805299445044	4.46678576324932	7	2.60954540762756	5.47827728757742	6.98544601831191	6.27922141904097	6.868345211125	7	1.53499272167191	2.88303119697778	2.66110460937923	6.96531201614367	7	5.71256679623818	4.80979438729675	2.9032410032823	1.23345299739516	4.2635951839629	3.42939972290477	-3.71322421908452	13.9152995198926	0.25826330899286	0.24346356150892	4.78936340873761	6.62651134131574	2.59420163701639	4.09622592229054	-0.551724756367733	4.71825471090194	-0.69478510893184	2.51566027465099	8.56430307381009	1.26791218326542	0.0680284440597667	6.08538510436506	-1.29403925162967	9.55927651725409	-0.121217457176741	-1.38754413734976	-9.02240136928963	-2.27938866990608	0.0657272764040993	68.5	1	2
175	6.23930791890694	5.28112011155442	2.90660449559545	3.50477329850692	5.33091379591379	4.60585854311287	2.68830662185466	1	5.1001371193152	4.23490810188252	4.70256457030109	2.39026572152833	2.68530344517502	5.59903563095563	3.64944255619318	6.15769650882062	4.35061255483999	7	2.32281510215485	1.63493879531238	2.10532825901595	1.60854491527788	3.50407872384444	1.09391912467664	3.08390431090969	4.29151981889198	5.74809771051458	4.6313123342796	2.95780205344334	1.02684992525962	3.48012684240035	15.8019562504648	-0.406541854382468	1.80945359121573	4.33853864704176	0.623956302543062	5.13763548760272	-2.89897261947269	3.80843325900569	-1.38853298222068	2.21669120658684	-3.06654075502198	7.46233307548362	-6.35411103019518	4.90767867389504	1.50268967793741	71.25	1	2
176	1.00791873450966	4.5166878166703	1.28885128544683	3.53791846713221	6.27281498550304	1	7	1.99086122550344	7	3.88722942900315	3.12052604673918	5.61207914907534	6.1446797804727	2.05908681958419	7	3.75247570744252	5.32336144645658	2.27742865704699	6.98872953890828	1	6.00899556512733	1.25287466912675	2.11490239520885	6.42203698910942	3.56479090042131	6.55733848863503	5.73867185413263	13.3243525052821	6.93247624745895	6.60309808413638	-0.80332026839874	-3.46344348836719	3.11918743949784	6.78304462198486	-0.973334434745188	6.65958208997005	6.31591135036063	4.05860957983882	2.73551851520829	-0.289185743455717	8.55992849691368	5.90552211878335	1.21396762551763	7.19036167796821	4.00178167121139	8.28987638271341	82	1	2
177	5.25702558972862	7	5.24057067190255	4.2294280220449	3.63126674377323	2.96453622353374	2.17805376480512	1	4.16804403832997	4.67461687686638	2.10310210394831	5.67662497276803	3.14436110525741	4.35849475748095	2.44555628052267	6.56375169038414	6.71886119441641	6.479836944958	6.50318397326479	1.6027811572929	4.2725539818014	1.46504583677401	1	1.06878802205489	0.136400891742605	11.1337753230329	5.22050875505631	3.44578830900562	1.07816929214325	-0.46890261927798	-1.74052341909579	2.22826370928272	0.954047585219459	9.6840109273738	1.63779720561325	4.94410697134537	5.78680416669203	-2.79990836918848	3.9173886287223	3.61783458533358	2.72861333982069	7.49888912980025	-1.81462151342888	0.976755207176834	-5.31491482943947	-0.137869850821562	87.75	1	2
178	5.1114596251053	6.60984156299602	6.77669801656566	5.1815094681514	6.15395518960493	6.02521454613273	4.19107215088423	2.5688722980441	1.33163899079837	4.30023222598179	6.05330327992136	1.81380911768959	5.2845179139192	1.97843156805994	3.31392109856438	7	2.23428581513536	5.83822202845978	2.99687965190907	4.26039648395591	3.40281309469872	2.33361438932617	7	-1.5923894964502	12.252823100332	3.15689850106902	-2.48358873586908	1.29379990520197	2.54624140203646	-1.77519673458375	5.49961961720616	10.8604696920141	4.96364697319001	4.6415322626952	4.04077869945682	7.52406696137453	6.26740479200369	0.280887321147601	6.09813268250281	6.04478414591223	7.52503065425772	6.84849238435795	0.450724711781635	7.95141712610065	0.54517147668819	1.79582024872141	84.5	1	2
179	3.04424274968307	4.38443199687119	2.01323354942578	4.98614819551438	6.45960560321376	1.03539702043057	6.42387866233988	3.35873954358781	4.24983871674969	5.88705432817166	2.89176893897386	1	3.52420894904624	1.72927052629611	2.29468291342087	2.02932403685476	5.77165959444531	4.31446909203605	3.34835546742584	3.44551456939149	3.98630159942446	2.62247565657476	2.90407672937681	6.37797662641238	4.08311140118226	6.92958060127845	6.219459727749	12.3578095363058	11.9144066866574	12.1746413613097	-3.65467277544478	5.75935933586013	3.89513284253027	6.92445835683404	4.78830345849659	7.01339604944668	9.67148020202619	4.95952744052058	1.64515538294205	-0.678098663625306	1.64425952604694	4.92384066826304	1.17341609404378	-1.59379733537721	7.34272137981135	3.32350418629171	67.25	1	2
180	1.97781403270687	3.7199393024315	1.99833875468395	1	6.78513520449643	6.0534995179387	3.55228064355319	1.66717955559593	3.78450366992047	5.29400148027659	6.82756313632036	6.9219494042273	5.52728499833849	2.2157437512553	4.2392199763867	3.74364748912242	4.73588345960751	3.09935133117018	6.61353608273006	2.16439476069566	2.46775264335015	5.29396853721665	5.38440301982042	3.10274332684872	4.58572611003963	7.82334441025062	3.7730817323663	14.326857908123	7.57184086584751	-2.11059128847978	2.61701932655681	-1.37985552703084	0.0469363767405475	7.86666280108812	4.93757920361737	-0.648330305149467	4.66018496321999	2.04979481147134	4.15375666776798	-0.445752082865964	5.60056643220357	0.559905439743177	3.09238230302124	-2.95009816040585	1.08888992627003	3.55647031852915	70	1	2
181	3.52032581584458	6.52895486418384	1	4.80779606195774	4.23127437051167	3.96067852230855	1.94449778153452	4.72049906116551	3.50794150683171	5.97501731232201	6.04032269261864	7	5.77356919501084	1.64457081211912	3.45686865172418	4.67069884776017	3.22108549642708	7	5.40547362997348	1.60507005847741	6.57936324170907	1.93201679091006	6.11068165557657	3.55343852999133	-0.124162593085989	8.75487831506716	5.36328121945208	2.53864020011403	-2.03431093013713	3.02036687542782	2.24444942048812	2.96015820532851	-1.19670447157677	5.85221276419323	4.15636335181637	0.876440581286494	6.18257949500979	0.85376559910111	5.38846899832453	0.0462466637012071	9.08099714418734	6.53531686866954	5.22620851473066	5.01639453073243	5.27938934178365	4.32856520897893	80.75	1	2
182	1	4.97135930166874	1	4.2353104266096	7	5.04596259717042	6.63360768374323	1.30969147381545	3.64510702125167	7	7	1	1.12805144840197	1.74391294534049	4.11523403962449	6.1322971303065	4.75560470979473	1	1.57978872200724	1.73038584481822	1.08676047517455	2.69257118571696	2.82992174610231	5.99969776824389	3.2618221586083	5.90730741094178	4.83569851096243	12.5568594688322	-3.45719317260486	2.59018119805811	-0.656253527352838	1.66674549082729	2.04997478275207	-0.126200916296153	2.25595507568653	6.90335585009618	1.19263624185821	-0.356819933943809	3.40986469425047	-1.0600518902547	9.13332937460718	6.070025302141	7.1193318590446	9.16169415744703	4.93604145847675	1.26312252672373	96.5	1	2
183	2.24751123497299	4.33613233277805	2.23138192266645	1.6488911874402	6.41796425637087	6.56690981559442	2.73850989128276	7	4.53539543853129	4.92702257530854	2.09157284298811	6.93501356269436	1.6060035906688	1	6.46166046334323	5.80222706962955	2.0555855326062	2.80623783142076	4.74393725211462	3.34689826501832	1.47011862671789	1	7	5.47878498343197	5.09992284647558	6.8171153794492	4.93250039062219	13.0588901169845	7.2498612515668	4.17140499343889	3.25426065445066	4.03554999198089	0.184538368472668	-0.633284033302566	3.84156208501514	7.54875925481874	5.94818167099891	-3.54119838618965	1.93995057007327	1.2775187205259	5.25342195927311	-2.14113213874141	-0.630128556019912	4.28400823781577	-1.45907665419826	2.74182483694135	67.25	1	2
184	2.10479520405821	6.7100183850571	6.22355631401085	5.43541944733893	4.85156515361013	4.7156548171456	6.4877723509502	1	4.31720915964052	2.65503164895364	2.48114637307761	5.5079530645892	3.32395939481745	6.55036434781879	5.65265540843345	1.65822625123472	4.71697394523517	4.42002532800267	4.18404265465644	2.20820256325456	3.64480892642058	4.16279952856618	1.76335965720941	1.52049249615374	8.29904555129953	2.55228554326016	2.91061661453356	2.26170702513381	10.1413290344204	1.37390726610811	5.61643425418709	1.91618034382057	-2.65050221503542	0.721322777429873	3.24510385638987	-0.0807057862237361	3.36667928998789	2.53290962088744	5.18709380054037	-1.39619218748499	3.0155292170018	6.85008700416861	0.227254951545874	7.24959221333165	0.270044834633698	2.85865119172438	78	1	2
185	4.02818462206716	1.97260927698466	4.26686545971482	3.64153026813847	4.22934272732368	5.51039296170239	5.56589417976083	3.86466526810036	4.29859304905483	4.01260320655665	3.69236552408594	6.07489016520772	4.01772813270366	3.83145835663733	2.54140761551304	6.46144070096478	7	5.86297674320839	3.22904629804648	1.73875442805163	6.43054372102199	4.30689104352719	6.91522971043318	-1.46022660002474	3.63797112843771	5.53856998415234	7.03390634256269	4.08343213789212	8.02967172081446	1.74045846441531	1.59576320777977	9.55608095266589	-1.75086589212316	2.79150429110491	3.8333432473897	6.21447805276881	3.61520361015782	-1.60203818234159	2.40593208071992	10.529625952689	9.97295053275064	3.70839930874275	1.20975636632778	2.3228852112548	2.40256956934301	4.35611656294938	66.75	1	2
186	4.60952183361403	3.13850467599316	6.43444856098734	2.4085150962708	5.20104807658606	6.18259507320394	6.96553096681337	5.94472729200377	5.56652219734314	3.97472978032065	6.14796455256713	2.79902581405733	5.02387444116541	1.72491110045598	4.92554475621791	6.22222986561575	6.24171562651324	5.18924239187189	1.44739938823879	2.22753337075812	1	1.04987962073286	4.8861885593779	-3.3037946314527	14.0242958317985	0.506843041160007	-1.69186384022517	3.82921196226616	6.19080076800971	11.170483047788	6.12193541601763	9.42975034556734	3.48415369879807	3.29671250606207	6.46422754257516	-1.66889929054729	3.3705110146168	3.96738547829134	-1.87494995503408	2.15470839566434	8.16988594483708	-0.46364090418604	9.79736479517755	-5.97598958698931	-0.325314703699279	2.56903153118313	76.5	1	2
187	5.93477020044463	5.00931522465091	7	4.39229798905937	5.76488965809143	5.91102845535595	5.18043352747017	2.25837295964076	5.81772597058648	7	2.42006863479342	4.48378303990689	1.89359988611339	2.00350088111317	1	2.24730538863438	1.06322469787356	5.85508444908903	5.10084929815554	1.83986961371207	3.13063116736866	3.50557752920946	5.01305745523755	-3.30125912024521	14.2770760168556	1.33760846653861	-2.87933627806885	3.02521915583665	6.99577643098605	5.35437402760527	2.20544074458945	8.41517956158007	-0.328692900974953	0.590383142874954	7.7827225608286	-1.99838275903939	7.61474847588968	3.0817106834199	7.9580226983008	0.026908747178696	7.85986441525095	-2.48415794791099	2.18137714933681	-0.940835022071944	1.83531752402662	3.66208205457098	78.25	1	2
188	3.13775595300824	4.19064537926924	1.10686851395583	3.38600031373169	4.45782483579621	6.75899160311347	2.99788751644425	4.87165328586554	1.93142733160003	2.32419078121308	4.00393555045966	4.53685030553789	3.95641514473953	2.62079906203515	4.3749681192939	4.86662712581959	1.13310508883466	4.89614318342961	4.9746184037349	4.08485984091153	1.66468739087641	1	3.10959623340709	7.14789181394007	6.45423993111825	4.31773267952155	7.56013530581972	9.04184988028395	4.14372590155678	0.0163166653301974	6.00481187298088	0.409742907707843	3.05907980533714	2.51701607621477	3.90248830785728	-0.27091392950666	-1.54413141534346	1.98216875519625	-0.705479558195981	3.04490809950461	6.46803082432305	-5.51248722906791	5.52679681582556	-6.4428920748003	2.8502501965273	3.28321459956582	75	1	2
189	4.79502895428985	4.71785570554211	6.54427777113648	5.53732002249229	5.47369808887995	4.27990947076715	3.74437482052759	1	6.70022629238789	4.31968347604178	5.12736876107505	5.44305199444452	1	4.81564306004234	6.16424152838347	5.64128871046281	1.8890751035715	6.90761017221867	4.2988051116981	1	2.57990063956003	1.10909920886811	2.30248362284423	-1.81887333600965	13.4884020348697	1.5860146886581	-1.93529307587096	3.76678729566874	2.04796618857568	5.1970727042555	5.6607374649677	14.1300968439118	-1.03085370479066	0.406258456354203	1.81010787932846	3.77112720033773	3.19795470583084	3.31539994286193	5.81930760472355	-1.33845501901175	6.93571026658381	4.13362372427759	-2.99917825062132	-5.88500510828944	6.22240561693108	3.03555456794291	76.75	1	2
190	6.28275801161764	5.5065977771708	3.91420514470319	6.85768067569436	3.79873085891018	3.67194382768311	6.03855288379235	5.8775958581639	1.5916677861287	6.34324025681976	4.86452507672427	6.54964436656715	2.56460665842435	3.21849852558143	2.28013513436672	5.23796035992459	4.61076407264344	5.90964139839066	1	1.32958362717018	3.3940399001024	1.4373462785974	5.19998693487443	3.76875649051593	2.54541112599357	7.00798298198166	7.81002554008866	2.62157083122419	-5.23045403407822	6.99646248498425	6.14072927941185	2.45612918265119	3.28479978334037	5.57560970296372	6.21563369351521	-0.251861469173949	1.83246177490193	-0.0512355181490993	5.16132185163266	-2.51323353991533	7.54890504745901	-0.715268629946473	8.3899325177405	-1.39675655070703	5.22627992509499	2.86559521950372	64.5	1	2
191	2.70510158591638	7	1.41342227947704	5.54106680601003	4.69003204935256	4.22173963720267	1.49626508571644	5.02606858223742	1.72544044508547	5.60189096439413	5.09974545653939	6.8730078392208	5.14939999815455	7	4.22652908891026	5.78640128268787	5.45764707006836	6.85182027910765	4.78714212022798	1.50598734217468	6.10881782845443	2.57732939770054	2.89873002653517	2.9173326932035	-1.18183333690444	9.44298086460705	5.56763362230942	4.29922334999769	-2.3887329322945	1.35419802654096	-0.513995852721904	3.50215052942683	-1.86041000429049	5.65533293024827	2.19437319965844	0.708360637007695	0.0202022528423427	-2.13866802026693	3.45923104430174	-0.15572673621629	8.13405764770846	4.94222364475855	4.36749277653408	6.8617604300399	-6.20677818004884	4.01390800879489	76.25	1	2
192	1.63896210978517	4.09678000009895	1	4.01876758908648	5.10657020893162	6.37154596739305	1.04549756485001	4.0177242078233	2.24969622243487	2.01889952857986	6.42929905721339	7	1.56680049941828	1.11925172959119	5.77760044927238	2.28079371397933	6.00730206774493	6.86450152760117	6.90782941199306	1.7333581949108	6.63904296351595	5.36130940312815	3.78048777100952	4.29061980861636	2.71505838754163	8.04987015539199	3.36716484402195	13.1311757701167	12.9754183452228	1.80127640211658	3.85321115985529	-0.692569519012762	2.2438966932395	6.54925528798444	4.49611036620118	0.24899584276525	5.72712263544788	-3.57972947438549	7.69557513067423	-3.79561013123221	3.58405950640361	3.77936703651688	-2.49930771025429	-2.53086923970629	9.41071999253489	5.04324668048171	68	1	2
193	4.35268181045995	4.44733024249436	5.39101543441479	2.06868409611628	5.68002617072314	6.96505079421451	7	3.32921942427736	7	3.76638863181124	1.81078843852321	3.07028807768513	1	1.80717678756639	5.47859628304287	6.47379154772082	5.37931654998987	7	1.00268443597978	3.03353867830441	1	1	3.33178831290925	-4.58819853473924	13.7105400524082	-0.913233339312643	-0.553200928886227	2.95463380234939	9.53567088628195	10.5220868611051	5.99230260713897	11.8906071515091	2.70083090774991	5.78822171269538	5.85179859811881	6.5204125022832	0.550798840486431	-6.03127888394111	-1.37680758538187	2.13946559878056	0.506570112003674	-1.80653636618732	-3.78154342150901	7.03838194014532	6.32212319800728	2.89485375615313	67.75	1	2
194	4.96906895081898	4.31825397289919	3.15508541863668	4.56198481007262	5.01585922826421	5.39148909287042	3.94538404104709	2.34817463259237	3.08651110164963	4.92320048605896	6.58436754788066	5.61588970695111	1.11708325498212	1.52952982698679	3.67303308323835	5.49590982305478	1	3.32198882976717	3.24624322479936	2.63858455046997	3.91510666947645	1.0508374683898	1.7799601718664	0.654610020535448	4.17347976382168	6.56940946510726	8.33432569073247	4.04338412022631	10.1745835920732	-3.26261397055817	1.15012295771679	2.77859550045017	2.76105091049144	2.01886174961454	2.71454031797706	-0.0705611153861965	1.06242935141642	-0.684338278438779	8.35103623505072	1.02090624043083	6.44957337594666	5.16883243079185	-0.678338053645315	-1.65995506473072	2.53814868531883	8.90009203965988	73.5	1	2
195	1	4.34159775249892	1.77929474643409	4.24517117979687	6.46803149289642	2.89367802574158	1.10369040319257	1	6.51305151891014	3.20226807181613	3.16115709302204	5.03716486354121	3.94998326401016	2.13896615331499	6.12171160286264	5.28538541811963	5.01798120680606	1.76501222020547	5.05280576621297	1.21576703329058	4.9842568068694	1.49427038492067	2.09242670337083	6.55054434748721	3.59689271077216	7.00969868661249	5.98972945431743	13.0792150719421	6.579148345723	10.2391952499137	6.52243375476019	-1.51758221153073	3.88582291303378	3.2573388517078	2.21730019629084	6.76317464588242	5.52525127134037	2.22613033429927	2.03627079219417	-0.158610267757348	9.52770453720465	8.45297466917968	1.5071554463501	-0.678404903341856	4.09974797151133	-0.900236560169425	69.25	1	2
196	7	6.08763596302719	2.25021090464073	2.60812925205672	6.91071809985199	3.39609633793879	2.83264868025382	5.76980859716285	3.18913868287474	4.47514314327382	6.98148805336705	3.46632765745322	2.07280777425022	1.81521436999036	1	5.81370778504171	6.49207639419444	3.78136270546107	2.40245746395138	1	3.9409018923204	3.40555621971874	2.72195820930196	5.12559635953351	10.0725922032072	6.04178982830916	4.950195803614	11.0649190437565	5.84866877838799	7.57949325541755	2.61682536114962	-3.28689576503968	13.6043713408367	4.05173518209022	5.46638840922073	-0.543614853075077	6.0754883636266	1.77825856888014	5.58872747904511	-3.03331741977153	3.31827603020723	-4.06754153603796	0.526810556218431	2.48554940512953	6.11064759408705	-0.465994587905848	66	1	2
197	5.07876510536396	2.50049006597784	6.90491898785906	2.05334750409474	6.85548262852101	5.69216189400484	6.00549224112918	4.48929551390205	6.52774112669797	4.55744374026527	2.37387472477544	3.33141823122863	1	2.45692165804507	6.03875266784167	5.16759203132357	6.687800560956	7	1.59310411111989	2.04100013473384	1.23509558124741	1.78854115761542	3.8877818106174	-4.24989645418504	12.5741536652652	0.164503638416999	-0.130568442507905	3.51186701638831	5.38209408608418	10.8660699589108	0.741223707139398	10.004947289051	2.49452385579376	6.77075806608235	5.20920147211682	6.17661654517235	3.39116267839034	-4.89776563441071	5.7583122638929	2.60009876801012	8.52197599138083	-1.5958312323772	9.98057294356216	-5.49924450109281	6.45024317131971	6.99790336849297	62.75	1	2
198	4.07956730025603	3.69997267983399	6.39663540169408	2.29284648981628	5.46224709478334	7	6.27629259753994	4.3185311649518	7	4.85088731427951	1.90314915568962	4.43615386843279	5.08047296882944	1.86221965738938	4.72401563979589	4.44529419410337	6.09693044318814	6.75932460372582	2.30419595319666	2.37470865101388	1.73706013196628	1.69536342834718	5.19261359507528	-3.67904806695531	13.0231036889684	-0.174328797091043	-1.11713264767754	3.77904225408871	8.81926675409356	10.5831172221775	0.365760029543105	9.50935726725972	2.91397929420166	6.17968926629176	6.5230575850485	-1.63840709090088	1.14575475509983	4.76042352609299	-1.59519386738496	1.69030308553592	1.39284949963114	-1.88858937810114	-3.66578767960195	-5.42081293537608	6.24629302483215	3.04737479702685	48.5	1	2
[truncated: 5 more columns]
