# Supplementary material for: How Are Mate Preferences Linked with Actual Mate Selection? Tests of Mate Preference Integration Algorithms Using Computer Simulations and Actual Mating Couples
Source: PLoS One. 2016 Jun 8;11(6):e0156078. doi: 10.1371/journal.pone.0156078 (PMC4898694; doi:10.1371/journal.pone.0156078)
Supplement: S1 Data — Newlywed couple and agent-based model data analyzed in Study 2. (ZIP) [file pone.0156078.s001.zip › S9/Aspiration Model Data/Aspiration Couple Population 01162016 001723.csv]

	trait1	trait2	trait3	trait4	trait5	trait6	trait7	trait8	trait9	trait10	trait11	trait12	trait13	trait14	trait15	trait16	trait17	trait18	trait19	trait20	trait21	trait22	trait23	preference1	preference2	preference3	preference4	preference5	preference6	preference7	preference8	preference9	preference10	preference11	preference12	preference13	preference14	preference15	preference16	preference17	preference18	preference19	preference20	preference21	preference22	preference23	fitpoints	sex	algorithm
1	5.24207791452631	2.24678595455144	6.52738661074063	4.59137778111377	6.99083873186563	3.01686234115285	1.90663899370711	4.44303408700307	5.17310291355059	5.7152821554499	5.35564444720902	4.87852512088297	5.07308619718276	1.70963070061296	4.15917639791266	4.64662766248828	3.69797808806624	3.14730666609966	5.19439553416905	6.51969705902445	3.84412152483292	5.51908579823092	1.65882322570052	3.39146855257204	2.90501522129979	6.86064637772977	2.97631366716182	5.43524860703049	6.49626815089557	7.52314969617875	5.94266905210178	0.711521981369817	7.71228910076927	11.4675972038424	5.67863331530623	11.184579806106	-3.88196506943445	8.07523530641611	1.70737795473332	4.07326601157418	-0.270663220831887	0.349413865870511	-4.37608279843929	4.25445732513599	4.34371416798198	2.40761960531514	88	0	2
2	2.57767404591682	6.41782116160374	5.85590453950842	5.47951563158646	2.19207578744109	6.42779092877858	6.9907251019765	4.32988010165193	4.24556128840187	2.54440915115786	2.99197445213192	1.75150594247493	1	1	3.46054819718041	7	6.48715250367263	4.61884590823818	3.08608725408758	5.67550403142432	2.78557177309425	3.98429781920568	5.56592664102299	7.93391111382649	1.3149353446571	8.95474347563107	2.32777508259497	5.79256163928677	8.44957002917053	4.68349597128562	3.87224276132837	3.24274303772329	6.57127218052453	2.17319337332772	2.16266928691954	9.26303311120748	0.146348590056433	11.401662722509	1.13377317494888	-3.44633678717346	3.69221944710983	9.75428353213168	-2.34686538934293	1.35956351472532	8.84753731551577	4.3049035536902	85.75	0	2
3	1.14488012247527	4.62602286339879	6.46862580892241	4.86803865863357	1.28240311979279	3.57280308125531	1	3.66236970366996	2.97536530852749	2.22940586665658	6.33765154108951	3.09375901140859	3.9161362923309	4.48701396710532	4.46149110141857	1.49562805988939	3.55111437795789	4.17366243475004	2.66050697519475	2.7532805936319	2.88281073113885	7	2.83004908388579	5.31358163609896	7.29429377141237	8.61727163011118	3.32050914186454	9.4553864572106	9.63515825591774	7.08924540724529	4.32225529225683	7.43888443236089	-0.0729671833802524	1.81149349284704	4.85237710435227	5.57717328617982	2.51501769847078	3.03070109805707	5.61615769856824	8.0599412744062	1.24002512704136	7.81882304818479	-1.25823440669854	6.87123633595981	6.12113940128005	-0.573844778940106	87.5	0	2
4	2.92829926437531	5.50253480880717	2.74940315705005	4.66257524246297	3.14066556472109	2.34926576611132	4.71580482518503	5.34914736956055	5.89692439457677	5.4721247234535	6.84593354203431	4.32892314660183	6.41640174675369	1.6139027473699	1.92185539081723	6.98209619712281	6.725218839065	6.41048164711894	1.99519816198998	4.76846496915069	1.96547517281077	5.71080195865809	1.62274609590117	-0.00460968903882461	3.01174099325042	8.46329921848632	6.10059797937408	8.46761573712911	10.6893896406051	1.7571184356532	2.31377841015309	4.07312882464874	8.45317602456246	9.90643840545248	8.80632514744665	8.12762815754158	0.926211952463067	5.85725114624964	6.72598405402855	6.54404389906565	4.79277129838706	4.81105632494405	7.75195348735212	0.190017495631205	9.18403406311677	5.98692868847332	102.25	0	2
5	3.33571015348307	6.37110261108619	6.65935126611451	3.3915888783257	1.25062436906526	4.3216999815656	2.64807619577475	1.85846042346702	6.76393935984981	1.72728564877795	4.30189941671679	3.10142007889883	7	7	1.66535379719973	2.51136886831355	6.10389231550068	7	6.15615378550352	3.22019700122003	2.59408394563431	6.59888159125081	2.97200112286448	0.274280009086051	1.75872958206146	5.37011903431074	-0.218811393461714	1.24190218972717	5.7554298568621	4.34829758592649	4.33135529887505	5.51663162104034	12.2823972291286	-2.46594482286546	9.8863417600727	4.52840428446713	7.40992264155078	-1.17107776593227	8.67360048123686	-0.251044979270237	2.9433526517101	2.86145365018598	-7.48185097661323	2.7716703871899	2.91727301271365	5.83223176238856	100	0	2
6	1.21552189737623	5.26836296793543	6.7152375214206	4.51788146551658	5.11123650431826	3.85313456501157	6.13151028051621	1.81627380131178	6.85090887971242	1	5.80142828164654	4.02025083517736	6.63133014289896	5.38808425000648	3.23412931432929	1.50270859701081	5.60885739502928	4.47349569082497	1.64017319652036	1.16342427318841	4.55372449468855	6.12533155676143	3.87387595802046	0.41835042327775	-1.53261945583272	4.23590476525913	1.1569421086285	-3.81857040081878	4.66187175374861	2.6791716134708	4.86577686096846	5.85026257293976	2.01666578266056	9.69522608285263	0.129990205928046	9.77024293398515	-2.79047845436872	-0.109297067725478	6.25335293402401	7.34044609993947	3.24918518867649	4.82535177873765	4.93247778788534	2.85632498036494	7.30415256263299	6.6568261666212	119.75	0	2
7	4.66073907700634	6.59877114571832	6.80883174103002	2.0695139118982	2.80688610821146	2.23752567155172	3.49340806481112	1	5.6971725270819	4.2514211834909	4.22899751845601	4.84073161394742	3.2555264025575	6.55380696613021	1.0389355072343	1.96363257017377	6.58426460161476	3.67233079659288	6.0194316859315	4.45420622876063	2.26940243345023	5.97436065622748	3.43714530528943	-0.857700380825638	1.44735287982325	6.9512632474837	-0.475985315459651	2.14899759956118	7.69584353254304	1.82543618945734	7.67751995821594	5.46668065689884	4.10238532209114	8.96087220142623	4.67829376017531	6.2227131045069	-3.04296753945223	7.32675767151594	3.66540141469446	4.53425093872076	4.29677786391388	6.92536234280802	-1.01662331907111	0.996314229823207	10.5877987499236	4.45318270352332	84.5	0	2
8	5.69151108232932	2.03415143481026	5.43774515620376	4.14238074922635	5.65044238400341	5.05565707442307	2.12307647400925	6.12125501532429	6.83265040556725	6.79855414798803	6.95817975745939	2.32967455383358	3.95977918511795	1	4.38067239275519	3.13067946278884	4.73906904194391	1.93053779320152	7	2.38469438622461	2.56657623747599	3.81075602933434	1.53903547680859	2.03668176651544	2.97415138949487	7.59278088081746	5.15599108573387	4.03027173127251	5.95653239248398	-0.249492667178547	5.30766705325362	7.42997826945111	-8.57590202690212	6.74597723728794	1.36084649116496	5.58642843596614	-3.38970726282437	0.819956171496778	9.1499739641769	-0.877281928943372	-1.71463292265621	9.28019168433493	1.34245246360991	5.27083674082569	7.47629421669614	6.49968639670301	101.25	0	2
9	2.09435484760354	5.7757833942379	1.04177536143275	1	1.36035347736736	1	1.7001173340692	7	5.52579901242465	1	2.63159475743152	1	1.14869297285662	2.26079971331254	3.47292670116154	2.24168547711272	4.40108199676749	2.25292671986892	2.25863090843681	6.70131667408421	1	6.09829351495058	5.50556850503764	0.297580744933568	7.29906063463069	7.70596676063511	2.19735288071121	1.07428023103769	5.1190674925728	4.33731232599539	10.5115110541736	8.103659650982	9.04974614742576	1.19389138530847	4.04557205822419	9.59689816209209	-0.27571706581411	-3.30625465801535	0.919647254934282	7.68284455724747	-1.02756260804038	1.58279961822958	-0.558648823847164	5.4941967557283	6.36783044460121	4.25965948232707	84	0	2
10	3.953864970181	2.74122710411044	6.04813134307929	4.59098049803933	4.2635371347222	3.06173043379388	4.51737355416866	1.77786683913295	5.49410519332276	3.39483908782628	3.2969525060568	4.46783290664965	6.96166909862289	2.59385300431108	1	2.35926978758611	1.75492804595768	2.16406532223571	5.48340149112626	5.37443346795336	4.614102523798	4.28965846160881	1	4.49344117031679	4.2547787803495	8.17761589298047	2.65324899291241	4.45053390916241	-0.453893598707363	7.59200511254291	4.73477086399017	3.54700085385771	9.26608327072658	10.2363556219661	2.50926500496153	7.72783835363567	-0.427594594193709	3.77621860611696	8.02281787651135	3.46729477500108	-1.46426036708244	4.70109038651687	-0.272442008833147	9.45382751968136	5.7816480600561	3.86555387087548	91.75	0	2
11	4.57116623534081	3.17780457544376	6.18626479429459	5.42969350384423	3.40255566310843	1.27645279526355	2.5644227181832	3.1444789484037	5.09189020267568	3.23625934631961	4.35012511448051	5.50012564465391	6.03647945008376	2.31553043223581	1	1	5.32757970763318	3.21396285053929	5.85210539647302	6.02989647546884	3.05260139834235	4.69446668114577	1.13536857374559	4.37858836171785	3.66250503386279	7.82469804126926	3.94338658328967	3.82025406654402	-0.622723486266665	6.66331799254912	7.41039503741495	2.60181969730709	9.73272620578871	2.82809619044113	2.04024103839214	8.40848926528529	0.263662285510143	4.58291901677147	7.54508891847642	4.97678526344284	-1.05160660341334	5.44058489265065	-0.758138218508308	8.64879529552669	5.91644717851408	3.73896941645921	72.5	0	2
12	3.17250435785934	3.79835705307939	1.14184810851025	6.73928723790892	5.2876341592056	5.71824345060889	3.52788049135218	6.43535561548066	5.1283264871168	2.29154100443785	3.12301416854763	5.7569488823976	6.442676446694	2.21384481354162	3.22886837024083	2.64192007959122	6.52755628090459	1.80711951242445	4.84526587038495	6.9761783650393	2.17602471378267	6.340308635084	5.27486655589173	0.87330134337653	0.958518223690857	8.47516648767825	5.1745788772356	6.02820807764367	5.85905041225805	0.894735190417613	9.16628039265705	3.47093173341215	1.86746990187204	3.52119486917359	3.43236170169852	3.85768505650459	0.56688883119475	5.1764737529608	8.8324584778472	0.725060700119531	4.19423103595935	3.10743318604333	-2.04583236424694	-2.48589082556596	8.63224489726733	6.78131314240858	96.25	0	2
13	3.92438140354947	7	5.88223663988464	3.6627844838652	4.00674455556533	2.69140092829097	4.26195128837581	4.85818445070238	3.12692903298814	5.16970173791182	6.09327317514581	3.95911488551699	7	1.46679462227954	5.49693331911389	7	6.3944174659757	4.52946123475792	2.18210766237711	6.64204062971768	5.8592040396812	5.17733506362026	1.42898264583974	9.64678225800624	1.47334069980118	7.7877629210835	3.37413108019812	5.38741272501406	6.63064667181682	3.49280323853134	2.82803647820584	3.26347183093351	-1.1769173472432	3.22872265292495	-0.0100838939689638	9.55110403392398	-3.09910133457401	5.6990690930745	4.36415059557265	5.13328446709821	3.14504613788493	10.9569592867075	3.36647519455796	9.32909814231895	2.86042194321996	5.42153679950216	111	0	2
14	1.43786432357063	4.35790063337342	4.41159386736613	5.33944847981421	1.66153347893118	3.73335575861879	1.80850314456605	1.56793768865972	3.97703132089375	7	5.3549612436167	4.95621730333373	7	2.49662739382306	6.5980056459498	1.43877097524156	2.23746894254401	2.41744588771153	3.84488245654055	3.87401306344793	2.05519724479799	7	5.96684434404368	-3.91601626386441	8.85384410786946	8.99204764754298	-2.22417419117562	1.74024032659979	-3.32200426079556	4.28075711050827	-1.97478677063003	6.07867028895407	1.30431132701856	12.166348364558	8.91444043400841	0.670058799379542	2.58649529705264	-1.84500376017149	1.44224754488819	3.01351224718823	-2.29946064856951	9.81154147662109	-2.20616465411657	3.38770788327732	6.52959844687333	6.73766798278121	89.75	0	2
15	4.2771005523519	4.52655700251816	6.31814000474236	4.50850036864894	2.48225504936325	3.7218806148163	1	7	5.33390613899463	1	5.62263805558602	5.60450362999648	1.49749642826908	1	1.56179462216526	2.99512178105133	4.85940676880146	1	4.93628560058904	3.20860729252669	3.4454681150397	4.07089336244375	6.66267348220012	-4.10534987872045	7.3039361649596	7.29636257652686	-1.55419466130396	-1.38856236337511	6.36145103236482	3.82760137933206	8.85187560537273	3.35103143709444	-6.40283557187079	1.58909764095747	4.08073347234847	7.52752448246483	-1.27482740868531	3.14478479989622	5.01079494217708	4.12085019797517	4.32322874400013	5.60360252070948	-0.609026796548476	1.13448742496976	9.85927511420125	4.63844726973203	101.5	0	2
16	4.6145160057063	4.28757291644749	6.75912926363511	2.10227774713035	1.40961177377822	4.35373926339976	4.25971736670319	1	4.12844554110581	5.39997020552644	5.59476648385608	5.5458155308817	5.22644276480205	1.79897780817761	1.50864801065958	1.82578588353424	7	1.87088569212525	7	2.67047028650446	1	6.91176805765795	1.79403589414994	0.30888614773039	2.87621673211682	3.56063985231244	1.00878753931856	1.83971315432038	7.92898331355453	5.41360479083768	1.5840356842057	1.50981510574881	9.07569717087357	1.04465415695263	2.19600119173495	5.10349329007133	5.10635432220249	0.177143664763473	8.47757130367235	2.36890430462154	4.52664687195146	4.3807904607927	-2.77683166682644	0.933750212293648	5.6052037114175	-0.0989159077962232	83.25	0	2
17	2.02021547103032	6.70305354837519	2.21939916622599	1.6494524367729	1	1	6.49737961248333	1.36771124020066	3.73802071753524	4.44662101439116	6.78736025784157	2.28489540596747	7	1.54723994696553	4.84791611998911	5.11821298448686	3.29134595891306	1	3.1335034927597	2.47323107410188	1.3535287503165	2.39641933369409	1	2.50141648085891	11.2371427424303	6.46292884234494	-0.773453081041865	-0.918417531834251	6.80449730490518	6.40959031548744	8.21110036072865	3.70880499037437	-6.00395448743819	6.186667772646	4.24725442108723	9.72388389119448	5.82221912996945	11.0470061174448	9.28544725361011	5.26272548628446	2.04453499962494	6.67979934474758	-0.038062971565713	2.94501787192413	7.31568403263247	0.553549348090846	77	0	2
18	5.77541508529791	2.75244135741863	5.23175973620203	4.81672316867459	5.64878210164985	1.37809589246491	6.72615180799714	1	3.91904373627998	4.20744491372052	4.6027325469089	2.42359865464405	5.28486635287041	6.07169427315019	3.31220973679424	3.26669759911085	2.63459065472448	2.65887503742308	5.39145082689336	6.2452435508649	1.46191832571295	5.81933436111747	2.08342732908351	2.39335478628272	3.37633628654096	8.02390768913867	2.15082688560498	3.43712334480014	9.49429979718189	6.24786466879302	2.87464505248279	7.37959125445327	-6.24939457678855	8.42961678143913	6.96872981857378	9.85049878870903	-3.73024115340279	4.38207871419714	7.99176214562683	5.912599077566	3.33554419736241	8.3352629779202	2.87709438078692	-0.588156128161275	4.20293365392049	7.99442290222518	95.75	0	2
19	3.48116632820906	7	2.16264990917856	1	1.79745681272495	3.53115104147173	3.39750208146711	1	1.47460692048752	5.01990744987482	2.60768088189855	1.21145471538534	6.24123815987804	6.50520359395477	5.81559876612755	1.90457771525804	6.79727042729462	1.4419283905666	4.73618404390278	4.65698225627416	1.62169996108224	3.48885112412155	1.7812542089575	0.423915547186834	11.4391229810934	6.76315380383867	0.208637370111028	0.0823577583998808	-0.455592298712779	5.50153091698788	3.16921500003963	4.09787948240533	-5.48692569142962	6.33976185939159	9.70272886912728	7.65343620385132	-0.0513185940130787	4.516071540638	2.88744518048093	2.77727127859642	5.35744407472762	8.11017214041673	-2.1945878719055	7.58863573198266	8.97454686376228	1.32243616893919	89.5	0	2
20	5.58705043064096	5.1938273828473	5.82804453007712	1	3.23356437844816	1	1.13106989884536	3.79916709535485	1.34561301875271	2.11518371430794	4.27161751817746	4.555666765317	5.49917212691343	5.00360404029997	1.98495706865911	1.95540296939149	3.97397228602633	2.00186566410622	7	7	5.10480269987754	5.14411035380363	4.25790133961057	1.11172498193062	6.20669764396627	13.2546031050979	0.620239745912698	-1.24853944374495	-2.12962218978622	4.75648621408654	-0.889258133763688	8.53389636585744	8.62584707011628	13.672445729017	7.64345158689602	9.15944986752412	-2.88515332098289	8.84441737275877	4.03004447123871	5.08350776119209	5.25484612323361	5.12887769030512	0.445758452827576	-0.617107714618257	5.7256333567915	4.05191451840025	82.25	0	2
21	2.15682190522203	3.83715383994906	4.97214584539363	5.28640479610936	2.21994630899065	1.90489760186647	3.53434690543965	1.39903661864873	6.7977457450847	5.88536896934476	3.82860301646601	4.28858388992971	7	1.48823667728678	3.27677798935769	1.82229831681262	4.49528452256507	4.86543810831793	7	5.44900519204812	3.08361900097829	3.50298092628521	1.98746864773847	-3.83599591308739	9.57037187476339	8.14931852556694	-0.568626705519425	0.720165154529534	9.06519082078928	6.89100742088339	-0.254055282044063	6.2998664299382	5.56999916797332	5.04301773686867	6.38899847554141	9.86989416874934	-2.67037953733969	6.45797915185737	4.0450534909694	1.80002562549613	3.01763830597218	7.20280673468925	3.07149076907666	1.69175940489292	4.93396335626224	-1.14274952662835	88	0	2
22	5.1846299135791	2.0751074199717	5.32704702335492	3.44324816630894	5.37616445133888	3.3725608571088	7	1.5707975016762	6.18583903422319	2.42362310560383	4.92280977754837	3.32439030772954	5.16627821925702	3.65209364965894	1.43643845103122	5.12021596784731	4.3967097717245	4.64908972445253	6.405299918624	2.20572837688704	3.70044131163025	5.44205832972596	1.59075667412435	3.44943843902105	2.72877560664155	8.18165925690215	3.86444942444402	3.62182334595664	6.77794374843508	10.8597826442921	4.4192272377598	10.0449571991669	4.01233657417805	4.90307040636403	2.3927086248099	10.5993593930701	-3.31395299414315	3.73688658535384	10.2967860662849	5.04492137854035	1.51679892746534	7.28725191872794	-1.68497349158686	-1.56073460238729	2.63895039521126	5.98305780209248	92.75	0	2
23	3.89113649693584	4.44288604122149	5.77812498484307	6.04076303366467	1	5.46671944526185	2.40593262057777	2.44261786072784	6.52963055997175	2.33460750967268	5.77281307210917	4.7456851097905	4.68816837479221	1.9038596032443	5.33922154791785	2.25731442604136	4.35976100733298	1	5.9916958528611	6.15002635849968	2.51168012591763	2.78722028232677	3.41722141782547	0.727134358152369	5.31870472663395	9.38769208052098	2.22704663402542	7.76644661982329	6.55558197534739	6.05282794100663	4.72296137990053	4.08686672198737	8.09521619761614	1.36917618960299	1.60135878143381	1.72300665115404	5.21399232652741	8.91008564024023	8.59838662846821	-4.6882193315831	2.65379544787734	9.09787795623814	0.357269263345468	1.54092760719697	9.50579973526826	7.37570200692769	85.5	0	2
24	1.66462017121816	6.507906945297	1	1.43837883288529	2.19310187168564	1	6.10319119566117	7	6.02370412484395	1	6.87400858464699	1.53868893573208	5.77016541724113	1.29053688514647	3.44267913527934	3.6469147789306	4.37158833181034	1	4.44737524269647	6.04917096304713	4.88104059111475	5.93697749076438	6.01623513955216	0.447793745003154	7.46812180302713	8.49227758352515	2.65312028657344	1.14629137464085	4.80301487023508	13.5234732744095	6.25027417630128	7.96748417626243	7.13425259564609	8.0916178757957	1.48445409872575	8.04742885302315	-0.231251960069345	-2.90095271121066	10.1605162820121	-1.66935241492165	1.12191383129075	3.60190397459909	-1.60486945337089	5.12536162845517	4.82129003629536	4.06298644257859	89.25	0	2
25	3.74249000934179	6.50826964734319	3.28235734155543	1.80203971930461	1	5.06920206265358	5.07637216098962	1	1.22976688708768	1.04532117443162	5.90096647286877	4.18835366173821	3.61074628183311	5.09023234934407	1.71044258127182	1.67263550673997	1	2.37505723262783	5.4239301266647	6.70027420289639	1.96663180875371	6.30548896220534	2.03036700361477	1.40140818583007	7.87858664768739	6.21977007431475	1.54808561435604	-0.393354387934704	1.16733394684621	0.995023008999678	0.309542587221463	4.97113638814345	12.1601922172045	-0.993728636987713	1.8313212296275	9.38934491131289	-2.18826845808066	5.26805944686589	0.473504751718664	5.34637497801137	5.16520609278319	1.89368637783386	2.05743774477638	1.8918303102372	4.17347294389269	1.23629094327279	100	0	2
26	3.16018541595929	5.46529750605953	3.72474091802041	4.22557356016716	4.46744696638537	5.58002340988974	4.00193364493404	5.10237188035273	2.14416343731635	4.49764396132104	7	3.168418253622	5.76388979317915	4.09998625221445	1	6.676383729564	7	5.76069176078439	6.57212556192294	4.21156446048164	1.17197252063577	5.16157881244517	3.13908009717314	-0.754755546937951	3.67784769284111	8.77354496886394	6.74612532770305	7.50518015660191	10.0011905852454	10.9595671155675	9.03782094736929	2.95796178988987	8.23247543059922	9.36553231444222	9.04883429747643	8.65535830819027	0.546018586429641	5.77522025195544	8.51667116515067	6.48497296468455	2.21692944405723	4.56787758762626	7.27662588018464	2.79797125234349	10.2454969363526	7.46378126913252	89.75	0	2
27	1.43757069233726	3.5097774536086	5.43188493055962	7	1.18848482367173	3.45727922054418	2.61651908640234	3.1427383136452	7	1.38087123711333	3.56408051344755	3.10790293188407	4.66438393261855	1	6.31454293733578	2.0352310677401	5.02871095219218	1.01573892624143	5.50998505376449	2.04792572218051	2.23078319914413	3.09004484945265	4.75382772327274	9.02965961306663	6.25215173135772	6.97701150200624	3.13593556178647	8.69990756702991	6.25838177308391	-0.3636586304207	1.56393384097273	2.56531833886731	-8.61097813672034	4.95548561168375	4.33839893295645	7.08094946552871	-1.94243786846143	13.1728763090997	5.08595900138903	0.101519650323042	5.06483519691389	7.1352033163624	2.97741125726773	6.99061636852861	8.38089030855236	-0.0401320715596498	94.5	0	2
28	4.27810580283542	5.31404805468848	2.64348320180534	2.01216330644575	4.2743832923684	4.90110070277183	1.77626178106318	1.24659663669634	4.83174039189113	6.58989952294786	4.52679990426093	4.39007282073529	6.06642928891978	1.68799554643039	1.77159393384646	6.48546917644595	7	3.46153021925634	1.70776800531419	3.31345114571095	4.99808146281434	3.2300303544492	1.40851152932306	-0.697428743201085	1.67442663525175	3.68591861824958	1.58652762759895	-2.40763024052606	4.99114704291248	9.93929577932468	8.62347714652475	4.09933638075233	2.5853045977235	10.413100728096	11.4144297085861	6.83250289480023	-2.6941886558106	3.51895433168818	-1.58292820534465	3.76207660764554	5.40690407611088	-1.00074544199629	1.86014414846246	2.16822799697168	6.44329089587419	5.66856111552064	98.25	0	2
29	2.910288769996	6.5536566804582	2.60657612609128	1.3018462581163	1.24082874976194	3.72695919358781	4.82037078902388	1	1.75787214019173	1	4.62929399880777	2.50162800183406	7	5.5446164822904	5.06378114676962	3.92784568314752	6.46315615318212	1.26493690292196	4.45121901856457	3.06269749416264	1.33908975271844	4.55121101667568	1.69797951933479	0.594198194605723	11.5477519885107	6.74064691591149	-0.115950699611266	-0.379419191728843	-1.30924716802834	4.1765804799256	2.7394154891364	3.97101876911912	-5.55347638825979	3.64051673319821	10.050636205967	6.96885025235557	-1.42474704898982	1.66683642162176	3.70563998884416	9.40431424594913	2.30788009768803	7.66147635837265	-7.27458518727926	7.81383301451779	8.69415206379884	5.39432439725559	95	0	2
30	6.78503972654232	5.1037769802568	5.49634827050741	6.57595140461169	3.46686518025488	3.61656014011529	5.50922272722308	1.30491437768187	5.49464997339494	1.42102230352147	4.02651586993905	7	6.50711915626988	1.42391925104214	2.10744397231123	2.73242919842044	5.94869568598421	3.18316439975733	5.11068993731426	1.44111937395857	5.73904066971079	2.15023314186768	3.0513429204192	8.58372309874079	2.79237415130767	9.28670615006914	4.85214068694236	1.72829599958079	-0.133136520193242	2.70790570607262	-3.03371377458532	2.89638876743928	7.62514620927855	9.27466131249268	7.38468181914198	5.57337063910832	2.17191495304228	12.7724479108696	7.74399633433411	4.41079856379221	4.3131381445295	-4.16624559324147	3.5513656171162	9.13224532095357	6.40670384975533	7.07378164132319	97.75	0	2
31	3.09969868995761	5.59058780529764	5.91758993409256	4.48487922991917	3.31822618594396	4.66011266421777	7	4.91441484998357	3.85272449332341	1.90114489874286	4.05551395666576	3.55462959356161	1.2389939371229	1	2.8266476220685	2.81717824615555	1	4.83872882096725	6.71933913710936	5.64205514676742	1.29164988153728	3.95305781039173	1	8.83003394151423	1.19915725094335	9.07153267583679	3.30155749795178	5.78796958121422	5.26576816504128	4.21868039937739	2.61451036722828	3.40962656033832	7.16844034222836	2.41418940045308	1.64239881227264	9.38121264602046	-1.37744971029541	12.058244740598	1.88662551574655	6.36309290088613	-0.381087760989827	1.67234715313846	3.86130966522159	0.433677325264923	2.90823068678012	3.82990475388398	92.5	0	2
32	4.55474159706865	4.54948564510229	6.50978500737169	2.33253462221907	1.32164264575549	3.3562460367575	3.91733587668546	1.09232632698197	5.10466246767919	4.36006070910047	3.51263890949519	5.7461204417081	5.69745287042992	1.07872079287682	5.23501021504237	3.24787958557654	6.63083925486456	7	7	2.54546310299259	2.23285009874149	4.87185645343683	4.85689899514786	0.139427117448866	1.9917819060926	3.82040197573495	0.702736039709958	3.22545483946934	7.43951646321633	2.20992666163255	9.78621742629912	5.81765436121316	0.738682587922335	1.61762441704076	5.04457088202926	9.14704643545349	-2.4751985998597	10.9698469516297	9.27645965047491	2.33123091211249	4.91213925103596	7.87438863717772	4.34517102606966	2.76176621196381	6.39276815224326	-1.0026701775929	94.25	0	2
33	3.98075015131516	6.11939509784908	6.6214062618313	4.74295672135091	1.63083614503784	3.84883565232531	7	1	3.59500881207431	5.31552077103614	6.30735453910069	4.74752572735208	3.10314830088786	2.25771310254973	5.78956783156661	5.96524172719775	5.52256333116847	1.14227883526771	2.26493663713819	1.2318793737655	1	3.86839687729906	2.5607464381648	9.45801328753442	0.818878755501291	8.97034456959144	2.47893401993571	6.51589014832356	2.10076924125937	9.29836313736789	4.21127006066788	7.23589005802242	-6.35498850557691	6.90285710015916	7.55135184342924	10.7199108958134	0.117856520153728	3.72790608152805	6.64339850899838	6.35717126809958	4.07280298351189	4.1632229787616	-0.604637902784738	3.37966276254769	5.59796869240852	4.19472865709701	87	0	2
34	5.03075002040133	1	6.32562459186143	4.76610183282389	6.94437000023555	1	2.15806709149587	1	5.00006397911044	3.02579819535925	5.25301522009455	2.6520377702294	4.20538778643594	4.75064685545813	3.95569527601716	4.46428158116371	3.17627956173181	3.24705851461365	5.77135598715304	2.86152029100185	3.184896702468	3.79952975104292	1.64481876759106	3.22110073482047	3.42769742169851	6.79739337574452	3.30055920523715	4.23198542254589	6.51520490505977	6.94709271887117	8.86774911451659	9.34191254036811	8.65855585867316	5.93971584405627	2.33597443768873	12.0486511019074	-3.15876428972635	7.54696718349674	0.819868372878183	4.28965859104047	1.62565577191267	0.363517839940129	0.120622725059056	3.60307717412721	3.01166570556489	6.97863614514044	77.75	0	2
35	2.48284643988028	1.48346268140523	4.58359383117752	4.38125550250724	3.28468192151645	4.41964878102436	3.73118851377058	2.9954412404851	3.02375278224389	3.5024771371325	2.41155026700202	3.81533965774766	7	2.39476416172542	1.65409443226122	2.49620598432976	5.80245369990949	1.02436666501517	3.89138498642999	6.39440337732599	6.42193736432666	6.12608680375636	1.2447818665756	9.37502996305713	3.41260288350692	8.23996391998157	5.61993429622478	2.45271849772289	9.13251822508361	2.73941953836211	2.42000339239963	5.33606533677607	-0.31976488764037	-0.683677589232781	8.39976582434073	9.08525228655498	6.04462811086886	4.24528850565378	1.89793742329809	0.528376055432017	7.17187357223605	8.4544905058856	-7.31013854696763	1.96487855061936	5.55677412757934	4.16150047149556	101.5	0	2
36	3.37651338308419	3.37222490937981	5.47222842708611	4.56433975053984	2.48596652439842	3.98965326220578	4.60297715463787	6.6133615913877	4.55920645251471	5.13830942467231	5.32167009144309	7	1.12183051194848	2.55047750966713	1.46483760618743	3.49184440236799	5.53470762701438	1	1.65390233595929	3.88451398290407	1.06888479009215	3.33138596153848	3.81418588963486	-3.05463473858056	8.26213519142438	7.04185138978842	-2.12563656310223	-1.22355294819885	-3.20221550239018	4.97939939621921	3.00030916082594	4.0735128773515	7.22942945074395	2.08022793982035	7.62746702769258	9.787644377261	-1.6701222869888	3.98535089887064	-0.784880837952251	3.64246437884799	1.96269005941565	6.13066086097394	-1.35563869432079	1.52770930560444	4.55594576451466	3.26127494218586	89.25	0	2
37	4.64201848019214	1.60229314475913	5.19408594258658	2.75418313375443	5.93065412181403	4.82682513945941	5.63786907220593	5.84731552748273	6.54461703420555	2.4670051406059	4.0140053043352	3.18876584113783	5.48424187946093	1.85038583792016	3.87390629897737	4.64916522924162	5.16471566352598	1.39041869053805	5.00335216657794	3.79885379732647	5.23696230077585	5.13111715327796	2.14112926884818	2.81587412556979	2.73774579458027	8.64562889847855	3.65549472051588	3.92792831319319	6.25811141346188	7.10256242824327	4.45433337202374	7.20266827537042	3.55181379340272	0.0508154084335699	5.66336106755379	11.8995653337023	-3.02431368872266	7.93765752878352	9.81506694827289	4.92032362359587	-0.937890404364039	0.816367378116498	-0.355530281336584	6.29413344998182	8.58523307440857	6.27261422069053	76	0	2
38	3.65772505877605	7	6.12561979283472	1.3260969382555	1.95223752871044	4.05793092288014	1.52672130422312	1.84518684782429	3.4889502915943	1.91400875340151	5.08032173228866	4.07661499428733	4.35206963195785	1	4.10287059058738	5.49326574730256	6.13149540235231	1.03243460808716	1.53492819540176	5.77896524756476	1.22464473877518	2.41836230877638	3.92616811431247	-0.669050808323109	0.654320073334793	6.47519923073922	-1.16869809428988	4.02616233986656	8.96355535663435	2.7749226313815	2.9070813957201	6.85688591734331	-4.23586813731044	13.4655994116078	4.24959222028465	9.22508287097563	-1.12961788450794	6.12761806580968	7.41328153397156	-0.129169337688654	8.82772387092388	5.89823822647481	1.36154206393849	5.4401880419408	9.57294559290549	2.63308599924906	91.75	0	2
39	3.57572990088166	6.96759260902202	5.40350700726459	4.14174400154405	4.3813361074033	5.38915041011155	3.8485987298634	5.03382600540089	3.70906549463433	2.58204245175515	5.59906992917053	3.59152326937898	5.79287034409718	1.96703311727501	4.86288902549672	6.82691939802675	5.94200791004329	1	6.90163740373397	7	4.15514207248738	1.14658142481822	1	9.06375245952597	1.54785276168387	8.98129555702319	3.21433495011349	5.77295420058907	8.28691003791885	4.39393168074557	2.74346613832098	3.74092418564012	-0.607000755049958	3.57153384576221	0.572382589260649	9.41754402116748	2.85962655067175	5.0056061272218	3.2025095297392	6.54851461791393	2.44873157658552	11.1002782181481	0.389560230772509	9.21020750896054	7.4840441158679	-3.77560673719213	100.5	0	2
40	3.46539928796952	3.96963942085217	4.63248155108298	2.35780372283314	2.76282741513633	2.41776499645228	4.35321399350981	3.3634521583863	2.1015571752068	2.69951503161121	7	4.95921513203941	4.74403888932941	4.828221132228	6.65891760551478	6.07288197021586	6.87707304237223	2.67213668730372	4.75473447089018	4.27573623262182	4.92041083233729	5.53686655844793	1.36739815018247	0.834680769478225	6.41596492672034	13.6978189347832	1.1708247709807	-0.191403515665568	2.79312360612199	2.47615375581563	0.550267513887492	2.56787477600348	4.50199305943594	11.3870874436708	9.456297267435	9.14057815589297	-1.277888884422	2.18409138945556	6.77502248004386	6.85234860398239	-0.470338901017112	0.716285939629073	0.6497771473194	9.0098289997882	5.65340014191147	3.21233220233698	84.25	0	2
41	1.01309920676383	4.4152294682556	4.72232278870816	3.32357563612257	1	2.84081918928105	4.4358111632744	6.01564505728063	1.98890017833489	6.71804927169555	3.84822821835369	7	2.74343051380345	4.41034235159559	1	3.3205256729064	5.28188734773905	2.93828172550678	4.15467644719078	1.64347028131721	4.93680084067137	6.27373122350357	4.2181465864876	-1.9299754883191	14.1003674876647	14.5857392313785	-2.48333187365847	0.845951122543303	2.17180389299522	4.60443010861339	0.963753699630494	3.92705304690506	7.17242467685438	-1.70230490050594	0.0440249285988387	6.46439551770255	-3.31918413262137	4.71860328722474	6.97206494979665	5.38913781040243	5.35560444695608	1.15628904322882	-0.411166835101237	1.96041189784408	2.65285114152565	5.24706053151253	84	0	2
42	3.16557741650061	2.64229658275052	6.12132103112486	4.52878826135624	3.57693546663982	1.16479800545789	5.86698613982087	2.29458962597277	6.20770450861685	4.63593186271513	2.51994127190492	6.3372182615199	4.22112074105317	2.89003546275242	3.50456899778143	1.86027598782705	6.88007960820341	1.11868791826845	4.81502543106938	3.77456391019719	2.60454214986827	6.07321424099939	1.91376438694604	8.18267220426509	4.43225561608119	9.72866633076863	4.32306790243562	1.9971213549826	2.17836642093043	2.78364118404468	3.64752092932657	4.2565493394997	0.545569210402612	-3.05411999305846	0.388283510716867	9.36651717520474	5.28313023561147	5.61572039396435	2.40952711324195	5.08558848053933	8.13454592315681	8.07237356504045	-6.99868864322587	2.51844059165654	6.63802795371311	4.50735597663757	92.75	0	2
43	1.14305234716292	3.22247784631571	4.53331683326541	5.31370963709243	1.89802993398604	4.12542184503824	1.58596030465478	1	4.25081717215952	4.62878720012572	4.03551953954834	1.49832045843148	5.78554564374679	2.61173082514495	1.59120425911913	1	4.01520044617597	3.28595855110737	5.28593931953799	1.8436114910298	3.33468768424303	6.52404164143327	1	-3.53862801289412	7.67942932298186	7.8339023990057	-0.903478600132711	-0.570805779877041	4.58564498954859	7.08782135572356	5.79092152310605	6.07058450050157	2.29252518950369	8.20970206982432	5.71778815519508	8.03547975253548	9.90906241222509	4.3134974678913	14.8533903443046	2.38588966577762	3.17043275673226	9.22346373048973	2.02155823927376	1.54582710834552	6.61958122397317	5.32922473945011	84.5	0	2
44	3.37417734512303	3.29925802116173	3.78702030306809	4.01232270767138	1.32222341149104	5.40314475004019	6.61959863471606	3.36277672929644	7	2.31678850908528	7	5.53569159780908	3.70397254888706	4.37498838070327	5.87884057635134	7	7	2.467961427917	3.49623230221245	7	1.0581010131022	5.12239527364103	3.53625536011051	9.26388582427647	4.58328860311846	7.59745893475955	6.87123293809949	4.70854336192601	-4.74360872459625	6.80961509759647	2.50130960107702	9.53763341460207	9.70615034190349	4.39022624686005	4.17493118306653	1.98768355867904	2.39432200449546	8.12734991962865	5.58369892715352	9.53482127774473	1.30840797206236	8.49936695117738	-2.33991430443285	8.05026237724969	6.65859616071103	8.98332276037792	77.25	0	2
45	1.48817592979386	6.13733205777535	5.90631158489404	5.93262999777699	3.03636102664039	3.35304305292128	6.28460435408192	5.61783196125874	4.15660227179231	2.6026890894635	5.25216881634348	4.96693754569484	2.36370458335778	3.93502144432437	3.58189732446069	2.97058999193212	5.78021626978176	5.5481567392827	6.29524114996666	4.51492183804817	5.683298743897	7	1	1.0689098199343	6.46947832967677	8.09666166283238	4.67481414002255	5.62856062024719	-1.93355688070354	2.32286087989714	0.746236817690996	6.40823569735803	7.13233207690173	3.95527543624957	1.33776269794682	6.2385158983809	9.13159193261809	1.89063633489946	14.8265486565445	10.1565599249947	2.9129636274032	7.94235705193907	0.0877563709562529	5.37254776675436	9.86718908256287	-0.0385031007245761	88	0	2
46	4.85281060313581	5.74127251865169	5.96982844329719	1.08495578637732	3.12905902974874	2.49511292508063	4.28557119830534	2.50986680065323	1.20205211566125	6.62028271542537	4.90149358225961	4.44577007030462	6.97719710065272	4.64603054778654	2.50025774381782	3.57418222061865	3.69224071629195	2.44264082224713	7	6.71828544433511	2.69978321447973	5.51641026818383	3.24103233229054	0.730524613018164	5.7183527343281	12.6550074912423	1.82259567923718	-1.43288235809592	-2.60959575892428	5.0674017367466	2.93768271298113	8.66314245141278	-2.52634310691902	11.8284445715349	8.16440848119356	8.24244409221275	-0.0970421453414588	-1.50280365471328	14.192691718321	-3.65984521695627	4.59748117560061	7.6071209214831	0.887348125398036	1.81130400564627	6.56986625942493	3.18482520252239	89.75	0	2
47	5.8828076228716	3.40685307285356	5.42207288557144	3.46071195511334	5.1242471540785	4.40350146742187	4.68118514091057	4.94543377995505	6.76632429544339	1.55128655620217	7	2.77377177819446	7	1.80445684319606	3.93537081139314	1.39472222686569	4.89031769795921	2.1316646695638	4.15339318987524	3.67860233672787	3.85186126425791	3.92374698254831	1	2.31837801173807	3.9206712400627	7.33989406792048	4.02512333074423	3.9682457201439	5.62012724149247	8.46469610937582	12.0359099761437	8.10575448618674	-8.21916908734153	6.97350983721187	5.07845841580047	5.22952868980318	-2.82493439058297	1.1413123661789	8.15031801705011	-1.30471937277969	5.44323222314718	9.48752462190344	2.23357546229693	6.39698013204325	7.45624389846889	4.66187387594476	81.5	0	2
48	1	4.72976128368714	4.96194988145301	4.00600752275722	1	1.91216907559449	1.31775661553902	1.99588225451533	3.2716694933388	5.97747140567996	6.77643465190343	4.89958246432888	5.76226464196261	4.77363803065538	1.22585320692302	3.07369884700336	4.88100544538033	3.29790634348348	4.74130553903928	2.44965998307535	3.42763929630926	1.12869467473224	4.38411349735978	-2.58013884585065	13.4999095018429	14.5127908138517	-2.00724753514304	-1.24377089836319	1.82456575724807	4.34286122938932	2.8592777085618	4.38399927663076	6.61138943614561	3.34261178617149	2.5952690788108	6.45657604974043	-0.146211936794456	5.34957999447922	5.79800092388477	6.002594183745	7.28394709711735	8.40729215148447	0.0222481356937304	4.32567936534707	2.23180906721538	2.49678897118393	88.25	0	2
49	1.48720638497054	2.80640082253435	4.53455847584161	7	1.92844062666991	1.44411465726611	1	1	6.64570110613758	2.93912808649381	3.03954646432846	5.87135702611719	2.52966424161353	2.5826658591724	1.36344535894618	1	7	5.38885033590966	4.2825335043921	3.9600196787208	1	4.67080512193257	2.13283473246293	-4.45709435849719	10.1790309155004	8.46316285079142	-0.222115675857877	1.27600441701977	6.27449789776473	5.06747795921876	0.258318680415208	6.84515017932773	4.20863786732203	5.03066297327634	10.6081054932188	6.9427097156553	9.97319893943318	-2.30911589965064	7.88017583985424	5.62803717816937	9.00294232327459	0.555998750103369	2.66604981523093	6.91224517094673	12.1329328525033	4.72986632644968	67	0	2
50	2.80119285684529	3.5392912840863	6.21800477394996	1.29539810104869	3.77095759858438	2.6007999108761	2.30577043752528	5.36514916457396	6.06626993079368	1.06208112996185	5.84252468873342	5.62786484400201	6.4897589304546	1	4.70781800841833	1.27693756680228	5.40480859592552	5.99604092632171	1	5.25160799348281	3.71277407121405	3.98272844396911	4.0092907842821	-3.58534417136076	4.92680604308075	11.9060617817122	3.05715650221748	3.56336846614216	3.17400605672095	0.528561492788136	4.31318327834502	3.03149880642741	-1.88395183126909	7.10187158038221	3.42124736432487	9.53843823324189	3.86679886659535	3.69098565299767	8.80926645606339	7.11770647613113	9.09859818786398	4.80356009270337	7.09311395151642	2.95771739205272	6.7018006424372	0.0293080668304043	90.75	0	2
51	4.56402682405893	4.5745601261229	2.31810839618835	1.82740286763524	5.35033830205427	7	2.60668535945432	1.19913356304388	4.97090777509908	5.81314172383617	5.26454708005778	3.91911487634508	7	5.81973727424267	1.50430622146605	3.36251262590378	1.01738560682612	1.9137761036523	6.51295881194305	1.78645659343366	4.58155891116717	2.47579140772216	2.00054594999337	-0.283561803703487	2.55047431363943	4.05703833733712	0.00382352808346864	-4.34282175237031	1.96099640324779	-1.78610172264276	2.10414297106181	2.16719208454222	2.79932170181638	8.25189103331141	12.1381995840735	10.0107881725807	-1.44925122255932	3.63904094987419	10.5981328862048	-6.58149990101947	4.01022797113097	-0.384561858285664	-6.0057815539366	2.27091222313835	9.43743722931719	4.19773814306986	78.5	0	2
52	2.08712482500796	5.08937919130319	3.82217346178367	3.04369468593919	1.49571244789194	4.84096993796727	2.73135820887918	6.40863862096568	7	3.16540823917538	7	1	6.76685714825354	1	2.71762104528301	3.48882020147919	2.52614293544116	6.50887804812997	6.444247800386	5.58400055317194	2.71862658312049	4.29758384167932	7	-4.77539268646695	12.4317006304224	14.8057254479003	-3.46859293716332	-0.141767131559225	-1.32096449527698	2.55728903231622	1.63152646077688	3.85835538020811	-1.66808566819765	7.59502220575424	4.56268557055222	8.51672476322224	-0.0708036345537055	4.86208810266647	2.62280911627581	4.59560347628351	-1.92107745024418	8.9695311953672	7.06645051154764	2.62955416384122	5.47896073309104	2.82484714173703	81.25	0	2
53	3.13337152772705	4.93961823645978	7	5.76492513094807	1	3.082711032363	6.6271143096787	1.95217731410921	7	1.26075117665118	2.15259517859071	5.14335063906397	1.98974497779827	4.55014660431616	6.68324223909475	2.43856160533863	3.18062961607529	3.6931547443029	6.858194442209	3.03535184840809	1	1.36300865808426	6.67541005407471	1.10261949126597	3.28687312033452	10.332449247628	4.04660475316039	8.30038311878208	8.69931240231871	1.65623002978056	2.4482960103385	4.68817594946674	6.50572101836931	2.91804825089086	9.92544213068931	6.797090598756	-0.640278106687271	3.68125051147303	1.97172141368079	6.11765290530881	5.85420262453279	2.43308686783487	7.20553529306156	3.25653349208838	3.95028094703073	9.24632737701054	91	0	2
54	1.28722107734069	5.43586067579177	4.60904404822968	3.57592116933295	1.68094965511179	3.89224499426206	1.23100034391051	1.26392520046375	3.15821450871857	6.51214216728713	4.45858771891456	7	3.98988377138995	4.80365663517442	2.63693830274627	2.85589665042881	5.34790490002054	3.14545320313346	3.33851687038632	2.41145392708014	4.61694374252202	6.8961722945969	4.59648133153733	-2.68423593996021	15.0832532990001	14.6893317896299	-1.5366059263043	0.482208945560587	1.49051166258708	4.85627893513816	0.545535546356731	5.17644342039012	6.84705874534311	-0.895833157203888	0.241533588450906	6.39546184801583	0.169501576843784	2.72913924205306	7.49644212231582	6.45439574655604	6.17351209969843	8.35760484716313	-0.250793846955	3.24933394509802	2.2372620024774	3.48136248464815	88.75	0	2
55	6.20756386422546	3.85242531481606	5.18459031907959	4.81418314159839	3.01264677495959	3.10162036391937	2.82545500773104	1.80307433418676	4.46164616050253	3.12645682594677	5.66296655120629	1.18680914077822	4.10322258809348	1.76197090866304	4.53613111062273	3.70015519010366	7	1.99088691379739	6.22076226238927	5.5465262020804	3.7718001048412	3.97375886299637	3.72613666206875	10.3428340673169	2.69073268961685	9.82732890031496	7.02377574000242	4.21294817603639	-4.67333294848829	4.9548718309404	0.804460152701423	6.62600822407446	7.46312467002229	4.10757176025014	8.63455371754121	10.6304116310946	1.73694439022089	1.29700573162303	6.90343493288039	6.08773867786275	1.20774876783567	7.99282796483179	-1.81765611542364	3.68330871033981	6.42285478282964	6.2961874947107	88.5	0	2
56	4.34866571212736	7	6.35045915805911	4.51778964630897	1.82576118103836	4.78261666052301	1.50642319857079	2.32052597244442	4.78351383395222	1.65226072731126	2.32996227077749	5.61076626153108	7	2.12811165694194	3.08183271621064	2.23501597608185	5.52240309095571	2.92739597408937	4.49484364715664	6.59229606142667	4.7822537958184	1.09223260091152	4.72179401767647	8.03553505602422	1.25863598454692	9.30943337051077	2.29559143639072	6.70708852443247	9.30232346236121	6.88982752053532	7.19407340305874	2.650318946882	7.61566980983764	8.96968879960068	1.75012589199524	5.2024868309755	-0.476753439533607	5.94241578653474	8.90689494875111	-4.4433799851616	6.86754694948557	7.67917821428987	-2.55095307461318	4.62031280082278	2.56925482274187	-1.83070194517999	74.25	0	2
57	2.18442574376858	3.29936443837546	3.9758930507445	4.85226397924111	1	5.23835770114139	2.94749352157629	1	5.58277639944119	4.69592161741013	3.87760918357041	2.6760074823195	6.63497208532263	3.27991396829101	3.06712734437941	1.45461097940492	2.61831905968734	2.94563366777676	7	2.00772241850842	3.73093887920651	6.27717538575044	1	8.02197219972347	3.1790362677331	6.03614330340695	7.2132650367965	4.60655153763336	-0.0361525916271942	3.86536460549377	-0.0390186646330781	6.83444724064249	-5.75022875007616	3.17644669064713	4.45971999795039	5.43835810683991	2.7314216377315	8.45877556042514	6.23598994023813	0.271724575954637	4.69348625183166	-2.03057888995341	3.59399422611951	0.991929202402182	6.85502615929632	4.01024820812915	78	0	2
58	4.19168394346528	6.61384894261542	3.41452246000569	1.23881491780407	1.38923234967928	3.96832718019768	4.82622864190038	4.09839370900924	1	4.84229682921689	4.10483243655521	1.76286698477949	3.13740488884424	5.11470244639746	5.82584031428178	2.25591746818429	7	2.36656907142115	5.55744289207723	1.99009206381521	2.544407866873	3.57710953596514	1.6838445866957	0.253712422490197	10.9536725377427	7.66206251346158	-0.141887426375006	-0.128026879176629	-1.45461430022394	5.43853183747099	3.46400205461419	4.49497678663073	11.1060234419688	3.53589182686128	9.95756822735484	8.81473188966358	-0.471621062828374	3.95294890404747	0.886586294132477	2.191994743412	2.54593622979895	1.46198708167963	-3.30230056326249	7.90543266481805	7.85309600784461	1.431620960536	67.75	0	2
59	1	5.88079870935536	6.76197150722436	5.3214280296224	3.39146226449237	2.48129334268936	7	2.83716752632849	7	2.91251118891089	5.4036188239512	1.48022039743537	5.58492508471125	1.78106739573096	4.73272112639028	6.10166305815985	3.92500645629889	1.10614369604366	6.3867812497765	2.48131527760878	4.33970036343158	6.06063829718962	2.1461264927171	2.85957024514986	5.93080270397673	7.56306885670519	6.50858902483409	5.60510219143643	0.627878994227951	1.861772974737	4.3747397886904	6.81483273746967	10.2133037403648	6.96731747285764	2.6946596509639	9.61865728318545	-1.45862435686643	3.56136003682086	4.24904786525362	5.88962853645811	3.12413698077458	3.41214827687231	-1.57659045638783	0.24837261950689	4.07239471359189	2.21605366075349	83.5	0	2
60	5.79093952524097	4.50662225798353	4.59312445642266	5.50303374793713	3.68990959365889	3.9926347201617	6.07407426404572	1.44240598776334	5.66104861479415	4.6396540562359	2.74607504085311	3.01410199115273	5.28986509202242	3.47573210164994	4.34757792924201	6.37822843690278	7	1.7111530689956	4.95197961758469	6.34600232295072	3.31455639836631	6.92544018473923	1	10.5919256504103	4.86384449382891	9.28164178176301	5.14082376937866	2.62038390108202	-7.17191676972437	4.59737527645418	2.84691187149154	8.60542786458398	-1.61883166811698	8.62220690059518	5.04095751333083	-0.0407207070979888	-4.28054933400943	13.0207110051928	8.66883474761027	6.27270501574346	-1.67774125385949	-4.82167536501152	-2.02138072631171	0.287156816044142	3.6939715730732	5.34747473536249	97.25	0	2
61	2.06679799478378	7	7	3.93450603562088	6.87623412922989	3.77204968820975	1.10900778993546	3.52942567548078	4.81693786807421	4.36265596964773	4.9961845254405	2.51620288741149	6.35872053256332	6.27712310540407	2.53862767306035	1.23920884128321	4.95103131174726	5.73318127848512	1	2.49779920405683	2.87476905556337	5.82649202323595	1	-1.25244734000155	-0.767578990882835	3.67053226204894	1.81904586500442	-3.61499037312226	4.32419767442767	2.197519145591	5.02133622232846	7.07315975484797	-0.632392147077406	7.61273185678516	3.78345065500304	4.83681297264591	-0.869249479195026	5.0883036994572	2.43636721336003	6.23595565493537	-0.558126442437592	6.90908276252895	3.0888746543446	0.807818147440438	7.17776133709376	0.562288127357665	82	0	2
62	1.41796426671819	4.63623441960114	5.50887940934138	6.9229259047816	1.92665834969976	5.79555572205463	1.87934611009576	2.35066422536488	5.32352652335925	2.7142720271608	4.59604648655252	2.35543141884122	3.52739649625563	2.00251131256105	3.7051377556388	7	6.86019247126981	5.42791530314058	2.04672075134614	3.17500119169488	3.97606472852357	5.22356097492798	7	2.24201477932194	6.90799554251991	7.94087890537621	5.01210416673853	5.24591971950265	-1.3751927129607	3.19750530676518	2.28097153016978	3.07272331042541	6.47905695588219	3.13858277792962	0.450009467755379	6.46608776065907	8.57912471180982	2.37249840154746	5.24341154104119	8.7633248571785	3.72653320750713	0.742244647041407	4.16446173762565	8.10355068718083	4.37982390050429	2.43160888718639	83.75	0	2
63	1	2.31377572145729	5.72101815119716	7	1.83067012460582	3.9809608523223	4.05959484932535	2.04269084114423	6.89122927946151	1.84985251008582	3.59681264079545	1.64873939594317	5.1386180794031	1.3941627539878	4.98011699708205	4.30446342488118	4.60919543188889	6.50824766238452	3.28921796747496	2.04856186249764	1.87620950385602	3.63341922482332	5.27102458805342	9.31705138163841	5.87475233168099	7.76253239880089	4.78345736333079	7.77213451580495	-1.66301700667179	-0.635879946776772	0.962138426541773	2.23734029295962	-7.3135235141533	9.02392228774926	3.95225725899966	7.51771809471743	-2.44390575094252	2.58702910426336	8.64622927682999	3.9910333187094	5.56923916080881	6.65639957715625	3.72945962530001	6.83376272946017	7.55196897608758	0.632250406037184	84.5	0	2
64	1	5.54268547668223	5.79075862321698	1.85612117576248	5.2358153995704	4.88666967200186	2.76614661169361	1.06528379589927	1.54625627370257	1.72328084959425	5.61545054025446	3.30507970399317	5.53685780314976	7	1	2.18626326343748	7	1	4.31646835944231	5.33718821127772	2.60442615184576	5.4409676407896	2.01264302761505	5.66434877910965	2.9736089755452	8.54700626799911	6.16840077347294	-1.37531979302686	-8.19209197511931	3.3715786582084	3.83992562893253	6.59071020803625	-0.649770401354713	8.84224009019597	4.63038176808946	7.56951660319821	1.26435286269753	3.02697728802653	1.45704737760869	4.50263933535711	-1.50158551842332	4.89197247120049	-2.58541614823956	3.88073911512537	6.70561618569098	0.797851658714948	79.25	0	2
65	6.19703387947292	3.76478106806153	4.25900890848757	5.03905394238246	1.05450842591549	5.23274750730754	5.34340797581302	6.27634888198597	1	7	6.16559653254499	2.33461713539538	7	3.32160702856181	4.70424753609103	3.43352186445987	7	6.9557054358436	4.76048698675943	2.48999898145121	5.35141375113683	6.37985648670494	1	8.74888397586681	2.1989973963159	9.05667213477749	6.56322862523784	3.71320898320138	9.19723245099646	2.21996227297627	5.28832045933141	6.69888930945869	8.28815197085011	7.27583846776812	3.84832952719301	5.80298312143654	-3.32298884756919	5.75402003991329	8.37491477141372	6.46952972286932	4.70400532323069	8.4103841056115	-6.9520690832851	9.89491327254736	5.24864288798772	7.42272021227075	101	0	2
66	3.05259726749886	4.40445883144888	4.10633747248088	3.86571679991392	1	5.93851882363173	2.36406494715161	1.64566316396801	5.17451649215502	4.22559306139909	4.97689122479513	1.09542672870747	3.47466021024652	3.02212377242158	2.701806311754	4.01147723951243	5.14574318122623	3.33422047270161	3.72273291498907	2.5792143212227	5.00192685965313	6.81387208043436	4.99972005017704	9.26505279277328	3.06405870149903	7.15942042846842	7.57252131481296	3.9430776248834	6.24912335713272	5.29829826313585	0.219812093765448	6.43914438878859	3.37384083399678	4.22233468728417	4.6703398241039	6.01262906417024	3.20635808147569	7.86198547683813	5.68265154637259	-0.399916406735581	4.77901009556365	8.03421454160694	3.50815129312192	1.23181725501302	6.1431060329895	1.00913857355034	64.75	0	2
67	1.67882338429533	2.93955403340825	7	1	6.31504700296752	4.26295272622017	5.75862396650524	1	6.33004387123541	1	3.90875623943763	5.18099069398467	1	3.15904777737601	4.03943206841931	3.01447188147777	5.89100273047812	6.7223831481782	4.67185611267691	4.30776887842939	1.66665720439632	2.4114288982556	2.9708221824954	-5.26512827353115	4.1967065009875	12.5403461021039	3.18460557685428	3.56657779862881	-0.847889579346082	8.22651066052165	3.13674595203147	4.26978904133646	8.15968901572295	-0.155538567075947	1.7110112768988	6.1242707085675	-2.65690775393283	7.49533740171477	9.57550253654707	2.28619015056294	3.76278040934666	-1.38060472017434	-0.831036814159426	-0.132110874556269	3.47244348794061	7.23526115769138	87.5	0	2
68	1	6.71465756180025	4.88845437260296	4.70055292676106	4.25820022794619	1.98283777850415	4.17918310692322	7	6.87900539811143	2.30391149978631	4.50869618962623	4.28538192007137	3.67875053176447	4.47026552312223	5.46127616825894	4.89441173052884	6.98951254174233	4.31065309660626	5.31475156736287	7	4.60026976302482	2.85763230508562	3.32911129755771	7.5040679547103	8.33347644207848	8.71050599230001	3.50181132379488	10.423051808799	8.31901350496208	4.66784004850741	-0.455830816331683	10.7683287330838	9.33340289107287	5.0710830702624	7.52249143428187	7.44945216675301	-1.08587993462761	-0.485615002503846	6.37149234106667	9.87743858603216	0.234748235836136	9.28107131714659	-1.46802355560804	9.22105418016971	1.58854846352675	5.45450106595643	82.25	0	2
69	5.07013256009375	2.25706253266911	4.53824697137255	7	1.80715094962409	3.93612709190719	4.2921778312947	4.13859045781898	3.47416211780082	4.47641633884909	5.13790889790937	2.82716515628021	5.45905002528986	1.79359138671272	2.94881449961702	3.54068813676659	6.37133220740156	4.74165017891107	4.7184139938013	6.90491176146095	2.95630200394086	3.6063739757399	1.53774252313902	10.8372712750683	2.90515299266343	9.34507460664729	5.45387724283736	2.90098754017236	8.9284662689855	3.6918116826595	-2.69886720128693	-0.71496202202815	11.5014022288455	7.24372454404234	3.24313551802902	3.54114679162741	-0.87475467929437	6.80060299286184	7.37773755147497	5.21459665297659	5.090069831544	5.10306379549483	-0.837657407741487	1.42150169635336	7.3135195102211	3.07473961363077	73	0	2
70	2.02615978004873	4.54693032815487	6.54450137568722	2.14924096791387	4.84654616685516	4.63381574017343	3.89229320924761	6.6390381318261	7	2.41090835472674	5.72328488982179	4.48913854360551	3.6963019882317	1	2.9044450038733	2.4074668098832	3.79349723843584	4.85751885832731	2.97553896898746	6.20912940856349	1.06649057366811	1	5.37638973057529	-2.8339682250107	6.15149668928133	13.4458565931855	4.33017627633038	4.04505490844679	5.93883018408083	-3.98995244519801	9.26601629958058	6.63541911391346	-7.99061323116182	7.26658702854044	1.83921691247046	7.27528282078769	7.05077799994579	2.38795298158019	6.66678927631814	5.60131128526096	5.61669374611721	6.63158130737188	-4.75143215833039	-1.04826563310288	6.28403235155739	1.29738529386302	73.75	0	2
71	3.59356674945613	6.600984504202	5.61386773784755	4.88208092936818	1.93491984256827	3.06488020404232	4.13298115981659	2.42262959402557	6.14167920939878	4.84923451045565	6.57163858308949	3.28545787049054	6.01944732373734	1.14092218799068	5.31882008428703	5.71909574893035	5.44001776658217	1.52398778185874	2.85396289413387	1.10888242882123	3.70542506861837	2.44018319887599	2.52841319563005	9.20020101914622	1.32365610569894	8.41777427177959	2.5471216981384	5.73167400277074	3.51009032746953	6.64290518640347	4.67035737848247	7.66881418440764	-6.24103890591806	8.07890036576046	2.609963534094	10.0860584812408	8.19122137725967	2.49343207371288	7.09963536402063	6.90047819380102	-4.69970500702917	4.55936386401629	-0.401380105349277	6.41031123902955	6.31762919426948	-1.8010336533469	80.5	0	2
72	4.56556057192152	3.44538019753247	3.72429824553755	5.61453756386177	3.3741970831283	3.43046098792011	6.49203947034909	1.21352060303022	3.64622277762488	4.03346411594424	3.47080860432674	3.6255895655384	5.01660448553968	4.48456536375351	3.26063974305524	5.93741400646199	7	2.53769908143596	5.08410769253397	5.69735450139721	2.68241076061956	7	1.17045403159043	10.6156047267299	3.64789540655693	9.22905892224389	6.15461507398016	3.56411564308789	-5.81494461243025	3.25339435011793	2.88148143359273	0.102980587193722	-8.22244577398217	9.14353930480578	5.4276339730747	13.6801207878192	-4.36248008202874	12.8594485666707	8.77230213868386	5.56979888671805	4.23620630365654	3.8334413656046	-1.50964883911276	2.20543774896709	4.22873288121506	5.96728512145571	73.25	0	2
73	1.83901747111091	5.65131409634261	5.15027724630466	5.67967304519781	2.5648878666311	5.29189089815488	6.13841384453722	4.99370574213676	4.76963790999314	3.13023839948888	4.37716266753194	3.69912137297867	3.22477236341748	3.09623610329521	3.44051777337215	7	7	2.0911203241469	5.46570604387975	6.89680168684744	5.99849440098112	4.33577605223568	6.75785515045188	1.94631418838863	6.8312161040773	8.43880522587211	4.02462498471537	4.742082225614	-6.36703613637969	2.36421679999406	1.51917906992281	5.17004099455316	6.59508097523089	3.42927921624219	0.267976244122759	6.49822835088291	8.78083195739908	2.86980165976667	15.0133305154158	3.04126821104441	3.89935111934011	7.52610473660163	0.251850617384887	7.37384335213926	9.46870927702681	-0.519778314811541	80	0	2
74	1.31580658992636	7	6.2719123348459	5.30339242456774	3.16453994208091	2.41224347698561	6.56793594680449	1.86421350234347	7	1	5.66552027311775	4.24754775952769	6.15662992817037	3.08533689705967	4.30530584987013	3.57217310892069	3.71036347417024	2.58230336381311	5.35476156137223	3.01489716994653	3.56992022153485	6.65391187938224	1.8183914136954	3.21186272084457	5.53475739532187	7.93928614314364	5.83197222559658	6.14381923435409	7.31647876111251	1.75846529296694	4.1853024800172	4.20460745392013	8.76451423380166	7.74275346630133	3.39673230767207	9.42649803322779	-1.64929044362346	4.24301801064194	4.47111068395744	6.05946148240719	0.556539111775541	2.24370077511318	-2.5245173408246	-0.258134357355144	3.98029972785837	2.0495100033373	86.75	0	2
75	3.76177918703499	1.81018868456959	5.04238188626891	5.04131789703822	1	5.43084946969899	1.31371697222413	3.83144681122322	2.97038258327233	1.00646920128841	6.69404806271272	3.24835707811564	6.32221115713314	1	5.39474323225997	6.25726038868239	5.41853197746554	5.262759561594	4.06867747392813	1.72287831984632	2.41891893087523	5.14655356679372	6.14218489579379	9.95242768781725	4.77084998999176	6.53138969578244	7.22244142243575	5.1170556634997	2.61655717870917	3.71425905297442	-0.386447798308076	4.29725388469789	-0.605822522239819	1.51252403371367	0.0554327714135436	2.12234441462177	-1.37533187501032	9.11056367236586	7.09577123063603	5.15025021401276	2.92942781791729	-1.83386481772308	-1.43366168937657	3.84474801266807	2.8063425498617	3.13121178646042	80.5	0	2
76	1	7	6.36912490554716	7	3.80575387238258	5.18075723070041	6.58895109047238	4.78525579722659	5.40602677319741	2.30179839877313	6.99358561107663	1.94007609254042	6.26623246803197	3.61033036772197	6.8174217331988	3.59863106154079	3.89025958270791	4.60946902951586	5.12724305701886	4.00730255012986	3.92192712749908	6.36195804685777	2.3639969363354	2.89360938952468	5.70400113935613	6.58757605810321	5.49457991394926	7.45133227671964	8.58863598577805	2.06054534732501	-3.49485675950453	2.65423660868902	8.80914811202811	2.7980867751627	1.46896544430075	5.75508584297118	-0.193626330546739	1.93125849789402	5.06696977247172	4.71167760050032	-1.12191257601297	8.39319140621123	-1.32021616222449	3.18774757449975	2.97446349289709	5.38675508931194	76.25	0	2
77	1	1.18907575844611	5.56887769195073	3.55809328437598	6.49808948886738	2.83517296644005	6.65061702237729	2.35102817964288	7	2.46600535886016	6.36763389507573	6.50080103471296	1.89146045900284	1.30291895590008	1.15399581778907	1.46488123468668	3.85577785616371	3.54566174998475	1.56456718676865	6.12585439231673	1	1.11098845886881	1.2024669284217	-2.17031680897692	-0.686214368890348	1.35423003495623	-2.34167499035702	-1.78817761658011	2.87241703151363	8.90537375361295	6.10471677219278	11.9612112208078	4.08251162648208	6.12810453388427	2.99522624173683	2.79605532792425	0.192469407450675	11.2395299193239	6.92474583195048	0.628458292945232	6.71012473068732	13.6223001476563	-1.97212043462363	0.143376801604997	4.54247336773133	5.14646569919792	87	0	2
78	1	6.06150700307563	5.24432994353225	5.89749499853351	2.94013446569759	2.93652500596087	6.23237090315682	1.83429275445837	3.56713762652765	3.40685644403088	4.36897679613436	5.16088589733086	2.70176348539389	1	3.95939588205349	3.4979357138469	5.16004004885242	5.34066132401105	5.8697705594679	6.35312304145821	5.75369491137279	5.47827348358457	1.19051562140601	3.58404508050629	6.34287355237127	7.51481775475094	3.90725310169372	6.07717682129719	-1.33177547946586	1.86137001599136	1.41892299019398	4.95612825594806	7.53782037896898	9.51574245776561	1.07684843151792	7.14337766767778	8.24664619297802	3.23994280233605	5.34116094128209	10.0202522786898	3.09476467212663	0.7648580996391	-0.0130727978905502	7.94842498896422	9.94281728922618	-0.917210516809134	77.75	0	2
79	2.85073186869733	3.02405282297638	4.87971349182659	3.58830160458496	1.02936372034102	7	6.9443413291762	4.02687020990171	6.81149530232081	1.81312055893909	7	4.68015583597226	3.03853353538153	6.2582876524378	4.34031148737289	6.22739346999725	6.21241000035009	5.30718180307882	4.03361728731708	6.94043289433403	1.42500515250275	5.27905127676233	4.92298462754432	10.4355601260136	3.89609519762103	6.76061404627333	6.93244392837506	4.40317469248297	8.33286366478776	5.92657496956863	1.34151148993114	9.86192242829891	7.63951933004267	4.93158032231253	0.061732299279825	5.70949090022069	1.63870523316401	7.80144343462283	6.39944175620563	10.386390655407	2.51817076536084	8.94924427070229	-2.19276504051008	8.16121163350154	6.61254335246785	8.54675170757599	71.5	0	2
80	5.18600758910155	4.13561141580769	7	3.78684778685019	2.80728785271145	4.97175919396903	2.22051869689636	2.63701019150238	1.83491980330767	6.15736965445882	6.89720263572273	4.80830916505154	1.70664298060996	2.4153212662774	7	4.83777135590239	5.83723616525875	2.25402446179081	6.90457916078305	1.79597140212811	2.01539933661732	4.80585130800725	3.7403699666131	7.04688077505711	2.96614776483431	6.72723478925055	3.64457052760717	-3.42743916924266	-0.962821152586484	5.96731462603776	6.40401309858656	4.11072562988564	9.09743349818423	1.01731112365606	11.2411774131016	12.5351455857704	-2.61548331378742	0.396376007181192	3.6244556632715	-6.42955209218561	4.82482077700703	8.80603102128711	1.23021210482431	13.5266561922036	5.45521548528876	3.25201694209948	76.25	0	2
81	1.83751226027453	2.2785791567099	6.61580327160405	1.04943325685986	4.42538012349833	1.34679775334643	2.81585745544979	5.22677863520522	6.95449834454263	3.9597276898792	7	3.0230353545973	4.07201404551613	1	6.65069674121425	3.41355299058596	5.88671319030967	1.02479742225166	6.95392417826616	3.3827615249399	1.27195076262444	4.37696691643226	7	0.0422664461345427	8.47894770639437	11.7448202669595	2.27458873841007	8.1017705258387	8.53721931687192	1.42166539025968	1.25119167162947	2.98257228817953	-6.32215575275025	-3.36349436226903	5.25184553044454	7.98221827118562	-0.325670538277691	1.15914588348784	7.93502215462581	5.26047056825629	7.17242817281289	9.21404720372146	2.18756997452482	1.69094937734693	4.28489146501664	1.57210522278156	66	0	2
82	2.93104354314212	4.50756749547233	5.07373257133296	4.56973258157651	2.10319810394397	1.93409350324051	1	1.09500941203445	5.39468705981789	1.75937830608907	4.24744513782125	1.17460353056979	1.73626550397659	1.42480769156685	2.07271951743651	4.66518728871192	4.13713188932979	1.00961677372788	4.12085119412289	4.27024408811457	1	3.64529082166508	5.66691086431659	-4.14719818526605	7.95947683667308	6.78376969095594	-0.183961798299536	-1.66390216608682	11.7270713548054	11.4378735788977	2.38621834193055	12.3862501727006	7.75608129665093	3.88552265041821	8.0543072104616	6.37649180992938	-1.68237312834872	9.60735901729378	5.10508936634125	3.03808513173264	5.12269293954621	7.46279267043677	-2.47812222360683	1.62497890796397	7.45050004555211	4.02082431854919	75.75	0	2
83	3.41148572233697	4.43528814360328	5.35636896429626	5.54309934598871	3.22840438885092	3.95135984311717	7	5.75396832358879	5.26386981429763	3.10155475032118	5.42285528562323	4.06599020576532	2.97507595693651	2.09244962654702	1	6.60715293147593	5.19080164438711	2.86479689126817	5.11034433048347	3.19793689938757	6.75643441589356	6.92962165437098	1	7.75200267227756	-0.5486402449778	8.3241718067305	5.66151138759305	5.77757950955248	-5.5926032898422	7.74463034462835	3.83842806308702	4.18879541953477	8.35702630968803	8.56770593906191	2.43585880345691	0.546289985892991	-2.2741269722089	0.0352330558506635	5.94048386623639	12.4604775521494	7.56084580884262	0.531141246965174	-4.09333759038608	-0.0349539798517942	7.82945526231132	3.3465647750878	76.5	0	2
84	4.00742757034737	5.92035805793562	4.81209839787843	3.26763272351412	5.16537693394931	6.80120897488415	1.00562402228266	7	5.60376467237336	5.09770923753438	6.65786064160329	5.49224501848386	5.43905886730163	3.64825525962538	4.60434708413026	1.65805592748115	6.98370942385907	1.08587250267778	3.80748957643888	1.3358751367632	1.08274073452055	3.19512191018471	2.3100208761206	0.391246681828803	0.291462016161421	4.0290670717199	1.7734457399208	-3.43256589605785	7.72422811232366	-1.33118292462196	7.27739461985403	8.42130842188995	0.58850392052254	9.80953339007051	11.3724059321831	6.92562154646903	-0.647308794139436	1.00603560290986	7.24423187262144	-1.60154631431366	6.97251407501204	0.0609871565980588	0.737541659653069	3.58773001486549	4.59261887432265	7.18412348591139	72.25	0	2
85	1	6.44355901281636	7	3.7297755505467	4.40517613683448	2.22967442469389	5.82163988679397	2.72902361619091	7	1.92951102254025	5.8431067490154	5.57584190431861	6.49250840708713	5.37000324377587	3.16756691995974	1	7	6.72039726507767	1	1.55104820314203	2.8477648194005	4.32620075792409	4.30138761574716	-0.359906791910462	-1.43360385925569	5.43778733073178	2.4910831583597	-2.53425278708018	8.16660823154769	2.27510106935414	5.82269703626249	5.72790916937653	0.0160595859571367	11.0420731432156	0.402986772605567	9.46552655782612	-2.92644455109479	4.96004011773456	7.00832185213593	-6.3093552798654	-1.30602282774067	3.84285904746768	-5.87115467324763	2.56118736852115	4.74128014007545	6.07394106690986	81	0	2
86	6.00341040594486	3.3229094412917	2.56537367370043	5.49513281892061	2.51245556652987	3.06740048685737	7	3.55575541569967	4.202277786392	1.85759166824029	3.53920436696782	3.55411043523122	4.64461875033192	6.46622030741166	6.04262388497702	1	5.5216455981926	3.07651681365945	5.54902258232376	4.16489199604582	3.49571015580319	2.62692634119533	2.66440761783745	9.40785703022138	3.66948972479264	8.58820544686714	6.68041201853972	3.63013556669378	5.63337017945078	8.83580790074331	2.74002880523855	9.48159671287917	-1.37059159145555	12.7099687178636	1.33471889570455	6.04229915666947	-1.21258618899045	8.29870277130972	6.42246252987	7.54790541813764	5.13658843920139	5.99724285452208	2.35593145399103	-1.97842663321545	4.85387153032215	5.32438546221202	77.75	0	2
87	1.25427259246226	1.15473880274744	5.19539126178594	2.54059898010197	6.6302258705415	7	5.97977277092681	6.34344881917883	1.99102407264762	1	6.75144976681812	4.90809603365155	7	2.2122644666676	2.15610398344878	3.1129313009418	6.49779389577141	6.52557015226238	4.78837844301327	3.45831460409461	4.02756016207572	7	6.81623027813194	2.19967995590999	6.67797619586719	9.52366098410554	4.57330750628929	8.63877600932122	3.25571732714271	9.06254633289863	2.70993124071655	-0.0536259348710984	8.79868161947277	2.60984611724941	3.7393822380667	8.96716583808295	2.31497069514044	-0.0480837101606101	1.01153163198657	1.61605452570511	-0.167812211234348	8.82966909888518	-6.6825442662724	7.55405711454493	8.359256168257	8.13316798618978	87.5	0	2
88	3.95037059109543	4.38218328295326	6.04720403310134	5.56610603528964	2.18849181126716	3.12618314068239	4.29891716614183	6.81426839369108	2.59506759360901	3.22367861993362	6.30715249243064	3.28100085055514	3.1792484421644	1.68544550728373	5.75321630796893	4.58001001398841	3.49390900362236	2.87426770626471	5.64901168930928	2.34523652736468	6.99304852905681	5.98262887753843	1.82405529157369	7.1085895688401	0.372026546345789	8.36443356037457	6.08609890765113	4.77450581321742	-6.26746008593898	8.91884138202794	3.94522633730101	11.6860981620071	9.13167031467706	9.38759318986532	3.84449182777581	1.6572061376296	-2.0435352717391	0.773641283354152	2.75048551992999	-3.96467283028897	-1.50304341009325	0.691942712578479	-3.79921407860578	0.431713970878721	8.54080287965242	6.29604620521101	68.25	0	2
89	2.00924179546457	6.10648968268462	5.87780077604476	5.69480469136004	1.8499269805352	5.32256648428843	6.22489752961955	5.10899496780243	5.22431205646528	1.42031570913742	4.20388217234092	1.89545458863554	6.55411741210436	3.25685014682495	3.61090844877081	6.19994407570479	5.39954766721736	2.98710841997702	6.49190670926452	6.39819665645845	3.04690809165067	4.1538557161124	5.56408120870938	-5.60883852374346	8.54448765165253	7.2471712719972	-3.21244503669514	-0.0695241707083839	5.7661697926986	9.34698860527007	-0.0774450340729149	9.96951778671837	11.257411859678	-1.56363361602681	-0.291193502029137	3.87575949191578	-5.78234278859446	8.77198907292902	5.29622128130967	4.85959204781759	-2.76108129760712	4.8267892296713	0.369656388363331	1.93525280884216	11.6611339941544	-0.00743542041446921	71	0	2
90	5.9516152846849	3.83932046716766	4.42343232250223	5.29276053935909	4.0166294236716	3.17192433468597	2.45588611014241	1	5.4839353694331	3.03418620989481	6.87514228084666	1.57069839542202	3.76731012459686	4.46537804836225	4.47519563821102	3.35024275373615	6.02804210418579	2.102964446031	6.26843240052435	6.5536620846644	3.94619953481397	1.85362225539545	2.5551875500894	9.91408378539808	1.47423577478144	9.78072427215855	6.08019071049294	5.53276650643945	-4.87462343664224	3.27211989260559	0.904365259694441	8.50232326718806	8.09782049749482	4.21387123966315	2.99274460038919	10.9843441833443	2.14541641249242	-0.130558674542798	6.5867338017258	6.72723566116095	4.95794049261939	3.54425638168172	3.97732269044431	3.93489825993646	5.89374568333129	6.46561783265571	76.75	0	2
91	4.35483710209494	3.56749897998215	5.37861741828346	1.91842225901006	3.52927175229705	5.78260958413977	3.54665305102263	1.92812115587852	6.61952270234636	1	3.12301668650068	4.89053988616738	4.53749946579267	1.88214309903389	4.24351513477212	2.24418372730126	3.59464239984744	5.34924000862959	3.57977057298659	5.0222294769321	1	5.1924722399962	3.80076155625459	-0.521902285685369	2.71237993283591	-2.00924939485256	6.35733101024644	1.79981354812613	-6.55158277236766	6.90104963427375	1.02494533867137	2.45363206152003	8.8899874765328	3.99294973304353	7.12422635199874	5.94162345959411	-2.67775560512024	4.26787516763765	8.76057945713877	6.68213179217486	4.64648360318484	10.5127425482583	-1.09376796882198	0.62629355097564	7.52322167672659	7.78876886981088	83	1	2
92	1.59498781126342	5.25411424278223	6.27627641102341	5.07294094685144	6.90072840063498	3.68050188838971	5.82787464351108	6.24545326793754	7	2.98135953623076	4.96091015134859	4.26563108981772	3.90761907570617	1	2.00183345578028	3.35547169769937	5.00616454563007	1.97278101935851	6.72040685456677	5.95527551648964	6.93046627768399	6.03128100273684	1.20343036118454	7.06880333095397	4.75066760107479	2.9473164085123	3.00610118143631	-3.50176333941099	9.17384819717126	7.53945049969322	2.9408077777253	5.44364362178868	0.293163719623005	-4.05109259695018	1.13234995012567	8.31782747374723	6.59646105420146	6.139942905959	2.84919524240733	-0.122131973592601	7.47226128588816	5.62931999694827	0.758206769756148	6.39825036623323	6.13157333483274	3.74118244162801	102.75	1	2
93	6.65300584091472	2.14951081641565	5.98869151386906	2.88631008835062	2.94423777669204	1.52518438269867	1.88670735210822	6.27096383293351	1.72041857908144	2.32444349739095	4.55782941963039	4.52273125035101	6.4140810327861	3.13765289172009	2.92374821207301	7	5.26271291913501	3.28882016980595	4.32637102089482	1	2.29241205581974	4.78559604352388	2.93891385476456	-0.166843599251879	6.08411610005746	3.98042532559976	6.79178941290636	5.29131633895485	5.6107944235959	2.10042000041599	1.14708970186205	6.48505129135166	3.9200934693093	9.32839131258214	2.86542188991116	8.07058451170028	-1.35421034101772	-2.21757985645348	8.2800081493521	6.56373161103782	-2.51593092880747	4.51874789789527	2.66435333055592	0.169958396115679	6.80834099082344	0.674156855274553	96.5	1	2
94	2.48010113239521	1.65114924519977	5.75428735969223	1.97034835752538	6.48760355229883	5.70723470086857	7	1	6.22443531841059	3.3816542135482	7	7	1.7450612344971	1.97292283919167	4.51696861168295	5.61099427016064	5.39410143083178	3.6864609336168	4.52257090317433	1.86108550024556	1.97794189849538	3.57034645827835	2.8334389751227	11.2759281584881	7.43313493394229	2.39484475500624	5.48450677058284	-4.3006915060945	-6.34827264344581	4.59454606738904	6.80899471476165	3.73663679554942	9.08964702760746	7.79131876966587	4.00425006324275	1.81335919927095	-1.40605389713681	4.5333817537642	9.64802959796228	7.72453232035547	1.11958220471309	2.28261964475519	-1.67992326003637	2.671654950582	4.93242895240984	9.02333789662348	111.25	1	2
95	3.41391205329165	2.58683236041655	6.59492295576966	1.94665992975359	6.30012215858457	2.26741128298527	2.50165853557328	1	5.10523282666	1.81581348001162	5.16656555047545	3.27699818826853	4.38292526256314	1.87832521714514	5.04035582519877	3.65277801583894	7	2.47570097512108	3.62686634245051	5.43204098468225	3.42702883500618	3.37524446187138	3.52965321046132	10.9992058483473	7.85110195416569	3.23416266943058	5.31865642697478	-6.15069406509659	-4.87448047081859	8.71464894389717	1.44523688886683	10.0649575726253	10.8240472532671	4.31231038402962	4.08013744767379	11.1384273052595	5.31579234330121	0.358814179453365	9.82466765909059	6.90018141831025	3.26170713492273	3.5280151141528	3.15424309001697	0.271823678652552	2.39990501335492	6.04920808041768	96	1	2
96	2.8647111996298	4.09574956171734	7	1.18432287158885	4.52070318020826	3.41430573752138	7	1	1	1.19273091187068	4.43289131353836	4.9391366897751	5.72886427402524	5.51101586120788	1.21853227159159	6.60230958624257	5.43217264329311	3.9782154284696	5.62441719885287	1.94173195640834	2.11800852442433	4.94144760191824	6.28103501355027	0.808063008053602	3.50191032176406	-2.10035047937996	3.25808616000924	0.335446727158554	1.9196801874516	4.41176111518228	3.79297530439551	7.04066181635328	8.92575785208173	0.466607200259014	3.06422318332753	9.40560267949924	2.19159050206914	3.44622957652441	7.35824823458132	2.34811628270017	4.15426092859746	6.74556463735106	-7.20877402970147	1.57038805950832	6.04889641679846	7.79163142611464	105.75	1	2
97	1	4.3950309810395	1.77516121314061	1.34173229573653	2.11523474657789	6.69024114356049	2.79890302091446	4.34932251900638	7	1	6.22753619861329	5.57164455020651	7	2.34502212837907	3.47153371768857	6.39945972347486	3.24686556560398	3.50306436286932	1	5.22636624273889	4.00404262987063	4.20730678524892	3.59481006716816	4.25642569007411	9.48815914113998	2.9943510443424	0.661390739752811	-0.276516902391493	2.78574229334604	4.26284627879011	5.52482102083386	6.24054150121717	-1.8869095385661	-2.2156437193966	1.80240754900619	6.87972244819905	4.16439484018385	-0.978348771151899	2.03210388637779	7.43812778078789	8.56195539510091	7.53679141763587	1.76309852804329	2.70383349269997	6.38898995451686	0.464516924252634	74.5	1	2
98	3.94651636485759	6.37586003915368	1	1	5.935188564844	1.74641694924511	2.97450589276964	2.65351255523122	2.69094169728037	5.54248410955273	4.49558978329134	4.07191044435672	6.00893348888156	1.63528369728555	3.41594925223017	3.18454125368114	7	4.69088584407822	3.40301135052136	5.64660142006063	3.09761257417163	6.28567171805896	4.24075404716192	-2.69954344824566	11.0243529466698	8.38482859634104	5.14360943377249	6.67092923843732	8.10676137832978	4.8002104200681	9.5525065586002	2.92562450897055	1.74696382375319	10.7807814790973	2.10954407315751	1.8275580861726	-2.16602388042421	2.3770027096248	10.2417990404549	6.77345156494545	3.33652013412279	7.29517056504007	-5.70642627823081	2.49617219998356	9.61966076008792	6.8862688722127	94.25	1	2
99	4.45785385593903	2.72242698599697	6.14706646314143	1.3212863787131	4.01526026779158	2.45900335484861	2.28598199501607	1	6.65113248986973	3.92154233373775	6.66843187439333	1.89106062838897	6.06160936434523	1.10336074599123	3.64272204677248	4.10891501278243	2.617616412657	3.74449653413969	5.96489309035979	5.51873091401065	4.2837913893391	5.53940733326574	1	6.9406699696194	7.54890081895275	0.795043844188243	4.4306281615676	-0.932651775241463	9.76056982398	5.49375058847971	3.06541070036372	5.6742568244106	-5.80607636175076	5.75242773627267	7.52084863492966	10.4867699605087	-4.13180855858584	4.50189029692276	8.58039888151266	5.80372460669681	4.21605569279863	7.02953746078413	-0.592513715181007	2.49476103026913	4.07971568827433	3.89277679127293	102	1	2
100	1.72021233727722	2.49968100580059	6.06635524243713	2.69757171859733	5.21547177005718	5.10270809392589	2.46381440030788	6.58129946136668	5.58090753115356	1.81892070079853	6.74746197947763	2.27002063583208	7	1	4.00529496570335	1.0726314644593	4.90987376649927	7	6.04027582094338	4.21116392390403	3.84501128094142	5.21180826334036	5.07954663707481	9.23917252400765	5.29114603591066	-1.40834407484481	6.25928093059366	-3.87971343986678	6.06295801057905	5.18639729257855	1.64243620217852	2.96443555027528	7.13094577684174	9.12707410547607	-1.72631362346887	9.4498394801461	7.07441546070357	0.931071709427838	8.63744659992208	4.67833394253389	2.97818174811823	6.31080197012675	3.40653343003905	3.0107846093983	3.47447487761036	6.32788398699954	106.75	1	2
101	4.41180813722821	2.08511174886756	4.00296339216667	6.80165287755496	3.8942151132659	5.43504127379035	5.36606467269872	4.4949190035029	7	3.2120776122343	5.79610937978218	4.774371643271	4.68437266537502	1.02437872730004	3.86090244505213	4.88538533773263	4.97307982604757	2.9620892379312	1.85560371227173	3.16128654398535	2.47469131391099	4.56913715863707	3.40134262520576	0.862884959706384	6.06193567855769	6.79747817263153	7.8387105168117	4.52041131197018	-6.89323811115427	8.14846889751934	1.05496837253568	2.86419521860754	9.43140693771932	3.30456725269696	1.64449538297025	5.99551374489635	-2.93024763205305	2.73859962126852	9.31926560640044	2.95027008077689	5.16602119657183	7.10707529531618	-5.51276299708288	0.848094196559643	7.13671646441116	7.80226515100592	84.5	1	2
102	7	1	6.29343085144897	3.97838797757804	2.91341474629193	3.72420954022146	6.81134185723314	6.90617865317653	3.2300219645976	5.77469801719509	4.45315681323837	4.82088661580063	5.19266078491686	1.50478612178408	2.56913517733069	1.44698434159936	6.0351755501379	4.27370472940479	6.02657180025461	6.68097195427127	1.31536824920148	5.66425518108736	1	0.0498280391664282	6.67098109964134	4.27324529750131	6.24840573283508	4.9473201567157	0.37142381203383	-1.71052926212248	5.15113131833157	8.36622595618456	9.28853021585524	11.9884346410291	6.7124866137475	5.80525244930018	-0.897793723601563	7.96314254375069	5.85843748829165	6.3562997541361	6.24917927218349	5.24640119477634	-2.01369076133404	2.09723950168766	7.88746203192478	6.25462729385603	86.25	1	2
103	5.24554732525354	3.21135887965531	6.2834003613342	1.41491756145107	4.43293493274375	1.70800087368974	1.70962251739419	2.38068834961392	6.44798689971388	2.46390684108378	4.34509653417016	1.63845893393917	4.00410093638229	1.45305465918582	3.55827055135276	2.97020313335466	2.99072293904515	3.46930264662909	4.51763491606366	4.49990260081743	1.46486689747333	6.65103178228191	1.07990345977944	7.88980653430063	8.35517883824623	0.657449558880625	3.15571521397272	-1.31113745104048	8.53239013646829	5.77436861258964	3.81261998385053	5.98928024954987	-7.1855752885252	5.5102025232826	7.0500746439508	9.66147884460067	2.32753286303891	3.32507271391736	0.63895659761467	5.44067020391574	4.23473100420241	6.97602130221661	3.19029313088025	0.0421769332178081	4.23647665676423	2.46727864735323	105	1	2
104	2.87641005071589	4.6494767675249	1.12860777094625	3.26907057154698	2.30234275377841	4.71080120444469	3.2392160193108	3.27857749641168	6.3370487200044	6.3005458745124	5.63194133984843	3.93701305326024	2.89170302935965	1.25201193028038	3.61193940347765	6.7007915964829	2.73468029230266	3.13078040998768	1.74816693626527	3.56761945282617	5.12032384671925	1.29308105861637	4.11619006635545	8.96544920833346	7.59086282678538	1.93101006399416	6.20482562760462	0.16968427034545	8.10998744693891	6.65159262461268	8.16525981576693	11.0158875847222	9.94748622507613	2.17144342324527	0.971354270970007	7.90983340050245	0.404741700644754	2.36630424577925	3.62418829482239	2.50825377008856	5.98011074246501	8.16444385649284	-0.459932639892899	4.55827746959239	15.5597251528144	6.28361097950069	92.75	1	2
105	2.4155365356001	6.90273906725814	1.59139468808311	1.3646426582259	1	4.31292652427621	1.15623012213381	6.55032327864025	5.88331177775026	2.01828251834029	5.05134527542382	2.36367566341288	5.75358996892071	3.2466528247115	3.8076331867637	2.20223246920586	5.44726985478942	4.49836707343901	1	4.33632725369186	3.29250202530834	4.27581664074708	1.68170360576373	8.85570954466726	8.30389981713294	2.19749169690344	4.09412734020889	-0.603172069165734	6.08918298173562	-0.231126043663792	9.64894726869498	8.83328081209902	5.09962650691875	8.49868183513241	8.01858199409421	10.5528071707635	0.422224310852193	-1.01139448930051	6.26157769226352	3.67053050259494	6.65736672236996	6.92844278469098	0.435050783981155	2.04315371478504	5.13906427188505	3.89645374580381	94.5	1	2
106	3.33998314795783	4.29607949274415	4.33952670788547	3.91752372962677	5.46814326981371	2.67574015095449	6.03751520713363	2.50867490966698	4.82417950402946	2.86465133479803	3.68817951116546	3.47032058996967	2.98017796877595	5.05258632164168	3.44578210646824	3.59258633062988	5.72947285847236	6.69876980882462	2.0558541330228	6.44219320204613	2.9042585680383	4.91916331620922	6.25577225966263	9.77415068960685	6.22606616460627	-1.73373805057385	6.59989075445384	-3.94326120892244	-5.95946136632893	2.05269587598827	1.39041642163793	3.22130847063311	7.43780626405844	4.28766584351623	0.521850120255355	7.25215549608714	7.808840864828	3.47466654805971	14.4004899098157	10.6595546782625	3.26823595992767	8.3490925631405	0.450193870670741	4.65147791187507	4.74458319958971	2.78539516740059	98.25	1	2
107	2.52476838170845	6.26803639122654	1.90271357890369	1.45058632023851	1	5.17803274598527	1.36363583886437	7	6.64278474851417	2.71586768717275	3.66372840373035	2.78698899440249	5.99667691863666	1.97428062125144	4.30304663947113	2.16002719924602	5.8241803981646	2.093213324439	1.47292324835623	5.01934391086951	3.17080519603539	3.4649872763214	1.80872021358005	10.081034054131	9.74520708959734	2.32580165211559	5.15527562675827	-0.629726138574549	6.55501238099168	0.219813174403276	8.88069138523658	8.0252623851525	5.42953781682608	4.83515397090507	2.10224783171384	10.2533494203427	0.815459099812497	-0.470460515396268	7.27131117394875	-4.39417524123351	5.50880614000694	0.073151764166741	0.366911946600371	3.97515651855369	2.95364778872436	3.78427973783922	89	1	2
108	3.70516029353712	4.94884330254289	7	2.29038542859106	5.25732808844581	4.33953642204322	3.10321251067357	2.45193806409363	4.38633198264867	3.29688626546249	5.68676479801591	1.75333523511768	1.80884240045247	6.96101027329854	4.09562404718244	1.11350886134969	4.02346996775513	3.56986888090552	5.98759757600533	2.87755131202086	3.8732026817771	2.38727487233034	1.14643845226404	-0.314975222224001	3.21588021663839	-2.17995403189869	3.59645982740739	-1.4162837995023	4.7037402713775	-1.0900908029421	5.7105376013911	6.86599413464203	4.53787853121946	10.3329026509274	9.4480727810595	8.15681564952107	-0.770849623553522	-2.08343861475853	2.6989875399996	4.09721249056509	3.89805879774143	10.1886344584205	2.02391550990168	2.0686711612879	6.68344279773519	5.46055819384099	84.75	1	2
109	1.52476774092046	1.63123047423318	4.69640727123681	1.17154418439223	5.59170745515031	4.24060113875587	3.39982060040431	7	7	2.66450691587272	4.96240780812517	4.1906148881179	4.90473285129215	6.67289031700133	1	1.90759963758628	3.13344455428691	4.39833829910643	3.49030084100434	6.14624038630094	1.12123287513399	5.13275461220416	1.87698240252576	0.289319187748431	5.16438221379138	-0.919738830256373	0.594921494996467	0.427556632469449	6.97832750674085	-2.97243334093263	2.27773027046128	3.3142204305687	-7.2684943657337	7.38540173460859	1.73487716878547	6.97744779821927	7.22869030586168	2.32861536209158	6.88920801579426	5.15352513972433	0.0697986992695254	3.23448772005023	-5.30740738751246	-3.88580480910536	5.75580695906587	0.625855623047779	91.5	1	2
110	1.65091510689942	5.85449212850591	4.92245423475473	1	6.59763745815193	3.48192878600263	4.70083369144517	6.81634686421677	1.01251674093179	6.55739446472267	5.51553168336353	3.74305336023146	7	1.81720335080054	4.33219241896255	5.03946812714865	3.57193514365192	6.37038051375797	7	1.36984954948344	4.92587336680531	7	1	-3.02408551061632	7.7757685569853	8.68521643933832	0.80069769894672	0.293683769564458	7.93741594928845	7.95661945902901	11.4436840864316	6.48983047548306	-7.04028279955021	5.91728823675603	1.69216452608618	5.70464644096517	0.398687956351824	5.36079243734268	8.41707345892619	4.3048152079018	4.14757621490046	1.19217771526075	1.90281619975771	5.44261513366547	11.8625243284792	7.07348804348343	101.25	1	2
111	1	5.05283801320442	5.78705461267341	3.2502968722581	5.76833638400918	4.29704089381613	5.78865195477797	1	6.77862985922319	1	4.67405783035519	4.32125009114813	6.66268105623172	1.963984722683	3.26519943635603	1.80351722149346	6.13636760118571	7	4.71282173508492	1	2.45763101977027	1.52738202725365	3.65668957444593	6.56883058819764	5.55120806202523	3.02908590277781	5.10570654681479	-3.79300607906101	8.29870729444005	7.74575841896826	3.4185875053308	5.11264746848805	7.88608710570263	7.52485433268814	8.62652409434394	5.90953538117887	-2.11596975011276	7.120432863984	8.25237604797114	2.97409649767976	3.71341925828242	3.60208006416166	-1.23536290242339	3.19725991367903	3.40823723164564	7.70663992979921	100	1	2
112	2.31081842928447	3.36986119186204	6.54502651412924	1	5.28440893847665	4.15869937308623	7	1.95518527584122	7	4.42453861515583	7	3.98908055990577	4.22131479681687	1.30981510982438	4.28429508611097	7	7	1	5.43401361225751	1	1.53157285078465	2.38234492656632	3.06422012663051	-0.797630671817861	6.96042415744215	-3.01760872350318	4.45930810139542	1.67153446953704	3.08213980845322	9.55770109178468	4.12528336776771	7.6108875092973	7.64896600568066	6.24333172166832	3.11289642604623	9.34282119132991	-0.160095674570451	2.43047400527831	8.92413369823743	1.31826456058642	2.95398622842821	4.25537924902834	-0.961869793285002	3.9489775530633	6.83234349835816	-2.54464943310888	104.75	1	2
113	1.02736741825723	3.49139320959864	4.71555046702443	1.48332606498431	7	3.4301990130843	2.29004516654525	6.5836280756325	2.32780903347436	6.76926745426699	4.65580162699277	2.42406208694828	6.9311602001523	3.57772308785985	5.83154341971067	7	7	5.31174686453701	1.85335305812895	4.54307820915904	3.17939118016705	6.25665602315693	1.31819181846636	-0.0503460978575501	9.32825481465276	7.57141018505097	3.68732065015945	-0.137265646644479	8.97617236333525	-0.14494498794613	5.88906291526251	5.24174455617215	-7.14324098959529	8.13226699955068	3.46432097729318	4.59810636225043	1.37917971864282	0.0863510540739909	2.53358592695819	6.64502218458158	5.69265025959436	2.52051638249938	-5.7481415517449	-2.62609619702008	6.28792842732204	-2.75868808822554	103.5	1	2
114	1.99380518111166	4.36208452594655	3.71678878570502	1.22557194390725	2.8722679222719	2.55183955541856	6.11918915639557	2.73209293013915	4.5056372865478	1.24814415634948	5.93924708851365	5.87866068345649	6.31190491008539	6.17735174879037	1	4.71360665469742	5.69592531792934	2.54673041286303	5.78462786356563	2.36529862681334	1.44487808378646	4.15239239577832	3.42767368110567	3.49343303242293	5.93874045962645	0.799568165187151	7.05757165600162	-2.22349679420476	-1.01831977550195	8.65766453828144	0.0370016156329076	6.06068732555683	2.84889977913045	7.76421911588387	7.50078622899496	9.32539014427832	10.1901277110166	1.14572346684263	7.42977740496587	6.31136779165631	5.78465320049688	2.51639983580114	-5.51661480767273	2.46435324621334	11.285905058532	4.20600394766324	97.25	1	2
115	1.64436144667992	6.21412796275029	1	2.59831965968337	2.59372104522526	2.32149883757952	1.00491160589366	2.03356024228224	3.22487913457079	1.23234696367012	2.95744010682116	6.55658370324021	1.85650222488082	6.49855579122899	1	1.66215636782336	7	3.6769261645723	4.12851830169582	3.66698121187974	1.88700750327395	5.20862207356571	1.91770262505711	10.0657238867135	9.16308215624852	3.33268037304054	6.10857915260076	-0.36472869664751	8.55247629415983	7.41573879639617	-0.336123577284251	6.41335575303837	3.69394176269817	9.04280623265284	2.81079581142823	9.23324579525505	4.31929302767636	-2.55715017155906	7.88891181542775	-4.48999787829248	4.19076528838165	-0.382883306251932	2.14024157442253	5.94676002908599	10.810413140232	5.10806925777447	103	1	2
116	6.11748817306306	2.38435518513715	6.46994441123695	4.74255511677335	3.0915442922528	5.17255149968159	4.9567444481042	2.02371134557057	1.45092688538945	3.99050026367165	3.03414889771014	3.71451644115598	1.97427569313804	4.96385321609484	2.2465739001777	1.24840395409639	6.54806881937811	2.55514199846839	4.0551911696688	6.70260950838098	1.9243678373033	5.73132431745019	2.02701691794162	1.27936233575432	7.02709790833577	5.51960501841591	6.87329321181141	6.08349514015801	1.07706768184251	1.35985923694855	6.95774353319159	8.33766522503547	9.42515060710154	6.41714364055443	6.03550464594649	6.8678910988104	0.152163025681798	1.04273015420389	4.24737944017734	7.21937640626275	4.45636408094851	6.08725095126169	-3.77208719910289	0.934732184416267	7.25334959232194	5.63758853435727	96.75	1	2
117	3.2296809161961	5.33465391174558	6.59052778158226	1.97352650291129	6.05137140929873	2.68779939900248	4.68046964626566	1	3.5362605070238	4.13733539833395	4.9040977459477	3.16852103813286	7	1	4.50543537037055	1	5.31392849721475	3.28358111840688	6.49572201172831	5.71776676545616	3.04302705861638	4.40656892353153	3.42826605110194	0.550612001223305	3.28539556758585	-3.21417039272596	4.86484327534617	-0.245879245515877	8.1637622707261	-1.26809957511989	8.03326141145741	6.02684512982814	5.52964584125918	8.74449754642382	4.44115027389117	1.69207174106404	-2.91150466248796	3.74197677990818	3.28026104929942	-3.82290916980579	4.26304805132528	6.15961090046702	-2.33561475235837	-0.14051927956405	5.94803026734219	6.10658311630065	85.5	1	2
118	1	2.70923071294951	6.56670615361132	2.7411904237913	5.53703958092366	2.37243486493682	4.27731198573214	1	6.25204577555881	2.63603003013318	3.61503203658205	1.96476684439809	3.02541250987428	1.67653143897794	6.53868752269926	5.93530878704821	5.95592855230726	2.72492622908279	5.02671282751986	5.75003774114772	1.55244643342887	6.19859969148906	2.8001930568886	10.6984343813243	6.13428728951719	-2.92341495073361	6.90147137179328	-4.67598223958527	8.14311619186814	6.76456793454336	4.74926920591039	5.91943579260203	12.4901166062994	11.0115356789324	2.88792124443699	8.6590809412305	-0.166818239305055	11.4253851736911	-0.241008535393781	-0.828928302964723	3.67983696362912	-0.810462012249489	0.432757891268175	1.43527821042439	7.13983874433378	3.75473817789761	93.25	1	2
119	2.0568479561583	1.63409673007368	4.9861969317355	1	4.96945502249809	4.4410392857058	5.200443437428	1.86101158994753	3.40186383961361	1.51929812085037	4.87120961230061	1.96716762084155	6.21691478508661	6.90953773015702	2.28758122582592	1.59177352934515	5.10478978082025	5.82456495627061	6.43768976494351	5.68318035923625	1	6.63929697881406	5.20936720717769	0.628748548855442	4.39334280350001	0.479008836227635	0.66192783265795	0.0670723393369385	7.66550291838144	5.77453602748298	4.36322032605582	5.61538862504215	8.19749437791424	7.94777976594059	2.70718513857478	12.6217337058187	-0.471441568796681	7.32807393878897	8.43456381393502	7.57728335607351	3.23619799094714	2.59068201238265	1.90806160458143	-1.02703986261993	5.95569355455134	0.764250644263832	105	1	2
120	4.63311959595219	2.83737336672199	2.94481460594292	4.59235840222961	3.31108159564165	2.3423497722483	5.92102238758602	3.92656489501596	6.34875272293643	1.87567164574641	4.76927564380468	3.16900542056114	5.62951636476817	4.17199631183346	1.56656634217524	2.79395118264979	4.03891480682714	4.89640265243072	3.50835984437175	1.11620739339591	4.01692481135561	6.59522926621111	4.4246200122692	1.43054280189386	7.27784131207467	6.31832202336947	7.16133534933193	3.50373676883652	6.20326486255016	2.56372025085258	11.8511402452685	8.10395725460549	11.1604306328365	8.15937486674649	4.11551333412777	7.12897855002631	6.68735571415452	2.90616735915486	14.0082755955858	6.9802640178328	5.50207337252675	9.04105908927455	-1.60549424485751	6.14525802975116	5.70797655133049	-1.37044042411622	90.75	1	2
121	1.60519238432937	1	4.856808154396	1.41809228176149	5.54515496264624	4.66877082743526	4.30965976299671	1.27459790373564	5.16582836307213	2.41781544045609	4.73782778320681	4.73070217340446	4.04511551119263	7	2.87262137614313	1.6026232019173	3.7873003944473	4.86973737827621	2.48630138615616	7	1.73074625851074	2.38887153736523	1.85873651929714	1.07363863675438	5.04984871452582	-0.807038587934793	0.363995408583984	0.803992689176584	6.17264870209361	9.28822727196582	9.50153977241366	3.48871956518748	-8.37719473657245	8.79345850398974	0.998329297239803	7.81669883020242	4.6287059705392	3.09346214820129	7.46665151029331	5.66363164364393	5.60391669109451	6.79492829435799	-1.95594793643915	-3.8619843714175	5.19284655592055	1.26407760645713	85.5	1	2
122	2.47758744701026	5.95855461574942	3.0215281821017	3.54460135675563	7	5.81259353512437	3.56516563317542	6.16809205997488	6.17348773684349	1.1169213799109	7	2.14630322061029	3.85684998615935	2.27383268675752	4.402313529443	1.82054770289363	5.55755939733059	3.79229761184237	3.49872856060503	2.089947500237	5.579844265582	7	1.1147324976404	-6.64999212433661	12.637938830016	12.4317924275814	7.61116810321479	7.46477808151721	6.71500705254395	0.0520043074075611	4.77775560900099	7.51250515237813	-6.57084010544829	7.57881553237384	1.7995674404521	5.82851889788198	6.23257113432043	4.09596364032491	8.85694730279471	-1.42395115081982	-0.406014065246275	8.53711510876053	2.36258128177005	5.36261073056019	8.44762049169683	4.84085108307737	86.25	1	2
123	1	2.56665922053512	5.75368941525056	2.81860904479392	6.60838742285596	6.13443160685163	5.40424150850506	5.54448013301429	5.95489108757326	2.22780467656768	4.40297095989007	1	2.81733577317681	1.81198473767194	1	3.51282990889679	4.2027237331087	1.50441324042015	1.44324958541746	2.89888533562758	2.31898294661819	5.12689555499531	1.79633960321073	9.78475473095254	8.88710667526219	-1.75714911252786	6.61678218932625	-4.33133129807895	5.91118369333941	10.3896764558621	4.31394156614356	2.06350367074323	10.962902416968	7.1215535107973	3.53714873526151	9.40700805904985	0.638171645049936	2.64539136656879	4.27217818999343	4.80071602128101	7.76604479260541	3.96039630247946	-3.75264917934288	0.0732081144271198	4.21791562753382	8.66294373706186	78	1	2
124	3.85963005326016	3.62706700478878	2.26036953752621	1.00654059067446	1	4.6237713209363	5.02552486412133	1.52933541912814	6.33622136057827	2.07178338138608	4.34569448654387	1.87729612017044	7	1.78665659719626	4.37714912022394	7	5.70137942474783	1.90271256891699	5.35612461090928	1.42102276485324	2.10426133006489	4.66344224210808	1	6.59038660301838	9.13088124281347	0.930763737287884	5.94190517399553	-0.686336921526192	4.59874089360867	4.67681714283381	5.09601733926025	2.01809333125576	2.64127961611489	-2.12811189253408	8.52965189359613	5.09436930614736	-0.633857161731766	-2.12977036605401	0.742126932938242	-0.847674088701349	2.52271433376161	-5.46625591354218	-8.08090121309542	3.24247315860449	11.9758230522112	6.06962809668814	102.75	1	2
125	6.44452516393326	2.69906604384325	7	4.39809165749585	4.47082274148762	3.04135872100504	5.62426220939338	1.26019057121382	5.07259206615559	2.0245455986291	4.95694437846569	2.36300712998853	7	6.55023943611127	2.59078426299458	5.89944861534189	1	2.53764912209074	5.99688716250456	5.11436891823321	1.90297919290854	5.74387929677781	2.26535485857777	0.845770786764276	6.48703427326582	5.71397297829027	3.77352406107678	5.88044164724013	0.0166298058817916	0.423029241789813	-3.20483429618416	2.5946476004628	7.25807347669673	8.92689458372281	7.15910842859061	7.54997267599401	-1.04876901752427	3.80024081814569	8.87624137351213	5.04479691909783	4.6511960578128	3.26520214866397	3.01724646021754	9.18807574435827	6.15809983115653	6.57380743657364	78.5	1	2
126	1	6.81229345384564	1	2.99775352437995	1	2.77129099005086	4.09890255601926	1.65011111149453	4.16545044878759	1	2.92724107353983	4.4561269478088	6.43383435202188	6.52583158747051	3.07618382864375	3.76825762998099	5.38046393601739	3.2999897286422	5.93745102485224	6.47498731405418	3.4418374777473	5.64724688085499	2.06238236524079	10.5644259125192	8.04137488624947	2.5146130905022	6.444956256378	-1.41177233507078	8.90512072807247	4.27526059602431	8.10214767852465	7.32990133757642	3.46691604805005	8.42317917181509	6.47006921377264	6.43481958858829	-0.455807271755112	6.22617833161099	3.57489945383638	-3.10102420538653	1.68646904338787	6.51427075424595	3.86416244424437	1.33113250683892	7.73349389685305	-1.15525214583323	96.25	1	2
127	4.19727681380131	3.27236900576885	2.10060937066502	1.42885796883547	1.93574355508673	4.6962194539064	4.34596789895835	5.93590184725706	7	1.65933312464976	4.3324908849702	3.96682563361557	7	1.44626676373076	3.88703721650551	7	5.23654019029818	2.07810703581248	4.84587515163753	5.21008548670188	3.30911044206646	5.48718098552201	4.04618774096355	6.65517199075993	9.27487727645553	0.776627335692771	6.2761689860241	-0.738052444706963	-2.20307791811708	4.26917419842228	4.29947421019398	5.33627923615956	12.0330542289804	-2.94733877147377	-0.612007481157849	4.26209958847503	7.78160235725692	-1.52090828864739	0.408738408992988	2.65851346360319	5.6955188460551	-5.2929973400405	-0.851940100135488	2.12769202197463	11.7101309826869	10.2157634990379	91	1	2
128	1	2.01249776563285	3.2829624649817	2.07707584136822	1.09288583724871	1.18627378589442	1.56954125501841	3.67735438526228	5.95362971991547	2.21613497586596	7	7	6.9207617724436	1	1	2.62950512228335	3.4465201213661	5.20728496197909	2.2167779155058	7	1.83170504858682	1	4.36820111027666	4.60268041447126	5.17090383900171	-1.47289055769782	-0.456261320075622	2.97053338617258	2.35802717197817	7.38260534113414	5.87316470997687	12.3510642580405	3.92155109174273	6.42447762978146	11.5836607124309	3.85798961767997	0.285625623650444	10.283108903493	7.72687327977094	0.991741606980185	5.69316920297712	9.98261973429955	-2.298774816471	0.0643412148067127	4.90901786440161	4.87800243281369	90.75	1	2
129	1	4.31315683526159	4.72846341854233	5.08300930207957	5.7971296505656	3.61134062975784	7	1.69204312698982	6.91136311386202	1	4.75582281406863	4.97832300007594	6.15130833364087	2.96970760732356	3.57581800563955	1.92157392107213	7	7	5.59157591969601	4.50529931978926	1.53489528291141	1.03159538417018	2.86010069849387	6.45465616239007	5.20304106621606	2.64418883277526	5.31166130978815	-4.16372476826598	-0.339934063002362	7.60101927323984	3.20263848024794	4.81933062293573	8.65570998075552	0.00277292051902667	7.57430381618926	6.02742055152568	-1.22813286680467	3.66685869057688	8.72567487011646	5.50856399898305	3.13165084673421	-1.30454784156863	-1.78224868666449	0.00830207715635317	14.6944784590345	7.08790471567526	96.5	1	2
130	1.75200689652295	2.34753148810054	6.06427789041655	1	2.70753777244374	1.44866683445273	1.16263523246802	4.48241264641334	2.7176489825042	1	5.09787388719383	4.35267552193598	6.30920557955027	4.75466264970765	3.19486750634666	6.62084468120134	5.77334805012805	2.87559320552048	5.35791176570484	4.30607216617434	2.41474284909341	5.11628884349904	1	0.189875211386096	3.48287055007597	-3.18482546119373	0.909753902774667	1.41428247326929	4.37394558278347	3.05613596104054	0.0119593963191831	5.60093207701558	11.2097961631145	-1.69754007901356	0.469405185845855	8.02774579086238	-6.49234323825192	8.37955754083126	4.6498948565583	4.16214314801209	-0.010286466646907	4.77927527814775	3.31749676368828	1.52969582938865	6.21048314705292	3.29216855735285	101.25	1	2
131	1.4160394387165	4.53390761698299	7	2.62346990886619	3.9508915554169	2.36619507758201	1.62925375436392	1.52834669879315	2.7643825120539	1	5.81828875761285	2.42107803390702	7	3.33779031549044	3.20044401398003	5.78051136957026	3.75656306334403	4.88327877937809	5.00747105251884	5.43515098835708	1.95611546886531	5.01126014344282	2.14223026116853	-0.302884876670742	4.25786788076894	-1.85196424000953	4.91718252146596	0.687539087480316	7.66699163505203	4.54372951732596	7.31089780439138	10.1494565244833	1.75109082850755	6.79891748644603	9.13182916570156	7.82628064224944	-1.41352296293915	5.06174994726059	9.41778197409391	-0.386568750749734	4.54220870146151	4.54011641412201	3.47442104680156	8.23399640262905	3.75186093725018	7.27911470749319	84	1	2
132	3.51907247461582	3.89486944738775	5.88781221421285	2.58253395999739	3.13324752283462	5.27088838130781	1.19432535978908	6.79487932120702	4.30148174252042	3.59075367591528	6.12226982525753	1.9624450469128	5.49638241582769	1	2.53971115340554	6.82910146138981	3.57414973417259	1.41672562178189	7	4.42705024711184	3.12859107708461	5.82903431926023	1.97869822703008	0.385599443779291	3.03445111425551	-1.86846107452622	4.33862549034067	1.84195025227473	-0.400584531498283	1.322340263339	1.62397669825416	1.98280976458247	-7.28094682154299	3.05446783912843	3.33408789203405	8.67186584493393	0.696994313333845	4.30977849304375	2.68706046998458	0.62393875844002	5.60594860331537	9.63289101026974	7.2346175963394	4.15397883434483	7.23767427781672	3.41547873402226	78.75	1	2
133	1.65535258578072	5.43823921239659	1.96934755051047	3.76924873797237	2.2710122255366	4.46075979030921	6.19318032880334	2.8404183065122	4.96839459599692	1.482487405925	6.63548350079471	3.77556913988325	7	4.41032208973525	3.37278945693652	1.35444835243361	5.68302137773402	5.95645354152684	4.13520486604683	1	3.53066703618871	4.04917655482841	4.93351860682791	9.71194648833425	11.1730238187349	2.55983242058417	6.36257653757982	-0.720106298517042	8.6363272875125	8.89318007523792	5.13775977933728	0.853942139427197	2.87457302376037	10.0591763930689	0.400145417555926	9.92359785047435	-2.58708469385427	4.37181211468701	7.43549432611801	6.30998450822149	-1.83932820448338	4.96270654441339	-6.04893813473894	2.51705161719959	5.62464845346662	5.58932888938117	88.5	1	2
134	5.14023212006322	1.20378662921338	5.74577280768938	4.8734755167081	3.34113012760902	6.13367310425735	1.8419249989748	1.32499951457386	3.74648234059763	5.08837352625762	2.50356083322871	4.12805239726658	4.24776034199393	5.12814606135486	3.74521888502144	3.8956530027752	6.71922565324208	2.51049258511839	4.93331962485536	7	5.55806966954731	6.31037501631475	1.07421300687754	0.979484386978757	7.28929425301907	5.41475033573946	6.52259173807087	6.90735413683761	-0.906140365083204	2.35282374816495	6.15435538140388	7.46311068565025	9.52473367541242	5.92634364207945	2.89240555159812	6.6276288810066	-3.82100850836901	4.02730618326344	11.1936162188055	8.06918001897666	4.66921293124717	5.98195699372429	-3.59301495716261	0.661405819977809	7.28278555604645	0.348616623594931	88.25	1	2
135	5.87934878318277	5.03587329849361	6.3004878762448	4.03084311786025	3.36867733920135	4.57732552973725	1.56008590101584	6.29416615765081	4.66078823595851	1.20631486934143	5.57875623826923	5.83125233559219	5.29181256580406	3.00742171714451	1	3.14164570949319	5.01427162181966	1	1	4.73856889536451	1.38213449170901	5.01049288640097	2.61364407166563	8.85918977956288	6.59020285465261	5.19384153993079	2.18430039691258	-4.43168126536099	-3.58183642156696	10.7122419038799	7.87578834475865	3.61351917992764	-7.31860003430294	2.18988072973012	7.57893380727307	6.75464979178365	-2.09958604970685	10.0906127913286	5.2837543014259	6.18456156305518	5.41910160838527	-1.50395102473388	-0.773154924888924	0.454051609120657	3.72710056982364	6.4210647798507	73	1	2
136	5.62935351598397	1	4.69023585002319	5.01728929997641	5.44500127187837	4.38547673434382	1.61246948015171	6.9595723459279	3.32505063742243	1.17367757234519	3.65806853392554	3.26056585691238	3.67454527646143	4.09268453116106	4.30808231656646	4.43729933465002	6.86004222070398	3.60351635914758	1	2.34118183031658	1	6.2416847391506	2.03569131697327	1.38626783342749	5.47827120465302	5.0745360848455	7.05289787933052	7.48262778951663	10.3516669397869	7.22946921596517	-0.205634319257068	4.32417557591586	10.7528281824456	8.81994270459073	7.99309602322691	4.47582347862804	1.50461058060872	2.86556787395892	5.61136163209117	7.48265423099032	-0.404093833753886	8.85446707292549	-1.33951914433306	3.61631018329132	8.13345856425963	1.36946197341913	92.75	1	2
137	3.41755842914991	6.1174594047191	1.32150332708977	1.39744817650489	5.96467849226029	3.19729451649574	2.3035770062692	1.69168288741835	3.11640071990997	4.63501481209867	7	4.58539661935369	6.29034192368751	1.94188318502019	4.52047862767682	3.10533735979658	6.63515497145249	3.7671556732886	3.41718210683969	1	2.99071598293434	5.0031592400704	5.57720459708317	-2.22007656328118	10.9167735623157	9.60606601916882	4.81877322721128	6.46771823119424	9.40270261206198	6.23463852050732	10.4914829730563	3.19121043536989	2.40338186421882	2.56118577961141	2.09883258442401	6.46345114033569	-2.72755953042333	3.16437034637871	9.57975482175883	7.92242737362053	-1.35801370497447	7.95885881570441	-6.80691949607715	-0.396158669410181	8.22442747974371	6.07140452804025	87.5	1	2
138	5.51717176278858	1.77220966804515	6.33546021614747	4.49464340900026	3.51263353388087	5.96925036440196	4.93059700359462	2.05976220950272	1	3.0066031615165	2.6489190701633	4.1507397915128	3.48515186869154	4.91703093254154	6.35291016380387	1.49932076214622	6.39435358368834	3.76154650207288	4.80590088660075	4.27859751482647	1.42748901311164	6.55640152723035	1.93246126190848	2.70818727351066	6.81649839727273	5.33211006215596	7.57530370043975	7.63997250217275	-1.9365036307386	0.352581544760959	-2.83092144218186	7.36748704851662	9.21670471845016	-2.28431469556896	2.783304573581	8.16196351950849	-3.06454398104774	0.459601799960642	9.92362266906529	7.71635848948148	4.41553542142459	7.22817982073338	-3.69554493730036	0.92566082635641	6.92497288193848	6.14194666353598	82.25	1	2
139	4.83698042997494	7	1.28394333571661	1.41171545868311	7	2.75573789388238	3.65366699828016	1.76380774378496	6.46777518120947	1	5.01514812404963	6.75191431408323	6.27444852704666	1	3.90876848719626	2.67861017253102	4.49953786942749	3.68616922975478	6.0073227630132	4.90969207321442	4.35205941906127	7	4.87523113249088	-2.60531669895476	11.1529480696672	8.56844309857785	5.49336907903672	5.88067401243908	9.44703426178396	6.86466713008987	10.4622510876074	5.71620744875425	-9.51010515872547	2.62063293725521	3.14586914335088	2.39056168352936	-3.13635395469285	1.48591984067155	10.0922318559694	6.99918391854031	-0.85848267660749	7.81311854890435	-4.63332374825784	3.62210498568442	8.94618091841333	5.89602648526293	99	1	2
140	1.25441434593652	2.3466995603589	5.59604751422437	2.41785814354148	4.86521851998916	3.42281101994673	3.93633414262191	1.16123394101901	5.46918260679799	3.35229444091215	2.51611671619854	2.45853957033262	6.83046215847698	4.09954836891641	1	5.25406766721949	5.51667294758803	5.63991123567217	4.83786460137181	5.00569365718519	3.11941330024201	6.52820881432344	2.66044662727249	11.3397391880046	6.21175429862164	-2.17714708218705	6.53393181485985	-3.47368543474402	7.608743580627	7.19159301250386	6.17851458136038	7.36094573523658	7.32273407611702	8.20616980572505	2.6957412580295	9.36283129564361	-0.142564630118234	11.4989585910035	1.29468798069512	-0.789742281262947	3.43000155924736	-1.26783195932062	-0.25122991304785	2.79737032431461	5.66581746150334	6.07488085891588	87.75	1	2
141	1	1.48886410043844	4.06652777977887	1.10363373165292	1	4.21512803619917	2.15819439120959	1.06708738525752	3.90868194365883	1.80012144279444	4.13974759620914	2.30873211963036	5.31666448782667	6.67075464568091	4.9274641903271	2.78501627271495	6.46431135050279	2.34348601082628	4.19049434156812	4.09743540848445	3.52529018438578	5.35999960374679	2.70902923984654	2.99806295245772	4.50170041144956	-0.0582685261833669	2.07895295456004	2.92106782363807	-7.49279517326522	3.62518247798271	6.47949489233215	6.25498391788326	-0.229025059646229	9.95189723045049	5.15677167265785	8.13228560668248	0.900341359187137	1.86202927516009	8.19855540331655	5.82849808843236	0.264042275963523	3.86081897566978	-2.12224421418219	4.0844857094286	6.52056226760457	0.699231439983976	84.5	1	2
142	3.48787505382633	4.15452171168039	6.96670516123825	1.82870412492026	4.09573731881027	3.18146077429418	4.04369279117483	1	5.61025240609261	1.25558110265234	2.58729548369285	1	7	5.34713294645201	1.66633300232855	6.34838917635779	4.71754096072061	3.88321081597904	7	1.50027208312957	1.7671774562999	4.41916030052393	2.90512086070571	0.509164710609373	2.83323523884392	-2.30610101702556	4.6036867483238	-0.0183846828889029	9.70539440234349	-0.586269043909293	3.06031696539923	5.5642228605778	10.7297719612628	9.23755259346509	2.98562146561348	10.3578543689174	-1.36126334981884	8.79669652359365	7.93354342846375	1.91099227521009	4.75484499188835	-5.91028393669719	-1.51731933318253	2.2622227622848	6.80591569879623	5.12060109082464	99.25	1	2
143	1.24047196710633	1.91197316315261	5.27378213492127	1.07760302069876	4.88800351962322	3.84863411235755	4.10929985603379	7	6.04530166677638	2.69094603420781	5.39446677315156	4.10575389551566	3.39806891821585	1.72587624258692	2.56872264441973	1.60596620318299	2.51597343801404	1.73192881169166	5.01506723010847	5.31527107739823	2.25088836964814	1	6.14411450465312	0.861331166432889	4.6037171901649	-1.98777816778267	1.01577781308601	1.14536776489406	7.47599856177161	9.46985331506953	2.72173766634053	4.50051489752681	-8.73381736533346	-2.61997806291529	1.11538935218321	6.61954536366323	4.80491111687383	2.94944693583615	9.12675255005695	5.12028295797803	-0.0550259189330941	3.15854591468897	-5.81528903524344	-1.98307441243059	6.47050661398691	1.33754110636959	77	1	2
144	1	1	5.67095358507436	1.31058994955863	1.53620668254935	4.6530243679015	6.19775801414562	5.62809269105535	6.29820763723742	1.95158180881588	4.04185567300918	4.4894496155329	5.54410031708555	2.28501233701795	1	4.7412758833595	4.58776747867852	1.33436676787516	4.80046326352756	2.68441094908826	5.86972850887155	5.39736252671695	2.58876087282944	3.0147662253041	2.16650429456899	-0.918949498484766	0.824637764156408	1.51804287470772	5.79054311737986	11.2129502471642	4.51191982138595	7.52949848084229	-5.41665873106474	0.12442591115183	2.18089787412182	10.718280194612	-4.13515499103847	8.21438115003077	10.2233955342736	0.163490571169327	0.555288771686461	0.439988004875113	0.954560670541928	7.19812037777346	8.21896741707217	3.63577571026038	85.75	1	2
145	6.73641397853852	1	4.45186699115843	4.99622405159013	3.89854972100059	4.08338600041683	7	3.61512597228448	3.23171864089286	2.05390655169948	3.87684790805719	4.3376997119361	7	1	5.28220373059767	1	5.46112482295936	2.81135334642565	3.8799018944655	6.7545051160444	2.09662753849384	3.2183839815452	3.43623826646572	-0.478026639875589	6.72670891348477	3.79120959941887	5.87049956057975	4.93930976116614	5.79287213254023	9.38533148346113	2.95626179165685	10.5298224221008	-1.66869351848982	12.3309695095254	1.46574590154577	3.92305624693821	-2.83275445966319	-2.03034484606432	5.62173510166351	6.37114704430466	6.5672900871482	7.3961914354854	2.85691152510308	0.948315169760501	4.00744630369896	6.36541556724273	87.5	1	2
146	3.2609165610225	3.80859350040837	6.16087636369989	5.08898507924087	6.31466287849978	5.66060208865025	3.96581389080575	3.17271008198046	2.7969589137946	2.71392401429621	6.02482188989583	4.07022970899765	5.07139900831509	1.19770437047959	5.79335100515007	7	5.17955326829531	1.2665524070578	2.84681120442259	6.36863497334208	3.28215255836899	2.3638965209859	1	9.20409471816084	6.89173697458663	2.25679390852179	2.59928561374541	-3.95785765277726	6.62271898069596	7.96357176435743	4.40294437401863	6.9145608704982	0.324947333395843	4.36698552614882	0.506760009745399	9.26384454698909	-2.89561906962506	5.44990103017246	7.90690077395886	5.79236482381997	2.50240582680835	2.41732419774898	4.05509971800534	2.27820807086439	4.19539355598735	-2.99124334112761	86.25	1	2
147	1.73522552501867	5.44468996934361	6.27132155407536	4.93777931501122	5.64657329443912	2.51628205951219	5.24299518446802	2.72084749372829	7	1.40718550338239	2.72887260432268	4.54896082030873	1.66418918604287	5.32509678572701	6.99235143685036	2.45041941705377	4.36478522802199	3.0435606911897	4.26781271030512	3.65896655456377	1	2.13303825322496	2.48958181153866	7.8636988438576	5.38434628273791	2.2000170501835	4.92185980392758	-4.72932585530694	7.85300403057998	5.68095124658333	2.16994917507917	5.77661253956476	6.16239015847045	1.05940902780634	1.7324604418139	7.15202176670713	-1.00274580906525	4.07057401276448	9.43665255428789	7.76766387562909	3.19369218671423	2.16449822358794	-3.4966245794486	1.7989445621674	5.39563989444587	8.45441186326327	74	1	2
148	2.47490725191132	1.7602199177108	5.523425022143	2.62838099719356	6.78317706798702	5.92269286050813	2.21605745659788	3.95478439621403	6.77801795991139	1.25742047840188	6.02750300544074	6.99031184387	6.65435912712811	6.16636568644161	4.94380538884558	6.07473688056236	5.99402014144796	4.44040276888782	5.00134545354828	2.92202678818552	2.37214199731544	5.68381272666879	2.07541120426522	10.1386191328672	7.26821082111917	2.36308923633517	5.28154437140541	-5.88537746318663	7.04994065084326	4.26875939015577	5.92467297749408	6.97621919620958	9.2708535846373	4.3974081474266	4.49785459854321	5.10746307111123	-0.831933474364003	3.7691800308335	10.3247436069929	6.45276198628148	1.59461956213476	2.30405953460163	-1.29773365765295	3.32326564540409	6.78482420117847	9.39233023330873	104.75	1	2
149	1.06371687526117	4.69874177710133	6.00601977439353	5.99558598063982	7	1.08691416971169	5.88957008387499	6.84473446005253	7	4.21245006607064	2.68026695939185	6.24470028828228	4.28764397973153	1.71684503664388	1.48982058052049	1.91948363952206	5.52523535137334	1.52425969354168	6.5026103735122	4.0892139515759	6.92840489450068	5.92180582185981	2.24528776735058	6.98308886441942	5.40455375183738	1.65422978628157	3.23335479845333	-4.87307033863698	9.02361762264831	7.62079697144306	3.48633073403116	6.1236991723631	-7.27803365647275	-3.77065485927445	7.32115650391778	8.01661169660427	8.18026451863165	5.27116206932595	2.20731223372029	4.87080294868631	7.69754203100865	5.79313433805475	1.49886382168221	2.02427563416249	5.77411236493618	1.73119541106585	55.5	1	2
150	3.64218784059141	4.44721561132259	4.61560008990987	1.4539420106565	2.58741701694551	1.64031907496439	6.6632668728686	2.54560560070865	4.16584636560794	1.21234817111568	6.19883873219662	5.89717950862387	6.38823028050517	5.8174332016761	6.93654532330624	4.02500766027064	3.81673983634368	2.07479188605188	6.41620056133096	1.94583210230063	1.71747605497329	2.00749453929807	3.98608657113101	3.36496669049967	7.10220876690653	1.28156854659994	7.74892620332171	-1.41128983059439	5.09054942197499	-2.67038685959824	-1.74005766854199	5.24201785559543	8.55773177705433	10.1858919635607	2.59703013490645	8.07549621017298	0.39077234096164	0.881787377427103	6.2143037272229	3.92936993828127	6.17843250461148	7.25619665611503	0.512318322697878	2.06724639806497	4.37922005586624	1.13394879707757	86.25	1	2
151	3.92726384674475	3.76388271122237	6.90831716810967	3.12688287511641	4.33030868672867	3.12883409518631	3.11757872130132	1	1.94095253097004	2.94247443837784	1.28283793780509	1	6.01370266111939	6.9782278424746	2.2072332366848	7	5.04482972558859	3.59981739693368	5.59451268991832	1.26168367464053	3.1864892677653	5.19978050380976	2.16686186072058	0.41249046886696	3.50751996585605	-2.87030208721867	3.90825905147711	0.0782707923845427	9.43413614825946	4.04407545434852	1.25631182413112	7.1758856877787	9.12381824580089	0.998593798864116	0.913263087237641	0.94805631601961	2.61090766002913	3.04093482733148	6.58624801275935	2.55173168697855	4.64287884683007	6.51538556535017	-7.66293271026492	1.43661960384916	6.70222709361433	7.487292776528	81	1	2
152	5.92376462235622	4.12965475870546	4.14999965863954	5.09529797578829	6.24020814456754	4.7148862394615	1.08393237191708	5.48142330729093	7	3.53507545308605	6.84613606151569	3.80482232854722	3.32385082276512	1.32861903369588	5.01598325755813	6.11533197291471	6.1289195316201	4.97160798854433	6.34962212582287	6.73414111290298	3.89460651728521	4.57094877576408	5.97212185770116	0.0326028636238708	4.97850171145166	6.38511913505338	3.65054310530378	4.04438380919143	9.01907308610224	4.25379044340387	0.231951593790637	5.29831432902405	-7.36961156367811	-0.0168746350718058	0.470806128199565	6.0885854252521	-1.93191332240885	2.56284011982757	6.75658013109274	5.77361842884904	3.49017011324938	-1.5093904971142	-1.57620498841187	2.74744934535885	7.18605944347744	6.39965975046766	71.75	1	2
153	1	7	3.21601150571518	4.61565497569037	7	3.01393233812007	6.82635793063663	1.83588672660592	2.22793462923999	4.44228946796626	5.42526225084846	6.00879046705601	6.68051544447967	4.55696011814643	5.46707963232782	5.82768814699892	5.8349309064652	1.56817220534012	5.52714618460016	4.55244981777009	1.8000550627485	3.36168214454596	4.50488126615094	0.431729411182138	6.03662765429649	7.13502789158044	6.27392143629152	3.62858672445138	-5.99843424881711	9.17853285490446	4.11503632892943	3.84186734906143	-9.05725599312128	1.22658767799446	2.317565711384	1.31977516734893	9.19311432415314	14.0799800704544	7.0363053076717	5.38487129748056	1.94335385975282	9.14037421013137	0.281894026696891	1.10674611243706	5.82031761970231	3.16149201319563	82.5	1	2
154	2.92908438000154	5.17682023371537	2.15366435199099	1.6820103952373	5.16008462534895	4.20296331185084	2.84191771162622	1.73759265355014	3.8624797900187	4.80050592363179	1.91855575584387	3.7436996554569	6.20055497242867	7	2.91977087228932	2.61660261512226	5.37488526494332	1.49528065273316	1	1.31846912750478	2.72474743921635	4.68163480308758	4.03107147511277	-6.08126133656416	9.26492675484363	10.0677093543199	6.56213652613147	6.65026053321484	7.3086991479535	6.15481704141823	-0.147515403789848	6.22530700579354	7.13376907619994	7.6691480388998	3.08649967852217	5.44678546970871	-3.56767086485116	5.64097599092306	0.239506349820051	7.31971227191692	-2.0976372376722	6.72674534214991	2.69510772238931	1.43164159875022	6.20843499419822	8.79061125773927	70.25	1	2
155	1.44876631498926	7	1	3.21756826772047	1	1.35583429514863	4.10400410739835	4.56167887286388	3.19545175214602	1	4.54646318895901	4.17608522842085	5.0920160159773	6.47426281138471	4.1605752978411	1.22307219555689	5.12075849577917	5.60655358352392	4.82528909660732	6.15477776223979	2.3908240979587	5.39174888451995	1.68609259544276	9.86880553990864	9.90658710041916	2.21405015825021	6.33328468502727	-0.371792178063532	10.118684826673	7.28098033867827	7.5276360941572	7.16610782660774	-0.773265653364005	7.44980606098255	6.10091920946432	7.32144885589759	-1.68390678341056	6.42618839099315	0.519683662805351	-3.96274578468167	4.09520804470051	9.14651323283656	3.05739800276388	1.50663448237417	7.44849312902322	5.57247383401073	92	1	2
156	1.68730070100739	6.14748713679509	4.34311095916631	4.85834732815048	6.90132109367473	1	7	1.51087865696448	5.33204428172636	5.89692897532166	6.25649613939339	3.82364944678038	1.7424418682619	2.15735190444569	1.45975257822026	4.21777138610534	5.95707274325836	1.8095621690253	1.00057647082828	2.3573395322584	1.94277873940416	4.37027145212051	2.65820039101438	-0.150045052155789	6.02421215158558	7.4045809140164	6.28651140385995	3.813098446683	6.25641488857664	-0.834172801968088	3.35069161596886	4.11019832288951	7.86709365217345	2.85134160744492	11.0781684840149	1.88959862394656	1.05559238284118	0.674757029819526	4.84783449590701	-7.35134760491832	3.3914811824393	4.06837007502028	0.819068941748027	-2.67874943521574	6.49704415653195	6.94364752808098	88.75	1	2
157	1.39983394107935	3.92513781115529	6.59964751935089	2.67221000389822	3.92477568962765	2.02962533406546	1.15837386682688	2.38101595199857	3.91185356221295	2.65038456711034	5.02784044018416	1.71450538472758	6.02315673342669	2.60733304101851	3.00028966176415	5.37956439073266	6.08815649839069	3.97058355817664	5.19018398919807	5.29104329156434	2.1382946792201	5.62451000258486	1.81206582331221	0.496841990724944	4.4394178301717	-2.14323232989363	3.30928551687494	-0.14561880692345	8.06785534477107	6.44660832122236	2.1527297279147	9.87413919716056	1.8396206000512	6.11833012858435	8.81616964506705	7.39387228978468	1.46585771185286	5.29291915208717	9.31329419294463	5.5089347676215	-0.6268945088687	9.41334005661924	5.63011864367535	8.32060294623357	9.13590227579161	6.88953952651193	83.5	1	2
158	1.38054941273832	2.28902702283555	6.32979070546828	2.13799287412741	5.08106819633396	6.08146421337131	4.02682610244524	7	6.96630579855583	1.762697908562	4.10796433931484	1.76672616496553	6.49577371234074	1.4769315808915	4.22675928411258	1.82832971922298	5.18050292112322	6.44483890391763	3.26180595593324	2.51851677430019	1.11413206385025	4.29294537163839	2.46706870873723	10.1415375314759	5.54043781743028	-2.39190075161367	6.26203132216405	-3.55378275268914	6.97198179151496	11.5644199021076	1.78724167302128	3.23027052003875	3.39457962917859	0.410191718447978	1.33022260539775	10.5762449732271	6.18437468092634	-0.607547461240655	8.9667390243004	-0.340803717399556	2.43249827917323	6.7021013317498	3.10572537604842	1.65919158890023	6.11303715272155	6.66636683334538	74.25	1	2
159	7	3.19664312289586	7	4.28503280669415	4.96449592215109	4.56080658152339	3.0147638394325	4.67001890451678	4.69323177478098	2.3155691465797	3.96208786346399	2.75349284565451	5.93130361398004	5.48142671222033	3.80023034571333	3.49717292438488	6.76465936987872	2.07160922149304	5.32115635693247	3.74072834323334	1.94758148625917	1.98762864824965	1	1.86405586264631	5.18835006252477	4.86139564303508	6.121766428368	4.04299998312738	-1.8910094752475	-0.3606307171138	8.13945281497049	1.87294708001722	8.38583829749163	0.154338771901773	4.63891207176278	7.33882887601081	1.59840332392207	4.92959503439909	8.24272048313249	6.90148699831434	4.27345829731962	12.0796849346041	0.819788711530126	4.8629530171298	7.12608614280376	5.32630404277645	88	1	2
160	3.40849536074341	3.11481981797253	6.47263013736287	3.3387753713019	2.8361279815288	1.15837242537072	2.17685469148408	5.82954276685417	7	2.21334273195139	3.48588212875155	1.13844846202566	5.98464543018115	1	2.18076600397746	7	5.12291952419394	7	6.63525939193766	6.23380336010465	3.48206625493187	4.95963833941007	2.89017794459734	-0.0467354097656991	4.9809486857895	-2.27122539645661	4.59621155404412	1.90441087116882	-1.20806878463977	2.68569106649652	1.56391986651789	2.35575640450212	-6.45632649187074	6.68881580046021	1.57084465741778	2.84029573182329	0.981109810517525	4.91308273232427	9.73511285440586	0.266197043825159	-2.35411926495427	8.40128734598464	-2.55128184069133	0.0454935912586738	6.93043197233092	8.12005909055216	88.75	1	2
161	1.05488265079703	6.84455264448489	4.03323473931708	4.40340991679328	5.96737550708697	3.35769156718092	1.35735691637815	2.22049345791707	1.90945890073611	3.92874379408866	3.75485645337845	5.72124248391719	6.49160312733375	2.15486262176874	4.63512691504088	3.02157539601052	6.92553170690905	3.37439375117831	5.2531789806176	4.90043151022737	2.32712612656591	7	3.51990313033243	1.27399351147916	5.91109442850515	7.82288823628115	6.88413973798165	3.81822447689282	-4.90226532466559	9.31583245686233	4.59215634428553	-1.87019821641771	8.98355131870149	8.65018844806183	1.69567054535482	1.43292547237797	9.89341400915013	8.70736737509995	5.25674525981822	-5.25486396863115	3.3341423395386	9.08757817140304	0.44075902614619	2.00587408264418	5.44635210554256	7.14652545755251	70.5	1	2
162	2.5799669582917	4.76705449687931	1.98337591911975	1.91353957556052	5.62253297787356	1.38566184261912	3.21580373880848	2.81705174654648	5.17558530517636	1.99279135047793	2.18308753631455	1.60658138248855	7	5.73112238562123	1.43225450493028	2.17869679531956	6.38139444314928	1.3500008526865	5.54251393114658	2.87463311968249	3.70459198524403	5.60200175248855	1	-5.11934580635812	9.08226959052655	9.55416486770442	6.60046301890428	6.48791531179739	7.07701430894901	1.94719074394917	0.0513322435835386	7.53303749423843	-0.23556626314641	7.96945992451793	2.18757883665325	1.8354483190495	-3.54991496797411	0.481257058464121	0.0893548915502918	6.39892594165166	-0.75066389654485	6.25654759606564	4.19074886781128	1.10484593302954	5.74142475644931	1.3910298318171	78.25	1	2
163	2.24139058364511	4.70039351800885	5.94868541544612	1.48205037483986	2.4687446149733	3.82025637099906	6.66989072584284	2.67019163823814	2.63521389297509	4.35239448933561	7	5.18281216950073	1	3.9769689137248	6.24705666227814	5.96725299039674	6.17303646416527	1.67130015178714	6.10261078628417	6.54495976411651	2.94692832670879	2.20022625330841	5.32704139129292	0.369783490449213	3.48790765094493	-2.13535907885512	4.29419161591768	1.94537677048475	6.41827394117151	4.30480754522467	6.26389035862542	6.58340540058064	8.6217441834589	7.34927281517216	7.06805230883291	7.46915981733326	3.49182673815083	3.38242943176439	8.04217291197679	6.41903498808348	2.5550433157327	5.82438982055667	3.2056041902583	0.475784335046656	7.27926989385597	7.41960250633335	72	1	2
164	5.6893407676262	3.34548430241744	7	1	4.28303761831658	1	2.02359149366213	2.00975589869137	6.54758463319943	2.87973875516614	5.41694952320197	1.15526712262576	5.05981526446891	5.96020996265388	4.3794223176981	3.41031628937883	3.45009309506718	2.8147790492583	5.57855019222484	6.82170281538831	1	5.33331437284644	1.02304391808592	7.28177363628997	10.2962080876573	1.37514069660465	2.39108884393939	-0.844483288646742	-10.4057131827644	6.34464800697348	3.67506068037949	4.96046972776926	-6.09291640257168	7.66471058013455	7.59160559533675	9.80605820484831	2.92798343165052	5.25185581148167	0.752930922896118	4.71234083221243	4.50164616141019	2.88868587442652	-0.623737864825843	2.52867503418166	3.76435232994303	6.99898418480027	78.75	1	2
165	1.46582720006144	4.24718451131543	3.87856332250399	5.87993856453221	6.04787604921269	5.45645316895462	2.8309272065248	1	5.57095725776531	5.24552534568616	5.5758293856346	1.49575794886653	3.28029472722336	3.28102102547713	3.68259629556493	4.65317073230404	5.86062928953659	4.59218031355812	6.54879497242537	2.23493905093488	4.10570189183706	6.97468100286349	4.586006424038	7.64636401917197	5.74614536222522	2.33894015801957	4.13047648407208	-6.4995104654345	7.19302531878427	4.96312223396619	1.16553745889394	6.9019569728064	3.53040959169519	4.19144170796566	2.43629587548587	5.39359989598715	2.64569159150693	1.24693713893863	0.376873038152806	2.40328837586928	10.1615378774973	-1.00947329971116	2.70705902864702	0.771098098236188	5.45287049941874	1.28518285352143	74.5	1	2
166	1.59456274344057	5.32080099419151	1.66541238730266	2.49921598054262	6.86555958771817	3.60646839633512	5.29394835096144	1	3.3543883194921	1	5.37328379791427	3.7789003838966	7	1.95505401178539	2.95108167146156	2.4941444699387	2.65517614808649	7	5.16918397166589	6.99119912521074	2.12861759276604	1	5.7475866489912	-5.02626265969309	11.2212525838253	10.1940256383545	8.30338746896702	6.68890876476605	-2.62261881595827	7.12464160142011	3.66459697142036	3.14726779612124	-6.27492259180689	8.86773876102766	4.40137306123046	7.49761697540037	4.30856126091917	6.68656520645536	9.16437408940458	6.70178036020277	2.59201857540416	9.32892155759797	2.35817135093536	-0.967229030907781	8.2168434406353	6.80570998981573	80.25	1	2
167	1.79794068774141	3.73733247010573	6.54382916692279	2.38868142401454	2.97679997274431	4.30804255989557	5.80393675192821	1.96224922461317	5.1563196445624	5.64311398742566	6.53800286742852	5.05702542401222	1.1328401321263	2.46167586270362	3.58427942473432	4.59976453033955	5.92328424246339	2.68856657284611	3.1127677043207	5.80446300264654	4.07758240232971	2.27648746189686	4.49187369750809	0.304618133548949	4.11010154751705	-2.62179644053429	3.60763845217677	1.71622573578363	6.07900782488736	3.80077555685701	6.87917841799338	8.8870053801897	6.71046647395666	7.77397549071107	6.13135994231409	7.01523344703591	2.93067944643232	1.66208188138958	10.3047183223043	4.75194018984701	2.97152832053522	5.76279422596261	2.69676395332283	3.23906142681463	6.56521591416405	8.02796612725631	69	1	2
168	2.50268234365125	1.4448223132495	6.77065928360063	2.8479001260264	6.34700532644553	5.44673650971133	2.55788658700334	1	5.87586349127798	3.76643400627237	7	6.2805884931231	6.76202359242351	5.34420794886074	4.35808175710117	5.93321958577924	6.11566276535586	3.93382323270199	5.37960598995701	2.08225726798926	1.49836492672894	5.14114731739421	1.08412580211823	10.6815175180015	7.90876663952326	2.88395890020116	4.55506693070318	-5.77212327562397	-7.19813283643028	7.02756538710166	1.00665573176374	3.96004590961358	-0.501940394057604	7.64951297104787	3.95876230971623	1.42694056628965	-1.35788868077875	0.270780806411895	7.82963621946394	7.23605480511792	2.73229986943455	2.07126837705412	-0.570512188777759	2.6131478111912	4.94188651990895	7.81831918784089	91.75	1	2
169	2.54697165250672	4.08337403514492	4.97419604548287	1.80201717445631	4.92252780109136	3.54838020680128	2.98595766021918	2.46101534410441	5.96780175260411	5.64333815748153	3.15003778434334	4.03237092827508	2.91847485332873	7	2.17141931135055	1.23667973336985	3.91118259200691	6.61049250850356	4.29621404201267	5.63801634308658	1.05436425642144	5.85441655205315	4.32747847521254	-0.0102813609168186	2.91248238312052	-2.22970823834655	5.05265520415582	1.097194313368	6.61842354704759	11.3676249665531	4.75309090037557	2.31527200150473	7.81259661011292	8.34917326405358	6.32049197792811	5.43063716137918	-0.730747962813644	4.77262126325111	8.9152154330959	1.90011952499538	5.04861223285516	10.4122924053303	-1.11615841488086	4.08447563390966	5.95954750726887	4.8281104522594	87.5	1	2
170	1	6.79311445471086	3.4081147641825	4.85977239273912	7	4.55733916380546	6.86317965248642	1.82716836755858	1.40240184248939	5.42935939208367	7	5.99313801226379	2.16823363517498	2.13119257050653	1.44859430068964	4.79276741778009	4.71095707373494	1.62444612061345	1.00525663635138	1.84915673708114	7	5.06676426419597	1.52721992605077	-0.397419687363932	6.10069622347577	7.34605510696893	6.80934311374491	4.3126171194904	6.33997412124387	5.63165771098317	3.42652601634556	3.70627828859458	9.48293187528125	3.88206805103771	10.0199653082483	12.8995715408291	-3.50671789059175	2.58173157141242	6.15419149051572	-6.45451751257311	5.34196930714346	9.87768713754867	0.66351443066083	-1.52399839290056	6.89444701494417	3.40407578640049	61.25	1	2
171	1.58869849364011	1.19299368186242	4.84326537751527	1.86968074969282	4.22594961394009	5.91306602126937	4.13912853770322	1.40929160908104	4.08379216446144	5.4859888338611	2.77741365364124	2.63182970048885	1.49803174454482	7	1.43775322333828	2.28868104612655	5.75426685693448	3.94039613064272	7	1.30087344126836	1.20958587767239	6.16985323389307	5.69334642501892	-0.193522190105171	4.13708725909191	0.35117135383881	-0.363529455486499	-0.823527421210396	7.18571004725403	6.19867929680676	4.1542772790524	9.40367365438641	8.04801223879504	7.58616897916038	2.6977638587195	0.37440682285339	3.33813775074021	6.08994683071966	8.16678364967156	7.8693021678393	2.39083726238397	2.72379418483759	2.3976553867576	3.36737050345706	8.23142945799209	6.83189929353947	70	1	2
172	2.80712443934501	4.25504305166024	3.30765774666264	2.3722328677401	1	1	3.17086475736014	4.31843160426385	1.61937536105821	1.57734853459768	5.37530233883053	1.09905327123695	4.66749342321427	2.72044105759077	7	4.87333315734785	1.77922985230592	1.22262633911224	5.31477502009681	1.99054103666144	1.21407767279954	4.90806696139735	5.59901629454532	8.91506300178289	10.612359471948	1.61791265415998	5.88040960378874	0.118787733297297	-3.7866359065295	4.01083046612514	7.46792280859987	0.837350851171596	7.18232240153333	5.99370389382123	3.42395986346538	7.73434291146712	-4.13721539191156	2.87120892772767	3.35553060870425	-4.31565035182894	1.89500650960791	1.26312180796288	1.77707999468156	13.6563563425924	4.23756018523978	4.01478917745724	70.75	1	2
173	1.93812976096116	6.11476527154782	3.94654712368353	4.05757924706611	6.84074052924238	5.19655425146195	7	1.34980117351692	1.21224318147167	3.51595144571388	5.05330030035525	4.7623575126552	1.36055950647351	2.86988298507775	6.98175520176064	4.45801431430033	6.04497964616474	2.15055257953412	1.46343074624759	1.69748331788269	1	6.76642086378466	1.95308297944344	-0.44777762237288	6.03449735622356	6.92665408732027	6.64321302243182	3.30237721356942	-0.246370164029482	-0.0157211926487847	7.67280312745826	4.15214867385092	8.08275176860885	2.91504044227261	10.9646399001504	0.655592741710764	-2.67187988993229	3.75583503556439	5.00422413903281	-5.87739990122482	6.20734321503417	9.97885860491639	0.695781138811906	13.6409438335098	6.69716704136981	3.79107202745813	72.5	1	2
174	2.09497957153168	1.11040176249717	6.04265342093199	1	2.56687445253922	6.18114473178215	3.65845707368666	5.7972228156191	6.9481345537918	6.43734267969961	2.17710591098236	7	7	4.99597439082863	2.42460518391305	3.29544077563218	6.5602522740435	1.19692252417294	6.74068574623264	1.56282208019478	4.38344879755726	2.80693101095436	1.69930799320218	2.74536692030975	2.30966238592175	0.411523674466269	0.404614185858558	1.45010116891581	3.06765147764476	-2.13033814831474	2.42618192118656	2.70560279081517	9.59273628018674	7.96975703598439	7.58551939654505	10.3248011611347	-1.17173528529126	3.04083215755436	-2.30958839103749	-5.67091812626967	-2.70754747366854	-0.375483061114286	-5.8171943476002	1.74079296562997	9.35971479881743	6.24703038494639	88.25	1	2
175	2.11824358755921	1.54305735440503	4.02021498157981	2.08715986256892	4.804372942395	2.36991739235128	3.65277823604185	1	1.63362447267733	5.1171419703497	5.40738545338552	5.43456922795247	6.897666310678	1.89546492601409	1.57154327825589	6.6674217418361	5.94387993295558	5.96840694630691	1.55483147537078	4.02443624759587	2.50668104009611	6.37136021634351	3.69348824945272	1.14373437174434	4.12932869127161	0.701991091126375	0.595839662562871	0.278923147798245	10.4578398318077	9.80857160333942	1.88835838896301	3.60048582608687	8.09925877824321	9.47195187424277	8.98724362453039	7.97960135606417	1.45909561390196	5.89521813779136	6.9079227050647	6.12923507165271	3.79910256198511	5.11520988066832	7.80542740350091	1.00276164148254	7.79913625024523	4.50108713012298	77	1	2
176	1.60417049860365	1.9023075749527	5.20116427867883	2.31539308986228	6.44115804353006	5.72324011364295	6.05021006057644	6.81425638678673	6.18543721977362	2.07150572800607	3.81302142795624	1	2.74076863351445	6.06935010354582	1.07025663635953	3.88730203701345	4.61322794069535	1	3.72124559427887	3.35951597287748	1.51696808075528	6.82650731215049	2.83641037111399	9.18962891016761	8.03780635417936	-1.7781406030321	6.96600848078774	-3.93794999293472	5.48828871896957	10.5542260980603	0.451449188440468	2.8972305811297	10.7692881243656	-3.14260982195345	4.03895746208078	9.2647687222322	-2.49014652015561	11.2098196656537	6.14973336740697	-3.93093846099969	6.66476074599491	5.50130070899489	-2.51750448969588	0.00891617386797541	4.02905926472679	4.25357959309307	83.75	1	2
177	1.94908388019152	1.39863446232751	5.63283558347519	1.97335470838574	4.96392312764198	3.41608980152252	2.21843573288464	5.50351435245427	4.69544309008728	6.72194471147961	4.22997389781595	5.0831183903189	3.93721680930961	3.60145826102828	1.41852417213059	2.77116023134694	5.26128891631594	1	1.22596472268347	3.89249850793685	5.04911349275273	5.21357825347171	3.55006381729908	3.92132553238506	3.09098266803058	-1.07049518743846	-0.29154951198901	2.37327513664066	-2.14921091319796	2.51196248320266	7.81967728818369	1.51219918342209	5.73175781929207	3.96402719285962	3.62976685027639	6.30422123176428	-2.0299433974161	2.17939504947178	10.0967292471711	1.89154752167758	8.99755462368526	1.86441842267352	1.86638303543815	1.75127945776548	7.27544980739413	4.72422599982049	66.5	1	2
178	1	4.41920225794225	1.99473329276013	1.24456566254173	1.02354708474137	6.70351509995653	3.13507379637259	3.67187093783157	6.76022313900461	2.73515303261125	4.26169661927291	1.85603654931096	6.94137023539195	1.67571391177174	1.54894402273564	6.03984473774131	2.73198427437523	5.43285887517884	1.56043869517212	6.62160254282318	3.32589955599453	3.75136520824255	1.03309673765961	4.00398768033613	9.1746083187678	2.71329190609182	0.866679269652439	0.391018106306224	2.52684432056582	1.046417455277	4.2986408322777	3.14758399275071	-2.02121252552128	-3.27377415630534	0.608299411800653	6.95596902387306	-3.01730935348215	4.06384793591925	9.44497295467072	7.17388649479576	9.10572383005354	5.0623270833391	1.44355177230208	5.78357360111566	6.86599380085419	0.144178894315115	63.25	1	2
179	6.39576305007217	2.56944553317153	6.1887727503505	5.05962886339919	3.24115100593849	3.7773723715183	6.59225424054401	6.54184835462627	3.48379932441377	1.51219983339627	3.73490799232734	4.89919119750903	2.50750461430219	1	2.99508037040379	2.68242724381886	5.71007875050342	4.14928748086285	6.13209031131531	5.94469556134745	4.05619589232312	4.85566711085711	1.19261793324062	-0.144064825149996	6.88991739731079	4.43798216971381	7.63746928470862	4.54614948382458	7.65655714758047	-1.47648049669642	5.69792725307819	-1.18130034385153	12.6658157789122	10.9666693450199	7.92440397819017	3.15128807376281	-1.16876824649996	12.4759837787556	6.28507351978745	5.7840120288846	5.23640715650386	6.17408251145162	-0.147269640617017	0.324762424902408	7.21157254945363	3.63376539434436	74	1	2
180	3.48258947942352	5.41402353480537	6.61483581974161	1.94028156701373	6.67949905880062	2.24801535175139	2.20213995768183	1.55334567568083	3.85671570817833	4.55108158736872	4.78818572819205	4.12247296808765	5.9363883177125	7	3.9468120476639	1	6.43670816226569	3.94288709377421	6.3774842071909	5.81078798659318	2.57354353309186	5.53815636728361	3.08515239217009	0.129947265242266	3.18366097509275	-2.9274249801116	4.27346401246149	-0.279722931828053	6.95094146251738	-1.74829202490501	7.84743315390015	2.08432475116552	4.10551195271915	9.60940374425976	4.39337188753457	0.927956595907218	5.77772281837662	6.56311466400872	4.94881695829336	-4.61396962946181	3.71237355291739	6.85416374861188	-1.28138050695559	2.22254968048678	10.4241999928814	5.3545864632778	80.75	1	2
[truncated: 5 more columns]
