# Supplementary material for: How Are Mate Preferences Linked with Actual Mate Selection? Tests of Mate Preference Integration Algorithms Using Computer Simulations and Actual Mating Couples
Source: PLoS One. 2016 Jun 8;11(6):e0156078. doi: 10.1371/journal.pone.0156078 (PMC4898694; doi:10.1371/journal.pone.0156078)
Supplement: S1 Data — Newlywed couple and agent-based model data analyzed in Study 2. (ZIP) [file pone.0156078.s001.zip › S9/Aspiration Model Data/Aspiration Couple Population 01162016 002255.csv]

	trait1	trait2	trait3	trait4	trait5	trait6	trait7	trait8	trait9	trait10	trait11	trait12	trait13	trait14	trait15	trait16	trait17	trait18	trait19	trait20	trait21	trait22	trait23	preference1	preference2	preference3	preference4	preference5	preference6	preference7	preference8	preference9	preference10	preference11	preference12	preference13	preference14	preference15	preference16	preference17	preference18	preference19	preference20	preference21	preference22	preference23	fitpoints	sex	algorithm
1	2.82102873486333	4.59192512787811	4.86471610609478	1.18901094515985	2.8034451934269	5.30498401476626	5.22768177463247	1	3.01928033783377	2.44449469752042	1	1	1.55595607898318	1	6.07803220798093	3.93276076047706	3.81802614461049	4.44201057292959	1.85369659439187	3.14761922677016	6.75745617438731	1	4.34132402076577	4.30016054801119	-1.14531964826161	4.89575415196798	3.94636477806178	0.787675169707062	7.04624328017164	2.53016410223972	1.01949507967126	4.89448293750336	3.99715940006077	6.9669702472859	-0.707058262368893	1.74344672388989	2.84998229976456	14.8162979455543	7.06524727162786	3.84000405919531	4.2722078180619	2.58054983500638	4.43691218113531	3.82302255545951	12.5418317655768	0.158143990723146	99	0	2
2	4.08861109832395	6.90395445222538	4.48409686239808	2.41488537313655	1.06163218144713	3.9934076354882	1.60479500287378	2.04109875688287	5.98485226600397	3.33858601549383	6.55409451070948	4.53422200666474	4.76725797959708	2.24146720886854	6.8247319665197	6.45291716746736	4.4389527121341	5.74325295658717	2.4654370307897	6.6215439848891	5.31872131564826	6.50365507854182	4.53220694023227	3.09819469926834	3.98487847074156	4.07675469294968	-2.71259873063691	8.63511751073976	-0.43358360338846	3.10071129862383	-0.527994654264903	4.44717744391031	0.989235140807489	1.7175026751072	5.77789969603392	0.791058794689311	0.836446036104118	1.71906225952256	6.27746875024928	13.0956126977929	3.91615380678014	9.52582022627989	10.2832402981261	0.894674169928037	6.50583120755655	-0.100080003607871	95.75	0	2
3	6.72705005790212	3.35672623293885	5.91576059170024	3.68679509124351	1.15964115988281	3.27829634209496	7	7	5.99566433453541	2.06033568680656	4.76395142693531	5.66436797942918	1.72880114412021	4.21374274274173	3.43559274678193	5.38706075726739	3.90707675195139	5.73038599753573	1.06609911340617	5.38107859093564	1	5.70091995186596	1.36884321374471	0.631447281681374	1.0798122707337	0.417123559359174	2.44571979303427	3.54985112716948	3.78209423198851	4.62950830233084	-1.73813972487658	4.57348880125087	-1.28516531262022	0.581808119502946	2.20896087212421	1.67452858218609	4.50540520612641	9.97866865873177	7.92515211197736	2.97502209471189	4.00921093185763	2.42135499761613	3.14967671667747	13.0077048710544	7.92871086426996	-4.95331436674274	94.5	0	2
4	6.38005044165142	5.63442746618852	7	2.67398200740184	2.68532776559981	3.29843730722652	1	2.66225023736479	2.37332920138751	5.31482569172954	4.33404582808532	4.06484483732098	3.03135736486063	4.6808328954987	6.88013189633554	3.02974812229394	2.34785806766124	2.811928420436	3.64196925301523	2.80217894164977	6.0584361592237	4.31599896577096	1.51467252803567	-2.66983122723898	-1.59388180136452	6.75677749436756	3.23352776409026	0.988101879883229	1.08534072444862	3.36459024576122	6.73606293603649	-0.854639202693828	-1.64505819692475	1.65029581939468	3.00894019537815	-1.1341760212581	8.34038664434082	7.83341581429054	-3.16761216810001	11.6982774503017	0.926577025978782	2.57472547508739	6.6315168011576	0.230564899302236	7.31823308144532	-0.270923865983767	102.25	0	2
5	6.58685549178811	4.97296975218313	3.84278536767583	6.86754873316248	1	7	4.39462588843358	1.20067967977922	3.96690345525239	2.15659820240788	6.67787677196281	2.88815437606433	1.99862034548225	1	5.68894783095035	4.00160923955115	1.4381454048016	3.89590156558977	2.14975552509198	1.6319632258834	5.82122779036575	4.00989329303981	4.23887951227727	6.29398140656758	-2.34794217930395	-0.641864516263095	7.42310496138755	3.84616965145045	5.82964563981537	3.58283065949063	5.87621596825378	3.01670619948145	3.12228109681243	9.34683192470087	-0.417672265019893	2.27647042101633	3.94832233063433	-1.04622968573254	2.76222412365038	7.70798249001416	3.52620981677084	2.09863187162439	10.5990419490473	12.5905342699139	14.6865918038148	-1.41774887728223	105	0	2
6	4.3302255039957	5.92214773820261	6.39215790156793	1.09583144716231	2.53455556793905	2.17380620937992	3.50677113966316	2.42437504897902	2.59506551955511	1.97299580306777	4.41259332729222	1	1.4838309534539	4.51690204563845	6.34588878118943	5.96098886679953	4.92576156246075	2.49274487252873	2.13054178700501	6.61004254027547	3.47929804537909	2.55182103576211	6.24912155020361	-4.77571634139688	1.00232044661851	0.283659311847138	6.41287320665157	0.254837621144472	0.121946644006048	0.49437369384617	7.16285581996207	1.78748757698424	2.52775160872419	2.31098960138108	1.25261817551304	1.69298138871974	2.17225573336598	10.2563269227613	7.33730604723786	-4.42847450007212	1.18587056769842	-0.915455221606332	10.5231582619545	6.1424580889596	4.9280237824321	2.04072405507525	96.75	0	2
7	4.6175277567257	3.61673435204457	4.43204790041544	3.1615694552514	1	5.33631404044942	2.78244355526722	1	4.20305228901456	4.81439619036749	3.41887867193644	6.93792275029127	1.49686636902304	1	4.25723775226334	3.51070238057475	4.1439276044749	1.91937078902711	3.81145115331541	2.86704706274603	6.87660343497997	2.71412976891205	4.08317551061426	0.966535059183896	0.996002748220015	-1.26387079685888	5.4236115609923	5.69213519047021	-0.658457121476179	4.75022171896361	6.33952279953085	6.79463979474735	-4.33678496967576	0.425240876026549	7.67690637664577	2.19475875068862	7.81257248282379	-1.660984994323	3.79782962490171	3.29679780299339	4.3191458284525	-6.09514204627874	3.8837641381593	7.48799841750785	7.33256031927476	-5.99681992781048	96.5	0	2
8	2.69172707641965	5.10472103371167	5.54546273284797	1.94398132488925	2.19664787008236	6.58331583346708	4.49458199899211	1	1.41793392291445	3.92258567138418	1.02432826446678	1.49717546061236	1.9215432487756	6.60258588013863	4.22041554078868	2.97196801014549	4.11123248773245	5.90432610531958	2.48350319812443	3.66567827972332	6.09221716634349	4.52199321555488	5.90421311594584	3.2637937398879	-1.70123017371392	4.30804028991691	3.40143177809713	-0.818662249222845	6.97663162456145	3.71643155063162	-1.36356572724057	3.20789796158863	-2.31880215887534	2.44079789366138	10.9510720619503	1.72398331450103	2.28809122526921	14.2368680894922	7.39077251275051	3.89083827247969	5.00281917597682	6.47392146346198	6.60579945147482	4.13286962991381	13.8756049657565	0.358498079072393	87.25	0	2
9	2.97189745782646	1	5.65743017536377	4.8596509232215	4.14090612190475	4.9607018174988	7	1.12807171626994	2.51826419824728	2.8716750401795	6.38961914805811	3.5386987471675	1	2.47511215184779	1.56455227148285	7	6.55715931093274	5.76724717788091	3.10676395285216	1.10069301803488	4.39882332809878	1.34240808505948	2.66393249789272	-0.0696505887082893	0.614574875569166	3.79319825946736	7.86463383377697	4.65022466953975	7.1125085617425	2.76313759515439	-2.76802564232161	4.69329130857751	2.29420521944336	7.39915408979233	0.0411054749656026	1.57680413353337	2.2991958760836	3.66024260820686	7.32621120358967	-3.02141465480166	7.79852375586383	7.2785405081888	5.71815066318726	-3.62914718018151	8.13606810367475	0.401371279795195	113	0	2
10	1.95688560600505	5.64349196443523	5.07230903379729	1.01096734758905	4.52371749937291	5.2428034123662	1.01721500963445	2.9695367265835	3.25179789232043	3.04447311916617	6.95883673431535	4.193600895321	4.26189744861755	3.6561343051735	3.87096636456547	4.97518975398391	1	2.24975688920488	6.00521470871426	5.715283268286	3.15557485141105	6.50039427501366	3.43337339631822	-1.27539250142489	-0.11425104329834	3.16318927969193	0.464592636384931	3.58725087083349	-2.08181791848886	10.7069203200444	3.79609531872261	5.84919427478897	-1.13744802427745	7.91587603137982	5.80636757505302	2.46017843790338	0.705171550507358	8.84674047535486	9.71128636382075	-4.9132553660303	6.334490701307	4.0797822771874	-0.27530945208592	5.52308667215243	6.51036947748786	-0.200286343165387	104.75	0	2
11	4.05205163120445	7	6.04801352032217	1	3.67185826098173	7	6.4701872491353	7	2.451002475129	1	2.42029169498206	1.74907571120979	5.80946708496118	1.05223924150392	5.47552973168625	4.88261797855127	2.31208263426511	2.32481099585341	3.76384965884407	1.3677209468919	1.13906169646058	5.19809426516831	2.7155225073947	2.31755992609365	-0.0588811531000813	1.53146346999928	0.984836413079293	2.42897354780743	4.52879107877569	3.42313852400742	7.19090165317215	2.13604244655274	2.95400322235417	2.15473310054512	11.0570610283944	3.82516714304272	3.05816356320433	3.47114978251757	4.84811262010993	9.32723160641004	5.60073165991293	2.85817201033741	1.7541928241341	-4.73110418124836	6.62394831131551	0.447972324028854	85.5	0	2
12	4.49446983368897	5.00633547002765	3.78012299093358	3.53280859035852	3.99667794187254	3.1059156792362	5.0123153299249	1.1650671968502	2.58202881772503	1.88925985499588	2.54430337928681	2.21265059242303	3.27858265314154	1.07022756860777	6.94716697233525	6.12281319633517	5.10048793358542	1.83569568787385	4.34648716817547	5.68491020580002	1.59335909182089	6.01720671814408	2.20424099934159	2.44601297809327	1.68848067551921	1.26567359385367	-1.49454415464885	9.59794906880722	0.13826217291418	2.8719786974076	-0.891506263941336	4.69895164766371	4.92922554406451	3.58104041594675	-1.59794654974505	5.74385895146567	3.05880726755693	8.07881312195811	3.7223361569332	4.64652800177696	5.59859679474177	4.59364897388825	6.45519939997723	2.27129305847287	9.5705814528625	3.06530720665427	87.25	0	2
13	3.12310543141987	6.95156101775207	3.82402765883893	1.74826110716468	6.84701920479239	1	3.91909717952144	2.26799542671618	1.48187766322089	7	6.96689674221417	1.43600664837536	1.96897072183263	1.60143944302805	1	5.85774992833398	5.11171465095985	7	1	2.19894551444081	5.20447875271853	1.43148350161073	3.08204603931921	-1.21797957224154	0.641594617065908	2.92323681575088	0.46814579746899	3.22437843857062	3.83834622557066	7.48164960166543	7.6057386735301	3.12834571622898	2.04980355405051	5.57634001450385	-0.506028059629494	-2.58119626490878	10.0496172421446	8.82998299592732	-0.463007274919916	2.48139423080282	5.16956968882701	3.62482899443541	1.69712663105232	-0.834189566480205	4.19320137775488	1.44063381793451	83	0	2
14	5.01647119970837	4.72981878912918	4.73509628150385	2.3043404726996	5.29175120173967	5.29483710368506	1	2.67225084709305	5.38116352454798	2.97894641722221	7	3.3448420945066	4.35770712462666	1.13200914992353	5.76647747393875	7	5.64064866542467	1.49100943938929	3.65267267351916	4.08150129779365	5.61819531659956	6.49564968663371	2.11508925150601	2.73304661335546	1.77801153670651	1.21216332864738	-4.45065560209159	7.68388059114017	0.104023044379708	-0.497494232927287	-1.80527886875325	2.88781217691019	1.82593809674332	0.425598669785867	11.8698405065102	2.5450520035157	4.54880783038019	7.39183179462896	7.13345409836623	4.28831031059211	2.38392335376698	4.99581364288028	8.17293570210629	-3.46023484817285	9.78522641965553	1.55680954572741	81.75	0	2
15	3.12887377829588	5.41163872412808	7	1.57913329390559	1	1.67797235513075	4.23357165039507	4.29450658064138	5.19960656577882	3.93032475532342	2.54039334815334	5.10806166641282	1.55310527690036	2.05408414755638	3.45776877109199	4.2785264091335	3.45458557795803	6.70619168298441	1	7	1.81906698278094	5.43483102555909	3.81704589557914	-3.8881356952098	-0.118472084923748	5.94454262874674	3.6025693146747	-1.10811840738784	-4.01105729213598	0.308629495580726	5.95384175526097	6.50580150466256	1.86468449866594	3.77094625735543	1.680233116542	3.3796055464263	-2.16298736046174	9.43148311521736	9.09420570427349	4.07501260521651	3.23317468343586	2.5086642837744	-1.09305827324273	-3.85992611408544	7.96521810845803	-0.830918727922753	101.5	0	2
16	2.70484267045443	4.44365986011677	4.11471964308686	3.78578352558455	1.57601536369665	5.90815868298898	6.94621726117548	4.88708418848602	1.45500241285291	2.85750851930507	4.98734405022451	4.78076726021334	3.91630707508685	6.0917447416519	4.03582466132895	3.2110931603868	3.41105543647334	1	3.73061417068508	1	7	5.91985187334107	2.57571249556303	1.68720062539498	-0.296570731859753	0.343738855115786	5.25787903440633	5.80867387796529	1.40304830371602	5.91718604343414	5.55087787583087	5.07451703620601	4.09783982660173	5.13962792646654	2.09515065055659	2.75533944919462	1.12578329395521	5.65757463807607	5.43530182615062	-6.08453710060454	7.15317830555746	-5.61381149694255	2.17747178491609	11.3084163324481	3.03267082632326	1.95447923205676	86.25	0	2
17	3.10359960056251	7	4.20568611784209	2.2369876853677	1.40484695765526	3.9685452115921	2.79841906606439	4.19473704925822	5.66629381955754	2.44559253780907	7	5.37048610923979	4.6168681882076	2.03009267666094	5.91927185858863	5.81284477247121	6.01801354383283	5.33835464361059	3.3676461088488	6.45325710228446	3.53448967050889	5.98389966720031	4.40516366735385	3.90728500265944	4.03369328380556	4.74722752944758	-2.73000634106318	7.2761485924603	4.63057839856565	5.22370146199147	-1.46708728259458	3.35504996951961	5.47225422676235	6.1184972629163	10.2071361219586	0.805475693172992	3.84128001831365	0.487608735148271	5.15369273237251	12.8345448829094	5.36567032210415	4.3634009617042	3.29329252017359	1.18565082642521	7.7354086945844	-0.754445171344304	100	0	2
18	2.9528934216867	6.75477766758407	6.03708270738024	1	1.30564521921563	1	1	1.15888935525095	5.50074401898882	6.0026607467634	2.38000824315534	4.61586346902107	1.30311981296015	1.32781705469324	2.88239178852006	1	2.83613979610809	6.68399718900237	2.61292275104376	1.35605246447135	1.98685705743836	5.34321247086173	3.58043208061425	-2.43727372421117	1.26046298434346	5.30293278326943	5.75149163602453	-0.419517046517255	-4.52564775810192	3.82405512273617	6.00564857361959	3.53387029865115	0.658365928790837	4.29638046951902	-1.80512760142575	3.12108664119209	7.2949527180478	3.76272178491814	9.36583879053862	4.88114630736223	2.06374084405013	1.45955499200308	0.201740813695953	-4.45053773168473	11.0467686337434	-5.99564954588788	92.75	0	2
19	4.38860492757242	5.71075315377588	3.40533443324102	2.34473197216756	2.3853975620989	3.54708790100678	2.22272899028384	2.39914122329943	4.05110248941228	3.07747150046266	2.18121286513492	2.50142299726089	3.47636450845565	3.30434448778618	2.68360951813672	7	1.06571163440633	5.40044757621296	2.01863827383312	6.8714817078126	1	6.63556084428474	5.05212257818826	5.45286182802489	3.90637928302414	4.19836282569321	-2.81943968731927	8.72887930517149	3.56853016062135	2.99842333799598	7.39191199456186	3.92580993384733	-2.10530194685003	4.80644199408179	6.43859774915052	0.404112696953686	7.51444792000972	10.2848999899606	1.77769104485909	3.90353007073586	6.40083878361451	0.666558755385635	9.14617366363601	0.133293286599075	8.23592393096424	0.818462580705149	78.5	0	2
20	2.849951893371	4.3562273041543	4.93980600964506	4.59276550327673	2.15593365427667	5.80516021938151	3.0449239675881	1.42884260191159	1	3.96595691491949	5.4884863812398	2.478659785786	2.12724844492034	1	5.5352709539066	5.93788541682836	5.75852358954993	5.05989623985004	2.92566716187544	3.7894156709678	5.79644492039357	1.22330462389693	1.278280704946	0.0236629427510565	-1.0482701928833	-0.753472627128906	5.23825658951308	6.5573234505152	1.49653559776656	8.46363084595812	2.08587177767866	-0.216019345169985	-1.01070448856828	0.169836261850862	8.89690214169248	1.51850136644017	7.21262560947145	0.926871900908213	8.91617091320339	6.58173745756612	5.09627470501191	3.2327543146122	3.49240573316682	6.16617347801547	8.27568719307922	4.22439076597932	91.25	0	2
21	1.79627517357059	6.22483755705767	1.97422134233554	4.15524195396543	3.94653396094429	6.24932502000912	1.66212325007212	6.8454780361748	6.35376099762197	3.07759044122888	3.3685353465501	3.33794645763653	1.32898660216645	1	7	6.27809132037333	1.08829719241382	2.59967971051095	2.83026356889897	3.30395193013463	1.79174091069323	5.31949955952054	6.12354660333214	-1.89941308708202	-1.68361651602133	7.51020590828176	6.34253952180412	0.976873454607599	5.47996506699657	5.5278438408497	-2.18248123649937	0.968050763397588	5.28439846475568	7.34743820395531	6.33097016495075	1.53866613487727	1.21040743055194	12.556696498698	5.29551086994629	5.94382527912418	5.86383390526732	4.22563219481727	6.40080313181328	-0.670740314471355	5.70266457465113	2.88008049002275	107	0	2
22	1.01315333036398	4.66437599388957	5.71286599437158	1.1525446630384	4.60931733264133	4.27386115997747	1	2.53039156627911	2.44212786269696	4.2572581241686	6.17549135297948	2.1548752204874	4.15074599963381	3.84388106500398	6.27301672414197	7	1	5.23097249471411	1	6.94265643205932	3.84161665937208	5.39277294185585	3.36596905983122	-2.42873126460061	-0.0106312918441587	4.08864763270446	0.808682697171917	2.80858516250128	-1.6178017062251	11.1165134638045	2.59285802647734	6.93288082878059	2.60303432332855	5.42986104660993	0.139203791385954	2.77466317483674	9.85774779731359	-1.00062446009534	4.12109778915082	-4.75457985819001	5.27037225782663	5.01082206977446	-1.37006332805479	0.170241852166481	6.57743392051958	-0.143420823807998	80.75	0	2
23	3.02105698265449	2.81064778698705	4.78068948828945	5.7359726646135	1.17899245227812	3.74357610949975	4.6409991499399	2.73236995616602	4.75773763122644	6.98699662852679	1.81914066227715	2.71092219512304	2.21491479361095	1.63926751333939	6.76422325448141	5.70258831349845	4.86793835271444	1	7	3.35030693789351	4.44761953307689	7	4.60474440871877	-0.44763220368451	0.293673057897149	2.85811434813573	2.84240802179675	-0.705582958205944	-0.469382966651235	2.62497080215285	5.69733763003388	10.6897151683871	9.63899615268953	2.3629995673855	0.646645928723402	1.35638432307787	4.14051406656547	1.63225268809175	5.90489429454429	7.99148405443293	5.65119433027591	3.71397973042403	0.75407147632076	13.2601004865141	10.2137644378336	2.57477825913624	83.5	0	2
24	6.13924024526758	3.15685569758066	5.73067196060149	4.83572550492067	1.68913181612824	4.1644603938274	6.99536191607472	5.28727564184583	1	5.0949154599675	2.28203541866231	5.80165077841649	2.07604814281622	2.95054655958698	7	3.16207888021759	2.45491921524372	6.32165774887404	4.19305115766119	4.44619996295742	6.49112734726943	5.07649620778796	5.93946362364325	1.06572735728663	1.06409029891476	-0.622324376719128	1.96541896307521	2.69049151226619	5.10037559335324	3.27729759405832	2.3955426733682	3.41258421033971	5.8863819057899	7.86991385900871	-1.07028074693588	1.07850170883567	3.92475837233082	3.92783333755842	8.63108550904765	3.08539252913805	4.94533414176815	3.41105519308198	2.13236372590551	11.7920374528557	9.3734026454703	-0.322422226347082	88.25	0	2
25	4.71345987076581	3.98880314697155	6.8697730861817	3.95655430212709	1.11664752983877	6.32039736061825	1.03752414563403	5.27212476324545	7	1.83984128727009	5.80285822175272	5.71926923710136	3.28977621238336	3.15824236764891	2.9782128596767	3.89081379816354	2.35427417108936	7	3.33076361289092	7	6.74589245745272	2.1031604963599	1.57017637067719	1.32307226740807	3.10085378770507	5.25880034205695	3.57955667969154	1.20004456769727	8.57469166376293	-0.945167567915286	3.88246150508066	6.14751114265837	1.56953683690328	5.05361858457537	-1.38082837481239	-1.60776643325998	0.340276157034284	2.01112934507963	3.83319248071779	4.84744225654768	8.7652517035457	0.418628338122819	5.59931791936331	4.72116429666916	10.9360876391624	3.70071190615336	90	0	2
26	6.90429271887684	4.3605074963005	7	3.95686357672922	2.15563290570894	1.12491337848248	5.22401197010664	1.3484916988765	2.87010477919954	3.389585503736	1.94753517958081	3.74487245740589	3.11841463319282	4.57668295335974	1.54751139908854	3.71397610822509	5.15104827048684	6.31178837323088	3.59396747382709	5.61435080955752	5.03669116227634	3.36504632548667	6.32967543936093	2.01964566997987	1.13071965152161	5.90483668578871	3.7729026507497	-0.669765170133615	1.42734849405503	2.88547007359551	-1.25361283055449	6.13068283859303	2.93544506738895	0.736852105935133	5.86128000668162	-0.896734756809058	1.86276615634048	3.11266413256016	5.91050198350513	9.12601277117399	4.87128869958572	4.12696889814482	2.76836149089697	5.31176368902933	8.98469056950994	-1.24922636216172	95.75	0	2
27	3.82725165377303	7	5.10118985384596	1	2.61084591025195	3.05265976587411	2.6415637285008	4.38935435210653	4.20065165427491	1.64299083717685	6.57323296682075	5.07165603471802	3.54355625842173	6.64493323704772	6.6125751016265	6.28385263208612	7	7	2.35239650927929	6.87985583561605	3.74178172276129	6.62386644212242	1.98515836592035	1.66646369842031	1.89078597213066	3.79139661221452	4.30684260704572	2.82045735805812	1.69713539146723	3.20307810498197	3.53851516736001	6.6894045094928	7.82313924067661	10.2221124756671	9.87777243196624	4.75987394406947	1.62865352350312	-0.440244508662814	2.87473397904506	-1.14217155986215	7.84497418997248	7.51071857860584	6.28401964964264	-2.41335165903621	4.95269947672914	0.988375609691516	71.5	0	2
28	6.51464816931096	3.02499228644488	6.7638852955867	3.68810356985341	1.74817052334564	3.63356499937408	2.09638282320732	6.98834781976921	5.31789713349007	2.72847270927079	4.79628491848806	6.19478517563132	1.6202520341529	3.75881240880191	6.26456942118007	4.099887051291	4.04305833252651	5.606569577369	6.36281514485464	4.53713307350725	1.1742716359637	5.0024938833986	2.93768091933405	2.10373076287584	1.42148232399402	0.694426407484624	2.14925157411739	3.34546636247161	5.08340198934551	3.77368169638929	-2.01780255218724	3.81429532416626	-1.23222887432136	4.25013830269955	-0.977028181804746	2.55795408743405	4.16213644212377	5.13847087422263	7.97829908527574	2.2616506027667	2.00523863411166	2.63765054552457	9.72047580570457	6.10690200220561	7.98517595496257	1.47509512194371	97.25	0	2
29	2.20935268946132	1.39594415152871	5.39364366714482	4.53372965007407	3.74236739256107	6.63840716220703	6.77156064760359	1	2.81801627955843	1.48451522033683	5.75553310792706	3.13938738499861	1.1725691846919	3.10528830978585	5.41156571652866	6.11010157246849	6.3812213190055	4.85240467515544	1.67968888072352	2.96338035931608	4.36675410291925	1.17598339752469	3.53666443873618	-1.42446279781616	0.790442437224509	3.59945675136975	8.4405875311567	3.96890873983615	1.93948838493762	2.65006836512368	-3.21301501293875	3.60554882010618	-1.32093908176609	7.70910235881924	11.2668557276004	1.78646820126969	2.58342116935541	3.38630630841106	8.25385427336659	-3.21056161696156	1.93869427726301	7.4202220069704	5.13439002517413	4.6067788903521	8.33606347700404	0.284237648317882	99	0	2
30	6.48382285584314	6.33771163573583	2.87673222027972	6.52870964818398	1	6.51555754087111	4.02466693782711	2.24600697524228	3.52611579943068	2.52897721807146	1.54556015027243	2.76018746267271	1.22827708002407	1	4.92189759389989	7	1	5.6176030656794	1.86355693711299	1	5.234693799095	3.67599097976869	4.36966644013401	6.44250734763412	-3.37418968939088	-1.15442999448572	6.28706723510942	3.69707947206411	5.73514562337937	4.26563210276199	5.7268066160314	4.65588039238831	3.8250941823246	8.53920449655733	0.0851712825313305	2.95746172648585	4.16416132139702	4.16975424167673	9.67080534947494	2.53009377335058	2.16980885119266	5.11047226432425	5.11946482486404	12.7766298447941	7.28748355340328	-1.10327349991691	91.75	0	2
31	3.61549799607729	5.74728648363652	6.30486372939331	3.02009027424873	1.99170143476591	3.90389860858765	1	4.85329116033073	3.39745781942594	7	3.0788629067276	1.39039719090072	6.272211066287	2.86008805433624	7	5.20318645156326	5.30603015945967	5.27907552083054	1	3.63080456489757	1.82699141004446	5.07180589351097	3.03665283500622	-0.126265280744313	-2.40641071874237	3.43020118125279	4.34198497915365	2.90424770314085	1.72912796335843	2.73457748422191	4.83446451933247	1.84813248089835	4.7602664063259	3.83166328295901	6.57169807612836	4.92574739391267	1.98430337729236	11.4105577544375	3.47408500650648	8.34764251695631	4.57967764357204	8.25411141410746	11.2030442372553	6.11222636913923	11.5332226601803	2.1332901563582	83.5	0	2
32	3.7603938732784	3.61167052894701	5.20549417777787	2.39970849966566	2.6321624088741	2.31488907895905	3.27876936614654	2.91959116491088	6.07189328394301	2.70392903277435	3.04678213149174	1.49632568567221	3.38264334105283	3.68890366107672	6.46680976519669	5.79695820487711	6.42363053522098	1.16582432348408	4.4938340001036	5.81720860587451	5.83338197204588	6.26138409067542	3.89083836581902	-2.6837772985347	0.653514370139323	5.85819958132357	0.901542359255478	0.137480524023232	1.08545517319717	6.50170644251449	4.13873482793434	4.54292072204151	4.01144144833022	5.80065638557645	8.73311409370032	3.14953686507138	1.99351626991122	2.04380867247582	6.98605450070713	9.40338350274658	1.84496059341605	2.91197615475803	1.20351434254784	4.82968825380567	2.34669579512596	-0.475663077418281	80.25	0	2
33	3.73402741052915	4.06880076774774	4.12015808111228	3.10575481791063	4.10059721840676	2.41579200594952	5.83111990231823	2.24432092078769	1	2.51818306172285	3.9781956373129	2.07977916530693	5.5359633328337	6.77027553444149	7	6.09399376136748	5.06230814528481	2.61764199277494	4.85215715834816	6.11736015562198	1.82261200231824	6.04498279570366	2.59649126451751	1.48505431905385	3.47041643907299	1.19538228943853	-1.47539538896255	9.43939152452459	1.29024329894401	3.31110489433897	6.11738675169264	5.9491549908192	4.24765526447334	5.24465448463658	3.17674624541971	4.86132602028145	2.72388263103496	4.7018462974416	4.64440980197204	5.59463515301614	5.2758513305535	8.02744447109531	5.99623165463928	2.3109764192772	10.8128512798061	1.8880504116738	89	0	2
34	4.06300190535619	5.77255543584623	2.80216289583877	4.05661564272274	4.07480793267707	1	2.28588590841004	5.69285279355983	5.58814256726953	5.51389811123394	2.9966837209365	1.85569070187771	5.02297200498218	2.50229947982235	5.54460373748276	5.68985043497677	6.39259575016886	5.71649912101216	4.86241140276409	4.19755678743585	1	4.63343470060604	3.41065424760513	3.49652458144098	4.32637998535248	1.82142300991071	-2.472029960986	7.74235574218415	-0.487102354123264	1.88516461577557	4.35993810126266	7.41115918935338	4.38564959836271	5.19936475949984	-1.65618539951509	1.94334704565274	0.235178957934394	0.734024040416257	4.71672828546985	5.91859264411613	5.76351883065703	3.27381113663007	7.79243672128131	3.84328518555267	10.9228667737469	3.68429500198728	99.75	0	2
35	4.06345184420398	5.70236487202277	2.64913899102899	3.3931811786161	4.65127459943572	1.08504896829065	2.68579986606485	6.09893025982699	5.91721881074712	6.22432282962507	2.63193177024845	1.81487051581961	1.06825770300644	1.94658943481766	4.98572295163986	5.45833888715741	5.21332917768583	6.95454959732838	1.13527385810879	6.41296451332573	1.24837698400548	1.44468438641564	6.1447563792332	2.74135153196033	4.52269071396236	2.23584751607453	-1.71897908850349	8.17164265780661	-0.797218496324337	3.63595697868436	3.32728709068209	1.89102157117516	-0.16909174456202	5.63852888515071	-0.784748034060243	3.7041719373724	0.205449818757455	4.89606214563146	4.23030357012721	2.85427813534841	6.09422037131543	2.35429912569525	7.63378709001351	-3.36640443170716	10.3418962026985	3.91420969604333	101.5	0	2
36	3.21951527928203	4.64884428196135	7	1.12869408764423	4.4527051528643	2.13395618590816	4.73626381084259	4.37925016687156	3.09297122369436	1.96827258102143	4.85113348614241	6.76915105212195	3.65031626498185	6.40032429953607	1	3.62338770836706	5.35579005023815	4.79493131161323	2.59623343510852	3.76331345145491	7	1	4.58903073929712	-0.513499945420473	1.09644653900986	5.46812933934055	3.35142097552969	-2.16514850669241	6.31420190904186	1.8956615015174	-1.76963338240302	-0.723586091797946	0.448449406832714	0.716711731083272	10.2191124821659	4.22234312350261	-0.144544275731025	-7.75191521258522	9.62792130902936	6.10494809128464	5.38895041613359	3.70060469781015	6.9219631599475	12.6705579121115	6.67961655132906	2.51786978116883	86.25	0	2
37	1	7	3.77501377709648	1.72162533844973	5.30643806865337	5.36308154070945	6.6923671371997	3.84443593297153	1.54918029533939	1.57463298974473	1.50849745492506	4.19276588471284	5.72728485718604	6.43659354544321	6.77597090474791	5.5733730803121	3.86608060964376	1.99845966591426	3.7187158510304	2.84231137439109	3.44129109850777	4.47842934544907	5.68681977472505	-1.81826696358212	-2.00507803750691	8.1354181690163	3.02766755067148	3.08275950489373	1.64122399838487	0.599147527112138	9.52774151241874	2.44636362654959	0.567119147857283	-1.32579159663842	-1.99961599172639	4.72213822564423	2.94194755516441	10.8334871439705	3.26714387528265	10.3854240554256	2.9189709965744	9.6684703808495	11.8491782312734	0.673905170812993	6.77951040820063	0.443852208802148	94	0	2
38	2.34792008770158	6.45640137326142	1	4.7676323953505	2.32647758734114	5.45324153344938	4.7635490897052	5.13797954274128	4.73069913951627	6.12846284978022	1	6.56566352637543	6.90053084856243	5.53923237587632	3.6193418701824	3.89449828513065	2.68229769882155	5.47176889774576	3.62931921745883	1.46184190351542	4.42271463228811	6.02179632346589	3.61816866539048	-0.131303664302283	-1.50990649327294	-0.57850892990166	4.89685883687763	6.46773792036706	-1.24430158371952	3.94056758132938	6.30252516278979	3.16113559417879	3.77165413633423	7.86595472760018	1.39783454170643	1.45333318701575	2.86524550568303	3.94294580128316	8.1537209167837	8.90536322434527	2.61908398882821	4.32088275313402	2.62205155061197	1.56309862289849	7.19149344771342	0.995914467104038	79.75	0	2
39	1.83429604026556	7	1.98039242871505	4.80693391198436	1.23252645155021	1.61575920030502	3.81116516512718	5.80189783928734	4.74858656517023	7	3.9945034435722	5.94032074798049	5.35828325795956	5.25270824094454	3.5767913004664	6.8916706415569	4.04323966115339	3.45569091463842	3.82628422195385	1.12099957983947	5.07238291094379	4.58723503019555	2.56961047021044	0.0495429583173674	-1.40777052010643	0.285109007757674	4.16616751188153	5.61778786763286	-0.106921312316044	3.05328329670493	6.83962094570372	2.79373036649976	3.96805054756883	7.69256441311334	1.29937419307828	1.54076044081859	3.85199462324879	4.65423215765317	6.65938046167672	8.97352064030709	6.70076128131886	4.18177484739348	8.79293705400588	-1.92973376263241	6.6041200939318	-2.53038265598619	81.5	0	2
40	6.31374536376732	5.80088987297418	6.54442411640397	1	4.3577657680872	1.71662186081723	5.17178417498377	6.05355927525038	3.69441027735203	3.9562132077284	4.45879720464802	1	3.8188743855259	1	6.29259353936835	5.79479754328113	2.75099043339303	7	3.95207865063081	4.07284008598734	1	7	6.09749863761662	-3.28272992462203	0.263671944621518	-0.0336325862694342	5.93584209220306	0.0794645613986233	1.6906917285231	3.81100007356865	3.29803174712131	6.88447190620695	-1.52476915426646	3.65420461393211	-0.336887746791329	2.09859829101854	2.02424239750904	4.4329285844904	7.73844777625537	-4.47243183982916	7.61869853050561	0.615979872831821	4.97526534283354	-0.552977309300707	6.80428687384329	2.26090402442064	81.25	0	2
41	6.09056376048606	3.60951459911444	6.23509705718159	3.90933571789994	1.72934151549406	3.4692001445744	6.66795461455011	7	6.81020467850565	2.3835549407935	5.10733198262557	6.70802224562722	1.56048455040405	5.16391557521995	6.98046699213273	3.88401473230588	4.04376356291676	4.63069093202828	1.12364678766849	4.53656688218662	1	5.53524053719045	1.23653546308466	1.41343430783692	0.150277691004579	-0.346946722514993	2.0865148272181	1.93875967193318	3.10181841946542	4.29500182116577	-2.33865714024128	3.95798110045359	-0.953883249051698	2.34227864187838	1.99530476008187	1.35156740473089	6.73264361933301	9.13044853301353	8.50324669792479	1.92995501701279	2.78839575749336	1.39172864363852	3.33262317309331	6.28637022546891	8.43082968227238	-3.08186190411219	86	0	2
42	5.90730249789515	1.83729245149932	4.22501423120853	4.2823541561079	3.58721587103255	2.82820743591928	1	4.30349526315421	2.83963267832217	6.79578867351425	1.57659461233095	2.36000761656305	4.72648152748018	1.61319298042012	5.66661061061991	6.56311538582882	4.9257289216816	7	5.29063004752502	3.53714971272327	6.58413564936147	6.28792377559602	1.59492989815306	3.50014248974519	4.88667830841669	-0.821193368356503	-0.560102068569543	10.8298088082592	-0.341769645067319	1.73617693417369	1.68318557518639	6.15551140217496	6.33511994973509	0.620001523336246	11.8266353312121	4.03507074954017	1.19609130519715	1.40450234007372	2.1749665190466	1.05990744909561	3.73244452014318	4.52081587670806	7.68124813555073	-1.185619492185	13.0869219082395	3.86963045149225	62.75	0	2
43	4.93290576681114	6.23491379636854	1.10402134587992	1	1	4.37880224125638	2.4577763182243	1	1	6.22725956600798	6.429742417824	3.02901311567562	5.71104770454162	5.27889444335077	7	2.13427108807257	4.05653063561899	3.36935412240742	5.59212994058818	4.76042801430507	6.01962954305353	6.70179286570318	4.48551088523585	1.33055976362888	3.18871925703607	0.298707498252906	-1.21456892602675	7.34414170911008	-2.09353790454572	4.51613658961104	0.331715789471222	-1.10381155607189	0.138213996122037	0.529893691042866	-3.45704186804295	-0.290849885305368	4.45320558848692	3.90188104893885	7.30184443958458	13.9384025357575	6.18185597254511	9.84452866652233	8.55572559757981	-2.35880254735589	8.65534745531601	2.57772720043649	88.5	0	2
44	1	6.80414496924952	5.56125645500163	1	1.03839774449236	1.43939200057158	2.80571439435827	2.80788620157266	6.29217285657853	1	2.8490941859482	5.13932095346661	1.37847198136632	4.75326624746176	6.16888377354209	3.10533608491229	1	4.39217802288775	3.78418072427356	3.85008935589127	4.33114453706876	7	2.57256626578596	-2.97107339566894	-0.513133810942271	4.97603347918193	4.34701452736288	1.21514758118917	1.17851399255395	3.44779617302865	-3.17133985300368	3.39392873825806	3.19925762381946	6.90452352813522	-0.867486250997357	3.02449914289067	-2.2578765305596	0.942038040881991	-0.598581974835494	-5.09370137603338	-0.220449600703931	3.64183113715386	10.3219585819008	8.86952571363003	4.71947634601962	2.92649907691937	85.25	0	2
45	1.30634505973235	6.18966684844992	6.38191505403974	1	1	1	5.89687206086319	1.50809067900614	1.3144112148122	1.32849267340142	5.06103319762081	2.06132790223358	4.12678038463139	5.37893811512178	5.10183399869964	3.69900985395277	2.13716466371446	5.02442536168548	3.37618858529921	6.8150636764873	4.67884791895208	7	3.52583046348297	-2.88056911813763	-0.738542062575619	5.2714078294793	4.2834294763594	0.530911854038969	1.93008984755569	2.99525390043314	-1.45734868263696	4.01117573129106	4.60048717553795	3.15322662332064	-0.409421193416524	3.84463419555944	7.91546737848102	-0.835503597031213	-0.946402733074976	-4.5869433222208	3.79251580737608	2.49939786920437	2.60381230975171	7.90046649770808	5.58433888909077	-0.0135351364254882	91	0	2
46	6.90224265159645	1.99513943702038	4.32752122712805	1.06702700714861	1.21934406265934	6.80444297955597	1.04786425953687	3.13434254602883	3.47583733262741	1.52152342599907	2.70851425523327	1.70239421286949	1.39805098184345	1	2.93400139737142	5.10675859178428	2.88924119318857	3.15320161257741	5.34671093491856	6.85170689546595	5.12281367747934	4.822772803196	6.82668650068732	-2.63379194890289	-0.269556382774742	3.26071478083456	3.06883303674829	0.696716374552481	3.69583931744968	2.82517581711841	6.4942975161233	3.08140630158877	1.24592939137129	4.4429763946068	-4.68500022990694	7.43159106973602	1.0924719469735	8.38073300645883	4.92435430353886	-5.22813910419581	10.8350556809972	0.265286856082919	10.1731656621348	7.53295436538634	3.22079296228593	-0.130032472770814	71.75	0	2
47	7	3.90076249448659	2.8180906824758	6.27131480891573	1.44265317419798	6.40609689173865	1	5.00288190041817	3.94318490725984	1.99374458490197	3.04778863962455	3.43984430450606	5.30244918066902	3.39079892481608	5.61680074855554	6.65415846399852	3.01290156590811	3.07710787596592	6.61173274627481	2.41472429356942	7	3.88534891068964	3.62019613515697	5.33509469987485	-1.02059942817244	-2.3428615358334	5.54066820060258	4.0206157248991	-1.05845518502779	1.59246047620347	1.39429609429351	4.2738730954237	3.00331180671852	1.14699802329185	-4.00422442326994	5.00789008902807	2.64111829219725	5.34213077342753	3.47330623144044	11.708282555733	9.31573241850935	1.60877313585618	9.8804518731592	3.29101212758688	12.1517568335894	1.89413075686366	77.5	0	2
48	1	5.38791118073329	5.90729724010308	2.24467058068916	2.63269365463047	3.01122994450985	3.29858377256235	3.25699770217775	1	2.72146249819048	6.26534548192674	4.58980290292037	3.67967835140045	5.53471402175129	3.23666822139492	3.35946049932166	1	2.37401116896417	2.04821858388562	4.96313178817771	4.50904650749197	4.92539827490622	2.46284479345883	-2.22520054459652	0.941122443141152	4.39687512978171	3.5452037375872	-0.113649298956792	-0.498362444285457	10.106077332096	3.52124130594914	4.10509552526193	-0.77849061872625	3.39982183511754	0.631120037513479	4.41366660346037	-0.567303408545301	14.1366306135855	10.7722234173177	-5.46807173510237	6.41400136282565	6.16944466896275	0.336978071426473	3.02342315370343	8.89608213767782	1.78973654331563	70.25	0	2
49	1	7	4.91220171947418	1	2.10059632275989	4.40938824944928	2.90401903594461	3.4698637421764	1.93258420684176	2.37517957980077	4.22185085355072	6.39016098135801	3.39608707512477	5.35801346292858	7	3.54825865076629	5.1832226690305	2.9672150618649	1	4.5053832153598	5.68089694807232	2.54982490986111	2.82359690176684	-3.72371541900557	0.447166353451501	6.00682355199061	4.39910419023866	0.8760335147391	2.12070864747408	-1.02720219477291	6.78329902812587	4.05709801657137	3.43990950668398	1.37931229539105	0.171895909703642	-0.0106064324183341	1.20242274058777	4.30285761347316	-1.69659079396383	0.115894436369144	4.72368591788933	2.78767940603422	9.77047264982577	-1.15527568326556	8.47968175545771	1.41969526227846	76	0	2
50	3.34707412394149	3.84535067966197	3.14385974238736	2.32944168571057	5.89670187052879	2.18683952704959	5.54539276018658	6.76173784954786	5.61359539893723	7	4.98864913066606	6.32641014033804	5.01343962097299	5.14376995579371	3.98989523655322	2.89438596114259	2.90649459390503	2.09130017210714	6.25338628910497	4.80867405104053	4.12937005548868	5.84738532992234	3.12790513914814	2.43071586232773	1.42788754447375	2.76803620518983	-3.45467876336967	8.38822557475601	1.1357396971242	3.26388362629293	-0.971925861780294	4.91938846466632	8.34016902065883	2.86855720594201	8.69189003082129	-0.869591873100221	1.80404182260862	4.36470661388498	6.94647182855469	6.85208770832551	5.94552568263846	5.43684701236276	7.55010602858259	7.22929781295065	10.200790586267	1.99206569713067	85.75	0	2
51	4.04555194066788	6.30940585706416	4.13474773641991	1.86144824410548	5.45002478140032	6.62056421523477	6.12072246355029	3.00202364193571	4.47811920933455	4.84842165858528	5.74501963749695	3.50243318020917	4.48436393796642	4.31522699794828	1.11921675039108	2.62541746590643	4.02367702989138	5.03953445919215	1	5.97732532231387	1.21904408114713	3.07714167048094	3.41868473964844	1.09097480128891	-1.04958458425457	1.2545805933664	2.16821817114543	2.71082867030512	4.57608242104464	-0.450135876770195	6.18577340870665	4.30504948267901	2.79981407784739	7.35863872574546	9.78257797991538	3.6072755976457	0.725709091629486	3.59467251085403	5.26796510079965	6.91058924629252	1.320166876357	3.84829308513152	6.0531764465659	8.26608802529655	8.05390408243386	1.28395015880714	79.5	0	2
52	4.72203427254509	7	4.47818702073425	2.58843137629422	1	6.35124982057748	1	4.56302773952094	6.15261646332995	2.98752886204742	5.92421164768824	1.78594976257602	4.76037503062923	1	5.6774139450034	5.98625895156735	5.64793774256596	6.74066351087649	4.07899189323888	6.68579809052792	3.32538232432715	5.60581354706491	3.49839601601341	4.76410439912446	3.67305847831663	4.28304387395785	-2.37478634330519	8.11433291230589	0.563699859765589	2.40398771694515	-0.363435133522009	5.67681864703522	1.92109838951463	2.71289201769893	10.4691235329352	-1.43243482431418	0.460664596170755	0.600464999501156	7.37681699128465	7.27801774097817	3.92283203421072	9.06744093759427	10.456113152716	11.6655832699254	7.11935569744931	-0.265082210604736	88.25	0	2
53	4.39243307369554	5.1158688115901	3.98219642336247	3.15433301470954	4.08021082747498	2.43488282425523	5.06665155978079	2.99898963312632	1.27225378143753	2.21215744087833	2.87966316209679	2.27847438622832	5.97179483389247	7	6.50481942183094	5.9379165527167	5.39454915099979	2.31559717913136	4.57598732192103	4.79064882793543	1.51661023808301	6.59406008614658	1.79853612283408	2.80524605900874	2.59677124979097	1.2879741215709	-2.27557100490645	9.43862221163625	0.923240001538777	4.28542663381455	-1.43073683048231	6.34316091175801	0.536844357701095	3.9864738569486	-0.898701290642004	1.57829555519413	3.78398642029839	8.82202402666901	3.65945024798662	4.00868190872696	4.62264693966623	4.2591051227224	12.7705343843154	2.22936853283742	10.2838288774487	2.74244481410634	71	0	2
54	4.61854899909675	5.8304888593294	7	1	3.29783605687935	1.27457734390231	2.22923359640091	4.74957152920246	2.40023742495162	1.82357215791099	5.60288084432395	5.60781410938097	2.58417165130561	4.36979131794299	6.35915532941611	3.88778152694488	5.34143421919045	2.16550519978182	2.47976918146389	7	5.21214174413629	2.34997558318202	4.75810756416544	-3.78435595392603	0.775332661126822	0.760988414543984	6.60126099170609	1.04357951967191	-0.400993351425848	0.451507997532183	5.98236473248463	3.00066387983603	3.09235389621728	2.45870480681936	1.47201531230923	1.50409321780293	1.85681866205288	9.03196821934772	8.13227874758138	-4.39986716466229	1.24594400840825	-0.0235470639771288	9.07625371462598	-4.85318815821059	4.58766733292618	2.06546588420431	83.75	0	2
55	4.56383350558545	5.64529601503047	3.63604816848068	4.32584793465641	3.53503543979955	5.035259570916	6.32504805512454	2.25037523818495	6.06890139181282	3.06433228664936	1.8386698339166	3.40223781421921	1	3.50252448578303	4.60042806850624	3.10479952953682	5.4393845847012	1.23655936362418	1	2.64136965989914	1.82149162567207	6.09059323506568	4.97840677973015	0.6975907712511	3.08692696704559	1.44884982668518	-2.44649924443509	9.27282810876725	1.68245910491773	1.77186324781362	1.28783910149618	5.54482292717857	2.05361589365052	3.44097064670541	-0.587195110765884	1.67703684886766	3.12954071651217	3.11969990876726	3.78708235042621	5.94089106772339	0.437681229565322	5.05479490882226	6.06477454265013	2.62594449317097	9.13281952782343	0.849219884968122	78.5	0	2
56	4.14061230832677	6.09038928735242	4.03623045240469	4.20999306917086	4.10594382373424	1.71168156028204	5.35902089738851	2.7150722561331	1.83992625056076	2.95331802937876	1.39651196300594	4.27776875590518	1.41273092274542	4.58066567256327	4.2521830430606	5.75694694446727	5.48199338020874	1.97842602423565	1.45030933424711	6.19167964781319	1.89675723656996	4.76259154366777	3.21758604952167	0.948068563901534	2.74503686180432	0.616044693384969	-1.82421326052341	9.73385534335696	0.875009345118307	2.23056857023481	3.73500362156171	3.03606065777194	0.906100485609021	4.22924579032531	10.5335030370825	0.972466028138367	2.86947813851452	3.86165088590514	9.49924186479384	-1.75706411275473	1.42067818001601	7.32501191595971	5.60573446277133	1.50629617323659	8.95652759060002	2.22656753118436	92.25	0	2
57	7	5.93351367298176	6.78782091438799	3.81527522482792	3.94136154711751	5.95158972058439	2.74044616238884	5.01125409397579	4.88421378373945	5.06110459303699	3.62533357769167	4.8783983898707	3.07303885360509	2.80593801117173	6.12945726271786	5.32090223534416	2.21786667458121	7	1.72095634711446	2.73024965929884	1.3897975710486	7	5.49975560576463	-2.02099906167063	1.2624161854581	4.42065694692665	2.08881186469354	-1.40855966240281	-2.57466656350344	4.38520800682228	1.96145341331443	8.34693858050325	2.54549353104803	6.85483626790114	10.6900039192922	2.59955209545975	8.92838960908977	5.9874661237145	8.15006969804158	7.74006946303063	7.91167890957285	3.34919217122733	1.05281291049078	-1.71696225810553	6.23345490849992	1.42119292785912	78	0	2
58	6.12579359602908	3.75634504490008	6.60534106998048	3.82990351322068	3.83066166663479	2.97037745798668	1.83436269537091	5.48338135311331	1.23906330578586	1.45984673310373	5.13523267157034	3.25135496984358	1	6.80309901732357	5.51022046652546	2.87673715955829	4.50075700838696	1	3.32209621669972	3.70103328013355	3.56801487991216	6.31884248920891	4.8960035819977	-0.602558830101357	1.8140458297482	4.17414900212231	1.53979396588284	-2.79737041792365	3.09918759227405	5.16860566597281	5.71883804374308	-0.182208188024344	5.6792457492369	2.14972699135495	-0.0601204684904152	1.68438735644167	-0.549599190880547	8.90596115805503	12.9789702348416	9.2566227507614	5.20447510415825	3.3978773113223	2.98340837034418	7.75581105532981	3.32717078416058	2.07837084346713	74.75	0	2
59	6.64776239627548	5.1312562309612	3.03079705065211	3.11318501840504	2.14478682103483	6.26448091103608	6.93866390536079	1	1.77116028452416	3.52198602344816	6.01128712612848	4.39635451053562	1.81978820608982	4.23837897350517	6.60834225557925	5.73393412685381	2.43110195147489	2.10574553473401	2.51446361849974	3.22093460545349	1.6607822671765	6.83302823883106	3.47790440090557	3.93599637734925	2.7906128352754	-2.28801029869574	-2.17931920359153	10.5213340846234	-0.783474247772159	4.1185014853745	3.87820573365757	2.92577990850907	0.26871281670135	5.22097242718129	9.50208430101647	2.77752091921737	1.07071487195714	7.59934487185953	3.14942047438277	4.43579745173631	3.96540213479196	4.57128747262744	2.73598583354457	3.14084596510037	3.4301800661975	4.5484548918977	96.5	0	2
60	3.8940892378694	4.39825379626478	4.33489891890579	3.75195285677098	2.41909913741584	6.83247084296336	6.793894660775	2.15297904378434	4.73850419010845	2.30539104089862	4.78181479129308	5.10730328803614	4.72911060568694	4.65491218819316	6.1078533121905	5.20359520361924	1.10596526681797	5.08223246158215	2.07532903955146	5.01707019355668	3.9655723947441	4.93779380959575	3.52437642967565	0.159977486421135	0.600913416294251	0.320326870881311	5.28179880700986	6.09936616397684	-1.52870933024576	2.0914098271709	5.77842245558558	3.54761335137587	2.74693871053977	7.0542984218497	2.91101983029354	3.4619975910842	3.10175292411004	6.013411362187	8.04559156475184	7.023322615016	6.30846016797031	9.16459514439423	3.14661855124163	6.95748202205749	2.22637218178911	-0.544002951633108	80.25	0	2
61	2.32942108254779	4.69738112036993	3.85226370965173	1	1.08257775142314	1	2.35412914005567	5.92930498076467	3.27888732900067	3.20175450347516	5.82536626123458	1.55128256238841	2.05804818910454	1.41454073454882	5.88445546195485	2.43963864754297	1	6.52096610350311	7	6.07002243056266	1	4.70010507790809	4.20412838914372	-1.40445652438079	1.76487873427891	7.24448202294216	3.85573134478386	0.722580465228391	2.90195049018852	4.08636298364372	-1.0889449424698	8.42544114708629	8.72065798836149	4.90770479529514	2.11234145900439	3.0452435463076	4.36283526767621	-1.02904589766929	2.91108331811471	-6.04896684875819	2.74931809501805	2.20903703732791	11.8384606053107	-1.108630247689	0.51844968296561	3.37151052032826	98	0	2
62	4.83633664966583	1	4.37656958489682	2.41070558562574	4.2792265077212	2.58588525499108	5.76658997372841	1.1288301245816	4.38048328023183	2.95812642812187	4.91394141241987	1.57384562744052	3.41968908288984	4.75755499819406	1	3.65027385424786	4.34536456333052	2.74699084148488	4.38015074101565	2.71125670115167	7	6.32503128939755	2.69486396260932	-0.374529500161284	-0.672433308705268	1.61303032248069	6.94046215919001	4.99660286500074	2.66014665666087	1.82582067186956	2.26233504685634	9.95132126592845	3.38398774616553	0.157041388763043	2.03566390276522	4.59202678585645	2.99901551748474	-7.42552483320534	3.93145848378511	11.8646141552304	6.27275150176999	-4.7645017560648	9.38829750452888	-4.3122300062847	1.73534382660972	-2.15200692856223	75.75	0	2
63	4.58180909160182	6.97370157087862	5.97819199375849	1.63191297483122	3.39793432719055	1	2.04291423489435	7	4.42135379751393	1	2.79815121058725	6.52032498009342	5.56943196660022	2.23225916951012	2.27457997660928	6.28072714846033	2.13052855131656	4.66906775662706	3.66173058513889	6.55729058828217	6.82125083958225	6.12646213937226	4.1666715565673	2.33567521339157	-1.80799155914035	1.12917923923772	1.07429292744636	2.68253813001787	-0.580072258041794	4.09091577551562	6.97416250471629	1.02679776896305	-0.170219109111784	-1.9724960382198	0.930846691641996	1.68397393881105	4.62799644366826	3.54325601922411	4.18668373173918	9.49918632711665	6.82812403619921	3.42381907629234	6.84679536143762	1.13498497846859	9.70683874652241	-5.77175082048742	64.5	0	2
64	3.83248256806377	4.36076161249303	2.32130988516404	5.21451348132362	5.04617976402866	3.98189760480572	2.53458139110043	2.78572136750909	6.13756505352795	5.56568925570609	5.52344217096621	2.20657241186218	1.69765023201666	7	4.08153601338445	1.80311168041154	3.4892418996437	5.24450210027856	3.76815134146097	4.3345268030557	3.97378883503745	5.53709550888182	3.19852398484509	-0.104832956534072	4.22029566205432	-1.97785015196426	6.73238932900223	2.73248615051997	5.00628394209901	0.326691558763101	3.69844824620948	2.10811121772108	6.05281402232443	10.7482388275938	6.60974769707857	1.79026847690707	4.38277728143408	2.20602834479079	12.5126907907756	2.78118168675639	6.63158709455732	6.22821647598746	9.70927598538514	6.60107702242305	8.77559110963042	-1.4428314249361	64.25	0	2
65	6.5510931649969	6.39038137712521	7	2.67851707761649	1.52804655427175	3.35629686428838	1.15774483060353	1.50992475818469	1.41516784803738	6.35798015814308	3.3708172094743	1.99732126405278	1.55450163307592	4.1881239731181	6.08416112796616	3.20867832213387	4.43117711345632	3.79555046643216	3.68283163336027	6.34931402581329	1.17909211735241	4.96282645739158	1.47627248312314	-1.33702097731819	-0.47224947834673	6.58859139883317	3.22568618315639	0.678147903690123	4.63868120311609	4.3523460350099	-2.79725921357209	0.104930841509461	-2.07823125766877	8.39443153870084	2.21113935006208	-0.688232716817821	3.99847465946608	7.62271732269222	8.96661428242699	11.6829472082954	1.89317357792034	3.04903827153002	2.22832568244487	-0.171858420623417	10.2519617464528	-4.59476112272191	83	0	2
66	5.60653606305196	5.47329116999189	1.96858595353597	1	1	3.68986450414289	1.20072415208753	1.19877863699957	5.10444277171344	4.58091073767742	6.52949425863872	3.75415868136318	5.41511381136888	3.81098692641052	6.66889950900644	1.29007695232422	4.1686178927492	5.84766605322864	5.37604377932523	4.55268379738293	1.64025877632089	6.15861957145023	3.15284615908274	1.09199387464126	2.74761828067749	-0.366946666951268	-1.20121930530911	7.50887196714785	-1.98177497663138	-0.76880922751001	-0.143554845280415	-1.68069340703867	-0.986299084803813	-0.820427026351742	-3.52946626087882	0.438895361388735	4.82695617018958	2.16746450474504	3.93660279444239	-0.350203968062636	6.6429301042735	9.11015257003332	7.97717845827456	-1.37523581438917	9.85047968975432	-0.525270686199374	60.75	0	2
67	1.64906429808304	6.37375175515509	5.09746419451862	3.4664305211439	1.25505508274898	4.6594596688413	6.90509332089306	5.76460921774605	4.8431609836597	4.94728587115778	3.94687266987442	5.58181698980409	1.02883586132909	5.0138292850758	1.80233340735544	5.09901895315677	2.6103217074082	6.83787836919569	1.67910995280919	5.86361736309679	5.51747299653838	6.07508356881078	2.58506905492572	-3.49601085155542	-2.68478860887282	6.53798145326135	3.94232089964108	1.07897054206671	6.14267499968007	3.33616431296302	3.26578440133932	6.25827521383786	-0.930559708052021	5.63145063664902	1.22565150958351	2.69195914558751	3.50946858272435	8.36416962984445	9.45265172223113	1.28081710654052	7.99845224146972	9.6591265786691	7.69638956690943	0.949909157885279	7.00865717613673	4.6537127231591	90.5	0	2
68	3.18370244569643	6.78777806621008	6.10651676405629	1.35829874015053	3.42698279846147	1.16665263552217	6.94763337792479	6.00842125320029	4.3379777109866	1	2.48789213436715	5.40022865660366	1.11420983981846	2.4114068238025	5.66714033536897	4.61316608433625	2.40794028353587	4.78496171805142	1.01120990924499	7	2.26271258384284	5.26645180602692	3.91514970613252	2.36538512665247	-1.65559160603885	2.11656158007217	1.18963013350137	3.02159667676681	0.552039872675289	3.9987141586569	-0.52754059726866	2.46287097102705	2.27510348134754	-1.18453828844487	0.57609930571145	0.687244066867578	1.76467143432258	3.89059726986439	3.66051804465505	9.42656767801865	6.79306941585353	2.44343146495467	1.42775998322303	5.35808667891603	9.44499265296642	0.387260432858381	74.25	0	2
69	3.31603613133588	1.62965948767114	5.26026956883766	5.1957287876423	3.23895571900842	6.30976524851979	6.70243951053251	1	2.01867122598975	3.14930784832203	4.15618045465965	4.37652090936465	4.97171467794646	3.93853288222194	5.11589534838796	7	6.80564985830314	2.00210413408606	2.56430964851166	1.75615290829612	3.71107215728344	4.73585354737257	2.82850996474347	-2.33976331521673	-0.23436579469106	3.45510981217514	8.31638193811095	3.89404612042405	6.07541858647122	4.61321956396306	-4.07813251133871	4.07019004462565	1.78727928657302	5.99028293940463	0.0382861342603957	0.974932215984376	2.97620537059815	14.8131316648748	9.43066145316687	9.61084170821974	7.47113891021328	7.5822913111035	6.53887290444341	-2.92035050838518	8.22493415438108	-1.33626846709225	82	0	2
70	5.56523882497296	6.40747516576552	1	4.81828257840699	1.18689558822229	5.33901187750381	2.85795849489981	4.33095903338147	3.88840152773714	7	5.71819825966756	1.68687006115168	3.3092996885647	2.34108281033824	3.7685547757017	3.74562624293139	1	3.54627174074036	3.10109473205493	6.57981866013815	2.39564785821691	6.35744737987982	7	4.07707863258387	-4.015331493858	0.649495503316755	6.85297645120753	5.40447453130953	-2.4483421772603	7.08538228913817	-1.43871601375044	1.31529081249407	-1.76129663701636	5.05431368300838	-3.18567992998652	2.76391369368176	3.12402066544451	13.1967797013287	8.19590768621049	6.31162558852727	3.32399299014548	7.68385847034681	2.56171453323486	4.37728555316978	10.452940974546	3.67053562165553	80.75	0	2
71	7	3.42944497472086	3.62650435852498	4.58146767958493	1.79642883109805	6.60187288221638	7	1.93223217206452	5.91873551006886	5.05885800380494	5.55811398380243	3.35481460807678	1	2.27965437943193	7	6.14278785683057	4.4699232820917	1.20152892340367	3.35385833813868	5.43356797581995	3.57834993983242	7	6.15028766297382	2.66271932514762	2.37618328086894	-3.0415906896143	-4.34468989295257	9.70605847320306	0.384047974869226	2.96856558317486	4.78151359481408	4.79197203438956	0.0607279870322347	4.70302757946354	-3.05805594185121	1.52796955208781	1.037144507055	7.31223911415821	4.46940372864863	-4.59495774720723	3.03732317058038	4.42262826323972	3.63693773936592	3.09393153412602	3.2074574064142	-1.13070023445474	85.5	0	2
72	4.40734188295465	5.73707265391438	4.56793907309667	3.75181170799243	3.89227868171472	2.38615059493462	6.53638036681754	2.54765846859101	6.39320850292845	1	1.95901630102709	4.19202967596944	4.1181531313026	5.33447840038314	5.66295733940899	3.80973672979265	4.99643694084426	1.47776687807449	1.69871621645099	6.60602523942877	1.44858593257834	5.34908634043755	3.8756747966213	0.268561814843442	3.31055579595847	1.51014134928822	-1.65157854879629	9.21580807423709	1.59523745055858	-1.59250563209887	3.65650976329561	1.46488221114933	3.35483528379912	1.33098888419613	9.95062635813113	0.862570863305423	3.49587358538828	3.67243720498557	10.2610349452194	-1.78286721761676	0.81076897521635	8.64117134500259	13.9631132310692	2.32706091470528	9.05828376442856	1.78393616236082	86.25	0	2
73	1.97294006390765	5.75933162593778	5.14200229755648	1	2.19431483656039	1.14766668049667	1.44544889771036	5.97645608525066	1	4.63515108337371	4.07711220621635	5.65176019090298	1.78731295445421	4.93460842108906	6.91586230597295	5.91178341874165	2.16227829494319	4.3343925595883	2.67374960974221	7	4.18572959434709	6.45232857048479	3.84010994920496	-1.85147682707643	2.1037576695363	7.29394887474625	3.63455032423499	-0.329781400892887	-4.12279909089744	3.79710517051638	0.969277891284937	7.11580222707214	1.25203976922776	6.92980607474483	1.03597179079738	3.60538446016105	-0.439985694554081	-8.17273540246576	7.72654251901209	11.8837551955548	0.709763271868877	2.9671396351871	11.0384431612464	0.991943119843196	7.32244926975987	-5.23345813717894	94	0	2
74	1.21085243843936	7	3.39341170437315	2.59546790604975	5.37257722825274	4.10615020057096	7	3.63553079989449	6.89561098303008	1.7397542787905	1.97087037746068	3.63176856662669	2.26790225760149	6.31323866248345	5.55851870302723	4.37118636130316	5.06285352541772	3.13383373949964	4.14493501901603	1.91176969907855	3.36915444603013	5.58716218289451	5.62259486228645	-1.76330175406833	-1.36260023379609	8.06765824622188	2.95845309242465	2.71158604621663	0.474345685493149	3.00131789439182	5.0693584374336	4.14452378451357	0.583090210103576	-1.28276429003875	-3.99612117805524	4.4375797885991	1.46309428081226	3.56840940293151	4.65070232510699	10.57901682958	3.13391231994067	9.70335833985077	5.20093645954944	0.857478699921171	10.3894691173309	0.261344307282403	80.75	0	2
75	5.7006214035706	6.27584650432701	1.68881393534353	3.26562566132334	2.2353846239116	1.65107672644372	6.02622204038123	2.87901318020028	3.87745008480902	4.96773699084463	3.26641939560215	2.1490022682058	3.00637381346312	5.02169813311705	4.51114531960679	6.51317335200808	1.22026359884784	4.65055015590486	6.38501534631206	3.1022872759241	1.46534045664836	3.87868551131576	6.83741913006837	4.61984249120686	-4.01792187317028	1.72630405351369	6.02713686911663	4.85028681616987	-0.793464330017571	5.0331594379116	3.58059069289537	3.57419340617559	-4.18173212316179	-0.395029343406419	-1.5886333548137	1.87198405357364	-0.304812917889572	1.56305977603858	4.32840490664229	7.606907643289	3.73564904922012	2.39159833697948	1.93711257770331	3.19486702931128	7.90675231914384	3.3905606272394	76.5	0	2
76	3.60246903062574	6.39137285018929	4.88973173518517	3.61440058079267	2.31428484815582	3.85038550502808	1	3.4921366228546	2.48887763728326	3.0301901574326	1.25818941571004	4.12143532941374	2.00347275349935	4.57459429623106	4.89990866663329	4.37924587348263	3.03261123418726	3.30171803854759	3.76849295427824	2.22410841360755	5.28635683205045	7	5.56112181648346	-2.12068176933793	1.48914426936898	3.13109373332048	5.21041534925159	0.720109533763629	0.734740630127008	3.32117047863362	-0.383081123028669	6.21062625132136	-4.71316129364186	5.40088799566788	7.55390563384767	6.35255465524272	9.60964483022834	8.42866841594916	6.60639181760737	-4.04210725206971	9.33193637589675	0.498648635481309	4.10697697209014	2.87355140373666	11.0026806783049	3.72880013055058	85.25	0	2
77	3.0744574335125	4.42203026648061	4.37183947111302	4.91012351224556	1.66207174647672	3.32474415912323	6.72688459739708	6.42121343675927	3.55725801785861	2.75438254814258	1.56129508556487	4.76143572954985	2.55638749430246	1.85550777383175	7	5.56188067962611	4.91087550492931	1	6.87631428989873	7	3.97593595930988	3.33763975435053	5.54947091228126	0.297956316330785	0.975305321561586	3.35294367081268	2.24278568145225	-1.7877491112981	-2.6433818584786	4.18281118658216	4.31386956472936	10.7124399949276	9.28272510239357	6.14239858402746	0.445386612480846	-0.273396584718674	2.81401969786461	5.35746582441135	2.88209017320692	5.38853568912714	4.60957505848312	4.33596571019747	0.492244129922448	9.71867569828183	10.6062442714611	2.14805129669776	76	0	2
78	6.83952759468774	2.89102018980601	5.11232349614264	1.26936111983689	1.89228676715641	4.44268788248464	1	5.69645959636737	5.78742741382141	1.73855459901287	1.89215328431201	4.15798244391594	7	4.92608923077334	4.55688590997116	6.49987039570992	2.64614767158657	5.95178909036512	1.76798908875587	5.42517310108257	5.69345738025162	5.38092997592578	2.52745179271835	-2.97940232862077	1.43339053534207	4.61590814645047	2.96718454396048	-0.531009890822588	-0.998200765839316	4.26543136670356	-1.33317258867958	2.83202381079398	5.96043372652516	6.24562630614928	1.34821959436557	1.96074970827146	-1.96866130113595	9.55135748806389	3.17285453399088	2.66737906671512	6.55778386668909	-6.36950886587505	7.27860748792541	6.82282201413797	2.53964688214104	0.439489908338038	65.75	0	2
79	7	6.80945651678692	6.85587076002872	3.61803514141578	4.02189174716382	7	2.80758215390546	3.93747787514851	3.63297536848225	4.09095797486228	6.13148715259859	3.52011249073623	1.54780772673052	1	5.74056270506807	5.97426097915679	1	7	1.79101338999357	2.83789964550199	1.72139992162727	6.37798274527798	3.27086940661356	-2.1605401077449	1.62237358161657	3.86321840689299	3.0788337038601	-0.818346066991139	-3.95589432577193	5.27523593807394	-0.748429509456063	8.07417107253063	-0.335331876427464	5.37779686639575	1.44982689769797	2.86503101558578	8.52872817529761	0.984352450694354	4.93351208392807	8.72351203562823	4.05085393687318	3.18336388679368	7.36470276632765	8.31606998830205	10.9141152335121	2.30827009457302	71.5	0	2
80	7	7	6.3104287645932	3.41741422484029	5.2051491764829	4.9217463352424	3.68821815729425	5.27551994386787	1.33878301402872	6.03923466370091	5.43201111044924	6.28757461742036	3.47147327048057	2.23721502804774	2.96492503881023	6.37667604472976	1.8346024932643	3.6534937182549	1.07203455208682	1.65347799240357	2.83336716589348	5.82698768413487	5.41341149836951	-3.1756681245414	1.32827131837883	3.29461468367438	2.01283169466209	-2.29527554105359	-3.02924547035445	3.6357793573815	2.04079104237137	0.662418110705253	2.31169529266222	6.83012092589125	10.032041757932	6.67543020517543	-0.340104196863465	7.11536864327765	4.71885602609627	6.87950836007834	4.23851832756684	-1.50551319190059	7.60030361260574	9.1537029720321	8.01630665344331	1.68661122848523	82.25	0	2
81	6.23357983037344	5.08821363653355	5.61342535896312	1.15293030316267	4.42151723885598	1.41958997389162	1.17309879105762	1.05558011613278	3.09394985296958	3.66021307205853	4.85305752550911	5.9051243675082	3.57604406473352	1.83883816425909	5.27974278990054	2.79129094714625	4.8385284686839	7	4.69207745835692	6.07377685221752	1.43825637844154	6.19715992197287	4.91812821554237	-3.32046294988844	1.66506383955592	-0.00590943776829905	6.60052428318371	-0.421681515795239	7.82434056958897	4.65372976515466	-2.49281386053764	7.05291126820982	-2.79527894588842	3.64323174898976	2.12094239884283	3.5054218549283	2.61060767680601	12.3582109627792	9.41375098393011	-4.66524569939615	3.79413332065833	9.69079707761667	5.72529366907099	5.99185047408816	7.90681971535488	-0.00352316754868032	89	0	2
82	1	5.88016796586345	4.64848486025051	1.17466873315545	1.1728210683064	1	2.55181158233746	7	6.86696205644912	2.48372058913585	2.109004215344	6.41727175025231	6.50709406932738	7	5.05154208112489	5.19967735035169	5.98062248541868	5.65253729865682	3.56009694385116	5.04276313295865	6.93782367597707	4.02718162327354	5.82687243611484	-3.59224659110054	2.28636121559426	7.96473438403796	3.52639873815937	-0.395402587553739	6.04909045857103	7.35154399967278	-0.658668010874067	1.43899323502452	4.68737484043692	6.0112610775213	2.63123062895827	4.92892157178881	7.32688160889753	-0.140774730805282	4.84554425050472	-2.21631073263225	2.93767609713077	6.13512355210938	3.73502684913691	0.779600385815941	8.28855888420778	-0.164586906990557	75.75	0	2
83	4.58327864108506	3.83289200742399	2.30670445154547	7	1.88092685086432	6.03913904807312	6.66971740081728	4.6101780778626	3.17817004128985	1.27014930308435	4.00349439173386	6.91309461359622	5.25274600915359	1.0306474811723	2.5836022621057	6.54463356395157	4.08663412729331	5.49644204643485	6.10024170379874	4.1045207313232	7	3.52900657863328	2.69868891347812	4.49595437043754	4.14392684159656	1.12636801538935	8.31471307084179	4.00081196381074	6.2860219168749	-1.96935790964607	7.4578756902502	3.29852380929064	1.38409702805234	4.84218160258747	-1.11365226000546	6.2190187445316	0.732150674954	-1.21614453940424	7.02585607914753	12.7702107772194	1.58202717605664	9.33505167675986	3.38711993928388	1.48238258473707	10.8804869548491	-7.39000500430985	63.5	0	2
84	3.44738078403544	5.69172636228399	6.47872853095701	1	2.90371308833547	3.33870771773671	3.8356133929969	5.79984399252004	6.05166685871292	2.28141412660375	2.59859278244001	5.41988244327563	3.56770937669305	4.4010070786743	6.72055736585055	6.43906528581758	2.47176732367604	3.12458264854411	3.98478245470465	4.37167080805627	4.45508118622056	1.55125024335212	1.19689014339616	1.26394428641119	1.90437073109247	2.53314607942391	2.66431840057148	1.78520771195125	2.22632633543106	4.03694819583783	1.62167664790956	3.93023499985765	8.83036981341247	3.74316169739775	0.374414954623591	2.98957095059219	5.81959970074705	13.5121348865401	7.13006654349552	6.82668402768402	6.10157659668871	3.34899572327467	0.805612260558272	11.7559194962898	4.25143205964292	0.632769860485768	69.25	0	2
85	7	2.53053118418706	6.15198281268593	1.16402050477632	2.31200403678275	6.70261614509493	1.52091957833901	6.45184078313431	6.06848897139407	1.85638726992932	5.15814509636759	4.32805445336083	1	3.32999884331254	5.39377603775972	6.090767619488	1.00605991846672	5.77155528907283	1.22624423424595	4.04252649243587	4.35513260637455	3.9462020442489	2.28903464769747	-3.52410702815237	1.32897435638692	4.27936985436507	2.15673160130188	0.725613151421022	-1.88988620070295	1.04762357976923	0.545739852627026	2.60443569865971	5.81669373972119	6.25768466816194	0.7548584862884	5.38925924719927	-2.50243116534387	9.76170764970189	1.90582108892314	3.27679675495487	5.84202254320621	3.00601892586054	2.15819890321754	3.12719278621684	8.53636983727683	0.280247368860528	77	0	2
86	7	2.27788489212526	4.36271401024527	1.8351244426367	1.59555148490416	7	1.367823372374	3.29348852018711	2.31010418293718	4.0469172887843	3.30140970863421	1.60731544739382	2.10647331617225	1	2.95833153259911	4.0837999860054	2.84806842758811	4.51468093613662	6.05006091289542	4.20273522737786	5.5065682927233	3.58876586483597	7	-3.85364413661837	0.325019311381853	3.30392111767092	2.85235574919333	0.830157976698235	3.77826468251105	3.81487317977985	6.3543216352695	2.00092744177226	0.668536492178814	4.01740838421603	-4.03487713442997	5.32844589754746	1.72890838481636	8.14893883840032	7.88282554581078	1.65680432162301	10.6058118367942	2.26294718456446	11.1630839357817	6.396522354286	3.49514135665367	4.47491145831066	57.75	0	2
87	7	5.60617647578209	7	4.32232352153333	3.55539331655177	1.02573081999623	1.74001848605618	1.16952690359784	2.28830492778529	2.69209718661142	2.17354499149111	4.59596974955064	2.69195404057869	3.62377447783824	4.82933985140273	3.68236682211041	4.28198174446144	5.54438468523796	2.82974496606701	3.03365488615068	4.33031143129805	3.94110601506313	5.80354463694638	2.2631789443715	0.974058142184599	6.57777401363219	3.32290416017646	0.12382119510142	2.62841000776608	4.04703013204407	2.45214571857604	5.52725662201624	5.42732456962182	0.745377898314322	5.42522372744172	-0.349143346575933	1.17580788449804	2.55798459953424	5.65175553627106	4.10264665989043	4.9222442789513	1.82600089190602	5.33600635491242	5.4259551524739	9.5617310599045	1.95817112925635	88.5	0	2
88	1	7	5.36692815325353	1.00074798356747	1.51495847085254	5.81700165366383	4.27160458407832	1.36594470123204	2.12016240604601	1	3.12185348075948	3.45938856613276	3.01165229961166	1.36933895823142	7	1.45775028061525	2.1518235357477	4.38617019716628	4.54983560391201	4.88440154504673	6.0164582111791	3.28105929307742	4.54247720601629	-4.4095144501017	0.471477145853274	5.91784557799362	6.11914648851817	-0.192159134377806	2.09293580447362	-0.747122444706785	4.60599475617538	3.21797917144146	3.44255193926115	2.57958063756782	0.164313309906127	5.75231451974101	9.42931120990748	2.25906397846702	-1.3586045775684	5.10279744181079	4.82194251043343	4.19982661780355	5.13927089395555	7.65634880494724	9.63605379800069	0.488028736595914	55.25	0	2
89	4.75644325094227	7	6.78559197025272	1.94166984866793	3.89749233068009	5.31398578525333	6.08149335799935	1.17951328729609	4.03188093476925	2.68537015510896	4.37709907881149	3.20102846449346	1.54316307128248	2.50786676257678	5.41588009042964	5.4532968057033	2.27435442518858	5.01560241688178	1.62425137369992	7	3.20798196636613	4.77753793984493	3.45200698664039	-4.26124311066016	0.425923365282418	-0.664629221354751	5.12310860223265	-1.98974179572641	3.93166254418003	1.53770011739219	5.84413734172822	0.557805872846543	0.340451423106193	-2.78882676450141	-1.98085056629411	-0.979134427016637	1.60542930373312	1.3811682410074	3.50102103593264	5.18281512065505	4.34961149645792	12.0331444821449	7.51462252135977	11.7096462269276	11.2635321410358	0.145936686458839	79	0	2
90	2.1056116185966	6.22406155180904	4.39201604759215	1.35139850503415	2.31557458141973	1.30366511742953	2.57901351076726	5.95234356752796	7	2.97928297370306	6.5420808027558	6.4675911816694	4.95841263618731	3.60863439578843	1.8842905504679	4.78269694509591	4.36322091757933	5.52362651324956	4.5929467986687	3.66796308729695	6.77126900404136	3.78384109716628	5.82971918436928	-4.97003797795145	3.18806934467051	7.23345808071094	4.11778803837082	0.0498335409929658	6.6442946284179	6.64260372815343	-0.90266298741567	1.17761155779449	0.677156484906309	7.1051560679877	1.84708238617211	2.73482159616498	6.25565982239887	6.11834378623631	5.6754845375401	-3.1663358832498	7.2129235845379	6.2878006859807	5.22687589511824	0.0432297212992884	8.03803337165888	-1.35088481036138	70.75	0	2
91	5.43135940435678	1.73161948755968	5.71395921123311	3.15538843732271	3.87410438014242	3.35113213585152	4.45306422676067	1.93856637108903	2.3469553465688	2.24640423032158	6.06646894305156	1.60540785500539	2.49183536796947	6.93045676799301	6.64185738378467	7	1.2979854146852	6.66627246906716	1.70861250219745	4.59553207019111	5.57943006510305	6.70218115555815	2.15047504381738	1.75475119586191	4.32243406842658	-0.93800617355971	1.07216763802328	12.3577235220105	-0.994693105796318	0.306506366912049	11.0545613053639	8.02137057178612	5.87364901636442	5.6725115277373	11.2049110899814	2.27002352500766	0.89311022219392	7.40500080188109	3.45183619346256	-0.796594216387059	4.88406466107793	9.54312545966608	0.550713855801731	8.75585846692558	12.6362257341219	1.89305252076289	50.5	0	2
92	3.13922801124968	5.53982330239198	5.3622634613267	2.01977771392427	2.30477575701095	5.24919772650602	1.02302514062456	2.49822297966878	2.79956202743624	2.35544370404961	3.08722042639766	1.66298863217881	1.83134884642513	5.06603911734557	5.8619539528482	3.93074183060631	2.55431861487618	6.92791758879527	2.18138821613664	5.02544545820638	4.81886418479678	5.86436657349547	1.17403430674874	1.28915239613297	3.379805484905	7.99395144921211	2.41148724455962	-0.0805575118211097	-7.13015052332833	-1.81106703191488	-2.98276046755174	5.23784605191702	3.92278140943554	4.03350704112645	7.46849767319604	3.58987464465763	2.24295632432505	4.16948502997124	7.87459616666013	3.3517063084536	5.51606490989706	3.00740288854394	6.29339659131717	8.83128664756951	4.40107988723328	2.4172888090761	68.25	0	2
93	3.49546757904216	6.97698040875688	2.70721592087429	3.7492074318961	3.08077370482234	5.42054227245445	2.11502057033565	4.0557719048825	6.37245167540843	2.40332398887749	6.82209549724176	5.46413331812049	5.81271082718254	6.03696138336796	4.9475775016072	4.22903378061948	4.11712290895687	1.99714500540601	1.22015409265909	5.95858077056985	4.6365978867074	5.63935707935193	3.45257339938137	-2.67208194444659	-2.12715995417363	7.85506882167749	6.21800065909098	1.66689928216555	-4.20583456474704	3.12245325400121	4.71918114349217	4.63049196118337	0.216474207581222	-1.62904716629197	2.78685511200457	-0.531694585724869	3.3831590949485	2.47792251405782	5.2747334568631	5.62288916767589	2.74801410552844	3.36811969545018	0.263478345755166	-2.8713120498503	11.1833564824059	-4.95432521135145	89	0	2
94	7	4.88059999688934	2.70489680362805	1.19036761052142	3.1458658146588	5.85552884045366	5.69670329935985	2.60203385699872	3.0088075452377	1.39395620848952	3.40640242082559	6.10876078727599	1	1.90924869819856	2.6546071354809	3.5257441318912	1.61906044377691	7	6.47641251126715	3.71791251782247	3.32532972343837	1	4.87027418767188	-0.379901661614746	3.18419152763513	0.175797072183621	6.86479349861158	1.25802677961427	-0.0211081889373973	-3.12747464237976	-0.426621002660016	0.991107318690827	3.26785108019273	7.53932293040222	5.9308341097837	5.80983885889009	1.76472978212426	2.38581863211801	7.74273352866329	3.75094788557435	8.18958566509039	11.214172244741	7.02775397036516	-0.744243817878975	5.16868603779739	1.47722192650225	69.75	0	2
95	4.97560294461457	2.33671544945405	4.31571002301153	2.96180154884683	4.49516861655483	5.81951376772998	3.90031558396657	2.53133635541356	4.72728274545079	1.79376201516142	7	3.13529465176688	2.60652014355097	6.06344344455788	6.13667394730214	3.99512738617153	1.85336510201543	5.80501889592296	2.3605882245655	6.68876285299092	6.74409405586718	4.55347637459208	3.09519341187482	1.55669030699399	4.2391484188124	-1.69779039443856	1.07686414091938	12.2025063471703	-0.931113307825202	2.38770923834733	10.3101847462893	2.68093632933509	6.61280037590855	6.08186229483269	10.3232010349981	2.88311534280434	0.813033796437346	7.23180994971904	4.25915644587236	4.11146753867341	4.32686760823799	9.25729672277393	7.30896298835267	12.1236764051665	8.81098475163483	1.78038019338973	69.5	0	2
96	5.97402730335368	3.90823778604989	1.70833064544867	6.94137924479549	2.25303159113089	4.69306934981451	7	5.78242345473715	2.54818521551948	1	4.8973898142294	6.98249537263774	4.48363731027738	1	5.99016824341145	2.64063208114901	4.71011745552033	6.4524002717838	1.70956698694804	5.38517063155587	4.36676518433196	1.83445157660104	6.66141762021367	3.80476829221203	4.25892906261715	1.34466985244789	7.5557855329583	4.6847587347992	5.69824648972541	2.86172363039633	4.8790155534303	5.04444302308816	11.5325857855248	4.9535513300262	-0.123718802161284	6.55017441272519	1.59520863301285	-0.438892082171104	6.5869508338056	6.12018406770208	8.2725394567356	10.3236422627529	3.7340761954376	3.6348969724384	6.80710359948294	1.9082645857584	66.25	0	2
97	6.09400316882733	6.24986755750295	1.33899549114081	4.32941851527595	1.86553396729703	4.60921280854911	2.32198335375761	5.87520598944957	4.01929024084189	1	5.94796397525055	2.08278774842307	3.21921178301554	3.10455836543173	4.53093580279223	2.19954017235675	2.64947960274868	1.48011840664213	2.68234832803182	6.08761673073877	1.51524629405327	4.89168736377131	1.50741092833521	3.75772364513045	-3.74318911796201	0.434480713124059	5.90365057478683	5.09653896643393	-3.51946080392236	7.6471647257561	-0.411853328506734	1.0195107072014	-2.59068798570665	2.47503056656941	-3.251129825889	3.00795749023642	-6.77869784590278	13.5324920716524	3.83174965882808	9.8509425792658	3.72946892688022	5.97202577998924	3.04061425877177	3.81546180293298	9.25985067057043	-0.874447935939623	63	0	2
98	3.28437517287289	6.2071393564946	6.61985168134543	1	4.24683269849939	2.40093097450049	5.88007217239108	7	5.20857010530009	6.63082906449028	3.93516352001429	2.31126861928273	5.24184179994512	7	4.23603316631162	4.1498133300469	2.23024159613426	4.69093671626635	3.39140190425042	2.65006576258482	1.21759972024127	7	3.58321262055216	3.73951317124068	0.053122907540468	2.40795647878687	1.7620188150805	2.51411127395463	-1.23632676555693	1.62586852960181	7.75843519006991	2.1716278545918	-2.18263148771444	-0.0645231561020111	10.9621896606832	4.08956726970791	6.90658999771585	3.67825065221738	4.60369550268863	9.10355879441876	5.91924310973312	1.98132943160563	7.58658931278337	1.10873723884152	7.5286648921474	-0.711109541550492	74.75	0	2
99	3.23792503415732	2.16136398986686	2.57268833383781	2.2345054569935	7	1	5.98087957039108	1	3.04463745990876	5.17658322201227	1.92389630318189	5.19717430109348	1.8349778669145	1	5.20762568321182	3.88420204942099	3.10170550658379	4.10870959277497	4.52539151637989	2.37097312558379	1.63273436822508	6.03211269990247	3.86061149684912	3.80611111905464	0.797156529516565	5.79304983060917	-3.0848455104455	-5.53311996169131	3.08798240457339	4.87217887729636	7.32162684978629	8.32661887712811	1.28963306875693	5.28016138867733	2.47102774950917	4.00160252900459	4.39387284766454	-0.224306529026066	2.95292216296473	-5.93636168789189	0.782526822253726	3.70156878275137	12.2483462304098	-0.776903676224774	0.689054180131235	5.38065449782216	106	1	2
100	4.66353593305387	6.13238957622022	2.16077201512906	2.87749482138131	7	6.3334888133663	1.22957036359491	4.49246492607639	2.9630027717483	7	2.36343072829391	1.94877134611614	1.35359573559062	2.68065705415956	5.76058964649511	6.28678569780145	3.93383306715084	4.84912170372716	5.2418397368044	6.46902992327603	1.88860796776616	2.14253278032798	2.72305617976209	11.5408361824433	6.01648955065906	8.83247359162454	3.2852660597999	-2.27262105809027	-0.0508120204525153	0.823235843748779	9.34982212458061	7.05663992193842	5.11158477218594	3.50839345379097	-1.56951376273019	1.07193058352652	1.92285617421686	1.22375108271754	4.37080607689082	0.0667562594839871	4.40211516143594	8.89169039735823	3.08164795801214	5.52973809365723	10.6925261049807	1.74887619370079	103.75	1	2
101	1.02191543725937	5.39957593850377	5.02427143548558	2.16618717317642	5.05528088353251	5.05565998981911	1.452885820965	7	6.22248326429162	6.11957480826082	1	4.07275033887395	3.62281450086484	5.29395433342639	7	6.29588749900764	3.7023145753351	1.91381613105959	3.9434369910911	5.63350669648565	5.85981747472352	6.55176762820931	2.37556922578957	5.43452759200662	-5.36046377979298	6.42172507559819	3.63178716409871	7.36558021634908	-3.10543795717557	0.944857155182988	4.91768653524376	6.4173599847486	7.1706874602051	1.3481798681979	2.48418679856701	2.70650311530694	2.61678669862399	4.00206136023401	5.73531883138363	9.59122419379281	2.92926870359647	6.04476708433869	9.36937722786675	-1.45629952313171	9.86595357009008	1.03110781816143	108.5	1	2
102	4.34884060748834	3.16675666806942	4.47004281217581	1.1365094262737	4.56742733621284	2.3164800957554	1.57451916110818	5.44399403853701	2.68085806370584	5.32234757347424	2.55668730642697	2.54091626822229	4.649188443199	4.62353876771436	7	6.57813234036314	5.57508510900205	2.37194857275745	1.33890956820124	4.99285561793639	6.86327938510588	4.04783536439187	2.50683428322293	3.02050212128514	0.485034845240024	4.86735570145142	0.0279408329828327	11.2816236246472	3.36146211127009	2.50185401438295	1.24783969986935	6.82711959645998	6.68060887453373	6.4710068104948	2.86052828796362	2.78107536950469	-0.911727508804972	2.01661788533454	6.70764969968803	-0.862037881682097	3.14349371165905	3.09233863507337	7.5380302288559	-1.53879142284906	12.5608878568827	3.01773263427359	93.25	1	2
103	4.82130154650312	1	1.47592943176228	1.18713820001806	4.36406098055335	2.49098543005794	1	1	3.56289446183116	3.7555384486242	6.24410287513664	2.79686372419784	3.44099507419453	4.96565461677288	3.09828265102187	2.67697942743109	4.03804286885476	6.67342626468752	5.18351569794381	5.92886447382802	4.59919373753684	5.49779753458534	3.41028029217375	5.26483616284821	5.92392050326911	7.67466256211958	-5.63933865187554	-5.39481493771331	4.79803795499583	10.4887571634472	-0.93186653307894	4.06554213513814	-0.515336569005414	7.00080349345123	10.327448221392	5.14698189718852	4.22154465124636	1.58786638260842	4.5464273186683	5.28550144086837	1.82315336370221	5.1160904732065	10.777425894449	7.53969865868555	1.27183526930858	2.28081055985327	93	1	2
104	1.99253247203593	1.87804690122854	2.85591469776552	2.76516750671306	5.41295963710202	7	1.19231900494901	6.25859010780023	1.89702347153024	4.43369286230424	1.47323429581757	1.31023426812117	1	4.41071650814584	4.51535417224188	6.53016615569349	2.63519946259842	2.04199673978005	2.03353829118882	2.26007533418745	5.15679143089639	4.32968481762222	6.46560728338171	1.42290433717576	-0.0757697489343814	7.58020274685019	-2.83007333215579	-6.16858837213634	-6.17432236164056	2.06389870627863	2.02632345410692	7.51615093729122	1.17678742529439	-1.27953360219588	2.1180695672673	1.19194610682165	1.76877435696883	-1.08315842410909	4.90046601236966	0.887286006400023	5.56604645551602	6.54271819554564	1.69918641524812	6.31562176791514	10.2737305642842	1.70828898097503	85.75	1	2
105	1.57495694583811	2.60388949090427	2.42175537049938	3.36459451713985	6.50485798356274	4.98651999630441	5.46928380908717	5.94058395155698	5.66460418347099	2.91160394999006	6.69990703366382	3.63805015605692	2.31117167497153	4.9678871287191	2.55977130705173	5.7640340827684	5.82836923014216	5.94303371122138	1.12067086977181	6.7662576735168	7	6.05989755592964	2.69297988470546	3.64747923319004	2.01808007305589	5.16027444718046	-5.14430687346346	-3.26302083135308	0.0757155464697686	6.03452757300185	1.41234445001053	5.49224042754107	9.14346554787471	5.45950418145081	-0.232070302857276	2.84092654885547	8.22806457308945	2.78105832021554	9.04628336277061	-1.58683029918816	4.34510126970857	7.61329391658735	12.9178457090207	-1.89216426197546	-1.34701547868441	-6.09865038642863	100.5	1	2
106	3.09312593759018	4.4840827262131	3.19931081134694	1.36707118391886	1.77753543266426	6.446467350096	7	5.37459274721582	4.29938823118305	3.85397888517686	3.44327196414271	4.10966129765521	3.12646235586708	6.50508143840169	3.55727843513175	3.38419076406229	3.76471602325205	2.23500821401405	3.4769443314211	7	6.20815537969037	2.07021093212702	1.24200708948247	2.95009586483369	6.41632634875062	6.12463255421282	5.26845015833382	-7.91299543330735	2.61030459323261	5.49108206943691	-2.83027192266485	4.23554533649043	-2.14514241670238	2.87956195082769	2.30616432964785	2.17970460991053	1.06032285035141	5.50613687710132	4.51936231091663	-6.6863852073258	7.5924117520885	0.0208450290971883	2.40789581900217	10.2835320779446	4.06496796189377	2.78885764447557	89.25	1	2
107	4.56979453655469	5.88301192991031	3.07683601596727	2.73762889661439	1.4989441664609	2.97691634271252	6.98225923873782	1.66345819343784	4.98069943055579	2.41169279304312	1.42067420673776	1.11610548078162	2.08562821157027	4.98607209060083	4.14492734442112	6.65860659314965	1.47479741914739	3.07543645022698	2.24851846081337	2.29567005117492	6.12303232627797	6.79337145760987	2.63854187722573	3.58784994183753	6.5943855228408	6.54449069206513	3.38226979133166	-9.8497248665125	0.68276750913959	4.0758271675182	-0.153885036663798	6.42037421931174	1.28852285451328	6.04126587037444	7.51539484721618	6.85976345057481	9.14551993524211	8.51580143602586	4.88350837540796	-4.94277026466369	8.78460460453751	1.25314572808891	3.24243195862978	0.294214971014444	10.7995955377971	3.2962379014802	86	1	2
108	1	7	4.13831528794494	6.24465361906951	5.75901133640704	7	6.13745754082264	1	6.85018357415655	5.35958712871677	3.33579487356955	2.05025969255578	5.80480416130672	4.93279667211522	3.1122990078313	3.22061597128874	2.57163994390166	4.14593692003351	2.82556090605242	4.48727502587555	6.0015924032892	7	2.65054806774418	-0.740599915218694	0.824099610742801	7.12685304897288	-3.04406355872138	-3.37617852738965	-0.533662843216918	-0.912250875469285	-2.27151601604928	6.65798608629806	4.34143545908278	4.22631421600282	-0.728088169205983	3.76012457370381	-1.73352959582489	0.183788808527204	-0.733261639939832	-4.86354512247414	4.05472151256012	1.9971222266488	10.1066391847264	9.17506968759951	4.59150170664883	-0.123267150593956	85.75	1	2
109	6.63860109164622	1.25770280938056	1	3.6677833309289	2.91142566028846	4.57191497440646	6.35966950377051	5.08263985340998	1.31697029939243	4.51582420133668	6.18695268625647	2.28360331228286	6.030719195951	2.14466970155313	4.92785552275411	3.73282401300439	2.05076066742878	5.63188073606556	4.05686749805523	4.37539717176893	6.02450105399295	5.58388417573776	6.14277127235199	5.9451948720482	5.65669154107028	5.42383590330632	-8.84542735027597	-8.18704263121853	4.58079240327675	4.07571653032932	-1.11215533552286	2.33083026838885	5.9146356455607	8.36624273203708	-0.211470149936382	2.34520014388141	4.61343009494301	6.43779472395898	4.77722783186026	2.16535503375206	5.87481254823898	0.810644830496717	4.10046818136677	5.93719243166088	9.80076792633326	0.165915697689929	89.5	1	2
110	5.53667109094636	3.38362686657312	2.21415976479814	4.36106982124403	4.89731450904455	1.89855566666845	5.24058573056548	6.89716047832991	4.84523034477757	7	2.38609226318048	3.23876037143485	3.55576953505279	1	2.02251857127926	3.76577004130655	5.42181022044503	2.68530103311931	6.31459307405996	4.90766039912231	4.54014073342684	5.55548204630226	1.9302960361393	5.18932673413073	2.47403499597394	8.07552720444625	-1.1557531535337	-9.93266262646791	2.11525571748176	5.53977737917691	-0.942962867527327	2.53633006706322	3.19573981988158	1.8318387453306	11.2138494803078	3.45915501773422	0.980521905204209	4.314284763456	5.06775435250026	6.17710860167696	5.87115746932847	9.06342792445549	7.71696747731222	3.87472687929088	10.0881537988905	1.63690037163876	85.25	1	2
111	2.13760403008441	3.33976409919046	2.38557102402426	2.95395013450794	5.88305269998481	5.12637706593519	1.09985903358192	6.42421201014402	5.50724926346906	1.99678367764728	4.62009965241802	3.31209438837115	1.61622912119701	5.11215965098696	3.09442315415497	2.96355002041595	2.55923622143259	4.65384743661319	1.71717885612346	6.79323093072946	6.82360437639115	5.191836916414	1.82741312050681	3.29311050400144	1.51270595021956	4.53915965827967	-4.36862047123362	-3.77886150307498	0.225367434014692	6.068384407525	1.1636185768695	2.073818131076	9.42754952474946	6.21338158892549	-0.264609482997014	3.70619181475868	8.37877794710681	1.61588122959046	8.94178598923659	3.71564794568108	2.88985064874952	4.20026756352275	1.42030891433488	3.67636853105483	11.1058199509245	-5.62159700152011	86	1	2
112	2.55144081255073	2.81501596849455	3.86795290707916	3.2360628974275	5.97222388852232	3.21311902670145	2.12682998895626	2.65145080884408	1	1.08244974003988	6.16244555144168	6.47289174081568	1.5598151809491	6.09275986085776	3.02355048879352	3.17431697652905	1	3.01885439939031	2.19549191546393	5.83268140587304	4.89800067721897	5.13252666531079	4.44096281456162	2.42576763750733	1.77856679426018	7.35089834806493	-5.12351426865993	-7.62223553382195	-1.83314388489092	9.44836884258303	4.31017727578531	0.89953882615446	-1.04284595758878	4.97463153299245	1.99216544811471	4.13844246124582	-0.467180965720395	14.4044381332735	10.8187038372013	-5.71902853830849	3.72247775675413	7.01746992795982	0.979639039150176	10.1354266931621	6.44337070407559	1.90714451313342	92.75	1	2
113	1.20031049585741	6.40983413897276	3.36910639320259	2.85034433092003	5.67244085997469	2.46445930677861	4.8874446734249	1.3829062882701	1	6.85418176193166	2.98418118002144	1	5.62926786753353	3.09917329267899	5.4568068286252	4.65596385688027	1.07354283629597	5.30728036314682	5.7924551280107	4.07811556080425	7	1	3.10436940006527	6.02754980165167	-3.73616356114297	9.64388397682508	5.20167015162262	7.48467354738527	2.71263125636046	2.40262193138344	-2.41021011606147	5.12808741327545	2.90183857751799	-0.191184286363957	-1.47790094125219	2.15907085079636	8.8793981232009	5.091099339665	4.34307700058078	5.63022044834858	2.85091283541404	1.1282461508673	2.40432778667345	7.51784816412414	4.97594311735796	4.41147998917073	84.5	1	2
114	4.66610548353062	2.01445364682494	1	1	1.61675298997555	5.47691204776338	5.33247752906831	4.1931337980087	1.85701251165371	2.74429523502199	3.84215002850494	1.60378962100647	1	2.23317442500471	6.01023815063215	6.54580397017204	1.30534556566583	2.2244681375407	3.41263945662611	3.18246262736748	4.66715216454418	1.31739834387588	6.08628148845285	7.1846111705286	2.74059580081258	9.82637528229401	-6.71344637255219	-6.28051380515773	4.3537186205622	5.43429075032315	-1.68546076228761	0.655010248834353	3.33046623078625	7.28476443771094	3.15679176286029	1.53736391527932	0.567059191390765	4.7273567155505	5.7545580432335	5.79963782467762	4.43180198227486	13.3656402168152	4.46821753795933	-3.27318801412076	6.58362191991337	5.65653505558357	99.25	1	2
115	2.05939573506311	5.6954035828138	4.08690331751316	4.03405671376719	4.61477363461717	6.14247088438882	1	6.96434634299631	3.49643653515732	2.8615116023175	2.26205092294432	3.43244970928964	4.42525174114822	4.87073263994278	6.81857860369537	4.42682391432476	3.79237934257456	1.91695189764185	3.69749354689725	5.24289804853545	5.64523833687313	3.62470295953847	1.07434537571347	5.42834865914454	-5.12690659325467	6.09864525213063	3.61311375641208	7.03780887334978	-3.15347673783388	0.931318958932951	5.48782645590728	5.45601023777579	7.11213400425214	0.561485194351664	2.20802919713655	-0.379186000505622	3.10659949354059	3.66359021951926	4.51500268398279	11.0561333849636	6.33620490741921	5.65376934012472	9.75537425233641	-1.99268691130826	8.57875033582782	2.03462135172465	99	1	2
116	1.19410808718446	1.47456513534453	3.51904498290575	2.91256931505645	7	6.81086168495596	7	5.92796564820798	2.46222256117847	6.10719662157829	5.7902801233745	5.7041341754852	2.44531618264927	4.59668841874529	6.65879511986972	5.0325179003148	2.26931272125155	3.49297291992365	2.70558642452584	7	3.94014723616023	3.70854327686292	6.57871556939123	4.19810279261948	2.40898239092452	10.1766677385039	0.467835054473617	-11.576694310017	2.38282232610342	1.07472891948463	6.29050003917529	2.91393686560756	0.403023842117864	1.31551638650432	2.41583039228928	1.55662148990791	3.54561371193883	10.3076940066376	7.28006835616638	9.13426676523072	2.06933814013439	0.101072328602469	9.84614690100687	-5.47216348318733	3.70072423918705	3.26168591886536	109.75	1	2
117	1.77225755022026	2.02267643752566	2.23121550898752	3.20254696189409	5.28196435458066	5.39306347070361	6.28051962557809	3.48040849302675	3.56938538703267	5.1573765374081	5.20803116262488	1.65102449307398	1	3.40284845191756	2.00965127624958	7	3.79929509830901	2.34569688395255	6.04308880993817	4.25762586373072	4.18959016149254	1.7629292593827	6.78535702199793	3.72302773866768	2.18135044279538	4.01583925309529	-4.08316164371043	-4.79302813635484	4.39758351646905	5.3959755235539	3.8008387618403	1.7626413479429	5.95126749026951	8.51683143119962	11.0694436849634	5.47183591095277	-1.07548215506744	7.65760516122949	6.80956492742238	6.46300082078286	3.98332148560834	5.42704748478898	7.88549566766873	4.99954290574551	6.28865852569198	-1.74493924648449	89.5	1	2
118	1.3173174865055	1.30703478652378	1	5.34951679772952	3.33231825547811	1.98119195756931	5.99721194046796	7	1	7	5.55159811051419	6.23462920492004	1.29225329632381	6.74175613951882	7	2.7347056623763	1.74962923674655	6.66678123356444	3.36852607392073	6.9832255278615	6.02038051084489	3.90088284259701	5.39828413872948	7.23945075214799	2.46031173782824	1.60032009979353	-6.33998111650218	-4.70916344899993	-3.48070037014921	2.96015220712734	2.00733899881526	2.13877242561583	5.88208427232766	7.69857774379002	0.157707145412979	2.71674300695939	2.37632846100254	-0.252981401010261	3.90531178776695	3.23220254729902	7.85669750196153	10.9549788780821	7.96222373777453	5.1068451606641	10.4566886615764	-0.266541687919929	92.25	1	2
119	3.24703977723558	1.43413995173189	2.75484544572355	6.3322703456534	4.27196768477361	1	5.70105267085139	1.58935653807343	1.0659972865203	5.38772639168511	5.06978663502212	4.00888593697881	2.01042438038658	4.16030580451449	2.43776460869472	6.2172974887835	4.28028896972622	4.28164628728272	3.05108247007875	1	2.49728514725522	6.50459926304303	4.6401427126943	1.08984078380007	2.24079170364199	7.23660823652076	-2.41845968995058	-1.92267407998512	-3.43697704742293	4.3463847250544	-0.80498313068314	4.30124236401677	0.873317915366221	-0.811626311306395	0.897491565368438	-1.21667194230588	3.12193077251811	1.52908584359068	2.20562452018689	-0.458276393720565	5.72007999369616	9.3891174079416	7.07941139845818	10.3236230459392	4.330714010465	0.45742384863463	91	1	2
120	1.72005029002248	5.79181550358767	3.10541955503984	3.70764365948221	5.71886606780464	2.67569786055112	3.84752180985652	7	1.98706527128847	7	6.51295520790816	2.77232361140193	5.15604638255421	3.70017273935161	6.68953954869213	4.78758985093521	2.59165416979813	5.62232860156927	5.8456714417701	4.44498642291064	6.86701260565451	1.0373779830079	3.64972818425458	6.65411785917136	-2.62769171344451	9.82704901950041	5.53919516564125	7.78571761710367	6.5274398107426	4.4817007803353	-2.93770121239666	4.2182410321689	-1.94114497205159	3.60449661854649	-1.54349300879236	5.06989879685066	0.468827685490767	1.06187189098452	9.82896018370599	4.84287751379923	3.74712122221083	1.42201328056764	1.91555787972137	5.21015151119082	10.3368762736711	4.5143170554638	80.75	1	2
121	1.9799711880061	1	1.78029721858217	3.72195849858769	4.98231963147247	4.16905296114751	1.84772990121199	2.3104483991869	1.01664713844941	1	3.44013895897859	6.64344662801162	1	1	7	6.31697736464292	4.42500377593413	3.13499457112667	2.65032814956692	2.38775440173504	4.76116840529327	4.17052476397892	4.38667190039775	4.19982863703827	1.4006662798789	9.69624423571605	0.230352660700838	-10.7760170334198	4.1844034197739	-0.857207058896965	3.11199314494401	3.87135199249041	4.93539623986855	4.04298331122255	-0.876069434382201	-1.40960601288806	4.83707799654225	6.10494938819436	7.45146455071244	7.8139579669069	7.10817782090227	3.07067528273101	-0.0657596459873174	-1.47470011171336	9.94984126115959	3.27753785353664	96.5	1	2
122	4.72571401318482	6.01137962109058	1.99387135246889	2.70211203582137	7	4.49905659844951	1	5.96839402300995	2.45940753516464	7	1.87246621757183	1.11278057925395	1	2.72362144280172	1.993178993567	6.76466228493486	4.35394839312996	5.38466896064715	5.03066074959646	3.4481553030926	4.05062069124966	1.42191179920389	6.03456549678629	11.7228631594911	5.89028734431017	8.51117766885312	2.41643280310522	-3.26139775958021	-1.38595992389555	0.798925942588077	9.1058067188417	1.88052414303763	3.88854427362195	-2.41475237308587	6.77026598141795	0.36442751146358	1.89803280002321	0.603395476501255	4.02984680637382	0.111186229333782	3.00728134814164	8.99299969257391	10.5123744603007	6.51208942292141	6.79110033867326	2.21992704161656	81.25	1	2
123	1.58702792899846	3.91526974045818	2.84617014908721	5.42361463399971	6.93444583879623	3.11030147453512	5.58883207349462	2.03119374519622	6.38898504667664	4.33826713969265	6.86371366046477	5.18471335954752	1.09894660798304	5.00928277069981	1	5.44590062800793	7	4.51470284701939	1	4.98195577774067	5.6793933498014	6.51220169599222	2.06480284740334	1.15731999567133	3.43662991103528	6.16444063497252	-2.9633838373148	-5.76519683363438	1.47444313103101	2.11481535086095	1.2408620392182	5.21013879651046	0.360031936854845	1.42741240152364	4.25602963188219	1.26000666958413	8.48702826876515	3.03101036118554	7.71481952740694	6.23266361841951	5.58559444909253	3.28042720832562	8.46177261493035	6.6918982751753	7.54974822605823	0.169350514572697	83	1	2
124	1.20475512850199	1	2.32959445593001	4.33057159685609	1.10188357108605	5.12738394445009	3.77299531957474	4.72121340768303	1.34290087614095	5.322725219614	3.05941804717061	4.17971929006827	1.53612597199063	1.90046085179758	2.19958504561462	5.89361184440375	1.33314161818503	7	1.16095232331493	2.13280171550583	1.86006565544581	5.77944321774551	2.18131564667622	1.21325959033351	5.38354259682759	6.86965337600365	-11.737668151532	-7.19440147392839	-1.77481990501459	3.74822085592674	-1.51973965307619	8.26658948545142	-0.441905111527635	4.18401895706955	1.39508049523634	5.27898870425898	8.65631988468775	7.27670595730473	4.27954132826921	8.19433837772383	7.90259559813105	-2.45774284547708	6.8371501646602	7.50736877234505	10.0829108516015	1.87782726210736	94.75	1	2
125	1.25012841470922	1	3.33596651805014	2.86574902561478	5.24465090234547	1	4.36329420254834	1.58333824865994	4.53341781199481	4.54917277455403	3.15231069602391	6.61628359285172	3.62497297073417	4.77636843534973	7	7	5.29413682258756	3.1812534715088	2.76012184093754	4.20504363743545	3.81726862787759	4.29867036904126	6.08994249916595	2.47210354651723	2.63872419047622	7.98493628637255	-1.855667399259	-4.11434768606699	6.1338645306437	2.4192670343782	0.107806312582168	-0.0787551186091024	-1.10041996348205	5.71506926273255	2.77402411380266	4.2142389959538	2.22132219818483	15.5903643121263	11.9111730907604	4.95061056689483	5.16459110220202	5.46959148219427	6.73824735931713	12.899650803155	7.90053335414261	-1.47969589121999	87.5	1	2
126	1.05669458468595	1	2.56991698536563	4.0181515410546	6.29527684701893	6.89355977105767	2.25401124096615	3.50973680150362	2.23710226847247	1.60636139208299	5.45489023082975	1	2.91848775815828	5.83096118147778	6.83722837411212	5.86343495267355	1.62491558704299	4.38149563874438	2.56007127051442	6.63899414244701	2.96679063605819	1.1302027587258	6.6968499044917	4.72299996254613	2.40913710409929	10.2453316911289	1.02794540314451	-12.8354525982074	1.8982269045453	1.12341570506935	5.93915817224188	2.19610683923366	3.12474973862069	2.21213879837536	11.5970290637367	1.39977658369869	1.96105969874668	12.8089417164305	6.72418081123657	-3.98321474895676	1.64212429095273	-0.578885502171694	8.31447011700054	-4.43303068071933	3.16311765791159	3.16135064157579	99.25	1	2
127	3.16849103426718	4.03214725954902	3.53355238255229	4.27912451240208	6.20006656165403	3.5040643029982	1.1299199909971	1	5.95141510078384	2.43621137471773	5.12404891330342	1.91994022275903	2.87920085714015	1.02063734734131	3.18787437491547	2.52667975814265	3.90887064309071	6.49234607496743	3.21454362140787	1.53610223384962	4.88286466915624	3.39483370020367	2.84215700403697	5.37658228934895	2.74379368438581	7.16561103657929	-3.42807912478916	-6.57799324277198	-0.407700635240174	-2.12083686176319	1.96306991589938	2.79179569210158	-0.988253318262722	1.54216357810736	1.75079329049108	-0.616078780961651	-5.7290413267811	1.92739219937964	12.6071133830477	5.6199244156823	4.67165562566266	9.83907926813613	1.22938971588926	4.36331864400806	9.06114558325868	0.576072041559025	91	1	2
128	4.59094379337559	1	1	2.62603938374075	4.8437417010127	6.05187643436658	3.71039336245869	1.4350166000113	1	3.84009453976038	5.3955386237503	3.06332945603903	1.50757505015067	1	4.25478147586762	6.18355335220365	6.41364344682926	4.90983185970689	2.05237620183924	3.62496673917117	4.71638417034955	1.00768160177252	3.25532611238121	8.40157803861968	4.1902378792463	7.3488023430519	-6.74454472438414	-6.61312436295542	4.65841872674731	4.9625339979594	1.38292209072484	1.98705285629841	-1.55413736208391	-0.0911703931951492	8.87065144934252	3.64153058733704	6.77241773864288	-0.232755392669645	9.09691765135095	6.89582474442745	5.29929569520408	4.67749827230996	10.7397114720744	6.00004531878782	-0.165550971282123	-0.754062929569441	90.75	1	2
129	5.02665305469097	4.10693320538105	2.26043183403455	3.77207347540016	5.57410188769985	6.18040682001265	1.51942279390523	2.95679575804417	5.74077321973031	4.15217958705962	3.56152144501431	7	5.60022353799413	1	5.56650998229467	4.20998810057989	4.90739948122979	5.87385178820773	6.64421322071115	5.22010182254638	2.96415561341495	5.35116095911263	2.910113537872	5.27323762299204	2.69723131910588	7.58144876704382	-1.1896828251661	-8.96487969558441	2.65194226392256	5.75068531974855	3.67146833518865	5.99110532855881	2.52975822020511	1.7232786325938	9.38984922254378	-1.0094774025925	0.301584151818629	2.97786607728929	7.94677522633413	7.78865842291361	-0.128142909524364	5.71175051288134	7.43778410424982	3.86748024187348	9.77551335849075	5.75532926778183	96.5	1	2
130	1	4.89592410149173	2.11086080899693	4.08482138827661	2.46554322875527	5.84895374326202	4.1699027371043	5.30584156221251	5.25884808083214	5.644036882901	2.61498593842366	5.55111650469823	6.00986484441153	4.41332174871093	6.58897462709282	5.93935451130342	1.52176992692028	3.4710268142828	4.29885149768165	1.74293378884801	5.59307463440228	6.70555479285389	3.31546938129648	0.315243309273586	1.70378832310946	3.90893680229736	-3.72780458424091	-5.19456192076771	-0.41287924284531	3.61271918153065	6.80633196373411	1.99480111778513	3.85824177343944	2.63000751021992	1.57120554382596	0.581790449871954	2.53571952618595	3.62303163888788	7.06976784530459	9.04560623570097	2.69822539041901	5.41330475017198	9.87339331178239	0.889835496626959	11.1868484704098	-2.55258396590742	90.25	1	2
131	4.43321950400401	2.06316382054473	1.05087124322731	4.09907190480783	4.93487980965144	1	6.65121042679248	3.71759242057036	4.53176511431402	3.88573001282955	7	4.12466994014538	2.91074170502783	4.90114314892694	4.57160073129393	2.79371442465607	4.62245252756573	5.95721527096728	6.50567332117563	5.37565655025884	5.91832911363662	3.03142964883771	7	4.61589869156805	2.27757488859815	7.51604649254673	-0.54401472073826	-9.10629634714937	-2.05089962091363	4.63819032959939	2.49539554419088	2.03432630669354	-3.76490367254312	-0.256628427895448	-0.371994699896584	3.01224243222215	-1.10576384592762	0.185363580171655	5.25305353264495	7.23215876802215	3.37497152317312	7.4943962010322	1.77309930076883	3.9769192997716	8.2630460486138	-0.136183209525814	91	1	2
132	5.50792137970573	2.1235593394744	1	1	2.45057264080512	5.46034904703563	3.46045694743029	5.24232961183034	4.28047565607532	1.77875852376627	2.4500734435659	3.78358308553419	6.70641475222422	2.25132913054777	3.1240745281927	2.50727239721259	1.73283556779719	1.23596824697489	2.19672624839329	4.50403704088371	7	1	5.72731096399277	7.52770502627532	5.25019562092322	7.43330463690621	-7.10708742130103	-5.52455190759693	-3.00581058494574	2.24602728747805	3.34505968282142	5.89431945341509	-4.05886533154667	-2.89399407769033	10.6965108342877	1.27541698880212	-3.08714394864094	0.892325224141777	11.21691539621	5.91690121944775	3.41090974321718	6.63783135455523	7.12997541142649	-2.49295629614348	3.08799740393764	4.34880584145309	61.75	1	2
133	1.37077266975049	5.57020325770758	3.29187224203839	2.16798818593438	6.24017577503817	5.66376636393171	4.51055776712482	6.04987463526891	1	2.71012348364354	5.65538108860593	3.5952775270383	5.39727711861337	2.28506124132256	7	2.77104700440263	1.89834257214352	5.05041319293782	6.37148366607176	4.68008585884404	6.64904840421188	1.30511682169944	3.21875774068289	5.84400099391457	-3.53339576566863	10.7188997590171	5.05316363133808	7.51414108341695	5.62125337296503	2.57726801766798	-3.35454781701214	4.13748791117019	2.44804888617188	1.82014452798724	-1.88525893610471	2.76941909016458	1.51573275254633	4.06429860145974	4.33899955377015	5.54161402287907	9.30905762002034	6.8148292913222	1.49890879429233	4.75184871606297	10.2816405280343	-1.6666089157583	77.5	1	2
134	1	6.43131124265314	3.85993466111327	6.71425453554562	6.39029799100857	5.97679359307041	1	3.534454221246	2.48446682020452	5.77425216924688	3.33902172973689	7	1.58712426729889	1.39704336116413	6.25817134389935	4.81182972464715	4.28461939756917	7	3.52427629228696	5.18286897949957	4.96380256202761	3.52643075022172	4.91745519295957	-0.333848664052545	-1.4584566853145	8.33034984163699	-2.82388864106033	-4.23397281016451	1.76208063388433	7.13008125096883	4.09976704499998	3.00535391573743	-2.2981797890882	8.42667759169252	0.299269076169047	5.37905930667082	2.03112780769346	0.959352493795904	7.86851281029685	-3.50944513525494	6.07451191856285	-1.91377047818446	6.96921731693255	5.90699552062342	4.25453091616689	-1.06380725149957	97.25	1	2
135	1.75767688601299	1	2.53604707695025	3.43469856828198	5.20795981880607	1	1.29856305153505	2.92791772265111	2.22390933650598	3.12504190071397	2.42014891319699	6.30306674752199	7	1	7	4.28080451887854	3.86426463511229	3.52836353450598	6.49717697829134	2.2364094254031	2.83619066187756	3.81184156686495	6.13408409666137	3.57205495288857	2.18567781522727	9.9008984286185	1.28771446207001	-10.295179839476	3.22171186699975	-2.5535760674199	3.23351976926588	5.97922293478266	6.71515134003505	4.41037448123074	5.36949581341085	2.21053812047204	0.909398229407872	6.08220605376738	6.99160284892375	6.97983520489187	1.1317345576038	2.42420826508443	-0.394025093303104	2.77554080476687	7.23203760811442	3.36850329504219	107	1	2
136	1.30312855537071	6.70510334976984	5.39688277559797	3.06662878063088	7	3.22152459551066	5.40414680116243	1.2087745410678	2.09493780057237	4.11145882436355	3.14950642675089	3.36807047494052	1.78221904923279	3.84791664588365	7	2.91031134387805	2.89670592341469	6.30122209612582	2.66210929511657	7	7	5.62847082253641	3.79588331301662	3.62994430172158	1.10740176136826	4.43351288118958	2.15246403393544	8.09602477366155	5.42493905262966	4.30859185133633	-3.31798957874243	-1.22920762502168	-3.26243869845504	3.31729991719337	1.40772236487875	-0.360624679274126	3.35920574001216	5.05576944801273	-3.36662298294368	0.23451162861637	5.00951662449078	3.50610722647837	1.50724528212046	7.30517420093244	10.7344171008715	-4.96767071316188	85.75	1	2
137	1.70950344333452	7	5.74335811249402	3.14144475853885	6.44081731122878	6.08732788964595	1.64218698698332	1.72493866648949	2.78779346485224	4.86123819018989	3.96970717787918	2.02081964642261	2.01737508447606	5.39739366582889	5.02740583460919	3.73471579040705	2.07298923772156	4.05384656366112	4.51729861559496	3.237808724544	2.05972669737604	4.6829683068943	1.18232678187407	4.30863390857068	0.627592619385541	4.92620733252332	3.27181987787936	8.19057832840954	5.93213721391052	4.28280978848686	0.408189147104375	0.0667564796204321	-1.90165998509989	6.73176158371466	3.72153283099586	4.83486139130348	-0.216126723883375	-9.13200456378074	7.75257167024507	10.3635708754488	3.22492851440649	3.29105700047916	12.3558765800132	1.02377887544338	9.66887564461262	-5.77429212564068	93.5	1	2
138	2.30812949819864	3.77752629516659	3.20496700284772	7	3.69328106417369	6.05261479072512	5.29466593888694	1.44236172385644	5.25718540350319	3.35139559457924	5.4008365636663	4.08040160290087	1.28363365853861	5.0894026023157	1.18127237405296	4.10703755109657	1.98001320520145	7	3.03555232823525	4.46175375494244	4.59262840768843	6.40571504823734	2.9640587277792	2.19946863544792	-1.32200571116287	8.01403117883696	-3.36980455876666	-4.35453208752567	-1.65594550662375	4.34615569319069	4.96740210661108	4.14866639374194	3.02552996950264	5.60772639484434	6.79471761185853	4.13048241120736	3.55770608463718	2.28892090543708	10.1342744683065	6.54615074452108	5.33024054441958	9.78073046956687	3.65437084448738	7.60317047877056	1.52580748126205	1.01525626728872	90.25	1	2
139	1	3.45991953106536	1	2.87596767536936	2.74913093007469	3.00923210096138	1.78208846246307	4.76677795014059	2.63705045126776	2.84940719810872	1.30844693568903	2.81498641681555	3.38371198393489	6.96674969229984	7	7	5.12046731154951	1.09945966810434	4.28376059529988	2.90191430206412	1.71524320055389	2.51165003482591	4.01580608749924	0.412290181557228	0.390806202437442	3.48628076958351	-4.06913239830244	-5.99491217513115	5.43995812609329	2.13892585761515	5.11287522909409	2.4247638132369	-3.62216716777526	8.2137865526572	-0.0790352597391573	3.28548853162132	2.9669386540084	9.87504857348359	5.72758311370874	6.81893009213606	7.85654841450376	4.89800637966918	10.411463480802	9.36076566898517	9.00437026372514	0.408251446737422	79	1	2
140	1.43466095670046	1.86610325933366	5.48253618702071	2.33336621547766	5.53636471938433	6.79649204698866	1.39392992471555	1	1.8124409226675	1.85539222489683	3.58774273311483	1.21110107563372	3.6293864818041	6.85507935396261	5.8628778327563	3.80660881857621	1.91351721031707	5.70324701061319	2.12688914487824	2.93959167031742	5.23149225628734	6.16274342586404	2.9651745734907	5.02175231034827	2.94289016587168	6.13441947471367	-2.38403064450446	-2.98053527101002	2.18620571810847	-1.70932361344001	-2.42001021128929	3.04500504858663	4.15559095744066	-3.56732536945274	9.9749145580418	7.3377794492565	1.32066036860684	5.13112683959492	6.73018380032887	3.05819025965818	3.13794682094029	2.06439551187098	11.9982494325243	1.181588742481	4.64947612481207	3.12564999417691	88.75	1	2
141	1.20510163223751	5.77940495876424	6.25547656108043	1.26789885849787	6.49325322692665	1.13283639630611	6.07464514246672	6.16057081556877	7	6.7098409729686	3.98294684673042	4.07026776551004	2.02026886924286	4.7838532153494	7	2.14668460225445	2.974002608963	2.15491689895791	2.67455221742136	6.81179844609008	1	6.91577342874621	3.83220871882032	4.79565412591987	1.26903093375044	4.11727770683709	3.65098816862099	7.13814890670856	-4.52000347445962	4.32212670195765	-0.837488047539673	3.06987827796169	-1.79390887707906	6.01473495658435	0.233284351433524	0.645206017831972	-1.25153275059366	9.73128394227039	10.2448439363578	-3.41607343187665	-0.324596893171132	2.79179490364768	10.1384441081717	1.32993819439285	7.71602505036004	0.189927706502167	92.5	1	2
142	3.23305441168315	5.9048523265102	2.69106791463687	1	5.17078252881163	5.34453189847551	1.10727916768091	3.53946692475693	5.79589336661464	2.95074847979528	3.12239579071802	4.96147384706141	3.95521159074555	1.73453865123998	4.88361729444737	6.83330098282698	6.08439139279454	1.72899541196151	3.55011958451301	3.78750517029052	1.49153101707617	7	1.58914172494802	6.64481321813538	6.01163639354252	11.7871218303542	1.57259338098507	0.531436247550754	-0.577873160801517	-1.4249661022976	-2.28331572435572	11.0002712037905	1.37580394611183	4.53227705181975	11.6483081197634	-2.18347935070385	3.87261041401229	5.61768416167989	6.80093349938041	1.69807104670217	2.07333018854604	4.18084153846551	7.75548043594449	-3.30113500621521	12.8649249673245	1.18832532081797	101.25	1	2
143	4.64634953019776	7	1.01495466317283	3.75133345605476	7	6.60846553202252	7	3.37605664486946	6.40799100726049	3.91455588612178	5.7613872470005	3.95824937354777	1.25199327880838	3.92343445563676	7	5.2779709375695	4.774443594251	2.02223432608559	2.02325432178343	4.32106426895245	2.89828823489864	6.18385771153497	6.68679518110362	10.2513361691808	5.83796625053447	8.17423304727588	3.80648300757723	-3.88301238051611	-0.153826552811102	3.59831880700533	3.86421375954306	2.93964974465978	0.330084948422052	5.53691286812605	9.57354187928708	1.5109882750558	1.63721514410839	-4.57826016257247	8.64379954406916	3.57800579237862	3.90359587740038	6.57474429735634	5.12773965224636	-0.1642979297513	10.5647730397428	-1.40669185171126	85	1	2
144	1.0346267576007	7	6.52759859532875	3.76201186573408	4.69218635075036	5.25402310265233	2.19671635089883	1.92785629962686	4.33013388251494	1.45665231567494	4.74930602808273	3.67169475990717	1	3.56222562992798	2.03692467822475	1.73805802464118	3.0176177314685	5.9923733715328	2.07900862223586	6.37421854288236	6.639656717689	5.02387113600469	2.901821927274	0.98395904681744	0.259109498901383	5.11961456784673	-1.24048394311862	8.86501037568208	-2.43480225493287	0.869671585995044	6.5736253465109	-0.258006729797068	0.856649449464789	5.27786676457227	-1.17853257304683	-0.709137764556392	1.24589831807318	1.49858964779747	3.37983454498547	6.37940561133908	5.10864771495664	4.9429768029658	7.57895184604667	11.3586022457399	10.5846474599684	-2.24266436326875	83.75	1	2
145	4.66778988817488	3.06014514303045	1	4.06550572865215	6.09189772887264	2.62231958066368	4.85847954830709	2.93835273263441	1.28870209622336	5.4893646361858	5.9445517334802	6.66188847272153	2.01561220855817	2.33301059140744	5.23089015003434	4.18525980192815	5.03379427057117	7	4.07777541474743	2.30501493499911	6.7344133516193	5.74742308143161	4.70400369287262	3.8573970698112	3.63115962885934	8.32615152615	-4.05940584771775	-6.33235736803823	-2.53485784497149	1.46978188491886	1.26766321433693	1.73216448011747	1.36756499909155	1.79631177406855	6.73905781228676	3.07049236004983	9.26305247403985	9.43010044607271	7.53990204353192	5.69308318841127	3.25222576570159	2.31946901968568	1.11397881172538	8.05751360711642	10.7511726182515	2.21031354279516	71.5	1	2
146	3.52601209454187	6.78159869495534	2.10799183242715	4.59394328970345	6.45051942545039	2.59711278392894	5.0207351821541	4.62503254963034	4.7284933202266	1.8927666184191	1	3.61566551468898	3.55511481533429	2.51583152605216	5.933157068395	5.93037863469802	4.88368196865969	4.21602036871348	2.04030309683612	6.52458362706273	1	4.45994720792886	5.01706135661067	9.86881429170866	7.40702013932922	9.17318107360178	3.01028858340577	-4.05892489071591	2.03057112486827	2.32592968321952	3.21394562904495	2.07380127779867	1.18245025190593	-0.377152213991412	0.57725005646507	6.09647239432521	3.12891866000753	8.50587483761912	4.88003381388507	-0.525154529436366	5.96460163907242	9.8536548407537	1.31726599524402	3.07776404384251	10.1101934445321	3.05942303001482	84.25	1	2
147	2.41578671330582	3.79601833700109	2.64177395636694	3.29672519221165	6.63307257982941	2.78407731091923	3.88874833465869	1.49072396223436	1.28088465700141	2.29044679441439	2.73479942350584	2.17168162464861	2.76494793094793	5.43876762978232	6.795597498255	4.58424584992612	3.56950906321887	3.94598496745303	2.87935213937586	1.44662780877487	4.06267363211409	5.36879934673187	4.59479735030544	4.56787889339266	3.57412963153814	7.96143290384365	-4.05521276057505	-6.60379951098585	3.90870893823261	4.01422508752235	5.41458111569087	2.70061708485879	-1.50507298271564	0.89974556330999	0.556790576287708	3.24044102004595	-5.32094775603919	1.90287310136603	10.788346180035	3.54650157341714	6.06287129110731	5.3100387358961	0.97346084542235	4.24176361181627	8.76150803490777	0.114918442245163	89	1	2
148	5.73826573986201	2.65265654534184	6.32524340623705	4.72386013231956	2.99747594337103	5.14807636202136	2.03897000389165	2.4158452469185	1	3.25647417096183	4.33452782875892	6.43234474511401	1.24573657684712	1.24101358438352	1	5.5961246051061	3.72336773270985	1.4983800890823	2.26338744441902	1.3692444199406	2.16935144487666	3.33012407062015	2.00599041565434	-1.36580570958484	5.07519463415042	3.5341478288018	-4.82860353753474	1.97206858561313	3.18882169209231	4.22840196948085	-0.506870867531153	3.1420111741712	1.14233926932519	7.10349697048934	11.4650643246296	4.22867976287322	0.897199762345644	9.44264202372003	9.63414424069341	-1.29434085480695	4.77226182101952	0.775845626186645	10.0946000481277	11.5695689032866	4.27299144178977	-0.278847159147217	74.75	1	2
149	1.62895246915777	3.18268210832751	2.39548594932031	7	3.42453994140306	3.96879712417315	1.26138887466502	4.01749865584433	4.74591653823765	3.43847051533183	6.57043961082176	3.57983635317659	4.51862004802992	5.04941694287439	2.02786682794453	2.67486898857407	4.32080342475134	5.86646460086632	2.22743624565279	7	4.87729176863622	3.21178899053521	1	1.8019439152793	-0.223472087212856	8.38653096767609	-2.13236405037682	-3.59886532092272	4.41874233669824	-1.94111008294558	0.267759739439307	10.1680215082322	3.72469165091622	5.97586969410112	8.55028509937479	3.73692168148803	0.518952722720978	4.44747720469229	4.92064946834161	6.61680058567567	4.40868425433631	3.9028788532837	6.61313646368096	8.0062534027525	7.68758049711366	0.266807648918283	84.5	1	2
150	7	1.64679190972543	1.96102607279258	2.25621228177709	3.33629905686112	6.08246342357245	5.13266299624247	3.93128828717463	5.49778546886069	2.93295771678214	1.69505272329893	3.50677035099771	1.7932639538733	1.75118444426233	5.19197378551075	3.50014504125132	1	3.30983003641876	2.23875607903111	1.33155548075098	6.06011997753953	3.27084738950952	6.80836527698245	3.98301484335174	6.99149838753008	4.96408176898465	-7.93691896641884	-9.0596103590958	4.97205785201256	3.02450368053885	1.31332694104833	4.13262036417701	3.41243184011117	6.63796061553713	-2.92309137473604	1.43239648150113	4.43641211241331	-0.716889302655829	9.53000475535263	7.26890256926988	2.6957369201443	3.41837082962065	10.0601662935055	11.7428674886391	6.3865181768635	3.21255985879754	79.25	1	2
151	6.5847893711806	2.0561784700949	1.03547992681644	3.2313612445495	3.831706779054	1.22369657037379	4.78612728394807	3.71889421668533	5.52177321929284	2.53650150719381	6.72478389792958	2.97680057020359	1.98891828336176	1	4.97935133304851	3.27113856105312	1.93780575142413	5.55891862193117	1.24209260498337	2.71162672931712	5.66015423856216	4.43259304705975	4.68781297487646	4.22323460873779	8.38897904157015	5.60909133338641	-8.44037969608704	-8.67873574022066	5.57729446340699	3.13701814168382	5.05724273783882	4.40191835427213	3.72632881938031	7.90685569391497	-3.92292157001572	1.99514859733959	1.71710423949542	-1.80046562332801	9.06805660734122	3.38944590177847	2.707318826736	4.05887063513956	4.61054415931643	11.9059201612059	7.03100228107907	2.91268933316958	89	1	2
152	2.07266666650136	7	6.9400236454874	3.32193644965508	5.97265577221793	1.94574751956655	7	1.66785078031001	1	2.9848190012126	6.26867075510241	2.16834113750143	1.51707337095307	1.778874840796	7	2.55389872840431	2.64260793198718	5.81416369232131	6.85733709270479	5.78441002986115	1	1.03842364370253	3.54281445143956	4.84661708637873	1.29874557531333	4.00402250302155	2.84919791437608	7.76831935839362	4.36841167859939	2.29258185219405	5.24868267467175	4.05715593975421	1.27554829018491	6.21962371076407	1.16320097096999	3.99405033050971	-0.107226364452849	-8.13432243706887	5.8623298545767	4.88313897591126	1.96978646686519	3.01315220896395	1.4656577581104	-3.41936301816364	6.87699724466999	-3.05757502231256	85.75	1	2
153	1.05551893085084	2.06060205956957	3.12220918074112	4.39659602291097	6.25828100935861	1	1.30532120496326	6.10311533982971	7	3.60791276238092	6.679314757505	4.79363427648961	4.10978505648164	2.41251141219255	4.06679531470714	4.56696847462358	1.50103311447735	1	1.94016236447266	6.05766935937472	7	1	3.37055994525368	5.10993742986951	1.20730155552486	9.52173987274045	1.11323769587131	-11.2792882988583	0.811350225957707	3.6055181530941	5.23097850121188	6.2339571600297	-1.95180185144147	4.77311385052541	-3.68818466035548	-2.9410766924334	1.75716753300294	2.79358597145963	6.76056512935664	4.98809894190149	8.05605340878595	0.837613291520075	6.21690398388501	8.65684142222164	8.38777096229779	5.0839783519051	82.5	1	2
154	3.42156112740386	2.46688046772248	3.33063443645612	3.22878895211136	6.55945282233055	1.40672335292279	5.5250090609488	5.63757949750618	3.24864295790462	3.54042379432403	5.91564765801911	4.63085953536695	1.50535398396932	3.36652702879247	6.28525522777454	3.42994103170961	2.08009733877991	6.36767199763514	6.30792397263699	1.68362543418092	1.13411993015972	6.2327127549314	3.54631570675305	4.03508979717751	0.955961682458338	5.3609751894025	-3.16502005886087	-5.01074599650393	1.88431627610015	4.47336251035524	-0.688482131704676	6.3172181305563	8.14924227539776	4.67455619027834	-1.1662130291988	3.26144131683755	8.13844369227491	-1.92269138317485	3.54026354674997	-5.24240853931277	1.35449419184804	1.97328155697772	8.05160691856943	-0.517314079218298	8.5797915155302	6.38154250078593	96.25	1	2
155	1	1	1.80615252267486	5.7365064573682	3.78104578692362	3.13656179376015	3.22679882092214	3.2579481248313	1.42115536731189	1.66827708521567	6.91196544920967	6.51467812429759	1	7	6.53238127420298	2.28828885466641	1	5.709255224224	5.66601571438834	5.51442897990367	3.62924386622795	4.82807341354944	5.21920323143319	6.53062837537138	2.75543383850941	2.39839675069596	-4.92481432650696	-4.01674050031172	-2.58565743379445	-1.64000036167687	7.49370922046722	1.79659175692544	6.86612103691146	6.89765392172053	0.101761277143427	3.28086861135866	1.67281871717316	2.74880547550033	6.92141243146883	1.86226431463037	7.19908821890729	11.869829744137	8.77257496805254	5.03633175198881	10.9245799179821	1.86472464520964	78	1	2
156	6.49805569519236	3.02700316011985	1.94693395130703	2.29490275148446	2.72755174257508	1	7	1.09412164951357	6.09918705660687	2.70315254695759	6.67803655936279	3.95798694426148	1.13440226915361	1.99975777124614	5.79602333107541	3.30226825295049	1.68687254534601	3.63533777973818	1.58240707909984	1.91335592933735	5.83228441156342	3.60450100260527	4.4786584616433	4.43635345689399	7.64638204383645	4.91908824964112	-8.39786948703068	-8.22303149611801	5.11500920393676	3.66270976121874	5.44157233513307	3.34386855764853	3.64869041626482	7.5351762559599	0.257057374114124	0.876046999845816	4.15171693606605	-0.924290354493613	9.7742227607706	8.49671331919555	4.53368487229572	0.913135464081775	4.36097469836936	10.9208919667548	7.57215669836244	-0.413964504560552	93.75	1	2
157	2.38590165753504	7	5.72204279276419	3.52446680929627	6.79490547200432	6.21538532157567	3.98715631011235	5.46035200651522	6.50727218188939	3.13855563165525	3.21113247545244	4.0895087912212	2.12250166964355	3.3675396845577	4.46215413257645	3.22352381183461	1	6.91232862812586	1	1	6.38250877117768	3.8383138741317	7	1.59054300829105	0.225045130851035	6.52813965655214	0.494579132235306	8.66143927544186	1.66944598104238	2.53491471680803	1.66543923725602	8.01094919409041	7.83179575687997	5.36079158550043	-0.503389065992015	3.69945198103428	5.20811822986866	0.133416094640312	8.71467187990691	1.22321543539439	4.51272139650341	5.76422742894898	1.02873903197663	5.01741079180146	4.02204063313713	-0.117783926094673	78.5	1	2
158	7	1.33520940374812	2.98232618754679	2.14623632955399	1.51135156124771	6.92322229251972	1.30064088096173	6.5871053888532	2.75526392967179	1	6.58726223234258	3.57959238113262	4.19833033067348	3.0913627037969	3.66149636568013	3.50735116220659	1.28278092995	4.46552596662508	1.22718199221159	1.13148494507372	6.94949947249045	2.99971924895354	5.36144445912805	5.66964077770327	4.80705381965941	8.10212847143317	-5.00981963384206	-7.11955865918316	7.40575969161089	0.209096888458996	5.02149482472061	7.44668737802336	-0.807006183474042	5.92057509757965	0.732817719851433	3.26510517824123	2.13846572796675	2.29628025686841	6.88654475498035	7.14184204715308	3.01246827561749	7.32926006504812	5.67199132401371	5.27583552086703	8.60123619817319	4.52477404460582	81.25	1	2
159	1.45456494379355	1.67466739355601	3.32283695457729	4.18793472359525	4.43492981705246	1.29082785066958	5.60971158067834	2.20768734491682	6.52077911203802	2.6838958402027	4.89386943550219	2.26909412676673	1	3.9037636232749	5.80025404622672	4.81445079168769	6.255981614957	1.02606644833257	1.70136031743125	5.05686730563002	4.76081461161727	3.55054378531032	4.16855744682278	5.64598254272474	5.36658248225323	4.77607081076066	-1.74372520832125	-5.36571753980727	8.9722788661944	2.26110322529093	6.55629201454183	2.82937397853267	4.74028838589213	4.70995092875867	9.02693563247802	2.71365727511479	1.39442590468557	2.68083807047401	7.76176459400209	6.70418214102069	1.75203825904254	0.136154260833998	1.93803989197708	4.39998245582156	2.61584809077778	-0.501632807958529	79	1	2
160	1.53415413862947	5.27861508780259	5.29327980234026	4.42629774768352	5.56948787252995	1.45687342269904	6.26610162920001	5.3810972479034	5.37789157491213	3.74583502415832	1	5.20800574288114	6.4216023056936	2.78105910262998	6.83023168967597	2.66106416688745	6.80188638537024	1	1.13267432025337	6.72183749257417	1.04307068382348	5.4668061318336	4.89773808199971	4.19987305780609	0.533209662583957	4.97965461232961	3.50297342998672	7.1979259666631	1.97885108813871	1.8595495526812	2.14391669433925	2.1102235716114	0.00758543329297084	6.58165720748993	-2.23541604224181	-1.08098980385899	3.33181630643544	2.73211510923189	0.844190765140241	6.1880091535665	6.161095904331	1.36846173269965	11.8159142723585	7.20073553157934	6.29325938275371	1.53594158513671	73.75	1	2
161	4.56641758588532	1.83947805290371	1	1.42255001098933	3.61176445710848	7	4.03574581677112	5.1014230313593	2.42109679842	3.9246922194631	5.24813109220498	2.7375034982048	2.91380440808432	5.88661164726401	5.76950354979823	7	6.49834572714071	4.13848740490115	3.62157199628837	2.07532010068442	1	2.34460772162912	4.6005924439286	8.32700203567005	3.77655306185243	6.28015411013244	-7.35728894844874	-6.51734501396085	-8.06173885071981	3.76406666952811	2.91192072732346	-0.101980916837751	-0.0238708870802582	0.423376724151449	6.32911663219411	3.82328197888125	0.672628148451934	-0.64350200807006	13.533486296331	7.44408226800645	7.48474938449062	5.55049300874642	2.46230984022594	5.67556123972552	9.03257015398453	3.13889176336178	84.5	1	2
162	1	5.16309671579831	5.69296115079255	3.86760996888053	6.69589786560562	3.17727812497453	5.50535608524377	6.00102503828997	2.00421319835858	1	1.42661918229429	4.54989354189066	1	3.20562658270002	6.51700094858491	4.77971362378402	6.27092571480538	3.64615802760261	1.04836390163204	6.42837248640158	4.78720135245373	4.06507010152694	4.84070029942557	4.707393194044	0.381609158677259	5.0688814233938	2.50712880160463	6.65461848851805	3.96755902450476	1.8605411713963	11.878374597672	1.52692542971704	1.38127229097268	2.74749035741971	0.456618203881951	-1.89434112550666	2.87834253627828	3.67196464713907	1.16006292440951	9.69801730317508	4.01901680218997	1.86024871527188	10.4166375797553	7.62539028718426	6.09512620207666	-4.96837272961396	91.25	1	2
163	1.60337461388883	7	5.71893174871385	3.30712903951851	6.92127666938573	6.69808799963936	1	2.93605013205763	2.86280798665658	3.43116193411907	3.41045357181821	2.3544506251672	2.92710969661317	5.1347624234487	6.99212976887267	3.0547844827915	5.25978152466885	6.28943068090742	4.11614057222601	3.9244862071292	1.14736308800209	4.96005247201501	4.84613096618511	4.9743701619363	1.63165508479585	4.75747520793129	1.95688224933634	6.79104446075061	4.4410136678005	2.89159963631195	6.27097462434038	3.26334323655792	-2.03851513057658	7.48284519396905	0.908290257714805	-1.14850827975675	8.14163038063079	4.67312274080879	7.17261824317334	-0.0446934222251003	1.66169138395555	2.46196119155014	6.9819248247424	7.26669961283052	6.47410821026442	-0.11108898241643	85	1	2
164	3.44680003526078	5.09409949929397	1	2.48566851161652	4.02494827975055	1.80789574630224	5.44277860046074	1	3.56788311928223	2.604053018942	4.68665434539223	1.16058751776861	3.7015467774682	1.05176388734992	4.88926850333531	2.51983503191555	3.22389252938004	6.56313270254195	1.32662524339753	6.48362022733513	2.39575711670614	6.06470183624339	5.01531702958033	7.13835627353766	6.20390252497832	9.10076449570622	5.99031595994463	1.66463055868537	7.15092913963626	4.43364031720446	3.52655309490147	6.50483952746005	-2.32614997620354	4.37341343293372	0.900085658930382	3.58046308641048	3.24192782037773	13.1568177431754	5.38435030930165	-0.607689859112304	8.50925026492824	0.0267316828479212	6.54708232865911	5.60972487023174	7.37851741384182	1.79505749697735	71.75	1	2
165	1	6.38801841354806	6.40082604266485	4.27724650859503	6.33752774524961	4.19106365135782	2.20197156165312	1.51560638908106	4.96349127795704	1.46977229119048	4.05330642643064	2.16662560687542	4.08429434616054	3.02415092511392	2.71456788725503	5.60332954538067	3.20359967486803	5.35321915506733	2.75517980502991	3.61239847991769	6.3242427877934	4.35512517252118	4.23233397963958	1.53023542395022	-0.611008644457318	5.63253279118028	-2.03756325294935	9.16356662388426	-2.32517834916697	1.88172597872289	6.10294791356838	1.28057140110201	1.39421676577609	-2.5115182831744	-0.203355636592901	-1.283666939904	1.72367733477005	3.89365961273052	2.9508656780624	2.82403716899555	6.03627790572957	11.8141474591157	7.95984608889249	12.4227175841137	10.8455035159986	-1.37250487447966	68.5	1	2
166	3.37782965688182	5.47130135739575	1.72024282078392	1.58719711658558	5.02817121350807	1	1.60638144623055	5.74624233435475	5.78092167339905	6.83755328058641	6.3072282904222	3.77687383403793	2.55752745627496	4.99388405426981	6.09481941203069	7	6.67479905961067	2.35204346930704	3.28836710518067	4.06287920762946	1	5.51564202551431	1	7.43473456407113	5.59939420184583	12.5519339004998	1.60123779127813	0.244732479382951	-0.00362996759941001	2.4789941518224	1.2431329023355	11.1551851924947	2.06797881494047	-0.0727782066832252	10.9792693923859	1.96444908930778	-1.42171678405296	7.30933279572542	3.76613810895328	3.9842573607919	2.46519704871632	6.05795241837981	13.5134243182218	3.33388451280317	8.77021253323042	1.92626344932495	82.25	1	2
167	2.26330379429831	3.53173236962619	2.6848678967409	3.82211672990307	5.42868162252296	4.66995385106897	1	1	1.83367829369003	1.55829455661312	5.06157161680403	7	3.09184206898617	1.82714427520907	6.59928708331781	1.79247086221499	3.02040743787793	3.35883308153803	1.23560770786499	1.05175450626329	4.56385770937328	2.01630314105155	2.72036556906518	3.88136768635533	2.18388526864616	7.46871788063036	-2.93829800928233	-6.25538169282322	-0.365482705074406	4.17682243089204	6.1356770216613	2.76121346884837	-1.69390280055912	1.65967651412408	0.877797057585528	3.31487383857056	-5.47465527236532	2.65810177224219	9.44823191039797	4.29543299968252	6.25929982049434	4.71870637097489	0.895896823901664	4.33266540754363	7.04649974296475	-1.1924375346731	95	1	2
168	4.53894298083902	2.99214157529049	2.35389257803683	4.46286943634045	4.66192812222782	1	6.65732127692777	3.30910012223668	4.95214058307052	3.75093967200709	3.09464435297896	3.20145869179524	2.37434141246172	5.04584397508947	5.50228384501333	4.23300994246215	6.54103947557556	2.99030787174616	6.03288428991903	4.42410605297268	5.40236534606405	6.062678082593	3.45765407764369	6.28144326214597	3.32925152471836	8.08213854573481	-1.38570570740067	-9.49585204656432	-0.743230724244248	5.05166052380214	-0.780730204171005	5.95084832881882	7.50281284134279	0.517952626456131	9.36030432095362	4.77043865300032	0.690292061367386	3.94866807272244	7.08811870104904	6.61700803894328	5.31390556975581	8.35936547807496	8.11856522410322	7.32036101841418	9.92711910548964	1.48025582541584	93.75	1	2
169	1.11638231704086	6.5459448078131	5.75980735371602	1.79957864045476	7	5.99192033133566	6.5676434751264	6.31037371912332	1.68858083282255	3.88529688170569	5.85231152547127	5.99339935477259	1.75776468176479	5.20710160299189	6.95978390134716	2.07910560039025	1	3.47407943742639	3.92317902559783	7	1.49991550977371	1	3.54251324464941	5.36089493259225	1.59593062201017	4.29009729808968	2.39581574244077	6.99143839970988	3.69659425582509	6.11526427239311	-1.59674209818927	3.93615333289924	1.22561668441485	2.24989709976863	7.61476188795698	3.79178184570466	0.049235809602952	-8.38880993462431	8.29691486845295	12.162680090506	1.3319353409958	5.17578932606284	11.0314230390527	1.24513112383643	7.01612174662438	0.805586361640537	102.5	1	2
170	2.28119179311896	4.71657431130603	2.63424617948181	6.62719264886731	3.76438119245797	2.48504443196344	7	3.73825573952393	4.72839446452009	3.65103988850472	5.87261934586896	4.85263361754361	1.81691121641293	5.91090611444951	5.43817342959598	4.64424992786544	1.26863733120985	6.07206684730992	2.95130836368751	3.64158428469664	4.72545112884933	5.19810216183652	2.26748940806854	1.99719309053626	-1.07061594739136	6.87129518535149	-3.28231959775933	-3.4901429330693	-0.536284030095892	3.59261861288559	4.26895432069661	3.85725068440833	-2.3384598100536	6.60982218719248	3.04134069275683	1.75805719637459	3.28490026078895	6.81285453401933	8.2714186262889	3.48924918334906	4.60374056591288	9.56378517414834	4.0994339538175	6.99904288280396	2.59956583822305	0.810013329771389	95.25	1	2
171	2.34827660385644	2.60988428991112	2.02267136664018	3.06187125493531	6.39488417646419	5.29204858196431	2.73393288559408	5.754398585599	4.73153668524107	1.48393960993202	5.0106953324708	3.3591933716326	6.83241799253229	7	7	3.7006948143491	6.10139210009583	6.01035074760966	2.8224798182117	5.32911345856112	6.01289678082222	7	2.49671360360872	3.74951320692316	1.66843010597336	6.21498718595107	-2.32204166630355	-2.42179088201188	-0.0631147895235384	2.22615926422622	10.1322884367749	3.10010323060718	0.446342057449594	4.75933357108869	-1.17306357099823	4.98896886854508	-0.421541057587158	-1.29482154001875	6.81673585760701	3.38801173126772	5.53354842304735	8.95144984819588	6.45479150293731	10.9796414009151	9.19962033838226	2.13053208591676	76	1	2
172	2.1961037091316	1.99364774084964	2.59928735347294	3.16371485439316	4.47334998201849	7	1	5.24149494622073	1.35896014086413	5.39635334212431	5.02078464308852	1.28470073186094	2.25861013063551	6.22964705511823	4.37858255384797	6.69515360368371	3.17670926966449	1.30650988473317	1.75203246028702	1	2.17091675880305	3.09137838284671	7	1.34494860178159	-0.12331902309251	6.43337291075696	-2.81153332837388	-6.54307888752123	3.33464325881458	2.03220425413915	2.24353610077498	7.09492472330649	0.300075568660819	-1.42771552282556	-0.504559440524424	0.951304868200106	2.31080363803659	5.88107410404505	4.49479514320314	1.44972107137552	5.20957955786506	4.42402812648811	6.69939098087092	2.86628791385972	10.837714040919	3.45339365801321	55.75	1	2
173	5.24831068507904	2.02034874081696	1.7708550880143	2.13254550673785	3.33833963970961	5.4621584618031	3.3072192109506	5.39748797018176	6.50037119345385	4.90713666472867	7	3.33479890228786	3.18941384294864	3.48287694174269	5.57381414314545	7	3.71729541821611	4.07811488798941	3.51936655597324	2.79136782050282	1.64476052483768	3.03832548146031	4.79405786315484	8.75868421635809	5.5478863986386	6.9219769080689	-7.8128329166088	-6.94519996480471	-6.74513360926445	5.10518112827363	-1.22345009973271	-0.744819096334553	2.54106102989622	1.29010384626449	7.80389108029156	3.58859364576963	3.23405386966423	3.22179786956792	13.3840256479141	7.49020375840733	4.40521837619683	6.29071761201498	2.73599115652515	4.67071785904834	10.6983207045779	0.093811145210154	77.5	1	2
174	1.01119369867815	1.43339407795927	3.13994421092946	4.97843473186016	6.80910452685352	4.63393528596956	1	5.45376473658993	5.63491642186136	2.24089603898181	7	2.72302592186451	3.72018109595037	1.32334104869278	3.3107069066586	3.30337440089398	2.77264189192227	1.83576643412789	3.30937746545706	5.99264990763092	6.16714668514054	3.66478774326089	1.30182272317149	4.97823761122762	0.846074389611456	10.5316519941806	1.24310232599148	-10.7978829550489	1.42741628391276	-1.72580634093854	3.64106699733233	5.90885219169099	-1.03496324735383	4.61271065411817	-5.63140403713726	-2.46051363303948	1.42332212236286	1.36108523513153	6.97408520660222	5.31732843833548	7.30100272243268	10.7938444972349	6.10670425000928	4.66823255320044	7.24641726970516	4.87238535456568	83.25	1	2
175	6.25572453067162	1	2.16459045267565	1.97973549065855	1	5.41823845383266	2.33744848583957	1	2.34704925176235	4.88632366495054	7	2.68878503291329	5.38029330733428	3.06962911033483	3.38097409963214	2.97541109034168	1.62710578326255	2.89258100783726	1	5.14643088989266	6.46559181160821	1	5.71559895912501	5.982551060014	4.70486282649956	7.6524611632894	-5.26403628813742	-6.56073428434158	1.222468306428	0.109367561734944	4.64245834475158	7.42363307923433	-1.267367239679	6.76009403179695	-0.475872924175226	0.983331367256808	1.74130124124638	1.65235117059752	6.35411510582787	12.334113382788	3.50233615736955	1.00071633443534	10.3373702479387	4.35516753985067	7.36842245228237	2.49525943116571	67	1	2
176	1	3.69140376187283	2.21162498155559	1.81081302684584	5.41449014741703	5.43998545582634	2.6690049481218	7	4.02727973401256	6.11854565975381	1.70935278927695	6.89987034817316	4.33427626508735	2.4703535213952	5.34731123525091	4.1316578866543	1.78046277492838	5.9102268047348	1.82821106706095	4.00122263240971	4.75991284416387	1.26706660035184	3.562251358592	1.35919917834717	1.40223095239233	4.1893262795071	-2.66898673176403	-3.7551170599547	-1.24386660775002	2.87238311595285	-1.82199214101998	1.5083811024124	-0.300751601206708	-0.828307359028048	5.2844857764857	2.270726689535	2.03142942241565	13.4453665599378	8.74867401583799	8.68697341919302	5.62921806406621	10.0359409860514	7.63437647923752	6.7391797481348	5.14783020569143	1.1421678153892	85.75	1	2
177	1	2.65458732912734	1.63366483610132	1.16559656948141	4.94325471275321	7	3.88662352513941	1.23104610236137	3.55377993550862	2.6692297090414	1	4.16895731916383	1	6.82475929126662	1.06233804351512	4.21560458150358	1.40685850318819	4.80545383856819	2.13700117589954	3.59599431665779	1	4.20036129144579	4.41719527685234	1.67942587733068	2.21026478796739	5.32755787219684	-3.10864905944616	-3.10334922540783	-1.32087322300743	2.34967952543932	-0.182631623742689	1.74602784820805	3.66128224182423	5.48647997653118	-1.63870293295087	5.2187620286865	4.2567344311959	2.31411396783648	5.99964770858095	9.48024644589157	6.44914647442194	0.453674363516049	4.75161819383891	-3.35812936169359	8.75882386207952	0.597748250984239	74.5	1	2
178	2.70769242521602	5.35523197701411	3.26550982644183	1.7455571350335	1.90741483250053	5.49194433227027	2.53605843213081	4.2194625131553	4.99928402449183	2.54174503116321	5.79004404922509	3.5266337564655	3.67408251822428	2.67893870575651	6.97413347677379	5.4085514450133	3.6534659893358	2.11007553893237	3.16752907328814	7	6.31512140110313	2.10029336977417	1.9162889268733	3.04625501465666	4.86522077813726	5.40610225652705	4.06490441066126	-7.05091213421059	5.39820662061224	3.98449955387531	5.37291670184033	4.40143265084317	4.17891259478787	4.93222641411533	1.4883018878119	2.34630216055964	3.6798015122106	6.17280043005804	4.06135194539176	3.80485974397249	5.64067877671059	-6.21828870795603	10.3160050764371	8.37393902778881	4.03113880030032	1.8661474557395	86.25	1	2
179	4.49315553063305	6.72674610250996	1.98012656291085	3.62279286818816	7	6.39150871919829	5.73522959582249	1.51518167635446	2.276253981603	4.76097983273115	5.95573100669779	3.12843027255792	1.47186470484813	4.10808103602441	5.9065316422209	5.72085521835284	5.18270334061636	2.00710930262927	3.99270043400392	5.0693882438339	1	6.5974189296801	6.80578306384014	10.0951451562592	6.52952489394057	8.80619091875517	3.21489537676418	-3.38297694695043	3.71171439440685	3.89862840419858	4.47367477702836	4.73928864288895	0.0712053119462523	4.27461137326165	-2.70551970891803	1.30302135782208	1.98851226228527	-3.93505523457697	8.49827035046808	4.68287535838602	2.3313393399403	4.02477422689647	3.14764320691436	-0.395334964974213	2.74050070761762	3.01442643731331	80	1	2
180	1.12503000436093	1.5081744569633	1.97414598006647	1.45384156491883	6.16525230102028	4.27142263126301	3.16444947745547	4.0831592883008	6.90193367605072	2.77169030085455	5.16679445867641	4.30890125637697	2.14238722844696	7	6.27053225277707	2.05532070467368	4.82370645844074	6.60463222805609	1.81158750926043	6.33567454553405	5.49954856766378	5.19153770757727	2.38643783151537	1.7305821419809	2.21703064554355	6.48834296664996	-4.09864824381207	-2.87986864634666	2.2770118216982	2.75131417372675	12.2612865993774	5.49293753861883	0.611885039981807	9.7837819536225	11.5735849834743	2.83424565958364	1.43368262265615	-0.156734104238913	2.74384926787665	7.47739747208987	7.13904621662149	7.52518412457534	7.25993569452812	-2.41265610508009	3.90876944002228	1.31442483278207	71.75	1	2
181	5.20775890342066	1.60117420346465	1.98774489029614	5.3987576660762	3.55317377623317	1.12354363001141	4.19603940119798	6.34089944306074	5.52454471459717	3.83393255651285	3.15168828892287	6.59553890949799	3.37437663170294	5.48701156731534	4.75644858626193	2.15545897084559	4.05367532463182	2.88362333032968	6.80973074170013	3.68330500364213	2.51014117486753	3.5905811658702	3.80225764237504	4.43626766956804	2.43852686107287	9.79272803230418	-0.713636814287337	-10.1763227591666	4.73618522813172	2.85971577271893	2.69101453528251	4.33025073067086	-1.16313644752786	-0.116471913107903	11.4033326400945	8.95643247714768	4.80772693628454	11.0654404059098	7.78065366658837	4.38257923025936	2.92380169019633	6.82003672575781	1.67792842799849	5.28863426328209	9.94775734506514	2.37778965519183	82.5	1	2
182	5.29416730972378	6.25662921840297	2.60481537627867	3.20240304118274	6.57233056951496	2.09107558876938	6.08595709186025	2.96557302586175	2.7817441711467	3.41583466323202	2.81173363227908	2.65220535008365	3.29346290895451	6.59960511283583	6.79675004388706	5.71467281304383	5.86162856623526	2.37586528320805	3.05097664021241	5.29015918293704	1	6.29560887958379	1	10.476680197345	6.52307557454102	7.72814013875088	1.99638012898055	-3.92979063094079	-0.581708910204906	3.49744327134105	-0.983063207275214	3.28538268554058	2.16790118732304	0.944021718284103	-1.87333857824749	6.04547773172764	2.8769282504464	4.06329357733029	4.19294585423803	4.6491359182993	1.05674130379191	8.51576025922642	12.7363702259751	4.65235490953738	10.1905100905976	2.50741309377275	84.25	1	2
183	4.4327642536226	6.67736515525535	3.22734483575099	1.31064587014598	3.24365165212873	7	1.51341815292373	2.44120100694714	2.9477814150471	1.08896378312177	6.58423319412909	5.34323910954736	1.53385288604975	3.7582854601512	3.99944156675108	4.25870642813664	1.44628697811884	2.94699981504019	1.38667422306513	5.82587293372247	3.93800813812283	6.27079989175877	4.02606602968342	8.20657567225122	7.31214540628078	9.08070616665368	2.86517314746321	0.468606572386694	-1.15288665355909	3.69511066431902	4.28195275496763	4.59851673561415	-0.623375325665956	4.11130225115374	-1.76138473358128	2.58931586926713	10.7657589914735	-1.88887633506405	8.78281563578956	5.85439888367336	5.16781330039425	5.24003057684237	2.72175348663322	4.98908677887274	6.57375113297566	-0.109510382829327	86	1	2
184	2.05964077757147	2.53146519574087	2.32660375705723	2.56979970451909	5.65807261699621	6.05671803885911	6.79041754780646	7	3.44761628337375	2.12480806979854	1.65981653047655	3.57937453150061	4.64992667509205	3.08998533939206	3.16053883727726	4.06419451801952	1.72749234844888	6.80518178228183	1.32536505704936	4.33316977527787	5.51070255258321	1.45593646845019	3.84759693134755	0.876900682438171	1.16296736802841	3.60390828252069	-2.56468587509792	-4.10173806482624	1.42483206207149	3.45147192893977	6.48922745432472	-0.100547292961034	0.83992199051329	0.654209577428564	-0.27168324729335	4.9937665748496	4.62077646693478	12.2538959356418	9.0530784820507	8.45934972809285	5.61620440919036	8.97035747131717	6.30176859365406	0.219415460819012	6.37486113299205	0.413226173413335	65.75	1	2
185	4.12475631941983	1.55409133961257	2.08194127139793	1	2.42995139239125	4.32859551739206	5.9375028616467	3.47769509570895	7	2.12051993576726	2.318834576833	3.38455744296996	1	1.27135165067545	7	2.54470915561241	2.57617221962399	3.09549482407563	3.28458584050441	4.1539059404743	5.80412769436478	1	5.65727545486285	6.41246482739723	4.7068819093607	8.68470491160024	-6.00791521749563	-6.02840103192222	3.9280966467102	5.35069808636221	-0.29296824459323	1.22977183349596	3.39639788295978	6.28308942209467	6.31062779064469	2.85634774061057	0.543014561982373	5.02532430647688	5.27327478354017	6.34213045098652	4.91561406131354	12.9707416692427	5.7040715237957	-3.92518896432262	7.90541497460965	6.40230910133361	64.5	1	2
186	4.84085875017898	1.11903021828276	1	3.17986608097277	2.28143510935113	3.9310190488148	2.28425412693312	2.88747829951912	2.28940664444391	2.28158233441828	6.00578321749373	2.15882277142125	7	2.48657025884809	5.53926190464593	7	3.34906131692283	5.13196836273844	6.24405714816724	2.1524664036901	3.03613999359175	2.75571655875155	2.07323661237518	7.17800272891205	3.41012945095404	8.16982986212093	-6.99086470294495	-6.81414556051393	0.436290124209247	7.26954546832264	7.06502293023081	4.21109321251964	1.98933169914643	7.70483567179062	0.115645893073776	1.06932654988415	8.51669575819299	9.30152622835095	6.43129402959148	-0.761301653194334	2.05975209593781	3.85120146199369	1.36655007080375	0.512498517701465	3.7855243484776	-2.90645920299208	64.25	1	2
187	1	1	2.67254131043152	2.1022891196383	5.7499752505196	1.55608226811956	4.38740255682968	1	1.75998641540419	5.0673539877854	3.74587055916486	4.79010026566989	3.72987199752259	3.99289750208909	1	6.54649535913361	5.26249142443981	3.6056265450782	3.53019694840828	3.71994812950085	6.28629143753337	4.30981490832403	4.42184904766869	3.03633060686592	3.62320295175773	7.29927797866538	-2.79823627062781	-4.42719163819228	6.98637688487758	2.0645185306217	-1.27842259045717	6.83063065525922	-1.21789253358258	1.08159907722958	10.7347558734784	-2.23456173501511	2.34692768318072	-7.12799691569877	12.0269146688404	5.21848231904676	4.38977661354879	6.14330078980868	5.73590362537343	12.9548880491658	8.42708843680118	2.9671262042369	72	1	2
188	7	7	2.463461389367	1.57480860972239	2.13061544754246	5.85324828018605	6.76908204218392	1.927685600245	4.34376118239726	5.41386710633667	5.46116649207691	1.70109064986855	1.37196861868143	3.08496950674415	4.8242432994659	2.72556495278256	3.09183941964805	5.36815106381277	3.84177208549038	2.88685310830521	5.05802993314983	5.79915903293257	3.25232461198737	2.66304043861771	5.60347745832029	5.05551932676274	3.02646052123418	-9.23961072310968	3.13863779126048	-1.13471147094255	6.15782888953529	2.93088266279362	0.0138563637384924	0.0689190563777868	8.0083930606356	2.34131322470751	-5.22498745943103	-0.884424807345071	7.10468842912943	6.34819182440363	4.92424001346362	-5.59828505640796	4.8623851885202	6.74143502668622	8.32397307435588	-5.10397973883541	64.75	1	2
189	2.4305438348978	2.54535884173485	2.56448606318688	5.04986833629221	6.6049786042819	5.72541777795035	5.35606899397969	2.83800740365213	1.17095541855942	1.94047449828694	5.74497564418482	5.0376103121485	1	4.63978929298482	2.18493962701691	7	1.7008226090838	2.32238027208093	6.29097969378375	2.73646823578035	4.41271392114117	1.54542748027681	6.40954005457829	4.32786673412507	4.21643725077273	8.15301698992155	1.10499191739282	-9.60881862825163	1.92318235857547	-3.30729650121988	-0.578135254826193	3.93924022525667	3.50533350380657	0.156444183726314	6.42210756440855	1.1442800697911	1.50657519957968	15.4115800718527	8.86487405789499	8.32903965765507	5.93821033791779	0.749724891333775	6.38531701896009	-0.146743604439796	13.0343046261946	1.94573385800514	78.5	1	2
190	4.91827460222921	1.28547109305305	2.44002635469229	4.62897476845414	4.73926612200147	2.57706174953044	4.49600781484617	5.77996537891276	6.17980046762046	2.88349759518204	3.07152813982017	6.44201994271507	3.25508755535408	6.14144470149099	1.81197606260512	5.0218791325797	3.89923239326029	2.63970522138044	1.55584952753095	4.87346094986965	2.74876602153095	5.47259364088047	4.57959238310075	3.70476017840205	2.73994301135852	9.91448798262942	-0.502000626116269	-9.41558824335426	3.93241053055067	6.56838622961048	0.920590235024337	0.403604604677736	-1.27517871647292	3.0201772832608	0.520832650865474	1.69312533918596	4.85211251912449	4.52522888262728	7.36047523052426	5.6525046054669	3.20965479017405	6.17877523441001	2.12397826699206	5.06246984743301	9.41031473300564	-6.41655661794837	76.25	1	2
191	5.29177752216613	2.34265611419317	1.33666032848952	4.43626251441971	4.60923199236548	1.38937763361087	1	6.71206265251193	6.4244755466758	3.84699299071061	3.1709902884246	5.73348545785264	3.09324997379163	4.39264789805241	4.76512527455372	5.30083535451505	7	1.49362925032735	1.63355337860875	3.63414173610684	3.14390880186904	4.93246487852539	2.39163924102184	3.17287244391688	2.28244402993669	9.36699452741474	-0.36264889221991	-10.3381003435298	4.74082160018073	2.71086734211149	1.36868385133877	4.75266807656907	-2.36225079484373	3.9958843926473	10.4401254403239	9.50150311309537	11.5828048783091	4.75791441027001	10.209539226857	3.45703504771406	2.51795090531066	7.01446058272648	2.67789918254736	6.51293081625906	10.3712600769815	-5.63972353795298	77	1	2
192	1.81120750501253	1	2.26700969376306	4.99849564385536	5.51489360894255	5.29036365709009	1.51958956881644	5.08746399723062	1	1.33898578261963	4.07716712951198	2.96818739914231	4.96735969110319	2.07051163592208	6.19509747936544	3.69350878860396	2.14266912185139	3.12629043280464	6.04076980444002	3.21795122692492	3.81251355174181	1.63926586645108	3.6763030327052	4.74735557823822	1.24710330623018	9.91904218153184	1.3767043860934	-9.8740939311501	4.24930299865608	-2.60951920606691	7.55266381398779	5.73318735360916	6.25549143814908	5.16858695313289	-1.7434348501939	-0.445221583531087	4.51441631155132	5.08369484271276	10.297528321846	8.28989297241016	7.15645635501683	10.4979306967079	4.09791185124687	-1.7253626518488	9.46280379987385	-1.02927085849106	88.75	1	2
193	3.41104638900115	6.43402602599597	6.58685880823745	2.98347914674641	7	1.96084358009272	5.68663072419565	5.08880336559605	4.06083423893442	5.26992035568121	1.30774468155011	2.48274160723541	1	5.05387843780405	5.05747515327621	6.43610170124239	3.91585582707875	1.34187221297142	4.71755086903948	6.04437371458054	6.1779660033058	4.40914842777394	1	4.60865441294213	-0.780240506662293	6.66133745950413	3.23691594365673	6.56336003101244	-7.29204947308842	1.94443499389135	4.1463697411827	3.1124392892907	1.02412522059847	7.31917382945448	0.270138078099193	1.00612511516764	3.35106505956913	4.69786497895198	5.95066271956018	4.6293403890451	0.119412849212172	5.49013667052103	-2.08176076516259	5.88323701715962	13.9229345245359	1.77653312409422	69.5	1	2
194	4.39287653155933	2.56775434670995	1	2.89699432010762	3.32716832545881	5.08975617646623	3.86147908953156	1.0018041225367	1	4.78953689291066	7	2.67954486487881	4.13744814654412	6.39362919324178	5.9717641904894	5.45001458011356	6.35000528313819	4.54475400936052	1.37741329591521	4.42408367683216	5.4541798771405	1.18514762733393	2.28028214683934	9.48833479055319	4.20798122666337	6.65785714070498	-6.76743340019891	-6.59241599939953	3.86845459780684	4.46107587722112	3.8730441575655	0.811526386794493	-0.206438497359799	4.30469396656254	10.2217243454186	2.26155644018757	4.03465622621792	0.67945756580388	8.37912007219019	12.050980949693	5.05383994201785	3.7995367856225	10.9595437752058	1.01779689909805	-0.641261106297222	3.22263281156591	76.25	1	2
195	5.17144837893654	1.30354652190903	1	1.37991396919873	4.79477381437091	2.89452477523386	3.97194094418242	4.75873874462644	2.89916176128748	3.79235702486769	6.16299364330202	3.57720574004152	2.78896991259569	3.83063079845958	3.04329980120117	6.72530240907844	5.17494769674848	3.96469320566973	3.7410157789513	6.4980505664702	1	3.30214982666542	5.44433269458954	9.38828885839835	3.81605152354324	6.83912271267859	-7.64515435458168	-6.95576684477775	-7.38863184346805	3.34054024426289	-1.15795757972254	-0.857491183281113	-0.868888660421676	1.78379265892638	-2.97153412911638	3.81432526918198	0.103556828121086	-0.160809943300354	1.95175231491196	7.34697326154847	4.9709085148989	9.69917125144964	2.0500069040942	5.42134143717335	10.0659883292208	0.947022141727697	63	1	2
196	1.59278673760292	5.72126159832253	6.39105387765129	3.66309289954643	6.35250938390607	5.11374835683252	1.2202263356941	1.1325716596675	2.73895990317757	5.36914259407233	6.13321030625637	6.19748590255298	3.05674452776031	5.32406722896264	5.39810386715252	4.98953479854695	1	2.70239238700053	3.71771194291682	1.96999815926058	3.43621481182803	4.48052617097096	1	3.99603155714571	1.20063913454302	4.83839187386207	3.40445730443903	7.11163656432988	-1.66496875153113	2.68527109895505	-3.83313347337873	3.92083753114068	-2.69556855893849	5.60154460571609	5.6409533462602	2.06121449638845	-0.43483842249896	-7.9194076178712	9.83641958748549	10.8678400243285	2.16214909838696	3.42770140572442	11.8093639609563	2.06631739607419	9.48296116239591	-8.00722052049107	92.75	1	2
[truncated: 5 more columns]
