# Supplementary material for: How Are Mate Preferences Linked with Actual Mate Selection? Tests of Mate Preference Integration Algorithms Using Computer Simulations and Actual Mating Couples
Source: PLoS One. 2016 Jun 8;11(6):e0156078. doi: 10.1371/journal.pone.0156078 (PMC4898694; doi:10.1371/journal.pone.0156078)
Supplement: S1 Data — Newlywed couple and agent-based model data analyzed in Study 2. (ZIP) [file pone.0156078.s001.zip › S9/Aspiration Model Data/Aspiration Couple Population 01162016 002815.csv]

	trait1	trait2	trait3	trait4	trait5	trait6	trait7	trait8	trait9	trait10	trait11	trait12	trait13	trait14	trait15	trait16	trait17	trait18	trait19	trait20	trait21	trait22	trait23	preference1	preference2	preference3	preference4	preference5	preference6	preference7	preference8	preference9	preference10	preference11	preference12	preference13	preference14	preference15	preference16	preference17	preference18	preference19	preference20	preference21	preference22	preference23	fitpoints	sex	algorithm
1	5.7726965328474	1.65871122994747	5.94095858832243	5.27416302507697	1.42735020850678	3.62580552737967	4.82167532629895	5.41248679404197	2.26736063304992	1.52310024943533	1	3.10330704702988	3.703759199956	2.23133384278744	3.26527541411858	3.07064541036892	3.97923147668519	1.0910203308747	5.04170997588453	6.03126014963354	7	6.61650338830871	6.40386166509521	9.42033613746837	5.2919448477335	6.32592961524349	9.09427060080927	4.33503592766433	-0.689812790751277	2.85931216785434	-0.160513489065747	5.71235693018216	2.03659120070911	11.1580603264035	2.0699281941481	-0.377652133237899	3.20979481403927	8.59707630856204	0.247166472792212	3.3094504939231	6.73118412402014	0.957644483953614	5.44046281584769	3.48681428060753	3.26479385692273	2.76201805193389	90	0	2
2	1.66658550067251	5.86962361682133	1.3893440519182	1.21399990767867	5.66276979761687	5.52825433091097	5.01707743984148	6.62013779601114	1.06177125484205	6.11635754480134	4.66893230187823	3.2271947485335	5.73277246506704	4.21749798792332	1.28997756327664	6.29131613161924	1.32303931216823	3.70044921537997	1.90437307343925	5.04174320343537	6.41469522308859	4.76403518950978	2.43888714198536	2.33485014499248	9.47939903164741	1.18700375318608	-2.62634031212819	0.780015917078031	-3.3451072244708	-3.59508092836362	2.36125506331424	8.0819096755077	0.597752987157344	-1.32268842728576	-1.39517146589314	7.48177879010586	-3.21409470550696	0.0534577196259104	8.84503025727546	2.43305264415333	10.3593486957173	4.95471800514512	8.88296695212154	3.51145320816398	-1.87728214575043	-1.24573888920117	92.75	0	2
3	2.03064300646217	7	6.72704495610479	2.37626455396776	4.98085848897075	5.04988058625466	3.94680632609714	3.06820252713346	1.81018519074819	4.41481827161498	3.27537680061354	3.88682796961203	5.80723682884691	3.31428900382618	2.33828534672062	1.25691603570053	7	1	1.05734528573617	3.79970361391688	6.78897290615697	4.37533005865162	1.0133492874462	-0.420879044076109	-1.68054235064812	1.65901261171277	6.49189530834825	-0.558872318481569	-2.27357330402967	-0.84271534545519	5.87090572060272	4.72608299417322	3.85120877938046	4.42759218325918	7.58828326388246	-0.906882221397231	-4.38483951539514	0.864167874371816	1.33735982702671	-0.958587622228681	4.01180860191967	3.44723250050567	11.0865162672312	9.53414728705132	5.06602376100373	3.32315678607611	91.5	0	2
4	2.89213751940451	1	3.72378933541499	5.57771035629585	6.88462238460459	1	1.8397570835275	1.1787822401392	6.89273279930591	4.85038520857564	7	6.53965458144386	4.42163421046931	6.04021914850294	3.25616346095304	1.25567151982466	6.39408837759394	5.90133737136446	2.04578740185676	7	6.00736364006323	7	6.40474398735988	-2.68124710113155	-0.830510593489386	-0.598665520764726	2.47498274268897	-1.35409620421238	2.18638552590493	-0.680879060564573	4.96130345272186	9.20060115725411	0.728794289473073	6.92475467521691	12.3204314937	5.57025207298872	-1.57810767674084	5.36848508583619	6.63397097302455	-0.113247621633967	1.31226004870901	4.74468942878445	7.92758938237599	3.64094368837953	0.916054346311641	0.731715833238488	105.25	0	2
5	2.47908180776221	6.4787942697354	3.01801418929514	4.17048298704289	3.91834987372895	6.0361877045661	1.24903525025346	5.686345584704	6.77213384980966	3.21881845994657	5.56390666676588	1	2.25676580509882	3.58955215576183	2.56066099229193	4.97854863324019	4.6056550510612	5.97894631884475	5.28012522790434	4.02800563900942	2.43975813190318	2.9093395432908	5.20327754073384	3.21922531626462	10.1608707225327	1.38588145141105	-0.929692083536441	0.331062669196236	-1.13447870845107	2.19371040744316	-0.0245413822462046	8.44725419188366	3.09660859839507	5.91829867484344	7.5319267547764	6.80445121729511	5.04949759911976	6.23581381997374	3.47763173030529	-3.7880448607314	-2.64619946062885	1.50965483405432	2.61339074336075	4.0044510309661	0.38343628397237	3.12790685736994	91	0	2
6	2.19570932309098	3.69119363923304	6.68311338038976	4.80272745642605	2.45018463448785	4.03604527693222	3.6053569495934	3.66992486393578	5.91969249613659	1	6.92941975643465	1.38806729691699	1.94339854295113	1.05136724711264	1.09514512864392	3.69672047534658	2.02695749523883	4.96588191211244	6.10504169883593	4.85099677460944	5.78409765966034	7	5.17162947620572	1.49871972037632	3.7030719831437	-4.80387090352511	3.7894501672442	2.6187906011648	0.718197818621924	0.840458067196599	2.67821690666064	0.945378968236653	-2.60990193185446	4.30488835642252	3.83992050176266	2.67560145613037	3.55151962319931	3.86532509975697	-3.7132605675747	4.72941965746624	0.101688457657852	2.65212897690862	11.4643255827978	2.62402055476378	-0.566159503841027	-1.2478421033357	103.75	0	2
7	1.45128505193031	1	4.4127590433958	3.75842019881171	6.95655849401828	2.68253585790098	6.18423391268639	4.86004098456139	4.03332554040876	1.29260045119381	3.92273833128755	6.94390802748538	2.58592615280726	1	3.58755669735684	1	1	1.03498587540141	6.86435178207774	4.30716871092244	5.15293149559331	1.29878057678065	2.91248582145861	-3.13192775716868	-0.104474959347749	-4.85188805149656	7.00155491095048	-1.84741201954095	5.74688376806171	0.757511874228637	6.25206115937523	4.04671674917199	-1.55756617176943	5.57318771428164	6.57636068642567	8.85898558611558	2.75261556167827	-0.0322098796378325	0.307722642025736	4.99009426886904	5.00694249076527	3.5893107067245	5.87443960344526	4.55272795650445	-2.53972685993714	7.80134011275906	88.5	0	2
8	3.20522326079812	2.49367882880776	4.51370145527232	4.32204372098502	5.06135169715614	4.70878048713351	2.58271458167398	1.33659632626733	2.22317898504031	2.80741812063384	7	2.91932315040478	3.2913930831916	1.60807360740686	2.38506882707745	5.47782958550415	6.3606677831491	5.29508206268116	4.60029686265372	5.62055403565312	4.00423495045062	6.28847144074281	6.76158337237873	-0.735565915666291	5.80170820635318	-4.94740849746005	5.33607955311015	2.45589235236755	4.22745506629567	2.26101126186978	3.04961746427409	5.05045314008065	-6.12411104926089	4.2101983692131	-4.76925675211852	9.35080656466224	3.68954130127673	3.25723010814659	0.0134047725480538	5.33272178660987	7.63640296700922	-0.324138193531599	7.98982784656025	4.03969916989284	2.77156284506708	11.5005872975697	106.25	0	2
9	3.14564763667601	3.9953900118865	2.27261944403027	6.46470064207573	5.4468012770904	1.20714750548909	4.32857716890177	2.82635887786712	5.41503321092724	1.53619131657569	2.03379843455438	5.46471688083541	2.86122524082602	6.02308512587042	3.26053644406347	2.46435135065859	1.49907891749446	5.17476922050783	7	6.56206632807236	3.50501316081271	5.71388613684744	3.51636767928606	-0.991343850456422	1.41818215226705	-4.00743460212679	6.73623595337857	-2.04267266311055	0.435349307365174	0.503038906613386	7.19932883680579	2.73376859669641	1.93631412622668	11.4039224607641	2.21394815738761	7.38632960037652	2.61446876667659	5.87555106129258	5.17158916967069	1.71175824915536	6.14649752370151	-1.51364226352118	7.64136880077144	2.29391212728194	-0.552132130038683	-0.658229800466451	95	0	2
10	4.8074631531684	3.25355017501129	2.07021675541974	3.07126673741311	4.33563003649361	1.54991294882036	1.4073576414842	5.92016855291497	5.75591760415405	3.69392673685462	2.17184216820255	5.16607686632063	5.25974300144224	2.57190764113396	2.72853973138072	4.00638820189836	2.85725876354148	1.88921980857304	1.05479223593777	3.74512616850295	5.92501144185598	6.20576492798876	3.78927119301429	8.90989119290044	4.39551598641344	6.30489108263047	4.60452645257714	4.10073672894932	-1.08240698986405	3.29221391906541	-0.907128479420879	1.24600882789889	5.6684911848193	6.01702050115624	5.17315856003472	4.31262548639361	3.62511573552226	0.807540362600983	1.78108538439748	5.78714610027157	4.57611663855644	-1.04469788273289	9.37317359468253	2.93548588373764	1.49240623591464	6.30790700938701	81.75	0	2
11	3.28605734610132	1.94047332115751	4.50624287359834	5.32413601288121	2.55054656882273	2.50735066477298	5.99630743211229	3.64137656845647	5.36521447509887	2.1911325475746	6.73163324853958	6.3020750476991	2.48662074855093	3.80941293228391	2.65608456333017	1.66632817908114	4.76125682651771	2.75148197763403	2.82372141019639	4.56981570752571	5.54277649472152	4.53515958555794	4.02515528748549	2.26009421995391	7.10013266694273	3.27036819364361	2.69724818827272	2.35133711199571	1.8735506302025	-2.12049879178072	0.694253289083498	-0.859244931152977	0.755592721137268	2.64215470564701	-4.29722904838229	-2.57977778921871	6.2671611983989	5.08278387411041	-0.0266749841097929	5.08843099137568	2.36726539424581	3.87189314303894	6.69545023248508	1.49851163352122	2.53657916634444	-0.575684611333653	93.5	0	2
12	2.18885839657563	4.49335545858701	2.09843277843969	4.66161555161082	4.20875554161646	1	1.53782514576561	2.24032177974908	1.69615787642005	4.38138750619972	6.15604587489462	1.43277391812518	4.80808170408035	2.34677949414859	4.68210557981705	3.96923578411746	2.45536283901373	7	7	4.49145767089131	1	4.45371038101664	5.14571385514055	0.118732429394321	9.58384442556233	2.68856318368118	6.13153255755981	3.33240224193521	0.377582824354178	-2.04300473069014	-0.531463887507312	-1.23203705073269	7.46621798915236	6.1451238809342	6.03295334141403	8.16182703985964	2.84611907696261	5.79187812603871	-0.407287369459764	4.34917986431746	3.79066572413663	1.787254906575	1.28986422741867	4.35214598509071	3.84177171331143	1.54121485410367	111.25	0	2
13	3.49916960843754	3.81735820027734	3.98175426530141	4.14427932713038	2.25520935280028	2.40593854862871	2.1787095934262	4.76501167619787	2.92752962960876	3.50793008780793	5.76842774010532	1.82702634820838	2.58549481953713	3.18618801276008	6.19993129739154	3.69189772882216	4.83172942495403	1.55819210304426	4.65531023417724	4.00230891317377	6.07041168909836	1.88870943356212	2.0833250101355	0.395419114291906	6.39707402827084	-3.1246563722398	3.86904751456318	2.34492850437921	-2.00954709332373	6.43263280176096	7.09201566933775	1.49301072454212	6.10330159017674	1.61043982907957	4.1350591542512	8.08799453173128	5.52205362472072	0.84652503588988	-1.39925185867906	-1.95744172594662	5.41773592568544	1.66141144446225	0.234217726866935	4.68442727678612	0.208345933343383	7.0145636393278	82	0	2
14	1	3.07478975604243	7	7	6.49672107856212	1.56612943505936	1	1.71356577207667	3.36073936225854	4.93516251224129	2.8278158400046	1.21360082454238	5.76283902232217	1	4.97381682138939	1.21807519850281	2.50241630814192	4.63279670466012	3.56019586001127	4.18981646250903	3.5770114513199	6.35987426944758	3.77969688793953	-3.30881453833343	-1.8172014936714	-4.93213635416442	5.92774393860931	-1.65121145699137	6.80007884813567	4.81985073416389	-0.0467630529040064	0.449406535537083	-2.41286731718568	0.406625811375085	4.72154597450247	-2.93674162777629	4.2095703087866	0.735331450124437	0.510819190902405	0.364842058252646	0.160211353449037	3.44297747885632	4.98334503785581	4.34207591706864	0.306958821392594	11.0131334589034	91.75	0	2
15	2.58274570983297	6.13033787397588	1.67792986287195	3.13275899051269	6.83964302812156	3.69288141214271	4.05902746011116	2.89640048840712	4.16833145405193	4.230499271937	1	4.43876008423534	3.66013447904343	1	1.88506261212269	1.07711608535698	4.92847974132098	6.05084981948398	6.24336408705297	7	4.83247549404057	1.32590477760437	7	-1.40817500836071	9.61808776582383	-0.67085651322175	-2.80668004197354	-0.322506522794976	-2.8093626977549	1.52244816305727	4.39070097526073	0.867954462764963	-1.98084584232046	4.9821186420511	-1.07773237978339	-0.392606879843264	3.29279689513922	3.29689400718795	1.41989880944581	3.3954929025789	3.56823683064424	2.93111897639085	8.16704996083484	4.00026633070787	2.70550003421618	7.01082404766663	91.5	0	2
16	1.67419191031968	5.42884933019695	7	4.08823063539065	5.43007243432827	1.70595105518694	3.62644291391507	7	4.54325668309274	4.82820074078837	2.61356006232484	1.53637507620912	1	5.72040389696222	4.01872389924333	3.88254365600894	5.51695935761343	4.19831983638716	2.27280767312861	4.73006456727132	6.13601599992941	3.38019605001456	7	-0.935891416927941	8.07751044630622	-2.78075542205065	4.55555158298327	5.01861116940993	0.0448744855801962	2.71383961675784	7.46728208717355	0.627487004826769	9.1675652771405	4.44354175911133	6.57314058819941	4.80161605052114	2.37033978630789	6.9708320848404	-2.11130301523547	-1.9926165361497	2.69948027541532	4.99025078300061	1.35603824533741	4.35564880857113	6.72418675747899	8.03983966267948	85.25	0	2
17	3.28454251428191	3.75203451456308	5.13559229199172	5.27974617289866	1.79868442931207	3.15030693980238	5.55104396041987	2.45249600188791	6.05491055121599	4.4096013082791	3.45441429309536	3.08519394367539	2.77538511073837	1	3.18570909105683	2.29912621174447	1	2.28971963644675	2.37006399076089	6.43486074534162	3.59410786559967	3.28503341340749	1.08701804274297	-0.823583495402559	5.58828410679695	-4.33822847070464	3.80382273716804	4.57278147274999	1.12306750030765	4.06078932381393	7.52493686869995	3.94095403930811	-5.12272090495186	-2.68619148080799	-4.57973316193016	5.45498264715174	3.23071837236405	3.42547261259324	-3.7330790104568	-4.5863799602717	5.15646146673675	7.03931369016383	8.06243765621514	3.34476179102867	0.798372047370755	-1.34062100604588	107	0	2
18	3.42550375344432	6.90365747961751	5.72213176153095	5.26049682024906	4.32271686120175	7	6.15387604884656	1.90050411427946	5.45062931814107	3.87734084544683	4.59003475545228	2.66184355425041	1.59575363720438	2.85680125297577	2.63180074162141	1	4.58607521528041	1.59507473220038	2.22987432891432	6.05887361612946	3.22306494011293	3.76594807679165	4.23377290085828	0.0896161951280707	5.26106489850711	-3.55776187439448	5.62014854051457	0.0968278445878334	2.33113455338588	-1.71868635395429	-3.03926356876154	0.513575476758699	7.57692847822616	1.29308803250305	7.08450384847179	15.7754260959499	6.38560089635149	2.88751355864556	-1.78450232729992	5.80489687113145	-2.58614779686716	-1.55629369958537	2.99110532005186	3.29780189392319	7.07018526935299	7.50491666875403	84.75	0	2
19	2.84859619718165	5.88910738525516	2.97960837191095	4.79988387641439	7	5.16491310666107	1.26373993575349	1	3.45080641389868	3.16619009501708	1.04517593300459	6.01434384475286	5.71643698692728	1.45820263371141	4.00506488438648	1.27876323255884	3.09607224117591	6.4125377503997	6.88025845448962	4.59375748274194	3.75103491241756	3.24016911573762	5.65892377706232	-1.28322363457463	8.84784521933639	0.34491396367864	-1.18784557756864	0.8492342938372	4.27440508985098	-0.309681264202563	4.27690706519557	7.21692654771851	-2.81149445458448	7.99273918415189	6.99510357811298	3.99810940231342	-0.422694004621216	1.82774655142518	3.63167753071158	-3.46149010273736	5.00853734773048	5.04746712558215	5.07439568225361	4.03877611487296	1.11821950871703	1.82570350309997	96.5	0	2
20	1	1	1.81919379907121	4.06071580763034	7	4.58431220727363	7	3.17905153215898	3.43372437955496	1.08122107538959	3.44300008412045	1.76996903855999	4.69942726246232	1	2.3938883127408	2.26531110443502	4.43594393200429	2.22126867204587	4.91406033045981	5.00514918167931	1.64779993472752	3.4156957219487	2.96895770978593	-2.39101508527433	0.760073683818524	-4.65695919402082	5.96219687261085	-3.82070864638468	3.19544417970399	4.37466700859787	8.12148818575457	4.04864621720161	-2.82401551992008	6.7624879643577	4.2756718353148	5.94257420004142	2.90187658730952	0.144469640385149	-0.183245952423225	2.74172321266607	6.59930951522104	4.33950534729476	8.4234600752778	7.75781782742366	1.39579648501902	7.19997342984144	95.25	0	2
21	3.79790635126386	6.52630828839024	3.27586247387278	1.4108028576329	6.7859005057305	1.46005419983855	1.13306340576167	4.02629117484256	1.47802503266612	3.23870423765851	1.03534112257979	3.3305714218794	2.56685032396292	1.96984481416738	2.15059526919663	4.85717005689506	1.6853065623691	4.94694528453309	4.58882507174279	3.38810673915114	1.61132585498787	4.72190956440964	7	0.954180942722545	-0.920725670746786	1.08917285498755	6.06474381526722	2.29908748834843	-0.532619991655089	0.578849037124148	0.0263563981779148	4.86696730886102	-3.778011724765	6.40246014550505	9.96239153429449	5.18203439495711	1.82058727355201	-0.540631720994909	1.13411212429402	1.88744805272822	9.47876355278687	3.41037560167209	9.72474467030538	1.55140101367729	-1.0945821728627	7.60789188374039	98	0	2
22	1.13025127364364	3.40226804528174	6.80579181262314	7	6.79304774143311	1.50090086185067	1	1	3.48302011610489	4.39189974824316	7	1	6.66411137980206	1.87911135927191	4.29663970952523	1.71915035352522	2.78015526010471	5.20526173521465	4.2504940223474	4.10650638070261	6.23698604727382	6.5643831287102	3.05331602347948	-2.46570637218312	-1.71878415528271	-4.13501995406995	5.94746148195027	-1.51546878075852	-1.08852949968879	5.00121751979104	0.292648019605305	6.35258825669035	-2.36653145542606	-0.366646156683534	4.47735098530807	5.8503984716635	5.15444458640342	10.2226774477104	1.65431524372789	4.48848875478795	0.101161633385531	8.73721881547518	4.89913323766523	4.88559906355684	1.19915198432327	4.34904048202475	88.75	0	2
23	2.79679850134919	3.33542279443178	6.43037094171643	4.37319201039913	2.39331206512416	1.34234687604137	2.39271673708155	2.49367161261442	2.10345979376642	1.2524405733255	2.27513619390522	4.5155906216209	2.90745844906006	3.18635514854071	3.57426351230332	1.25767854657556	4.45262965058585	5.10941442667619	1	5.83212412566646	2.81172699238752	3.49201680764397	4.8105352389805	-0.257487588300773	3.57119046929089	-4.02495265336711	3.38043478199085	2.78164154688853	-0.110598334236528	-0.0380325644045352	4.18591415872904	10.0068344152965	-0.298859880183452	7.29725480721536	-0.587778520573448	3.76741466328414	3.53816398410697	1.01697727242557	-0.905532572484612	6.46761780289988	-0.00975741265926468	2.70395411042584	3.36221868720096	5.24067615062441	0.77610066824951	7.46886518328075	87.5	0	2
24	1.79706268979919	1	4.03989401214463	4.38326778610815	6.63794433602939	2.40993555237795	6.14863657289429	6.27326035943449	5.28628264707523	1	6.59316550841068	1	2.54002773984499	3.86561231930525	3.47135356374285	6.91925932077106	2.08984554152682	5.49020863387626	1.22112467534606	6.4088412311293	2.72742368338494	4.3571437690031	1	-4.30772991223587	0.0082871585534014	-2.66690086920147	6.0878147231751	-1.16523430308405	-1.35222535904202	0.182301188156478	6.21452814960871	4.17066669148706	-3.99021256595351	0.842897662165895	-3.6686305794533	7.6761420282158	3.72752201807079	0.0683898393769911	3.16889990203838	-2.1755010605903	1.35952501959964	3.29651577024134	7.61351539913254	2.47183104271173	-0.345190202604989	-0.985415623347585	90.25	0	2
25	2.98807378236847	3.3380412479173	3.87690259230877	5.86239946432149	4.1326074907864	7	3.01580462443882	6.05950443585509	2.04529140820054	3.62716680836075	1.93598012226231	1.68992832836883	4.0222203422978	4.99812081888918	2.42572733822763	2.01509385355537	4.47034823573203	3.922564419608	1.05788234789394	4.60969425075213	6.36077474445759	4.20076944183339	5.14557377709904	-0.863329037949055	7.88866606454868	2.24672600738856	3.39490358445279	3.64049240077539	1.58336996495695	-3.59102350921792	-0.908479661672426	2.87140348483163	0.650795371420583	13.3374458592917	3.64648094242434	7.41429505152676	2.15672238302264	0.478339421088347	4.24047460153547	4.42202929608172	-0.305074295349971	8.77109530335834	8.117114238935	8.82228558084719	-2.32254560726565	11.7077487731884	72	0	2
26	2.2213770051468	5.94328868001241	1.0197144373231	2.2415798891475	5.66462466180348	5.82071829727255	5.22245642170939	6.25128078065769	6.78808405368649	1	4.31799572576077	2.98463174320521	2.75251233698832	3.80732282178083	3.37818552862621	2.74300108211577	1.71612831603371	6.36828148280454	5.12517092409849	6.74833986726936	5.08561936990329	1.49916888880034	1.98584040123576	1.31509265317081	8.72215563869848	1.93722552327859	-2.51135528665771	1.17058196771403	-4.24348700122854	2.88553213555998	1.59250356069166	8.19625530148365	-1.55064637616271	6.1461704563752	8.85865980156659	7.89707831376994	3.23248863425588	5.2900727762719	1.66604166216874	2.34747589963035	10.2485077320382	5.50753850178095	11.0916876525089	3.81368087543159	-1.36492207875323	-0.0988162609874275	83.75	0	2
27	4.08772631349239	5.51469868375986	3.94196849677175	1.77132419854012	6.30788232246667	1.04309789644017	2.15664596885841	2.16523226442637	4.86508273439725	1.38952926657668	5.80575445171263	3.17246600158453	5.42966271210363	7	2.93164061446948	7	1	6.46426353277978	2.63485685956138	1.10481366396755	2.41396755299115	3.33640319331847	5.47352067184232	0.693529918864733	-2.1460343567455	0.639027116221475	8.61960705863192	1.26208691173906	3.27141477126162	1.33659240389157	6.40800148778035	5.88786323062286	3.14044844723897	10.6511996619486	12.2171923646988	8.44779615480678	2.81598542772142	3.07781311124239	4.61517698469318	1.4153329420467	1.27665614835503	2.39008818401228	7.7853247054361	6.68277548317786	4.95770716395106	-0.642640373007329	95.5	0	2
28	1.66677664128918	4.76036778236137	6.37152391876034	3.47283943579637	2.30481508210697	3.18661992666711	4.52986464884436	3.19669250334969	5.6839736877256	1.7039936440177	6.23862158478999	1.43136317088307	3.55929857400713	1.41323188663185	1	4.7339194530298	4.28502574963071	6.44234372189011	4.62810478114918	4.63871815266641	3.72361367331446	3.89454628807184	1.25043077865613	1.9431220874324	3.95897838411314	-4.60573644215753	2.34661681035084	2.30397680341803	0.571255355719083	-0.668057146040508	6.55866749536181	1.4089351922598	-2.73787330956421	4.85380285989585	7.09024370524717	1.18877825948383	2.23797475859847	3.03383820771795	1.61250160530971	4.17225836969524	-0.11343227694934	4.11581960699111	3.25640531674158	1.7530436436149	-0.320792784468379	8.30065042065304	96.25	0	2
29	3.00693800959145	4.0205274139276	6.49270286749887	3.7666648980004	2.25271674765647	1.0173829837596	1.06791064731421	2.43999324399995	1.1752700651351	1.70440939532515	1.43514236286468	7	6.37749632285667	1.28954633147007	3.1894057107511	1.5483515348202	3.98191057267619	6.59220278819423	4.50936612370406	5.64717880975741	2.84936000921386	7	3.72815654918249	0.631595248571681	4.0800031045205	-5.19446744605077	4.10696724550114	3.69797884408819	1.99607688303643	-2.39807356732874	-2.81403862925632	8.85395777075572	0.132002581243102	6.88613337467976	6.2714428064121	4.86571489128027	4.07158443379771	0.663185726118587	0.355002977513796	-0.614504524745053	-2.32231368671461	4.31616698081928	2.70273177687913	4.5374492615327	1.67515462158491	-1.76797416329717	88	0	2
30	1.9641529681053	4.50608402536079	5.05110286694229	2.83632500873503	3.39922287619326	1.71959208292972	1.13355914856917	5.34997428491657	4.88045686966044	2.40606638455204	3.05653896981987	2.52974182079803	1.82644286330178	1.49747796279466	1	1.84602327532325	2.80301827647962	3.37411631510517	4.82520622468424	2.54447752423425	5.74114370384184	2.3292993747634	3.38486388771591	-0.381131901094935	4.86273612875106	-4.14626699007978	4.46083305853421	4.58788843388114	4.47867013599324	-4.039842692669	5.32952135764071	8.82417251544111	-2.80487817214078	4.2937049646309	-0.336435149063481	11.3301335848975	2.88463849451003	3.62849178186269	-0.776207919551871	-1.72326749347719	5.49785335643127	2.04295033342245	5.87663578419385	-0.937341717515999	3.28106592686037	8.54024549083599	66.75	0	2
31	4.79340295795269	3.34297799918387	2.15366860680826	2.80527766031713	5.57633846979243	3.10556732091368	2.10463001758206	2.72283566535361	5.5892559498093	3.86844780842431	6.45964602349988	1.78753195181269	4.85853906842104	2.83731173793412	5.5284530460061	5.27468450023554	2.84796072202234	5.13954856968552	6.48924706744841	7	5.19413032961883	6.35837117423807	3.00423158114465	9.2128031331698	3.58028721333357	5.06621331582937	4.03953173088994	4.97885557291206	-0.576060492240523	-2.2937081801684	1.34878780531935	0.624554278314201	1.96853358886154	6.71540003223779	-3.94301067960514	3.5599933191343	2.5762094203295	0.567487859726488	3.72050175271149	6.10176897372788	5.83140945644014	2.51271290666711	8.14279513507016	4.05304807159709	2.70647160761718	7.54125164954821	91.5	0	2
32	4.17848426192584	4.57566293703714	5.2218975454578	4.30333530264188	5.43161348672618	4.29309466751547	6.09971039993098	6.8108724183063	7	4.34274135900113	5.3252827145348	4.68920484117917	5.55207988166988	1.50206659232291	1.34186535509425	6.85386467804114	1	5.12779061669402	4.35328865514303	3.91233265976886	4.45385306081542	1.14483188195917	3.24253062276761	0.893740709280649	5.87245890348229	-2.72081957751826	5.28097408255947	-0.0278857106839268	-0.134922329694518	1.14359935440139	6.958048223854	-1.4220072735952	1.43149856927368	0.828482566951459	-3.52913333290639	6.61265895198434	-4.01139130098028	2.38751121202645	12.516502969835	1.61123685609996	-2.28292588659951	-2.44597757117492	3.47643459155383	12.8556071652241	5.360678550853	-1.08457170228219	84.25	0	2
33	3.2572472120519	5.38890615021469	2.13213987064587	6.34564825825006	4.37415725430584	3.72663106610184	4.88913269300964	2.91296662280276	2.983000784942	3.26092040997516	1.3798021013582	2.50255619406652	2.28386987766791	2.18640586154858	2.91819969834599	2.40982234220494	1.81957589559865	4.58811100683446	5.21462038059326	7	3.93491399907492	5.55108935130618	7	-0.662537122510242	2.60328522044308	-4.1226231056237	5.76844947424961	-2.0532149654138	4.63842894860059	0.612562210858368	7.42947433054156	7.18066099701381	1.86755570190384	10.3596234877213	2.51633909897918	2.08273335267972	1.69785007843287	4.61946829172902	6.64204859826287	-5.91597460095517	4.61265328009149	-1.94914796790127	7.21381580636836	1.17965448977521	-1.1433159609941	-0.0773513628576413	100	0	2
34	5.96038324537592	5.50259628677072	3.91778398794184	3.08775424687984	7	7	6.35519658629946	4.45417779409147	2.41877622978755	1.00143667363214	1.66950490477936	2.83691109637672	7	3.91698107542602	2.93041531965057	4.2188795817413	3.35430117720971	5.16620803043921	1.70950813924016	5.5901398732493	2.49664756693951	4.97649312480277	6.47538394426722	-0.420567383076021	9.45892624801631	2.02764282101712	-1.65634456704575	2.94230453843772	1.66244703531044	-1.18857833785975	7.26591578537509	-0.0829065672264423	-2.30707025342578	5.20722452277839	6.95758999281394	4.35196922402924	2.28657397050615	8.06868829361053	5.4176767889331	1.48894666188835	5.32055914479912	4.85124372981873	1.85631495597803	7.4668868032707	-1.24606108518659	9.55384686782901	70.75	0	2
35	2.0581728151029	5.63546947353291	6.41908004925998	1.88850434077125	4.87106059703423	3.83698142762922	1	3.12449940423139	2.33317825888611	1.76128051287061	1.86102157521667	3.48833740945968	6.68504575015775	1.57921077735791	2.35935299354641	2.61869026950086	1	1.7701130383073	4.74135505141026	6.39589954972553	1	6.920090353718	3.71455579037618	-0.803378656580427	-1.2780826100544	1.25757228621934	6.27856576408741	0.0533665604233476	-2.89284493037745	-3.82506372738735	4.93713191468039	4.22519393512593	2.31927185947117	8.89593285687605	6.85846182718974	5.17187328719931	-5.28620054223686	7.75352983922749	0.372203088500057	5.52955610975155	4.33218863510622	4.92614531087686	11.1951036403871	1.35400724130598	2.73793279949479	3.95183432050725	80.5	0	2
36	5.68356690620626	6.21179526455723	2.59990016485651	3.175537783742	7	4.52190122045474	5.54289800664926	2.80455282680938	6.27730781670709	1.5709636840722	3.26644207844291	1.65594105566	2.52065247904799	1.59524852113351	4.69733865416037	4.74575388050392	2.55940849954087	5.00509219708502	4.94819277015069	1	4.00580569540755	4.43497300095572	5.85512117552032	-1.37333291640659	8.14443456257941	2.67550146505684	-2.15273787528709	1.10083225476607	0.805641274654578	0.614301084337824	5.36356876972907	1.1695442524102	-5.55874104794815	3.19844908153239	4.27914878455791	2.05012698303804	4.22140264982666	6.9688689457328	3.17697185541549	1.17712110474953	-0.691713278069525	7.33176565284657	0.648438538747945	4.16527455882531	-0.0140937234333404	-1.09773087101475	78.25	0	2
37	1.91054167019269	4.52274605632778	5.83934182664968	2.44838969878524	3.05833557626944	3.06388032654432	2.89564117409777	5.67206068362153	5.93321925417813	2.05931439477153	6.43084219414446	3.76274942459317	3.85192028817718	1.8611790374222	1.69257450320417	2.95260896730646	1	5.45414412164491	5.37084429606806	4.61498511967262	1.29167774720812	7	6.41416413386716	0.570525520330973	4.57527341785175	-4.40973512251192	3.4594602848532	2.73912387245795	-1.32791889501302	3.08124018429782	2.69711349894745	5.30788104259348	7.25231123978476	1.20276122355168	6.32322055436616	6.54766107824389	3.03267718188544	7.12760352392461	11.5599374145596	1.72768991945357	6.02718949497127	-0.922600731665857	6.14494350604617	6.28611374922131	5.66578546576593	7.44349088331257	111	0	2
38	2.73914168249381	4.62689766850559	5.26795735680838	2.88902770289407	2.79898086524714	3.40301706869413	3.54018737900327	4.52918915167874	6.02781003640949	4.49469878023583	7	6.18042778923286	3.24710417391899	1.23415648145318	3.43930638562911	4.89705401636019	5.20099163556677	4.36462361535151	6.74342519653538	7	1.87710306330739	2.63996956821837	6.12824563989922	1.3570696905925	4.4350993103061	-4.81079154403199	2.9736847005424	3.84987150464745	-1.2161624709511	-2.49919218615443	0.446706363103836	6.7299753376887	6.92370389692567	2.84824619086961	2.86081533781917	5.63417415461844	3.46130067362152	3.22876751187562	11.0201449940983	-0.106492152883003	-0.517592260882266	-1.95041573169399	6.10411104806166	0.652846096793034	6.55314725989604	-0.42860517646587	93.75	0	2
39	1.76565392973487	1.18446816219349	4.23157893907107	3.14694077537997	6.84866276162751	4.31417959506918	2.34681506052404	1.19127855543596	4.72913182719283	4.24338925239906	4.50247285300521	4.03561495252939	4.48064241472272	3.2982042268866	2.39796582874235	1.45272412162234	6.67894376318139	3.66548724902618	5.41126234952376	6.45813010313201	5.66039667665215	1.85182626314854	2.26939975899441	-3.20279158787393	-0.373944504312574	-4.36280128395944	6.37439790567621	-3.24914730731756	6.99644646772481	-2.78813969790378	3.03649057467368	-0.668888971059657	-3.00884503522731	9.61568349665653	1.60307424768862	4.3351126820982	1.74575225054336	-2.37205442942521	3.44518798638115	0.45787198370574	5.02560508086572	4.2941306303125	1.89567833329086	3.98411235670659	-1.60643615435615	1.18737731535424	70.5	0	2
40	1	3.10294518732763	6.33351688077331	3.75998363414099	3.14170059610923	2.7390132068554	1.33153949475174	6.11924735861972	5.2280588362558	3.69534567586755	4.31481283688463	1.47802472185092	4.30804659869952	1.39660884697448	3.62680023841784	1.34067578587947	5.80816717164553	3.76556118135039	4.15928890484792	6.97450402498851	3.28299418693595	6.17784596313059	3.89677702276027	-0.52736791391405	5.05377245996875	-5.24810125900531	5.34112969297285	5.17655967279281	-0.0694089551453375	-0.843960287481462	3.91793758446227	-0.738583091371136	1.92918116177781	6.29983339336925	4.73400825261158	5.85826114267191	2.89034141202341	7.82226230764183	0.403032054607227	3.64791866487003	1.79783703530399	1.99287005613421	4.25269080103918	3.97073144247831	3.25250677315383	0.164071705976287	86.25	0	2
41	4.06898403970546	4.70329753493688	5.51759646125843	5.04805857076877	4.93876949703566	6.44400019084254	6.53963120668748	4.24693848392666	1	4.6881164924747	6.09870962765835	7	1.1178162426179	2.20809786745456	4.86970935902279	4.93944364212545	1.62443513792076	4.75652840099887	3.8126145014611	2.5484702377841	5.3586672291329	1.18699935444137	2.68940888166085	0.62413751230559	6.62812092520686	-4.52574579356497	5.03605433103774	-0.738711486515764	-0.877529821976587	1.5549981049702	5.87411899376078	-0.440706517004211	2.12600501506676	0.691558660104131	-3.78128513769368	6.83562205850386	2.3510601700758	2.78219109078932	5.68205190818051	2.81301777427959	-3.38293517263014	-2.26632210336107	2.69780771278498	13.5720033473193	0.514092966564594	0.441153686177927	90	0	2
42	7	2.41818200064624	1.06311691838815	1.48250361875602	1.85868855518713	4.78649995622433	6.03274296611603	6.66980105333756	5.36815958213108	3.26358276274178	6.03980161511855	4.83906702347066	6.59825944660549	1.01150990294416	3.01660484241528	3.67773595658472	2.77235215746738	6.9422924008582	6.97174411804409	6.07769155942339	5.20961123198519	2.11677365241574	5.08491236164533	10.297919116239	5.0672515896711	3.08522574529851	3.40601832289413	2.78493328308593	7.0945962311143	3.93845384512194	3.44001180726125	0.525000948339998	3.29284617209973	6.28667603715141	12.6483465531498	2.24582851085366	4.61116139471151	5.62564893801279	9.64811693383146	-0.686169638660127	7.50307847523266	4.60293537882727	2.93030038961089	5.58663953999073	8.11192398846155	3.00858349381594	90.75	0	2
43	6.24877486870189	5.07838217669595	1.04894016134396	4.36230953584756	1.83126380545024	4.62283693473314	4.63349372237329	5.66033032959464	3.58888008181043	4.97376102876815	5.87717253191423	4.2899212548659	3.52058149784765	4.84227860599436	1.4691097371043	3.18712833769953	2.01607372457323	5.67025388055357	2.83863050569807	2.33912321434009	2.11788896920282	6.76033614427253	4.96515309466753	-0.631285164181373	7.65424639965177	1.49964719635988	0.139640308135994	0.734428697879936	2.23106208887446	-1.71881331755189	-0.213211400232303	6.79503941710577	0.441230750890185	7.06657648623372	8.62329125700328	5.93084537616791	3.67949507320946	4.54767016885327	-0.454970366895745	2.83026252215327	1.49604584587207	5.93428866921322	4.74415654418123	1.7786457541531	3.65091936837304	0.542883632074691	87.5	0	2
44	2.24684242150419	4.9887204585083	4.17992215374176	2.61760856985691	5.60297845501343	1.64684375175287	3.7187664603108	5.56779548119662	1.07886753956681	3.80389280994884	6.77721759107835	1	6.58322140165258	3.83732199387528	1.94640146106774	1.48424259508313	1.33923201680947	1	4.9439851688761	5.98495966729428	3.27099251762025	5.05237021068381	3.01604846367396	-0.0372039335870449	11.4723768778197	0.240077237035369	-1.91936855535525	1.0197290414732	2.10098230948751	4.88689597091471	6.19206784152785	1.87333747422289	9.54690868602104	7.63780095541968	9.15063192483331	3.87579678007328	4.23163640631566	7.95208299649164	-2.84472538910151	2.45671380825122	4.24375193544152	5.08216758559655	9.04827210072706	2.18061747513523	2.91251056919307	3.00739038060425	79.25	0	2
45	5.19348466032772	3.03962433032616	2.68272375973264	4.37432094165269	4.60308156540765	1.61219673109327	4.4174771962713	1.44124597173618	3.12276497619475	1.84819993770889	7	3.54519980787989	2.57117895951464	1.56030912163132	4.07295328508926	3.24132250005619	1	3.45180260644721	4.7814374766542	3.54449107812584	1.80835649162914	3.55961502190344	1.9557316489588	8.30675066041984	3.94877009305771	5.61561673952135	4.28709325511851	3.98173512864241	0.00238521947592354	-2.70892999523571	2.98780296725057	2.91857829838088	7.13345702240081	8.89462158856585	5.97384528906748	4.62345760526501	-5.1301320887814	5.14915730082696	5.51027474062764	1.25309388326247	-0.319884957100064	-0.271052299790398	2.59124108005416	5.75414743496489	-1.67815882480994	-1.62232063192134	71	0	2
46	4.87966146507295	1	6.78468375333492	3.90085370980871	1.70882802652288	3.65744402040617	5.20947873534131	6.70623345584077	2.09947852527291	1	6.99037632448727	2.11384558877786	3.7937141470449	1.85103879732127	3.99091883308929	2.69667878007117	5.29546514640598	1	5.16745051936929	6.99489170407901	1.82020114356605	7	4.22715314788109	8.81864305650709	5.66843787417965	7.98843988138586	10.1729803720564	4.30517952457853	-1.1350136919924	2.21315686937421	-0.955507405509072	4.9327590752712	-1.08752463838615	5.90796134715885	1.78889483421113	4.92609124144345	2.81877956977308	10.3513345968742	-5.51878126253787	4.34141383706997	2.1639654746004	1.56656692489038	5.56278243660377	1.65058776161697	1.32864019324311	2.13076412130278	81.75	0	2
47	5.87829848008754	6.16810671267837	2.65597572160067	5.32951425135001	5.86210432400339	5.57795627669508	2.54812366528577	5.09078432587849	3.51220524480753	5.09230509388962	4.86411586150336	2.16297436262542	4.23020231468564	1	3.98424628364734	5.7616304546461	1.74530084072632	3.22338577353659	5.38277235150297	5.6577603086208	6.91108454467191	3.71883257266273	2.12570805385324	-3.4881054077861	9.85861327011596	3.04125681207581	0.0791095633532358	0.436698610971727	5.78817735376861	-2.13176128967417	7.78253052430583	1.9662811935333	-0.488579954950878	0.68852304032506	2.92845744385998	2.26316926176039	4.66141367932412	5.49959030007909	-1.79473046712321	1.87688799136438	6.12057288970539	7.01652630899806	9.09245532994214	1.08834353995809	0.799510255862474	6.92103870916472	52.5	0	2
48	1.35111251510775	2.7312200159524	4.99496861561735	2.24738021162551	4.44529364849082	5.14646094211968	5.56518744618526	6.48147709442159	5.91854928930423	1.74337818198538	5.21129558614604	2.05166291902787	3.87526288689783	3.80533085772858	3.65023629227692	1.40100814643254	3.212821183022	2.4871306636596	1.77045648816646	2.63749365505626	4.42973387646569	4.39984430149322	4.10705074220329	0.820332561799451	4.40495604629257	-5.0295344221102	4.74187479641909	5.20342455424448	2.08322853323121	3.12772790751872	-0.864147203922271	6.68176523970253	2.82002994584418	5.97123807476871	0.450476453729335	6.18657276880589	5.29776127393995	-1.58920653303972	-0.358634858960151	4.12861045425006	1.35549005504579	5.54439702167304	8.76379074756866	-1.45167596114689	3.78407988242633	0.218260606201913	76.25	0	2
49	2.27610764132883	3.40141084854856	4.53633780425503	3.3279268884147	3.66052866689592	6.10549575269811	5.17872863500382	3.9166980596349	5.74541581149756	1.83631363698663	3.55913340526369	1.91512236839834	4.3339771868879	3.92141182450514	3.63080175872284	2.21843313527014	2.46406279077112	2.69048632494399	2.49466593147704	2.5801914931606	2.61506317344754	4.5097972320469	3.09863281699504	0.981684155624383	4.98056015309899	-5.19990727638547	4.59660743555979	5.01406242631032	-0.0185293165954175	-2.57642685113712	-1.15224572901141	3.85491255895185	0.524007593602602	5.77199704593923	0.872860007921766	5.83477172489851	7.85213995052853	3.09427524312419	-0.804757124869229	4.59192320307173	3.706894019739	6.29745114071409	8.39772646226356	-1.57952450117343	-1.28129720558833	-0.641909067858183	66	0	2
50	1.34094394229459	4.24664789268323	1	7	5.20797669432989	5.92376793563613	5.96367464175827	7	5.24167055033387	2.61667820895891	2.45307093388978	3.65944031195751	4.79360652659115	1	1.81276954390404	6.93520407291765	1.18977615758096	3.01184077541382	1	5.96632086934359	1	5.63448798694773	1.88421576608232	0.805718527868725	13.0751683546084	-2.43930029720012	3.77314781342467	1.52379024251163	-1.61701856852243	9.50738353944967	6.18193844752477	6.4301530393757	3.30159452003999	12.3987452668195	10.2827136713367	5.45789485588264	-2.01410948825664	0.509524040671674	4.18552440713778	-0.903633331326303	5.06933655005267	4.42465517069388	7.05799457600639	1.61101280414934	-1.83141054486516	7.59637379975888	76.75	0	2
51	1	7	2.43921721740451	4.25097708218348	6.7109139571447	4.29892036704496	3.91478180563463	4.37734559273626	6.61716630270884	2.90276531478238	1.52031083745135	3.08678042966501	4.57073622458149	1.31001366526943	5.16332289521883	4.38169583228813	1	2.85688597813278	1.03007750693097	6.35172049474764	1.78150465643046	6.85979438282302	4.51757116674823	-1.69459393023981	9.20564894629779	0.436593647104684	-1.87740943600699	1.61462095602746	2.6822444250167	-1.05817907348972	-2.23673978558425	2.99276312495944	2.67842871121937	6.45794796915417	-2.53777934905381	2.8956705333482	4.27415539814624	8.91071473903367	-3.18284344841298	1.89625690259257	5.94694315488067	4.09046395741275	1.87427474225827	5.09238808482028	0.916538112006812	-2.18311874275154	85.5	0	2
52	1.5575626998629	6.02868589597725	2.2772821679142	4.37550547232074	2.29801453102789	1.68550732308016	1.9329778498978	1.58343576018366	3.90664799891452	6.52411917147273	5.44308928584828	4.36294908082082	3.85350666462749	1.50870818504568	4.06072689114126	1	1.56553677508004	5.4985476093263	1.46593959257411	1.72264428084996	1.87214435644072	4.05794166469087	6.51088390100318	-4.03281162170908	9.12754979589881	0.277702351175214	0.465600755477906	3.76650513317449	2.02198818648736	4.25767309243634	3.67320948477139	5.74255948454977	-1.2731217552764	2.22534779000066	4.62489499174576	5.00235504056282	7.30729339601833	2.87430131933991	8.81539491449302	1.55452659818739	2.07722304072327	4.73380664371632	8.17767702274597	4.91916062935151	0.1359110487914	2.81119976849387	76.25	0	2
53	4.39377220638523	3.49449035578805	3.9730848189987	5.16070060279002	5.64731279772102	4.93144397806113	5.03225165751664	1	4.86946207687766	5.08466636687412	5.11718243102767	1.24575071635706	1	1.27912418886345	5.27741418772362	3.91814139674631	2.98814039831927	6.34208444709082	6.58108954081843	4.81454621113253	2.81472055825693	7	2.32323199158317	0.967630022860448	10.0428580517252	1.22741149877272	3.49742719309861	2.67370390609974	-0.460874857940834	-1.97204402722293	0.813823871594518	4.55785409530206	-1.90119181196184	11.8713003467366	4.26542703016659	4.86323929317495	2.89968168746084	4.99106262041001	1.07796925042898	4.29662157512327	5.60589975805725	1.59687634256009	7.97362849044252	-0.722178518171311	7.27889061399827	8.66534958110116	86	0	2
54	3.48100441101	5.09046287091725	1	3.66254286779216	4.840931937424	3.8156872116854	2.57372923876342	2.71063456355712	6.36035791361128	2.50344364547844	1	2.47572666716993	3.81855243509044	3.4847742310172	2.03302553383521	1.01938649297945	1	2.72603058396984	2.72366135707961	3.91316281997965	3.5284515166034	6.49077656286733	4.27702893222224	-0.647451363251845	10.9478526580953	1.54477338045067	-0.663334040443834	0.579763014125421	2.75320012857045	-2.91321054056561	0.812429614400314	-0.444517831958866	4.80077046013064	5.3656504400538	5.89577292871276	3.46528255071976	3.22755456304955	-0.0705337854734988	6.47766927560302	2.94181342108354	-0.181872206963647	-1.30632665918836	7.71218473204052	2.85535959050466	-0.0491881988574853	12.518221866947	87.75	0	2
55	2.7327671272358	3.66045199817244	4.73387169435173	6.61326700753976	1.90104388546304	3.03001269407453	3.42171241477474	2.94636231219101	5.57640106047854	4.73857439382121	4.80061488506814	2.96341898125376	3.94456695133354	2.6384074415868	2.82151557243386	6.56184325190198	1	2.35684276865642	2.03183881939324	7	4.68486848857232	1	1	-0.870868246450292	6.7053290115969	-4.49322990438954	3.76784658803704	4.7085403556044	3.02558485442987	4.16138195709998	-0.974748123229993	3.63411951699937	-5.38077051594166	-2.5852326333263	-5.51729149232639	5.72795052291833	3.64279852594252	3.60005968476253	-4.01253733152916	4.16841674710985	5.95823083051884	6.70909627853104	6.27395869945518	4.58438192928954	0.513942617195864	-0.432967177312086	87.5	0	2
56	1	7	1.59828189441456	3.9028791977448	2.65966012486144	7	7	2.54985670916705	4.34758911511016	1.08104034899719	3.89080155284345	3.8441081814178	1.22094426355788	4.15771565627007	3.42950022602553	1.47593457879138	5.34132439553618	1.93167163388209	1.41031166023002	7	2.96250616089353	6.03011101209647	6.13506505825796	1.11704959749858	10.5508061332526	2.59519685805449	1.11569233051742	2.12432768168573	4.23773406111145	2.85408676340718	6.92704033271548	1.31378214751388	7.5425391326915	1.54547980202224	9.54624628560828	1.25397243431172	-2.16546623461501	8.65390433826114	7.10889685800748	-0.0137202093908738	2.32998682745818	5.89631347046364	4.20019587892695	-0.603599762607195	-1.38338516812025	8.61689417228642	76.25	0	2
57	3.00763030869676	6.65394311952543	1.61427355693596	3.22718850253246	5.20922096592327	1.26562492760018	2.68636508594685	3.32282973223468	7	1.43925232883234	3.78064139292424	2.49839687278808	4.5525792763654	4.30486606013579	3.57740653145999	1.40721548726523	5.0495539763495	1.94972062969014	1.23325557589367	5.0389191176289	5.51177906491547	1	1.79261979327812	1.3505824917584	9.35846110899478	1.61609292029227	-0.723662006848483	1.68550208995938	4.37410634098037	-1.67173246681752	3.49410646689054	6.46862187688177	-2.12783894697982	6.79476687717259	1.81513521203144	7.64383025919191	7.22831256015527	5.86544673463471	-4.83474971941973	-5.47677893887985	5.31813201676584	5.61255216314475	5.62695241791272	6.88036322580434	-2.26056976776034	-1.31216437074779	61	0	2
58	4.72761056149481	1.45415660763637	4.47714770435311	5.38911754222464	1.26920860443751	3.90656567272569	2.47126102708335	5.03327118541481	3.86346681399512	1.71748347821946	5.60723834506671	3.40168351714777	3.92736092625756	4.36957364121586	5.56073053239377	1.64411953765099	6.69013892366648	6.07516976060796	2.86319104664361	4.07495578858716	3.63805328452056	6.5895539532059	6.55059337756143	8.40182291830014	6.04457064881698	5.86279413265005	10.2986106119414	3.94536426070165	-4.19389339604505	-1.61086661227855	-0.812761089905723	7.51722871158564	-0.142062079241296	3.90527123611123	-1.62947781067533	6.00071729797301	5.22980031504309	6.35756949414644	3.73727104093392	1.80504644989582	7.95202867728981	5.74509629584496	5.71546709953866	3.01465914306335	0.836103801536447	-0.0947107912357859	79.75	0	2
59	2.90489625750109	5.9772356632908	2.24920289359525	7	5.10714051209796	3.69893110935846	5.06859182364573	1.48038732583437	5.69006647966824	2.27117984867761	3.14622992644409	3.36947509785281	2.15166720408504	6.05610043089338	5.95142526538625	1.32226346383429	5.06580722924587	5.63566626153826	6.97492489802121	6.02690436482806	5.09973502987506	5.90318860608889	5.53924682618188	1.60646989512747	11.7101952608568	0.683316786464735	3.64360449776293	3.61032462458154	2.08904034592216	0.96420909540448	3.09515001755634	6.89390692684633	0.0726007670179538	9.19272701034913	1.5662203147884	6.09353648622122	7.79227195125362	4.43706218101531	2.19487149990667	-5.69711833906702	0.623575713100737	2.07150583377722	11.8251488474659	0.506328386879046	4.01458115463026	6.72766768321331	73.5	0	2
60	3.34484350233795	6.45102883528472	2.67911813381309	4.6170526799746	3.98140234210072	4.24054083149375	5.7505222896679	2.16344586959547	5.92355062361417	1.0228987557955	5.58277662605671	2.17236497804189	5.15708997861175	2.09708789271137	1	5.20452112503767	1.90437782445494	4.56468368418966	4.90285838608872	6.38966017820859	3.86805717813819	4.74678157746006	2.78899398497427	-2.33127258228117	5.52091145845216	0.0143878199195104	-0.184228816495293	1.61603116950052	-1.00372755570987	1.43048426124321	-0.538971891981904	0.315005882775412	-1.34225075060963	4.03095521382913	-3.05995645626607	-3.17252205489621	-3.56929335127139	0.749829379591411	0.653140041446438	0.56304590420844	4.48651960547393	4.29766660601279	5.84636263218172	2.18710216813631	6.61645145978201	8.87366644276656	83.25	0	2
61	5.76670714077978	3.45031013632506	1.08821825226202	2.44698271212893	1	3.85061539166427	5.21007741266125	6.13670144143954	6.99662304136353	5.97862669583261	6.75714494975416	4.97856625504848	5.20376583417741	1	5.9953958185688	5.24533635867244	2.71503560472093	6.64432336336772	6.35277942808706	6.98214545078637	5.22087607134782	4.04123302275456	6.38958776386839	10.547134840911	2.89629617643241	3.1762086488176	4.07425252613904	2.16346061099237	-0.374653435684756	0.0957750722905448	3.43809035066919	0.600675998271141	6.42582617680261	6.55702938908281	8.46924312609633	1.33629691225044	2.8869586920328	4.70818678319197	-1.12271301653266	5.29163050001501	1.91330519947944	5.98874559541552	6.42668379449883	2.97602295447202	-0.621937561425353	2.42220711381744	81	0	2
62	2.45828114019067	4.76224687965069	7	4.55385619018195	2.22179490679822	1	6.20367409542517	6.42756656908728	2.10100261563829	4.79531856026903	5.16644007266254	1.90143819257008	4.19928679273711	4.22192910359235	4.26880012321215	5.42239655634693	1.08728541854657	6.32492530185976	1.75014912698583	6.27589419758929	7	1	4.69088540653963	-0.254183314926056	4.24786756770374	-4.83207206107017	1.08325837306838	4.18960258934752	7.12612449976782	0.920711960379363	5.08618315315679	3.79944689805078	-6.4487530253583	-1.04547906462432	3.61337418857263	-1.55597955322271	0.336726718236278	6.44761785667775	2.64851755217447	3.86346116112979	0.755526859798122	0.990375503574876	11.9260893568319	8.54183266116794	2.20189195637408	1.62486851770301	72.75	0	2
63	3.25141190107945	2.69412373831391	1.87186048198009	3.60389685466587	2.1136366617849	5.16390332527954	6.90465080357114	6.66185746873799	7	2.58938953777288	5.19612256094026	3.94622156080285	5.28852328604452	1	6.00609109553892	5.10473426907877	1.52636442050493	4.65629604766872	5.68049127321755	5.46258020839772	4.87856588140142	2.6625265436736	5.46629736777204	-0.243157509151866	7.30379128236155	1.4471976598388	5.67776918952583	4.00587377233038	2.30271847401148	3.58658843058793	4.72129347817324	3.14400598211592	8.35159423594925	3.75573944274279	7.41340987953399	6.47262712105685	3.85419742944762	2.3321973856752	8.60689386119647	-1.52060240075815	8.69580964795211	3.10932018803702	9.15191028285678	5.79660597476863	0.063886638125046	8.32348514197039	80.5	0	2
64	4.8640140201645	1	4.5602983871595	7	1.40908750475699	4.16317404782052	6.55781420973193	3.28693878173894	4.04822649295781	1	6.58772993450853	3.77427548204602	4.9374999966004	4.03360735789967	6.40801653888096	2.87703300431545	6.7600719233049	1.4872529093367	4.97228042758444	7	6.04779483780662	6.6228026728034	6.03311884958366	9.16723812816181	5.63425639761648	5.86214425208434	8.87304357242729	3.9746750387221	5.77163847861591	4.76668531403289	6.77662155369411	6.62549660425663	1.83749779753824	1.59940433525618	-1.68842173501601	-0.00871212893255602	4.26905449679045	-0.0558658508684179	-3.98272797959696	2.77937357219242	7.88437110394947	10.4988443989897	6.82343394702405	3.29667293042111	0.165125626859758	-0.840831913371333	78.25	0	2
65	3.01663406904966	2.5655994203095	4.81029448479672	7	5.52753821900687	2.93678435881395	6.36308286184263	1	1.18556122843982	4.73507062910976	3.68362817695795	1.07026539955861	3.38930599515539	1.31566646312302	5.5026010551156	3.56643436124854	1.26949737969514	2.2161613697632	6.19744146209181	5.48344895400393	7	1.43693372707009	4.04903716464607	1.83278672248366	7.54447496476844	-1.81223498376057	-0.264093443465421	3.85710503088948	2.88140941376074	3.9604669145156	2.86701057850351	-0.156081540116598	-3.47898555446411	6.83380703890746	7.61099615800938	0.205525873563167	3.37461787346302	0.50450886173854	5.06433907716317	-2.44410461485483	1.14294163730722	-3.38363661012422	5.84464624334701	-0.746719400750036	0.717070674135893	11.2819091167818	79	0	2
66	2.77107563731426	7	5.82268051232391	5.52520480547066	3.68769966221185	2.74211270041653	4.88050589562384	2.1236738405197	5.12179499171553	3.84733693408782	6.67964568112928	1.68554260514163	5.41456905465157	1.87230658223718	1.89857013265706	1	4.37457353487321	1	2.36471780978448	4.73007544905878	3.79754333864299	2.58747969774553	6.46037616383127	-0.164548382924728	5.02649716759232	-3.26703221906234	5.26133444597086	-0.520697516165994	3.02888220029639	-1.50791812700101	6.65705137328748	0.665313498386055	-3.4981729451823	2.54459798878658	3.4834501180556	15.0699891719731	6.57802914618848	3.04696249687571	-1.5752775514928	6.21974789956567	-3.47178029039735	5.87410717822751	10.8117226505754	2.69310751915923	1.90643126522636	8.91139027304291	92.75	0	2
67	1.52231089835064	4.62104067881616	1	5.68132091446909	5.48091442019353	5.5551175974901	5.97955428387714	7	4.61700383207756	1.2332923399522	1.66898292112192	2.71910073251698	4.12391223552813	1	6.67610095534743	3.69061927743062	2.46919976134136	3.87944625974382	4.79054074618499	5.58659928023963	1	5.33204228022127	5.27871670450689	1.90081696286143	12.3246459138477	-3.60243104306366	4.20450279084235	2.05832008416952	-2.71912863425463	3.00803251753906	6.50977014116404	8.25415837632049	-2.55497177351446	5.48246118777836	6.21229108764002	8.30334804190526	-2.14871251605768	7.61039077476808	4.32760708038923	1.25084257025555	5.10195495618152	-4.17617153756328	2.04257143324008	3.06515778385438	-0.299623607151343	8.05083677768406	70.5	0	2
68	2.65692180008019	6.21470503013173	1	2.99557617413471	4.96084561895822	1.69393584302774	5.10802573971019	1	6.51516095083369	1	5.16575004912286	3.35324795087726	4.35417289519682	1	1.65319893378444	4.54078128757045	5.84496862290937	4.72124993349934	3.99184997200256	6.24139486957015	4.78630841267868	1	4.83533824925959	2.41486083471893	10.0345044208867	2.07584515781194	-1.73783443709107	0.797315326281645	3.24156150611578	-2.2540554356353	-3.73586597609837	-2.24783353085054	-3.29387844540498	9.97695026164935	11.7735724180877	4.58891942591966	2.51340940118742	5.02657673871621	1.95238125013812	2.58188597920905	0.548871653311912	2.85737348878073	7.82388203480093	3.13410444485569	2.05115445573535	-0.145969976035271	74.25	0	2
69	5.24848290294513	1	6.35814753667379	3.05799617703291	2.2329093993142	1.86825204839729	3.30303591420027	2.61496434021245	6.45157460657461	2.82860447587876	2.40793028274342	2.63213644143647	4.51432764012343	4.80344637417446	2.14723280715464	1.44713947112547	5.32868580082989	5.84390103547594	3.33364463755474	6.69548620441715	1.40076324264426	6.43474123815929	5.1802797720852	10.7230324218364	6.37471308534505	5.61320134269733	8.86259111683243	4.32845913181249	-1.76895844816128	-0.876090817503672	6.6371213823766	4.96476582745427	7.4329737851255	4.77309276247763	5.53562068294741	5.62278161693285	2.91379079875974	2.05448627785226	1.59003546070001	-4.6126731582579	6.51621474684978	8.15102864658668	4.94023483339767	2.77524722402855	3.66987242828911	-1.36637633772013	71	0	2
70	4.53569670134586	5.71753964183901	1.10831573602045	2.99582975473636	4.22792886613578	3.15915216570365	2.78945548831877	2.46131971737879	1.57205263557112	4.3057267870871	5.16126353528633	1.81838383276359	6.70625393250065	2.57640070277331	2.91140782581602	3.32487537956557	1	5.17499020822753	5.04060129214789	4.22408710156236	7	2.04382163160736	4.85758408259671	-0.472705335865986	10.2036262040976	1.53207184072021	0.0433617521778165	0.554353513283264	1.59268828014529	-1.54001274853174	5.47426441917941	0.360409040526529	3.44639376367025	-0.73016707578256	7.96749235614341	4.14153843795161	2.54320164974179	-0.156758833476819	2.21053307687328	2.67279049624285	5.67368893864455	2.33904667254268	9.58992238477599	1.5529551623562	2.94820127851117	12.600081994966	67.75	0	2
71	1.29411523111494	6.94368722537864	1	4.1941532855197	1.68093941659626	1.05792300027053	6.85639841214367	5.0066902054291	5.87363150359422	1.49645123573916	5.542290217634	4.18832503678168	4.71465862085873	2.58184937336096	1	3.29633530592709	4.95445154058003	6.22004198137182	1.13886325291231	6.2827442708637	1.6746857687021	2.3310048383093	4.82467604405925	2.11882366684622	9.41401659513223	2.4010525418628	1.80838804725554	2.89826402761403	3.53830653576998	-4.16850067750344	2.54210305644769	7.73982351840502	-8.20523178998249	4.27277304817759	5.06479266113281	-0.265067836395716	2.11475209968371	1.42285850405494	3.14720833776311	2.34082798540239	-1.2274454013117	-1.15208883529948	5.42176352016178	-0.365582306326414	0.711122868448961	-0.113152561201601	86.5	0	2
72	1.20162382273189	1.20125943002394	3.77703607495774	3.73136453254584	6.54523568487534	4.72011794425603	2.59206990367487	4.67900355649527	1.6846131608775	4.93761292278614	5.47896203220994	2.65245165441179	4.44303334714863	2.94352632876626	6.50740207079402	2.59944529638126	5.76725521027607	3.10659391362446	6.0482350020084	1.79629870180862	5.5233807613873	1.34598611484673	3.35084586566392	-3.19475196439493	-0.106775264536188	-3.52490645193613	6.11293865991263	-2.1661015670955	6.17728463371438	-3.10058646616435	7.7524974244816	5.09524830844652	6.02870825209071	8.57094706308747	2.67728339787956	4.3827221681703	2.32051736663085	2.75255658984379	2.7276197426804	2.64941202539935	4.8989279531044	6.10093756380434	0.899676877636996	5.18731230127543	-1.8901680423356	-0.297504532640992	61.25	0	2
73	3.85639862332987	6.709613323885	2.20776919429619	4.44004627988122	3.9112950615975	1	4.38182316109436	1.04359024230696	2.10439739526829	3.89429179367833	4.20883613129631	3.61960923811629	2.86014263211562	4.92426376983838	4.3281606525012	1	2.07049073823861	6.71508429695701	2.91066722735804	5.06152071451622	2.08227117550638	4.8004963169551	4.97456534685224	3.84003925816426	10.4433742391828	-0.137303598108227	0.0435706473183888	3.35352256833166	6.97851493906173	-1.26062670991768	4.29746034678198	10.6709361902899	-6.5269091385201	8.20616047603143	8.39858062107962	4.13277822948342	1.10988305307032	6.00695443446997	1.44857974806826	4.94162202538235	2.23837784406353	9.79875017029117	3.52976018990165	5.76817575756553	-2.83632982526399	-1.68616563911414	64	0	2
74	1.45684271033245	4.10793960198055	7	3.7020898765851	5.80267934564932	1.00170194456711	2.99451055387877	6.6435162104542	5.13579690193484	1.59426824288032	1	1	2.770870734206	3.34368291965593	4.40337313693352	3.10816350807064	7	2.14013035710683	4.96913295338163	5.21146029105946	1.30683474634478	2.71852664588004	6.79174109801344	-0.455587497579458	7.25125391850769	-2.6498867608024	4.81757699451634	4.57178764025998	0.378572825225822	1.96072132002325	7.08715935018021	5.77383253126156	8.98352767497729	3.47945922070542	5.26695022035408	5.39222073505108	3.60695831976187	7.93407317622981	2.54803102245641	-2.90525713990516	2.05858244487429	5.25443448868506	8.02119635575688	4.43882493828651	6.40857578953704	-1.65955045172678	73.75	0	2
75	2.25339404557015	3.68272271483705	6.29401851577467	4.45820171294415	2.75804502833377	1.57762441327541	4.53362303052199	2.55740457730453	6.76473688880063	4.71719644934524	7	3.83970913442825	4.33609158450678	2.00987913309729	4.64337081788109	4.93665614499353	1.63498833852009	5.57624416313365	3.1582067760836	4.88353585045943	3.74684421579405	7	5.21468820485985	-0.735216066273394	4.58665896297099	-5.12972510725103	-0.031542846568497	2.24887681037173	1.21539227108558	-2.59436228688572	-4.18467137112661	8.79704201393546	1.73091934996209	5.76006923470841	8.53508701850559	-0.628180359590008	1.93120510247209	3.2256326427479	0.545516600871038	4.58881608156698	5.31739578092043	1.46742393947705	-0.423474927584896	1.61796858538961	1.67566460073914	9.48745395013713	78.5	0	2
76	3.11179408788573	4.97801621610925	1.6358839343178	6.0171808840499	4.6210979049841	1.43709935305451	7	1.95941679980586	1.26264704371655	4.71841952725446	3.49043960584551	1.31769000629317	4.42106112346767	4.96703654344361	6.3724431577167	6.63463045330353	1	7	5.45848635546823	5.3032660850882	3.57511421227908	5.14665473752501	6.81947190376133	-0.347703774018777	8.44997862697137	-0.656961278486941	-0.468066084780947	1.71857028318868	-0.418484843267389	-0.740280556595023	6.54974650616247	2.42492145950555	2.14591932828202	5.21365424857498	8.87419797158103	5.01447788409944	4.80741747059012	1.2302855836178	-0.0242467569520055	3.1470814550483	4.90986150675761	5.07639549455701	5.3303306443973	0.74146846800468	0.44201083217302	10.7947681073817	90.25	0	2
77	1.5111666629114	4.25779893086973	5.84117851334597	4.25961120856838	1.61700077178642	2.25612834656966	1.51189414487542	3.85228638658151	6.08746352280328	2.94399676117366	6.02793604242098	5.17377414643476	3.1807388846743	1.845386444356	1.26903821360781	4.09451242101196	4.04060034633904	4.6099615633219	5.95353728699303	4.89654790850616	3.41826780251181	2.92840443323518	5.45220845858053	2.42844266253506	4.05128483273525	-3.38866134884971	3.13444900739742	3.03979340633634	1.10464514625079	1.17446038625703	3.13837802198668	6.36818014637264	-5.99524549107223	3.52885523580267	6.48901980840549	6.17618974333406	2.41124267665288	4.12419512561496	-4.78111038120181	0.379566309262039	-0.0446427512041796	3.78338222521914	5.67155704260174	3.18923329230165	-4.27131177972827	8.51531394518566	91	0	2
78	2.93700639421145	4.25557214257678	6.74236157105871	1.93670204849062	2.85548129573517	1	3.30201202507318	3.94020409622219	6.50350400551206	4.96578421308594	5.7425492491654	6.70916143680545	2.15029893435017	1	5.37401053535166	6.12942018377202	1	1.80680204424691	4.95808263754676	7	2.78459996832305	2.15229855770448	1.68033028536144	1.27923119622205	4.05337808606275	-4.90549807789735	2.91339012783227	3.00038142579785	-0.963844492685696	-2.03759470873586	0.392951209184194	6.67605390269566	2.49584974262687	2.66023539858644	5.86450180123282	4.82070142659421	3.12066401780969	3.76101107582036	3.9422835491095	-1.06366122419711	5.34236688098683	-1.05214096628301	7.02985333082636	6.66133219009357	-4.27839632041051	-1.71834421584187	65.75	0	2
79	2.22643760757567	1.41833396265003	3.55493121173385	5.78796849058938	6.9957975857911	1.29726814126148	3.9873579084361	5.89108653198486	5.6450795157548	5.99067150173615	6.7928554476603	6.5292392462127	4.29377416322717	5.24570356801278	1	1.16301700269047	1	5.33626036263157	6.12931968046011	7	5.80981669639249	6.57257019922402	5.61141548726371	-1.65616136202781	-1.1924699970703	-1.19674373371553	3.69437976674296	-0.00036594323075323	1.64112027953958	-2.06793143664175	2.6591722791136	6.20759961840266	1.03365717549725	6.46638542851741	13.5360897639673	5.46493113678074	-3.02341161168873	5.64777642135977	0.190807171201553	-3.12713053881746	2.07711436987438	3.67052658959359	5.59491241725842	4.65148007697876	-2.21601439182976	0.555088351511856	84.5	0	2
80	3.24749696126422	7	1.60920422003515	5.3441614490533	2.27025633948697	2.01767777757812	2.48389220563269	3.41143785030386	6.41170986182027	1.0975936648457	3.22110894420972	2.7292859146022	6.50085216805049	4.87365690809214	2.26922308086609	1.71041885424858	6.54152546146197	4.87608901393903	1.71039555009925	4.74808710907684	1	6.16254883096752	5.71056777834946	3.33691182036244	10.9243471313124	0.45035132812655	1.44296673664774	2.59607536595165	2.60998741239294	-3.00854747753406	4.37296680241061	1.58584473708499	-0.662230026527884	7.13200579976985	4.60630498168045	6.03371861682167	1.00271635268633	7.18576510410841	1.73229513373334	-3.17875307346977	2.86985317172007	4.56155320129341	9.06132255128574	2.54515797357876	5.47427246301891	-1.84561043511449	89.25	0	2
81	1.12464437859567	7	1	4.0421440278316	1.86757313348742	1	7	3.92269736007191	6.67628349667103	3.27110197161039	4.46504112981283	5.07224149723004	3.86890185579987	3.05301665630885	1.91090261135055	3.53711834436907	1.80594255770135	6.50869364353415	1.97244740871401	5.32651475431343	4.42478547185005	5.14032392053859	6.0138267128694	0.934337318581924	10.561187931256	2.1341735829071	1.85847029098139	4.19645335480335	2.63854704426203	3.24847008807785	0.550766143287011	8.01113666107342	0.52589274189294	2.61318925458679	1.3409327076958	0.592745192299996	1.0462192304686	2.18886831167765	4.42198329891996	-1.0100547956283	-1.08715937763617	-0.277264544779005	5.36543360453763	-0.203291290459079	-4.11991767959603	0.278693163384789	86	0	2
82	1.37117386613811	6.72915658073296	2.70154757714529	4.94813406106133	7	1.35731124968523	2.1737587222264	4.66315650237069	6.75950510360516	1	6.42164393482632	2.51682834034527	3.68218668544369	2.90978223636465	6.61573105921083	2.30774449744824	1.1142243619377	6.82989215189987	1.69228454181894	6.46265174233175	1.19878477596685	6.37132158057355	5.40001127975232	-2.38035086283411	9.11525411839445	1.4788226037595	-2.24852959898992	0.682300345625722	4.26333220499482	-2.10815681005194	-2.9635126886999	9.01010143347837	-2.45525397329208	6.89051949922571	-1.35124662733972	2.85649518853428	4.11439882345146	2.38015082972112	3.34591313021744	2.57532166656368	6.10927180414531	3.3897269880382	4.72487318383928	7.45900669553593	0.855424726198957	-3.07497970489478	87.75	0	2
83	3.75752654743866	7	4.53411280815158	2.05082282330113	7	1	2.76619234683131	2.62053551436694	4.80596155679587	6.0321195375682	7	1.50403839672516	3.60903348860819	7	2.36789106950862	5.91663015526739	1.80423607789854	6.4639603340623	2.65235194543636	6.09941416450997	2.42947094651855	5.06589303870437	1.33138643305446	0.273183434789085	-1.84878552088252	1.68483403399884	8.82351337385622	1.73484654225043	2.87596563247128	1.10030942091547	5.98542811522175	1.94153216188281	0.674430104171436	9.9288158430944	12.1438344933348	3.74057523016332	2.84681553292895	3.00971530006117	5.57167127312492	1.8337377850929	2.28140978832385	5.2325395734371	8.25929962342554	8.18719973866588	4.61033620526426	11.5104040866551	76.5	0	2
84	1.95401800118879	7	1	3.69583191308814	2.02849119060346	1.39684821645508	6.76157102636807	5.49413765183799	6.80356214519178	1.48477506239844	4.80587503083714	2.62683943393763	4.1892288984242	3.034155824566	1	2.1577778910603	5.37144439237457	3.16814922265993	1	7	3.85365229994753	1.73840067766694	3.2519686940953	1.98631777215647	10.8159584512509	2.23088899422601	1.44271501233904	2.2784048756473	2.86761685621389	-3.28441673838518	2.07059384190989	8.93836164384632	-7.27920469231438	3.45220739733156	4.12459489783801	-0.40060469498004	0.850632403344078	0.519507668764978	7.64893600916208	-1.40941254361282	7.83437319018608	-0.512797474591541	5.44990636986425	0.157239361651305	-0.0677058009032538	-0.327466038716793	64.25	0	2
85	1.74419613130749	3.35317589309505	1	5.5104459905469	5.14009472363547	5.55063821124521	6.08273818570269	7	5.04025617943177	3.18355405576566	2.6198615423229	7	2.68489980183762	1	1	3.11429757894722	1.46526436916526	3.73078462908225	1.14382127911384	6.32473459959052	6.04630340278988	5.50915667409674	1.97701767585227	0.158645343602113	13.562683092217	-2.51568260126848	4.14566958161327	1.56284857026201	-2.03563435573215	9.49266633000442	5.88131447858712	8.15531107609859	3.18782104584576	12.6774148407446	10.3167262369608	5.68858937309719	-3.0419883919105	0.19489297104631	10.2530919279709	0.128731107839373	2.17515475733554	5.65733127331187	8.45921680990581	2.12143151677331	4.44023936714546	7.4496188009293	66	0	2
86	2.19622314654268	5.96812776824375	1	3.20799787679805	4.78422520246049	6.51096113444802	4.97488623427967	4.76248673540226	3.82609471002335	5.04607281167232	4.22837932504978	1.05520976569783	4.78593318481991	6.12468478518421	2.56093336877258	1.35250727739499	2.90818854239238	6.77338848501287	5.79167465717784	7	6.44916273405633	6.9220237352975	5.84118331971484	1.73863059683739	9.22438534561407	1.46216027940623	-0.496356691423516	0.239120375703985	5.51411493725318	-3.78257068191121	2.49544565412963	6.73881473150959	-1.17933560854388	12.7371548424055	-1.12048666171615	4.71213201768111	6.16931704125394	4.68389931962216	1.35360473038338	2.67614402403975	2.23331488932794	4.93532813190205	5.04240851240402	0.567925231590056	5.37719970837566	8.95440719289567	69.75	0	2
87	1.55564057963679	1.57068747171947	4.52276486135142	4.40691240167031	5.79986538367787	2.81438577263316	6.49540241564508	1.18649253261332	4.00713804464786	1	4.29375619769385	6.4426102877293	2.57695668888948	2.42429454997298	6.2829914848316	1	1.22258100762889	1	5.7183094394331	5.11215242614634	1.90893830115718	1.20060885251512	6.98823893349956	-4.68922391298527	-1.02324483074406	-2.86188730369061	6.51007138570613	-2.17529589377208	6.8166310251263	4.38241314252651	6.0752998552096	4.49324909907641	-1.58294300896925	7.60383744716082	-5.09344574234399	8.55361895785467	-3.01926831999043	0.643552534978858	0.366768234445015	5.47634430516347	1.45061636465152	3.69378289451129	5.77098369138338	6.12533308810715	-2.20555334538383	7.747997763031	79.5	0	2
88	3.87370560177765	2.03884026845539	4.7097686321964	5.6655708946446	1.28765869158628	1.38594883368137	2.64346753340356	3.21934570934672	6.22856663242122	1.17998453029001	3.0405665031183	3.27411536265717	4.57154404502782	3.53262146810222	6.23198738355082	4.23681635604924	1.58673494867507	5.40296478097019	5.5663585779522	4.22622752791894	5.97726908654416	7	6.45663394673281	7.68433824571303	5.79233323469976	7.11739710069217	9.70762608673043	3.33190054612934	-5.31177918421864	4.82791101136623	-1.11497289002253	8.25200856565175	0.401981974189687	4.26977417238589	2.94726701928408	7.69311526576765	5.46188785576656	5.87407403304954	4.34034475006308	3.47760194016378	7.82390116443844	5.60741844213389	4.73064121289042	4.37608870138702	-0.657204628298237	-2.32799755471903	76.25	0	2
89	2.72434401865542	1.96609013026732	1	4.88929990398458	6.83646292814519	3.2910351677037	5.52745045929314	1.61080145366518	6.11556128628422	4.16885359064603	4.4901678436098	2.10277156927977	5.39027901762481	4.40435002050753	3.23755689141094	3.68515635206631	5.78238071111427	1.50555784166027	6.27454134944612	6.10546839384184	4.50343093253228	3.20617027096366	4.98393867944123	-2.00527761839975	8.26533309860591	-1.78398938866478	-1.07499657922496	3.91366257676113	0.74262669704736	0.869182813994276	-4.14291493736099	1.09708281719382	1.79952940152839	8.29936654916805	9.98401151760256	1.41483517903271	3.07370462397227	2.65937429289248	-0.669113283616151	-0.64049165034118	8.80677014314328	2.38681628567226	8.87158662192813	5.42930348455659	5.05043483712266	11.6971871577572	93	0	2
90	2.82700845643679	6.5157148089939	2.01578806471448	3.5591637309004	4.10020420593568	4.03057694615245	2.87807336296802	6.18166326160473	2.36813318921297	4.22937365064957	6.79555870853786	1	3.03050213377544	2.89366135884198	3.15538580372973	3.480337466177	6.68713539875971	3.35627052078528	2.76440829567189	3.99468301071493	4.46314800888742	3.68450963541413	7	2.42646713779684	11.0813392917756	1.32676596046329	-1.86996887002754	1.22080564387655	-0.46532240934315	2.35904095006487	0.618846976219604	7.22150026424305	1.69405768940095	6.2544364006438	7.92406585066284	7.3709629466091	2.42335707084484	1.85358559484509	2.25203773216171	-3.34283950043133	-3.49690943007458	1.13107174480567	2.16567635633437	3.00535740805653	0.727200184939005	5.62746448747349	77.75	0	2
91	2.0352170532207	5.14042348321091	6.05238927238692	4.46330420228507	3.55664720286344	6.0358895439992	2.92054208754386	5.46401002516205	4.64907751567378	1.91624435430787	6.61173961756138	1.11707691115658	1.05827628788155	3.09424667750055	7	2.60972319296144	6.5335612302461	4.20483658750339	1.3286969280622	4.27548754810759	2.55584622776825	6.50953758051738	5.5943253410915	-1.12449153856414	7.65025981271785	-4.63956917574165	2.30390574289174	2.63849038870771	-0.253787098129396	-1.54059000683114	3.71989026179163	1.57119036835029	2.34294144104968	-0.906177748686023	1.93847172027773	3.91585223963884	-0.0866693374672236	5.30822261300057	-0.431794754230407	-1.21186756854073	10.4920557242529	4.65049929037425	2.17958519325705	6.06710583647813	-4.19389139693259	7.6088746134878	68.5	0	2
92	3.52604607022236	1.64692507477056	1.377242229384	4.45323670921568	7	1	5.44085420360376	1	5.90625177379222	3.74482135846891	5.01964666968296	2.11810521864187	4.02929293977325	5.09786883758897	4.68747412093224	5.09253577943778	7	4.78957699152615	7	2.15179469662069	4.21523714642285	2.38983133920969	5.7279688450884	-1.04459022980109	8.35032596027635	-2.34912396670204	0.292765864607028	3.06146484099973	0.543507922856668	0.498063523363326	-4.79571700902717	2.22046927044648	3.18605123237496	6.74154815887883	11.491773163996	9.57325748355676	2.50644707489053	2.70468308840856	2.13648091284259	1.63530236532121	9.41509784886636	2.35591125932627	7.05737608758053	7.36665055550729	4.64708426013655	7.25485773867834	71.25	0	2
93	2.65787721892237	5.42254543538186	2.63246512183919	1	5.70701355697774	4.16137188260668	6.1989389482338	2.80511360412879	6.43888640246595	4.57474281931133	1.41704971573874	2.78301629061567	6.67227149961686	1.80366496040354	2.54270804321115	3.18131462173769	3.29458833547601	1.33152667005217	6.59387022030591	6.70954963449598	2.6991367350198	1.62519570937458	3.47709931139564	-0.534726957449779	10.240064582562	2.52376486303216	0.442996561309126	0.599855038821952	3.74572406624129	0.599793714423424	-2.7013306125713	3.05157543446566	2.24896802912288	4.38591374606553	3.59203621273988	4.81966666968341	1.54573266845272	6.83584837272402	2.9857122596534	0.709976555761219	5.48556333605702	0.50458581466947	8.24196664680865	9.917034713684	-3.95125498187692	5.45618553135414	84	0	2
94	3.57489437699582	2.3403013929218	5.48688902593667	7	4.11665467305052	2.60669484261012	1.39102120530966	5.49716625956961	1	3.97358640624817	7	3.49904262178475	5.17442129807716	2.42703193556394	5.43964116064863	1.71076904866779	1	1.95617255264332	5.85423470072621	3.89257181825558	3.79698187135516	1.85592291687795	4.88895476204327	2.04739835386848	8.07112011531708	-1.49859772049521	-0.843152741950272	3.02935615564376	1.31197742979943	-0.87731046633887	5.61261283704966	0.156173490101805	-2.80699020012928	9.54707659179922	0.484312529265915	6.48260215614336	3.42219885030662	2.47178193835205	0.586191056335938	-2.55916044138675	0.088550221203694	-4.46580005719627	1.21706070996328	-0.532094900201598	0.28576870055066	7.85654191061474	78.75	0	2
95	3.13679752924113	3.51229313815444	2.32336605097462	4.00687388386277	5.39031128436452	3.54864095898062	3.51754369254476	3.91542142035243	4.28762104713754	6.36042495083716	6.37608129849007	1.34828693968308	4.05359120169462	1.33489890709801	6.28369089327238	5.29890144778443	4.43608185338805	3.9180695872254	1	5.3232897631657	1	4.41414452111562	6.73831346045525	-0.355169483121544	8.75319608385984	-12.5652549344842	3.41721722700367	1.19353706060166	1.82077828659938	-0.710786633182127	2.71766660738875	3.57419163747976	-1.46614491032225	0.791575441629167	-1.81473832370335	10.7048157333322	3.22898057759095	7.74882102982914	0.308325924185108	2.6978376794683	-0.268491946108294	1.70406126606379	6.31542358377614	5.42565439763828	2.60384953528888	1.94073484287037	84.5	0	2
96	4.05331168881956	5.67888412030492	1.65344301027148	6.09652190784192	3.96542351912139	5.34130410496698	3.66499789717624	3.19883375590256	7	2.08771349421723	2.71659965426337	4.23841486737066	5.62587631113064	6.5178998408676	4.5608529536452	2.80671786740853	2.57616082727594	1.86461203266484	5.46480944682655	3.7324418059998	3.92356783051909	6.08633658405141	6.18725667007229	-2.63244219344702	7.23378454544685	0.130252351741642	1.85254268527437	1.38728498835024	-0.170741397977864	-2.49280743171125	4.85042770034644	2.03077780103453	1.80706311004211	8.0095213722978	2.42837316982715	-1.59195954828957	3.44161438447326	0.728432571528844	-4.92020808369391	0.502060769076465	10.003115452455	0.858486040007381	3.33922898903305	-0.517564100960696	5.28781127282027	-1.08154016370849	64.25	0	2
97	1.14559253290842	1	4.03535281549584	3.99201873311786	6.95537835014368	2.16638912251476	7	2.47736091373716	2.40079336476642	1.4812493788866	7	1	1.13026584785398	2.33306782387962	7	2.64686236259729	6.39356865564853	1.59232691021128	1.23072432665926	6.24885936165274	1	5.87933862862603	6.70792744903977	-2.88586918053131	-0.105370888732393	-2.76324919277642	4.93383137589847	-2.3105315193995	5.99201135321492	0.999538174156748	-3.81429954347077	1.11180455395584	9.8743127603598	10.3956602880562	1.52173232060588	5.54097069647526	-4.54764320744037	3.96436510161902	0.413412401243201	-5.26383447216103	-0.0139393670580917	1.8003045383237	7.7839255894381	2.12434039863387	-0.82734038481013	9.42051927473823	81	0	2
98	4.60471024977647	6.20535491382843	1.08130113707161	6.51143616001852	4.53141132361447	3.86907630719599	3.58961179741058	4.22525767150164	4.34709252623069	1.37671825747707	3.78583884477255	3.70942649494317	5.91694800594462	1.76143749170429	3.93669415110306	2.52109270781205	3.67520988891749	2.20050495901279	6.54026579315405	3.5786251830019	4.79863554176449	6.45646914020078	4.30115835275537	-3.32126221892761	7.53657710847724	-0.0220028833906604	1.86175356263507	2.32956666979269	-1.23669469655831	-2.66981923642628	8.93555623838713	1.11414517869217	0.169556022149552	7.94806285200792	2.03141787300728	10.4057872946644	2.95659845784647	8.76378839634998	1.50701734599554	-0.702320462113611	5.33737032077294	9.28582685271831	4.48003080249628	-0.789860944708714	4.67662897042164	-0.87940139055109	62.75	0	2
99	3.46242417570108	6.86274920765903	1.17359997865362	4.8956650080554	4.11569733874356	6.79264762959693	3.61740331554911	1.38173252993689	1	3.45648883858731	2.54444835464785	2.8919955338241	4.11126835923977	3.72526623998584	3.11554600606704	1.80939604650521	4.57927939376685	6.18425060395691	4.42344637898428	3.69970878221954	5.15101592591407	2.22962451687926	2.09268173010319	1.68126046885954	9.89187068798168	1.22492571122932	-1.11698701423286	1.26714229306568	0.484181913502301	-3.31978254043029	3.82540069191659	6.6094669242837	0.568721710515507	9.56638552223887	8.97674661686064	4.92158201504605	6.91563641286245	3.26646093758298	-4.13462228506782	-4.98105814893912	5.24699251834835	5.33674953247798	9.87292186685172	1.10561593515777	-2.29890890924446	10.8333892124243	70.5	0	2
100	6.07279045537622	4.89242684117297	5.63214700425745	1.98649806023671	3.64031481061886	3.47798978656603	5.86262803323056	5.12269752611185	1.89430948971204	7	6.37083503073553	4.64277851934975	1.34821478027436	2.72914310789566	4.501042252137	2.99972374168822	2.93187223229673	1.55051207337294	5.17252322700723	3.11873377170235	2.6229372885856	1.05488502621191	3.23382481443086	-4.71005104154633	-1.16252239076205	4.52077736631175	5.88862136778689	4.32263312081743	6.26172701450349	2.72551937597779	1.3821994744161	3.50619307983797	1.60457806119677	10.7805653675264	4.82816119571785	0.884154115712885	2.71199337470599	3.71365113842712	2.35027959245153	1.57920073583566	1.97544157982945	9.72686486257712	4.48914041553341	5.394075577704	-0.726346231738906	10.5780037874791	98	1	2
101	6.53179868423295	4.36538626580247	5.6829877332333	2.74199197627188	3.69966794126559	4.01767980032683	4.080529803685	1.83430184275531	2.56468259828892	2.26177117288646	2.24518679611635	1.14558480858192	1.67432359126935	3.20279628600552	2.32714259284814	2.67123309302052	2.67151399910574	1	4.15654888407051	3.63732346180746	7	1.24507133636532	1	-4.89190330853076	-1.32977335849743	4.48898257364427	5.2059628352728	5.52654356718403	6.70323415941086	-3.34713738745362	1.4931285881213	4.59717020729722	-0.0362330786285665	1.07944190086793	4.18804206435524	0.762138876744495	5.47254722352843	-2.00962853569155	3.01951255007043	1.33266937051369	1.65578614618415	8.9586991716652	7.86781230623415	6.54786339695582	3.85271664254385	12.0417744244816	115.75	1	2
102	6.16975113823744	2.71937900224075	6.40784401751881	6.44850934857995	1	2.13959152136232	4.65083418028493	7	5.36607808723526	5.02883401678154	3.99145118041158	1	2.06256776123579	1.92423121792767	6.68587222728078	5.31122997338184	2.76624886933314	6.80783221357806	1.26506608312709	3.92651004978599	4.55265579413822	6.47928490048097	1.49339968947412	-0.824498774196038	8.92803307717222	3.71926457883598	7.84499287121017	3.07319872579429	5.3462320900179	3.45309001168542	5.90653024964737	7.25412728766431	2.66189108584941	5.23788077928934	-0.639050230750115	-1.93712027567565	2.45668481034666	0.466539641487403	1.62294692258258	5.88335568671394	5.30489895835493	1.86362364591321	3.61409572801785	6.43047231357779	0.16072301911602	9.83050125416331	92.5	1	2
103	4.86638710473698	2.61422401899414	3.85395158264665	3.24146612583456	1	3.88512166385841	3.28708237526986	5.71513509040051	1	3.75783714674081	6.22996102093743	3.4268425439184	4.79818958187683	3.73895760462167	6.74932117150031	2.2205144247502	6.67877734828127	4.61267764611253	5.42549586576228	2.09789874032812	6.77579323845457	1.40237329732905	3.13407517960189	-1.41808279195802	-4.21174069551303	5.21678856346817	2.98224492974492	1.42760613362976	0.899946859588795	-2.80158068702074	3.67656518241342	4.80182963939777	-2.26692148145381	8.91214357489638	2.37378642695016	4.00604327489447	2.21986165907879	3.26387859901293	2.04780562712831	0.863182284252542	5.19711280458667	3.92964851108078	6.21981599632982	4.43295264045287	2.04842485316817	8.07235795481423	83.25	1	2
104	2.71103408837247	6.55290092937314	6.60034598036705	1.28982622068477	2.36208400832942	4.001072558671	4.32981100947584	6.57741261677317	4.08527013689225	3.89017541819528	5.86926394697363	1.86887501399022	1.78939542183225	3.81148955434856	3.20951677580952	4.20756980757977	6.06285227857232	3.17001736854857	2.10470200654168	4.16967403910783	2.85500574923109	3.18933876692895	6.29101879103809	-4.35422304442934	-5.30839190870593	2.2831860787522	9.44103114935494	3.52114650010123	-1.19525507568643	2.05230690349364	3.37737860624691	7.46618595937631	2.22624436351454	12.5856177036704	7.05235091781562	4.82542152392616	4.55629764950264	6.66067018421693	3.10744135563062	-2.66407629185132	-0.576614505442925	0.581067974416373	11.3488220190767	3.79026042301194	1.43750608333574	5.74865105584026	99	1	2
105	5.75552722717598	2.95561261447217	4.09208802439291	3.60444572217377	1.50697502345265	4.64544012018392	1.76009155766818	4.44809622730478	3.94137580852264	5.57753719178806	5.49398093143265	3.02983719702849	5.5931302297389	3.73161045444285	6.49737140588632	2.17807935824297	1.61890789191019	4.39099584574039	5.97429725417319	2.21251956070806	5.45470697188465	5.98702164956748	4.61315073344876	0.277621316682246	-4.00960708195043	4.37541533746741	3.01465808534734	-0.0197874574023972	5.83189724243623	-1.8565241873636	7.71658633842346	5.47912887237815	5.77407544427509	8.41241486110555	2.6330954465228	4.07662479493427	1.54964505047839	1.935267126499	1.6988921728988	2.76703738586374	4.31557703224095	5.33418121343355	1.24642593832229	4.77595537780956	-1.57145550956052	9.02414086569439	83.75	1	2
106	6.49401174047812	1.74784425809668	3.95039429995375	2.61350038539153	3.56077108783037	5.29497381077515	5.16036158486724	1.44611908148317	6.2740194047184	3.8672816696422	5.8084692519854	3.4417538851663	5.90240198314395	2.69849070242785	1.86454530679445	4.28503936479808	2.07002113877809	5.51980855972954	6.54397835270798	4.68127381997242	4.63747485995019	4.04215212898662	3.77199039492165	-2.38194871926153	-2.38027670059005	3.05516069756194	3.34260463854611	1.26347730800388	7.37941369552279	-1.36672877559725	0.526037665754584	4.70264403222051	-0.0152835035186786	0.486192290758684	5.57884987104003	2.95115541143558	4.16392460633664	3.70878024577051	2.390851706572	3.99914299648674	4.70612829261648	-2.261896819354	7.8365756057844	-0.0197873133899467	4.80076662240677	9.08448598779585	112.5	1	2
107	1.13841136292975	1.56956475970575	4.14814193568309	6.91753142249528	2.82665555836515	5.43281285741137	2.64806038910666	1.47100912299688	1.56058783913265	1	7	1	3.94728066562918	1	3.45511617372565	3.5231257335537	7	3.86353770076723	4.49707575663984	5.22016010357303	3.93170776803135	6.8006051600641	7	-4.02474283848901	2.39830323684967	3.70515855043893	3.09564407100945	3.81570518044068	6.16335755466266	-1.10927440676168	1.83724999231386	5.58963521363588	-6.22206131846532	1.43516698983289	9.42254158158623	1.94613260475954	2.86471802281396	4.28664631388103	6.2342362776691	6.50579688304009	-1.19931503940519	5.79286287236144	6.1940437597962	3.31595275792061	2.18687188214882	6.09808277222869	104.25	1	2
108	3.93259288769612	1	7	7	1.86679563071279	3.15366776781433	1.78635560159744	2.40338536428234	3.09108178157772	4.53950200513361	2.09929622866495	3.53279296336967	5.57088820783839	3.14680215169509	2.07252939831749	1.05653659217367	5.92876104313713	3.99027035703196	1	3.89043622504575	1.06820753131356	4.63634769889585	6.72300330189694	3.65915106826796	6.2632423306001	1.93565795634616	7.67308856644506	0.583812522741057	3.32036707218701	-3.38377521624308	5.27303689657408	2.97427006660571	3.77593130343568	8.28560747967546	3.01713482573258	5.701511661613	-3.94649486987107	7.37627475215378	1.44694327870531	-0.137763073578529	4.76319433036019	3.25696196326433	11.2626751547427	1.44532993867088	3.11938880519869	4.00407332142224	115	1	2
109	6.80012656203863	5.41839822824504	5.56985034913732	2.03325460313838	4.05624910347208	1.59502394458828	1	5.50218550099648	4.37941904260484	3.37346546312813	3.99462439831119	6.92255332687207	3.12856470333832	1.1346354446929	1	1.49338196375355	4.87922515859618	7	3.33641812916142	4.60414154121411	7	5.3015087795282	5.29437137530565	-0.750456032505141	0.192735268017863	3.98724134501059	8.16439904878493	1.20743378391684	-2.65951281291447	-1.76930290565378	4.67184755772724	0.0295667286322512	-1.63646377730395	5.46141551022886	-2.51542662403877	3.2448456593473	-2.60102713237538	1.78264501047879	0.534363490148444	3.74801105176674	1.37703464284387	2.19470746133076	8.17650829943774	4.29435718637894	3.93637291252691	7.72015128274553	101.75	1	2
110	3.22421792190919	7	5.09483157671973	1.97561681880252	3.80741652785463	1.50589077855959	1	4.86260740761344	6.4673280325331	1.27418456748782	3.566238291633	2.77891934569281	3.79813945338481	2.21133590569855	4.45160027996549	1	1.18813914425386	4.52453382174111	7	6.69015548019728	3.63615164478067	4.26855807139657	1.03287205146162	-3.88191960042826	-1.0367185412393	2.13907487184165	8.63663005477806	2.30585714249661	-0.058568484253652	1.22825992897191	0.964677074550274	-0.992959043935036	4.48318221818468	5.27094492246611	6.1847679247271	1.50186343843336	2.67371392290331	3.05998263584715	1.90965453357411	1.67772244258551	1.34766472014146	5.02169775836707	7.50783660200758	3.90678035919088	4.49955008217618	11.6392186292617	105.5	1	2
111	4.96294261628077	1.41769212244392	7	5.08173915654981	4.06875196750115	6.33835144084223	5.38403938947483	3.57271622379367	7	2.69950495454844	1	3.04866807608737	6.80543550976495	1.49163928177363	2.77727753437596	5.03929772111745	3.6817623059856	5.63830293462618	1.67976883434805	7	2.0101337193108	5.54920962070982	7	1.49128142271814	6.13139554340414	1.45686680703245	7.80162830756971	1.16539234083908	2.75451883979773	0.596927711158197	8.64644321099908	-0.551100050363919	-2.1470681601033	2.80375964400585	7.2255630948105	3.45035498456771	0.780945452573002	6.92096145744222	5.36631086672628	0.633334523151037	4.53136085110515	5.26002324103131	1.48339301948249	6.548003442085	5.63239445334482	8.68342270961869	93.25	1	2
112	7	3.66037839474792	5.56104617030066	2.11511382515313	6.03773086199239	6.76076203362129	2.73070560103859	5.56813722573238	1.5952774822009	4.15593408263818	5.99992877709989	4.70451170481258	2.85690778136798	2.14559715257743	5.05885801178752	4.23852966498572	6.37259459076389	4.11792943368853	6.1888874744262	6.67075299441585	5.83246893143397	1.45865659737438	6.60756099888697	-0.131145455511634	1.29274364035799	3.37808318135369	7.34141240448667	1.29249822193517	7.34371555181086	0.732687297747244	5.91683036162399	2.04247828742604	-4.46802630461747	13.5835853459986	2.02834365503961	2.78814788300607	5.44881779663614	6.03067912915858	-1.76732563313016	2.61653708340615	1.5301131881187	2.10733926215315	3.14421440863032	1.43714599215965	-0.956693178627007	4.74435120040731	95	1	2
113	6.79397788618666	2.91376077986341	5.94510414158106	7	2.06745904400957	2.56466297474063	1	6.71747695050149	6.35656145706068	4.97913432632654	6.49928056433729	3.473132225938	2.17393455192836	3.03843876052107	6.77847816374323	5.42981439651387	3.00864710578907	6.80615305722925	1.49757757646276	4.83718326117265	5.33015593688965	5.12744503209651	1.59210619840508	-1.49828637234782	8.06912425483618	4.77694459115018	8.63509666627855	2.08836390606965	5.47719305614214	5.41515748656454	-4.71794588702405	0.323496424918513	2.3991482707162	5.66993755302249	-1.3199452290585	-1.83942309348688	1.90444221006251	0.571082797402901	-0.312900323701726	4.8704548590212	-0.697325710104097	5.10388958561513	9.48190427991665	3.16933620361233	0.82920701129776	8.35000099915138	98.75	1	2
114	1.05352768628878	5.37984931125324	2.97210116975605	5.78596876309043	1	2.38621052322212	7	2.24006388858831	4.69460504581846	1	4.41391605265104	6.58227945568332	5.59425875225408	1.24884173840254	7	1	1	1	4.50038667443738	3.49364453591774	2.17488626581643	2.46017249370755	3.30345691097565	-0.882381890444041	4.78849700456988	6.26439841051638	-0.197427313583759	4.78708396742313	2.65209927034992	1.25897957248151	6.29776427945735	4.71205072094772	-2.41766929594811	-1.63564666705093	6.92815703008856	7.76349585807838	-3.44754759020808	0.39792928028432	0.211655144366423	-4.9672902751207	1.68862466126032	4.33912212865102	4.39915243190164	5.97444411388341	-2.35394676834013	8.36780632743754	78.5	1	2
115	6.20032834276265	2.0964571174142	5.86806435961327	6.75454262901741	1.3208337777217	1.47342566906698	1	5.99331365401659	6.48358743612454	1.16674209785424	1.31080357994823	1.76904086569263	5.19086451839101	6.03246482685897	4.48134840287666	5.07035950631635	2.57015589703315	5.37758307935805	5.78372847429108	4.09200388177683	6.03900717428699	6.80616860488056	2.28745549846922	-0.0650065459554135	8.9125843358042	2.79526751201945	9.24489816665329	3.27977750549066	0.22794132200765	-1.51249292560118	0.23787401874029	4.32159506553098	3.27665488987516	6.231189752462	5.45793039532467	4.53830661181329	4.02053224579947	1.23888081650135	3.6638832243359	-3.89253955455247	5.38936537272716	-0.836889052659666	8.30012037253672	1.81290633981542	1.52773493678839	-2.64038412179646	91.25	1	2
116	5.52481627225727	1.62956230423197	6.20993296521152	3.12135747507947	4.23460700731264	5.12556046645688	4.8140084926477	1	1.00964456531302	4.91786659613653	2.32155276028323	2.79045439006421	5.27666647536078	4.67242630346975	6.22627129802056	1	3.78640392172554	6.63322366000943	3.55799954455152	6.0620186157127	2.709381041796	3.21851023887505	6.50840716707538	-2.25954936940555	-1.7088638744139	4.58158794606264	6.25265218859041	3.9910778616551	0.732578303998675	3.56613452101471	6.23250453237282	-1.75665284322348	-5.81159203978287	2.6086129749666	8.71318436790955	4.65214270437419	3.96213409278056	0.546519966187701	-0.60246554628652	2.89797366728055	2.39275788658615	0.286470108645961	4.6912542703929	1.32658889614829	0.239432879081727	6.38543795307281	103	1	2
117	2.22887830430495	2.25427440987291	3.97660829743956	6.46876221649688	2.01685322949565	4.8822588887187	1.53613847149293	1.36431724044116	2.70204062363568	4.82018196609795	6.74685487082179	2.5599678326614	6.4268232460146	1	4.34015922781243	3.7946881913009	5.05635061949459	3.47900627640295	5.12874117315239	4.5987819725822	1	6.98009760739252	1.97204236057193	-3.96042233138959	0.30115285904382	2.11002366022382	1.84882056668573	3.65568850963959	3.48697909024992	-3.99832737048552	7.01265627351389	-0.959646065260102	-2.75357565912739	13.0222047160112	-2.49981557896984	3.58385401308012	3.03914713600912	1.21456378134451	3.49075557565777	2.34931243237277	6.3668124945899	1.87913519183815	-0.498504425699935	2.28017816869022	0.131692912633923	10.0261724612299	94.75	1	2
118	3.17631249493555	6.61751136758563	6.25751305006339	1.42967256423689	4.048361905854	5.3993289649516	6.37371033803594	2.8449662092942	1	2.4834193013996	2.5954525202282	1.5959977939079	6.92764249405126	1.06380852513623	2.08709518864235	3.52172249695036	5.31862458915404	1	6.49422304936169	3.61525074578736	3.85594932661354	1.67961996351885	3.8136741384383	-4.06106828592334	-5.372491025026	0.871732547173464	9.76324168548158	5.49103374341413	3.85523343253319	-1.23656411197733	-3.37002325359891	-0.312422412832468	1.23210579026949	5.40907008629705	10.4054257234535	4.77031724149193	2.44564533784602	7.88595803613875	-0.406215059142901	-3.7869876967912	1.27436028715273	1.36560368532708	6.5132130818267	8.51440145281281	-3.2791823721366	5.35172962264866	90.5	1	2
119	6.43769226476037	3.2804675474099	6.68403180681261	6.69795298723565	1.35718823968264	2.33341230725526	1.48595662595043	6.84194642075137	6.39483653164885	4.50144244417063	7	2.14178520767265	4.31142572818199	1.82320765623164	2.98720366360994	4.99939651624284	2.27495211430188	2.51806888716879	6.37122975704359	3.06964935383696	6.16518098285538	6.1093904713012	2.25334001211203	0.272871389321732	8.69345655981591	3.41724326685128	8.73026065028534	3.39010366058679	0.759697337425684	4.67651951563952	0.432134365973963	1.35421371882135	6.27634086942603	5.77393949025641	-3.49057329558933	4.34091577703317	2.45529663789097	1.56493120491484	3.88574220812282	-3.59749971349509	4.69887252102	2.45325753852573	9.4965273801433	1.84215576397412	0.724734421796474	-2.10006834715594	78.25	1	2
120	1.99100971404238	4.72251156773407	3.69636026498057	1.27486151819243	5.16220667353295	3.48550338652907	4.15988128395181	1.95494398337958	1.55442896978741	3.32243013345527	4.9983478993359	1.83011710499645	4.22602759005133	1.84144309789023	3.39253130894456	2.67780836797346	1	5.44073177628868	3.04831655436837	3.66366379688243	4.35889217255529	2.73470090330743	4.62969254388567	-4.36012346047719	0.520035898849075	3.10976167394126	7.93589988945572	2.64756887708448	2.25785551396749	-2.98065210370809	0.161041317050215	0.923773967622187	4.85546292085859	-0.071233801858725	7.80937520996562	-3.50919382510984	3.91842599021348	1.06919018809644	6.92506889802416	3.03405180280802	-0.324137693066918	3.03345250079441	7.85327423983219	3.90596733048343	-0.163689875792558	11.5303043773326	106	1	2
121	3.04379967604323	1	6.29616045856074	1	1	6.31905359147087	1.74136757407639	5.55900086351966	4.86958955252858	3.419240492166	2.92122900994914	3.60972442007744	3.44827657430285	1.8844464898484	7	5.91645445904421	6.41769064682142	4.97770916970929	6.02856636926402	5.24822072730945	5.4572132276962	1	4.94033994541643	-6.54365691587177	-2.74035463492092	3.82105391097839	3.68146498998828	4.77730221815771	-1.17830669130193	-0.310290838305116	1.91584611739913	-0.639504280949164	-0.924229724856374	8.75335467630117	6.43895636042646	-2.35304677168477	2.85417872320252	8.55306723221934	-4.06882898607781	2.18230729412693	-0.0348578522325681	8.06294292290449	3.97742793772713	8.13228679214738	6.4435976161943	11.3961354154795	105.75	1	2
122	2.66189537190932	7	7	1.28965903488649	4.41453550315395	5.09302406602986	4.28076839379482	2.80187823922339	1.55831780792032	5.83203345206925	1.25886184742692	1.16961124793966	6.09437191063415	1.28558401224688	3.01241626302664	2.04114205049821	4.20867916749265	6.52701886411303	6.5206942065244	3.29716707717514	3.56593058841482	2.08994619236017	3.97601879517009	-4.169646935517	-6.08452895298122	0.335361211962475	9.0969418828318	5.02649424286012	-2.497000404475	1.16605424800341	-3.30597749387052	2.40969387662149	2.41875129483994	7.73460080194608	1.95146649259548	4.5046648093028	0.648910306814247	7.57484652347748	2.65734023868094	2.4138492781917	0.532354771931345	1.05138391867507	6.38177867129415	1.53135600915745	-4.65134134929351	7.39005626800853	99.5	1	2
123	1	2.92630097306609	3.58260620487815	6.61734591249158	2.93844478139358	2.09129134770331	1.32985736450212	5.47555237134113	5.26047878870869	2.76528635563104	1.37848328234641	5.57108697556641	3.8292317516101	6.40607102469153	1.13671885522942	1.98511185542745	1	2.50357571027926	5.11917120338236	3.02867770390116	5.36034963585295	7	3.20295310417844	-2.80770851985574	1.9485904522581	3.37225572818997	4.6820262599377	2.59127639410579	3.54635013080795	-3.5408662324468	3.4004340867944	-0.584480279078173	-1.49315221538445	4.02925554739757	5.32243084464284	10.732913737204	2.31377065601023	6.16352747285531	-1.11930802550933	-2.64118649264911	6.00094305911063	2.20923347463062	3.86133611771763	-0.524982666982928	3.61636501976044	-0.665237831777691	88.25	1	2
124	1.01163345713911	1.12678980711256	1.76055401540347	6.77501319092885	3.09623190330317	4.81684537023499	6.74808753997119	7	6.77354009120893	3.48774572724103	4.92485272612696	3.23894642048212	6.1756724598751	1	2.82723873428561	4.39385056781866	2.43702236936278	2.93762328002929	6.33931941581989	6.13558057850681	5.34828196539931	1.94465953620373	7	-4.47233031532024	2.56556493109177	2.26234806064748	2.80975252220706	3.31364957815278	1.83829393372393	0.00372385879345682	6.36260146960552	3.91285526445906	7.05410523133751	2.84639190947214	-2.5310486038413	6.6450192060797	3.37134467030954	2.06142839744943	6.82217187108848	-1.81372889496496	5.86098707455291	4.18338034432231	8.06508387577875	5.8476094700332	-4.27767542191606	8.8532391732739	75	1	2
125	6.97067657108369	2.38330066260679	7	2.91398695526859	4.76850072481983	5.39758964145856	3.88950345052892	4.75012003106635	2.47505679045929	1.35933412080885	6.13386787968784	2.51262063561889	3.01964774440694	1.38012627355521	2.64362735218027	1.22964325358516	1.39306730126344	1	6.07181308326022	3.0090781010093	6.19397528518997	2.34533509329819	2.59260328332823	-5.03270559578296	0.37184176157952	1.37905325810777	7.11221779970516	7.63512842656343	4.42461672078582	6.71027800005689	0.544627592259332	5.64870073485579	1.50335856544209	3.10679299745783	3.46764813330536	6.58301328992536	3.8377621081036	1.91349309108401	-1.26189776978367	-2.93852764383579	5.49627043621922	7.11214129514719	7.83540457938338	5.52841101965433	-3.11333869247471	7.08421660713693	75.75	1	2
126	4.25413044670176	1.91365575905918	6.52814418461851	5.63797400748918	1.47448043147162	6.41397465152466	6.71890442328007	6.72011352144265	6.77500277325715	3.61768016688379	5.90580718233883	5.64593494338571	2.03315263775645	1.92259761884383	4.31833758632713	3.8826074524147	2.6300375625155	4.5835492121213	2.55787176419986	5.25747911743484	6.05951131478533	1.44863177178369	3.81275377334536	-1.36626049676449	6.65394745416177	2.57882180454993	9.28274914510016	-0.741873591551554	-0.923805639444264	1.29633559385315	6.05705070373041	-0.403816728725062	2.34978904637467	0.57785293077857	-3.9925226909104	7.33733774244792	1.78796498998027	2.71998383798813	12.5042399222528	2.44845222137382	-2.89723505882243	2.83274625789524	3.97016745855077	3.38091268304056	4.9675989864825	-0.883487425904154	75.5	1	2
127	3.64753412973173	7	5.4686157088206	1.73195836973002	2.36169953662389	4.48230065874828	5.56580493450781	5.16252251788917	2.90455252672683	4.72011743856824	3.99316468983879	2.01661993092787	6.50865632590806	3.10793615046406	1	5.0216860980151	1.53640037446118	1.57900620397815	3.01638075224122	7	6.83841932121463	7	5.36272319508476	-4.15211253794578	-5.49967854415375	1.3035910479646	9.5973445636505	3.76341742649513	0.546920430591826	3.71190077862159	3.46989640326548	6.48775134598952	1.00033053768934	11.7679956273503	6.84407796674718	12.5881139386982	6.25279496153687	2.35442182650333	-1.19865090520582	4.84495613308049	-0.224401970833786	1.09179435454479	9.95613401539801	-0.791617191399179	1.28550968436871	6.80790654455911	83.25	1	2
128	6.27906376217212	3.16118263181602	5.88717835857297	1.99102918724526	3.07715528429173	1	2.48631583232637	2.27644701521694	7	7	1.65192441817235	6.88091586924874	3.4224792030668	3.38907927732693	3.58423430694173	1.13190879035624	4.20740243613005	4.18520321648666	4.27655363917344	6.56775317415146	2.67103223425106	4.05208492044723	5.06248936980929	0.705611128181554	3.74564503261953	1.95415132527835	5.64501622020794	3.19002229245514	2.5723838086887	-1.89231963841231	-2.36670995910179	10.3320380253503	-0.419932465928978	7.00595952051042	0.211505766668364	4.07040149775237	3.16706286206852	1.88003615284786	0.918712944611949	6.60090246103434	-3.24751741179119	2.60435015951225	3.15688438676515	6.12393659588043	-3.77243680927216	7.473457540627	91	1	2
129	7	2.70337628830569	4.542377291617	6.93819590399018	4.55049909877127	5.71298044430107	4.41233995073642	1.6866348741098	3.40207073969445	6.3072873042356	7	5.14480504626635	1.54980195870652	1.42697280162363	2.6238500444484	1.83777364124889	7	5.19285873509489	2.09899641258753	6.01313731118547	1	6.31108885090155	3.75643124645561	-1.18575004288955	-2.58225070193636	0.526809266660657	5.61907935748655	0.679060554342497	4.69778584038745	-2.26093886073171	1.39020065684627	2.19313986694812	-0.823976539775759	7.26214514553713	7.34331765090888	5.25449350603777	3.82289631068489	1.41996139988785	0.0947462659443561	4.93964052825621	5.01445507586432	1.14691014235566	4.75839546605427	5.34011173507315	6.69239243644516	9.20434659201091	95.75	1	2
130	5.6311981898312	1	5.52003655023891	2.94502928391835	2.90800461666767	4.62387633919589	6.79243037179253	1.74597278351903	1	4.86485397545591	3.14508376391721	2.37731961750075	1.7200685032423	4.41454594334941	3.96329044611481	1	1	3.90929958068367	3.47650062145598	4.48011652855769	2.92075740942438	6.07357378222368	6.89800653018075	-1.60621953824495	-1.35415230899379	3.51577000529063	5.94386626267859	3.94721349482	-0.181163012319505	-1.54203651080034	5.56561816831511	1.37347292362513	-6.82690557043549	5.74076982120688	8.93520517032987	5.59365815413118	4.16559598255263	9.55341030613958	-0.260452959339766	2.36977018008189	3.3582960304871	6.23593429542144	5.13372562163746	1.6025063597126	1.02216516834307	7.20242038743097	91.5	1	2
131	5.81776971731223	1.07648481451868	7	3.76689970906752	5.04010488924713	2.67094828717519	6.64529764087012	3.64189495537589	3.7318625509327	2.68517835443944	6.29184999116666	1	2.51338265275385	4.27232243504581	6.09622486082026	2.66602924606085	6.27090846277066	6.97041160567635	1.05612725873953	6.47415984009213	7	5.09995585772259	6.06146857670964	1.25644427992068	4.33715015263534	1.1622863494762	9.70572969415365	1.78554883940589	-1.19898545238301	0.190404753210751	6.76697179966369	3.47460863582627	-0.4625891371756	11.4887300321946	0.98162540855523	5.44674936085685	1.53017766760699	2.35029491695153	3.57739674719741	-5.65171978652842	1.43639985566849	1.12553404947712	4.9585806911827	0.204010613742342	-1.33143348867599	10.5356716859161	96.25	1	2
132	2.79859403837647	7	4.94886796765549	1	5.29068810208219	3.66143341702265	7	1	6.31994204352781	4.53256988243505	6.82275492957494	1.32471633375614	3.30076239343916	3.87197224997971	1.9483446475793	4.54744091566453	1	4.7219159975929	7	1.91978674641627	4.65784398852111	4.54533069727151	5.71472456030178	-4.79715256679938	-2.21509344316095	1.05146690759951	9.09844858552204	3.10703733901941	-0.963607979625646	1.58260665322944	-4.36689969749302	3.25718548420732	4.28312765090634	5.92081700390515	10.3086332074951	10.2934616275039	3.55306342867427	5.89590562686361	-0.309098079690522	1.27829707562458	1.72481113055521	1.25744383335631	9.46990259547423	6.33029650601593	4.29097267768735	6.48609117398061	103	1	2
133	4.93135898950204	1	7	6.85011108136109	3.58713019993519	7	6.32674277804157	1.35489768711864	5.05613434849478	2.27825866423959	6.50667893817705	4.01918276102322	5.09626890916705	3.10835271578191	5.22711905801196	2.17360896894461	4.50369306874678	4.31476407109286	3.16429537338587	3.14160199877669	6.59796405083538	3.29932652086769	5.67478663252815	0.254646445724002	6.5884775813459	1.6273669880494	7.36589521198403	0.692728238983328	1.89130500197853	-2.28517513394404	-0.671461763082743	-0.603152498984067	-2.11908382788219	2.18174127813074	4.03061076189473	-1.90771070757776	-5.11297243862114	5.43893952194472	-1.56746183137487	3.45666748543695	1.77491463804033	6.18639814181414	12.2174509241097	7.61506746312244	3.75870305663671	-0.95189036188109	92.75	1	2
134	5.35968037139067	1	7	5.5357901373263	3.63812775409087	2.6564738679811	6.41759238051924	6.95471815168335	5.48617736687071	3.09259693761616	5.40843726015408	1.08022679876517	2.35761044980317	1.68484092420832	4.44490578722445	1.38795630974741	1.41431679474718	5.60043464582425	1	3.30409912085333	5.15797908467704	3.39500080799977	4.75009916746227	-2.18760711733415	5.5849684666183	2.72024773749943	8.35850877979935	-0.886189534909682	-0.952899392843491	1.74634975027886	0.712865685756602	3.96913198458396	-2.33418962220916	6.96193101926818	-3.93454967364166	-1.90466774432808	-4.03885960216013	0.873214175134696	2.03996138435042	3.95028615155867	0.211793760885311	4.05630566640684	3.8989660412905	2.79277242537611	-0.377402252840605	-1.00833639194178	94.5	1	2
135	1.99172223548228	4.60291285933504	5.31010424815132	2.67625546562079	4.28938297777345	2.28119557094495	4.04857082090836	3.96034162456418	5.04499427672225	5.72947665258673	7	2.83475124589009	3.06617381004275	2.15309059427788	4.96274805850347	5.08911736945464	5.30345407672606	3.49246200428666	1.67211085874123	5.10442329104499	3.02887500962018	2.01937703319448	5.772979587833	-2.35785057179511	-4.57611095813421	0.461613782405012	8.2420128121096	3.41607806363456	-0.287738640507762	-1.21640073810872	6.56882871459476	2.79146015488693	6.40207305794132	5.14731286405729	4.00969394158595	5.41978628629376	0.532652770461163	4.22106585090617	-2.45913587210401	2.23519772617445	-1.28178717611549	1.13048786884533	5.37854728141488	1.98678935596017	-2.27725611530141	11.8113342607419	95.25	1	2
136	5.48725910633395	1.12211636231188	6.01192837793288	5.50643226272668	2.9607537560668	1.4966219092545	7	2.57729478666597	1.91274210599687	2.35710616139498	7	3.31973361841263	2.91705023749943	4.28532898936457	2.63536599908986	6.31209677468367	5.58324311305784	7	2.66820737692319	4.6774262648314	2.28528475093809	2.31156432514132	3.33104866018468	2.2673083310865	6.86128742696635	3.63734795990666	6.74465034747383	3.0321238443144	1.97103952931124	-2.06451666865144	0.596998467517514	5.26663384846449	2.67749636146965	2.35456412806507	8.44431407118516	2.14183796520583	4.42814114893261	-0.817895083702981	1.03876856356828	5.23691394201082	0.880116446064736	6.13476742239272	11.0832198889949	1.91409776223227	1.23823890863575	-0.662617063956327	79	1	2
137	2.74563518279416	5.2574451378982	5.83143758878921	1.85298092596327	5.07183754077905	1.7527199922659	3.0294063679307	4.08576601810381	6.07637618329735	1.86632586589053	2.15063550895822	2.55198355710642	1.09424867129196	1.5538012584294	2.00669756783658	3.43462009170866	1	4.93435070918403	5.08593841458526	5.6756896707932	2.12364327663087	5.66346837687234	6.55439630681259	-3.44412094274638	-1.12606913807005	3.47812954625959	9.56221539857	3.17307264213105	2.67998733448644	-2.95486694319009	7.21324171000289	2.77683739252847	-4.57939912458052	7.96931229506334	4.6672936938847	4.70686558159657	0.566713539430917	6.41597536093344	0.810435989854933	2.45375501051647	3.48951826736414	5.04702331620062	8.82586532033185	8.13265337457682	3.71889458300436	-1.92879029157025	87.75	1	2
138	6.61497755821467	1.94365729516797	5.35222844454104	1	5.0826259075341	6.14655442552595	3.40253205320279	3.89928514565983	6.10855884911669	1.73262288118022	4.1916018124784	3.2205485611418	3.32605080071832	1.82879194363106	1	1	2.9655737908868	4.32272796703915	4.44202050621917	3.21977401837163	4.77659807257506	3.87417646504695	2.86257562430611	-4.59741320129395	2.52862729924013	0.466035079764494	7.85396855684392	4.19713433605979	1.09403708324764	-1.96037778204608	1.67347750943568	2.85864438643809	1.34612994849077	6.05508252182347	-1.09333067958207	5.41758190288395	8.02081779453462	2.30790925530068	1.84179150399094	4.4779092080773	1.87161568804541	5.92244174223205	8.72515159144962	-1.73821247233622	4.07340347536382	10.8509138311479	80.5	1	2
139	1.93465777495902	5.31863666981378	5.65699344202059	2.54540145270127	4.19894697729943	2.54263594722633	4.65519528887868	2.13333792791545	1.75157471744549	5.98689594487796	6.72762799022151	2.5359703073249	2.51579468293358	1.57502591591614	5.32347100557043	5.47407267113814	6.34455844419308	4.37584573523306	2.78447197200401	5.00340158984611	2.78504286310926	1.57073816665156	5.16352862460387	-1.66373250548893	-4.87389179721103	1.32705083941274	9.57324545186172	2.02541345915448	1.14289182155539	-1.38273790686261	7.6589274531321	3.97866863166224	2.84291861489723	6.16074492129948	3.0918326856918	5.92115917801942	-0.675611760620206	4.32449237228518	-2.82988193276577	1.70879677728669	-1.33174709696226	-2.06189881408115	4.85662731146557	2.22751266959438	6.20686473549842	11.9674265003948	108.25	1	2
140	6.18217969014462	1	6.00734095469309	4.2799977319342	3.56117882312778	2.28695113071961	6.12875518748877	5.54109674671904	5.32056913851704	1.37991584027625	5.45800172244335	1.29237567608925	3.03286140088646	1.85568337449623	4.35293900063492	5.63040901025789	1.41953473768285	1	4.67719001240002	3.73329441112298	6.06439962336189	3.63060745485128	5.93027189875628	-0.966976289593918	5.44703902427529	2.58767585951474	8.08289397203374	-1.01557562973296	6.45959627908172	1.33736413053307	1.38073550887434	0.439451175691562	-2.69425300633365	6.28361904893323	-1.5802745286282	-2.16816004835532	4.44473062786727	1.93548723422048	0.610981106513125	3.36294013510075	1.87124283688826	3.79051140900974	8.37918546756686	1.32354588645668	-1.77966134500849	-1.74755519899163	84	1	2
141	2.66476866180991	1.33575361542415	2.66448697165244	6.53270799659503	2.88968069951983	2.82516073439783	1.34596210197536	1.18161021957771	3.70768439206161	4.67107421820894	2.59758381669603	3.45278344128515	6.43515608572512	2.35320771757735	5.00435788849434	4.78678165218492	2.07565378782009	2.7403103868394	5.0021577705112	2.97370191578037	1.51129861833395	6.68249915147186	4.5913306257587	-3.53482054788992	-0.182428254907126	2.91744142495542	3.32284874482836	3.76498990345267	6.02020733814038	-4.06918709292913	6.72203515426093	5.98429055575954	-2.40012071271943	8.09331115004339	5.22660163758251	3.57026033351405	0.551969653989392	1.5910371433342	-0.939369876874861	2.62637014009593	6.35905978604869	2.76443397757465	8.51187316096073	3.98338037938996	0.444035139985021	11.6666815847756	88.75	1	2
142	1.83351790813881	4.13590861503331	2.87980390878641	1.00535779416883	2.13817202340652	1.56777748023076	4.28683399338219	4.874959553775	3.71327222539513	4.41219800242159	3.71616402667398	1.05206197262314	5.67427092546044	4.84779268218694	1.87065276815623	1.62835267764903	6.78377615614316	5.63006899441328	5.35590472553546	5.79802338054814	6.18418021990604	5.51844790728863	6.42982200854233	-4.20212212918614	8.26897052341527	-2.57137963252768	-1.49328231227674	2.01247702065911	-0.535469143270728	-0.202625300775646	2.94700221810915	8.42131775363143	-0.703074425969092	7.65693603960128	8.72605701308383	0.437431126567204	6.64758960069408	4.09758294975934	-4.90855873495914	3.43847413272484	2.58846969538662	6.03500771459971	9.98186299056388	1.55695380471618	-4.02182883409302	8.91689963658568	73.5	1	2
143	3.30239783257007	2.44707936857285	3.22681020954427	6.11840114593715	3.14651261724601	4.87314477228263	1.14486139529725	1	2.79849381805947	3.44744732448223	2.22528715696509	2.63887698983171	7	2.21784812106449	1.09876728484739	2.32312375943627	5.08574466342503	3.68525938104663	5.37215368158347	3.17733689203336	1.34830920619784	7	2.22257624513168	-2.94879479506094	-0.543510718865126	2.66471698917764	3.02857749427569	3.9699363744373	3.94922874426098	-4.05909781241149	6.85711974541493	-0.288011103185598	-2.56926208099172	7.67280857146809	-2.14944521162481	4.43094268491788	1.23280235945478	1.59950339852475	3.35692577255548	2.6405583307749	6.04259934213527	2.48232645835312	7.50082343339584	4.54454773844134	0.908003481505899	9.39845259179464	86.25	1	2
144	6.83451617755877	2.51933372360459	5.25006990231707	5.52499500589966	3.13973349861262	5.46948875147519	5.92816393629924	5.23003575011311	6.79538451030718	2.8965329704654	7	4.1525355500051	1.12259718590417	1.31885394864004	1.80288759424337	6.1229128448726	5.4666729821981	4.25914800058941	6.74873248832061	5.8342466853785	6.02227858381305	1.43313499100869	6.99612466375031	-0.835305563188119	9.48694533136199	1.35304009631576	10.689094923898	0.397522878525227	2.67085122391109	-2.1749246159532	2.40950049883183	2.94836489941942	3.99878089779508	4.57602157304438	-4.90888892700637	6.04896364028039	2.98719372104174	3.70586826113689	3.25004596393755	-0.559442418292961	7.16297686509187	5.86161178827068	2.49142783443064	6.03730006970161	-3.26044855011587	6.04080189726574	67	1	2
145	7	2.97443971621586	4.23666638351788	6.38774683966302	3.25302262970678	4.05473303427782	5.83945683720374	1.31326195000533	4.89237260645492	3.53602796290101	5.77307173310345	2.08877006079089	1.55644424937733	3.16316071553718	2.66982065358653	1	4.44078957883048	5.12522484468041	1.01102480060302	4.9992396060555	2.94299837198919	2.48671304986808	6.74553149310796	0.621149653978716	-1.58802789974301	2.5432267330078	6.52899232190609	0.111964119178038	3.15098056905254	-4.49857205217615	7.05944180868914	4.00083846139595	-3.49001229969142	1.50741140559476	7.49307121337092	4.83984388739925	6.17396228426223	3.75657226004706	-0.745302416574161	5.23182649061816	-2.88138879195943	-1.1230204253994	10.2110125622577	4.12386640072096	1.8994362003137	7.79011402217681	82.75	1	2
146	3.60629258204909	3.87865287924558	4.10652769505088	3.40881151047268	7	3.61593780027756	3.11995161636354	1.80112540038309	3.94534559985164	2.28871356199971	6.26791379014435	3.50888963832495	2.55774524264168	1	3.16458637899347	4.89615483004733	1.47947417913267	1.13511406341679	4.74124824242788	6.11368494600144	6.12895923258541	5.29050742500678	2.20634881501549	-4.13863502390552	4.85779625564547	-1.55716944214488	-1.25451141804533	6.12716305007886	5.88356620184845	7.03786056010848	7.31781844391467	0.805877401121903	-1.97697844330655	0.798157453909818	6.03894962846299	0.0437036863801363	-2.25926023744763	-1.1695993589109	3.464030431062	1.28618959625765	6.55821450721743	-0.343433361520611	8.49147177256212	1.74529858914175	-0.0143343110924368	5.74196590751941	75.5	1	2
147	6.17774114302107	3.13171118109389	5.73103014109013	1.21182226712501	2.44643905789101	6.67879249739896	2.92386806786973	6.55430747034991	6.79631556006002	2.27137780001697	3.80193810874403	3.29821362069453	5.96621901431489	2.92736716385675	1.90624838388194	1	2.68928018478401	1.44637819009676	4.6276931150974	2.56935212580801	3.32786268506905	6.57966875075974	4.74222893431057	0.448422225872555	1.15752646759271	3.94941027427555	6.33688500617993	2.3640073590171	-0.642371529472032	4.26231012619862	5.35103756305033	2.04224888056172	2.56974453571541	7.3744962521171	1.90694831789762	-1.11668583382383	2.9907915861392	1.42530813522673	0.41998831869555	0.26510148867302	9.25781018807037	0.972650428237028	4.42623217583443	-0.277401643366901	1.60288643623688	11.0675269613771	83.25	1	2
148	6.7687024673189	3.29790666528779	5.05480890933997	1.50704939959989	1	1	5.42889442629641	1.48781667755876	3.99741712541618	5.04316722353712	2.3531747547291	1	6.20948679605889	2.70436669756921	4.2880220639687	4.93296215239775	5.30701445402388	5.96590168245953	3.45240950825321	5.03806366673065	4.56796216150506	6.07296119028763	6.24359651216856	1.09616650816922	0.0627914215099977	1.41928087269458	5.5806724644357	3.24574608424942	0.395232156835706	5.88215880637227	-0.0147740994734062	-0.129732578632736	2.90711041227184	3.51142441229833	5.29184377448606	5.38096795465425	4.63249762844089	8.98121245495756	0.130433142195202	3.95164159257523	0.730994675714298	4.17345186439696	5.48403040066727	3.60400694428598	0.361856093704823	12.0209501302871	73	1	2
149	5.6486557914889	1.2490665721735	6.44974839795313	5.02441761914452	3.00502541577224	4.10431696203121	5.87148830364452	6.37909120552416	3.92192601113901	3.48472369545717	6.52885726760201	1	2.65267907146632	3.71029398600087	2.5313834683125	1	1	1.27366772314598	5.65571490417456	4.10407884807139	2.26292503501606	3.59913512396764	1.98176135091213	-1.29483574061076	5.72257990785057	2.2043460108278	8.95741876130617	-2.26779442297281	5.56654021477235	0.242751323058323	1.50523641088527	0.0937521769597891	-2.16563594312626	5.89085039049848	-3.75715384874546	-1.54096486755234	3.74074719114099	0.437283748097674	2.13145100484595	3.72399686632972	1.14866292591922	3.61108733079247	3.703174371482	2.54940533923955	-0.504341876709798	7.41847095352275	93.75	1	2
150	6.89773663007434	4.61906524077943	7	1.16550975477083	3.35926000603494	3.93999113518175	6.82643671550768	6.93222636008615	1.38049821576033	5.21599898323907	5.17708039197733	1	4.57189442111772	2.0115718644103	4.27276646660742	2.66180138090703	4.37410008710604	3.02321310666311	4.76097456768634	6.32382075039083	2.3282357983921	4.05374020357467	2.93058240129152	-6.401153253667	-2.15723112110934	3.8285092450611	8.6362932407631	3.37211853809949	3.55968796332371	3.80169152568839	3.67379087519915	0.748948059906752	-2.49192658258234	6.46488504873823	2.84040740807947	8.89004467367169	2.13858985611528	-0.98972135587677	0.222326199311075	-3.12984526086526	7.54879924400095	3.87868747896216	8.85009756373493	3.0120281593797	6.41469501902895	7.41077782793704	76.5	1	2
151	3.07689325292976	3.75453926773213	5.8018423445366	1.59032851888815	2.88809314382991	1.85792506727941	1	1	1.51683032677726	4.55915149799235	7	1	4.75454508756139	1.81414357886343	5.16909697918633	3.96541607318595	2.59781625555917	1.25041599285281	6.87486286473419	3.617690316891	6.51063840644267	1	3.78947769509808	-3.15785300782773	-4.05899680530124	2.34136456422327	1.18186420248606	-0.368644872391007	2.21718229807278	3.36949826672743	5.40840628995114	0.308687614698543	-3.26922385221194	6.24688918696775	1.31565719513528	6.5698991133907	2.97087642891894	4.59988698974821	1.79235708294512	-1.47581935369532	0.410304685076963	-3.83076430742924	1.5968651602168	-0.199881623889423	0.21798340374074	12.5238286936858	98.25	1	2
152	5.93708257168334	2.18836715739945	3.28004835971886	6.7545251330171	2.09367948022465	2.24704389971485	4.34939267402137	1.33751933102373	3.15419612594515	3.11497004323517	5.38375780224487	5.35390292547032	3.74256062989036	2.12323373824205	3.80138550641451	2.1289149903877	1.53551965949216	5.08080504516063	5.25858309294911	7	1.71069469665125	5.05025246398275	3.42371046945112	2.35082751014491	2.71683799676721	1.04079423506805	9.75495288134447	4.97771659178462	0.847385300176158	-3.1356582710102	7.43518597327711	6.53296168837645	1.38835441317096	10.7699706079375	4.94852838916388	6.63064477921377	0.82089257074489	5.94087977343129	6.28435349933745	-6.50586015190438	4.1679493459549	5.19349953189489	6.73431401172526	0.858578369955821	-1.4206413755702	0.315939797825712	75	1	2
153	2.88821184899184	4.94886218787125	4.59458025563293	1	4.77001992420013	1.37809393311805	5.20803600512391	5.60536958145057	1.7166512053579	1	6.5062717604828	1	3.4354772211836	1	1.88134460428229	3.12535793907328	5.99736807115741	1	5.19082281686152	5.23900005947069	3.65893413566839	1	1.01459733723948	-4.92163283591554	-1.78273396332072	1.03430416714842	9.90262969131263	3.76196326911559	-0.734394682789102	-1.92202325790575	-1.32174626974169	4.00692687758806	2.46745174513591	10.7071336944441	7.95056730904122	9.75221653750345	3.71944545153028	5.93088969625659	1.76700032830079	1.49020460097121	-0.113340068467837	3.47076765414333	8.0808207455128	4.07028817062561	0.899638410623114	11.7837631850922	95.75	1	2
154	6.210010835443	2.32577100685365	4.49203097271816	2.15034901883437	4.39229085159668	6.70010579258774	5.03905694580448	3.11659478960164	6.16781798997873	2.61887644385924	5.97036088688974	6.59737415625162	4.05246882711424	3.91511744487852	4.58755243107868	6.45557057276315	1.80129558623721	5.6864524465129	4.5202302660723	6.31094383215071	5.30868557136717	1.9110512515536	6.48060957557616	-3.11859204987388	-2.99026901577796	2.03289566557077	4.96769742518029	1.87127288637868	3.39044247030077	0.949948703083133	3.25218930656285	1.05779622820508	6.70241074476695	6.862621168648	6.18144257058702	2.1604713269716	3.00331694572427	4.52373414548104	13.3455443842401	3.35378777184629	1.02327669571776	6.19251258666466	9.9883776074397	9.26634294749072	-0.0559870835341129	2.11439191225759	83.5	1	2
155	5.20248913354245	3.09835322891217	3.59725177607256	3.83115173546188	2.22895000331613	3.93731893182529	1.7147574336196	2.37670786165948	2.06344524252061	4.8142364010409	2.48542173731477	3.58456895923527	4.73682957279916	2.04722272344246	4.02333739667447	1.41459393098231	5.84047512862892	3.12951749946432	2.0740668868479	5.50179775693138	1.52724104623454	6.08808160123065	4.04165224996267	-6.13589721677289	-2.50657458989312	5.08670738919097	5.52463898824871	4.57035300308175	7.64681460316763	-0.628427546590759	7.18436049096957	-0.171426883219649	-4.32121516578523	7.99131099111142	7.8404367066608	-0.0443227362851735	4.68729587374452	3.12419886624126	5.08323356927897	1.14181908537575	6.59882057866378	8.17795331702607	3.32328957241823	7.15722468761707	-3.71460707681947	2.36083292616325	81.25	1	2
156	6.1693509243418	2.64731340432144	6.13449524221767	1	4.10065877811417	3.48658830646902	7	7	2.70321907662585	3.85844223608032	2.34098510459596	1	4.61859394155968	4.73185379346601	7	3.76487194189443	2.32106865261487	6.64708877692901	3.02961066832297	4.41690873751717	6.42268399122109	5.96166359390035	4.36771403985158	-5.34612207753484	4.45542568085084	0.915567660767291	5.89193900614928	2.98288888955719	0.135058704134775	0.952093876217233	3.9642239164641	3.32686723573952	-7.81093982993529	-0.562290732284591	2.91424719926358	8.37611133813208	0.670975767712634	-1.07587469328102	3.91439256243868	5.52012753972147	1.38140049980382	10.6188058684744	11.3818033748211	4.12009775131342	3.10186739904877	11.5580186966114	79	1	2
157	1	2.05066416353956	4.19531646834592	6.99586607698915	3.56529116204463	2.94797459239748	3.18240512252945	1.63746208406048	6.23089148409054	1.68106140122924	4.40102377977056	2.390169899287	4.04083297404585	1	3.52239090057195	5.08079798007683	3.6107538187884	6.11092329983484	7	4.71052706918361	3.7176192097588	7	5.48952471364974	-4.67160055605954	1.8893048528913	1.95364725840926	3.03563549970181	4.83306982893759	4.96371347601252	-0.830619893403159	2.84584774202306	3.80333194387541	-6.09453030183559	3.04964282458288	9.36603321777921	1.47755312801664	1.79079753002662	4.44234816821189	0.903234235628357	-2.31860503211	-0.337238376725544	5.89068193660413	4.91457225469877	6.9441054827259	-0.22804248587307	6.12267032426079	88.75	1	2
158	7	4.2139238869203	6.56304590684631	2.04412545377175	6.2032051444674	6.05035965248005	2.99353475510376	4.37177451075074	3.90209501507628	5.02140480045129	6.12310590875362	5.13455389118561	3.86678298571246	4.38327847759248	4.50595681366402	2.84268028272607	7	5.27956095279452	6.66206934779239	5.84003116769532	5.92986226914474	1.33563276749951	5.89396558986301	-0.89802563276234	0.904963800599919	3.51813702000716	7.32691045333687	1.52430424066869	7.64314139736331	-0.116698424035421	0.170521536461116	1.53981727186343	1.88985058715683	13.347211055123	2.48605593794435	5.94500618698762	-0.426436195375382	7.35169956320308	4.96410888138397	3.00704561533748	-2.97330478260487	2.63394284984416	3.10044262567304	0.221763891270759	-0.652197623903017	4.91870885526398	79.5	1	2
159	5.13806292183331	6.25297837514353	1.9257943524153	2.61729834367141	4.3880291981813	4.05546902812717	3.68650947664477	5.62935205593775	5.06050028362879	2.81997338175942	5.67615429028319	2.6118656731567	1.98831283549568	2.65394678347424	6.84640117037568	2.8467446085408	2.35482177840067	3.16621356760749	6.27072034082411	4.49952907989874	2.75377500099404	5.82088832480547	5.93098434446649	-6.58661917922056	-2.85990768216855	6.26619171350821	5.47390111589509	4.0518640816012	2.16861652180844	-1.10950574575549	3.62986371048227	6.12945388565523	1.9855269825122	0.641850472610962	6.58794427407276	4.10907176931854	0.757703905658851	4.56919905265592	0.515466368868676	1.67620694903161	-0.295641691552242	3.31963329676404	1.11960698633025	5.14393141084017	1.62645465950511	6.86649933703207	85.25	1	2
160	5.82034230478204	1.00112823165594	4.41273986887772	5.12367776408908	2.09806678822051	3.37626443371833	7	1.9081549636644	6.29593299654022	2.11142435620463	4.31934659612557	2.66033511111493	5.50932265384322	1.00568918537359	1.18723749465315	5.42163340035855	1.70741846735077	3.92392143932066	5.10932229413766	5.78992408263987	3.75844769092935	4.1998013033168	3.09357346564374	2.10417212853622	6.57147811237786	-0.641200748996602	10.6592473734924	4.87279142300011	0.164959249856974	-0.352485118236964	1.19901042854386	3.76173280292603	1.83583749946953	5.14105169427924	4.4311219846504	-2.76668101190478	4.29398922111558	6.39443688758849	1.47793665649511	0.301840740079667	5.41626506860455	5.90228281603149	5.97148830747937	2.08155664348549	5.95846007859644	8.12103822567619	84	1	2
161	6.27010919252092	1.43180561119119	5.37910653688422	5.0832916221151	2.11388039147321	5.81543106929775	5.3807963093529	1.51867753293094	5.10962196784728	3.88104090863442	1.19270803063602	4.94514138241026	6.95099251249571	1	1.5682196077068	3.45552380557881	6.12717162723029	7	7	5.51628011571039	4.21915813047468	2.15255465770561	1.28742543338998	-1.33261766299646	10.7496787924342	2.12653881777362	12.3856022101009	0.594571520711951	7.81939044105269	3.62203455374205	2.24009788365021	1.00442975919455	4.5259909592859	5.0088826388882	13.4904313820585	2.99964728230362	3.1919867502625	1.69615268725047	2.23453424186055	-2.02340494567313	7.39686948987421	2.2723804576705	6.87675857838644	4.28810022917278	7.99549693829936	6.55735886944119	88.75	1	2
162	6.02820000621346	1.85223938274052	4.60912763289861	3.40581688003877	4.45298436280899	4.71249154775963	6.00215416466572	5.23035990407813	5.98515464114999	3.68308989485673	6.09252288698091	1.2403170483152	1	1.56804903791484	4.4844911888282	4.58684569389439	2.06683454588769	6.26077964512001	6.36725070392743	6.86356169757099	5.82238853622666	6.62303748444897	4.09066442620395	-2.2747040208436	-2.29668323756756	3.2871857977021	4.22561091074993	2.3527319040507	-0.364172532330922	-0.989258642527151	2.04664301103292	4.73490938216117	-0.852392094224326	-0.198620257170543	6.50394881456558	4.58573473518759	3.28737683349077	2.03269051485039	1.83812077367658	4.45219977586246	-1.4579486146253	1.85354410259493	8.89814350387431	10.7352292195523	8.05346614430892	2.25063705938185	79.5	1	2
163	5.32755939115907	1.2600595279051	4.66585549680005	4.23030007009512	1.94156745094183	3.37705662231697	4.93730762736166	1.75942723736358	6.60292940222003	3.08722850346778	3.81504726325607	3.57178229220778	4.445560743487	2.04742217450419	1.47194388193795	1.83638725150737	5.17702519078129	4.7036311302123	4.91446907385145	3.18501732936174	3.824302357181	1.81115018158402	2.06266951533854	0.571061958816219	5.76834092146294	0.182405802936765	11.5378312700256	4.61410311356225	-3.78165443856525	0.258043929384667	6.73560682167762	4.63628910874967	0.258252943525037	3.87992330445009	-4.113036038417	-3.0630242541565	4.60880442953184	0.911010313149721	1.09860867161814	-0.875340913686996	4.80038533862541	6.6554652630651	8.77060021335221	1.29435187311131	-4.12106920976415	7.72496672234398	90.25	1	2
164	4.62927618922519	2.73770454285929	4.27814062702407	3.80041238554483	1	3.80139748836686	4.71581324267319	5.45915621266161	5.7187214854612	4.96782977253806	6.02124445850097	3.02215898997421	4.20264538216549	2.802314293621	3.11942308459052	4.34297995685377	5.94291998662285	1.0745680313624	5.68676767526301	5.93109979590323	2.32824801578041	7	4.71969235483417	-1.19368671679261	-4.18675296856309	3.76665611911622	3.09241305406114	0.422891142071996	2.21352438163157	-2.16727619339464	6.3471397818799	7.49047224041808	-2.31495223029577	9.44845657019351	3.64546291729129	4.3149580660462	4.23443978446996	1.74740456533755	4.42096973625631	4.31170399687396	5.97397114216159	4.01782460884981	5.68611261689171	6.57057381888017	0.994036544355933	-2.1931151912785	90	1	2
165	5.57533789535613	2.59004592982716	5.61817335993973	1.6523079479263	3.32876058061042	3.37740220666247	2.31115870586791	3.69187763399069	6.15755220241496	4.57309400043938	3.58038548692223	2.65637018133915	5.73867472599711	6.09845283296654	1.77018701215247	2.19215913612306	2.20030900516611	6.8054240972447	5.4038063344558	6.87781104970754	4.93748434438135	5.98334866934383	4.36408892301975	2.16775129291295	1.20672863603461	3.50675041657501	6.91392428701311	1.15545648574716	-0.26062448630773	-2.72536221600868	8.34534350229813	2.25745910361282	1.78569613735763	6.8078127300701	6.37291369035414	-1.90416631877889	6.03506603083123	7.12812299465364	-3.23408836067203	-1.10345264129336	8.48269383533604	-0.545367308476399	3.7234354557778	0.114420318809456	1.12002280630689	10.6531133200501	88.75	1	2
166	1.87936545175002	1.70951201650562	1.14022709467113	5.62588717724134	4.47418206907015	2.5618850108509	2.35861753085905	3.29779692665429	3.58598994939063	7	4.99152055838008	1	5.69462424822291	1	6.18966054959842	7	4.77802105939911	4.16963930506134	1.19729379559958	5.29237279651217	1.11334440413602	4.55107385549166	5.81140619638545	-2.96380273200465	6.71775350735462	-3.78768829041272	1.2534568081214	-0.0699721917396007	2.10064488262856	-1.55267852887709	3.01167001348249	-1.33214705008491	-0.515409294886485	2.53790770909281	-2.216858155168	10.1226169028657	2.25321996462914	7.15821236867256	1.03260872695809	1.19702914038454	1.08252199108242	3.09398683388986	5.49804600884334	4.3736850574332	2.59466448152177	1.9246551404099	73.5	1	2
167	3.21622052377503	4.72031444179719	3.83696347100166	1.36281548909541	1.63588632214364	3.80836325729706	1.14954128238318	5.79578125619361	1.31252500091236	1.75421602683437	4.96064401498099	3.16490341402089	1.48122319521518	4.25783777522304	6.6813979956159	6.98371846251191	1.87354858163007	1.0889509096023	2.75808329138568	2.09729308994811	1	6.63502582242994	6.19173420576518	-1.96132913274841	-1.81222970041448	-0.357340129568122	4.98418793460982	1.40030918011205	2.84292734550358	7.83211995330177	-0.182414331148469	8.03603993446761	-0.0665680120012633	7.85244430024665	-1.18593047398498	9.83292535053009	4.92976380748082	3.91524464718583	7.07685252267297	-4.91716836336692	1.61933984017554	6.72970539071831	4.88926056701236	2.35372712471576	3.10667817856146	1.18598057936219	66.25	1	2
168	6.4357077052902	2.04451419026632	6.57414167662126	2.20413192039671	1.49501998929544	2.69168641604902	3.31234642373264	3.47473852681671	1.96283025890924	4.7375462847516	1.62310639356982	2.03881632546498	4.48553861320457	1.93887658813354	3.67079887672683	3.47208349248273	2.59957444311332	7	5.56648115039029	4.71500253097744	4.28838987880632	6.01175350476335	1	-0.963737990629718	-1.57139156798626	3.73103000035236	4.99238100849816	3.31800707947601	1.01876285808056	-1.99108749828656	0.0803903176391669	-1.99939330936993	-3.36351018980914	8.96896104231203	10.302063719844	7.47479839758151	-1.42514458025487	4.9537102887281	-0.983647086908282	3.61130657931082	-2.75651598424819	1.87089661197128	1.04205933999455	4.79709188738777	3.75569255850872	2.12663434816837	80	1	2
169	6.44839051879365	2.93065843975481	5.5543998857555	1	1.45316171851595	1	2.77486836727487	1.11435120759848	4.5374513343619	4.85274871358172	2.7309528183006	1.67335472753313	4.14522944893112	1	7	1.87013763332368	7	5.15016232528806	4.46069353312601	1	5.17899296304441	5.01003186557282	7	0.850094364468635	-1.65012508476695	3.26561203489737	5.63029396232031	2.41862767900786	5.50534078799778	0.0936719384579185	-2.53253545352971	0.686823276709349	2.84811810710157	8.05483300060004	-0.800431111867035	-0.967656538089899	3.21373228409033	5.39380656618045	1.11609910549969	1.24153823724626	5.31611293630611	11.7546052418035	5.79239519647018	3.56175719420448	0.604020870836243	10.6036697846943	69.75	1	2
170	6.63135886394053	2.25574032061657	4.86699604424011	1.54966276547854	4.83675715529344	7	4.17987863537967	5.98763132799515	7	1.4398890803459	4.99769443252221	1.70626524799514	3.22281967345469	1.24657407247446	1	1.50009717341034	3.03769951693401	3.07980045929684	4.27828077762022	1.96900528374375	2.04882572341857	5.3310396293386	2.50775588106152	-3.71392685827509	3.47826924086682	0.0368818816841637	8.73090095858775	3.49918288260957	1.82659538902818	2.87187761494615	2.91472164387196	3.07676896668662	0.271399154134361	6.52272147524303	-0.012824942022493	5.55670613602029	7.64011600223164	2.82771816925175	-0.20188541053042	-0.498587857493944	2.60528425255717	4.8739437966146	8.60846835232539	0.0267223093171018	-1.18167056505513	-0.133349239935338	55.5	1	2
171	1.23273736485177	3.48662139376472	1	6.03081665455425	2.35434637490196	4.67325126977262	2.49624942646328	5.24362428088837	1.48864622922336	6.79169477640407	3.91846230994346	5.92108779725713	2.6502949586946	2.66436190508042	2.77640389998863	2.0945742189634	4.67802079588927	2.68901516971517	3.99406258992513	5.91932003715541	7	1.48625272623863	5.83523490381315	-11.4212948011198	1.04802632407723	7.16049944270802	-0.920962837376882	1.98439477417248	5.48870162092591	3.37718123558485	5.43474096379102	8.57260317374691	-4.04074814909843	5.37475119680961	4.33918332457722	3.68965587185824	-1.00455137442355	4.64719383405203	4.55533108800402	-1.89248252053939	5.64236124000488	6.01631742030771	4.17585538690214	3.06014560419005	4.68326046481778	8.59286921331258	64.25	1	2
172	3.8345420923762	6.06433215181699	6.55101742800395	1.54230415591166	4.82337512345172	1.36004762781163	6.26309107784653	3.93573190551706	7	2.01050294933305	2.85092621439227	2.99656315851953	6.78073924438757	3.47086496830993	4.78212956335297	2.89900278816344	6.82329465907807	4.44539733239064	4.98902139540921	6.6699021251062	2.46055170004299	5.79265175922886	6.23629819254189	-3.12902105569225	-1.60443477562203	3.00756167593194	9.69240126265663	4.0339828452331	3.04415985308575	-3.20228755500443	3.80717814195189	2.77555877116752	-4.32182532191674	8.03074003733689	4.35276124672694	5.79019813018545	3.02864334807126	6.65233745160383	1.53533220010247	-3.18067355697982	2.58320288060404	5.41910067904589	8.87467377911764	8.47592192270757	4.4993739397417	-0.98663898695065	54	1	2
173	4.31429766671612	3.29209597044308	3.64166355050079	3.18392498213316	6.96142078789904	1	1.34513979800623	4.34500531924508	4.33331450989713	3.44858854330793	1	5.48160141727914	3.3331475003078	6.4962602612119	2.4064934794487	1.38545058305562	3.69475572675051	2.9524229196081	5.2253611805854	5.6794316118646	4.00401859756806	3.3506671131964	2.01086569876762	-4.3474120500499	7.15815210525466	0.0710816898048907	-1.33811914221279	7.72662827339903	4.11495700990673	-3.54489591861178	1.54249749985021	1.58789416693432	0.4076496029739	7.64975035995447	14.1963415115414	4.85298534590341	3.3911499354972	2.75975814715879	3.46817940533	-3.28530917214668	5.08256996321292	6.60189461469961	4.78948223779997	1.68230255688547	1.29379043769044	1.18390622186957	60.75	1	2
174	5.49872347118937	1.52281738828814	7	3.32547459926518	1.36203961262908	2.2852677321223	2.05589172094992	1.34653909195307	4.3439758768416	3.44579961377158	5.78918571748478	1.70627785506664	4.89166429015829	1.72834568641916	4.18590537251836	4.65078663056952	1.37889378958412	4.23688335730945	5.98068576694506	7	1.12709051931201	5.14277119466911	5.59629995861133	-1.57352882787628	-1.25095033594639	3.43354718338911	5.09367189575421	4.04371092935476	0.216092585100293	-1.78386903483244	0.577144329272315	3.96360417444921	-3.14467525916335	8.64657156212811	9.79093891257578	7.02350123468748	3.18148297646517	12.0448302525657	0.86543784723189	-3.23673490863243	4.36511611910859	6.53471297182454	0.815989971551453	3.95334508499559	1.66158990539283	9.0705045428436	78.5	1	2
175	5.03955428317043	2.17280418277636	6.91870309098114	6.27218707318987	5.27740469165306	3.92424852578586	2.12765361564014	3.05598851797261	6.02128509720148	4.5352993334185	2.56002049169383	3.27033595161517	6.31984257199596	3.57523609609152	4.48027445581634	2.21201569809867	6.78171232843145	6.28909444529604	1.18160752542604	6.94400087860112	5.82747073487873	5.0462392293416	4.13827294551718	3.5342348207762	4.50291635814504	0.067480695279587	7.51413998838116	1.74204537580849	1.05006679729343	-2.23272059162581	-3.12196250902958	-1.90997476856909	2.69482935144238	5.45865547778289	-1.47546711388507	5.23004943643445	2.85031416300436	1.82586226086558	11.7072239244126	1.1311378667176	10.8187161287782	5.29452660066359	8.71724092505235	3.18409627712137	0.927550054054227	6.2183738132632	70.25	1	2
176	6.03805617863256	2.23031558110846	4.54159937421945	2.06325616265715	4.92062671495409	6.93668330162885	6.80908072091619	4.44366363167996	5.29532623002882	1.76444898147966	6.69146628969216	7	6.50611812521227	1.11819446737506	6.47026605830913	6.81742149391312	3.33011655573243	3.04378269252131	5.32955068688551	5.47309443237489	5.61253044374402	1	6.07095876640144	-2.4918878917084	-3.02708890947052	2.13831277095154	3.0854801358332	1.66658648491895	0.137944869379267	0.599452958069829	2.58180955137671	9.69854938607985	1.8348969931227	9.58631936362649	6.00310191784314	0.696721894061194	2.54230227003641	3.84623750857579	13.9751014596055	5.85050341656728	2.20086688519201	5.98550438927417	6.17828931886435	9.42891729344779	0.133751177426384	1.92207067613	58	1	2
177	6.65168508826399	5.00017230796634	2.37827941811529	2.14648540898146	3.56097207847158	3.87824124501087	3.29678886726847	6.26261922939175	6.25735178853255	3.56989716578921	5.16385801609541	3.98433202943938	1.88701212399126	2.89855774157562	1.28338094519523	5.82841812178613	1.14549123438321	3.44428755656019	7	4.13447171463595	6.70491313247667	2.91972103321868	5.93321458264676	-6.04649609671371	-2.1292743712363	6.05157944063407	4.31549610793734	4.25951066417238	-0.502169853908421	-2.69804810812582	2.81413542080532	7.14846859271324	1.76892824650008	0.764259046966355	6.02145224677064	3.01798201397243	1.37394048536809	5.88419551442884	-1.59009574696445	1.42515204920073	-1.21614667099315	3.14263700142926	1.1708000842928	5.39717817780881	-3.50078450165853	8.93327197550418	75.75	1	2
178	7	2.05574163156346	7	3.89502467234951	2.39352115459063	4.12544263150039	6.98893248344824	3.26549117169862	5.48835337736061	2.75694978317424	1	7	1.03795012026634	1.74310577592191	4.95617906712706	3.93040729346569	3.66741868126323	1.31359459323679	2.06284267658213	5.60695577154601	5.14914480638726	3.71889543634195	2.72620395597146	1.25432719940998	5.95285173291423	1.69717784014916	7.49307091402649	-0.438622223503447	1.85167117078372	-3.00499529320846	-3.1810721513089	4.81598257165522	1.83810189653821	2.15983995695192	4.32684312116287	5.77132719020747	3.38525648710086	5.84253990448004	-0.649338845780035	5.27021610165565	2.69455591919196	5.96465968340254	6.00033147357157	5.94237902852118	2.30282950959183	3.04715708079996	80.5	1	2
179	5.56888808628675	3.59734577263897	4.01441832018721	3.4346656330212	3.78837013127991	5.18022243213243	1.13366703038398	7	5.53369980398141	3.2390370858509	7	4.43719629599212	3.46978895502003	1	3.76597744357266	5.36761378085208	1.79321457270374	2.95009698918356	1.89508138079254	4.4476737348172	3.84595837427464	4.96477272665869	4.83058210802207	-6.44039532221325	-2.55559754145264	4.46460004290102	5.26927425797123	4.3953977221637	2.25889369860015	-0.367044108024754	3.62480360725069	-0.717439280879687	1.02693243747027	3.78811321396345	8.05078963782824	12.9687615760312	2.60500402651667	8.70462866873722	2.09910882939326	4.45936546320289	3.12485238217852	5.15522452182165	5.42674622181552	3.26277018022601	3.79892133846645	0.118254575709332	83.25	1	2
180	2.75822687593806	6.06331490082996	4.82880337221438	2.16797812635291	4.85303029707559	1.55349159999051	1.32544596681684	2.40829712703908	6.36148336769491	6.28569082129997	6.75488601068608	2.70295990368609	3.74500841499937	1	2.15394670105073	6.26581304772959	1.98243200543736	6.96781072037245	2.13291015890046	1.41569938027992	2.07710119232632	4.7649810914857	1	-4.47861701572242	-2.71962342676998	1.28448684992664	9.35534707636282	3.85461086533239	2.0801570830391	0.846366637943557	6.99159801127267	1.40285400077174	0.702320364254057	9.79024145952459	12.4159787861052	3.82540630331734	3.0689658062154	4.42419748839531	0.0234849134525775	1.92394089080731	1.01795664620918	5.80195534297893	7.48880693851085	7.06760362162468	-0.739084161177107	-1.01118646630441	78	1	2
181	6.47973560445676	1.88997071516042	6.41018310184343	1	3.88157407756848	6.6378231834059	6.47556182133694	2.98342664182198	1.13765205592822	3.12670317377582	1.30997977166045	1.14290572074135	4.53152758848579	4.64223679971265	1.86746891072967	2.61173112514567	3.83404171017951	2.95794661414997	1.19868098803706	6.92153018421772	1	6.86070708609968	5.56507014344511	-3.09110161878752	3.45175135092813	0.414679201480483	6.33543986182695	4.64352957164658	1.81122264673246	1.97132734362305	5.08190781086066	2.3579349156079	1.48116152432446	-0.0383932112999739	7.73645605029568	7.35538454352309	-1.34421214019051	1.6472062083365	0.645113075900429	4.40162120471595	0.57728150179029	8.9006660524779	0.132981017521864	2.88777476730479	-2.254382909507	1.28028900088319	86.75	1	2
182	4.08341627226982	2.23112610438028	6.69844899640832	7	3.60291285099228	3.67768169840526	6.10185096769913	2.5182018048766	6.10283894281106	4.33134733749021	1	3.71904815024077	5.39353963759686	2.92838664370385	1.85627975135112	1.62826317032554	5.60479499569634	2.49583637841362	2.00474937430173	3.57391448364635	6.61528191986398	2.58931502709392	5.02501348105995	-0.159134222277327	8.12818100956389	1.85441458759139	7.91228750981068	0.662341313403261	-1.67762766311233	-2.82446233509509	-0.98918715207196	0.748051879648926	-1.10639991661049	3.60554742491098	-4.75170224659207	-1.71989441792075	6.73333897556703	5.13030171325535	-0.83931419917679	6.31873279156931	1.76408976423946	5.24970438891847	11.8031311059086	7.68101959678654	1.3092656148607	-0.253881022171261	91.5	1	2
183	2.77829890395691	2.27338448792171	1	6.07279308019531	1.55335799861237	5.4001280709515	3.49369802720023	5.47087647731192	4.62807403262248	2.33673412477538	4.93810290742766	2.40836532565758	3.15096735951484	3.55080751733837	1.4022404313784	2.58899771322999	3.80017083195675	6.75182139860492	4.89207996530506	1.78235682318011	1.45915381187194	1.35929041515216	6.22575845393689	-12.2315013930248	2.88263483243309	8.36951732151168	-0.598710224122774	2.81808684785629	3.98269263731854	-2.95439415890448	5.00486060122207	8.35050621279781	-2.82534557079522	-1.89776423762514	5.12282648793072	4.06043407965992	-1.44154143178933	3.90667737425475	1.97057550435343	-1.83115103038973	6.73707950969456	5.82422412691802	4.73774859597803	4.58478551573566	2.03782784922439	8.19385042132162	56.25	1	2
184	6.82517946119128	1.77124022017272	5.45148392861816	5.8483137043938	3.87059983030419	2.35921717765355	6.5884567453246	3.23667594566777	2.1256656387559	1.58958072257577	1.40188974297484	2.31695165396996	2.29120299941107	3.43101700618779	2.96351183888867	6.48445613304932	4.49589657316141	2.78809115841499	1.38941499036669	4.15751636348448	2.36758996686818	3.67978536367809	4.14818160061087	1.09945571832478	7.55499873463749	2.80282296633208	6.69205978221012	2.92897801522356	1.73145770088911	-2.74872378195847	-0.431582488033004	-0.632048905667597	0.855348689302158	6.9324157859017	8.11344158049707	1.79285462278431	4.73069916364667	-0.946899850753823	0.125227948528371	2.48376891824528	1.14499879060489	3.07801239334817	7.21268835167747	3.64978720586124	3.69616275312857	9.86203261354279	55	1	2
185	2.84758652372612	5.25433111650329	3.4951738795207	1.78533022785814	2.80314414698636	6.93742832665442	4.29416894302443	3.10162918802606	4.46011130241593	4.58192031736762	7	1	6.21433898783085	2.99444951129062	6.32996853238574	1	6.18468763568367	5.96479372725931	5.78224635671133	6.66042079976375	5.71908115046543	6.0856294774793	6.91248563156821	-5.10701782830406	7.89068174521455	-1.55736579267513	-2.98492967740251	1.6340606894137	-0.0556016425227348	-3.68370928873281	0.987781355194627	7.12794194539523	-1.2164496916368	8.56232082613416	-1.19947569205379	6.29881758053927	6.07749456146772	-0.0265406858598787	1.36480482901364	-7.46738229572901	6.10607726694288	4.42371609509457	3.2191711232839	2.28985641467314	5.54743341744196	9.07163097244094	82.75	1	2
186	6.11948473031657	4.86941991509055	5.65454629262213	1	6.71494637491185	1.74546792819166	7	2.62283283921042	2.54061727520597	2.79827736310721	2.66896240599247	1.38100750942351	4.03887448679202	2.2602307767913	2.70519663174121	6.3837026871411	4.58923591569373	5.71460344042304	1	4.14119545962923	1.72589679080474	2.10965020825321	3.45346590788942	-5.50919588333094	-0.633498054308354	1.10699333293031	8.08740404857451	-0.524137424288092	0.687839278442158	-0.647408067418679	-0.552956837675754	0.334825465379685	2.02733190661555	10.9095155298804	8.92321396923587	7.32954780895385	4.08509825167162	7.85739782841164	0.901840767510274	-2.91524863412516	5.02942388003969	5.79221127581901	7.7519072789364	1.80550558359354	0.303620108198351	8.20137780943949	80.5	1	2
187	5.55544926839008	1.72218412124439	7	6.58379831127898	1.35909634874593	1.50534412642061	5.28755803861862	1.65007829232513	7	2.0003116057821	6.74045115961166	2.40542278888287	4.56368167708963	2.40543223819835	3.2122797671182	5.64373174895578	2.26355734873627	4.17006872177911	3.32444194450238	5.1960622308151	4.79253966968409	4.70207282510748	5.25875636649356	0.354433230477995	7.27172051673805	2.49373588309309	7.86184425355185	-0.0131662928111875	1.14882911025199	-3.02849834987049	-3.04031934421187	8.90055661480579	2.17304178364774	4.4605503391101	8.34182220891628	-1.18855780892366	2.18066433546243	2.84500486122877	1.14113682422344	2.80337900350031	6.17474383875974	1.69284194186363	1.19090307622204	1.9806561435424	0.889530920200994	9.76863769359712	69.25	1	2
188	5.78487622422076	1.36485397149226	6.77186137226327	3.31274439303471	1.98752237677533	1	7	2.57126389931469	5.24175278683235	1.25080829855264	1.12663961796832	5.93262289489754	5.91017112331254	2.36978908064527	2.7620848112893	4.31181200669422	3.20755969520661	7	1.52110664205937	4.66271707336375	4.1332949758397	4.79980827355762	7	1.38062162154785	5.37010695803287	2.55444043785061	8.18100146805694	-0.552440196212031	2.57556420030007	-3.3845126737624	-3.04517072809047	4.47757106907732	1.23700036855913	9.43830887479733	3.97889025598625	14.6765693963149	6.25274122472269	5.37580709371332	1.8595251105461	5.96022082886617	2.21237432793467	6.53852764843577	6.18253602839835	6.2824373402823	-4.18007790414656	3.94203858937406	99	1	2
189	7	1.37067833629629	4.33586128700988	5.2139313028374	3.5683412939419	5.63626961756504	2.63534932529776	5.09575239046969	4.5305425288176	2.32433350010441	6.33515016683401	2.77333290633719	1.2045495032556	1.31610062447316	1.55324118336213	5.8399749791886	3.36306607396815	3.5014687087555	3.95067997782164	7	5.48942387170179	1.68191067692937	6.59940719789194	0.400899460342865	10.3370268084575	2.06435065926368	11.4772793610433	1.00056195013402	3.72835266463545	-1.96563270367078	2.68864103020761	2.340840716109	3.1856180465517	14.5722580632504	-5.170960619696	6.67310337804208	3.96473861067333	4.04745278038999	0.110743512664465	-1.14414134705844	-1.12452507484515	4.67957901614437	2.40127782406968	-0.0687725019292222	-2.59762507786124	5.82262550161562	69.75	1	2
190	3.94995982173682	6.49927176835305	5.66825557694882	1.36757039488106	4.74746597742901	4.4128649459613	6.03664424650645	6.34608488596994	6.79176785398329	2.0626510332765	1.27280269423359	1.21766854083385	3.39254820545714	1	2.19047710878474	3.33535345991749	5.2993618593297	1.57821719894859	5.40017793953912	6.36324430212734	1.27975755705041	1.86911939851144	3.20726664574287	-2.91949741491136	-5.32908366840786	1.76031934327163	7.96683989753561	4.89990323624661	5.63358431275351	-0.915048694364098	1.76679921954713	0.563875907138477	-3.10938683071593	5.61100149556668	-3.45439589878221	4.14235404012568	2.54109652800419	8.9206131182679	3.37207419256961	0.0310215289382017	0.123906576487495	-1.62114655422024	6.05082460153285	9.09783842829414	1.66661194266009	11.1377870103545	59.5	1	2
191	2.55852103613664	4.63466157556054	4.64803515805207	1.33385214467296	4.13829336704206	1	3.2232757566915	2.32372694554935	1.06860627311706	4.12789421456567	4.83757568630166	2.42781931263532	6.50947164029538	1	2.06919961678694	4.32749524216278	1.20013972667483	1	5.61810421092801	7	2.70024212884439	5.19026722942889	3.19164549033475	-3.36202725111711	-0.666321129412219	2.37209730744768	8.15048564707877	2.91547267867076	1.38944647679052	1.51884213065615	4.72617425235145	1.81247115204802	9.18293532418351	6.92415859666434	9.28295929741789	0.00786520333020996	2.42188291185117	5.38576434169413	-3.62709841756143	-4.25128032413959	4.04170576793165	4.92216977982813	8.87353273555774	5.56760700537713	2.9161987964677	2.28731016799042	70.25	1	2
192	4.93115442809399	3.30254755513018	5.80655033495694	1	1.41966187898346	3.85606386487894	7	2.82629713066251	4.20830683382464	5.18145172265281	2.31972550920652	5.02507171859922	6.02415125089203	3.49165566351722	3.43003770812324	3.66568007047335	2.08333000093681	2.17580794619211	5.45591751120505	4.70215247843781	7	4.68040867360198	2.22789983218592	-3.84770598445642	-2.67127976117047	1.89080822304557	3.76413780596079	-0.195356103991971	1.10695221385269	2.03748619363614	3.02395657687459	-1.08968870454669	0.843252715216244	9.30859463686899	8.34599525740599	-0.543392909258832	0.99130558598249	5.84783129983154	5.87111493187819	-3.37779084474268	-2.64980811705444	6.52479365393562	2.78919049265351	3.1114791572877	1.16439524807552	0.0734200618225109	65	1	2
193	7	4.93470083419956	6.56052753807897	2.06528420716428	2.95213992273069	3.14223644091098	4.9124132382664	2.83846700765121	5.34142279983215	5.15867529282615	6.58435238319424	1.65629629000294	2.25210488137745	1.76334255145134	5.84072676258299	3.40617069923612	3.71637561729774	1.30281383924723	5.37789378850278	5.29193645730452	6.67578287637294	1.96099348023918	6.728536801837	-3.37494299748805	-1.18898002878429	4.65121287547096	4.35948119353924	3.34530252084233	3.12331593535127	3.42196684530136	0.0405389334683773	6.90453310840945	-3.71473662626515	-0.942076480506664	5.47307034288923	-0.208261446399529	-4.77431715141658	10.4819210694994	-2.81811047048202	4.61316051659844	5.18916433090833	6.3052171202974	5.27743877290445	6.29273681827982	-1.10901103214573	9.84675947131982	82.75	1	2
194	1.5950925058287	1.2008019759136	1	5.70210486977829	4.69968622823494	2.66874867437767	3.01417518517593	2.86537143970649	4.69583665126584	7	6.21551139036861	1.9048724257903	6.28783778645694	1.45998810284108	6.46857128644579	6.84288859934368	4.14294507901323	4.92251983506353	2.27914201911382	5.65650336961708	1.3189521731374	4.16574057942148	6.22149628594895	-3.53056747011891	6.39441485936944	-5.10427395881087	1.57526966523125	0.27205888322197	0.929922275545375	-1.81224870400345	-2.77469749441058	-0.193593478858192	-1.0958785505529	2.54842123345384	-2.72347523849783	10.6148925273879	3.78663629680691	1.35080606844068	0.544594386529403	1.95109766641296	2.6388113053673	-1.00491533393501	6.69458245187998	4.51141070901344	1.9306272679136	2.75381286063078	61.5	1	2
195	7	3.96678946879186	5.66218714904448	1.29281478380399	2.2122365438387	7	4.84659876116392	6.10344438771411	4.7214367547913	5.42268669718784	2.79684038662464	2.0435592600967	2.79870611558792	1	2.90318144697164	1.06666902847969	3.69619298008955	6.536970431879	5.95687654339869	5.14094856483381	4.94608801194096	2.30159473277431	6.26363670728778	-3.3208109816374	-0.191055117387182	3.86123765137735	5.58263904636442	4.06219434292457	3.26208458004729	3.32399461173258	-0.574343603760016	1.82101048744821	-0.49146892908057	-0.891182229514607	11.3791732975817	-0.0856740195309528	4.22751900177568	5.46894414270323	-1.97344534900373	3.50411873084475	-0.467929102738387	9.04532206129026	4.68826318043976	3.73470051441386	-0.808904458386101	10.2465204767329	70.25	1	2
196	4.20135755830117	1	6.70833095365912	7	3.84551832935754	3.7809196501328	7	2.15072812890418	6.48857393810702	2.32718186859134	1	1	5.09244286406421	1.14514328368258	5.5245989008162	5.49351040835289	4.13511308276626	3.6637896467604	2.35048942186748	5.9088005429454	5.97325757118418	4.02280941743567	6.34077651531822	1.11041095106444	8.07911387671905	2.21962288622923	7.18816600981044	1.0105423958572	-1.61009752318293	-3.44886064252001	-3.18937142557306	-0.369319568691897	-1.19917090734316	2.45504661175558	4.34201134272075	-3.44434486999071	7.26337542583126	5.69646765685728	-1.76903176255638	4.35203878126093	2.08431175672212	6.90877071830538	4.44492083307049	8.23362201722379	0.824648559383814	8.19671806982978	77	1	2
197	2.67498143900186	4.30293922417799	5.36277874118561	1.4437774062159	4.84573292938617	1.08981297672878	4.16115299169335	7	1.42275607126091	3.55422695274844	1.02304884406948	1	6.51406244735139	1	2.05472948272926	3.9990041208726	6.08414526619802	1	4.44246006412618	4.50489167979002	3.23130633913811	5.31962683247781	1.2155561056827	-3.38108746844411	-0.510353526807661	1.97168390483128	8.54462662808273	2.94633999954756	1.73156946906481	5.72478586222358	5.77125489286835	-0.0604030632020469	9.42336565092242	4.14828323839712	6.65941585260381	-0.57080862023405	3.65090294314364	8.25948618957973	2.66181898287639	-4.21377447210112	3.57618454475264	9.28522059539457	3.7158412397435	5.48167491250843	7.25234794859668	1.65574728918156	80.75	1	2
198	5.86111905724745	3.608062577911	5.24250175487883	2.83439854188965	2.81724013782781	3.36611260801414	6.11579672070823	4.92878244415214	2.34645293620997	1.83416802099126	1.93519473055643	3.16779266708791	4.61321452513218	3.73684274535557	5.52067142994809	1.74047799442287	6.50508186343392	5.55120126365935	5.00252014677984	7	3.04193478450497	7	3.00023193318001	0.80571064326865	-0.636837562363776	4.68365351896175	3.00717031649597	2.6224864402036	-5.15773179648287	4.40246912653831	6.14216182210129	6.32690264922999	1.79276718922299	2.44723889156976	2.40543257087113	5.10200281305152	4.91594113394067	7.05836958215075	5.06478870104557	3.26215780506606	8.53539417277107	5.28100620848222	7.90270642887507	0.62537813436744	4.54530407167448	-2.07562151917554	68.5	1	2
[truncated: 5 more columns]
