# Supplementary material for: How Are Mate Preferences Linked with Actual Mate Selection? Tests of Mate Preference Integration Algorithms Using Computer Simulations and Actual Mating Couples
Source: PLoS One. 2016 Jun 8;11(6):e0156078. doi: 10.1371/journal.pone.0156078 (PMC4898694; doi:10.1371/journal.pone.0156078)
Supplement: S1 Data — Newlywed couple and agent-based model data analyzed in Study 2. (ZIP) [file pone.0156078.s001.zip › S9/Aspiration Model Data/Aspiration Couple Population 01162016 003336.csv]

	trait1	trait2	trait3	trait4	trait5	trait6	trait7	trait8	trait9	trait10	trait11	trait12	trait13	trait14	trait15	trait16	trait17	trait18	trait19	trait20	trait21	trait22	trait23	preference1	preference2	preference3	preference4	preference5	preference6	preference7	preference8	preference9	preference10	preference11	preference12	preference13	preference14	preference15	preference16	preference17	preference18	preference19	preference20	preference21	preference22	preference23	fitpoints	sex	algorithm
1	6.6716697074554	3.09039932867653	2.92710741317789	7	1	1.37897419186635	3.53617528365859	2.63772575801003	3.43825207327119	1.58267597626343	7	4.96289284199763	5.4884446590788	4.10047478902352	1.5567562610282	5.28742263578516	6.27568109634328	5.45674733134207	6.22203193605567	3.35538657603458	1	1.6276625094154	2.27198442384459	12.17258024874	1.13759612308408	4.44478477963998	7.69959357368957	16.1758940851693	3.32531468183237	1.85667303392231	-3.08866622792988	2.65777597754735	3.82928129277762	2.68197309469483	11.0217191538559	2.9361319250597	7.62915265205404	-0.199373855294791	3.7835145566316	-1.36312883571329	6.50636505924504	-1.35453176400073	2.29477365109242	4.38905992823407	2.59112858523673	4.9671501747725	85	0	2
2	3.34548256208046	1.14551168354917	1.81479151347275	6.87965945800374	1.92630101101287	1.95899371843149	5.68764691237876	4.94349447285881	3.96507262973565	4.62598748144953	2.26461370748796	6.72256781589996	7	6.15202435974757	2.46340878354503	1	6.90662605816606	3.06522499393249	7	1.76433572042727	5.42182147824832	6.86092758930876	1	11.0906653104657	2.32866292488269	2.49325675359563	8.19588324088691	12.524292594291	7.39513239926317	3.65836981534245	0.247550079151265	1.95809055616707	2.82647973150265	0.28006783853183	-1.80638858387723	6.48834051278882	4.16228085003001	7.74625790755821	3.04416253240039	4.41123323640931	-6.23316936450146	-1.80279232756153	5.44140862424584	6.96645689720453	3.87011940592637	6.52683663190825	102.75	0	2
3	3.30918847024796	1.79015065872873	1	5.37925937636545	4.09986915614421	2.77286263268659	7	1.50358003285631	6.51731771703782	1.86625207205843	4.05037273778264	3.54785414341407	3.67503854797677	2.84057164478711	2.02660673080467	6.84463435616716	1.86175230992079	4.00049598076108	5.40451855550776	1	3.52092281581	5.66553643345909	5.13307308607717	13.758530141116	0.709602920186204	3.06077247220376	6.37596835059312	9.54241648390333	12.7186802781645	3.98561657301154	2.29949942982777	0.461025173591948	8.06955479980711	4.12231300047485	3.97364449147899	1.68226515266033	6.40968650707727	1.5957166944885	3.48296760576586	-2.22889701044619	-1.83451680928921	3.38853237848577	4.73341826415562	-3.42212000663301	4.02382991549312	3.7547144735628	75.5	0	2
4	3.90746632873121	1.23775865022171	1.46510446890379	5.32520441525209	2.45312790257812	2.33383065373984	2.3726106322519	3.92194429423475	5.52321052755671	3.87709420404712	2.61428546574528	5.5878318029121	3.973360618709	1.91872044221606	2.73768986070229	2.30599082578088	6.70372249690326	2.72488111873399	6.48162889617976	1.74898041753489	5.69250437049092	6.73778383712468	1.87214519791854	12.1864642377367	2.22699152897977	3.73787996964422	8.60754042918692	13.045842613815	3.78346119100554	3.45576852136636	1.83030682323135	0.414541906734702	5.56783984772548	3.50704836091575	-2.83033114207877	7.5020620630258	3.80162418186885	8.08358912595951	2.7867990243671	7.85797327244146	7.18999078754406	-1.62968281626592	5.92041251394689	0.0387450337525999	0.705178633081318	6.33296551754272	107.25	0	2
5	4.0834124707261	1.80469991735046	1.74006101580323	7	4.99527241106688	6.06148569401964	1.18330803135428	2.77031293115523	7	4.38118320781143	1	5.54443912526306	4.24316435506273	4.59805430054609	2.16258812756153	1.70731283391902	5.4143036814044	3.63745169134346	1.94626655881505	7	3.48855802658766	1.65470493595144	5.03397394610913	12.2001023743228	4.33774715982276	4.70062201664608	10.2588232303573	13.5940271697478	4.16693057733569	0.883812259639309	2.37984249224999	10.1107739877585	11.8089347640186	6.73555856555111	8.0042308474337	-1.08403959189313	7.55033380212687	-1.44637243757114	-0.121213098940614	4.79626827914284	-3.64228847936947	0.39811699417213	1.27788662817447	1.31826219754977	-1.26959075207855	2.73711355545033	90	0	2
6	6.27819850568267	1	3.79535844460774	5.00510884948911	2.12515106942588	1.75246880913078	6.57719801150165	1	2.11620831027657	1	3.40318213411176	3.7811777829187	2.2444699060584	1.32673037552314	6.29342790690687	6.73488818471496	5.18446062111477	5.30429861637305	3.06216679607314	6.19610626610767	1	4.2923048934977	1.10499338389586	10.9090227182803	5.72449293330288	5.25559041643017	11.9562412045799	13.8956615722244	11.505289652835	3.67757349200454	5.78683188102623	3.36759713410892	1.84421634836684	6.72665504950714	9.83349450863674	-2.08317928423725	0.947652261064836	1.79099883584967	2.40520194952466	3.93453536412399	-0.970500639745304	-2.77139682490059	1.13425793016755	1.38123453645582	-1.68827722807802	4.91965695299974	81.75	0	2
7	3.70468791505417	1.15689486452787	1.25607636283564	6.73328382211374	3.38623451448327	4.3401405713274	4.50381906033034	1.4140332341386	6.16478899665787	6.2990220156121	4.98549210780655	5.91630537977984	6.30516632068935	1	1.54849521767449	6.59401615387923	5.06560892236189	1	2.83821015039144	5.59120386749354	5.11165933888273	1.99857141341146	3.61889711422719	12.1422049880027	4.5953821674293	6.38178357345022	7.52784874045416	16.907043465453	1.02007704794676	-1.15706751928565	6.2925996591255	0.597159809169008	10.2028851960779	-4.25640112844574	5.96439691237178	4.34364453958661	4.02086408691574	-0.317061702566487	4.96520272772177	6.06809440967718	2.28808110772359	-3.18654398179461	3.83232731629186	5.60698028372984	-2.26288745300874	4.7527778281801	98.5	0	2
8	1	3.91966601857363	4.55116310361486	3.87386808822203	6.30409677029506	5.13991054252411	7	2.66422735592443	1.53760250250874	3.20070517801109	5.00080648452647	2.91471507214797	5.47801897803532	5.28313563801316	1.72110574279783	2.39350762103837	3.70609949923771	2.55223429515365	2.38150426450822	5.81794727516356	4.34083177400586	6.60645436026335	3.14227864303793	11.8683504309272	-1.48353060662713	5.85717134928108	5.05483957380117	7.18821072514074	-0.577885094659442	2.10148936109593	2.42542010179549	3.36319389358	-2.76353510738599	0.391290788115116	8.59428569205386	1.20598030670808	1.43636213859	0.746549285833624	-2.73745429962631	6.64209931587548	4.57070097734285	7.43769773209269	5.27826322188612	-2.79791732608891	4.13603386337719	2.89090547200235	99.25	0	2
9	2.43511378236959	6.43062234350464	5.9816530869884	5.0395892421371	2.28342780605125	5.67625543664904	6.03229752492371	3.28833171816758	3.26679480078127	5.61603711158711	4.52287640278296	1.71960760648621	6.05866959820143	3.44716454580756	2.628657515273	3.09423965258167	2.63924475876427	7	4.00337356966142	5.69316559726745	6.78132873855416	2.06376013587612	2.39050216943531	15.0657780453331	0.817606069840831	2.89204824750077	2.96367975357755	7.7386617040643	8.2151056515074	-1.87713669148039	3.04408517012853	-0.722328777809675	1.91106396276595	-1.91193785346033	4.98256083492685	8.6394115098632	2.16357276812075	-5.65728968984782	4.60561149296726	7.11505516297833	9.67648108759862	-2.81019167187775	4.01034584378613	2.28422315406215	-2.50111547987343	7.75064401240112	90	0	2
10	2.95078953217393	1.36467804991403	1.52812490117488	6.47417859987415	2.87610888853294	3.89515339270139	5.16083435649364	3.59124175312675	5.82682886710617	4.68324515128159	5.42593045032454	1.04155466152102	7	7	3.10865486984673	2.9845418758987	5.97863308159967	2.96156206542919	6.47750152259699	2.29680879504019	5.65569288237698	7	1	11.0583764216056	2.10696623459554	3.02197404568909	8.4839846905837	12.5584184589775	7.1362411553791	0.278443479459977	6.4577940735981	6.28391963886433	5.5335010435319	2.60497674803714	-0.663771864040929	7.0531258251605	3.77469841375081	7.99595898949991	2.27609759498608	8.03974209173599	7.44253036775359	-1.57142105391062	3.74224522426213	6.11471611267377	1.14380448492456	9.75981885313193	111.75	0	2
11	1	2.33410910388349	2.01787262904009	2.08952372945176	4.26555479158516	6.8895965666201	1.06416636355802	4.00120272092603	2.29503022777506	2.2590357789309	1.61717643603143	1.77679587771422	5.06307636202975	3.99178817855103	3.10887117179247	7	6.03835182327436	3.15192491986318	5.87812037447349	6.84629108397936	5.01217510107462	5.7711884059592	5.55548705029351	13.7098781508834	-2.95208237715932	4.50397962430709	4.08940924546145	4.40550738842971	5.66938025057076	0.73854390403911	3.29882968871518	4.99550383059776	7.96455034858196	7.80087402692098	8.52631438691529	2.18986367422297	-0.0591009932384278	-0.50166505130199	3.98947659355215	7.28235119652132	8.2221888303006	4.58786653311592	1.72088995891176	-0.84772169401616	-0.557909451148586	-2.59216035237211	99.5	0	2
12	5.89928921795242	1.12735588709649	1.5875748367429	5.63904740928137	4.38890414372897	5.9227311343739	5.12037002231556	1	5.60909345479487	1.46519444248294	1.21715167658877	2.27080891914569	6.45702146438583	1.57704409613215	1	5.59650364053699	6.76419724789197	6.50247640074509	3.07031583144159	3.14812566984486	4.40726465746778	6.43648089074595	6.87598931054565	10.931538042845	3.95426956224429	4.24197106913308	7.83199752434902	18.1171705644772	2.80962849922329	3.76004622850752	7.20807923664287	4.47895164262046	2.38081653479751	2.5770433012944	0.333718166659166	1.03608776288345	4.80547795659513	0.773524829085443	2.20790664649065	4.47943326491693	4.9056324656841	3.48049579928798	3.34235608817337	6.21654451981109	4.0698936148042	4.97396822340747	93.25	0	2
13	3.58418105089893	2.99037594020471	2.39368448242601	6.24924621589007	2.0170150079827	7	1.54866708980239	2.97872443449441	5.13121593054272	1	4.08906330987706	5.60955536008789	3.26619751508349	4.02083177365127	5.93487041695184	6.01706424714148	7	2.44027074209083	5.97439707001005	3.01018430541874	5.71341758827105	5.28747056842045	5.70488419624926	11.7841858102902	3.11682444591038	2.19080030128679	7.81276809250318	11.1307151295592	8.36143852109482	3.21293319072099	6.01890782160937	8.50366856485824	2.87394076507351	0.0946248691909559	5.88723709768493	6.33536856933405	8.2517454035153	7.07747035050627	-0.823300376422155	4.73732485497362	-6.54297189149127	2.46559610711938	6.70931955877265	2.83048938802324	-1.82052241532186	4.09209165527046	85	0	2
14	2.83743491662458	4.83500179632705	5.68822085960928	4.0152785362416	6.91297881020643	1.56488848084335	6.62929371563281	1.67145430863918	1.51949538701196	6.07209010853372	4.97631480408559	3.43952147242129	4.11370835663423	1.19691846728998	6.47882135458853	1.85061315647398	2.31438286037115	2.07830876434788	1	6.18550075846805	7	6.31874674300856	4.59819986590295	9.57518608321216	1.19033026273793	1.54079562800786	9.79041364471859	9.50369430140891	9.18019717083985	-1.60190094300986	3.4860880390766	2.73193734135658	-3.61706394400816	1.83233143399714	-1.90423506397708	4.67313022664035	1.53432979708743	-1.66705246627487	2.38626731727558	8.91103936951071	5.11542458155698	3.55617998047411	1.96033226075062	4.99731335120271	2.15535861971465	-0.0676229960806009	79.75	0	2
15	5.66989771369241	1.00285096178427	4.14984641052146	5.5496718370739	1.87102010311483	1.88824847881998	1.32210021252189	1.64763033186098	1.00901062786289	6.85351605601467	7	1.7792803129637	6.57487231261427	2.16601764730721	6.11705982023787	2.92185558148655	1.81505207411166	6.06755174623847	2.74315967789962	6.25677454203321	2.57266879300771	5.01377437775738	1	9.84792472380397	6.95612977990589	5.41416770783331	11.1207019288306	13.5077828242946	5.81796397923715	2.90284771422298	2.51871322954082	3.77890495012864	3.48706479221913	-1.19606779145541	10.0365545726056	-0.74020524080799	1.58471308163756	1.76480491168046	3.74804591959256	5.02709815925526	-1.64721756387686	-1.72293023197004	2.23298862392595	0.25215416286849	-2.03340514210868	4.07860080548	88.5	0	2
16	1.66089419778217	6.82047720104529	1	2.6261065592799	4.88331841726336	1	6.23065961781444	3.07199440473358	6.46383395090341	3.05452414092811	2.34560177266503	3.90186007372068	5.86576301853948	2.01474412078185	3.11973315995955	1	3.22234878420876	2.26229953452306	4.25325075449183	6.03616153587003	3.4026149222387	5.0987409746015	4.39875039199324	9.81461886096255	-1.55476899224713	1.80631841915959	0.277344586188136	1.94472674640615	8.87783675045565	1.98090610496315	6.60184455091325	5.89511054609579	11.8977684425874	10.402785009628	8.16463742493365	4.00249715389244	1.2732714655887	0.27936814305907	4.90021268057402	-2.35122685411551	4.08631894803599	3.74006086814001	3.256734183841	0.0219459810258469	-2.65185668479593	1.31331249434724	91.25	0	2
17	2.18312583707726	4.10795213339318	1.88901256470204	5.25502580651853	4.72051259154437	4.09146356544708	7	3.73350066469146	4.3124949183011	1.44731403210532	1.83416428173908	3.25902632771518	6.83491538283423	1.35062037561319	3.76080012839585	3.20330103302903	6.7640706846341	1.6963988595295	6.05219364212303	5.36174844998138	7	1	4.33910707574505	12.3398275664195	3.55806479117613	4.0047811647472	8.27086595757767	14.6896042733471	4.38138811671163	-0.240975347718767	4.26882351857289	3.29161308812415	5.59760754941548	-0.437545886910546	1.36062411579923	4.15784973326197	3.57912111360355	2.25561311878538	3.80836430971351	-0.316182305387955	-3.92340648516979	2.69106393030759	4.87483374600394	3.46969160491005	-3.68290637300221	8.21365670874524	104	0	2
18	1	2.6766864646229	2.78987160089146	6.68982073328098	2.77427472080127	6.78804368282099	6.07840053603657	6.03692666909579	3.7856395049372	2.23809309081303	1.470562077315	2.59922434322921	4.57555036021793	1.89845217927768	1.3416875936229	2.65095211073502	5.09049946780895	3.18179607083523	3.29132106529063	1.52055071574757	4.30167666161254	4.58583170672373	4.60367549345246	11.2677387631152	0.10930931500514	1.97616183510593	8.37671808560681	15.4774651599049	1.87675424131781	12.9746815354192	-1.62334511950244	6.48172375385764	9.33326846326268	2.3543494165955	7.50915310236906	-0.117820501842479	8.9596275429197	0.822232235135421	5.13086220504463	4.17292188893254	9.58287110865603	-2.12066503089912	2.38995048877612	2.11185939787212	-1.28171359894478	1.63649066960906	93.75	0	2
19	5.54524284171555	1.69562934357473	1.03988754663634	6.94321259257149	1.01636984635489	2.73830138454402	6.22913774797497	4.12293528815414	4.09266736599228	7	5.31602251821973	1.35862330210891	2.54357592607554	1.93064423349382	3.0659516297716	4.51403518551244	1	2.81958148380914	6.24150859441611	1.77173997773026	1	2.76261831008082	1.00244970745914	12.7538427021668	1.43250597869406	6.14635495974667	6.89070731712892	16.2572451190547	6.55605996127602	2.00667322783159	7.28450780052974	0.955393362540938	11.1395989495962	2.91016081900308	8.86016965576424	2.2865600730289	6.92933660455912	-0.976610107451854	2.53676875451653	8.6857327468331	3.22247618580279	-3.27906786230612	1.21943310324132	-3.57867768730517	4.77581156132561	8.42189440987324	97.5	0	2
20	6.36194418925976	1	7	1.59367679965469	1.28295545758128	6.10841757025336	5.05561509111764	1.19283769629082	1.4412889120349	5.0006066697047	5.69028280082796	7	6.33376648526558	3.28888808549088	4.58486512865611	4.09039834186275	3.53669038952902	4.9609146336323	3.25119795682129	3.54024841242623	7	3.9185241553145	4.94183120224865	9.93830488612863	-5.6601639416027	2.7803210296766	5.10437505069959	7.36407239001358	2.87423555872781	3.86767667300669	6.4030100739451	2.69352401457431	-3.0907357296759	-0.427740853394214	-2.15118356453696	0.215319652758114	6.7355593498068	-2.71448232570262	0.626515608208462	0.901714203496003	-0.868837307289693	6.682782149896	-0.900447810319353	3.6242324429145	2.73475255517987	7.3397594990926	82.25	0	2
21	5.08344794139686	2.10948745932406	2.31309970344225	5.50972401502446	4.25862603343873	3.56744162906473	1	3.12669014788441	6.87039574829109	3.26427470932986	1.89523050965633	3.75972069210519	3.80495199825752	4.17164267596975	1.62140236958424	1.40136767640001	5.65172442229731	1.34813624063949	5.54244369019873	4.67637623858891	3.76785088417784	6.41300989226444	4.95459537766168	11.6359040442321	4.24312896904246	4.40756143299411	9.98164054535897	14.3521212025516	4.77786299381106	0.563705989379859	2.52009588200362	5.99744392901399	11.1644095864718	3.44500506314514	8.20146126563161	-1.78083962497762	6.10825372985353	2.47560363442791	0.0474249424897883	3.81100312732056	-2.13650907605983	0.693521684639289	2.51249616028561	1.21466272840007	-1.06367583229999	4.20318865896992	99	0	2
22	2.60125790076446	4.45461196493488	1	6.27332021888786	2.32247270757751	3.36054658230657	6.03455047217028	3.14600858251376	6.58481956075321	2.34744216168569	1.97899377393693	3.65635694114047	2.29413477883895	2.36097002175217	2.21800409276479	2.95627695335281	6.341940265021	6.38609414328635	1.98380305717355	5.84838820703681	7	5.58638437343033	1.86108222162155	13.3230594398445	3.50021485524602	2.66812465769639	9.38918450261906	12.5254076368425	-0.969662607545503	1.27436056257838	1.23414809484394	2.91206618580879	2.93634080287527	1.06969831356474	5.11706722096437	7.33656617887556	-0.781737691663654	-0.560073066620492	6.18863927389416	0.769269378987473	7.66747961970147	0.485956629208163	8.04151472533156	-2.15379648833447	-2.19242974225728	4.70324739466826	94.75	0	2
23	6.92950499911184	1.12089013748401	4.42387884525277	5.81415542190167	2.38779282058443	1.42972192608592	6.50373030384895	1	1.94983246806593	1.8947348394881	1.74346853029919	1.36858221014677	3.93408735667718	5.66417896562574	1.61359296769721	2.97906780225902	1	5.81650185008958	1.06692000236974	2.14232647243448	1.66023405747267	2.92294827113371	2.74384682593618	10.5219762215647	5.94130081061562	4.81457990441214	10.8623928105432	13.168871268523	3.56814981367221	2.30612660362779	3.89406296248545	7.16812173456486	8.72977624047327	11.857333805043	6.08258268723055	7.04883132188315	0.534629275769555	-0.461925600037189	5.26610249345621	2.99688066044013	-1.02133223859326	-2.50054199831399	6.67323542438757	-2.0574460673393	-2.35226162463047	6.86002002990809	92.5	0	2
24	2.96387449490176	3.5971856420492	2.35956442664729	5.20216232979776	1.37228795684338	6.78526863654489	3.24047031452029	1.56375820672861	3.20516781204776	2.67725215156297	4.79351512349082	5.01091674125027	5.63843663050088	1.54777886105648	1.45897503221249	1.0892369514185	5.80876016472309	6.14693877131374	3.86779526563432	5.13071605455205	2.98828152063163	5.04588291063424	3.0087888410079	12.4067976512616	-1.10576386704734	2.90299581790763	7.64404988133775	12.8941471323931	11.9560633576388	0.935884083989273	3.00552627845909	4.4712792210653	0.357800127371949	6.918120519709	8.47570176763498	2.80783731276385	-0.493461484185083	1.08526530665743	7.56429421019054	1.16985341721267	4.98669857318974	2.46433015594232	1.09788557671043	2.83636258559649	6.25634978363731	-0.972036797242389	74.25	0	2
25	7	2.8845118598734	3.04474373949352	5.5364926977212	1.2772702313657	2.97956115106564	5.52052308641715	4.95971507885116	5.15108630037387	1.72985404098391	4.54259856772135	5.24218327285543	7	2.58701410650849	4.23875822569067	6.15278348613147	3.27370271702991	2.22231622640424	4.73332767948227	2.95661495799175	6.39424149689925	2.68374769631631	1.40816921592125	14.2603023070396	4.29008503908533	1.24891861192156	11.3338426522472	14.9705428948485	13.0579447933207	1.3829140596333	-1.86670381226332	-1.99412408772399	9.22917989953014	-0.538592369553173	8.76645110020297	10.3452222725147	7.52781783176942	-1.71534534391109	2.18748058845665	5.56428227803285	-3.21165679433571	-1.50363708893715	3.43373385197173	-4.38115495718951	1.17676509775448	6.59330136734263	87	0	2
26	7	1	4.54555744410372	4.83134404445342	2.80935001439876	3.0766594817938	6.37013130767803	1.36895657164274	1	3.3595204181365	4.22637613269901	1.86227953737491	3.4114134604547	5.51911577382509	1	3.43485707622806	7	5.52637429706096	7	2.75672689289089	1.92503868862641	4.68048260346444	1.87704313491479	10.8649896914414	5.26187107547788	4.95196806686621	11.8460705099092	14.2797509129435	4.80364591214387	2.04571977099916	0.839823760793338	6.47623132735784	8.62310553043505	10.2321572801926	9.36455201421857	7.6419471429439	2.53664274856816	2.54237707011696	1.86223393255636	4.27490062564976	4.16448403891828	-1.95815240851717	1.4262647229155	10.9814145962851	2.11965625713148	2.95224649186063	86.75	0	2
27	3.26466149753401	1.23479212173373	2.00989706933164	6.03054645542213	1.66086861817529	2.11037909949514	6.26447533643824	4.40024040555091	4.89041047329771	4.93685940006661	4.41280986073884	6.0992268403835	3.94983328286018	6.75508271262278	4.08992696447156	1.89954802167748	6.6455745713514	3.04641444218921	6.81639398779375	4.49687713148636	6.75759809350759	6.75010153493319	3.58447841329346	12.5562787051993	1.5589522168882	2.88963931581505	8.28180574784598	11.47880413409	4.42460697858384	4.65686029772073	7.19633875522597	1.23129613911679	3.43702056312243	0.530740558810112	-1.26316920739026	2.41020965933379	-2.91047423395449	7.79156737929038	4.37294321191896	4.9102845608571	8.21176736151783	-1.35120330179098	5.24708621796291	-0.777335639622663	3.5147595621788	6.90546738456064	92.5	0	2
28	3.8456167034984	1.64566428729912	1	1	3.04810024858515	5.77389949569968	5.94448614549268	3.34446277252123	6.58273395465733	7	2.71936399939829	1.98159905817148	2.5848592849102	1.1046805134329	4.56086267639806	1.45460622151624	6.24213989557456	5.90661643526616	4.58367231650924	2.59458245567303	4.71821703212988	7	5.41448824285301	5.74963714877497	-0.309033905231338	-0.881626299445344	6.50371295184617	10.0680547019377	3.05177594479489	1.4799290297574	3.20697418390728	3.09641512400824	4.16208054108265	8.07158919628002	5.88792331485008	2.57456145000636	0.772518668173899	-3.22714172605343	2.96982363792655	2.09422308956972	-3.69009162698213	5.36901527189337	-4.93232504791056	-4.50270023801394	-1.75833735625101	4.27554553899457	96.25	0	2
29	3.2751356037207	1.49118892584986	2.64996033565785	7	3.58965410542702	5.58635288442429	5.65396547843944	4.00231585042465	2.49636455577934	6.74797375598626	1.28515343141873	2.49793286779008	3.36336392174176	6.12439174820749	1.92804251504071	5.32003157170316	2.17068946431425	1.96749951549428	3.03008284776566	6.301988815414	6.00584484536711	3.90701473826067	6.12705639998845	11.0957747257375	2.76553107106942	5.5573454914992	7.60635362956617	9.29062326555163	2.35477543119788	3.50348843797753	2.68433240958056	4.33982900637605	8.48801288231448	1.70353346965262	-4.65978791924409	4.20376774532929	6.64897839038564	2.06551089732594	3.46796818051682	5.03787985357504	9.29751967993965	3.42775127655352	1.78403177435977	0.281409451437179	6.93978338062124	2.60683669458423	75	0	2
30	5.1334511065436	2.32548883572338	1.62042209116319	6.96617203798047	2.91935271121921	3.00262947963298	4.98549884920122	1.94114723377012	5.57896422566557	2.95923718448038	2.53833633043407	1.26992681854196	3.19367960510468	3.65579615059397	1.3065784331221	3.38841098974939	1.02334520728513	1.5917327154147	6.28179973984012	3.43254244730939	1.35902243112599	3.09646458242829	6.03203919239951	11.9502505076582	3.27649207767285	4.37038394489462	9.04434074425905	14.6918212305489	4.89394749859126	7.58797661960248	6.85855851833125	2.56412212733117	10.8192134707219	7.54746276946322	0.51768765510663	7.928490276359	6.22508216505277	0.889516371067136	2.75258276202979	-1.47955669740186	9.70704589497723	-1.66872887187606	4.41628070232986	1.37080164227911	2.54222008514741	7.56612057869086	91.75	0	2
31	4.09488267658412	3.14971551419473	7	1.30758014069531	1.55537864902449	5.06609716460745	6.39736935566627	2.29863162949558	5.90979668561013	2.20930277097239	4.06102163718417	2.33025709835075	1.84889222995486	5.19551904733991	2.6725722558426	5.61719745888163	2.78537045639916	5.89238266860703	7	1.20462343691361	4.82721252159394	2.95469538373778	4.13343038659481	12.0487079205583	-3.33341872038352	2.27333801385321	6.26589420263253	9.09446008286458	1.54546094265116	-0.00602420211634014	1.1353118135032	5.93214872593744	4.26483904084719	0.503550111429743	6.86364540616529	2.09379743223638	3.28939250770377	8.48276577313467	4.73556024034711	-1.70984429526187	6.32838843321288	-1.49009796499578	2.35204178169822	2.45053875688819	1.11946042689584	4.93988042161026	108.5	0	2
32	5.74567694426539	1	2.07701830117301	6.09423883679177	2.35273800335028	6.84821855936396	1	3.56817961800929	1	3.5847684038027	5.5316836934731	4.55628598532999	5.32415776977114	4.19852885315303	3.17888149592665	7	3.44116123640916	5.87767273965595	1.16588458001564	6.19163226539141	3.53433441976124	2.69594512742708	1	13.003049236763	5.09247498079048	5.29680098628065	8.42070212303787	18.3479055993776	6.8353817709776	2.1544674255408	7.70146229047906	0.95440840894687	8.24186573450516	2.51041864215196	-2.72349235309411	-0.239645312010684	1.1416354808221	-0.54547272699821	6.15567676484123	-1.03422066607183	-4.37797359913578	-1.10926333666988	3.67055890807136	-5.41497821613894	4.07540417449708	1.46679713826136	110.25	0	2
33	1.87418464717981	1	2.81058880290602	4.67341950519835	1.8625751460044	3.95490723808159	3.80167957473624	5.71585488715717	6.09826885839781	3.39754636823082	1.81484854937197	1.93952416908574	7	4.86501376350092	2.61532038489634	1.8625098404632	6.44338288337237	7	2.58842861125379	6.25601887987909	6.23986747385285	1	3.68894397384564	11.6547350300472	1.13481464843716	0.742588414699613	9.73121325460766	13.9826110958796	1.12506248507103	1.99314755436888	6.52654886910337	1.43783065614091	3.4469820270671	9.89369918613246	4.92154913432423	1.94416604963751	-2.27654181888442	-0.498681559504584	3.85743756170369	-0.509903670607932	-2.01401985318824	-1.7173916884786	1.7615784387615	5.80107868865836	4.71557466132477	2.04204500718133	89	0	2
34	4.55421890792411	2.49109915746876	1.95883433922231	7	3.52272796741488	6.28274847407691	2.01063917348334	3.38193127119769	2.863511963202	1	5.06223313033203	1.57285220178309	4.46290356629394	3.35083288911544	1	1.18610702627747	5.55031012106249	2.69749404387872	2.67327746288608	4.37829580181314	3.15490165506638	1.27710358678439	3.57702623904315	11.4332284796311	4.28215548754427	4.75167097830097	10.1842846219561	14.0396386697378	4.63748680060337	3.09090705950543	2.89489574686706	10.1161499082945	11.3876955068175	3.21995769342595	4.78941676617304	-2.06578571075115	3.71536979367549	3.25598020061389	4.53438349824702	4.44883662688622	9.17940281427943	-0.853497269283047	1.93290798891019	1.03657452058324	-0.386654330249119	3.58127291955727	79.75	0	2
35	1	1.60423955778852	2.85660770263925	6.58291117864797	3.36518350196392	3.43022605764585	4.61532091219177	6.73463533535254	7	1	1.44172701516279	4.04882267767298	5.53000247267464	1.24661811010827	2.79302773510542	7	5.60817083317973	4.26222174026368	2.95372951127787	1.32200800341599	5.12997331050553	3.71584212607695	4.98062467219708	10.7772602053714	-0.392563901429048	2.07064545614716	9.13312506906136	15.550521600996	3.47428789330855	11.1314387143439	-2.05071528592015	7.69661762059615	8.91326674390404	6.86546885267821	8.50422702434465	-0.567031158140537	9.90154403079015	1.29870858639367	5.38898378407112	3.74322675336293	9.19416613870093	-2.8431436466635	3.80162770482342	-0.68003980407191	0.00657816328524996	1.35196376590453	79.5	0	2
36	1.06245184209223	3.38217806486711	5.08525287274532	3.24799389446929	6.14592250855187	4.73932861784369	5.7801052080232	1.58207304847445	5.42659165844669	3.28744499104526	2.8848980645377	3.54477961471875	2.42655952294283	4.80549075599619	2.74662181153438	1.55271708512722	4.65835226227318	3.16341082434984	2.44800346288879	1.44855542743341	5.21845812872922	5.65168345236726	3.70315732196257	12.5674555725192	-0.518427936029395	5.40266582373739	4.69092745867396	8.28108194780542	-0.994643960802025	1.6774057059262	1.45834332049263	4.13550356850967	8.71831201417746	-0.0539756109551661	3.20520616388503	1.00315940098284	2.97857196187065	6.82648946642475	4.5453941126006	5.80746925869351	5.03780554293529	0.169840755279078	7.12839538062007	10.7215491462813	4.83560142108323	7.49969393378883	101.25	0	2
37	4.02554148623535	5.72642638320573	1	4.29758718907563	4.68242254768592	4.57678561876285	4.72817254211239	1.76565572473326	6.66463287280335	4.26783854745791	2.2677381515553	3.13440045261154	6.7626889144232	2.69476924724612	3.00730811232224	1.1872535167513	3.7144426598962	1	2.51383884186775	3.29027173820074	6.26413231253059	5.22913144011631	3.43457558033058	12.4940900137209	-1.97758511083527	-0.00561665069209935	1.9412112570121	6.80818809856599	11.4231134606253	4.86286219244104	-1.1906854656783	6.04980865741108	10.8010484087457	8.93596846620204	5.54299271844952	0.274409564868373	-1.38407909489215	-1.47231036548643	4.00363309445104	-0.697878220847812	7.66957011717817	-1.19862185028555	3.49484143730265	-2.35357916640325	5.88801038612811	3.5388796800689	87	0	2
38	5.12180983413142	1.80240031969542	1.51532450045645	1	1.67392163875612	1.0794844596428	5.76580631700294	2.76924607511829	5.58568209806751	4.66595664436389	1.3221039628248	2.92768835133672	7	2.23515763054034	2.9368157521521	3.61724858402268	3.45532294998531	2.29668634338865	2.33698795017262	3.87846974446611	5.55453350099911	6.3956625561504	5.21984258266145	6.88134731081711	0.52677336751941	-1.85603763301622	9.15246474383347	9.82594958689771	2.7750677607848	0.173835171539704	-0.687079637786313	-0.706368304521356	5.92086861049559	1.36661338904182	7.7536525616189	-3.00222832782764	4.9614758632899	0.638740411793022	0.0935316018789903	-1.17252978299729	8.32739676869856	-2.4230516629971	2.69207532738493	3.24183304464515	2.30775277275448	5.41538225440104	101.75	0	2
39	6.76949803527798	2.68295950300037	2.29200392658654	7	1	2.50037475137387	6.57225082285409	1.98234984598652	3.51382784790522	2.77842382431103	3.08420465640079	4.92741497459087	1.25201831017381	6.92777383362496	4.82248974940869	6.33175351759025	5.13089962189325	1	7	6.08539814848032	5.88589441755728	1.37458041779387	1.59533721124344	12.5139756260517	1.26242633909357	5.24851372468995	8.08624239219585	16.2301605566447	3.96248052902351	1.75508740736334	-4.82890634257634	5.70078553381371	4.91322181050913	3.06876425608034	4.89615262501542	3.00306405685178	6.6873715371918	-0.0862361336969536	5.34223483300965	-1.07153403403059	-1.36810965232266	-0.62883776104439	1.67632873644472	-3.10181883670957	1.49067540619511	9.85527282060545	83.5	0	2
40	2.90406262551416	1	2.46557220192468	6.16303910144751	1	1.0021574681367	4.63267926793727	1	2.99225544841323	5.09808666778963	3.24964380448944	2.40956773668421	3.0652891988954	3.92432965441938	3.30750483131448	2.00139337683918	6.26135958210347	2.88474291797447	6.41971457106446	1.81909128423361	6.11350233697322	6.31382061930125	3.79555479828276	12.3189358885493	3.41920719905009	2.7831454571339	8.85008085565345	15.7913490103469	8.27255657646517	7.31840015522191	8.94747244316562	8.95285811470637	0.833668760443935	6.54525287367747	9.74478588030294	4.55946842827317	9.36347907119217	-0.0235809538917249	-0.540532700111711	4.01600390817133	4.22154216898474	-1.47432375936501	3.61610894807928	1.9094703172897	2.07171298663849	-0.0824398465940678	91.25	0	2
41	6.05575494682047	7	1	7	4.31282833946416	5.61500045175553	7	4.40375155373047	4.56593808433623	1.75503287848897	6.61695974945054	5.31368503287332	6.74574475473185	5.59777434994941	4.59196638461145	3.84662882179518	1.85839493931767	2.15605437783504	4.0833068897602	4.69544864813661	5.66714944802827	1.40714909118822	2.74479073213254	14.3589435870718	-3.57805586256863	-1.26685822610678	4.17671064418154	5.44427803514592	-0.0817514571873377	7.0784566765341	4.44375249072915	4.79688779758701	1.51200642757051	7.02562206425905	8.41213245088756	7.14229906813587	2.00106513432067	0.632861485322905	0.366721595608359	-1.03889214217283	6.82608127613604	2.61886256029023	5.95175496395102	12.3101316814242	3.08266009192591	11.8361122260097	81	0	2
42	2.57928759527622	4.29358868315215	3.68737038174807	4.49426602900767	4.92498580671408	7	5.59440278574792	1.34766263715649	1	4.36961777467227	5.9919961258712	4.87514576513682	1.59906541455582	3.91632295294677	1.63076931395645	6.83060292162579	3.48627385640688	3.58707021855533	2.81081455713404	1.41418421581877	5.83980056183115	5.77906778120315	6.22019053458646	7.83231727640761	0.769685152133316	-0.115088773162548	8.39821796278829	11.441369365934	8.89468484171126	1.97427570854935	1.07853019732606	-1.61539527366844	1.03308272285816	4.67677261993433	5.14048876937196	3.05826193241579	-1.42713812891895	-6.38409411781377	0.61003798760056	2.28215353527608	7.53442493904169	-3.10300109006863	3.50088326714161	13.4518901424163	4.41731309532294	-1.73487063885615	87.75	0	2
43	5.49400704778077	3.07530411994941	1	6.76068946877357	3.66711242983231	2.11853589888803	7	1.44923764565024	5.07260036960783	1.15434803785643	6.80213934938755	3.50065651634694	4.02132503512963	3.3454258100597	1.92807801198532	5.08590560428286	1.2428613651306	1	2.58347197258049	1	2.37463267045415	6.21883030977439	6.16938418379109	12.4440677997414	2.99887651982187	6.40361958028642	9.56980177060075	15.2833958237135	4.78200213942614	5.73999669431915	4.9676755878552	2.81706002658052	9.36658842700188	8.49523667988643	5.92933945697045	8.22969668630434	7.97195855170041	0.926376270384456	1.79166644141137	6.78688819182971	8.73115236585296	-1.15351663871081	3.04470864600353	0.500915188342979	3.85119880553153	2.3960489630752	73.5	0	2
44	5.38643175342768	7	1.06253244930423	7	4.49278626863506	3.55620854878532	7	1	4.88041204550362	1.56805464867587	6.6860081466927	1.29570217426545	5.54368804662102	4.82027265975365	5.11184020354173	4.65377116567636	7	2.61578245180982	3.69774782809162	5.44737556589643	5.77300281865058	1	2.69900823831934	14.1029472651989	-3.7667392843042	-1.07424931075886	3.55142826116978	5.4134990141521	-0.389719210860019	2.68759426944738	3.87090809886455	4.2459245736872	11.4013858375872	7.99714443225751	6.92263693097948	8.20011069515064	2.64723524937859	9.2220548220433	5.79656974916791	7.21604050002178	2.29236742416016	-1.95010122361424	6.2882502887007	12.1879381256222	3.10696828899017	10.9383110546889	73.25	0	2
45	6.65595837400392	3.0679798833112	2.72104685721341	7	1	5.5208018980869	6.84031695329594	2.30796719296217	3.14972022301526	1.80166818420764	3.50592273870741	6.15783401422461	4.84619294879208	3.50934827111749	1.88353512599153	5.16211842936082	7	1	2.66348235385307	7	1.47690520541745	1.40679319167051	1.35024367356814	13.2778025632264	1.59432988435759	5.08482652879903	7.67180547995469	16.705570728999	3.00665633817916	-0.68738210885364	3.80179563223443	5.39287733616529	4.45317246942388	2.13860574972506	4.93059452055914	4.39618443296393	7.96762959648707	5.4721700592436	3.68163486426415	-1.04814557048451	6.61122952839512	-0.522498041386502	2.87661657026855	4.59903161593287	2.01181122937447	6.01288268296294	81	0	2
46	6.94131360421152	1.52993624161053	6.34921749310745	2.69035530649858	2.26390830442538	4.23355566306979	5.90282130519005	1.32495946533796	5.1597233128627	4.61041868407446	1.58153251370275	5.43308085226183	5.41070974038225	1.28603369236571	2.38629918705037	7	4.28486839274689	4.66166496557111	1.73309136505403	2.29962377527484	5.74032626391007	1.75000118884629	6.20513491157684	11.9806757246641	-3.68485898538309	3.6657917004336	4.53906177138769	8.15193100671726	-1.13625140140669	15.03852620855	-2.68425269463249	1.24475187083983	-3.40389179515004	2.57952694345139	9.2581939802374	7.81623876123884	0.699969653043254	-1.0841919214589	7.43931634143883	0.797067357391392	1.29845095456982	3.07392931813233	6.75603646534126	2.36610573002106	2.89726368376752	-0.0460233976165783	92.75	0	2
47	3.05285096439891	1.40216428420794	3.03840080804298	5.87848671474899	2.57315097555087	2.48581900032688	4.18689186838143	1.08144475261489	1.48434843370345	2.79477561339286	5.2108061342037	3.2428421516118	3.83210393473212	1.41831499733731	1.58157545987362	2.81806505376564	2.89051887232555	5.89798672629805	6.29822447618635	2.49876591854032	3.162903803615	5.66582216623537	4.58203718205199	12.6526737242372	-0.130592417121042	3.81744198734916	8.51764104582083	10.6159624354869	3.72458603873787	7.78123184200677	3.084378004175	1.05414576162486	4.44030913062979	2.16526802761902	4.12175534749893	2.25454785197026	1.58396101271457	-0.689901400472989	-0.155842390807846	2.61845659390552	5.50403555941912	-4.81987963771179	4.41288539015516	2.25384539425093	1.1563988060924	6.95663224703624	90.5	0	2
48	2.85675924234297	2.41730814625661	4.3743047868711	2.95640737309104	6.87879854511086	6.46723395897443	2.89552014159438	1.28085100555549	7	2.87968567369943	1.25022691256457	6.27661579717395	5.794489195695	4.3297647379611	2.32706397939326	3.78826324305769	4.3820412602159	6.00289148360298	5.9265358153183	5.43575967092863	3.24511745328687	4.91288850666785	3.62326938841434	7.77922198050647	1.70227232340256	3.61851166743121	6.90340289588273	10.8718441606783	4.65126520436688	4.60165394676737	-1.2814759467523	3.571834576795	6.70008168050621	8.5532232963163	5.61793514339872	3.6400679504996	0.559400981407395	-4.19880862148424	3.54242878464134	3.85402503574996	6.0191575242851	-2.4037879403248	5.02069467576013	5.09072240961809	1.28637394373305	0.865811977015032	76.25	0	2
49	1	1	3.30857957209019	6.55903828154093	4.53164695906875	5.8423450369025	5.78248713710895	1.49235975660631	3.58091870148651	5.08324861807567	4.72087650505598	4.91895947311834	6.81689769596453	5.67444718710366	6.41692261189978	6.19382444388299	3.0150880702132	4.58364396102828	3.75838555128575	1.36510024567935	6.30377503028537	4.64671880575605	4.06157239973876	12.7291182898381	0.0198416150663621	2.89021459354459	4.79384500486558	11.0443558687304	3.61457922594341	1.4591698901558	-3.99768371424873	-0.620451414297557	8.15551122347882	9.97264135172645	7.78125846011891	5.56515665342343	4.55150185057166	9.64711829987485	8.44770319444038	-0.639995180401362	6.96456053667777	5.31572148498354	4.63150271719427	-2.72940298014774	-2.28375118731299	2.6450951918837	81	0	2
50	3.49213688720643	2.64063850610204	2.77514047275391	5.50810956853002	1	4.51802154328332	3.19086391197259	1.16481638205695	1.43491669258139	2.2855882135568	3.33026951777286	4.47048418951584	3.24794559919799	1.67126166428171	1	1.34118472497464	6.98748884703058	6.67269453054315	3.07145995073454	4.92560980774311	4.68365799857861	4.32429450234809	5.29557675660698	13.0245618900901	-0.191413347082633	1.2970349543022	8.3139303785499	13.0629239598183	-0.080343505758624	4.98638058038135	2.94666663353014	4.46874688654064	0.191249716291594	2.27832402101	6.49147261535861	2.16154786971197	-0.844373446037886	1.70145806000578	2.42160674901135	1.50362386611316	4.0152705564631	3.08681282882262	5.71922521090169	3.19284386512971	5.85088014097536	3.94308095173292	72.75	0	2
51	4.70302090595473	6.80010822657381	1.02218815763671	6.76436138306727	4.88422335048028	5.9900676766421	5.80491409057793	1	5.09118162509619	5.50241371977305	7	5.15024346230231	5.83344015000619	5.05253196785535	2.73776236355491	2.84490353577784	6.69708058419649	3.36441112785029	3.79290679839797	6.66167656353167	5.49906401996842	7	5.68185014229296	15.1872162125661	-2.85143998950633	-0.187137643540463	3.76969464252935	3.74172022639595	5.60569698065009	1.9475031795876	1.38307306989302	8.05525625929808	13.4360799089533	11.4132600309136	-2.65729168380879	2.29671476865557	0.342060104143679	-0.0362219836509898	0.725182632569163	8.88500951881302	5.81880995078906	3.20161963381262	0.333746788867964	0.857013028865935	-1.46363884872871	3.0154902603641	89.5	0	2
52	7	1.37644890003972	6.36598763776221	1.86330630197602	1.6383215299816	4.17287176385879	3.70766616897682	1.48980777635808	1.29050023776596	5.2035415714945	7	3.02923563541482	5.53874241111247	4.71173126432194	1.39138245934938	3.17386650315399	5.38887947019654	3.44238018536332	1.95148620937195	1.33834941622585	1.16012421740395	3.1901375735068	5.33284992575842	9.21831415974732	-2.92023539744681	1.57371584279046	3.24634651793948	10.5460664077205	0.209813504085557	-2.5504972048719	3.37862822829847	2.8862162092322	13.6627303836839	10.0267082552174	5.60098525723636	-0.693732457573076	2.36138193270227	-6.21274250410361	-1.86429828985755	2.79785684208406	-5.32019770211854	2.86956520346938	-3.27498739651111	1.13334356184136	1.86745232928082	2.83266697208856	91.25	0	2
53	5.33309216184266	7	1.03803228667299	5.37016972826593	4.26779448816984	1.27269973511706	2.01993549823306	2.26097440726718	5.99437056947533	6.76495376403495	5.03274126330246	1.36953375038787	3.67557029883434	3.35297622731108	2.42299158034729	6.38445722314901	6.22597074498625	1.78925197472685	7	1	7	3.92551332554262	4.26197464513188	15.3307912713705	-3.8678348831135	0.563832024517503	2.81231091688564	5.07629140209574	5.82442411636763	5.87343768661108	6.2574785809347	6.33373921556277	13.0590461131314	1.84389912398721	4.3022266498386	-0.126234090150958	4.05780663568987	-0.914078443107285	5.13978312927766	5.41999685390438	6.4053367229811	3.25177643960464	3.74809227141822	-0.675246122776614	-0.922256227244942	4.61261879793166	93	0	2
54	4.85970143001513	6.44823053390774	1	7	5.92211751314248	3.60763940173179	6.27091006512965	3.03389980461313	2.3072942994533	2.21886659282735	7	5.2928933026357	6.25636773458449	5.70884852682842	4.75869974646143	3.25132990737844	6.8425997543896	5.74315564329246	3.41257631428056	4.71819640861239	5.56143746567377	1.03437788317546	1.9799289671967	14.242643423591	-3.48241124770435	-1.71659762106006	3.80020534635309	5.17973914783713	11.6396815502404	6.61456060490805	3.39927485232885	5.33386048012738	1.98412524668922	8.26554805853189	7.2540541914959	4.85860667910952	1.13131396714143	8.94214568171872	4.53376470402071	-1.41965343386565	3.26681047744472	-1.58128343981861	1.23711842321948	12.67338640058	4.3462049912428	5.05914208077311	79.75	0	2
55	3.89111265977853	1.09310167347168	2.15443192734498	7	1.60431215986736	6.52596638590658	2.96329168283553	1	3.32539754818365	3.22328800954093	4.6443081700442	2.35039149418959	3.48914760068738	1	4.03079994198319	6.81237742056135	5.09449253836931	1	2.81976406681835	7	7	3.59875374018864	7	11.8369555339689	4.11932994898576	3.88043471332412	9.0660090228642	17.7014144999352	9.44824953552711	-1.19415576204288	-3.97840700674235	7.75615951591385	7.58102620477526	1.50838171496236	-0.270825393328876	1.39033666443802	5.48948677925156	-0.930471031060552	-0.35340104884191	1.74227527804278	0.0907742978686681	-3.28751231452689	-1.09943342439735	2.40388198497417	1.57959845290812	0.952836331818246	81.5	0	2
56	1.84788222373149	2.73063124284718	3.75786790746063	4.75721305037325	5.27961250288928	1.60967383035257	5.2715926483834	1.26309268351867	1.44340062240307	4.09551381479116	3.72043598539308	4.8599765983034	5.20043440076465	1.89897398907087	3.3333420850273	1.6872587412996	1	1.68013855048755	2.44103329176736	3.04285889765011	4.92992929066839	6.00970219164812	2.69960895698161	7.70148790351277	1.89438371962272	0.159165557459915	8.86599239488281	9.11884764149725	4.00236931260071	-0.768155075316729	9.11145016994413	1.69603985304412	11.8400193283542	9.42526750286658	-3.72099750215541	8.76155723066633	2.10469606541576	-0.23476337755928	3.16728813449447	2.51793518796415	-3.64244214604171	1.1136202442968	5.85501500494	10.5508666163809	0.730027766995181	3.18297522059105	89.25	0	2
57	2.21362479166681	1	2.32829741152543	6.25821062774565	3.45466019572182	5.45983090213425	5.64578016180069	1.14942289427517	5.90474590279983	6.758109733611	4.78168229133515	4.37452421831247	4.82827734471549	3.19816550531969	1	5.97307683687319	1	1.43401915350219	2.72094921138201	1.99001968430821	1	5.80827029894163	6.22682986885784	11.8033301530133	0.0869852768998215	4.31297052612568	8.38597100662706	9.94896357879477	8.4404222698824	8.49618345332757	8.00275247589894	1.23057049614795	5.37830086194466	7.3642914556295	-3.69420873843197	-0.466622400393994	7.26758425373911	0.0929823048501438	2.37819386455435	8.1828794688214	7.84484319986057	-4.27288460902591	4.81912279601836	2.74837595093603	-1.82135499213883	4.14842152703671	96	0	2
58	6.50289993123023	1.3649856822769	6.09970535471396	2.91514867110525	1	1	3.99579348628018	3.44827618154519	7	2.58890511092129	3.72067152915429	1.08834793137879	4.56539808763583	6.21437964120716	3.25080141159817	6.5674139785783	1.68673252773067	7	2.95786430717994	1.78791361317519	3.50827106424647	4.11364444858724	3.50869714913523	11.0988520415676	-3.60730301728376	3.36754493422944	4.9966321918223	7.99582819178137	7.50730762799058	-1.19591811623117	-0.587181247751553	6.89081164792481	2.38064453514336	1.78982966749672	7.04770927637539	8.14108432407163	7.20504192890074	6.83586915062418	6.83069448346901	1.99647080497246	8.05169693537153	-3.3487489375005	3.78474196829407	3.31071983331953	-0.426303850197609	9.49291306673931	65.75	0	2
59	4.04289440867461	1	1	3.20454138092002	2.84829248591592	5.06859011673338	1.36612758829637	1	6.91477849395333	6.50235222140116	4.42061088140358	4.52982799724626	6.73421324441411	4.98688661649674	3.1010882686262	5.75199558946302	3.14676708562091	6.90816989344132	6.97562640789181	1.06179447417823	3.26895778286456	3.4492118809191	6.49716421154906	6.11229890204953	-1.40385373678135	-0.371251496020783	7.01701457912215	10.6573102220658	3.29902573543149	1.8078328731247	6.0063850844124	4.27954741049371	14.2914034990543	0.752180901002476	-5.03838454682465	-2.35692536644462	1.51473890282801	0.245071838184651	8.18647571345121	3.44027364082119	2.29382981855051	-0.295503858927639	-1.40599351283602	-4.91167473834182	2.30724661441208	8.363406578767	97.5	0	2
60	6.9521853233304	2.91280791983851	2.9898578962697	5.58419717972743	1	2.34142784701681	6.45920921264627	1.06592982739301	5.12820828159717	1.51336228167046	3.20399719098783	5.66947444623298	2.48174087686749	1	1.09571425741552	4.36773922524887	2.6174568590075	6.10166285341985	2.64480472499008	2.27759305166611	6.79062327096855	1	2.61490348219417	13.8247995108811	3.02977993452453	1.29136119678869	10.9826492202724	14.7883116821695	9.6485560256353	1.98709941489628	6.61297911767896	-1.17423444162253	8.51843980810221	9.27096929026583	7.80203400204631	10.0402816245944	3.55782314572075	-1.46327668385142	4.71614846410739	4.72526086642591	-2.89189914046857	-4.29505288276376	3.70323246957733	-4.57302686094621	0.575512690079884	9.08073074299753	79.25	0	2
61	3.55370285832224	4.1260026388027	3.29289450594804	4.00106720046476	6.33256199739357	3.00188796977667	6.24055127203462	1	1.41777391313359	4.79223092730325	4.02057218443167	4.46991063309797	4.54438705095497	5.82792868762515	1.30770720807594	4.76145894531943	5.23709553087372	1.98788592727287	1.0394784045453	6.98271773611448	6.21604875842115	1.66513363775957	1	8.45549093041995	0.595570428964776	0.149088517764781	8.60718870200016	9.74110159637387	1.77541633500332	-1.26445598019111	4.45953221946559	1.82612496105037	-1.45515680136258	2.57071014762708	4.81795990880491	-0.532841828551226	8.46658528776739	0.250178204340548	4.76398827380461	3.82275148283919	3.57756173081385	1.35061269946972	3.15334061482306	1.357051748804	-1.98252296480787	4.13748274327781	64	0	2
62	2.80066185177119	1.33979661636154	3.52745389603797	7	3.78900087782803	1.41706103715173	4.43578464257776	1.52458512462722	4.33810538725543	6.53782286236504	5.92506855382685	2.90506330672308	6.14512661609832	1.95364084809796	2.75750632541174	5.83275554830139	3.14133368281151	4.64639051648853	6.33787151693149	1.61864964225709	3.07651580283187	4.51029561857504	1.66101238564877	11.7999769177515	1.13535108450342	5.54366915210038	7.16587289726512	9.97691491408301	7.81256494898339	7.44076360379188	8.85809284372558	4.01543814513542	-0.723160643952083	2.47421332231311	9.08056922374954	10.2742486532329	2.19214611984878	1.04381691036345	5.13077825792799	10.1340978851428	2.04715792316576	3.44595428212649	5.2165937368837	2.26643671628908	1.80638268848126	-1.7392994940754	69.75	0	2
63	4.69634351762489	3.54076348296779	4.76789915968871	6.78568354921154	3.59688740999621	4.40394620176667	5.5460733290663	7	7	6.00056217193099	2.31507009946789	3.28121776611839	5.98561354927977	4.48730186220746	3.99061645539626	6.12169874587095	4.57176265121806	2.19480914110023	1.60313683292476	4.06898822711244	3.12986200276503	2.61720026026531	1	5.41204744619937	-0.797852608377256	-8.13354673876589	6.21781228338495	10.3204288354136	7.14028726773258	5.7116392558815	1.49854971042585	6.49231127469396	12.6960548103286	-0.948408313941867	-3.548597838767	8.58248569983957	7.1213039476169	-1.60574390262024	6.37610435382072	-0.624933714127264	6.38325284677817	9.23792924846903	-2.68687382728581	3.56850486984834	1.5139098003011	-1.87502641400148	83.5	0	2
64	6.30972218846535	1.74999604032866	3.19936882763488	6.22787779547906	3.52371481111452	6.14442739274965	7	1.56424804362287	4.55788843945198	6.95356881249786	7	6.35828568021978	2.84422056826245	1	1.86149865073342	2.4327355401351	7	2.93045683284434	5.42992443462513	1.16133095148101	7	1.03114217272772	6.55031980530514	12.8789631554728	5.33254354779613	2.77180343585983	10.7747325453822	14.7227870623349	2.54216400120767	6.5280708427574	-1.73718601251486	0.755092164557606	8.74725699766489	2.97859384195568	6.81570841056068	4.27929888646859	4.54264003759103	0.759467126298775	5.69457400663619	5.83548805124913	-2.78715001194064	-3.04055752167037	4.19812595323431	2.27060615495585	-1.340841414161	7.06145236641183	74.25	0	2
65	4.75656487630302	2.61733550251493	3.56529068243739	7	1	4.07437560205447	6.19837488323887	5.87776311982156	1.77195084024095	7	4.51585958610932	7	5.06799676855535	4.02541262588165	1.30354960630566	5.64891743438958	3.14025043966533	5.21032336969184	3.36744707010577	6.21452906711056	6.93582195675411	4.92460053117805	1.33069895482319	12.877789676551	1.74772234273308	5.19622832730154	6.00450463952149	16.5468803621096	6.70780599844626	3.14285236210368	3.14809766590384	3.46390646308029	6.07763103915251	1.55444324423076	10.3280168987581	0.476809876388439	1.25817615821805	-0.951203591620287	4.9376440032347	9.97999740359329	5.6326106816513	1.9240489893847	6.81352173983512	4.52704623124777	3.34120465942065	3.98221920537269	67	0	2
66	6.7322868029994	2.36741345002942	5.96912926396248	3.89162714486707	2.11686529560293	1.767721031719	1	1.68350076749781	6.00055201992506	1.51764569474415	6.68293663901831	5.60032299262754	7	1.71909503075946	1	1.69014306034445	4.13131386099112	1	2.88105839799335	4.49050670390975	4.38737496719509	3.39638138478993	2.51017599916088	13.3695294347542	-1.52680532093789	1.45293213815668	4.44777214873608	5.27455067166591	3.24989495850767	5.28759125041903	2.50128976173648	3.42274114090376	5.28705192835181	0.523823782841321	8.47602750804834	0.827391406271096	7.25616198150994	0.998911455030384	2.40777140644229	5.73273589384272	2.1107834171133	-1.52204491826015	0.952768244318283	4.54751566465863	1.70944041027359	6.80609905575154	80.75	0	2
67	1.69208568497466	1	1.53815411984151	6.47023765571179	2.59046933465956	3.40258329781017	6.32735871849494	2.83770530017122	6.25775819386531	1.10389775760013	1.19973129487577	2.38186875271259	2.19861617656202	5.34876664915283	1.12415773772095	6.67318912739968	5.86205201061294	4.48249653571912	4.43562412495241	1.873569734051	5.36434966705477	1.41003017352096	3.67097061753751	12.8222436051181	0.791336966659247	2.19241790901155	8.50630576371689	13.2868716745522	9.38559730040536	4.44318976043093	7.92469150469073	-1.17624922425231	7.39104066650579	4.636558644265	7.06762265796444	0.745629716003942	7.41975940850883	-3.21780623740852	0.982855319845862	2.90121204895593	0.398428944197457	-1.39236571181995	1.62461952514734	9.82817150234644	3.47171268065284	3.6002416037667	76.5	0	2
68	2.53590221104632	4.1579851629736	1.54408923459934	5.38243326670362	4.40461251114057	4.35996019792964	6.90641016939842	3.97119775079959	6.11437404445131	7	6.42481085713804	3.44391108331522	3.9151663921064	2.23555889080255	1.3935095040149	6.03984326245701	5.7333327300928	2.72882552748425	6.22480234205847	4.09446047385094	5.43995812639939	5.14928347001255	5.49641736361512	12.3139527947814	1.93521361019647	4.24476106651659	7.24544746238936	14.4259762766788	4.37262989400815	0.218047580205149	6.73905351638008	4.65149609660738	7.2130986911805	1.98181247962563	16.8553783393884	0.736903242531347	3.29356262876222	-3.36756192394946	5.52063303850713	-2.02634910745228	-1.53846201284279	-0.235628444085049	4.90575936009538	-5.46671919924622	3.26611577346196	1.40369412525152	83.25	0	2
69	1.81197907988919	1	3.64568710896284	6.92684751346112	4.83024816362551	5.43514180645314	5.90870685376162	1.37509860115408	7	5.11202617053206	4.9437046874007	4.8312255631694	3.68305634200436	6.14407185784963	5.78433160147193	6.92060658403314	2.87960733632391	5.9154368285594	5.9437728428703	5.02266799198374	3.29180205246176	5.26589758721116	4.81788876722127	13.2894840871749	1.28180146505203	3.12023134200421	5.60201034066314	10.5060366681636	4.37146186561128	1.86011407027025	-4.42839685788582	-0.738379464708687	13.9004847252813	-0.526387354953907	8.32592397459159	5.89990961839774	2.00646972070926	8.89215277202197	9.05694019723187	-1.25243766265996	-7.38715068594683	4.52357200735235	6.16445837355154	4.26467426052716	2.28853897363087	1.29640277365475	78	0	2
70	6.46550745546721	2.77271004034646	2.87434088610021	6.16710206665564	1.31283182474624	2.26476853417568	4.97049365343646	1.69037090585817	6.08502372181025	1	2.78166865369485	4.71695333491385	1	1.20381039937653	4.83702436562724	3.73001941803663	3.68510366505691	6.27201471660953	4.44116548001709	2.13888830302494	6.29996660238661	1.30891552229236	2.45833041001522	14.3406518074767	4.17621806408756	1.05099574964836	10.9412120906674	14.5824299395166	7.75075108013024	2.2457854072537	-2.38201750770456	-1.90543583623856	10.2209136334365	0.0593533651780277	0.456883035596442	9.00797084906636	4.16094918133326	-2.20432126005023	5.14888717223535	6.79447674323363	-2.60038663020955	-4.53733370496614	3.92143554312545	2.16687717639297	5.06579443451601	5.81858387043405	74.75	0	2
71	1	1.37113987421663	1.50330982228626	6.77687561813624	1.78059691255412	3.68796639303345	5.32090414905627	3.29352306621102	5.39097880294277	2.21476499641829	1	2.10539859840501	4.35135371019271	1	4.97163738354184	3.66204185481448	6.7475971885295	3.54756127123353	4.23721031888871	1.93507013042856	5.49262178762077	5.71650035906525	4.51653029645064	12.563291414418	0.393708952276455	1.84162662552606	9.06740730119236	14.0828467471903	4.00087104803602	5.51174292107651	7.36606307667249	8.26236796319787	7.01397756018536	4.65974278783372	8.18208017983617	0.0669683405382382	1.2307848361354	3.6830547217266	1.41957087717255	2.14327047073844	9.52128678922976	-1.77949948554137	1.48375682238895	2.25395564468348	4.03639747619961	1.80634948271121	90.5	0	2
72	4.1365628795285	1.28845380801113	1.16067864793535	6.74897002692374	2.98302573461313	7	2.1184191073505	3.74943462673735	3.3654183913102	5.64073131989613	1.37262175667835	5.3135946747292	4.10540561981192	2.85869517066035	1.7991199648089	2.53668358529572	5.97323249462355	5.66980020863383	2.23486812007476	5.38706533717865	5.36248884779776	3.08444510219265	5.81455297806636	11.5816382179021	3.71222060305999	7.27854457823317	9.8784146763673	18.7575138417025	3.49071664189227	3.45776224940313	2.90835506790546	1.04727008420354	8.83063565592486	3.22909056305337	7.85821960070052	1.81396335634582	-2.86825509151351	8.38256236012671	-1.14374642232206	10.8087192124842	2.9004352736018	3.11366116883561	-2.61118957429775	3.56828701724285	3.73534618292846	3.61558380081426	91.25	0	2
73	2.77178379532191	3.93201218096018	5.33863038700378	4.47248429598072	6.2373068303146	4.91150629416223	7	1.99679849811208	1.16011948388342	5.62082514628114	2.85579619844947	5.07243105368493	3.9710221893799	1	6.77637831083983	1.30538821567028	2.24142433773431	3.21635576884973	1	6.33087887176415	7	7	5.1328129504003	9.84914915912101	0.257525697152106	1.71937073729396	9.22213780878374	9.83466193327946	8.42557934850788	-1.53900314878658	4.25294088698199	2.24182184539197	-3.22080513427473	1.55291252833517	-2.47557363535004	3.79086210183421	2.75548518419188	-2.57723743138359	2.63362994191051	1.53515782260151	8.61527671819833	3.50414789995118	2.86831279398948	3.23481944114037	2.40469935980911	0.821718088282125	73	0	2
74	2.56602962307279	5.427939163041	3.93878116485559	4.2199477807873	5.30889349783466	5.29710768737818	6.26033949750168	3.94627734627789	5.84919908791097	4.09084097005925	5.45553880269878	4.69825020596868	5.72314826352144	7	5.20154114369836	3.48877021969341	4.1294598525733	2.77107310883761	2.23453885103649	5.44500227152246	6.49182472311429	2.94716574647381	5.97259270465648	8.87542603622439	1.4017996570404	-0.174329300878295	7.06138686176171	8.48717581743269	11.3542653049889	0.128295912562548	6.69024220514345	7.79670006919286	10.5742698258149	5.22563282838181	7.09898475510155	8.43822631443386	7.41151096227372	-0.51956284951403	1.38631190933213	8.6055612757954	-2.60432207327613	-3.93729313758767	1.51459268637958	-0.361390770943574	-2.31121142534171	4.83515423864861	87.75	0	2
75	1	3.44736608118621	1.47322553146337	2.59398699364433	3.6603284364942	6.55636412406094	1	2.42953632828281	2.11607136005361	2.81857801229748	2.00149486603728	1	5.3978197871099	3.53704297780758	3.57567556074501	6.82183084097529	3.22969677970846	3.46426726632837	6.16617841492205	7	3.49583797869879	6.03609912590061	5.44894724760576	14.160893769677	-3.73961244627903	4.30529338981794	3.15040602313972	4.59579523652642	5.63846448982618	2.80469268555358	3.80354582136676	5.05394191195844	7.55804563512917	1.45145584493459	9.34918610173063	1.54761328331906	-0.995733571489134	-0.289560135767772	1.22725044286056	2.18841533202873	9.24576867162414	-3.50794193705821	2.30398623212995	-0.740145113232371	4.7921038674908	2.50349674532697	79.5	0	2
76	2.09675764350938	3.44448393011224	3.14481324095632	3.08592679441145	5.28905328523278	6.35444377205438	6.01387113005214	2.07325133922375	6.39165988390262	2.96501027649048	5.85562474970334	1.19772730090487	6.77794455844406	1.99959673088611	3.20479628869081	1.13248869870234	4.06602556357036	6.42858720746363	1	4.51110864403612	4.22014455920327	1.53812427361038	1	10.9039912355218	-1.7195822406461	6.3076793530066	5.95948525826295	7.09533672970863	7.28432781826048	4.81012180688047	0.195229270214656	7.39534938874929	4.00204975918557	10.95124207989	-1.00502249207472	-2.28320725532104	3.28049098156167	1.69842707250394	5.73000181170342	-0.582581985850305	-0.668784323082857	0.537754246642536	7.73760536102507	0.735041084812855	2.05569232916243	4.24703468896317	85.25	0	2
77	1.01838434827027	1	1.49103802119008	6.92894292861646	2.52046424709052	3.04407680927792	4.67172105579544	3.54686331926792	3.35144557918509	1.1180364791623	1	1.40521266967386	2.21470826791854	1	4.7285062052125	3.40838926826102	6.76852920831067	3.08611788218158	5.95971856360954	2.83164781949931	5.38005948576831	1	3.58517503643333	12.4536519988581	-0.163769517284122	1.96499047353828	9.16152494801945	12.7754944231636	8.88043462247928	5.31324543741574	6.31924164473128	-0.445514789823718	7.20098182981816	0.119390193781771	7.63063932408033	-2.3348879494177	1.16494327300836	-4.16350615266253	0.968403394419132	2.37993340773791	8.96595453174962	1.76650783294049	1.56644300212306	9.42073540970951	-1.04612429391767	2.18413970390861	90	0	2
78	3.07185989943783	3.87789917448191	1	5.61110475378117	4.91124113632368	3.95819495205323	5.52933924977022	3.48780080209571	7	2.14532742882722	3.97176877573937	3.67693523242352	3.39267429055585	2.54846921830652	2.24989040295517	3.32455851904449	3.73034869882731	6.16324407520804	2.04769835182412	1.3414155963451	4.17540003696626	5.60892648398473	1.00125206801074	12.5806779492555	3.69806712880275	3.0412350330739	10.0354145589074	12.794289133608	10.6743780766027	0.834994970683604	-0.439861831575287	8.712162617579	2.62404143395573	10.0688455996552	-5.2446680855497	7.36315744260002	-0.390485521344451	-2.86347098787765	6.5271680685044	0.549684158358464	8.60388671845822	-0.780095558620334	4.93252368193643	5.14045525561229	2.49272426723493	5.65804292342842	78.75	0	2
79	6.98028201416044	3.11125067611846	3.03167189903669	7	1.88900690817535	5.08992441336439	1.51762925096117	2.55196500588039	6.67482672204147	1.46865224436693	6.82803480192996	3.12301121846953	3.92795278068991	5.93127836718412	3.68110934399468	4.65248182918724	4.78219421910983	3.77307829802922	3.93679132440683	3.1922775149342	3.54279433186652	3.04349373712023	2.11728464612151	8.86111992164671	1.01712292930325	5.33248920703479	5.83512111725861	15.2890707029797	3.78137437307657	1.19420113729701	1.36799057638653	8.82221583761725	4.98900308719152	0.958238864871999	9.67442266402187	4.28257181591467	-0.0543745333780066	-9.09785709643595	3.90148362966367	3.92371558814035	5.24146030938093	-0.876594925718422	2.25559679917676	3.03189594288262	1.82455309404778	-0.156586506553541	63.5	0	2
80	2.23867148672824	5.53953981595702	5.80607832421922	5.34542958008765	2.21581444745284	3.56365136144359	5.89088108821501	3.071824514525	1.98353760531761	6.06295760875482	3.98523007680749	2.95604044905358	5.58926959528875	2.22179568890515	1.44975625025924	2.82043415551601	3.53343078038281	7	2.72445506822262	2.63774343416166	1.00357885082057	5.68913356663156	2.85839871629853	16.8254765011816	1.51530952235012	2.56783834991534	2.236358699796	7.2018216292136	7.82341722729748	4.32870270787694	1.38982455340235	-0.744747449917075	1.09612467067871	1.390899957289	4.75238358392767	8.59837528594403	3.12081390659473	-6.14487225802374	0.272005343473437	4.70167307554927	-6.29570431375846	-3.48233133073252	3.68557715338663	2.24937568275039	-4.36666862146068	7.22705997390109	69.25	0	2
81	6.08687620970714	1	2.57302349450226	7	3.41584970815373	6.76837378582015	6.64066601426742	2.24581031616435	5.63348987569318	1	5.58265621195313	3.80257064231957	1.81323270367435	4.60692018742731	2.08796123054152	3.64671916729203	2.73953876610123	5.03793635340233	1.9254629468968	4.34763317646108	3.59227820264105	4.81977916623811	1.27585336654438	12.6770263057383	4.67529608827005	4.79355072280123	9.06494922734099	18.8597816399642	5.47387306862223	-0.192338952379963	3.08132606701987	11.0923197096833	7.55732571536976	0.678997041756242	6.11048304504366	-1.26164664461236	3.13066746912162	-6.46239421203312	5.61428849908238	4.65411092999343	-4.21457033879869	-1.07940024082152	4.18774580557999	3.47115775233614	3.82950459345373	1.28007760246309	73	0	2
82	6.60923088273402	3.17482235031426	2.46911879416639	7	1	2.72094825901484	1.33333119750355	2.32551622079681	1.59276314761089	1.74399556247103	5.66373575080867	4.01816970721618	3.63295107983929	5.79802665774209	3.97035341231188	2.6325325340061	2.56181630115527	5.45806023399829	3.08273534462798	4.04925488600109	1.1354256119712	1.43231342500472	1.21442995702907	8.63633858980484	1.56018806669644	5.36005512812068	5.84337663332881	15.881945800563	3.14168587633438	0.617661278865372	0.193775088211174	8.92675095472378	9.35257086475488	0.680629234267362	5.89529120774161	2.16362368488552	-1.3435895492833	0.454083214404089	3.5024004765636	3.29976687633764	6.11665309525748	1.80908490140713	6.15745187706561	3.11645755534753	2.96390389079856	-0.130186683818602	60.75	0	2
83	2.87508454073558	3.08241329503471	4.72458741266317	5.05553402509932	1.42667365813457	4.5312759347599	7	5.40342105624497	5.23358979510068	1.28388652381237	5.13949565950122	3.40167508532338	5.31232405765334	3.07421530762554	1	1	1.43662895623746	2.19536801850435	2.26811757001234	1.64851798970164	6.01178022576555	5.40094689487212	4.62536748958293	11.5932539010846	0.179793140469015	3.02336937643144	3.55638877301692	7.015923859591	12.601140393314	-5.11453503127646	9.47645680017764	5.64796545709167	7.87365667384557	-2.43526599782991	-2.39474417214553	3.55821638220194	-0.704472403731361	-5.69601296915822	6.65971737074972	-3.95976559509081	-2.06035407290513	4.14128653400492	6.47144683593306	2.19551670215946	-0.015330279384185	5.79648357216747	67.5	0	2
84	2.44320895693113	3.73665064372518	1.27051263138089	6.11461058622008	4.82465257305593	6.18463739490567	6.63976479121518	5.78195473111466	1.64049763372738	6.63541402426845	1.41371911525987	3.09488690734401	6.77272832578174	1.99588468176124	1.40541841369461	2.68362807959637	1	1.44239204274963	4.85061592240776	6.13221561027156	7	3.47322642081676	3.81955677388063	11.3437066409676	3.50603147526945	4.1338319335715	8.28206945903079	15.0415141094205	5.02188544344113	1.01984256483109	4.13858554560275	1.22988607445872	1.20289734173882	2.22151623985423	0.541179361367176	3.50248874871613	7.21300104448042	1.27026455819624	4.31299764903207	3.25648484184514	-3.39780484947239	3.48555549556071	3.9859661341977	0.423212078939303	-4.18984502913312	7.06672436487063	68.25	0	2
85	5.4395745266776	4.93297921625641	2.78884972528792	4.26672668907462	6.12043161538543	1	6.36876863944377	3.25195993314005	2.76454233056724	2.8146367683975	1.57378968762918	3.17139771787198	3.40190996011853	2.60753698563894	2.56315802540798	1.62484330578884	1.47568555155961	3.19640285524014	4.80150240079446	6.71800610124905	5.71433765230218	6.24946221775575	3.2506113523239	11.8920812952336	-1.65069952770451	1.82910260509566	-1.80543443944454	6.62651574641557	-0.236204779744285	-0.504598878689918	0.949369583496702	3.53067065198525	14.057629380914	-3.33072179994409	5.0065808096794	5.04900117744152	0.729558346827192	4.34350888175108	5.72811894280243	3.28861305676195	-2.00099144203987	0.727235944150355	5.16702053030113	-1.08763662237146	5.6066492668415	10.1696260027572	69	0	2
86	6.16475708196933	3.03532059249328	5.10870075064955	3.84310858430232	1.99151526829652	1.83440810600835	5.69443004511364	1.40629781477919	5.34610288043837	1.92214914807293	6.16145912265117	6.61283342172712	5.9101199051263	1	1.69905491864969	2.38325283315469	4.46640752568613	5.95124657390144	5.55010555175158	3.96468367004306	1	4.67222269576695	1.41816021951273	12.557434049607	-0.374182468752114	0.132672777088204	3.22108427158357	4.73097659722801	3.77127832385042	4.64170316054773	0.257056764217407	2.54823230239768	4.78296775645397	-0.278188918667298	7.49336101838852	7.47804954663103	1.65824279930429	-7.1797789436878	2.21772496158078	-3.47886658656608	4.46835797483303	-0.344302849496207	1.63720852214165	4.25867844437044	4.12858920258358	7.23062222216539	80.75	0	2
87	5.24860016124369	1.87566933877478	1	1.32135114188768	2.37702498568937	6.25828014610855	2.52545582628183	4.43285235861142	1.09002035161739	4.91245275480642	4.08499329024915	4.85792529042164	6.20453490631956	1.189062579802	3.51481317358201	3.69754275449777	1.71876071362617	1.64908490751518	3.588191189186	1.59752051229816	7	1.50217520800804	5.82102989101103	7.05235216510329	1.16991270580996	-2.07867009818992	8.71508494009058	10.7048614150995	1.86895838977383	1.00827297779724	7.73449242353661	2.32406401564287	10.4256474000484	-2.98466289299959	7.67446795899151	0.957537212880829	5.31862328382975	0.694842442742709	0.627260359449447	-1.04943354343413	4.36597616277994	-2.22919365115487	4.89837591090701	2.82687073585595	-1.31061529576637	-0.230005126722172	69.5	0	2
88	1.22992563317318	2.82635438790487	1	1.32634279249455	4.59057325686779	6.95047800811402	2.53470736792966	1.37997808996438	6.48881473510245	4.36599599622434	5.03460688439278	1	1.52481538321387	4.23984680968574	1.15607004301995	6.8254036056534	6.63801582389318	4.55848613872315	6.92749865084702	3.39001883055612	6.39057549130761	6.41537773175826	4.92003953558345	13.3398811583567	-1.62881215608996	5.39350259625579	5.85631507353325	4.26529569681262	3.27608316150117	2.22087063071228	3.18490871186547	5.9640979618006	1.94689931250967	11.0695327419477	9.7818749378191	-2.47546242246711	-0.965627136612983	-0.837334821274471	-0.0523717907925745	2.82003420313389	8.20309637461296	-1.42161956730968	-2.57550377215173	0.850832030539988	4.66970108787644	0.916518503675607	81.25	0	2
89	6.01350192482901	3.23303926108129	2.52488360327828	6.86295711630734	1.22845639210726	2.84530392402763	5.98028881635608	5.48436453462753	4.9401317579056	2.35850224240694	3.00895530739966	5.09051292896542	7	1	5.20487788261943	6.89054226935377	3.13102637355304	5.79114491720306	4.65637082034205	2.32208040994256	6.42052612332657	1.28165695845017	6.06700044307061	13.9422361259416	4.73614223700562	0.744920661886412	10.2262217313317	14.569659428998	12.9795997784372	2.72841234621173	6.95886305691931	-1.82512849072833	10.1884423720085	-0.11688281135483	-0.472360634541546	9.8275912513936	8.68378015442532	-2.18134300751739	2.52910675844052	7.55269447984941	-3.39191464790074	-2.19681191165441	3.69636022861237	-4.48991303078982	4.74415213456955	4.76358140745914	66	0	2
90	3.77848080925513	1	1	1	2.25502703432652	6.82910853728326	1.19171035513068	3.89041798417756	5.9004523667879	1.70191298093873	3.16163544580342	2.57904003299308	2.86853229171026	1.0002651145597	2.99095902391995	2.7768655414455	5.07403657263669	5.38159752461119	3.7106266442283	4.30940916353815	4.07087449240119	3.39962934868099	4.69363593020766	7.21274878719987	-0.45451535739696	-0.607492828625202	7.73949331828265	11.0772578019847	4.91039053566981	2.80138875962132	3.63774806028099	3.29081469527226	4.38081605071257	4.46658792724745	6.579854546163	3.07874851044623	-1.4112097959316	-0.736632107908969	2.31557167529437	4.01755261773511	-4.03636050143938	-0.0995995772975322	-0.783162359214791	-4.88513345525055	6.23034345741433	4.64269616623328	87.75	0	2
91	1	2.09565658261754	7	3.67265283719804	6.86929795952205	1.2688277595345	4.55043663318992	1	7	3.66382202028172	2.5113400680515	1	6.47022385635663	4.44921359261463	2.41494952450579	7	6.80032887583828	6.33023822884445	1.95419801858621	4.03833729033985	3.13075790610227	5.07109615355509	3.16995200946519	7.15275225330619	-0.124285349495822	3.26774975417726	8.18280395211466	12.1805836828736	5.60091512762679	2.90740939558684	3.61094568280573	4.29694985989454	12.8808091358262	8.43042104813284	-0.324577703062199	0.367296259256975	3.3958653638569	-4.42936283522062	5.97208192998685	-0.862933665281522	6.32121040499714	-2.66281988723767	4.70612997026046	-5.98839396138717	4.45023390906616	4.98688967766577	75.5	0	2
92	4.07873305196325	6.29129744366952	1.73030850870748	7	4.96844385655512	2.27004547365466	1.70707517319617	1.07828219471847	6.16611594810541	5.42765777058838	6.84762010122166	4.70675043485277	5.8164514178866	5.64592596606269	2.0085783992048	2.67050417709253	1.26923268740556	4.01041744991574	4.44740409375989	6.77629141050889	5.13805294116481	6.62122795808676	6.86886075403161	15.3660716123238	-3.18025586853331	-0.979829271460121	3.32956574174452	4.67051853115088	0.141054698888694	2.0193842631228	0.889515154789101	8.92848840335207	12.9612242533807	10.0781102106457	7.56769877986493	7.71456295564565	0.473517822626834	0.0536867398134295	1.60589747181868	8.03305768851364	5.317852220649	3.05445728577905	4.82430968418847	11.4368388721441	3.2753040233927	2.62101653103455	65.25	0	2
93	6.97588671783389	5.28038754266842	2.11378732172046	5.76990594619021	5.62674801765686	6.45279286772259	1	4.82717329243565	2.76341804104832	4.36193042604359	1.88662659721872	1	3.5033393682772	4.97594591815822	3.79407506168608	1	2.9144657361294	1.66092422912975	6.01120852015757	6.34839622515265	2.56824354129935	3.56039923138595	2.12444382248983	-4.18214470953164	1.22967598777999	0.546022798762761	7.65663724403426	2.75960058868852	3.08696482412532	4.07996948604855	2.44212820376465	3.99231858000684	7.78598752717826	1.68422796437293	-4.86311093048124	4.34929343930527	-0.989981205471612	2.73424348875926	-2.69304368777964	9.02863669978766	9.0782478966117	2.82113109467849	4.57283567983223	-1.24595258999096	8.23624492551103	8.02234675591556	106	1	2
94	6.7149389714483	4.63250750508381	3.99614744072162	6.27384520556436	7	2.17737039466485	7	3.77732939906866	3.75774511720137	2.37184730560457	7	7	3.30883616602273	1.31981187602899	1.27133526505056	1	6.26321202556604	2.30833093307059	6.5485925779122	7	6.30681433216444	5.07660219130799	2.50638533913116	-2.04126657083681	1.92993909544897	7.25402552689439	7.07749112690982	2.91948404129343	3.39174684337448	3.99406782618443	5.64558101427973	6.14277080541082	11.5947858258792	7.76799108848293	5.23909354469053	-2.69216000639488	7.16755249871096	7.89475611260181	2.53508230544914	4.70502443590199	10.1580537474728	-0.949028167140007	5.50791890506196	-6.2790908553447	3.23926610602784	4.61430201835933	95.75	1	2
95	4.15730991211676	2.25930115179914	4.92546845536697	3.22134903336162	5.90087918628516	6.03751143995921	1.73994748249646	1	3.74835041731296	2.88900448320378	1.69843428372838	4.68070715546443	3.43046535100293	3.20606964267286	2.74247970600398	3.78463795133772	6.38170276087147	4.11953817649514	2.02972773249706	1.68472265498367	5.03833833863039	5.10512278751566	2.77171384345058	3.83282175695288	-0.233718120908701	4.63645925495663	3.27096159456831	5.47106013565902	1.40760566812954	-0.150148779663352	2.27075850981699	0.612806136635105	8.78578747181623	12.0953766841089	7.43913965767507	5.27819227503464	2.6203649643655	-4.83886609480371	5.18877449588397	4.24129665403725	5.11958784973242	7.54078752967264	-0.198417800097161	4.47524136528855	-2.15598428190727	-0.367089126518979	102.5	1	2
96	3.43958884517864	2.06715421355616	5.12430575466448	2.26662944904086	5.36767921809936	5.18764630341296	1.44888164654252	2.98133332252569	7	2.78781044397113	1.7932476076229	1.75840119545245	3.27041654824075	2.96721380254208	5.32540300523586	3.32323642969677	5.30632424473832	6.29431764083023	1.96616805066346	1.84740882044756	4.24482131102279	3.29146129295776	3.61335311726126	2.69244648852407	-0.64370087747696	4.22674918770237	3.48227866140183	5.45560263606452	0.815456595540737	7.82828094337149	2.51643279484056	0.913369505391737	6.04400110564782	10.7570785617292	7.99179267093938	8.56010253594523	3.7207060448252	-4.35986150663023	2.71240069992351	4.08464225941017	6.30181179126217	7.28031333341766	2.97544505500476	3.36427903976492	-1.83939394249053	-0.603959970622046	104.25	1	2
97	7	6.41297566571792	2.3745399456742	7	6.58693574679914	1	7	1.36506772402817	3.96910502196828	1.42838184634296	3.87542867439514	5.57203795591382	4.39090078162476	7	1.55415891285659	3.64590662467631	1.77180877908783	6.44897714035015	6.35010226486632	2.90730631613909	5.24810517465938	3.11447791938672	2.0488390861046	-3.3008276939712	1.78076511742797	6.0025687587017	6.94824629337541	1.91683770949834	2.9332913581436	2.32487050979223	4.43409223274245	4.97449757772903	-0.788459152436589	10.503471919218	10.0839386288059	7.69146994062528	0.207304639028372	2.37711180719047	1.07866985096501	3.44931951778304	4.71681744966032	-2.36598288742231	5.38119238225014	-2.00359384388805	-1.43210782520263	2.86657623414805	98	1	2
98	3.6293634414528	1.94760760372032	3.89141756041529	5.70979259192782	2.16420855939982	4.02528297970511	5.34960480980578	2.24505884612588	7	2.47225023613171	3.99928938064381	4.20741616274598	5.06570440833786	2.99872475650936	1.93202572118731	4.55908443034356	5.39393551322257	2.87270020519403	4.6580512915253	3.51499748124085	3.89990063121287	2.69559733770034	1.41060010934109	3.53837434666036	1.8513513345666	-4.0082754137962	-1.45873105837133	3.78108690728516	6.59712519359251	1.77496475002595	5.21141494357816	6.19992117349527	6.58771208712321	-1.40166728589279	6.54100054148509	0.982484492050893	3.60568823927182	-2.79230602450667	6.07722233094093	4.09507006692342	8.77010618998962	8.23141017282088	8.06842640465408	-3.31413659359279	3.08550252427457	8.56758435662259	97.75	1	2
99	5.85627531872754	1.7104249340126	2.68758941080413	3.93049295376956	5.10650205066501	6.73164652082689	5.98568483740896	3.16818152036294	2.08474971911639	2.50944595679427	3.48901214814183	3.81654241706086	5.5367538672292	2.96244769352495	2.95989390606723	2.36951071011931	4.08258341921232	2.14311384227585	2.04917023795588	5.74513015134655	7	1.35207378804571	3.40819339700409	-0.314719656207724	0.424006416709157	5.72376348115611	0.0153334528919243	6.94716196826556	-0.117982705406641	1.49240383891717	2.35813138032596	4.5981248149644	9.25864503518082	2.2812488487566	2.528690306	2.14556275449323	2.42333001091822	4.61225371953092	-1.91063223526058	5.76144807263821	7.76622621305756	7.88204443336369	5.65971282137303	-2.29451189340833	4.10306448015698	7.72798802041355	78.5	1	2
100	5.99004077781929	2.60216796135638	4.26737706943301	5.52888183198872	7	6.3534667581415	3.16723405027041	1.74582078324508	5.50873915862618	5.6093924867049	3.49572069053012	4.9687259594824	6.76321427477843	6.8039121297532	2.93622078740536	4.37359612419637	7	3.51479596298979	5.64164362369037	2.77416311990619	5.98684756024273	4.56378625831234	6.33583666072632	3.02918341916968	-0.117504163736374	2.58260770228632	-2.60848558799275	7.09145735076003	1.16723394071456	2.61885301673543	6.31334686819226	1.01648030639591	-2.69883106202021	1.4332377459445	5.8619376955389	2.70257820400717	8.44691190126248	6.78890622168706	-1.20497689857173	5.05494387177726	-5.82602631011131	6.89201814007191	5.26947427758631	4.14822588332051	-1.23565781807007	4.52667143950096	102.25	1	2
101	6.17324631019915	1	4.47507132219952	5.89317973161064	3.3600986751595	3.12961652354899	5.46367494499421	5.07650025912511	6.29062855542086	2.96057043441769	1.80602272029465	2.82451698501192	4.39916520861594	2.69337387114888	3.37133559109197	1.39799600848049	5.53628244653472	3.78211355486849	3.20050146865851	1.56213065704708	6.30982990758403	3.08200657266789	4.82799615725103	3.1613715963303	-2.98394396814827	3.23903194327845	1.51957344031373	-8.41908114838714	3.19612493660476	11.2481029173824	-1.43202125113007	7.64429721107782	10.0761741883211	6.729791245636	9.08349766757875	-0.342983934594742	9.75177856601823	1.45096020608856	-0.311946975849906	3.27227589082253	8.75649847759599	-1.63475271033686	4.57769852682623	2.95237020385694	-0.495349135646618	1.53276535298157	104	1	2
102	4.67534677775196	1.43885707613256	2.68561094593091	4.63627808965536	6.26542887715866	1.85875512303009	4.53306065342213	1.66418669656708	1.28650264304407	2.61525618735397	5.98167255300991	4.30013220037575	3.74333714056772	1.61395603472802	1	1.32566527647514	3.98508582795329	5.442432139264	7	2.46726142082144	3.24171051118483	5.22372837612102	4.24312288259129	3.5202545137409	-6.08368302051825	0.913874010031095	6.08002242415025	3.28075546739285	3.38600456401116	3.39578080031212	1.65216030895875	1.21103621684324	5.21395613099458	2.14842989502469	3.97823004494455	0.370906133673009	1.33643733062225	-1.08521834685541	5.19038395209103	2.99486531524576	-6.19179036445772	-4.75313489646691	-3.92798141671129	3.46516800509762	1.18155650722167	4.53405380709781	91.75	1	2
103	5.37920028342683	3.13811397093554	3.18843299639114	4.44436289826073	6.62268579601727	6.08835865374968	1.30496485551975	3.76265941724261	6.23391706067408	1.80312647976677	4.02440163098309	4.28120549161722	1	2.69719043746942	1.88699503997622	6.64395658616814	3.95777644341682	3.36109118504377	6.92502384979435	6.85994950601499	4.67245242059825	6.29449454560827	5.41598322884775	0.620105703113526	0.802283602364996	6.36384735794655	0.350785033930591	6.12390074972629	5.66675301038963	0.188125443313182	3.16226435242908	1.30806781993215	2.64053615027118	6.84611544745193	6.76500260663371	1.12451646463797	1.1203187599442	-0.130310025643369	3.91825304828811	7.21685213717189	7.0831715625375	3.95305043908445	2.11510700020589	-0.279252380266866	-0.239227277488961	-2.86122102912353	100.5	1	2
104	4.63575278485581	4.38172499695682	1.56785281588157	6.8368678798584	5.45060036139643	7	1.96418833277746	3.85254483253698	3.81051609112929	3.64623812107007	2.09487099027772	3.66919355694106	5.968105771625	1	1.8959725323938	2.00925670631541	5.97562875916604	3.75807775043151	5.56864329978978	4.15796195802291	3.83888398694533	2.09405239638938	4.57833886974527	-3.87177566278358	1.37803730393175	1.54756457661029	4.85192140062142	1.67143091327662	4.29941667313299	0.320766014628775	5.09487653369876	5.09950230798036	11.5559963398163	3.52333971496341	6.14252748231342	1.85668155396007	7.30010246055358	1.95560543017794	4.12046025243238	4.03611471343994	9.95041555977225	-1.36267421952096	1.80457007273899	1.03180249004162	-1.40012572471878	3.93436330006491	94.25	1	2
105	6.13566867150811	2.98089510329842	2.15727071890735	6.32896880325581	6.02627841276667	1.69586330151571	2.98288416794142	1.82689924759864	3.34248138120877	4.21901317379783	6.77371049400045	3.54302326531129	4.63530489943943	1.22867429959856	4.19147137735225	2.21376524752143	4.89024878641431	6.29014376518324	6.93818211958043	3.72083066211873	3.65746219187541	5.20879226519096	4.56967413622402	-4.20755092070344	-1.01196524589259	5.33950757562417	5.51520585424632	0.208215654968664	2.51183750689288	9.15204483756077	8.84544385976804	6.88823513264913	1.47378794696755	-3.37002800346598	10.7404044825303	5.91574481464997	-0.730213356105853	1.06530519215481	2.76516935536985	-0.370763977609084	-4.16166148356542	-2.99345409034417	2.20630145881393	-1.12694160479163	2.66998926785472	4.05087246752127	106	1	2
106	4.68210326477723	2.34987669542024	4.44342054891944	5.27048889377837	7	6.96567673234129	2.13263491297829	2.60778359394162	2.7812679082211	5.37501756416253	3.89248090538009	3.43341901574456	7	4.64303768918409	2.42531721860907	5.97238955682882	2.6053360268028	2.17993051892444	6.47952690478529	1.80655312075497	6.07455056751571	3.36235044757049	2.73054027806859	2.72046854550808	0.0970961760254452	3.22778987884078	-3.00784184838683	7.14534618288156	1.45339186492427	2.87688333245185	5.25644388094932	1.77080696176693	-4.04755149375216	-0.748442471677092	7.51554726202347	6.99182815015488	-2.91248754586637	7.08566474773251	1.59609447118074	3.34127496009976	-6.76041508977811	6.97537584649918	4.52666049058362	2.73888111253248	3.39673062707755	4.00989066511797	100.75	1	2
107	6.31874932999257	1.90952600806624	3.88939954471179	6.39484318923054	5.7904355232361	7	5.19565945450438	5.11124145961558	5.41942851156591	5.71505045586699	1.91764123762225	7	7	4.12035025941658	1.9215501682469	4.33313010023801	3.86107591593348	4.19547962415595	1.21864873639498	1.99061925079624	1	6.18823035954511	4.43395649170529	2.81604474056426	0.126885921588126	2.27013850255595	2.41458053008174	5.45783069318186	7.36872300866799	-1.32198953984225	-0.887603101079747	0.489636531779803	9.82410325160766	5.10491687198047	11.0232579179771	8.69249405112016	-0.390886325505322	-0.839097428869208	3.52110178849052	-1.80370523107622	-1.63666162352106	4.42176081689804	1.05976801062539	-4.64170459677589	-0.609250802579214	1.72147156057271	107.5	1	2
108	6.2609558013061	4.63470103363387	3.94309084534148	4.31910121665293	4.14240844228363	1.99743704203672	3.91465850851391	1.08090286574297	2.20135513179434	7	6.92448925859435	4.1083532422724	3.1419543572111	3.6163873854998	3.65040531385343	5.65930600362076	3.81034690835395	5.02347047504874	6.70888183537881	1.48747343601113	3.25652503278089	2.73973596079967	6.97102442485364	0.426732376176358	0.92496986050021	5.90410089099851	0.191333629852502	6.72246140103333	8.13025794516416	0.69995011859575	9.78049439752602	4.82179364878814	-0.0888983691114789	2.79565125112459	9.25488469490257	10.063988596544	3.4275855216084	-0.638527012912551	4.47312639200791	10.1833697065873	2.1684532325475	0.2843975861173	5.27298127694201	12.5292985925153	4.64001436434041	4.21368758507665	85.25	1	2
109	7	1.70683367175757	4.2119089123197	4.3921269358896	6.49789963211645	1.42339668314266	5.80520167742235	1.80524321859107	2.2874514112197	5.52356167983426	1.52361741245826	3.98313044155424	5.04691910675368	4.13231986515229	3.5079266819202	6.11600217346011	5.42056973998103	4.20078629031766	3.5020889095087	4.29962790982445	7	3.3291969080942	5.45108008660911	3.4091985152124	1.05912968809089	3.24946922844076	-1.84514337589583	7.46474232086558	0.741866938139581	-2.48360323830463	5.47197046851202	2.60258197703086	-4.43794274037221	0.858399355309209	-1.97799979711582	3.35924168178533	-0.852495612075731	-1.67708078284113	0.47310056093284	-1.75969862727212	6.56064069045267	4.3660460390749	-1.44097365308201	-3.08715327630741	-1.47558799974877	8.49617590374354	86	1	2
110	5.87767078121533	2.01692311024568	3.66635616955593	6.64012992732167	5.2174150496293	6.65145864590683	5.6689896967107	1.75502078853935	6.32457513369187	1.228635102218	4.58090027460664	1	6.89333431824649	5.08132490274604	3.67063269064205	3.6391615425929	5.7433371849746	2.91506865688775	7	1	3.81745260398859	4.09071368265208	6.35587331559303	-1.23305140337875	-6.24069777505098	0.36846575033209	6.93676549813104	2.7117594159869	4.44558805720421	1.12975647739477	6.617877794152	5.07103838075334	1.33309077657285	0.523019063610591	-5.73435533757514	1.25492462010002	8.3036532914321	0.924151850925728	2.19672553968621	4.30078502266819	1.14405914898399	-0.0430860306988103	-4.28961823219815	5.19284646118538	5.30401782622227	10.3406026682072	105.75	1	2
111	6.60094165022955	5.14576542127321	2.04889658776611	6.43693937806968	6.00522178417816	6.0212512983631	2.13759393733237	1.60358280402356	3.25761578475468	2.35491124847659	4.86683455452093	1.31797926136763	5.74196562834748	4.50921282806132	2.97467395893443	1	3.95945445760532	3.14168515357294	3.34450341229088	1.52700794537687	4.36648253231985	2.89415237692798	2.38400380506369	-3.97518862945149	0.679939875131439	0.812478964114353	7.32541816515724	3.20850891358493	9.66975655022499	-3.00389902870139	1.43148364786903	8.46186712108075	6.02172475965931	-1.35532472934658	-6.75456290966034	0.119880626186801	7.18961437928276	1.80603658525735	7.93953899133467	6.0795426576231	9.76682900115999	-1.22984495228114	1.28439213974261	1.76302895860647	8.85546920912581	6.30935893321235	98.5	1	2
112	4.55545379382004	1.74778714069572	4.06586140347923	1	5.30119244808051	5.21318444166066	5.71127364507694	6.14937870428146	2.75698320641222	7	6.09368229344077	6.56241785302902	5.80537895363746	4.61374608975533	1.13425110596544	3.24267055883943	2.80248322654265	4.6433849005229	3.198716583507	6.10579483968673	6.80686069701915	6.40549968006032	1.01919507205095	11.157270435217	-10.6255962392206	4.3361421540655	6.91653265762477	3.59887246736009	5.73719005011776	9.01859528840345	3.26687349411711	5.51336494201891	7.49412827208923	2.26230287687387	-1.95938796624673	-1.20282419950427	0.0277608883296741	-0.584907723415759	3.64403986965868	9.87646396972688	-2.17142998830291	2.99422197307836	6.69301481745368	4.21615645909656	3.69049241766673	3.85910041037268	86.25	1	2
113	5.68281096097956	4.14158835778223	5.78457619077408	5.73248001807688	3.7634336201844	1.04847081120651	1.6826772627499	3.84050870411528	7	2.88715704584274	1.02724548913501	1	3.95580180301365	6.76132243780109	3.64061820296754	5.95793749356497	2.09080855719136	7	6.23700605664549	1.7881520974745	6.55700877397895	3.27006322982936	4.31773114779245	2.56030904543153	0.617886530986194	3.65960555205843	1.82591580099823	5.33341931066635	7.97847319369784	-0.157712545604088	3.53665289581816	6.67308569861515	2.37866685638606	6.42217509357373	7.22211889570312	2.63109991731625	6.31812538841568	6.39582405865767	3.35606020199049	1.72713702154371	8.13160058017327	-1.86769703899	-2.74683856981613	10.9583435938106	-0.0500673710611997	9.43413348153206	81	1	2
114	7	1.83898920180327	4.32030353949173	5.37391655731728	5.34145840340613	1.57919967639465	3.96171471588677	2.63959927488122	4.93935626494197	4.3918945437408	1.16117798503354	2.3453174173002	7	2.80491453737364	2.93844276526697	3.72863742785387	4.56569921610656	5.09427806196178	2.82029968279432	4.00426786318186	4.70177878278182	3.62271873832352	5.54221015617331	3.27001866441436	-3.06354238002523	3.46301484606083	0.661245973246822	-7.58136766459	4.40955383187563	0.283203018028138	-0.362738723716974	7.6372392280725	6.83202524267625	0.518800707369637	6.98249537053385	-1.3095391461534	4.07646464087234	6.12775811295862	1.05037473674597	-0.929436525585802	0.231229924049692	-1.11543656270894	2.45205057088766	1.63219016265708	3.41701411576191	-1.75320367737804	100.75	1	2
115	5.72288470451018	5.4069978577571	1.73691293560867	5.34486605202858	6.25469999882273	7	4.55850628364017	1.85019233812078	3.48483544127858	1.67191381149108	3.72214795027761	1	6.04204938159265	1.20891230652676	1	1	2.75111246824201	3.95847285681543	2.71757685910925	1.6012149990179	5.22691896475931	2.93712974677352	2.57882594952401	-3.39030129449248	1.6290760393638	0.652211918440085	7.72329754341919	2.95882733606838	3.25802428181729	-3.78409389777622	0.069805984346117	5.47725090206202	5.99935316868968	1.47142452627874	-6.15355043767959	1.01288110247291	6.89604369781654	-2.31209991759319	4.12634357833815	5.49730962161796	9.08357244967008	-0.137817707345585	-1.12397683065411	8.38822785401939	8.45385026034568	6.83845148480669	93.5	1	2
116	5.74968082471272	2.30388952187011	4.30174178286196	4.68115079567836	6.48491626866691	2.05910492047074	1.8226243757032	4.33600130485378	5.95321564662571	3.47402539674669	5.56050157597996	5.76938282523929	2.47805971228392	1.57556302388028	5.07577134947603	4.29425789733158	1	1.91520660053026	6.89133756555217	5.9622783755412	2.60290967840015	5.19237819490298	1	1.72805035616092	-0.992227755039337	5.09524297593984	2.34238154823019	5.14900475368319	6.0698131685876	1.73653914460642	3.91768030190471	8.11049529589524	0.977526537398148	5.10933109175041	9.75076993627309	3.59545252272786	7.9090580704756	-0.634475813026367	3.49809687492126	2.13218073868015	2.14799331063032	0.871046888378725	3.58899459912001	-3.39133706238247	-0.869939324899744	8.5733851236638	103.25	1	2
117	4.66370925535522	3.23074953618942	3.37246874177811	1.60296520795378	5.3755261109452	5.11501666757021	1	1	1.50188460492198	7	6.69317040713115	6.15321623819014	5.78370037851928	4.13171869758919	1.58220533620763	5.37795739961601	2.38627228638056	5.1537327192417	2.69085465361251	5.96096948660076	1.6668764206505	5.68282654272401	5.48174059982951	10.2180146098982	-12.695487475241	4.55320314424882	7.3910947773609	5.2477650792848	2.01261497452029	8.7507562154733	3.55538720125196	3.15741083385898	5.68065300543679	2.27541953355699	-2.03756232484501	-0.115412036357045	1.61211154482676	-0.866782757702311	3.93681505628874	-0.0748898362726911	5.60904803088923	1.02672155291991	1.11922792895458	4.56027399213803	4.17412672435761	3.27155767021305	78	1	2
118	4.94060781299722	2.66429900544471	5.55439688842186	5.0854041377349	5.9596091911084	2.92096423284321	4.15105365041177	2.69580050509498	4.78200270283034	1.89500454780066	5.72801306145098	5.26942006569465	5.6722274725827	3.91275412181497	2.25347647986679	5.67078670835244	1.08242691251556	3.44563214551992	1	4.34745096765074	6.91597730050657	6.30145630741015	7	3.36218116823996	-2.25717275909474	4.06148938147964	-3.14864099325652	6.89636847626329	7.37765539590091	-1.74757666955399	1.18798510652139	1.90227705391974	4.64806780140899	3.72629442341938	9.8581809827006	-1.00109499966064	8.32510130998126	1.32305648982489	3.42567075022038	3.59709163788975	8.15832680552682	3.76294529050895	5.31815377397815	3.82872551732793	-0.0851408116917036	9.79713845879174	90.75	1	2
119	1	2.63732636532959	3.83107638037807	6.08190784403627	1.5831254625545	1.59816582207467	6.96435993425751	4.34238606589576	3.69053790474153	6.59640733752477	2.25336548757227	2.3638478076714	6.84882377090553	1.2374151249394	3.57711877914036	1.3090188368198	3.1827460409033	1.35798343867357	2.55933434831985	5.65479058169994	5.66808434609973	5.37583760596996	4.00322624605501	2.39686310439172	-0.96184074967583	-5.04257242409324	-0.944265593633339	4.95898318273036	8.85668211772848	1.82162729473708	7.37727669628059	6.11124578895158	5.75639002409905	10.0266806202196	8.99122600039826	-0.88228427413914	5.07555972121466	0.539048462848099	4.57541406048353	-1.85835591273567	7.19419846470044	4.10273920993037	2.79660845689311	4.15016120290883	-1.63377882490033	2.43790848974829	97.5	1	2
120	4.64008196972122	5.70037360216084	1.5127414965884	6.89700090509264	6.22740842767146	6.3943630710251	2.36488014978677	4.10860459745211	2.11586791005137	5.83446807918029	1	1.85457179015389	6.91806715942203	1	1	3.69564810986512	4.08307084052239	5.53258995887315	4.19493885499667	1.33114048223197	4.48709770215188	6.15735386423344	5.15809043333662	-5.88180537256414	-1.85323257474345	2.130175203772	8.02013797477221	2.47661832093402	9.2174228045095	-2.70003212590186	10.7310580202043	4.04800844658001	0.26674367939659	-3.82511923072818	2.71283535087777	7.45387868176188	0.913732180137025	2.7070007515979	1.27278979834911	2.02812158462543	2.47862346183857	-3.52689715884987	0.213288874436488	3.69800271083487	2.66752509624103	4.89276309825223	98.25	1	2
121	6.06697664786882	1.2369501417302	6.1678902813029	6.2539246884543	4.48372667814324	4.08877741039019	7	1.74670574335365	5.34243956355238	4.0346501287394	3.40266187727	3.58777296139485	2.34402652878538	1.30513896019766	3.05666926040779	5.44822994571204	2.35358858611531	2.36794005888857	6.1735530783753	5.84383628840114	5.41140136423498	6.74020516568356	2.42467385496695	3.50186398311709	-7.71153976056214	0.41970877335011	5.12369532769673	7.34125672127741	1.97405101010389	3.47616034155598	5.29524847140093	3.66331047799254	10.2357338169281	1.40974338344666	-3.49934534214325	1.82213004013066	1.77651284275929	-5.45995907254548	2.42472607258212	7.47295836818115	6.64840558852149	7.97134972591834	2.42717919054184	3.43187517188805	0.691793573929704	3.57093160862979	96	1	2
122	5.79126666718485	2.41127571041765	3.13299430821587	5.96384327415512	6.29659778861151	5.05287534580672	2.06717662250921	3.21764564906356	3.77798515719566	3.03456101779494	1.5585891716204	1.6514132085572	4.26565813462378	3.14618876499855	4.02429755657557	3.65025187392564	5.57639761977279	4.1305091342746	2.02035464192531	4.8280639298813	3.00637396659641	3.69994285219888	5.74557994481759	2.162175337595	-6.9626852122734	0.678417445749593	6.11524367815364	3.21480758279731	3.16177602534291	2.80544475625697	4.55988016071702	3.50515915507299	9.50326572214393	3.33354821464324	6.83480774024668	2.09019128971186	3.61131770651493	7.41445308314858	-0.874768682575362	5.39555558254043	2.83257560742472	3.66715140580603	-3.8815914727898	4.0735633750288	2.07821750265944	4.70656668995533	94.75	1	2
123	5.64323420269021	2.26545301968573	3.08202904244403	5.68426888239481	6.90844718878695	6.52045615286062	1	3.37071460965713	1.21586174297273	3.4202034641441	2.6993951042452	3.38962480442516	1.00550779183535	1.64956562704228	4.32999967208711	7	5.27256905780745	1.84695865080538	5.29600460597465	1.4849274991486	4.58854154693916	6.61179732801035	4.52059822996961	-0.834842114442418	1.69289065223888	7.21268741987621	0.86977583017448	6.62248505569792	4.52471623996792	2.79126100551299	3.33126646291206	0.485858988606487	3.49806843617461	0.831988116244343	6.85398648914737	2.48395052174429	-0.839222512426291	-0.868352045419223	3.89371884477881	1.92404580482987	8.23149175769769	-2.73029508404006	1.68199009509269	10.2529523575035	-0.279055714829727	1.66143887678271	100.5	1	2
124	5.78304202645893	3.01186678761932	1.43208341806056	6.4658780892471	5.37168705844135	3.4943248906084	3.79221681165484	2.38010209968079	1.16794367450709	4.67460725340927	5.87354273276361	2.93808939182763	4.14646517371149	1.42440764661039	5.10040771547795	5.17902376807565	1	3.29159476025141	5.20698198897179	1.54266547666152	1	3.58626209666861	4.17358465587217	-4.03841026089769	-1.59009441386161	4.42012523552193	5.99540713300242	1.44631226424637	3.16070551453963	5.35690832008437	2.23728493682233	-1.02997703279212	1.87010580361574	-2.91814691575461	9.90614134429802	6.11183190405728	7.57214222763104	2.73678794391665	4.06673540109969	-0.406009271004016	10.4625480208259	-2.86111377948109	1.05050602185253	-1.56598832010691	-1.584992357214	2.65538201310685	83.25	1	2
125	3.6709444346497	1.99911969843756	5.03673715108074	3.03973148698189	5.74953420909606	1.30451607634269	7	1.45031535479517	1	5.64186206119157	1.8848974099088	4.44859487623032	3.64725068311042	1.62960312435058	6.55844644878406	1	2.8188733153711	1	4.82113646775193	6.83655880553878	1	7	4.52810677109349	0.00995291893822178	-0.331306905097901	4.1222849463875	4.01432197584843	4.95542528587314	7.68908843711768	4.25653470836154	3.29902377608727	-0.347808930303708	11.7485587259865	2.31427532571862	-1.66916298719073	4.01230125660223	1.08032781085872	-1.18831445741731	3.46326317078517	9.29636851687502	9.37668457929002	-2.79566011089418	0.884023838733642	4.1883535127882	3.77124579520123	0.832780785870497	89	1	2
126	1	2.68975354513806	3.79706464321564	4.83341296852859	1.53381325834648	1	4.90193387371822	3.90407574592832	6.50847715115565	2.17839239681822	2.37795009592669	3.38590127428157	1	3.63622538799901	1	1.29376214696299	5.48768674357077	6.8764263965565	2.5758465392934	1.11547160206589	5.88293651056365	4.40219305783476	2.36966984958107	3.24632468573359	-1.52465496639789	-5.37345012691412	-0.143050912601797	4.44230257288429	-0.680252628652903	1.24427445009686	-2.81894558444272	7.34380047595756	10.8562323873129	10.060674754735	8.64760612758458	3.51901117262075	1.84618833717316	4.88716294315612	4.66245081941049	-1.19919980023447	7.30197225639422	3.70240606579265	2.51649241814792	-0.401943584545202	-1.53655092409543	2.81090393902738	93.75	1	2
127	5.94246509328409	1.75904581587097	2.4128144448629	6.32542775957817	4.90121635033246	4.26885221896583	2.50945501214183	2.00463278376006	4.47439667608794	3.90104571229915	4.21942695552295	2.25728987774638	3.96275353246125	2.07561764979852	2.72253085528037	3.1196808206125	5.67018653007544	5.77542877141272	2.37371707136954	1.29203598604472	3.47982864261239	3.80934030145559	6.31299335474581	1.30264064275608	-7.09405049501217	-0.186671385835282	5.99940087462507	2.98635784518246	3.04164996562716	3.2335013003741	2.13915124049585	2.69283293977013	8.49788391869229	10.7028556925248	6.99880457295078	1.82160771833035	-4.6716707786281	2.41064401715926	1.53476707161537	10.0871362803267	3.13411691084109	-1.35349141045873	-4.03669095181687	3.26655876674792	2.80470639878338	4.35813043007695	101.5	1	2
128	6.6509721655729	3.30012729499346	3.27540888896304	5.15605917841606	5.75511590199682	2.07170362798565	3.50805480851349	1.58689273407641	2.95196918008912	1.48073631203017	1.7431122506629	4.79444249329747	1	7	1.34880946575221	5.48424859336389	4.51503373139947	5.96391240820846	6.98897005705772	2.94078540013717	6.11156558054338	2.82784595544024	1.69218081055868	2.12743969936734	-6.08639048896336	1.27774998813507	6.2664557732699	1.15207804582061	3.25978103871298	1.42755045941237	-4.57979855878584	5.84655948476896	5.43589548836245	3.32665259941106	4.2110286484592	3.57603401875948	6.65182193208774	-0.605460732115767	3.28956793119013	-1.72461779778547	-2.01458265209427	-1.14676032825444	1.57035778744815	-3.11414134271898	2.24780804544568	9.53303769831314	93.25	1	2
129	6.63693193166162	4.72382202986661	1.19217167787332	6.16352550789857	5.60962705100037	6.68543591168648	4.13877673409045	2.49881940703285	7	6.4579099782826	3.98570919913273	1	6.3166974612555	1.65668674557296	3.07318815707354	1.39065686826428	5.09736683327305	2.58935979280509	5.02953654649324	1.05195701000536	5.92507699258083	2.07151797655323	2.41679594609686	-3.31015086158543	1.23275089529481	1.37822406685741	8.09936997643809	2.12353257540417	3.22373667292231	-3.51127393975475	-2.40479842349091	8.18429114825337	7.12558019402952	-0.44845184185944	-0.764547318834127	1.21108838064299	6.60674234378076	-1.91244233871462	4.05856245366731	5.37027206435324	10.2097236847542	-0.317054928118928	-1.38243997383303	1.93043106846509	8.25434055174912	11.0736425457435	81	1	2
130	5.88425605826843	1.78364534514281	6.65250367094303	5.89905425813976	4.95846929542862	4.46275076569498	3.71414841582406	2.28881465250133	4.26053657170985	2.98723997722186	2.28978993111663	2.96579432049129	2.96999131073838	1	1.97678653324872	5.40193200087704	3.21952799426052	2.85127350968676	2.84724183407875	6.92796619894771	1	2.19468154775934	4.39768501252092	2.67384468322419	-6.246967931447	0.760170136619685	5.62516890237124	6.96727521528429	2.23081305932542	3.95643751729516	-1.37188873254378	3.46904001472193	8.92819288625626	0.675926429997512	-3.988788470764	2.90746781545629	4.74515315312141	0.570282250190787	1.89098143884204	7.87104305603413	6.02839462353776	1.10887076945796	1.64311564258158	3.48288912730823	0.407966276354306	3.12332185375743	93.75	1	2
131	6.14747832070515	6.64758785824617	1.44034506945014	7	6.33896437358454	1	5.82499488075743	2.40886675372441	1	3.94502911845494	1.84479420367742	2.87712188247402	6.38700937706037	4.76700688963973	4.53288122678436	7	6.13884749508021	4.60945597022752	2.583959013405	3.10694744483922	7	5.20523496782402	6.0572581946338	-5.41709360997675	-0.406080882194915	3.07376979795191	6.78467822837656	1.040150116066	5.86502874803247	-0.346974772788752	8.31960928763663	2.66030213570762	0.358063518714948	2.77230051881046	5.00774916887631	-0.183182271709601	3.15152205424749	-0.304849822737759	2.56840717468108	3.75991225484274	-1.73523551396384	-3.21313712611363	3.69403594125523	2.42671084020626	-3.29722014329202	7.59510546604521	71.5	1	2
132	7	6.4097994873668	4.3916060164515	6.66996194379048	7	2.70653366337956	6.40637946900822	1.90394020961303	5.32465018751508	2.55494150107322	1	1.55433328293296	2.61012446050148	2.81502128992762	2.05634945007839	5.06124002863161	3.17875348357257	5.08097338793858	2.36478579536064	4.40641190613863	2.19672655746368	4.18821616313271	4.86919655328982	-1.40211142121668	2.63700844527457	8.42564416877377	6.46645902024732	3.4352067843294	5.46684750353783	5.84702091363762	7.00152863982188	1.81070097359515	9.93237868253003	8.51700266830794	1.27300213000974	8.48041585002959	2.19969254923788	-0.0369645646706499	3.33119776645393	5.50627434112664	-1.90766010918782	-1.51245227827591	3.77735153219558	0.934711799606746	2.52163050063473	8.43010655760876	89.25	1	2
133	2.36985501672665	1.19782117696364	3.0160323071129	4.73318395101714	3.19196928156681	5.82755581531231	5.60931982663418	1.12394650772018	1	7	3.99024735148329	4.89030423218356	2.57643845969165	1.80032829917577	1.93624797122352	7	2.46151776976879	2.04110406504935	7	5.42308336744155	5.96086998933928	1.13839795037534	1	5.98567038586118	-5.25613909824654	0.149098342417981	-5.4901643975836	5.1172014423575	10.8427986898077	14.7051755008238	1.58166459631085	-1.3050529120389	10.9245992784445	1.72153670174407	4.93669190898415	4.21482425636996	3.09797112052053	-1.32977004571795	4.031452629756	2.39273446987747	1.56972148844095	2.56402679038837	3.53759743685181	3.00238684210224	-2.18268243322974	0.155147529944825	91	1	2
134	7	5.86108272305213	3.62735169084114	5.17859151882429	7	1.67526324301181	6.12428042842096	3.59316394050653	2.51470425724642	3.12887707623166	3.85481265839699	4.71807846355873	3.60037884276164	2.67811563353897	2.96965950549197	2.18831392412889	1	1.72563485591565	2.83335289743704	7	5.29159296709611	2.60007188774827	3.19266250519396	-2.17429121925578	1.78625636621696	6.36388787853921	5.32647453615228	2.24117131075816	12.9583822413197	-0.467955809595776	4.81781345287709	2.08443973791752	11.821225532254	10.3328580435564	6.10742099220859	7.4295798392502	2.20166712818084	4.11831469099453	2.45801854236434	2.66187763900299	-4.24220847744304	-0.176125248015488	6.63607680328199	1.7220178461241	1.57206133489027	5.39275591513419	102.75	1	2
135	6.39827143861297	4.5011517056118	2.82059462925113	6.00702850111245	5.64168572284435	3.83806004517476	5.29276379873325	5.72752458586684	1.72704163240697	5.86343520672532	3.39817870512335	2.912216776327	6.21294229778507	5.45406225621963	3.96195863598762	3.12469196532391	1.07651332826002	1.61795464980098	2.09473273253787	4.62770988515269	6.86588074985285	4.9040758935354	3.74673372273191	-5.53213733498724	2.6027895830011	1.6710378168153	10.3233276750421	1.01653018538866	5.10911005106088	2.40718260959208	4.87810840030135	3.47016704132286	6.44168871488384	-1.01098808683235	0.812583641855543	0.924042222159178	1.93808487102781	-1.50247147096414	4.91639196230679	-0.904788738445932	-2.89795525289323	2.93511352102298	4.19592683109354	0.265148406713363	2.40553211966223	4.9070329739593	78.5	1	2
136	6.84996694770663	3.57822268466504	1	5.8154700690292	5.41563034343596	6.29129009585715	7	1	2.28724320663219	7	5.61081472586302	1.45042999945464	5.32915263025673	1	1	5.83838179185942	4.04627170665077	6.06252526474701	2.88798847278861	3.16279393018315	5.12242103493031	4.53891310567527	7	-3.03639719029564	0.268506120003693	5.19979606314952	6.88009276715817	1.14269333634761	3.29420754014414	8.07643458059922	3.52589660766146	5.31110397011483	2.31732307417544	1.16591905474017	0.482719610045899	1.59915634792215	5.27280315074162	1.54822940339395	2.27588599395454	2.552018255443	0.661034414079045	2.99271822718569	3.36721658458152	5.50247560104666	4.06460407210988	4.06922118049922	87.25	1	2
137	5.96299852700739	2.30769890220343	6.61012812697552	2.24388034610015	5.50350338783033	7	3.67649645074914	1.36063362593523	3.06676631367321	5.02259590866045	6.94242992832583	1.37647995061055	4.85764939544045	5.96981709120942	5.83366723281414	7	1.36032477187177	6.85194171883701	5.19157120503448	2.51550493736679	6.90665754037566	5.00324002727339	5.77656667941327	2.57622208840014	-1.11178182706013	5.89430277376552	4.46416004840769	6.17914246840544	0.271553402082297	1.90486963205131	7.098930933171	2.58748578223644	1.69098301697683	7.12876432622875	3.58856126842723	2.71011767025179	9.33019266826041	-0.0938598799709789	-0.320623713278326	-0.00456846353718032	8.76089019015735	-0.66816312894014	1.55189185827239	-2.4074000261634	3.6477847495854	3.38772380305516	63	1	2
138	7	2.27504524855346	4.91049383301128	4.36953135453371	6.78913497075453	6.52533974689265	6.75809451749814	1	5.96645586221597	1.03920833003705	4.37007493262	3.86497311503455	6.83283942637769	1.37314648829607	5.07598782711125	6.89856081330605	3.08754114921997	1	6.31311351662789	1.04804302248942	6.14994012346902	6.26691505316485	4.3199515810982	1.13374827382379	-6.31292243749983	2.26759940341337	4.36033167826197	7.27332103241488	5.55147954898691	3.93450720903004	2.25967553366095	1.12068681781129	3.7601398407206	3.44221231861318	9.02564783552821	-1.32915727799876	-0.756500374808852	8.31612234132298	6.52331054503022	1.01463102389389	7.35706762481148	3.48503187002822	0.674099111449008	0.484595161361528	0.53302116857417	-2.917834528208	89.75	1	2
139	7	1.89865856505856	4.41959502087658	5.84041729947779	5.00827596951645	1.58259889734561	5.13822718675467	2.72256065394786	6.03701694960658	4.19449031811873	2.42935545025557	2.07150870729051	3.45007643943059	2.51551703130038	1.40588816191718	2.90821677284625	2.34340800456578	4.66877189441227	3.4608442010656	4.3314337592588	5.29758414165839	3.74701506170402	4.7327693418821	3.70553242243577	-3.18770818301305	3.50214785465768	0.489855782244706	-8.19494523885068	4.58521117859954	0.183229970148167	-0.585299470821728	-1.81940675564964	5.47563230771826	2.256676662625	6.82986486517238	-3.77801989494998	6.54674773564266	0.280613646649058	-0.297409101448425	1.64045991601611	0.820709084577394	-1.4461817617289	3.57169666872313	1.69695466609819	0.133447520517164	6.19221912382641	94.5	1	2
140	6.01124779514118	6.31114416879986	4.40210687127135	5.92776121432526	7	3.19947904734771	4.7512423463461	1.74677212237295	5.72161667462401	2.43816570393178	6.95279217832964	1.23217342775176	2.52077092010374	1	1.47978886529768	2.57869980289822	2.1138254696357	1.18992474185403	5.55790811101802	1.01197978065506	2.91632084128684	4.01352273223983	2.79895638516182	0.602300944432821	2.51837042121504	7.93171605294147	6.0616088855808	4.87822058914719	3.81629784614658	7.02846957946147	5.7866636273689	-1.52822333681416	10.3562526930995	8.05065313571614	0.122299812944497	-1.42211040362035	1.51462599800642	0.993273173669162	0.19230281099696	-2.04300678033225	-2.09672099471151	-1.57009849404635	3.88159005942933	0.285583565801681	3.29964600669447	3.20033937064768	88.25	1	2
141	5.41040416151274	2.20048325517498	3.75191267805509	6.30363167732557	6.02384106919182	3.87381870537315	2.0573656048438	2.44961178769727	2.73503205628	2.74521432171771	4.94910211477802	1.79001470993901	6.83201745968713	4.50734549516335	2.04672256258765	3.21528562169475	4.87074704048707	3.55316407435925	2.69026456831817	4.79868650703216	2.43918780566657	4.39431960384765	4.05158957355994	2.52014348107259	-7.29382819725883	1.26192990026231	5.49079083261823	3.55145120287572	2.48887546867344	3.78206503795629	4.41396290938336	-0.285818965983099	8.11625424402019	3.08356331529133	6.40544630930444	2.33928681703159	4.17149990962911	1.71771556065124	0.33837375902362	4.63229983784176	-5.36284193622563	3.24260343557777	-3.36104656176341	3.61573559726142	2.70912799761404	4.43538670797572	99	1	2
142	5.10598396489325	3.69983235064965	3.21983501112139	5.29162472722748	4.21089473877523	6.84066899048912	1	2.76296333818103	2.99147074612012	2.65768068573175	1.3690139271294	2.16578974544637	5.09520217026631	3.68428350629013	3.10151402469533	2.1899620613704	6.53817091827373	3.06962223025303	5.09638881421115	1.54829049546842	1.69313193050004	6.9651545143622	3.24242493427862	-1.04180780347081	2.08142788203485	5.05212076266689	-0.134984227421557	5.88964078719043	6.67234764551655	1.75621952365951	1.2833150775689	6.31970450952814	3.95309207547343	-1.88872149569504	1.11315240682634	8.24090648320128	2.08346189663889	2.04998013204125	4.19247746537225	8.24275082866589	7.29010202410319	0.826412108712403	6.48080345115294	1.84946383572749	3.18304153259016	8.1628736129015	83.75	1	2
143	5.00679859625795	3.44511281366245	2.09317461898378	5.40753300688621	4.14083219464237	4.14532212747638	6.86497960135006	1	2.05677715676014	1.27570407199829	4.75310454233812	5.04103110434358	5.98444018089414	3.99297042469001	1.08741670820953	1.866474771996	5.30685190004201	5.90571021594598	3.34213507268728	5.27062537338231	5.92416536154269	4.79941997149566	4.19375356742275	-5.18567282126436	1.92358153943882	2.23279580140396	4.99169119571565	2.64834915043818	-0.198900847066699	0.394780948603836	-0.384468291119774	1.29432343225717	0.561165391706239	2.36773593496523	6.8142586472704	2.93364721773364	4.44259064597803	1.52552636588516	3.08822168773811	0.0916576537561531	4.04847872772984	1.25836449587818	0.811044098624046	2.78656291381572	5.37732367893526	0.320567199796772	90.5	1	2
144	1	1.44922048243337	6.6323779393116	6.91471939443917	2.17725917555049	1	2.16989782147895	3.75623890868949	1	3.320138410801	3.69124959138565	4.43199638508561	5.64187108011025	1	2.4092714716568	4.5995090894118	1.77616394706318	2.81756500346916	1.2822687538784	2.18568845753664	6.31900934523986	1.96273838140289	5.80508337061032	2.69583659541407	1.46799575078125	1.17782719636091	-0.747622327519373	1.06278385437742	1.12988565533828	1.34760630192585	7.18787729911019	1.82640980512724	4.08950595240067	1.89689279284874	6.67660084678936	0.123075387052469	3.32485225777763	6.46336922327413	4.20182759414294	6.2958836201384	8.64856525813665	-1.87931169231206	5.37326550220593	2.14056583828647	-0.633107944028144	0.0394074688685681	76.25	1	2
145	6.3621723077781	2.46358104219512	1.93020610791834	7	4.91159339111863	1	2.64290233518506	3.59336209025033	3.28737847829258	1.10366896760482	3.20431499728175	3.1991374208858	5.73598171472955	1.29397277833813	3.35086257371783	7	5.33334341928737	1.71539868024814	2.40280104237322	1	7	3.78993590401581	5.17214928834998	-3.80754410702431	1.18412541081554	3.23753380157872	7.40376488946458	3.92899912850423	4.38124714317053	1.63653936703637	3.53758501338617	4.92424972938258	-3.46752056783464	8.23442606408274	3.87986012458317	-1.87126169599429	5.41744000703544	4.01600308211616	6.83649076751005	4.73627794748806	-3.30835461422365	-0.78125364419314	7.34711988909258	-3.27341868008117	1.59392250305503	2.99359197783738	90	1	2
146	5.81769749134938	5.51346974792374	2.2621132697241	4.93505499110578	4.85903777087917	1.7169363184983	4.99150570870391	4.59822446031339	5.08651047478255	6.68349344386654	6.91677062410002	2.83772206118058	7	3.5484827713936	2.64197172366897	3.69079455775756	3.04214901643761	5.12807742971524	6.13245662442138	1.64107972078457	2.28570387303382	2.51358828844766	6.64486253472995	0.868687699573432	0.686659412852866	5.20407344144776	1.34414918472403	6.58621414984993	7.51457242656685	2.08739621953298	7.64301178157214	4.78818912377982	-0.147255499146599	4.59988261109007	2.94189042657388	1.56573164356856	2.85642313984835	-0.21930982958203	0.914140054138311	10.6954048892199	5.99864775170349	2.88900624043523	-1.58978924647531	2.4659728590308	1.80472559763038	-0.987607416407631	88.75	1	2
147	4.03087385760851	1.97895537242241	5.29661493550373	2.19134678850344	7	6.1867202925805	6.1952486549026	2.62941914122194	4.95419785863358	3.20923332481905	2.77106494554545	3.04281585899687	2.58894483161216	5.67305470162024	1.55617466991913	4.52775554860007	2.37741101618186	7	6.41889746194568	6.07440473229974	5.25001799034192	1.7164285444754	3.31591387322227	0.963632910437313	-0.801024469794887	3.71564132173917	3.34270743479008	6.22619314173834	4.88555808588164	0.184081527534173	0.387912398551642	9.51675641964627	8.72443263370244	10.9577603379318	7.26418444925364	1.58144821144839	2.6186602644452	8.81099316826159	5.00934148049553	-1.47810606036245	8.03954612288261	-2.47319446762734	2.18139709882058	1.92484945808289	5.56776916466192	4.2187214772776	67.5	1	2
148	6.97217985052887	5.95909320062611	2.42566191702442	4.16167951510169	5.55537643438255	3.25805449852519	5.31735932487008	4.92819129100494	5.73128230259979	4.46571999191425	1.63963998147372	1	1.04082966739501	1.67962564788424	1	4.70342824675605	3.79990131119337	1.24758140745155	6.9577471925816	6.09091005370082	1.22095941024258	6.10241495694324	5.15655072096968	0.652601941509081	0.84140316425793	6.25701789666851	6.6548611681399	1.36961060591487	5.35810339305688	-0.0969881850176457	-2.60597390840519	3.16532547964484	12.9128319230006	2.33849623110345	8.73767220632488	3.64794596746246	7.95439785380974	-6.97795024777595	-0.461886039063078	3.15465556928061	-0.889590189997357	4.32640744309566	4.05039767697393	2.68648747175612	4.27972451674124	2.64438899047183	98.25	1	2
149	1.72683711325303	4.12803769290662	4.54041555017695	6.57373059171023	1.43295296043893	7	7	1.68102356230125	3.93885123413443	5.04569205500709	1.92110173609112	3.2360129046998	6.16965913134762	4.1423465179789	4.56188211062394	2.21338536343641	4.86036334582052	3.8624570520559	1.8225452316314	4.57850251440082	4.97238516260146	3.30416118885262	3.4729508313853	4.16197521831463	2.57438970541937	-1.82478891703722	-0.913817743350296	-0.49963619166221	2.10951194136542	5.90905588452719	7.88245241536209	1.72290563846065	2.70066432788198	6.50703841389495	6.74375183860823	11.1194112487659	1.54930588541912	4.40876201762884	6.28173883578902	2.27021807998323	-5.76865426274497	0.955805094603202	-1.88929837542534	3.67621569539706	-2.20029045110626	3.92829441435195	76	1	2
150	5.78895648369522	2.1179167815219	1.7771225269124	6.90282609981014	5.69625063040509	3.66771646606865	6.85297119985647	1.69896048699301	1.8679279231616	4.83012803775557	6.00938858864104	3.19994513551158	5.59397409235736	3.51276886082809	3.98272327107352	4.80004991523849	1.38265801475932	4.09257179999356	4.78238452420298	2.03695108465918	3.78589130336255	5.50460245416284	4.80456725150039	-4.36925284911705	-1.79324351987828	4.73034096784676	6.20992119372461	1.07416920715465	1.77171530681499	8.69996069464112	2.32595575089751	5.75329426801266	-0.00250171583085279	9.33446537169498	9.93320722715544	6.8158912523722	7.53737055595277	1.87717212108543	3.7533759603703	-0.246598868968549	9.54296871707347	-4.2504208391068	2.50321174200035	1.3368542767084	3.1158872680129	3.10006329829854	71.75	1	2
151	6.14002126005804	1	7	5.6114992132662	4.30208119872261	4.30875446359531	5.89169430257729	1	7	3.33023866577582	1.58834454229116	3.45207187033173	1.90017172283697	4.19299652672591	2.19522219279199	1	2.64064138140721	1.39522731947501	6.58668943934695	4.71685408991486	1	7	3.51223566814876	3.13108836406558	-8.37716249427884	1.1872917895939	5.84683686267065	7.38893018059241	0.549419010024577	1.91346532588176	5.99547133939774	3.11057494852877	4.88452393682769	1.95135073342219	2.86784306489744	2.27988387068819	1.05674011809981	-5.31808500585997	1.46711965208128	1.90219083341336	5.49139283540061	2.11385396545965	6.66524778850896	-1.26821632624776	0.337614207324115	-0.995425763140417	110.5	1	2
152	6.00139674221537	6.60525212654702	1	6.37421386190883	5.89658026987857	7	1.66195838770822	1.06281600547416	6.81276664807288	1.86635164915715	2.09737529905986	1.92651982799476	5.51604972206035	6.03494756002748	3.85261069271618	4.66341005617152	4.98648971044045	4.08594998648999	1.8178722664865	1.9353469652183	1.94658249251336	3.91205846736181	5.60389248004909	-4.49228796563168	0.632960972009268	3.87483356625148	6.82294425670325	1.87281479356631	10.3231315636848	1.84886972281693	2.03511556317074	4.21155923656208	-3.0628779249576	2.58982065853675	7.69799048118256	-1.43841302809511	7.84809015171651	-1.24502251969528	5.88617365998998	3.6314945133854	-2.10802014250381	2.57100685951732	-0.389112706639927	10.3781145151279	2.15041217492459	-0.557916890570727	79.25	1	2
153	5.28598552944657	2.67543150582606	1.7604497605459	7	5.53476416528061	2.72888090883464	5.94779072494483	2.81134549248815	7	3.82185474616816	5.2135093670061	3.69510317152311	3.76889907262346	6.48091556417618	4.94307803299577	4.22578960917658	4.4947673662998	5.54560206255531	3.2875819936953	2.76266402519303	5.84388748605061	2.95657115380152	2.9695264531366	-6.8655286320423	-1.80593982487827	4.31161731734695	7.08232082517043	1.81754187982056	3.53746528271725	-1.07757771251689	3.75456459866421	2.98139926607542	6.8682897965975	3.16157817226991	5.62384073349891	3.86955482438121	6.32783309821148	-0.547794150776496	4.70924190853725	6.93246248208401	3.77158697098082	-3.67297243806465	3.56479396625434	12.1289179197409	-3.03730157736064	-2.53144478687453	78	1	2
154	5.07206762309338	1.70139387310622	5.25283964256757	2.66730249693079	7	6.14202921339912	7	2.31349992383602	4.83020180591339	2.31957985371511	3.26312675282923	2.67064207126224	2.55632032828414	5.9165860067227	1.51865184764075	4.4289249774216	2.56117698923071	5.56076132596495	2.94383412424792	6.30198124001636	6.31903576209445	2.50668360541134	3.17205103173787	2.14434904835253	-1.45637842455898	4.93880070613604	3.18892014912584	5.01748956990234	2.96844244312367	1.23231541882319	0.989268645030868	10.5469224636127	4.08035385318329	1.00908589246322	6.91440664849902	1.38139167200281	3.62195593649388	7.30683958274844	4.15704774874785	-1.84717573134241	7.09937697816559	-1.67072607973517	5.56598539674313	-2.66515298586215	1.81076063493765	4.97440386507641	76.75	1	2
155	4.29503648943745	3.35399077668611	2.66266527446114	6.95768268659333	5.93441327083082	5.78236432728255	6.31686913611246	2.97543780271497	1.26397043265402	4.56733197950157	4.75440455080938	5.29332135132197	4.59058027027982	3.37773155766454	4.77492890575947	7	4.86839470435381	5.4484332411598	2.8536070706905	1	5.71484171979238	5.26777045325757	6.07840161470499	-6.42313040015124	-1.2242647088675	4.31508289416944	6.36707901090559	1.7503489961102	2.62964856000668	-1.14106378516461	6.84650201083938	7.51940302490695	5.49490994889158	5.19606140863681	4.41057172203635	7.59988697295427	-1.24217668945528	0.225317360734274	5.58691881211244	0.998668526147406	8.69585758613934	-4.00903126068931	3.83078420316449	10.2688058239538	-2.89856701549744	-3.40874873547083	79.5	1	2
156	5.57843637236668	2.45751506355503	4.49325946100458	4.0767494578607	3.10269923269762	4.75931281811804	7	2.57026493945017	4.08624973514854	3.12235839729849	1.28193101451988	5.24728059765694	1	1.06389121376752	4.68380192622952	5.05705271050457	4.91734485956308	2.59339814163779	1.92448159113714	4.49769478218899	2.94994403815484	4.14081305649396	1	8.71561152701713	-6.28040554159304	7.1145080725224	8.17412501933605	2.21202188095116	1.46503378063625	1.75722954305894	-3.8251190288306	1.27151746631287	10.1021627922937	3.0091351978002	7.09689267000259	-0.75799460961575	0.0191434898506494	-5.09599724840224	8.2293853936957	0.463766652225252	-0.996842312270594	4.61104200503203	6.25980439757374	4.33384925341477	1.52109353988002	3.81078809075751	85.25	1	2
157	3.42741431639988	2.00578294144507	2.03223092449084	4.08552040042186	2.67927316427128	7	6.7849525269144	3.380486625763	1.61485414555182	5.74671747771264	1.72151300448186	1.90060974622855	6.32129520398123	2.08602443741226	1.78549925218451	1	5.50299039827645	2.14545740669456	3.87586819706718	2.58173677880052	1.41996840266561	1.42132142616567	3.60736328126654	6.04138500068768	-5.66015729932793	0.0308556527188057	-6.52212661636187	3.9946320584899	7.49429255663865	4.80386921207101	2.76880481206599	6.48639722944475	0.992067968900375	-0.395368969851171	0.881317107439618	12.0938899494318	2.97828299985053	-5.90515714919538	4.4589457931695	4.52480037476554	10.5400074253698	-3.53408995316076	2.45345655512863	1.82081001809692	-3.25449833236158	0.544431124382458	69	1	2
158	7	1.33098849570223	6.07979946377573	5.05685800582133	1.33457201342771	7	1	4.31700823069708	6.39515330168139	1	3.13859659285766	1.58398769768494	2.86886270544531	4.70534997933404	4.82433758169858	3.30045844364638	6.29124228214201	4.17717778748505	4.48248662098798	1.68087363822142	3.02561262599197	3.62424048905848	5.50703787904729	4.36052067777433	-3.64434077633027	1.45785759231712	1.39834458962581	-5.7168430674182	3.92807710759818	1.85340333207034	3.89699820774287	3.61769450586852	4.51970520514544	9.00871368171652	10.5515295982311	3.38908993105024	0.319571700265524	-4.06564935617477	1.8216399312392	4.60426157512216	-3.19318660881075	5.03566392880228	-5.32602572377448	-4.76194924818301	5.88784269272564	8.00164670443256	80.75	1	2
159	6.22529679118785	1.74107201374425	2.66712640704032	5.93430749370565	5.31689064895856	4.4973423304002	5.52035863382774	1.35630279145302	6.91202187174428	6.78598105153764	4.13111346519667	1	6.98471633538911	4.45772788255334	3.4348924191723	2.33782821314039	5.70060851684697	6.63726893029707	1.52101595563744	1.73936187915815	7	5.87625979925368	6.37132671227917	-0.958471062312111	-7.61202372191254	-0.313951737412996	8.25510816025349	2.19915112526659	6.00885795058042	2.47963290848282	-3.64729191361951	4.88182889802307	15.3478580102147	2.06022613670273	7.50226889650021	-2.67891860442047	1.29855182637537	-0.0242989256744609	2.84048475179503	5.47151630222586	0.136906780631166	0.0959639613014042	-4.54996092986539	5.58501283294078	6.17343100501201	10.4108080435589	91.5	1	2
160	6.42001351349468	5.08941433791673	2.48499652246844	3.5052374791419	4.88154318792706	2.29747386206495	4.97991891477084	5.52797499160787	6.19499321552219	4.6991481661051	1.01618585129824	5.65455938228079	1.11044458626054	1.90809830816387	1	6.00538839847242	3.45561909834895	1.23777856114203	7	6.1377334474732	1.4725902195593	3.40106052404632	4.42249906296768	1.27404382246967	-0.747973516238869	4.83345557791838	7.02863750901107	-1.004601588537	6.93475288717756	1.01446380560471	-3.50201215365486	5.73549539461624	13.4287995315686	2.23345060081326	9.31542755471354	1.42156325050293	1.39463275810523	-0.253002974962566	0.65349963218354	9.28362591341358	-1.58868102971993	-2.67574692728657	3.71107298432355	-3.74797955060531	1.52209065128594	8.52277298899211	79.25	1	2
161	6.50703079692549	3.70299239414775	7	5.14370719810105	3.92916920628173	7	1.23773125013373	2.10765998415164	4.63432708519225	3.72138170678954	5.82623576972635	1.846144357666	1.27239407599931	5.32043787442322	4.44779460032549	1	4.55734608859854	2.96600779650446	1.03284982249679	1.34400074804466	4.62931784985681	6.02725374481278	7	2.78727905815684	-2.24168505426784	3.08342900315496	-1.42648588689952	-4.11982537833196	3.70533326867517	6.18679756600026	3.73172485285929	2.16201404185469	8.64263641699907	9.24525870323855	8.24896724791621	1.06426383686429	6.63697043124392	2.96491286702807	5.11927632242853	-3.14226198665375	8.87686736594776	0.409369287494455	-3.79540802638326	3.70787149274915	3.79620825142719	3.98066719060937	88	1	2
162	7	1.85282948879627	5.82286730433228	5.7868666405571	6.20073406251416	6.9553039719468	5.64093096240653	1	6.03880132930684	7	5.55764399649127	5.28735257163093	6.70928307508376	5.44739582859829	3.95676218447705	3.42789294726714	3.98104068075499	5.06463469325446	2.30342131920792	5.2571459806707	1	6.67215389524438	2.02476656194899	2.37346111926735	0.824714791476688	3.4651470284793	3.48676511271951	4.85489067946482	6.20068862650618	6.77081614602384	7.43990056775926	1.80966945273594	12.4637439005481	0.701136990014794	11.7105889268951	1.92110514794876	-0.22607375435461	-1.02138453950256	5.03577077036429	-2.32341283334943	-0.994874166136543	4.92311677966801	5.80822009266885	-1.25435019416794	-0.634604106807581	1.68317169227285	97.75	1	2
163	7	1.56479663248955	4.67549018340198	5.52640865003768	2.80936842942506	6.56781280932248	5.99954417995398	6.00075472810393	6.54010437708756	1.82846617662603	1.20047416998711	2.06269029756217	4.24947386736322	1.60199394475654	2.63645847593719	1.76819201009863	5.21528554216947	5.44723015329719	2.91884478186939	2.16623854949189	7	4.9312406994868	4.86907916982899	3.73882485163082	-2.61558919453066	2.84474448277193	1.49649960848035	-7.69307223006924	0.80076644988548	11.7274008404214	-2.00432754206446	7.54308281090235	7.78538298180709	7.16060520535898	9.36652744824344	-0.560364003247453	5.65973425817022	1.51979670361136	5.72595123710358	4.58732867141793	10.1269048287784	-1.75980759062881	4.91647122953847	1.49752784822154	-0.885915316886375	2.94424388247555	86.5	1	2
164	5.20813206901142	4.91955961039998	1.82867159931051	5.90797345581873	7	7	3.51025507394821	1	1.16539252560775	4.64863894527435	5.03486649847794	2.59765089446149	7	1.46910853110333	1.53228813484544	1.10592603137272	4.28278692680783	5.10176198073304	2.09997919046011	1.40369517465374	3.38016487102164	2.79889480443615	5.57705705238594	-5.68300400988205	-1.02189601805333	2.91180697442698	8.17126153830058	1.94098654431391	5.70981097675933	3.60409769851373	3.39318577929417	3.66397107859258	14.2074311719046	1.21935247020656	-2.23100389378065	7.01450734366483	0.168057477348755	2.2991562054652	4.63956859284003	2.8574454405974	-1.45119704052828	-3.40039915355233	-1.72964759867012	-0.429401216645407	6.30442333235895	4.19402082244309	92.25	1	2
165	2.36540703822887	2.76079857435598	3.6429649544279	2.88379213964846	3.12356436427598	5.36505561158582	4.39538986207366	1	7	7	1.26008789550661	1	4.18846071095498	2.77704504329869	5.48678082031531	4.07286534172287	6.63121053645906	6.702125681046	3.98658134493634	1.65107336144634	6.47920149541896	6.91078252174987	2.81504197316971	3.74991698864145	-0.347395099303739	-1.09616757987255	2.48356348521875	7.92587475913087	11.9867105732944	7.293974562623	-3.87235912933261	2.08238063223338	-0.0143459866879933	12.7969303465479	7.88403087695484	6.9571779441544	4.01440455001161	-4.01019769760776	1.39334354910559	1.10471464215245	4.89467182107477	-1.23851014313004	1.36545526000213	12.7646437616615	3.20411641927235	5.60408721134147	76	1	2
166	5.12049429454829	3.005461288973	6.20252124479176	5.59162137401059	6.83153685653757	2.3783954962354	4.43724143162982	3.39040332834922	4.30300361859432	1	5.72974273733247	6.86372056355413	6.56833763161609	4.19303709570657	3.57079572076077	4.30031595212203	2.9582415590843	4.06144440922804	1	4.17821017600958	6.90807144586218	7	6.22378123723652	4.22839579593141	-1.08893436569926	3.53626014492682	-2.41130832659422	7.68153130933565	8.52711670483872	-2.68113162995939	3.92481554101741	2.23134863150587	4.25874050771345	2.93688915177733	-3.2830555882957	12.4419317250641	8.39374593584588	2.97623081244736	4.00913426723507	3.16482082459198	7.9904601761639	-0.537800020164902	5.48237476191233	3.24672706985539	-0.118056884494563	10.1535912338523	85.75	1	2
167	6.96464430761576	3.18011976499274	3.94348490080279	4.9585483842552	6.33735254786139	3.02440108290857	3.41543684505547	5.74212209796114	1.82895501412173	7	6.46379787464445	3.378209478579	6.46881025997355	3.97508249443794	1.97090275958748	4.67589136712306	1.82426325094915	5.56467871265319	1	5.0937175581791	5.55717129258259	7	6.02494644515525	1.52012516523855	-5.5575389438068	0.483339169412235	5.0224345122634	3.42825969553103	7.50123496245071	4.69369691251224	5.96523596773091	8.42143493723567	12.3110218613732	0.792406084578499	-4.2110838083542	0.463300300293049	2.16329517327339	2.01758464554557	3.92745507659589	3.7723617606296	-3.06215580162332	2.94323298455202	5.54541274425454	-4.64422385171166	6.95759763506331	3.54971798297034	85.5	1	2
168	5.8543221683123	2.84008671530872	5.01779531602636	4.65950662889128	5.42389341345686	4.36692923766651	2.62333704214756	5.16878582395392	4.0869681439979	3.75759062416107	5.07143162615239	6.00193917814803	2.74787281101724	2.05269075326196	4.14083752001309	5.04933906375726	1	2.31617429079059	6.51065605607635	7	2.68185269953864	2.51239742782654	3.45818779265137	1.88775971439651	-1.11303845676149	5.08552211835433	1.41975974198455	5.76994309130106	6.03814499813843	1.90402308516171	4.78534127040775	7.78292720317144	10.3501025154574	3.3015699926801	8.89975143231563	2.3372160978136	3.04747797787836	0.427416326853746	4.283287366347	2.35994801369698	-2.29094394854155	-4.16317669769897	3.68468337605796	9.87059107128846	5.48964059983386	7.12138381991496	83.25	1	2
169	5.12385623240935	3.01326398675578	1.78625497487485	6.94592447020602	6.16330075240567	5.16733214261804	6.37079115010075	3.0689572330077	6.84847493666054	2.33074447482661	2.94021352540788	5.25871926307923	3.56171496298823	6.6905818073223	2.51958918128592	3.40238566662213	1.58157453454406	6.23294630516758	7	1	7	3.68064107101191	4.94939125608084	-6.31354311856905	-0.933161321379582	4.31858722127972	7.00616520858265	1.38440159035393	7.55673145680661	1.15850662250714	7.05016226279298	6.7039965786586	3.7298741321013	4.59080856806076	4.40353472908495	8.81590324803286	-1.07383832439584	-0.698984631350222	4.58905424948629	-1.33161817882563	8.23476961833871	-2.23692999936686	-3.2981209627259	2.86776221701688	-2.54762463414094	-3.18756155193187	93	1	2
170	6.72494965503547	3.59294829259314	5.4262947236786	3.54394784511615	5.27591753263258	5.99803545956472	4.84712189212675	2.52822642617755	7	2.31502146799488	2.10372967024853	7	5.85497276085926	4.14572936584962	1.13263606787807	3.98611428936044	4.74928130639991	6.20010046843389	6.84769053485521	4.44896821090391	2.26325799963678	6.3963712222745	3.05177117493937	0.746879793053482	-3.02367285842619	5.4941688843265	0.913284177193306	8.16211382392847	2.41952644057037	-2.95885980766959	-1.50626748041711	5.46037844410995	-0.959725619301552	5.97626040373228	11.4375497918792	-1.42404670671848	1.47495550975748	-5.00864761853361	8.72339147763957	-2.6688210312809	7.65106161654036	6.31688386413543	5.35803336804123	4.77433261121971	1.96859380253393	1.14205009773172	78.75	1	2
171	4.12082635267118	1.85091532848967	4.36910045399858	5.57793556008178	1.86868652889073	5.83917159971781	5.21294247279128	3.04272036618605	7	2.76099522615335	3.66717801783438	3.12965032233502	1.38027553686411	7	4.87447923132378	5.77855882281417	5.37050665610448	5.36541683820987	4.4368236889871	4.45032835074304	4.55473865185184	4.81545617165797	1	4.12515986172237	0.984699460245346	-3.8411126337717	-0.520631109682667	3.64666797852375	2.06239066524121	2.05301504999193	5.46952115616829	6.22117313455819	1.27435018592904	0.30576951753784	-2.67954883296246	5.36491065545053	0.922776499639823	-2.28898811061583	4.24447548029165	0.334074313089608	9.16922808961448	0.847610548064206	1.32879874520203	-4.6803135495845	0.273678713174001	8.7477412855527	75.5	1	2
172	1	1.22811990444611	3.23637011900202	4.75186911075507	1.8634671408872	2.09032148683049	4.2598975839203	4.15593549714209	1.41665144569756	7	1.30992255084288	1.56330067822593	6.29162739169804	2.14103967623397	2.20830327353431	2.78212107118893	4.05000828643426	1.17926031316548	1.30720494065318	2.50715705778768	2.60560251423074	2.44179390987715	7	4.30209447273245	0.729362133292185	-0.742226305704361	-1.7874843107828	0.908460174085185	3.63875755306451	3.94540456862124	0.863608748284602	1.42734199799475	0.551904479760118	7.098655310242	7.51858701511403	3.40311259761835	-1.68840856802065	1.52550542906684	7.00958941242986	3.80361628966401	2.39379842602175	1.81544422966708	9.05767959500889	-1.26004959651643	1.76409954569685	6.19076383157189	70.25	1	2
173	6.94976870394642	1	3.72396258544738	6.5892934035267	5.11408798665308	2.46605575249515	6.67011796824421	3.56190560489197	7	7	5.28852355479529	4.52739078687008	1.40366392419185	6.78322630302415	1.80822921027731	1.3342119262048	5.45819199276764	1.90260501893346	6.58202863520422	5.51684836267251	5.98659799532129	6.78003246694324	5.94029128823416	2.07839874160797	-6.18928673802983	2.25510333289286	7.84977232064478	7.87137351959898	7.08511812355693	5.87652313023976	7.14586984967766	6.48459311265451	9.52041156068634	4.77527989228522	3.70474554385805	0.415082885810899	6.7624194871148	0.15471535708356	6.31728463647843	6.0351311663331	4.08583550470901	-4.51536541396272	3.93868675479886	-0.266986303176464	0.844036604124298	2.99883970881964	97	1	2
174	5.44506672365833	5.74312921043207	1.28605390223831	5.77737738934051	6.38565319547034	3.49352616409754	7	3.65773844072708	6.90010305882836	7	6.78744595407282	5.26087161869393	4.17321949396277	2.26123373411274	5.72578876571242	6.34475197436097	6.68374706995334	2.29423645192978	7	4.49142265043356	2.39279701857774	5.09459083243364	3.2950271673753	-5.28016479490335	3.08802691075321	2.31187125964837	6.99195207795358	1.93953047932293	3.9703269883133	1.79973838385835	4.13066430196409	4.86082103495481	11.2064470365885	2.10643549110286	16.5920773264193	0.168162457618878	5.48679936111381	1.72944471355527	0.215811381101622	-1.48563215753619	-2.24630268598875	-3.86675490502351	4.04234043777885	-6.25156762450174	-2.87899494207425	1.18395726091894	75.75	1	2
175	6.19588542681843	4.74165172513797	1.38857117787664	6.31294102482506	6.91172556993665	5.65565567448706	5.89210706662535	2.87535810390026	2.39498180219529	6.15270171993619	1.69332364146389	1.44709006888375	7	2.63707492145111	3.08443740964352	6.75832658230898	1	6.11937934198436	2.0770833703343	2.31250322574966	6.7837559556486	1.31500044059142	3.82104596851023	-4.77445787056831	2.27399684037064	2.69154755605209	7.52715804501653	0.533939532352196	7.37793881957755	4.44067781799406	1.98692891798282	3.90330183567354	10.2852348722932	10.5794759465106	5.97830985301826	6.68209714435439	2.88446914586507	-2.32721702839096	-0.670520977275993	1.80919543710275	10.9403217804797	-0.435415982447614	3.25315034533052	0.61073014080897	2.45690646920932	0.370324956916524	80.5	1	2
176	4.38479649133891	5.92970544126759	3.19140557749399	5.10417644874852	6.13010419142342	2.73430680411146	1.25726209683742	3.70363890203216	3.20619607656735	6.53305450776095	2.22432980882486	2.63198637922412	3.23778672124965	4.29065820193853	1.87882898807309	5.24893660985106	5.41636995219964	6.79816248353625	3.24348842187491	2.73889999411797	2.12673907098325	2.03001840874607	3.49861261894225	0.653592389811119	-0.94676944435253	6.94688497071793	6.95730463961088	-0.632839969984707	4.72777906641219	-2.66917658647666	7.29320138271298	4.094902156876	10.0322942341832	-0.196291924944067	-2.18482154239395	2.92784734257873	3.7793049879889	-2.09714260776818	2.58067809877177	1.02085528131415	-4.67090646463117	-0.505433948639673	5.48425875216554	-6.58385220631688	3.00832050932091	8.2181807142942	70.25	1	2
177	5.82926427685508	3.39798501281902	5.53715895262706	3.96168725601496	5.65576626079584	5.40688482683429	4.76762232992193	2.15248308402443	6.95315086721879	3.29941509348882	2.04717859677354	5.62999989551142	4.87655930594023	2.99805752868215	3.04180096892257	5.32793998875581	4.26847610653631	7	6.8970774610707	1.90129984468856	2.43690324170374	3.83312107435113	3.27526591458008	2.24260439884267	-2.47048971111634	4.0074228806222	0.284840079433613	8.59318897525049	4.49182502454458	4.18092505140975	-1.39944440240167	3.57260560689084	6.51837663557848	10.0371727274578	11.9905503291024	-0.61389013773968	1.14992188753596	-4.41826411224013	8.84049200441022	3.97082412412935	5.39449489889282	-2.50868765697568	5.75441476499266	-5.3476566806115	1.73997371542859	0.394842734685282	78	1	2
178	6.37893937896427	3.72238930293197	5.40930957804872	4.41548509864105	6.28125372568742	6.42889397145531	4.61672804622866	1	6.79995675251142	3.25582207536195	2.0097798839931	5.95941175142201	5.39256846956714	3.07695495731377	1.11309712451873	3.58087421585747	3.96382667126551	5.80677317871151	6.64530551490572	1.03970641386352	2.07952403866589	3.04763950375486	3.51942452417277	2.5069486256105	-2.32107935824584	5.80429860630978	0.546023537321638	8.60922158263632	1.5981842577311	-2.11421783855348	3.62393258707122	3.92765874969956	0.106525384419272	5.7451678415359	5.45394679094618	4.2807151088604	1.9135420140401	3.15354598970722	4.22183297145882	4.58440940073371	7.85067303930951	7.20672066830801	5.71869925802454	-4.78420905533023	4.63426324049419	1.32616817466042	90.75	1	2
179	4.93908561594604	2.90631061649685	4.53985481861953	2.96850448298623	2.8620305497432	5.13681043760685	5.6431489079392	1.29529398371488	4.33893695128897	7	7	4.74393254587316	1.86915710696141	2.26827189336015	4.14904735816759	2.36215174850001	4.66909157111215	3.86869952802001	6.2710333964403	4.03498017067509	5.40452700332239	4.80587216406007	5.45830262199276	8.86215667459305	-7.30874082292777	5.63419865959435	8.92930282097195	1.93070090611829	-1.11507735816174	1.69896885347559	-2.97050956085588	-0.0228400647427572	11.0594235460739	11.6218237400384	11.7219207564531	-0.565804621089478	2.01448347476572	0.409007836209926	7.99385753750212	0.34501560077575	-1.16152603425834	3.83081128145812	-0.894404348398424	4.69104873680598	2.48523628023807	13.5859358026549	94.5	1	2
180	1	2.58452499086027	2.93737298991011	2.3050676990977	3.65501192601527	6.07903788603272	2.58214497669596	2.53380175063989	7	3.55589123427206	4.90230023726584	3.45677284171166	6.78303298644528	1.97029099618282	3.71799141600724	3.97657008003549	1	4.64588648863997	7	3.18048525680069	7	5.66817983601511	5.0506711018754	4.27518747983351	-0.832695617136866	-1.67733273270978	1.83696763361155	8.33318299284329	6.11001888245984	0.670534331436151	2.14949391554694	1.52848757494509	6.3267757281392	11.0613006317891	8.21438039819887	4.1551241824862	-0.2441379192896	-0.447740686228386	-0.0310064350275758	2.73857769562842	8.34156716068829	-1.48244903648611	6.94582371689065	5.49187599701894	5.43383035997586	-3.85060806526025	76.25	1	2
181	6.50014533546495	4.14831109373856	6.88631472878426	4.47358956621899	3.52771718583561	6.34627263962851	5.25792275940818	6.8509167277743	4.31034061719415	3.40314348083598	1.63767203518351	2.98605278924381	2.27680699294233	5.62009689477125	2.73582203892695	6.62361645336568	4.41458865217223	2.21646226945719	1.64379193643401	1.31416729286718	1.60223841425791	4.92945330029417	6.21928540172084	2.72593806928606	-2.20238128675041	4.45035299432783	-1.8487740716172	-5.46954868881716	3.43846063980226	6.25518235786878	9.56692084113681	1.87773714437138	7.96330421812508	0.61280655619599	8.67051708565325	6.66150310047396	5.56860102313314	2.78398847397635	4.56255591185898	-4.08070441467124	10.5860939355105	0.996224933950155	6.65762062067279	-3.8946830318712	2.85475490144073	4.36792186059829	78	1	2
182	3.88062869055062	6.01466967000355	3.813912186139	5.65241684040318	6.1414422545018	6.75053921220575	5.25656955659784	3.63362194673365	5.28293238236126	6.36795524191248	2.91045421313022	3.99067609227409	2.86479284343576	1	2.35600430201602	2.23425641622386	6.13709460783169	2.4771448802574	3.49591847362672	4.84065473242258	5.46028069957478	1.7190038947772	5.7172640100617	0.308122357996942	3.73988205338898	6.01408287888666	5.95842294483185	3.60502187039855	13.3426133560652	5.83340760382737	-1.37466132990279	0.406368772741488	7.87890374962065	4.05346469380664	-1.06188237784294	3.86375443780933	6.84702860165658	-2.26847376243963	2.63198383063287	4.83273552131295	-1.37599902254181	-2.30278455211373	2.45202386860419	2.4550453737439	-1.61320672680237	8.88818601189007	84.75	1	2
183	1.8108612836381	1.18195836629751	3.43047202571836	4.2809299269338	1	1.20738835250404	5.44354225481634	3.78228886517449	6.31790251123134	5.65880614595218	1.97468153652629	1	5.84147411400132	2.24233359280576	2.75134398895713	3.2721177919882	4.3347039018531	1	1.27757808328651	1.99144539994531	3.27176631436858	3.84350254850991	3.81322184480268	4.68480674253606	1.13381314737641	-0.160862406297365	-0.0721064369233175	0.475735997880214	6.16371015451584	-4.25420487119259	-0.489909363387575	1.64563571104098	1.32230975490222	7.37745218743328	6.82508125049093	3.36146851536445	-3.27593607626871	3.08210885653551	7.18500045662653	2.9040896754649	2.33889570291365	-2.72461750153752	9.48751067992441	-1.98642817516455	-0.278154177536389	6.25447941837837	75.5	1	2
184	1.38493115649756	1.7810351431805	3.89234379960369	1.89841868450915	3.42658409390646	7	2.17461814210543	1.24729064742025	5.43410415423384	4.28607979384665	4.93591265437099	4.33124712259561	6.16140149274251	3.98566386873701	3.5277972474195	4.12819315282318	6.36612297715657	3.52155591515265	7	3.10629974472219	6.17546028888251	6.42020999591759	5.05332846010218	3.59785484324649	-1.97626615249298	-0.925825854312591	3.47003210211739	8.75362703606547	5.59643808022997	3.63779717709917	-1.71512560605876	5.95639183135824	7.21417585144824	11.0017081214352	8.21529434138035	-2.29322613097537	-0.42376161204714	-2.42710377511983	3.54347723346764	4.12950675370442	6.66212194462821	-1.23309646787213	-1.33319746288107	0.864456309469939	-0.988248138992878	1.66346597531115	69.25	1	2
[truncated: 5 more columns]
