# Supplementary material for: How Are Mate Preferences Linked with Actual Mate Selection? Tests of Mate Preference Integration Algorithms Using Computer Simulations and Actual Mating Couples
Source: PLoS One. 2016 Jun 8;11(6):e0156078. doi: 10.1371/journal.pone.0156078 (PMC4898694; doi:10.1371/journal.pone.0156078)
Supplement: S1 Data — Newlywed couple and agent-based model data analyzed in Study 2. (ZIP) [file pone.0156078.s001.zip › S9/Aspiration Model Data/Aspiration Couple Population 01162016 003913.csv]

	trait1	trait2	trait3	trait4	trait5	trait6	trait7	trait8	trait9	trait10	trait11	trait12	trait13	trait14	trait15	trait16	trait17	trait18	trait19	trait20	trait21	trait22	trait23	preference1	preference2	preference3	preference4	preference5	preference6	preference7	preference8	preference9	preference10	preference11	preference12	preference13	preference14	preference15	preference16	preference17	preference18	preference19	preference20	preference21	preference22	preference23	fitpoints	sex	algorithm
1	1.09110376477042	6.32948297479005	1.21047476553792	5.32428247379954	5.06166079691588	1	4.25761608369594	3.95598306363199	3.14767601586347	5.44259523923672	2.27334081975812	3.11434181977075	2.23490251118754	4.36632791609741	6.59803901350513	2.73830464770775	3.06653140955881	4.99220306808124	3.45074878356527	2.3370531128458	4.03211841338142	4.35945194904264	3.61300950731284	4.56467240397685	1.21951537187405	1.43711143466584	2.23600900967777	5.41870797809634	12.726761478123	12.2948317628568	4.32621579325049	1.51384972700895	-4.81682079622556	5.44842511606114	-3.36797349154596	4.2164589566183	9.07103466097644	7.18004797841566	-1.54013010023884	3.32939607887821	2.9076501713935	9.65325586224943	8.2316843851889	9.01472149393321	7.6071470888865	8.37966497621356	99	0	2
2	1.58004420850453	3.98839731293294	1.16032431327933	6.0195264563965	5.36758231819276	5.03350223498863	3.9540264866492	2.84471476358109	6.95579762863054	1	3.60983456549758	7	6.80198513922132	4.20586759821947	2.96786674810842	5.36076445943455	1.45009386508241	1.91436360507821	3.73456365111006	2.32432646623426	5.05404617911159	4.24267785932617	1.69929701485168	1.70271785533129	3.57466649189132	3.11450890793183	4.6798757707708	4.44468700599197	-0.0574830941980795	5.24317159504438	7.67283080198556	3.55569610646046	-0.323435759171069	1.87911039717378	-2.97834742138058	3.18918773203256	3.81992866723762	2.78535411734431	0.740305186890112	2.32909006378013	-0.680017037140616	2.14979850767821	10.7392105164968	6.0396987877378	7.1195548157098	5.40236937407814	89.75	0	2
3	5.87907363818169	1.1640270660001	7	5.76103053968145	5.20694745136276	4.82548236471306	4.30033540558334	6.41420785754143	4.03613542696066	1.46664708341862	6.33699973046061	1.15504508976287	2.99589181803248	6.44428485573183	6.00885673097275	4.46247125717303	4.86952074934891	3.29099091571689	3.26888485993086	2.20022705057987	5.49763448868093	4.14191122863971	3.67746999979841	12.6602869069087	1.2166603485033	0.330063976227925	4.05542904558926	-0.102928097007193	2.27666972017851	3.03753386015903	5.31708523955534	5.47087327438674	3.51386265867115	0.51803450823748	-4.93394893879366	3.21530828567376	1.59596503949599	6.35258380814082	5.53160488899194	7.61821014310764	5.4715561548174	1.59771558932047	7.42827347099018	1.61499989221097	1.13392447603965	7.08195611082912	104.5	0	2
4	4.59811834712499	1.9329189647942	6.28139460282578	3.2070543224736	5.23829763913214	1.36519602442058	5.98507916663898	5.22257630085909	6.07581052894662	7	4.92245475908178	1	3.25327835600286	1.06079327451251	4.4359164010773	5.86599196830295	1.14784185264937	4.76164408905867	3.91893676184674	6.13521702671852	1	3.59582147419347	2.84192432091983	5.05591659453187	6.79761411174278	-0.659890764771782	2.84780669194203	1.28111892741079	3.29137870732754	-0.961421157660415	5.09727204815421	4.0047948252539	3.15060001448047	4.20736814991712	-1.78125865501882	0.903633362469996	7.24168901486925	3.21557914085415	11.8579765175648	7.04941026589551	5.60321152830466	1.62614953615824	8.26958708998867	1.84436340542792	2.5003251794376	5.81158636704949	98.25	0	2
5	3.17301264341947	2.14045470487137	2.82864783733459	7	2.97628545282142	5.11631784722506	1.93821351407398	4.772029921634	6.05058625516497	3.38226099448576	6.42129570488537	1.0166108440909	1	3.22843855007058	2.8396533952358	4.37224859896449	3.5413240404758	1.99886397899201	6.42088941285014	3.03701534407695	2.70007886494927	1.30932148098174	5.21801926457162	3.57792573694594	-7.33965491267067	9.17442936605472	8.53598852939721	3.29489282835755	8.58399522069067	16.0889428778698	1.75040474046637	2.59035400129521	-1.93644680281456	13.2804245989521	0.262993644101103	5.22989524483684	9.84192568167703	4.3912412689841	1.55069706682577	1.86931062690891	4.15472395167144	7.01391731879446	6.52302166580116	6.34639968970192	8.29255279695854	0.869225140701969	101	0	2
6	5.40499729911184	1.85561322213979	3.99023488838685	5.12657306824756	5.75653967822219	5.5044840118129	4.91705385201436	4.23204010802255	7	3.98637372667672	4.04890574561846	2.8622521353188	3.4954592455059	1	6.58221921910067	6.62801794617921	4.07407642323537	2.983517744824	3.50777116947846	2.00504636199458	3.88093800478965	3.99111391019418	4.54536675394186	13.7754771714174	1.08786189004165	2.06795745647839	6.04752151891488	0.293945415689776	8.64446638648646	4.30063124802943	4.90386747795743	5.84919755956243	1.62413469092604	0.781456518628575	-0.732262658848954	-1.7797306577404	2.16483770816322	6.98896461040987	7.31782726080222	0.188755314358556	3.91564317505224	11.7699386891641	6.8425770770098	6.5482234579954	2.29750231299036	2.14502674197462	94.75	0	2
7	1	1.9201349026359	6.29723615727376	4.15534832173289	5.46217491007527	4.61705831751244	6.89471359988283	7	1.62678672084418	2.67603406891662	4.53361744667423	3.77721441817569	2.01026109389256	6.58795557087833	3.54577499598221	2.21024461093265	1.06115217045655	6.03747543518276	2.76312977634325	1	5.6589366934428	1.48630277019707	1.64080218797423	4.51106517325627	2.29337113089157	2.12617830647088	4.38003928929447	4.38136269315072	5.03209558533817	2.94826681634311	7.25233275071875	-0.610607282528139	8.48750910264716	6.41928642654393	1.33553696616875	2.70023376273383	1.57056962604903	1.55261353817846	2.26523994720956	7.41751407824358	4.31173707459537	3.20748218655753	7.04004230492153	3.28031795797661	3.81771760552162	3.79280293094751	105.5	0	2
8	2.11130277054407	1.85606558750537	1.54943030130662	3.79347185277742	3.32039743612952	3.86832237562535	3.53178681095309	7	4.54727192226725	4.31224506775702	4.6930913173129	1.66173367690624	3.51174956845676	1.50603449693321	4.5735663588457	6.82993997516598	2.70547627028882	5.24554110266637	5.71815600534353	2.87783253763632	2.37153475623699	2.52775792286935	1	2.58659353688335	-6.31182193157753	3.90629978365097	4.26908403564679	6.0728742650131	13.2960505435454	4.65838955387097	10.1504248831287	3.10986459535108	4.43703160677665	2.70252084230453	0.509227481139407	7.70237153447478	8.82964682424571	6.21193741817469	4.74806236193696	-0.00206191418904383	-1.80190531718154	2.86844920348231	5.90477767166747	2.54681332026256	5.17732774041765	3.18073052334252	113.25	0	2
9	3.44903886044639	3.84204528073752	4.87836725851356	3.34343581449092	5.63889960682604	5.32632322921493	1.80999128669092	2.28764152778611	1.79421651880438	2.48993023895203	7	4.34195891696674	3.54588792019552	6.54169401776107	5.74216431726716	6.43482675285818	2.80218136070338	6.40390344684524	5.50714923777023	5.33737884616659	3.72771902902028	5.73032245364974	4.12231640487605	6.88018062398831	-5.81609081163524	1.45532029533834	6.8603863871948	8.54886211866193	12.5168597716253	1.69369886374315	7.39640238220799	-0.721200939811798	1.41952283084593	0.138636007135618	-1.5889246221064	3.09476415381983	6.44409002692995	0.352191256842139	7.21292577247674	1.54469657372606	3.19137796258229	1.39758283240187	10.1535053695925	1.41296371970447	4.28120369444013	5.08147029260476	90	0	2
10	3.52553452132735	1	2.57337790014433	7	4.31544626285141	3.29084746245751	1	3.59749225852409	2.96372093190406	1.14399225244365	4.57096795015302	2.91713928230692	2.20521899779021	3.7148458658334	5.10051746980007	7	7	3.54059429880682	7	1.54786195133239	6.86256509161911	1.8199085917935	2.05861161473567	2.96150862758145	-7.81517766121	6.17097189687272	8.71312615510657	5.21904797420273	4.07311026106923	5.41654324643379	3.03118494918793	6.50389043057621	7.32565525848467	1.09032332044025	-4.36396633219817	0.357111055715375	0.788944241658014	4.36100618935564	2.33197308980869	7.0578684334559	4.06424358926778	-2.00035964752923	2.34479525241037	1.75643431449112	5.45567038813019	0.677305111382855	106.75	0	2
11	1.55031536445368	1.46960145861464	5.20958463198695	2.40480051539335	4.50433748400621	3.56373700848126	4.64437319265477	4.25677897397221	3.28977045886361	1.62173923301557	6.50528423095263	2.12997997363719	5.99329998928021	1.22566995359126	5.64900769940225	3.41255202550966	2.01564885517598	2.30489560157814	3.58732891892821	2.96027946921852	2.90433352608892	2.06291154271769	5.98278692460658	4.44462080160745	1.79808501661344	2.59526457171174	3.27241667596126	0.830187195032084	2.64630023187461	8.44172166858812	7.20771980232874	-0.592736775673393	-0.132917268282033	3.99427092221472	2.26965037527394	6.86409966323561	3.77340337286009	-0.940751963848498	2.4499800165618	5.08237170133957	3.73015435679845	6.20285905829677	7.16461837451308	4.65813797201155	1.31292016248352	3.17536939728517	89.5	0	2
12	1.34390052854753	4.99959388468926	1	6.09086025398657	3.63929577011089	4.15750993831191	6.93050118186784	5.10076944055659	5.02799275566739	1.32555017945849	5.10719580459267	1.94486545974795	4.19361581968093	4.04050038925346	2.47754111297778	2.54716676540635	2.9733090399328	2.41870616918501	4.77223725339431	1.29426725364086	5.53480321666042	4.28100883774844	5.28236403836833	5.13109694931585	1.08795293485514	2.69936782099205	2.95365638345652	4.83431401008409	6.3838722244671	6.655614162152	2.93982620395455	0.878571328700321	0.156984553475628	5.5053013832139	-5.24312160572085	-0.423878660225217	7.97192512017381	4.9190493986401	0.747993509955864	3.87231423437626	1.90860527795459	-1.04035524843519	8.70176614523711	1.89315495607513	2.05013069893215	2.46218694521286	86.25	0	2
13	1	1	1.75136011292207	4.87621218089488	3.43211408912756	7	4.84204247200799	3.49300699349543	2.3793648248385	1.27562516231961	4.39158220400576	5.4075115019209	6.15954621786583	4.03894652025405	1.49847104385589	5.44438116161645	2.95550822806217	5.22883809166289	3.69833085374533	2.80194642251655	4.88080895710434	2.85176587984796	7	5.17694115869267	3.04317812687256	-0.755072200153704	4.23623361797168	4.10845648666096	3.94327598114775	9.93991072847652	5.96284112330558	5.49768841710173	1.08121781456924	6.33273370133563	-0.521074765077127	5.96994664951999	0.200821011924945	3.76412319075769	3.76056825091182	6.64546800692938	1.90001590595802	4.0604025491296	7.13858649196182	2.68949991380768	3.39668553843779	1.52088821324681	98	0	2
14	1.164749077305	1	3.88071764464266	2.67363910186346	4.88645552799241	3.81267002005817	2.03059258045695	3.41253546024147	4.4058711236363	1.23038133438446	6.86114094987399	2.61080106806401	5.79112083824901	2.27224378991255	6.61719420702771	5.97380892951939	1.3847270951355	2.63418702306501	3.89989879923804	3.1624604294446	2.19215727382693	5.69048934759718	1	4.67467166804811	0.859151965725353	3.67980429407801	3.07318091439494	2.14749946982897	4.13746811152215	14.5991884909989	8.05500409359612	0.067494137603318	-1.19232454478746	4.46377355139852	-5.66284567099317	7.06728861763184	1.44223460119455	-2.34916978724139	2.05954649238635	4.11437447019837	3.63301921446848	5.60272530364954	7.86846003052307	4.25537190895402	6.00838324179946	3.13437810056358	97.75	0	2
15	1.95410984857535	3.30160599869547	2.47503862694306	4.21024215140127	2.3838240088963	2.02213255653612	6.00048023353049	5.79814855097771	4.97472982441607	3.1514776833424	5.74727199446071	2.68289648799566	1.91329149057279	1.62610139568425	5.69694227645912	7	3.88488993717328	5.82139229031185	2.44379153708143	1.39716304720337	1.66309302188109	5.02743504850339	2.84751118068976	5.29252604219182	-3.13860081831994	2.80259543371191	-1.85948071077024	6.09362802970781	3.56751525775541	9.39704482140284	5.04548722413399	5.00190797084244	2.23563805717843	7.01362871247424	0.725580925596757	0.907129271290895	4.25857235912501	2.60527213087417	9.90948685175412	9.68126211073875	3.8232517389886	3.22333881734315	-0.0513637295699792	4.05199476160325	-2.09785818703874	3.07475255075824	92.5	0	2
16	2.37825644013352	3.41316624410759	1.95042152643339	3.68817415946632	3.37471182561229	5.87665804426786	1.65863378215851	5.06823154971862	5.04029380908476	6.50547901519544	5.97778791234384	2.63315497987229	3.25798734106722	6.83259237206236	4.71600897694999	6.20089078325672	3.89935980029432	3.31532066799027	6.94386345241332	2.57566035951615	2.64157570728745	1.49912271951968	3.83619612266221	2.61065541615666	1.68607681002377	2.60711387020032	5.26027706728352	3.74389489132755	5.34558080898385	6.65106125739509	4.67419000979559	-0.753689880530001	2.85670706442715	7.11857997685393	-0.632493709963068	-0.121571914914023	5.60139693557379	5.05114786353384	3.96663159582939	9.04692700206641	6.78540647888481	0.603344995449467	0.0251745887424987	4.14263971456717	-1.80609130687322	8.79335721252506	105.25	0	2
17	6.37096727974468	3.43448174781399	7	2.64770219299194	5.95004427681157	3.32757815060814	6.65942483959296	4.68736321331492	1.07767561822326	1.62949924859815	6.39149409486444	1.68063588415703	3.97319083013361	6.92168116764459	6.60657441382652	5.23396568898622	2.82047276995543	1.45462446343287	5.18855596854347	3.08546120215875	3.64419751011913	6.60477579639981	2.07407216562626	-2.98178577837328	5.30211644845438	2.3299833896596	3.17438243875272	0.498164884068767	0.518677740483005	2.72806307932727	5.55527155912333	3.0161046627487	-1.07500911434685	3.94981549240242	-4.43174190539134	5.5421303876867	0.51421982523551	1.64883043365711	0.882631527000807	1.86155761838557	1.03344621268651	10.6831233558734	7.95526093928712	1.51064120112234	4.27737108698498	8.03215474249385	79	0	2
18	2.27584280602968	4.87631604411634	4.65507853787189	3.77080901442077	6.01317876985136	5.87405393841747	3.63099393629063	6.67266922675096	1.33615343376719	2.75991698624607	2.96346553037327	2.99143219724152	1.37991647786787	3.69136235495874	4.37249492943121	5.47089315763581	6.08306445034223	3.58193358744759	7	1.87115787646367	5.66754429266543	7	2.32630663807298	4.2635975137728	1.15191522895633	1.25709973190896	3.43356547159654	0.875139537015427	5.96530849320769	1.30433356148236	3.95143574027928	9.10070725031316	4.23998096553284	-2.90430709792542	2.4812226396998	4.57288400313372	0.336295680746246	1.72427520710331	9.0306011732147	7.54623931621434	5.26959675158024	5.75459780106979	8.23372210140091	4.17070449716838	6.60368105995184	7.6349039600302	92.75	0	2
19	1.10227461060239	2.46230331524969	4.40273518214116	3.30757475818708	6.19068950388827	4.49276171511312	5.73998269216836	5.90365008724616	4.70314411040002	3.95993361470493	6.20572657471406	1.24522046888366	1	1.3995736050694	7	5.82833286540609	3.54369948217131	4.9314367329665	1.17062358445442	7	3.55048312655587	4.85823477239073	4.53095871305825	3.1163200963923	-0.583861236046656	0.181059908958116	6.65096875117246	8.28571785566228	3.67660811488013	12.0161670578246	3.34233713921198	4.99576133216204	-3.85243247059341	0.25884002877079	-0.180811924219506	2.05910564514437	4.29230459077418	10.8144329035457	-0.235787024730395	0.915027681495166	4.97714683486189	7.39998571498071	4.46706483299361	4.52615101287318	3.11375029194929	5.69367874525189	79.5	0	2
20	1.69528649231983	1.88404429846298	4.25120394075897	1.70585654028561	6.38166703673655	5.37979799639024	1	3.09318773831767	6.26809097728186	1.41605377025956	2.00483134344547	2.22502150803415	1.25347720439491	1.98128448117524	2.57704052001494	6.57530364407712	3.77656906135707	6.10416540464661	3.32461470604088	1.14658807434627	1	2.79533231378052	6.65167916183013	3.06973914317012	0.9739828031709	2.2311691285294	4.37620002236919	2.22703276994534	8.25784484454303	4.26502900797941	2.05100168499872	0.663105990620637	3.3564991064635	5.59838057733828	2.34460388134363	4.89316944528511	0.650735469005033	9.53894357440612	1.64583855393212	4.26670361343828	3.84275074196982	5.68086873232573	4.81520393613442	3.49448446483229	1.85402564989251	8.20943547011892	101.25	0	2
21	1	2.99265166672788	1.48763310661736	3.10259662168721	6.42036343129681	4.97670657691117	6.68379609679875	1.97803538729381	6.11697412125902	6.33999504220817	5.85068746061797	2.43569174414551	4.29641485461405	7	7	1.71538686286795	3.38521268562676	2.79702125871903	5.0007295951926	4.39948108258788	3.69496302989894	1	4.07181364515425	0.22003310428915	-1.36496403491161	-0.678462525055055	5.62805130255776	9.25429325761289	10.6450240960817	5.50366208368413	2.52760581800627	-2.28529724575743	4.16754107249737	13.7157869082855	-0.477607770789044	4.1370313173173	10.2783932851908	4.99145867897248	5.43150221653326	3.01737655738631	-1.14648001580028	1.59233731985212	0.401419521074868	7.03228911803814	2.12047542428108	0.981136772675128	75	0	2
22	1.67269202413824	2.01222417159366	1	5.24050655512917	1.88886435227641	5.11230892123246	1.70032449956794	6.12635895815376	7	1.9530239681324	3.61448413731791	5.37995757942362	1.84064953989669	4.50331213478089	2.49864459683887	7	2.08366338399597	1.74275400636312	7	1.40415611659207	6.14807103135571	2.71783983838284	2.95522951457863	4.3875860152751	-2.95425924641448	2.3166307691155	4.06765212324563	5.84591498026953	9.24051275978675	2.02091049439436	3.16030827806169	6.54234809989028	2.77970700621524	9.98715082562007	-5.01379735443884	-3.99846844823383	5.9663543443078	5.73160253309109	8.55298079187663	2.13627988505408	5.44863774958718	9.72765751199252	3.40459413185572	3.3054933893557	3.04143056996593	0.873727599931773	100.75	0	2
23	4.63680264198707	1.20035762169146	6.25688560691896	5.20460480622836	4.08174601226308	6.97222815054578	4.37724726016034	3.20961765931912	2.79062386772139	2.52092773486519	2.40888273735883	2.60007779397332	3.21398207201767	1.80514710858667	7	5.11133847600542	4.02628587210182	2.79768943929689	2.97099035133032	1.09740476221501	4.08006737947103	1.920605615509	1.09685208564491	8.81496338791853	5.87379204551721	1.4160075738865	5.65547305144406	-2.75613709453908	5.35485592140484	10.3192507769519	5.57213438443123	5.99394166594637	1.62921237704375	3.37686158709742	1.45678581862294	4.27081318514967	4.93554276736287	5.49099731710146	9.52064154071898	5.09831659560926	4.58341281603337	6.26532887269654	8.41007103258314	4.16073860836613	6.67569991891574	7.32697859586933	99.5	0	2
24	6.33082953231004	3.72834642352391	4.52143305351763	1.64505345839603	3.58117475011758	2.69231148988091	3.51522200064444	2.88050903595494	5.16664762393568	7	4.84072498805058	1.82377526649971	1.11969600668452	4.80213615231814	6.08261687413408	6.76841846588256	4.07108334635613	6.11349975114712	2.29493311393139	5.84252690446841	5.41442168341589	1	5.11576751665778	0.249406695481818	2.01038227449705	2.99987358675552	4.00175479735959	-1.01464889283969	10.3038894871425	0.243965102668368	5.10011673280901	6.80503066517525	7.29833866986933	1.74536795460479	-4.75734831257633	-2.29136230344846	3.44052063704526	9.88765434425639	7.09940455876705	1.22240707549081	6.96711149405085	3.59993184478538	5.22126614140917	6.52713142506802	5.35737534484697	2.06597674050468	103.25	0	2
25	3.78381578677702	1	4.62762268980627	4.70269359697376	4.66263948639166	3.03585317516809	6.84783802813022	5.66388761851088	7	1	2.21183677904574	2.52153448837861	1.55568853144829	6.08129223169573	5.13410083188116	4.51362611506336	6.16633894523417	2.34089678166047	3.11856040163659	4.05949850053529	2.25243608902973	1	3.72321713522098	10.2997467904984	2.80551378356997	2.74901534190986	6.07559736407284	-2.26625081972183	11.9641582805549	-0.875544042872805	1.31332072785642	10.0192696575087	-0.564150583221059	4.69488032305422	-0.461768897457358	3.96379197475555	5.19707859659245	10.8911202413019	1.28805652057172	0.870761280278469	2.37958268640579	7.40100328949341	6.73984720088637	4.84632114192493	4.47609204748657	3.04660529100945	90	0	2
26	6.02077519992907	2.7928808903553	6.40454081884292	2.80528091174844	5.14544188988393	3.34708475524815	5.57717199834252	4.65468466107893	1.56197587915809	1.07219555409264	7	1.28489119534831	3.63537587567626	5.22680012162279	6.20820532505952	4.95116396446012	3.68115283436202	5.0814285411635	6.24921969580118	4.04356167404907	4.23851946236138	6.74287778481056	6.00356077277658	-2.30540541874513	4.36034215310984	1.87407794233401	3.39979833286212	0.211299738983451	8.88414569943558	8.13033738176953	5.52645547820104	3.29850327162025	3.86451555547433	0.729904560609037	1.90329232680714	5.27596731349621	0.925128678797375	0.628446578719386	0.665975076241404	1.94629468640996	1.03876438705731	1.89857324973171	8.5882328212721	1.10081535254982	4.50672464665428	3.31539698811425	85.75	0	2
27	5.09885141462619	1.56104810781021	5.78218084992414	5.84368983615198	5.03024857494322	5.9167493767472	4.12462015615115	4.58286742646143	1.71739979243845	4.28897665257755	5.53782651619285	3.00921424949081	4.95542825918199	5.02870020752753	2.15931552225803	1.6849252899287	4.48038668988771	4.13313274084899	1.70480845776618	2.85437298547116	4.24373233859365	5.0524467288253	5.92182896918271	10.2829484492862	4.20864717235383	1.95769266772604	5.61970559101898	-2.21394436304839	5.65216901605815	9.40503135756892	1.8812180676098	-1.3606483134294	6.00259368732041	5.29942426173926	-0.688556733557411	1.63242762950392	0.623688704917453	1.40235149517656	2.96850248278949	5.60816163071991	5.51454707101619	4.46787813080649	-0.18762065764731	3.82159403576126	4.55309178985178	8.72209631664533	100.5	0	2
28	1.67907085811859	3.37633311591382	1.69909399457992	5.67569951069055	3.74359978762103	4.58344393094716	7	6.40785085485534	6.85181901952684	1.54856091539245	3.35673179333033	6.63040923675182	6.78759743419587	5.46991776628955	2.81638502444306	3.49178433381684	6.1861459357723	2.32083437663583	6.5562248448365	1.50721234850902	6.27381673878217	5.0765423587778	3.33889996008383	2.81416134826841	3.71118145578431	2.82792321878386	5.79884832990387	3.74779985936039	7.57619777971514	6.31509449554171	6.85409398394455	2.83242453908241	5.54464507927091	0.827842680769939	-4.06593763303437	0.0738346960488148	4.40145423463307	1.89808567164272	0.528915665276519	3.34566802163879	2.68842534805912	5.67846203270019	9.48673862913282	6.52988620912874	6.35169544493466	4.24541942648347	81.25	0	2
29	4.92811699998868	1.58842965843399	7	2.67372986916701	3.61771331333053	5.02165911004421	7	5.59501089291163	1.5840970239345	6.52891428385299	4.02351117270029	1	3.37761019300868	1.16819798177412	2.32013687459738	5.83417283635595	4.67337912833772	5.21965582405616	7	6.8878465922176	6.76297891234996	4.55973924909578	2.74439932868057	2.24339731137792	6.34997367704224	-0.483759093231564	6.87052496123554	0.242231833387083	4.3001498736528	1.59836124699856	6.33507247760306	-1.89305403977469	3.86163805252952	5.03194873920704	0.458732097638283	2.41459175146351	9.59285945443797	0.675802350964299	5.1721251979129	2.89116182029863	3.11299858384932	8.48983362156893	9.96508648587009	4.40465385814415	6.44176096706109	7.07487133498362	83	0	2
30	6.30121205093106	2.83036073373114	6.97886274192221	1	6.53465978366508	5.9967448891359	1	6.60267140072929	5.37466811434328	1	6.87865178038401	5.86363732760215	2.72937287874049	2.27181382647707	1.6415378048625	4.63838867124008	3.11555696997379	3.15060905249259	7	3.85667905141069	4.8800890948282	4.04228043140201	1	-0.945780940886304	3.58932009059288	2.24295844514235	2.049243112003	-1.40214653278922	7.50700062309631	15.4227738758961	7.58380726875469	4.94307008964688	-2.49377396985362	8.26874956000989	-2.20471429413499	3.69067860901937	5.63503316485865	10.1186234120494	3.33109058653407	6.25066168658684	1.4590517186108	5.80945480036434	5.81547809428337	6.39986124754546	5.57161764308249	6.66560346631869	83.75	0	2
31	3.49525363129381	1	3.40285470901886	7	4.12014991774629	3.2676456032309	6.59697237393611	6.10887845632562	3.83743184990211	2.36842197944931	7	2.29830514046983	4.60058631141062	6.23849935387027	1.56046270289857	1	6.2007399350347	6.56597344795968	4.63496462367334	4.16293477026956	3.54427100669703	1.1300123931603	5.33550761432456	4.10017833029938	-10.1722998668468	6.26390922808108	7.91999469819262	4.73498913521572	7.7651938250697	10.114064943256	3.95003754328687	2.46612345589629	1.73828591675939	3.30679349553687	-2.94893311170103	0.343827733978975	10.2295006763464	2.70411978354837	0.703293890983739	2.77251247683486	2.56370607814429	0.866453771653661	7.25757938148088	7.37749092060163	0.893171274895788	4.76014733479579	76.5	0	2
32	1.15084151048852	1.22894482512426	2.23766407835501	4.94993648564215	4.00751623999349	6.23784670746431	4.8289880375887	1.81071772873176	2.03567222768755	1.64154675510397	7	3.47889251562411	4.71365495469381	3.15979203524503	4.82872241218342	4.34562476208704	2.37830287434587	6.33903846704889	3.64818576481536	3.84352683520424	5.12623876355084	5.87880091809772	2.93699066165823	4.00330697243486	3.58036959633137	0.355606971446604	3.81926393899718	1.90259829593336	6.33756581355115	3.91024188406238	2.44369356946391	4.77684053774863	0.63347154204104	0.220194758513042	-1.00082383702578	5.15256098106012	0.676552552436785	6.14601138546605	7.38182798167306	6.74302374985627	2.29762487103319	2.9968197931513	7.73584658441851	2.41730262510402	4.06833208246269	3.06809548944279	93.25	0	2
33	4.723258217119	3.94625193534322	1.64108880248208	5.2600634093273	3.54933787118272	4.04966506726118	3.45024559988064	5.74375877759871	4.77307909672885	3.3853192491518	4.64428096883715	3.43753199259805	1.55164339025961	5.10086767572982	4.94704069226144	4.09729905786055	2.62325525949707	4.63545096048131	6.90659304441306	1.29023625648515	2.98258898283265	4.64580001763849	2.33277232442336	4.63296347553479	-2.77297756599782	6.01382304549888	4.1314957107141	2.3518285352503	4.04494079706675	11.5629716716046	5.07284113227367	4.63841852546442	3.86975681014799	4.61767752697887	-4.5016478116928	5.22273887015097	12.7337944476817	9.60993127791198	10.7966299368595	4.42125812677901	3.1820834968198	0.02248546447919	5.59026210484653	2.6590962097787	2.82669756718372	3.81982199288566	96	0	2
34	5.75365265879336	2.83471469439553	1.74066416072259	4.61809238002053	3.51531199936988	2.7916295716	6.84932048618646	7	7	5.10312238296224	5.56930946664695	2.9123855379719	3.11733645510139	6.86813303652171	5.21040373876267	2.24371039863014	1.92877510358864	2.84302559355596	4.23352412810024	2.36993729984855	3.60281290997584	5.34053711955408	2.41718170074646	6.49735161047126	2.18358953384295	1.70549071081058	5.36750600081199	-0.542005903899484	3.71445813978015	2.20155226861044	3.64830826147113	3.03288507566296	-2.69640915313473	0.863585945369455	-3.67187117520967	-2.76387535710471	1.61890185068052	2.22675666849743	11.7511443735973	8.76676481512541	4.52401354929626	7.74258303214667	9.46740460971239	3.9419437580747	2.4415550206093	0.462194737036045	83.75	0	2
35	1.88898377291744	3.06209124602301	2.33324360590664	6.9791489447098	1.49756721219844	1.86730912497345	5.95306427848454	7	7	2.78750670776855	4.18793397376287	5.06658446077964	4.51744894663799	6.47995122835874	3.83457430447135	5.3230821838091	2.09616099809639	3.15468321958291	3.18249600715654	5.03848392102597	4.30844607041182	3.57437830997326	5.06962964748363	3.27498468784521	-3.53376445035651	0.886151052039259	4.64662035994048	2.91630276875915	8.03624096974475	8.49894980309505	4.24911531540261	0.077403952704179	4.83594824782595	2.19380518932084	-0.748959060185661	-2.99950108790462	5.8623344233969	5.14617084247896	3.71205320537167	7.34928224215724	4.69711989799753	12.9861305096682	8.84038884839548	-0.731976844359237	3.89343599970729	4.36180823342592	90.5	0	2
36	5.48156571574467	1.36365113990069	6.87015169485648	3.69909575498605	4.2163702131926	2.67081312215111	7	5.87924468428058	2.49574659484235	6.02343040382417	4.93825659216184	1.49054836755268	3.60346937676551	5.85288640251668	1.28533428870159	5.04808607217747	6.26095311773439	7	6.07305047416637	7	4.95728643077301	3.88173194673399	2.77341721756609	2.02929119631211	5.31019014351924	-0.170270713047944	7.7257417299018	0.996755237263864	4.22016660831035	11.3793600685901	2.75787239743104	-1.71870140484103	2.90557921153603	5.1630165245948	-3.95724561741372	5.72971616342483	9.44727495300135	1.84468805139771	6.57188558981733	2.65354081935631	4.6719949987788	-4.24055741269307	9.89507377591021	8.23082143975133	6.50196416476024	6.28100031117632	77.25	0	2
37	7	1.5374192173184	5.77811543537898	2.95041866938555	3.56359761621911	6.66366781049497	7	5.10418623690486	1.5615884403942	1.20059164388826	5.35928628486102	5.14820404361265	2.97939086593933	3.88316320153452	5.16978533581369	4.1394267660179	4.96614307855162	4.81353335761998	2.850096726319	6.69118363726904	1.49991442439109	4.02072689908592	1.39209801198023	-1.46127380775505	4.24813398751596	0.328837698983104	5.52526593226607	-1.05713557542065	4.67243296541434	6.53647251653625	10.2451039629115	3.32863889042931	5.35622379983239	5.45471076313361	1.10891337483329	8.33162844433144	1.12915433655595	4.46316725465557	4.52910999883541	3.90931958768531	-0.215708382638425	5.88684734139117	8.30896531121818	2.52452556931129	0.435233403769817	4.75236589832918	105	0	2
38	1	1.22315134313525	6.80407780128089	4.16296654017231	4.94635676561926	5.06426946034817	6.769082966666	6.76316867545057	1.69987836459289	3.08695100100167	7	4.36793464285146	1	5.6339954979353	2.37348201940868	5.39334820299492	2.1600256266638	7	1.51572012715441	1	5.63953992331048	6.09278222640465	2.31371549590378	3.94331122263304	3.7358085665358	1.97449654829392	3.68709765626011	3.72986555085386	4.86172379750374	12.656415480828	6.31379744179241	-0.565896193519301	7.70425324926012	7.26023028339711	0.617817050429528	3.56978537509041	0.880279380083878	1.62679630283298	8.25654692652083	8.9374732677344	4.88776365466208	2.96729760662295	6.74395128896479	6.22135713436979	4.70357474143975	4.01465376796468	94.75	0	2
39	2.89045673703815	1	3.35419404629016	7	3.05626209594106	2.45113848231814	7	5.19931425335118	5.87660645364305	1.21271967490823	6.06962845792185	2.69769745738075	6.53240752279704	4.74392691560337	6.62357936275974	6.08655237188141	5.32850102781382	1.77834870486229	5.55284044309701	4.16436160583557	6.65705918162114	1	3.20598708138721	3.05525680594162	-9.04269693746828	6.46614719201912	7.00854683577191	3.97023706886982	2.23268993378943	11.0275429478987	4.04190145433803	2.37421490662357	3.85957935970128	4.3487502983793	-3.08917381430068	3.18083212909268	8.76097332626987	2.36065747776322	0.956777448334435	3.58905369779492	3.25880406554601	-3.31304414554231	7.03844863453989	4.16206751817233	9.24545647057007	4.70784508308584	88.5	0	2
40	1.61309979931998	1	4.80542388193418	1.74903848890065	4.92607806071567	6.419455444849	5.9403295180477	5.89430475357471	4.38814281276447	1.95289470521971	7	3.7297706826157	3.30516711783976	2.26675771816606	7	3.70898115616115	1.47221616422758	1.32957488321836	3.12077568150898	3.56842816329428	2.37985721179728	2.40333710085925	1.28665254729307	4.5218795763545	2.2586741320799	3.35142497079127	3.69936019636695	2.44949332155856	5.05823052645144	14.4509263567073	-0.899978750921333	0.533986417082173	1.01699921916956	4.37247294628342	1.58732730288032	3.58471793821026	4.05598416524342	4.79600679750376	9.92335207106334	5.84978027609745	4.56621445584183	5.68769928924438	7.12585007747364	4.46181976747398	5.78158783823859	2.96911716616948	86.25	0	2
41	1	5.81361623839452	2.61442784582147	4.08600339498262	6.76940082275747	2.19857336017006	7	5.82460230830352	5.25623994240243	2.40364435240607	6.49209329156539	2.74242440219941	6.42638355943349	5.78297379089569	5.76567181897215	4.37707868882439	3.61254311176629	5.91825498984878	1.35223031445418	1.23739733232975	4.20553839255613	6.19348289332713	4.91050147262801	2.3949553069603	0.847004454832909	2.45963234336477	0.798027903387109	3.67212833922051	2.83195267580006	10.0634682480767	2.03702621975774	0.919153918050809	1.5664746484731	5.24187487969476	-4.30615909245485	1.02351532877401	9.05149650935309	6.16819832886599	7.97434203339065	0.398769545155835	-0.0887413643582964	5.11819219808937	5.02791447465981	3.51090314979767	6.64566295087546	1.88578172150526	75	0	2
42	5.58808219729483	1.82412729454629	3.74856886240815	6.32807964268943	5.65663882119566	5.05222660960837	4.24316471007057	1.48965352803901	1.51386205180443	1.88548328596968	3.48998551302709	3.55737794932848	3.59592863508562	2.3701631649846	6.01169905219517	7	2.65282777592306	3.5852341911858	1	1	3.13592313515053	4.10112835784037	6.4060051503076	13.3790123745401	0.881391816204927	1.43181003574537	5.79293235825028	-0.0162827125290339	10.7123666624726	4.52394134170012	4.53272965428445	6.08601052003234	5.99690548882936	12.3881014347798	2.11465384430784	-2.2434030823301	2.77778619658952	5.73456923757186	5.91842825522792	2.33104460675246	3.15540860109935	12.4160269412983	7.26833563542691	-0.603002385831058	1.83815635960629	0.688819551725601	77.75	0	2
43	1	1.47616378795041	4.82907908399695	2.86714020083744	5.31274476886801	4.89671826435922	3.18051521570786	4.02625000314116	5.49775685030483	6.01122373067058	3.89592733076539	4.87970359300714	4.67847003308093	2.75460064118314	7	3.16151076345069	1	3.28669293326887	4.14292190959819	2.68061464052542	3.45089313272989	2.10576176503097	3.37227681001643	1.60202952485018	-1.52642028254481	-1.8268803585061	6.53656252371319	6.28601069286468	11.8961505912444	2.94178146095476	3.21307953760286	4.03586849051913	4.04903928619009	6.96281705005353	-3.1713625165032	4.13492598689231	-0.586126331630795	6.5686832365852	7.39405594037146	2.44784427517253	-2.70394451124388	6.0854129836917	5.80617844590798	5.36201510330933	5.69251409534219	6.85825552598544	93.5	0	2
44	3.78295174537795	1	3.8105923112438	4.70832217202397	5.52384340251513	6.85358273687025	2.92059028156876	1.34150951542208	2.51193062959948	2.30330764084644	5.52439072499563	4.39366741660134	1.4893269330066	6.85400204468375	5.77666845784886	3.76897753647245	2.45683011291191	2.01138426169834	6.99361517279901	3.82738059916356	5.58346277555642	2.20432077553285	5.9278879313986	2.04485265317179	-11.7269439888493	4.51102532715031	4.09291399477195	7.19407277224934	5.5576075174068	0.396299124450721	7.79733289060845	7.20051337110982	-3.06989176588022	6.52999476190502	1.63246970100504	2.36977287993917	0.642483715375111	3.63144733187008	8.61132829450821	-0.281548410306889	3.11030663274973	-0.723919939982595	6.06786429232596	5.57629497744868	2.05106052977386	6.19428768512642	90.25	0	2
45	1	1	5.10028754645219	4.20677833606362	4.79196442151274	1.45049339214684	4.69639115001298	4.82319230938682	7	1	5.08279886460471	1	3.42114252155426	7	1.4505871222584	6.68895408201896	3.6409518370953	3.02389728672874	6.97306897359904	3.97960088714196	3.52766848404489	4.28198679122591	4.29796327488983	3.95410930626148	3.46653410227395	1.79688475678522	4.30253406574819	2.69434548932151	6.74507768344699	7.11181107782526	8.36362539332115	0.560147977615794	-0.386279957312484	1.26601050929412	1.38015587249094	6.58330545391955	5.10649603433504	9.16755342218617	7.63547741029395	11.0555462059029	3.69804847084149	1.98367202877842	6.89352317802101	8.55354149590029	5.58247151810351	1.75323585305799	80	0	2
46	3.13336438637816	1.87678226972873	5.15698145243267	3.82697846286785	5.32276585352724	6.13250137049438	6.00068526163854	6.40471647352012	1	1	6.09976568733913	1.73292523557578	1	7	5.82633419605794	5.28110945822478	1.17670820945669	5.58536774334886	1	5.45759411493054	3.09197362600518	4.51153728752213	4.11007638987799	3.88344140325866	2.95022585659865	2.2825128369477	1.81363683054242	3.75741860655625	5.04185213579276	8.43753168702743	1.49511466076966	5.46675122239904	-3.56652146131993	5.03494921342237	4.41974929227081	3.86100755793556	0.904014054952866	1.24626672277462	2.8391042592968	9.63870362374229	3.3033458488614	-3.76065789061337	-0.644577563337937	5.23161815257015	0.881803098444134	1.41703851262738	78.75	0	2
47	7	2.06655861945214	5.43167979915455	3.01925267392449	3.43683918392127	6.25813714171392	7	4.63825555675471	3.30096961826199	4.82194738468175	5.15972297440122	3.21068117337567	3.22112242049793	3.91573847658019	6.35452620468842	4.57845455808534	3.73436014437779	2.99570192602707	1.41385763650659	7	1	6.13731345406651	1.99976017920716	-1.71518295145622	3.77903677167156	0.493269616160405	4.82831700084999	0.322805513547822	4.43811493453598	5.87177848778183	8.43692262851735	3.38726094006434	-5.78247340530902	5.03869354141386	-2.26588766494791	7.23272584293433	1.6452881392176	3.63537203794226	4.7827829722711	5.33254165232665	2.47185854521488	6.15819151664833	7.39692084307363	1.20657021098612	0.780267166284155	7.00927825739069	97.5	0	2
48	1.47701156842609	4.29668484080419	1.33518684316337	6.33140458093051	3.42288894492794	6.03704758003911	5.32544004525788	6.601943317365	3.17063593452682	1.68624223415247	6.21349010333056	1	1.95981690734621	5.15030168432333	3.27486976366812	6.80146605051476	6.47603389640574	1.52724641265581	4.62326372005342	1	3.21027302216764	2.56398513116257	2.81076459308726	3.80521352365115	2.3748501590971	1.92461104228948	6.18715085775951	4.05271326898531	3.60573849439918	10.4023140394335	5.74851910506567	3.37333256864688	1.87661113670625	7.63201751260594	1.25416221851349	6.02808501921484	0.401496945836121	8.57252651534818	-1.77723896720969	5.60746744691963	4.79730128978704	0.913822287938886	6.27481671516039	2.94965603587573	5.19169394213356	10.0597864808953	65.25	0	2
49	5.54993817310571	1	5.55733358844883	5.49443376071631	5.85561730700442	6.46991464623044	4.37076859002776	6.14630832605969	6.76883754455493	1.3484147234492	5.08873028477636	1	5.92067911328425	6.02398446291665	4.0674535912789	6.4955842931527	2.88631001865735	3.26109987528079	5.26798943229199	6.05374868712122	3.21324937294284	1	1.01008429868568	11.4240046986347	2.1249896034018	2.50373716542487	5.83690076864347	-2.50454693140599	6.20118139881349	2.82496636507123	6.75901373688898	6.933539497723	-4.94248159116691	11.337953410245	-1.71834898164344	7.26924951091816	0.261717206403953	3.9228600656634	3.14576842619743	6.908242043058	2.20092408927991	5.85358157480166	8.61822938386822	1.88731731072875	3.38576982433589	5.51781288677216	89	0	2
50	1.23258182989206	5.29352474737047	1.23519215359841	5.94509352943992	3.62996026078889	4.96852889707779	7	7	4.18151621463236	3.71874671540375	7	3.58051213749985	1.70159438760307	6.1612996545567	5.88745321520898	5.58565957314215	1	1.60993624318952	5.12517024921121	1	4.99703744358725	1	1	5.70470704034437	1.41187732240082	2.56819614810831	1.21798339270967	5.62315057007516	3.75620780545598	8.0750037951839	0.979928655187797	7.55842542425148	6.82061737480466	3.10074747833179	-5.01698796703111	4.11803758211209	9.9912443632937	9.28237492506757	4.10558794190674	1.47064673435766	0.355226658472764	4.16253130377766	7.1561776750961	3.28231686769635	-3.85798434407966	0.231884252637462	84.75	0	2
51	1.9503625026116	1.47757509046169	1.29235964987939	4.07100035755205	4.66104714317171	4.70097868616891	7	3.75143811371997	2.26598795432846	7	3.59586744884977	3.129003168736	3.40606054606855	2.24015342660428	1.96502699238227	6.3372126698704	3.45070610715678	5.3994726671222	6.07288513114223	1.42621467340548	6.66021342526677	5.05292501424224	2.14883576910254	-1.2007846380933	-4.15041224302148	2.07468422317005	4.62170286599896	7.92280723139952	1.331892558841	5.35997643613667	4.01638270839633	3.31009711895879	3.31956325312377	10.7096748148288	3.24667448101752	5.45630428922303	1.3670749469558	3.825716673314	-1.5662881089889	1.33716182367475	2.93976485042892	0.996098438778168	5.96603194903313	-0.897132057220822	3.36992049046071	5.39695212526647	81.5	0	2
52	3.87426290862396	1.74374586119991	2.43032919315969	6.65326217457174	2.05750122573116	7	1.34236844017625	4.64579500361122	4.94191154005766	3.96009235103925	4.31671510524269	3.65507678282378	2.3474331303549	5.37454427690836	5.93352600366213	6.35056964643969	4.28924746737497	3.41643044395696	7	3.05415665779046	4.42345838117127	6.85179440455726	1.86136364199122	2.09782158698197	-8.80559177962962	8.69611413855426	7.68748386441496	3.54323522606413	5.03450717661943	6.02976103939683	3.90527517230173	7.41407582853401	2.42494962735386	4.86400427600465	1.81081250275288	0.690225967620113	1.61166831960502	5.98926196570053	6.72139841797709	7.14470544072794	1.63931900777339	5.5472176380489	-0.676561815225129	2.00109679887912	6.58952329020293	3.61853021531536	102.25	0	2
53	1	2.20820987947756	1.81854164431483	5.26843448303407	3.36762195348459	6.2768485324105	7	7	1.25286663320391	4.99512221772552	1	1.47391671326339	1.76775828046451	2.62983915438606	4.91812568740171	5.7814472193558	4.56182506011896	4.04132431147987	4.67105611512209	1	6.38999898009552	1.48867832033229	1.61259698449373	2.22657344378482	-6.19951248060391	3.27688130587034	4.46693545942008	7.51774681146068	3.86137672283088	1.86321649762536	4.78464446851392	1.64749596121084	-3.09906682586767	0.622282868155095	1.62674441787342	5.34267437139102	-0.33379203552126	2.58338103905252	9.21528825522017	1.93723675256904	-2.80291746314596	1.18659883286505	5.39413191061922	4.96008909717488	2.0991383515585	6.86529452664565	75	0	2
54	6.03739273000585	1.35227284621189	5.35771826506194	3.92024766158003	4.88706190839637	2.97295360953921	6.34657207020184	5.25043797900989	4.3382585809984	2.13674509769046	4.48406361464491	2.44735664770126	3.87876146966339	6.09887163862546	2.153086805879	6.4434502785423	3.29497747842365	4.04980136618487	3.29673714581964	5.59135526668194	5.33354669681239	3.32123778440794	3.42270107581578	5.28499118240971	6.9099819014025	-0.327057753918599	3.19682596240351	1.66946672513598	3.60046027092999	2.58101995062253	2.93825174598751	4.20535338232476	3.92234245587783	10.9596938119952	-3.01928955747081	0.62211673451494	7.80422298962842	7.49876852767781	11.1373723641571	5.10252573690945	5.77507691917427	4.04711971864216	7.4929079600292	5.41472274904423	1.89354812711224	7.89788339653324	96.75	0	2
55	4.59684900487606	1	5.41097671102284	4.82616954894048	4.81869711419699	5.44352307249173	6.86437721557508	5.1571037191205	5.40174254604564	6.63826906593981	6.22024045391331	5.87765158550908	4.92606586595976	2.02501500421413	1	6.09222603025103	4.93409103702383	2.76706080969102	2.89105956769369	6.09418727023871	4.18715860150346	4.28995107097717	4.30480266828344	8.89193794831041	4.06449372170901	1.5243869868624	3.97974580221458	-1.2154214248516	2.02564189642032	-0.920745598708182	4.7001957491682	5.2985286478996	1.24443551214691	2.65659521217804	2.80625731388179	3.53144725832936	-1.8775114983117	8.65276850745724	2.00576706530786	7.76785971719177	-2.55284980926462	7.67305556762562	7.05472048874698	1.17430033188916	-0.286028252981489	5.26597646556916	95.5	0	2
56	4.62495355763531	1	6.3864958841084	4.60088052518157	3.84679654465338	6.37524388883209	3.86726396602072	2.37900983823064	2.53646119179047	1.97651388792967	6.96651734366361	2.43323931447977	2.52996065469087	1	6.44863552932929	5.22823138590897	3.21276594813121	2.95618773492997	3.15916620709248	1.24036528005713	4.13422502317053	1.50789408500463	6.15546118988326	9.25052938040819	5.31254514727064	0.70765660541751	5.48946740220572	-3.57993715134625	5.66724829378161	9.78061720179713	5.61854733865788	5.54361723890011	0.990597266057634	2.93325480644741	1.13771915010047	2.98299931892154	4.76107405856185	5.26478596742529	0.155508334215821	5.43518320134604	4.58947627812589	6.05419130087733	7.11900069691054	2.4841649011888	3.89731524399828	5.87325107078536	84.25	0	2
57	3.48946803769863	1.57096842301681	3.72700509837992	6.87827886021807	3.08872273740891	6.73184343725602	1.96166179521954	5.53312652287133	6.16278886834727	4.19530275680557	2.37905663693319	3.91587275470603	2.76597705877564	4.99824435334819	4.7553869284899	6.76132441614726	5.08826073736238	3.51971414526929	6.71171200204342	3.64803655024815	4.96813114245664	5.17723101283298	1.26719583830223	4.1073928855736	-8.15333615821866	7.35987933585344	7.58789953244085	4.08366166414228	4.85164688371772	5.69471022318076	6.27377897210491	-0.0986920303139495	-3.50245954509214	5.34505241558878	1.68083208640499	2.80830037715009	6.12026671805717	5.84378251455257	6.1187477681098	7.2854871313869	1.95388546429017	3.99777690811307	-0.616841355913037	1.86338318865928	6.745042151884	1.4823037357978	95	0	2
58	4.41952555852578	3.4611128780606	1.93489488693581	5.49429420846868	3.5960144195343	3.76754808472605	3.28965414335832	5.76491469006271	4.82252594105659	3.44839213755299	5.30772785714798	3.41829307780232	1.69766394834879	1.73413704686594	4.41906522526564	3.04667310134233	3.18714333733462	5.48275554981784	2.56818835950251	3.32727632279514	2.52001173477826	4.42110780218754	1.92805698078757	4.6402866408605	-3.5197911893935	5.77073817735705	5.16221795084337	2.38618376467531	6.42324985160338	11.3087327262344	4.05802418717779	4.79609014618083	4.05641766344983	4.86491024754398	-0.724678241454379	4.53279166066497	12.7968198176648	9.67690561991462	11.1115092198109	5.25064437558588	3.39522177442056	0.319057673937299	6.17133446025177	5.56351355533709	2.00165801118326	2.03575326677163	82.75	0	2
59	5.61235371528488	1.47562898602279	6.90317309050691	3.58269674078204	3.47637417421859	2.26240622500718	6.83427095225019	5.88476233863053	1.29006714137265	3.89945464173064	4.0739990349184	1	4.33003846270342	2.71356750561858	1.856680060896	6.79153375995837	6.39071045835858	6.71523108259774	6.03501160889664	6.90052436027434	2.03214608380828	4.31920871798692	3.14159537853195	2.6485075598822	5.35675218793287	1.80924865447832	6.96303435434833	0.199039145755752	7.85834823715887	12.9157614629472	8.64974723108397	-0.501402163259938	1.00029557846381	1.28233588037452	-3.13489221118572	6.55901224112926	2.14252272778738	1.30817718877002	6.13902925204367	3.24614350556598	4.40727768175633	7.32840728423214	9.11330382042957	6.07417064056269	5.69059901481871	4.14668334351454	61.5	0	2
60	1.34723051192045	1.88103491210216	3.5586553582095	4.39793756885983	6.03631251625638	4.12934524895998	1.28619373675173	4.15339119977479	6.80542897784724	4.42225712393422	5.02106860976669	1.71229700698542	1.38534690457856	1.750329728092	7	6.93886675112525	2.11632713273039	6.54461665053593	1.38817511932734	4.57771425621491	3.57680646485276	2.38307858067794	1.40503374452332	3.43273879052236	-0.257124001446616	-0.111862401763643	6.34599153282409	8.0355470098102	4.29934176857748	1.68300587158767	3.87638852104029	4.62048953892542	-4.35196855780449	-0.393587655835021	0.553776574820738	8.7446157569699	4.53865603257096	12.1819605636491	0.0300256358844015	0.877745130318942	-0.120942603635373	7.80189000143378	9.6706364195844	5.46739755672529	2.90023702844088	4.96813864620538	86.25	0	2
61	1.28861234829322	4.98175764555058	5.90044048375393	4.64569132735708	4.59378846907865	5.18707404693741	7	5.26906164961602	4.04962523880385	6.3010281610505	5.07694449766892	1.10522635040519	1.04113170546864	5.29877011849465	4.01011601005581	1.73136777887714	3.15653487852784	3.51051614142449	5.03037041088163	1.70470602510963	6.64332042455665	3.2374058974872	4.73219180532077	4.96548930437801	0.0215656116015375	2.29886486053194	2.58883767742572	3.89032977599636	4.82154987309933	7.01718079735557	1.25484401614188	-0.848398305785512	-0.0838116937043167	4.85880195215838	0.00197932548909008	3.02580005073994	3.75301881955191	11.2136414563365	1.25387522557018	5.72703553451326	0.814271042866023	-0.584946311433813	9.65962200431444	4.40355797995204	-0.055276344224646	9.81803574770916	88	0	2
62	2.08041591867026	1.80079510497441	2.82218768908632	3.54897924174601	4.67437187664523	7	3.56667625141287	4.6649047054605	4.2336489206021	1.19665394496036	4.28937878497173	2.58845810384206	3.26849029994987	6.10670754146462	2.26452017393886	3.25335282278239	3.4085033615678	1	7	1.32397957966621	4.05596868381091	2.93993370695853	4.94060598367656	3.09745340735939	-3.59635400015822	0.856351615987044	6.52307044609778	8.76465092870202	2.57326516090206	6.11968710797905	3.24385671088413	3.95380844581242	-0.0433661300309824	10.654158074131	-6.37965986574908	-0.218762803186019	10.3062811483275	-0.213593604689236	1.2274852459963	2.26821647826118	5.65244397943484	2.35279359506428	7.84456936565292	2.43840696024294	0.906262684670643	3.89878039556739	92.75	0	2
63	1	1.36773466501129	1.42325718321303	5.47870233417635	6.9737986473286	4.8947032424442	6.4647601490709	2.50133818119515	2.48119925938087	3.1674035113973	1.44446754389659	4.43516968624451	3.77594262392303	2.40166434500114	1.82424627191571	3.39079487521006	4.94429285187642	4.13118666183797	4.3415201292682	6.18801432417591	3.37659091077995	4.8792605817834	7	-0.236525657970774	-2.00127363419749	4.04154933462262	2.26732284393406	6.66041728389699	1.45621383788342	7.21157170581654	5.10696175340902	3.73600488719205	4.07237228148345	10.7439818767424	1.79939772219452	-2.22917935585753	1.70019773470037	8.99874533825812	4.13477630007755	2.0617901575369	3.48667741456756	2.35343858314241	8.08289883149495	1.4275817738946	4.85466853500119	8.4051198284342	57.5	0	2
64	2.39959108138848	2.18904427945465	4.03940742546907	2.36946007854107	3.19739912671398	6.25204228520584	5.83288642745556	4.79080057716577	2.2007773961026	1.61372322376819	5.3308645236682	2.95820476079195	3.87120388161297	4.88289030057473	3.9266795608253	4.23253369398552	1.1450999522981	2.49148046688074	3.19208366711551	2.27293550942048	6.53856269545738	5.34178746379863	2.97136000443031	3.11787301747318	-6.61912701254263	-0.0908045686627901	-0.838419129649359	4.5871808682532	2.92563472738826	3.76075578000559	8.6677100644225	1.61571784024155	1.85924642548211	2.61749732299677	4.14554436849348	-0.118028798377641	6.74986741062968	6.47625554431458	4.72643383511673	6.62405050362166	3.13444849024326	10.1445690132091	4.79843851099407	2.70173403552512	1.49064967230424	-0.841227635257664	101.25	0	2
65	6.68292027026417	3.55976059153348	7	1	3.83285215968575	1.49513377755905	5.13734834822202	5.04130738160782	6.08625383758293	6.28061710783119	6.01225400956201	1	4.90360844996675	1.78851792147973	4.55204258426911	4.94890735435873	1.32678763760324	2.71532430881857	7	1.03896889143078	3.20173502133844	1	3.33113029900533	-0.781237001878974	4.09272958392363	-0.0890420331295007	7.15629166274963	0.991248744463794	9.51021315169377	8.93057159671184	6.74583392405826	3.60365161557891	1.50465388601071	2.21685542904531	-4.26163360457454	-1.19923962486567	10.255047828651	8.06201274715645	8.37419157779966	9.56397739100432	4.55385766893469	8.59580965140124	8.39110835420474	3.03772607421955	5.27009046991218	2.17887105556506	61	0	2
66	1.39506340095256	1.01525294864313	4.1094513877178	2.69075179200301	5.92662581124297	3.07916339481968	1	5.20480375060667	7	4.4802881051103	2.58950943075349	2.73588928766481	1.56283701530784	4.71880492240075	1.99121291989327	7	5.89206133539665	2.62108488554244	4.30794844987244	6.59996209090415	1.93462323503127	2.22841251612171	3.59109068012633	5.43530914440228	0.962181491625404	3.05710284024433	3.06800175947396	2.29805708321904	9.50209206540064	1.17651873819518	2.88400991728799	0.0197052022112667	0.719814948755098	3.35360556536658	-3.77928154608758	5.41855795306162	8.15728752962704	5.88466556834642	9.35951463089382	8.73690295709948	2.12980966775281	-1.10757227858132	4.84341296516137	3.24931105504364	8.34791459444418	5.69174274550144	63.75	0	2
67	1.05254536202583	4.14894654151214	2.55356958592294	4.55080283057752	3.10918964832687	6.21494175171811	1.67876315110726	6.23400124686948	5.21396257607296	6.09503676817715	7	1.99149077562638	6.40806255517714	6.04587436570935	3.0921906839529	6.38146434601459	1.67956165820286	3.09953943451422	7	2.55558670622673	1.52985683944573	1.50035721962334	3.57700879598093	3.46334722947083	2.48061786859467	2.27192882234949	4.75989340010505	4.34582744498822	5.17221687417928	10.1774018112783	4.85654611623492	1.16846595035648	-3.47457333164905	4.95613569517406	0.67966916188278	-0.259873697207928	1.93411562215353	5.43545668044207	11.8052306780134	10.0542224199233	-0.62617596178312	6.71165280937185	-0.177899193700932	2.48149304284106	-0.570830882947114	7.12323591375796	83.5	0	2
68	4.23769759621477	1.45440067217675	1.79521611272133	6.47641915169924	5.8165534262511	6.67331446322575	1.69365962414515	5.37443057860867	2.64624841084747	3.00161931161831	1	2.07939559329807	2.88061713759225	6.50145379592819	3.01680837557985	4.80580106974452	3.4815641303973	2.68642811904235	6.42113697955837	3.41495055878469	4.14458576428831	2.2448635154488	1.35031450576642	4.39902279499282	-8.05116023028846	6.68318465031691	9.30260792435176	4.27418714817879	4.68124813051879	10.4038355017197	1.88249092381741	2.71646690856632	4.28702984852352	1.55552153467307	-4.86680967229799	2.73924062466903	6.79436400429259	4.39998878544984	2.41415495744486	7.22119018167015	-0.926569006709152	10.9819383382609	5.39922633600482	-0.422201809769849	0.45848064858904	1.88678437823912	79.25	0	2
69	7	3.89326426839545	6.44778174323906	1	5.49340042206956	6.02778964404892	6.06957573879212	7	3.99722904207573	3.49494564055654	3.39519118733671	3.16275747847856	2.82478919245569	5.79082518737738	5.94345063829438	6.23512627258078	1.44405568328501	3.24403955619575	5.85488333597543	3.20526727312798	3.85934513749241	5.97260754721568	1.41082907997046	-0.679189618778219	2.83997547436625	2.32330189906903	0.688154774561551	-1.63739720106122	12.0907924465242	11.2084238375157	7.56823598030399	6.02250631343866	9.30899784617161	2.83439024854328	-2.58932473911647	2.05667980491949	-1.50279492950099	3.1208050172228	9.88551265938795	4.59971269285244	-0.729981573240878	4.857651778345	6.80027608025959	2.72556917476	6.71633341475356	1.05823671955094	82	0	2
70	2.73125132598942	3.42967933105224	5.18175145730821	4.35510883708203	5.62610546670271	5.58888353480889	2.3684805533434	2.01004736017272	1	2.48230069409199	6.91361029012935	4.01620132795392	3.00622628993444	5.64781267421046	4.12071020068016	4.58967383525873	2.18596161522267	1.28182821888656	6.0722012788588	5.11406931964941	4.65503580541234	1.41650319813645	2.87359092942966	5.99141777101031	-5.81383892881038	0.672287134785349	7.34820542083263	8.76788196740497	12.0487461471646	2.63785867176142	7.90812773708119	-1.03198427863811	3.15394172786436	6.14759512105892	-0.718280065724141	2.46531028189414	5.14057721935786	0.846400972528201	3.0151473921856	1.69223439760682	1.65665341499712	1.16002042539675	6.77014456336281	4.82796549941946	4.29640231630386	4.95803505274066	79.75	0	2
71	1.37937014752066	1.59202232499183	2.93215954923864	6.23019259549102	3.90116446926879	7	4.87457519008813	1.88453915091348	5.19345158022991	2.26056180329848	4.80695237800744	4.12122614370288	4.90811172555153	5.72386280613188	5.28180596722427	5.37201112107504	3.56379540177474	4.87967703762111	3.63685497311384	3.07465207910756	5.33453085763953	6.24245407952338	3.3268094175189	3.78643839962845	2.67039701038739	1.27972870756894	3.35418450849067	3.28202360035526	5.19654494366004	8.43384112903758	2.55164631231673	4.90524518324607	0.572006129290659	-0.728681565596221	0.391154097452544	1.8845697196369	-0.464646163742525	6.35799359866276	4.0600602061818	5.91429609065646	3.93752154311945	5.71040808702149	7.49847181412668	-0.822502798002199	3.94270944857605	2.90286868088973	83.5	0	2
72	2.16902703202583	1.16894904250107	4.43656308204398	2.56952959573627	5.04967798871317	6.39721857145916	5.3540010901709	5.30549893363155	5.04767439898643	1	6.87765409447603	2.40312074918244	5.99917271273017	2.61628951225361	2.17010472424643	4.54172380894437	6.87313446931056	1.33174730281254	5.22134969663234	3.91792110885678	4.83321841975355	5.56427227303396	2.30434040847418	3.58860495816281	1.55634120943222	2.83637901819925	4.19003108784101	1.78458503642292	4.92543855230886	8.40370764394764	7.41370929533848	-0.990225682059961	1.18481116788743	9.92184095389785	2.74747880029589	6.17365690347479	4.00360680434234	4.58653537785124	11.6363660769965	4.40239366844703	3.91647387816101	5.43029996296525	6.65989844200596	4.59787949478874	0.0023225141171575	2.39816059035901	87.25	0	2
73	1.28624420065266	1.9652086487152	1.45074346456402	3.95463054378076	5.21358974502627	1.21936333828128	7	3.43832103710345	2.01996909135504	2.81512257974758	1	4.94980583621518	3.88204279491927	3.30653193090876	1.23511633499068	4.15025794688366	4.69049551153827	3.56116589988392	4.28573341994128	1	4.08112928373622	5.39600762853582	7	-0.265201207019715	-2.45610963225274	3.03289150174008	2.85883853410488	7.51976936809856	8.92028718645914	6.19247117351465	4.87498543642313	2.80619113594528	0.5095434741909	6.9309865565183	0.760034976470498	0.10482335934684	0.973711574920578	1.04528579744379	3.42288054266897	1.44835779541727	3.00485361533902	5.50596578262854	6.63659575523062	3.59157760571562	3.92641076414474	8.22460031378178	58	0	2
74	1.06276718530952	1	5.22626809084183	2.97558719623889	5.96677055888767	3.13842809138973	7	4.48925038752646	1.59359314760871	6.48956267246483	3.55330211377715	4.76059111540169	6.02795936119999	2.36756334885689	5.24773981664247	3.79913721698007	1	2.26826791583851	2.20444380125772	2.13783048768963	1.7266335247668	1.80041698164244	5.06079627267953	2.72825116438086	-2.27274150033629	-0.937461542829461	6.4455228922317	6.64095424797102	2.81361360053266	-1.11465332172222	3.52791530255638	3.70110313883727	-0.279233039516779	4.89130047691887	-4.13835244379776	4.87836489858329	0.720501141547572	6.39907617173618	7.56810098719884	7.19691299072881	-1.74089531852077	6.54554942348625	5.30675832112376	2.87197097705588	5.26775463299367	5.12164243594612	76.75	0	2
75	7	1	6.0205207617057	3.27556368043039	4.40042992632869	1.76272513541735	6.30090447140741	5.82271413410938	2.71286246147484	3.75493574434987	4.03058152663691	4.66861529034542	4.68903458120105	4.15923007902038	2.24958321657281	6.31698767107243	4.40564471461066	6.96791199334241	3.01505302059138	6.195032526163	4.6459090448629	6.31636980517101	1	-1.94138816897025	3.04457161999623	1.51163188457645	4.66428241622907	0.0780839023997268	4.15098080490657	11.5827449081425	5.65717165662298	1.13062885319058	3.90608481150994	4.66332764297987	-2.20915547732023	1.86818976418777	0.051528486070011	4.74538877372579	3.90393501945276	7.36485017404027	0.0812304592192819	4.11327751165354	9.56041706873832	2.68866041256935	4.76088227406475	8.25589244639494	92.5	0	2
76	1	1	4.62610803456586	1.96241661180576	4.87704975257027	7	5.74865629094357	6.29607562431028	5.88092105740858	1	7	2.41746193307448	2.83531900889671	5.23029541819456	2.77445208224954	4.22374440578653	2.3595770314871	5.50526782229404	6.72698803588915	3.31821894170512	4.53622546631369	2.62030374126129	2.72100837369175	4.89421096499709	2.62895122014031	3.1796778691959	4.18862992657909	0.958887356438096	2.65862271827728	12.7700535946988	4.85844801386847	0.665107725552482	6.36232299101702	11.0843398687017	-5.68843797540992	3.84599205828201	8.2605099855092	7.94879122400479	1.1874376668239	9.81852304480678	4.03880748508294	4.23002722244657	7.96212385467199	2.93587843361967	5.17595501659253	1.14118654793817	93.25	0	2
77	1.77089804471726	1.1653233578918	3.57850009640819	2.41868394919652	4.6931646411794	1.43770144092269	3.65889648638161	2.85840406811562	7	3.11511346001825	6.54097355652814	3.50315076624267	1.88503196181581	7	4.48762332800815	5.85271173699407	1.6711290236061	4.95345669510111	1.91053711302331	1.59290092628017	1.7169057087035	4.95521155219252	3.48036619119094	3.57496244159819	2.4071048793033	1.60427021638202	4.09474851876556	1.20697744771431	8.4833283609739	8.89775833928626	-1.22775255983036	4.77791057440905	-0.330337441474733	3.92562329120524	3.86679783182199	1.40241309455732	5.51550743093642	4.84167450580086	3.05993423378382	4.66324677448216	1.42612286843113	-2.93837749495286	4.36698705682102	2.33014734250235	6.33257714631114	4.19794759111787	82	0	2
78	4.10337228114541	1.09830576369338	3.31913559823814	4.28186076749713	4.6436762607445	3.90242238414172	4.55818233265109	6.60034777256752	1.46665101767656	6.47627617630759	6.74199944239511	3.34527938535258	1.58689973519208	6.33929798681887	6.58325858763578	3.20841622958571	2.99683495052513	2.18672613876275	7	4.03233345976723	4.54460451436233	4.12597061078835	5.33556105881577	1.62917326846836	-10.6104880240175	6.02013806679061	3.50148903978828	7.15416823598192	5.65350799594644	12.6904920180179	6.13284765440983	4.79620411793972	-2.12675299431013	5.42373197825039	0.993547017567425	2.58037240631078	0.441659106901909	7.2396516303959	2.51758899266922	-0.13250487810075	6.74324485879812	7.9076796647841	5.48106835007852	4.49505573631308	2.60370110821206	7.55696582532725	80.75	0	2
79	1.84482571635207	1.47156057259765	2.86155965343634	3.40263030157939	4.10544366332028	6.89885674602917	4.60887865468693	4.41392384346094	5.21013862110293	5.38009508620296	3.70610223886282	1	6.60718370327824	7	3.00528038711276	3.70469180021399	3.62665265598752	1.32513784313024	6.26114983455106	1.71387843110899	7	6.21890421069148	1.37309844813036	2.34907463152466	-2.64117371225896	0.582085586150904	6.20352395516809	8.44696672677594	3.03913721857308	6.63040838074655	7.49581778815943	0.353081536692473	3.27543733444815	10.0936069209815	-0.273645467035926	-1.17257444487755	9.54117244307099	0.360590359779679	1.5041637415117	7.51811838194396	0.381116393874847	2.03529535095973	-1.34366273877181	2.83739525230383	1.88337267649146	2.73151376424361	78.5	0	2
80	1.90078727933407	2.32845928563004	5.19889740952279	3.47222067456675	5.84354027130927	6.72836463392981	6.48905433323181	2.62883351168799	2.75639768170432	1	4.01494156021896	3.73491541793405	1	6.95833575357925	5.71750476661751	6.13911482030864	5.17974306423772	1.50402933034119	5.13622929948709	4.5073710536917	6.1946399971383	3.35440218587	4.70642766911376	4.81242166910098	2.67302379076673	1.48824015368453	2.05687627679305	3.2171812035196	3.67796803942501	-1.37286496076161	-0.104561164938598	5.13312306094645	8.57457076432893	5.05252329039575	5.76555304217874	4.78943095717196	5.631321562045	3.5737824440107	0.622826708473478	9.80276251038332	2.98409730546008	-3.87344146787661	-1.52551649876087	1.35432739694265	1.47622706227676	1.44639667206819	84.25	0	2
81	2.04037485714365	2.44452753809479	4.17525403880891	1.56356440677282	3.99297167919956	5.27588015680081	6.84608871045993	7	6.85345723523765	4.956574723664	6.74457286379973	3.23037095550437	2.04336043925335	6.14392295222477	4.31404454532556	5.14961591950461	7	3.31580831323447	1.37338039826066	1	7	6.85860646461621	3.67270431634744	2.1127117518161	0.773513455441523	2.10000945002775	2.9232770284356	0.78449133435723	-2.86570431607558	9.47070540587279	1.59880052726472	-0.226476990906759	5.89475650550214	7.96658723228779	1.32457923484528	-0.521791534527162	9.40335027322017	7.43709283810176	3.85386219111588	8.23149520982846	0.013118673094528	-2.86173735620323	8.76202439321652	2.96595620892189	1.73533423343128	6.21737086715282	74	0	2
82	5.24060396428707	3.45792527036462	6.45613747883842	2.44558340012444	5.99890750301707	5.75241883993041	4.5518225051018	5.22758974153624	2.99173452762151	6.08385753016774	6.85984735195852	1.62329247132764	2.295507661485	4.19939816622188	5.45158482288902	7	2.8213742751589	6.68174142380493	1	6.33698063736267	2.93825454488332	5.00117533393011	1.78586173067016	-3.19517712016847	4.26990186578474	1.79416091364275	4.35171098076885	0.276891032739816	12.3268358091385	2.86565804929415	8.54649145889256	0.221123037364711	7.08292209492299	2.71561217666246	-3.02786569283231	5.10157760153663	0.0905129113750535	0.945046283648107	6.31739541902814	5.72037072276461	4.77784244699652	1.27103363268401	5.0919288055597	3.13382257697914	6.53671431300986	0.302626818476424	87.75	0	2
83	2.58622630605134	3.11936123331446	2.20157171639004	7	2.679560531618	3.41815191812328	2.28985536208084	3.93593255393772	4.14094786633512	3.85041918071949	4.61456864849869	4.36462631097614	2.74065707907684	6.2151643070087	4.79861503737626	5.17063761853118	1.95188091691538	3.14730200764327	1.99435725687834	4.01757280249222	2.28836540946728	1.28479441556386	3.86435494446541	3.10596312537427	-4.24492900944592	1.33643147470879	3.57242620985923	2.30238230104901	9.4393736908601	8.1473157960384	2.16201351588601	-0.5631599632185	4.52918402180493	12.8409890938176	0.0984811980392595	-3.16427276115996	11.0852363319909	4.9506582936166	3.3883811604837	8.52888497966281	-2.43097328909645	11.1629379701553	9.10711844063806	0.214542406825671	4.76423834381958	4.45493076848557	82.5	0	2
84	6.08530135358024	2.69937897479287	6.38792731621248	3.13844174636874	6.14961109641824	5.60406648879517	2.47620804235369	4.86313996693471	1.25213036809255	3.2471040221772	7	2.04975807037999	2.449285543502	5.00807385110665	5.85715885227237	6.78748393937873	4.46460090102154	6.61363328815853	1.2028561242716	3.62126596275292	3.05483713878172	1.98440579851068	1.42294191558911	-3.4076228283394	4.9986894685544	1.78747136931983	4.30832955798645	0.503584587816916	0.688328690453506	-2.02805172162276	8.71796071991737	0.0513061764542962	8.23342440240056	4.04588209276837	-3.08645140497653	4.59690911823214	1.14184584114273	0.450855359597252	7.55427471579829	5.02665637023264	-0.00740809176390006	3.50429511103172	5.0607091006225	2.84237565224247	1.04506251537682	4.27845582547272	83.25	0	2
85	2.74382863938437	1	3.4442208512231	6.39164225847225	2.96867704382375	2.67113952263381	2.84365923342409	6.55546140260858	2.74336432830362	1.39444475400552	5.15871922784235	2.02199317858952	1	3.09539701697187	3.4040812552583	5.57386283084424	7	5.31520042579642	6.19892184450297	7	7	2.77544707801712	2.74550709988502	3.64870077512087	-4.49480091299904	0.562615608599223	1.2757916234114	2.49614848250401	10.0869056686111	11.7357989277525	5.13882400550991	0.322896294880238	6.42653985955443	-1.12794120832681	4.90707700122382	5.57467459804506	-1.27170558057682	7.29749004213938	3.09657886386625	8.29377995686066	2.53771728746482	11.0490414959194	1.61999591985618	2.51658772177643	6.53765931338198	5.36702257605456	78	0	2
86	3.60854381801907	2.85216623288371	3.69530452774031	1.2541579408651	3.42221441273848	3.62791089445161	1.52217486769078	6.04447761263511	2.61343275873861	1.92718982012066	5.48047917818066	3.39851247004539	4.03480286066748	7	6.35414016321311	3.81732454653281	1	6.32801753234477	4.0007794534271	5.82939540028787	7	4.65786613050361	2.42031790622821	1.84873936662547	-6.25559057156867	-0.342754491222503	-0.780291369436068	5.19421155679865	2.63346637880417	4.76859353131655	9.11828244564142	1.24984604059135	1.28521229698434	7.41510374216335	3.63168771880477	0.288955141278953	6.99388271023746	-0.0249384276400063	5.559391996494	6.77427991567007	1.42614608743973	9.47821784781064	5.17202096633489	3.27606366471178	1.08185846402189	-0.280240804178284	65.75	0	2
87	4.9007883527015	1.57687409123318	7	4.54105031247884	6.00474646407907	5.28433551143203	4.40761108963743	5.93658349087095	7	7	5.61406291573789	1.04109751010739	3.38225525954178	6.64650623969837	6.91098294787798	4.33030567062457	2.65200240949388	4.43528159694103	3.04001023654624	1.21524594473216	6.44887918055612	5.84691204639611	3.29739064615315	13.4560741763785	2.37821367471374	0.657749359811207	4.89956224025206	0.595279136146074	3.48066364158736	9.64221988302647	4.29669524834233	4.15358899873451	3.31364569605499	0.436136161417458	-4.31813110020532	6.17854297300681	7.76820630641947	6.79023668298655	5.68289039367783	4.5006001656436	5.69156087913042	1.85867375321688	9.02637916870219	1.61664888827967	5.14865231104094	5.16275137959332	82.5	0	2
88	4.78349575920329	2.12272317558907	3.00200289867502	6.53147162894907	4.64313780864273	3.83554156962652	3.12881849023417	1.72611930504893	6.49796529019714	6.95189992368672	3.60426624044925	5.35568248699116	3.22018348325282	4.72492528106702	3.6005208783618	3.57196073042895	1.87811478088703	4.95624246939267	4.45682196023036	1	2.3275575725221	2.12466209155164	4.58498688245305	2.44294174507939	1.70286834830004	1.58734103179478	5.31017647284649	6.25891764722802	4.64002758351064	5.51614940252155	3.67186549501868	0.930487033266799	1.58738330286741	6.88533779460557	-5.12237769413653	8.00922288030565	2.41272054499554	6.14383770252647	3.94162837717241	8.88077720633212	3.35559085350048	-3.45766848791742	2.94521399985521	2.12685355957702	-1.73395387377235	7.53165208130114	75.25	0	2
89	6.27483561273867	2.53496587647754	6.26052994501337	1.52582338907741	3.21786925705995	1.76174766885146	3.08350382793516	5.76051593351854	6.71226970307538	4.47627937173753	6.73436455668117	1	2.38384679763183	2.73397972001266	5.45315023568427	4.61466477827354	2.14592061567193	1.09582233444245	7	1	3.44133518726525	1	2.33322679053137	-1.32113630276003	4.45219894112815	-0.848650700108757	6.54071587312921	-0.0301780058028115	9.94005801292405	13.097646364892	1.80305891456177	7.53357938977604	-0.13215574127806	3.56550138060597	-2.04836091656026	-0.282652555386425	-0.74186777857808	0.42979386826334	8.35334697431849	8.83104184404242	4.21371327001232	5.91411919489575	6.05603483466522	1.77431979617133	6.32187547209073	2.01091486973991	66	0	2
90	4.65312777983361	1.18234425063998	6.39753114231071	4.32686956976564	5.13199662022689	7	1.5849865032865	6.26492373293586	5.78823168418084	2.96233595767829	4.52971027410426	1.46125868173651	6.4699415464352	5.01709661208711	4.52793241520596	6.54037511387114	2.9481264288375	3.37712701828617	6.64246876254841	6.41309791748827	3.2718250292859	2.91569164320264	1.18823109617009	11.9411157353885	3.26689547349934	1.16204892414535	4.4470838289864	-2.18816015252703	7.89413571152245	1.55399318220991	6.88250941503382	-0.101264850026339	-5.01706034759393	9.16656011735099	-2.55326684094049	5.62542117315106	2.69507123022431	4.11101367941947	8.64637169828436	3.76763566307147	-3.02399794722673	5.38733679002531	8.91297393791326	0.601092988832479	3.29357211971774	5.53587527555739	91.75	0	2
91	5.27048430063124	2.6958671668714	5.99491671053009	4.70361137543174	7	4.22357454613471	6.48147058159138	7	4.51527037970961	3.20835817510821	4.59232051227867	4.38238537649151	2.71471451408521	5.97610470989247	4.81952509467065	3.63440014560177	2.41082379691157	5.32550355988037	3.02659228510174	4.2011435625778	3.91421119686744	3.40039723785244	5.58708296934483	5.93558744112068	5.71148920411421	2.66146439001006	0.869578580340068	8.80648990013243	7.72812244678651	7.9639723433736	1.97583465025264	4.84900890634238	4.41506297049008	13.253748612634	-0.724482098392637	0.958273548521535	10.8100364488332	5.04056683297812	5.04756031416911	1.91199079461148	4.7700254177657	11.5490818261789	-2.7635843175744	-0.602263960001645	4.81347979879205	1.39528243465492	112	1	2
92	1.69418882407192	3.73126838923769	7	4.91938708023928	1	1	4.65454788466915	3.35076874445875	1	2.97341042862281	1.88824211827436	3.97088602635139	3.8012774250227	2.53321291757378	2.0016085694128	2.65768066106516	4.88283299385598	4.58318053860405	4.92288444572725	1.51362471866417	3.82143763317519	6.2229847498359	3.5676844589253	0.0721211723594716	3.20481264995133	-0.0184578333073893	2.7497246308997	1.40231523846058	8.44983592723501	6.46351580544841	2.62935351001199	2.75718458602264	4.51729895330492	10.5713673197206	1.7265919804029	-0.925904912246366	2.02245837364165	0.30956120292925	2.81904323319054	1.64456505397537	3.37710655666938	5.75157946625659	5.29874330998618	3.04640253368391	4.36082826773168	4.30066367835034	81.75	1	2
93	2.82353452612744	1	4.4716811608237	5.72433323566178	4.5925799047645	5.97724020318282	4.30615147661081	4.81926132084569	6.03392889505987	6.36243799588264	5.14675911296355	3.56247890674589	5.11834450404417	7	4.35390465244712	4.73066231013104	3.10133957562651	3.18321283871656	7	4.76501025607255	5.03281045081078	2.06073518466748	2.68517747958314	4.1882349862235	5.27225153853431	1.09057582311863	2.38367488717104	5.22109518785525	11.2049427516466	7.57272289137081	0.620300083453577	3.91012263704788	1.24002199553712	10.2985846501936	-1.14010720306745	3.85582033640772	3.11769622373926	-1.73453418703989	-0.872515156155204	7.49718147713335	-0.699726789966863	5.36866042982021	-2.89749415897994	5.53229236220207	2.22776230790668	1.0557023252649	115.5	1	2
94	4.36127980611371	3.15868330058444	3.58963443844563	1.02801941237852	3.63043499682299	4.21682951440975	3.90114186089329	6.45980558357515	6.1318613370639	6.10714197664837	5.14679205472371	3.75545229244577	5.67282504530151	3.88160474045447	4.55016632882563	4.30991812603424	2.67370916999941	2.75469374643703	6.11980632437263	1	7	4.4442209111589	1.0684173304532	-0.732558845149035	5.87427562815583	1.57499989772336	3.73969043643588	7.13385802847919	2.93084112817095	13.5735847097193	7.42522095051786	3.34052565672741	4.82317652439461	1.43212288383851	2.00034341533328	7.40096174414336	7.61691137581668	1.48695882472485	4.58656203696553	0.370940296655108	1.3297669068178	8.88731145450788	6.86836845033101	2.82932176556867	7.99935492844466	4.03173638309143	100.25	1	2
95	6.54073448326327	5.10032752357959	7	6.73200346291198	7	6.63039749790008	4.92495694352614	1.88787794538887	6.96602133501423	3.88539776360855	5.87909813602826	6.2615976720625	3.28087240928768	5.09952115577588	3.792527921645	5.21974432068987	4.57872919544146	2.84782744308318	3.44959782088695	3.90377439624555	6.15104131727412	3.25862193958919	4.00532892235393	2.40942899654451	-1.75611875960616	-1.10132179011949	9.32314899699751	0.666088446449524	0.616558747279713	6.69250506853371	1.65399823276934	4.79981722484724	6.42983827970313	0.629609662258273	-2.73940186866466	3.00705365334859	8.20297850463117	7.13511971723009	-0.26144613010226	6.32102170647656	1.85125392695009	9.3087005751665	7.01264654989786	2.96516863352808	4.34967743619878	2.98473557363399	79	1	2
96	6.28786008659972	4.33418233725732	5.62550394319991	7	7	3.88104576416262	5.08210294347991	5.79910932736812	4.94089746102324	5.54449701530287	5.09919144787844	1.51977050283801	3.81164083943366	4.42638745048535	2.31201113434807	1.84374563419796	4.197786543074	3.51866424145298	3.9420211610758	6.61357407326208	3.2894873605135	3.46018879122033	2.0162313854198	3.34918667012054	-2.52997814284082	0.814747905905517	8.59411720823696	2.61044734031196	1.53881598026632	4.34482573759328	2.98702597268584	4.74052230072728	4.02803126892334	10.8501411425672	-3.62720417925425	3.91102751751621	7.557621929998	7.53696417162153	11.2491535377588	10.3482595406918	5.18381919326026	2.32992880426012	8.14281136930919	4.76128853226521	-0.250007586151959	7.12442403890967	81.75	1	2
97	5.38228022965757	3.33828948118881	3.025788201307	1.72227366429981	1.83677248724186	1.47539586970478	3.92789778976804	4.12822851847894	7	3.75849498135199	5.75430711950724	2.34977439193775	4.35364518784932	3.18216364341745	5.83017081516531	4.37775742913135	2.46766125880213	7	5.53961253313127	1.05416957392082	1	1	1.03141692750645	0.964869316085764	4.8584832654439	1.09904583098616	4.41563612272599	8.50690063822523	1.05707519916819	-0.452484986523903	-0.3189029090467	3.90834052958448	6.1381017284454	6.5520204241217	-4.37230266714935	3.34623863497518	1.12885400787047	11.7818440550699	5.47203276543494	4.67672872725368	5.18179053327697	-0.710132090668089	5.36359132593153	1.3322936536126	9.82474595080278	0.982208742663904	97.5	1	2
98	7	3.35406410818515	4.38355248362137	6.33198169722398	7	7	3.77814972561308	4.63609405917197	4.63142485226105	1	6.92957934375538	1	5.55079173555503	7	3.49775699549009	2.97258417635543	4.43136694343146	3.5979459927895	6.88994544907743	5.80193115939404	4.51786853221341	3.60367856733964	1.02323954961971	3.51916995941399	-2.66239866944097	-2.02978056043599	7.48756666814491	2.30279582595945	2.85554968411658	6.39093903349838	6.72503191475564	1.11021930449706	0.359356022700693	11.5609100224265	-5.33983075624895	-0.633673320961277	10.2817235934388	0.902990704251463	2.74721708893756	2.50791560316686	0.81318509800384	2.23550571548914	0.45702685114978	2.77700237025091	2.36048023707439	1.97982808493367	97.25	1	2
99	3.54526710471141	5.48119481461362	3.62329822379754	5.70611460227563	3.20746780644775	7	5.68488831478343	3.05882535267426	6.20706139990482	6.04397404568122	6.92173172553352	3.81783155525345	2.92190256087278	1.59779006466656	4.99777997184209	4.57066145688191	1.8429956729716	2.92027898322822	4.75682702643742	7	2.2977923305206	5.68842835371582	2.45488661579178	-1.81296943470566	8.04500275872102	0.648710567757005	1.09190386231197	8.65942230673466	4.7608339714494	13.1521762361228	5.98325126669424	-0.675104991262057	-2.19627158713311	2.17098464458695	2.93975362206675	5.14706206618127	8.58784150646775	7.14648167682794	9.10876213987616	3.94146105864767	4.69858136879636	-0.658589733004157	3.39684139293165	4.27866908248557	6.30673487747813	8.92476303934556	86	1	2
100	1	2.23519061299113	6.80890947091055	4.83790065721434	1.19740654633742	4.4709934733053	6.3254813331387	3.87574507832467	1.45781406737305	1.93767392740806	4.21965477838892	2.37021007260562	3.84239402861317	4.97127317636306	6.49041569861833	4.80319940286219	1.28365485411762	7	3.3858301520673	6.36820709652631	6.50674661390982	4.96702723196054	1.5305670896236	-2.81502601253297	4.19202669307426	0.497181541537994	3.10577069571921	0.796277649353313	3.99771197905925	4.46925888495059	5.24554548908973	1.31054691820179	2.36943185129684	2.66066226354274	3.4831683995645	1.83630462105373	7.96936364337632	-0.532984890639282	4.49063256438692	4.24913016819374	2.18466747123393	11.4932731706412	0.137457554473031	2.20182177047871	0.47878724217922	0.436298261025053	95.75	1	2
101	1.50373644578112	1.62288055512661	6.66211591709386	3.81532449397706	1.50033835469753	6.02990573859679	1.12714902843313	3.47062631475707	4.78125684526666	2.48006844903049	6.22181037790517	3.12561360741881	4.12286345891421	5.93075426115362	6.02098695657498	4.22854906783291	1.16270725843108	2.84007750339843	1.17620588686204	6.16791027956757	3.03349605696063	4.65046316012411	3.0230636518008	-1.78851927985773	2.72820295845226	1.18155927902787	3.16926500037902	0.820409006453783	5.11965375608174	13.7133582008784	7.08119199665106	4.93624842665211	1.65676755391145	3.58024251519902	2.72387179223971	4.71207110501555	0.66488497557195	6.8933756129723	10.0902676095285	3.03097033405477	2.97581320499659	5.95956748465017	4.34227834773977	2.05261765509535	1.00432464798057	4.8253927400744	95.5	1	2
102	2.38156847581702	5.31059223939968	6.87805649557519	6.33337092567572	4.53586991711165	4.02966795718346	2.39732977022637	3.73659003114474	3.66578717980322	3.10482181773391	4.05680886864806	1.4636596653856	1.14462706104148	6.05371213967172	3.99598805313643	2.44325650351688	3.69338942763371	5.38692736844791	7	3.5907454562327	4.02896769884082	2.31358966867666	1.37208623291762	3.89030276805667	5.170345026083	7.40487376812254	3.52658063883979	1.60137774190347	6.41773315389669	11.113668445487	2.63811256631758	-1.35488154714678	4.1684053744737	3.01343410824595	-0.277346307443706	4.17843200385004	9.14989214420308	8.79888516687396	5.67811429034699	5.22481263877342	3.5492267547885	0.897615053608291	4.86713725421853	2.56665909119116	1.21164066535744	4.78894085388067	102.25	1	2
103	1.53077803534132	3.2642479964424	1.87082296562395	2.17046112470368	1.50427806501967	4.20376363130022	4.21801725442469	5.98344965394525	4.50486205740005	7	7	6.68480293216545	5.63645909862811	1.34566658156798	5.34888003972522	4.37503692951637	1.96654427853792	5.03061743962458	7	1	2.97538352370963	3.54495503414076	3.56595065361191	-0.975971125206231	3.44375147109899	-1.21028898332936	2.98506138581831	1.63713974532226	2.95782106289059	10.0454031701412	4.45422866313725	1.01900737027001	-1.49243505205539	7.28033392324741	-0.479537143096182	4.73427667980677	7.66714100555169	0.903121976063894	1.19093075521046	6.49405382042328	2.55041523468601	0.0807250669770568	7.28149190951247	4.65277888288721	8.94567906228579	4.25025812063947	95	1	2
104	3.13262715281772	1.17596949964845	5.8602302716391	2.23909371828785	2.67683062480315	3.03895391706031	7	6.01510250998038	3.00204545194078	4.5451941716619	6.82447067454276	1.05279927711693	3.97378257528386	3.20742588825828	1.01812856948304	6.78612644606613	5.53909640554094	6.96230012596955	5.27134504508767	6.3394634336669	4.68784724267424	5.03316715350148	3.89257834434581	2.0899404979499	3.11666787665081	1.6589440487547	4.2469122576215	4.65900330293323	7.47876270378526	12.8350970767505	8.57927199661276	-2.04631844718245	0.620761119591748	2.19518817242692	-3.55159254220624	1.89682068270675	9.82083013358722	1.80821676851521	6.32884336627207	2.9185709691133	3.92317376559025	7.41091543641487	9.28017239534192	7.12463235707899	-1.27252291360546	3.21602159550377	73.75	1	2
105	3.78409710674068	2.65553617265864	4.97885910575548	1	1.54718330826263	4.78514793237692	4.80541822928391	4.29765202508962	3.22929870648313	2.80911369042328	6.83910717388839	4.44732583454031	5.808293186187	3.99839246522304	7	6.23367668741085	3.02358839943772	1.84337576260073	3.14471976936879	1	4.50411609467552	4.74094737972398	3.81687938279946	-3.96048774744593	5.83696465993661	-0.995943837326347	6.89918071370707	5.93141234594312	2.86848136586371	14.258108143708	4.00032139681098	0.56477292852661	8.20036978946439	3.83699957360519	-4.25403623171565	4.2537490205472	0.982425884326668	6.93832209385527	0.143195595194312	6.13226946697666	-1.50455355304559	7.45885223471805	7.95036513989572	5.26449590741596	6.32329379756819	6.77319487007057	102.5	1	2
106	2.28776049004094	1.3636013382603	2.83446105195409	2.38003648217386	4.96881047720643	2.26591349339043	5.07586220807901	5.75567620023161	4.43645079174087	1.36488305591462	4.74528852925006	1.41725224862516	2.24168480933894	6.2238686304962	1.03264364364698	2.16440067878184	6.08882138140892	7	6.94091270163985	1.50559498225247	4.41951022264079	2.64734458526105	2.51175035400934	5.17196794672047	-3.49304974276687	0.165662498654165	3.17965365515006	2.22073918416746	6.98987932283081	-0.123946179023515	2.80778096911779	3.77078630764639	0.935457219222809	6.7893597841898	-1.41885964977109	3.93005992595287	4.20150879284191	3.75036161072022	2.21023518717425	3.22868329511781	2.95061279976835	7.73614090925292	2.48100704410127	7.23543856740908	0.410222258393482	9.44563368501413	95.25	1	2
107	2.57543419418522	2.14093345448844	5.99510108372272	6.12001962348547	6.43496814964271	4.933552756949	1	5.88152180765191	4.30540659363488	2.50232805995873	2.38012923538819	1	2.99039990580954	6.43041876489163	4.42497274368967	4.9704878312958	2.55251208726523	5.56427194611489	7	3.44969975998056	3.3141221538102	2.14046408988844	1.22790846764652	3.94704027537382	-3.24853195216267	-2.22584379400734	9.2117137891388	5.65909857314857	5.24963500014549	10.1612763424362	3.20671948858114	0.44654424029987	4.67754660150167	3.13013985520285	-4.76324188629697	1.61591693192629	5.97390200364791	4.75831326432731	2.4291275873983	-0.133997090247319	-1.42584061548136	10.1894945736007	5.06732887478262	5.94069565438381	0.943323971537485	0.749386119750469	97	1	2
108	2.39388239653619	1.47624643801987	2.93615590817179	4.80116026420728	1.26170090247342	7	4.21544635606237	5.48226728599535	2.64677703191491	1.50638254888962	5.45344923576312	1.1020675773573	1.20570865432383	5.40433772411651	6.94329796559076	5.41498805790519	3.67352664839531	7	4.38151265896136	3.35582603118833	6.90647599411804	1.77024840765612	1.81479919965454	0.704229792880861	6.99019606349075	-0.837798732969099	5.65954030084955	4.5013357711996	3.26271680244106	-0.445599241376556	1.30262102614198	2.23336927640771	2.05950800156236	3.90496947484109	-0.184748597351465	4.22262957379964	0.432685491691416	3.56160348698331	10.429494499075	10.6028161200132	2.34918693384737	2.29175250569207	9.80969300816251	2.08525782315791	-0.713997476768556	4.31436916079179	102.75	1	2
109	2.81123752952649	1.80598380287253	2.9827369113284	1.34795117620492	2.20776512972329	4.93916497054782	3.26364746356043	7	3.41171220796895	2.99994580810244	4.25650626553752	4.45641286543221	1.10451206847024	6.42055148406282	3.92850860451246	3.52667552018912	5.94338016705949	3.58292406856684	7	1.72732131668831	5.25849187793017	5.5385531183847	3.86957041683688	0.391646277269199	0.535220645135328	-0.672478101683355	2.90888265882731	1.78470764957528	5.45739467687796	0.908713971054234	3.52476305443566	9.771033524313	3.99918903424709	4.97696838543968	2.11820539585481	2.66538144366781	0.845724115965485	5.96251759286029	-0.0832979218372594	7.50935585646951	5.6474248514584	7.60098535952175	9.35610688208056	4.22788514616904	5.92766559170769	6.54435250574057	111.5	1	2
110	7	4.7669587099462	5.52401424019067	5.99443433992415	6.71637161013926	5.3912452797973	2.00431585682179	2.18833119636448	1	2.24535962568748	6.19622921873249	2.78647935052791	2.95195923982178	6.65541851746375	3.42280509203442	5.71131614936545	2.01298977831024	5.53079116146853	3.62226456847341	5.12111182908274	3.57814996800549	1.52437910696333	2.37130105384721	4.38324095316433	-2.77894875605847	-1.99743256155333	7.20389468258071	0.716461398161955	12.0781940649684	1.86886229236145	1.27470144339028	-1.7535792634599	6.08931026215017	-0.00277440438181314	-1.36275623380652	3.44087151987346	6.06063582889075	-0.0422642799390742	7.27558671609264	0.762915809981835	1.71245214863464	2.69964089944215	6.04732094409696	1.27560840554995	2.71972639510679	4.06101850538836	83.25	1	2
111	5.7974188007166	3.58817788399949	1	5.27303816777171	2.4919712757299	4.39105355655327	1.11485846266525	5.05780440799663	4.96496754155814	1	5.05564014794616	1	5.74473556345202	1.522929554259	7	5.61621988059743	1.92168678379429	6.11942123719186	1.33578770929439	4.00496478684437	4.45740863297407	2.1254617443389	4.72411014700644	2.3771977557969	3.39615301417985	-0.34596596386694	0.718880513390495	3.17726650941518	10.4248587703392	2.19391247273914	2.61527777902322	2.66527703699414	-3.7946213402403	1.65054386493321	-0.150369875075679	0.183717302350703	2.79950960054544	12.6095220951434	-0.18623345320791	1.40772837512833	5.09798083194906	7.7708920563904	3.93242556344986	3.96995544795857	2.74105844976231	5.34215546356948	88	1	2
112	2.38927910013323	2.40486375699681	3.84182669742406	1	1.99272273091542	4.34302729344582	3.34971420704851	7	4.38097280297766	3.58182762008688	2.82019992874793	5.26890070121968	1.39301427502758	5.77711216226237	4.19909485305368	5.09129993521327	5.27975992637365	5.01738044837874	7	1.65983732854034	4.01077941455692	4.26319245670213	3.23286625292205	-0.0638385032472783	0.945742398563491	-1.03085226109931	2.04471077440655	1.36626582138577	6.33161400689111	1.99704479688258	3.70684826360354	1.18284243831826	3.00135730958579	4.95637044770425	-2.19253573610063	3.73014044368629	1.21253842762829	1.30862459891676	-0.588548029532457	7.8645560954417	5.04086983937225	5.86263494636804	8.61453378522256	4.61999038326071	6.09093737806211	5.94147445822176	98.75	1	2
113	3.3540209450776	1	6.22498305962007	4.0684914359793	7	3.93782816876034	6.46568235394728	4.79636896039836	6.43622023849453	7	4.98155236896306	2.84249868681036	3.8639175950009	6.47807127407245	7	1.46528049618986	6.98239285285034	2.9431334432121	5.44638892540899	1.31943732454547	1	2.40238379320984	4.69133421372441	2.96872571774594	-2.77212860660015	-0.278652228841414	6.98669002178139	6.69690504666038	4.4384650304933	8.37022322793166	2.92136894449066	-2.16176507219897	6.62472358028003	6.59837531620139	5.36560024200052	6.99261169391052	3.65525665857883	5.82864296929825	5.36902583304964	3.10796519471886	-1.4031543299073	0.555177534147669	7.20635238423932	5.83051206938571	1.51198557828944	3.36355848486608	99.5	1	2
114	3.44796855726114	4.4887813260327	6.21011568146805	4.18004865230745	5.67787392988445	7	6.80433118198792	4.63803405198223	4.08187675442501	3.92699306486381	2.70412194061335	4.14373856133246	2.46181535413494	4.16998962004072	6.4424025530624	6.29731195299721	2.10175647270758	2.45747633716804	2.56085842685591	3.9677917921159	3.63959247252869	6.77422446289349	3.02415899296744	4.03431496388196	7.33569512944007	5.49225169090125	7.75730552082474	7.83050511545103	4.41850888009667	5.08785344843699	3.8176150498331	7.57214724171023	-3.40856136350193	5.12604273534251	2.08768737872727	0.18674372832586	5.65336816627071	5.0281468177189	1.90914905432844	7.39346446905891	2.63920275455246	5.15414353150373	-2.08567831282398	3.33220333750272	-2.98377906887889	3.28101254884021	106.25	1	2
115	1.08530831307891	1.74493863377376	4.42163581592946	3.62215522211529	2.31946292758977	2.58092417315319	1.40436835383655	5.36573364279071	7	2.74102919907931	3.68820472628972	1.46748630832763	1	6.14541401246594	1.92156960219913	1.61926285048051	3.220302472944	1	4.53394024705534	1.01800358303111	7	3.03878340851301	4.47624098958307	2.74657224217319	4.01588175704613	1.68756472494823	2.38287212336686	5.88823462034459	4.80404053855242	1.22575898985264	3.26152580331916	2.44739055483749	0.956811331548559	11.1247512230518	-3.65012487843195	-3.09299053580513	-0.0970816237345814	5.3502088931567	8.99447838230665	2.94656146446071	5.65363913533857	-2.84498796515979	2.80112163736984	3.41213775483225	2.13807576285934	2.0149860574578	90	1	2
116	2.82243325497881	3.12033527515572	6.19626078475531	1.2850237404037	1	5.46647487085286	2.92505184030321	3.7429173811534	1.40913880682583	6.86087925900535	4.12094344607369	3.95805284424332	5.3174731288054	6.55344875576552	5.84842595911277	2.73537043864128	1	2.90824638816233	4.18099345167644	3.65449173746413	2.68124161922947	2.46281809638945	4.11986439433894	-1.72859990256082	7.0099933999833	-0.789844843784279	7.00407860151759	5.63829345860971	12.0112979649871	3.19763493086407	3.20585802434706	7.48069184279642	4.61918374563451	6.96754010593147	-3.52538218061798	3.54755689379404	0.879257927879787	6.54014555189461	7.11934666726746	7.13749393521487	-1.73955643154917	6.85416092568795	6.61629243852288	3.96227748093134	6.05083690557627	6.32383573723335	86.75	1	2
117	2.26992549410838	1.75204213780119	2.43446689039828	1.99761732968928	2.71655874243139	4.16720764687313	7	5.40297467326722	6.75549878031169	2.82283176769155	3.69637252784767	2.41042218239723	2.91265746740765	6.44059446800047	1.24594585692598	4.32406890580267	3.47224500056649	6.45102636572601	3.82506775512881	1.58297597300063	2.54433381917062	3.5700840521034	3.38704779317864	2.73248856011588	4.78014778524323	2.0021021707744	3.42069715886063	6.54279496857084	11.1743250897433	2.14416934003344	6.50176504748005	-1.66984543294865	-2.26101120831044	2.90654411302588	3.79364858925841	0.601664945008176	1.90380394183606	7.11537613715051	5.99481819915104	5.6729757645598	4.58551040145597	-2.99680139059551	7.69206745035445	7.78430694829283	5.16995406022318	-0.19781026017195	89.5	1	2
118	4.06104397658254	4.04696883827038	4.31992447586577	5.9260284217458	3.03000019824307	6.06435214442551	5.20112679536923	6.73580511961816	4.41181654859064	1.37274397654146	6.30798556937358	1.85443774880445	3.02991231575916	6.9548025068883	2.0117253364847	5.66394492643297	6.58439684499319	1	4.1847731973713	5.57986747741378	4.51600524874515	3.10039231258196	2.39529273352495	-3.00122641530631	6.09706537567613	3.31917982073827	1.31194343698605	9.66647763620284	4.57073107446024	10.3658380255318	5.80623126438477	2.5199833668851	2.60597234159448	3.70695649277978	-2.87234035017362	5.00782034110001	2.05183806859197	7.61231075737329	-3.00754491221189	2.23514858912435	5.56233747635477	5.4444160746818	5.94944223133343	6.66304994554534	4.99048035802742	6.26505734629754	85.25	1	2
119	6.72925257545342	4.2082317370181	4.84853879088378	5.95070867548671	6.51082089438307	4.51849219216319	1	4.80083750813565	4.4621767901822	5.52871329864289	6.77504206240801	1.17399574954561	2.95858046486752	5.15861481378666	2.02217146300582	2.45606216253522	2.01679697963664	3.96453474584477	5.2386957087081	5.37074100384256	4.81549438629098	5.68418413562758	4.05943774576432	3.30791635307544	-3.46912794113225	-2.2726035234109	6.27375365805897	2.9746639805241	2.83475922446795	5.94599827727808	1.70268383716524	3.01995877419631	3.33281475830255	11.5399516529906	-1.08677249152509	-0.100521408325837	9.7055993155002	-1.56129459506918	2.74756162896495	8.07903381098682	0.612746273345573	-2.48755506496391	-0.865363081549183	5.16402304707589	2.08464780894302	5.02215572220068	81	1	2
120	3.03755903972919	2.48439615576396	3.36426991109249	3.12601384345153	1.53529280808966	7	6.35874955176517	5.24440766296989	6.44393826470897	2.77126174308358	6.50692507656098	1	1	5.87540248690131	4.548960399791	6.35974165666995	1	7	5.02480102173884	1	1.69181636360359	4.4601907507274	1.15900068968693	3.03183069306972	-3.03988905173139	1.49068939133688	4.64560264703316	1.42275302668266	6.22237323661699	10.5943105267192	3.83231379596329	6.02982032453142	2.62566329940733	-1.56471006394704	-0.869822854376951	0.443991155401237	0.879862075674845	1.6389368443418	7.08820308423219	-2.37658666842694	4.0530388458005	-0.13307146118604	10.8556863482533	3.29806393537953	-0.180995210519192	4.30965309880762	93.75	1	2
121	3.03365801799726	3.76785053579911	4.69054898159786	6.67693240035592	1.63614951475579	4.1432604030629	4.10826952458993	6.84393457670255	3.46321073349519	7	3.42763947881058	1.80125027548304	1	3.58721381858664	1	5.09819168965227	6.0422016239114	1.87107722776256	4.55410904557317	1.49144169556664	5.40635906905819	4.37270717294226	4.43504547031209	-2.70420865607847	6.92212260335022	2.38729034517504	0.758074075088537	10.0218315057451	2.98248861402123	11.1773778462588	4.81205725778384	3.91023746722627	4.01968340817502	3.16303620350523	-3.38227839091432	4.51044171844718	0.626646406455303	2.53966104899389	1.12805928886403	7.18233747941994	7.17583195953989	-3.05330792714055	8.39581086914435	5.85107461379801	9.47530993470432	6.53322171500737	90.5	1	2
122	2.27143872004739	1	4.83987653409852	2.34558356332338	1.50974671887853	5.9164585235304	1.45251128290715	5.43958152472919	5.6540210064908	3.4074204796474	5.81585881767944	2.97151826213361	1	5.72011501225489	7	5.85049698657382	3.05944754887288	3.7954824663233	5.59060363365862	2.21085653869513	3.90498340979364	5.41710845701187	6.16098162621625	1.9411764217624	6.7029027993611	-1.00634888322299	5.5824868439166	5.04079303892431	10.5117005607826	8.37862505585338	7.13497414338536	0.616735346078801	-3.01101661963661	8.28059553308228	-0.945556374116341	3.47140289474925	2.06223990398214	6.24699068055664	1.60698066037986	6.30480523388485	4.36828877879099	1.48201156498689	7.52781685511708	5.16619010162533	7.17282169358458	1.43044618169782	85.25	1	2
123	3.86388434393119	3.3845737569006	4.62425239250316	1.84815332279912	1	5.55136971670535	5.81961174472011	3.14625861358899	1.41460279721993	6.07229073014764	3.46775787061831	4.5358755374133	5.19660260053957	2.41357284812391	5.55504051479281	2.63333974005449	1.3044801211833	3.80404984797087	2.03223286138573	2.82772063403941	4.35656347659605	1.8168182172229	3.16127005877869	-2.09403976185635	6.76970802672718	-1.56914300281223	6.93078428538676	5.46983711380718	12.8806904676549	-1.5003577289309	3.48941194450634	7.81228833352228	3.82089850291166	7.79146146448215	-3.49683699997065	4.40695588520278	1.57859468809124	6.29741715811693	7.5492825878691	2.25364499932188	4.41995496084994	6.50151909541274	6.18918685768808	5.52223055099656	6.00026849185039	6.07159680026365	78	1	2
124	2.27882175787358	1	3.10703958820359	6.23020143820251	5.56660780402002	3.18256642086294	3.72918545191879	2.55092537310478	5.27423433784355	1.45929415912905	4.46796570019169	4.34083792014873	3.03340060384893	3.87737771959924	5.88193919176093	5.60770306517864	2.39754982610326	5.3959142495375	1.22632325025496	2.60864203918235	4.64483317303762	3.44975316558737	5.57579293568444	2.66817763494413	-3.10515899021692	-0.937942909000517	6.45887217577836	5.46818252757102	3.60328732652622	0.707056008864411	4.80301031839167	7.55383185896496	2.45301800493592	1.28800029276947	-1.56315801140776	1.68428914230605	1.986509690414	9.63176777896401	7.03742754238576	1.0590033273668	6.04136868591258	3.84838685821888	6.45998352835556	6.73088932100478	5.34620038359568	1.55940212610494	96.75	1	2
125	1.18255962388968	1	3.8803333562459	2.44194660410786	2.2453803307712	2.58015025524894	6.03046637979712	5.22250649965236	7	3.68621626871834	6.04390968019513	1.9920546851457	2.45123544908577	3.04840701759682	2.56904139953348	5.78207336631175	2.94626861006187	6.04714481458657	1.69949071051197	3.07339594900378	1.39568967892065	1.70783705620221	4.73970399751309	3.28223600923171	4.86015330428419	2.27267434699861	2.92276711978846	5.82371404690853	12.118750610156	2.00809384590927	6.7454893925382	4.56792625858879	2.24834423033816	6.16279100287237	3.2061513304239	0.0480217796894267	2.57120515064829	7.32287291386002	6.98643454457337	4.8971703094954	3.70292922523613	-3.30155390548781	7.03069937118727	8.2519646879935	4.54345326478711	3.80018222495895	89.5	1	2
126	2.24933750981305	1	2.80987342711814	2.08863948954921	4.84966322992434	1.14624983084063	5.70960087490631	4.96809789298144	6.21949674102571	2.1371631754016	6.42791720801024	3.59328240823104	3.94252280410551	6.90982415849429	6.20018247995895	5.74155307770545	3.74004397897349	4.7752177612019	2.82369772411329	2.67983319585162	4.74801905992922	2.34494534166667	2.38572613499005	4.51250781458121	-3.32518361853951	0.757246839832187	3.42501090832784	1.43809983824918	6.75649909833464	-0.964020966480405	5.5198438986231	3.80507082446998	1.02407498690287	6.72560693523077	-2.45023535260712	1.73670305706994	4.58310752955926	2.78099737883385	0.539314105130726	3.84567090940693	0.499712143496096	3.49617492148347	1.57171368743192	6.61360598455167	3.59221732522002	8.97939689260846	85.25	1	2
127	2.24224884414738	4.82138409947038	6.44121134600093	3.79089974623752	5.67759839754829	6.27511234676233	6.46599178456702	6.57818586364708	5.51688945634673	3.52618901933418	3.00480190561355	1.75913767473306	1.29764717254936	1.87595491723507	2.01264613812082	7	3.17844888529092	6.43119803580314	6.10426889885046	3.14719205589712	1.33736701301612	2.64605221274864	6.14466666413742	5.03655581035416	6.31510959943371	6.04419732023142	8.14656201054492	6.74509789317651	2.39176380366491	9.54898205530427	1.62301799158268	5.57150563017808	1.42590889952869	4.65900181984422	-0.69247196031129	0.888831966967915	2.90590852074388	6.6199217960257	9.87004374230418	10.0562173879416	2.46359864048853	3.32399579849149	6.32457996254131	4.47121910768056	-2.31430420555234	5.08306074215121	101	1	2
128	2.7610744950959	2.99061897887624	2.87302535955597	3.66843390302334	2.17499344477528	1.68908223435095	5.715978182939	2.66396229745017	1.32150758772386	4.4305219319287	2.7330370233233	2.40434241887309	4.52677836176575	2.69994222720872	1.96121443330138	3.22779435841898	5.82011574353444	4.61338109870309	2.85552114384138	2.12947467935386	5.39613060682131	3.88729397112924	2.68311936823831	4.12208010398772	4.10431784619887	6.68675464533181	5.72429663395766	0.0640164642037628	1.59727918140156	7.48570482949822	3.66561088772438	3.08216621921308	1.31462126193924	0.0123194028360002	4.58699060819173	7.75717673230607	2.76155121191844	4.23479911913882	-1.59047297547481	-1.19705201209481	5.15711967507206	0.696948337960445	3.74242907229185	1.61986344190123	3.0221251755198	7.75103711173138	90.75	1	2
129	3.62178876275204	1.02510255584971	5.62816409198964	7	5.21033065757333	3.33087410844037	6.99527705390346	5.4002945709168	5.94539636458208	6.49942765038195	6.14522064634613	1.16877383150673	3.29359915593183	6.02404711738403	4.06143651095522	7	2.38541785819067	2.00863393922426	3.94282863513525	5.93036106334631	6.42733599998814	2.87299266013448	2.41424336855423	5.08947980133928	-4.68485452284255	-2.44499147858466	5.67348370530204	3.61450037672843	12.0291694113807	-0.0389717641305464	3.92294649046368	3.98488306245404	2.6368478298905	5.66270665835859	-0.0456863497778675	0.219972374620612	6.94789406816484	7.45810668355335	1.75113041565141	8.3191501375247	5.86305597903601	6.0166907346498	7.01363298737886	1.79885894515952	5.34727756497485	2.80197193256618	87.5	1	2
130	1.08586960554972	3.3900749236982	7	4.90458014493814	1.59613009905881	5.07212920909501	5.25114023372379	2.29195909898949	1.3206488024962	3.69602380280455	2.49903364258185	2.46249301324833	4.32233738251072	1.91841594979034	1.46115972780571	5.50631987008988	4.56445704945908	4.6558822487352	5.45445986473973	5.3605667756452	4.90532138708644	6.60460562513803	4.77594887300604	0.498454749363477	4.56135446886923	-1.52307907509529	3.64810433992426	1.7265051688039	1.39693281640933	6.26268513594642	3.49695914878266	2.98340358058058	4.20912807688336	10.3523010765166	3.84700046433552	0.494350288224477	2.02060100174947	0.022008733223976	-1.17810825123184	1.23119365528864	3.38799833246602	5.2499602815007	5.07313508099604	3.92943568779106	4.75124276396945	4.5484707363907	73.25	1	2
131	2.53995368539237	3.83371406126565	6.5827537137532	4.57798292122114	3.18049115998006	7	3.9698580721942	4.96768852613963	1	1.47544726193734	4.99686867494843	3.5763441259571	3.08159286940394	6.67734109422501	5.00782618919712	3.01630649995772	3.64939410255405	4.43641361287657	1.41684719538055	1	3.95064135227629	3.53595259442585	2.0991900900328	-1.1250076174838	4.3001088823142	-0.650734244215207	4.29850455744777	0.823755104490496	11.0922663580311	12.8497583070984	4.91521798807067	3.76707487069663	6.41694231638811	12.9391229056745	0.0234082593914893	-4.16165498393987	2.49216141085473	5.98397900211374	6.24583722261913	0.401600256413783	2.54273414331728	-2.89602516001328	3.93625086761744	7.20885043886138	3.52648282649226	8.40839333907465	87	1	2
132	3.89193804200004	3.9111773116795	3.25487411112044	5.7000529812323	3.07476799361505	5.61886212286823	5.41049505821551	1	5.76547580613439	4.72059909012957	6.93593466862524	1	3.55838150422728	1.34112703106288	2.89039584248813	5.27299501730162	2.95611705874704	4.14630964979134	3.56244466141509	6.72080796075722	2.95197248575633	2.36531681453414	1.50018760829243	-2.12917834963767	8.38089737473501	0.620611778310864	1.08666882772232	8.8487020957578	5.20499017292605	1.80744844239323	5.52753506088497	1.93374788803679	1.52507167664714	3.24747864117157	2.90455305549713	4.88985524484019	9.08167427811869	6.9822607284761	0.479880475282339	3.669987449778	5.07505904824293	0.387871103513725	4.6918144172254	-1.51492221259272	7.56452946957251	7.34009904443881	58.75	1	2
133	3.09089119268614	1.83466834216564	3.01843768406997	1	3.16481879107232	6.92418723190164	5.6860013175294	4.73883607379814	3.35642098892159	4.0651282349995	4.43103893647213	1.26423519804845	2.57290510018897	3.85406233837675	7	2.78086031382097	4.20083962788752	6.08803022328577	2.8027919424716	1	1.49774425485374	2.20469629012921	1.53712007729728	0.10154129235946	1.10403523874337	-0.739715871151669	3.04715077299253	1.15642081622973	3.3227145647759	13.4965419176967	5.62259160912571	0.594611820576188	-3.8591489877332	8.87169088082549	-1.11837653583731	3.36916204738828	0.430324359469218	5.79311474721797	3.37830566158576	4.2886555717127	2.75124250599847	-0.761955201402999	8.80368282782041	3.0855025044397	-0.872231836978056	6.10917835269116	93.5	1	2
134	6.27051736342721	2.58166371169057	6.73617282742962	1.77953236601689	4.39933404576289	5.01317340252387	1.65540294966394	4.85811023355199	2.53016978440112	1.20294590212936	2.65114058925236	1.76224781425795	4.79436597239001	2.32865637456701	4.59494292530933	2.23811444537263	4.91106370934999	5.65951162806532	3.23737721991009	2.02790965072146	3.06414944144265	3.12765510840742	2.30980167924085	-3.49690410316417	5.85296307883644	1.12183589153836	6.70066965005994	8.61095075568015	2.13268065347756	7.762205991878	1.03654325490129	8.65552739960084	2.90850012672223	4.68024958883355	1.16772702861298	3.89336197484081	-1.76827877952271	12.0978342827802	3.22799143054355	7.32675040637501	1.09861570967744	5.82064032094316	-0.0447167762018338	5.13210011579302	6.04392467037913	7.52855519419151	91.25	1	2
135	2.78259841212396	3.50843585925893	1.68633553737309	1.51706820486533	1	3.44942919913751	6.10591902736315	3.71925529687864	2.82172868456863	4.97727189129126	5.2870214817047	3.32943074602581	1.83107008824992	4.21304278756237	4.3174570520963	2.15005006317316	3.61142600234427	5.00593093116708	4.22701502923421	5.21240576387801	6.39887907936377	4.45195147802041	4.36418763284258	0.0979648501808085	2.84617421625108	-3.31957404977339	2.67561867590634	2.66346634083689	7.7401081342141	10.5859698174908	3.67029829827875	5.25778585656909	0.515286159885572	6.8859166043182	-1.05025666479301	1.88847924307817	0.161923833311259	8.38406431449502	-0.390758065434201	3.61571284844081	-0.202330571074442	7.16270444403122	8.16675238267862	1.37186275605916	3.30767642941381	2.43786013976837	86	1	2
136	1.47603889933436	1.22631759719429	4.77833696750579	4.9740349861763	3.8425274973848	5.48941580997036	1.59494754868108	6.83272028726598	5.7251129013419	6.05816624445597	3.56076997430602	3.9884042721997	4.86255215022684	7	4.29420603546934	6.07999017115696	3.90821431341104	5.11380238186543	6.98154495127201	1.37028678774323	6.40406221297037	4.97401408052505	7	3.9847155743248	5.51772979354111	0.684938004950294	2.4989782869507	4.40094377350611	11.920168746882	11.6930933353583	0.735081279307935	4.12603716536186	7.88977961445083	2.88960994164368	3.4693064107243	3.71310106794514	3.33532843086084	-2.3398920666636	0.0622063856171511	7.10559008395137	-1.69655873131367	5.78788390465588	6.12191520932615	5.3199990133482	5.12059014686046	9.58378599535184	90.75	1	2
137	1	1.62248581683298	1.5152691667058	1.32116850675537	3.87500675084578	1.82277981763034	7	5.66795890016611	1.47594672375759	7	4.07226783653354	1.69407716500763	3.93979774027057	6.54336918818874	2.68081507928601	4.2451018040483	2.92277579339603	5.74366830309364	1	6.19606553341561	6.72709764689108	6.06851611648457	1.94185890891352	5.95696048493454	0.213844287733394	-2.86361543311344	2.87083600985228	0.871788704863338	7.03743608113061	12.6037344305894	5.67355200616748	-1.44875037198201	1.39720814776822	-0.558028043516747	-1.70872789867992	1.30726063101524	10.2161533871223	7.35662402056635	7.05161772783318	3.2860514102882	3.53216605623817	4.38897421322273	12.0621078367581	3.26340828882175	8.5319680572368	3.43335409914187	87.5	1	2
138	6.92313756057908	4.9530374662197	5.63871900665432	5.52878445028079	7	4.01066441671839	1.07903549246374	6.96270109613658	6.843379821471	2.57761416774462	5.84753993345918	4.64442055627451	3.75463021713857	5.86990288994597	4.67375261390871	4.146406566678	3.01669790884363	1.83312225519107	3.71895406304058	5.8935131295146	4.20137140676312	2.52317507931332	4.0184847918752	3.83932798727293	-1.07716618368969	-1.2667015928117	7.93025393163584	-1.77948889296858	1.11814688796531	5.54486778233589	1.45191084756998	4.98046859390616	4.08250074090052	3.79753651875616	-1.01127117490175	4.19998093351285	7.2058726817214	0.956604480048656	4.60572483242492	7.51310914091013	3.77356928467214	2.14967699039424	2.57300441543293	1.4084423361328	5.24039688054645	2.7298436476604	90.25	1	2
139	2.81003194523082	1.86116969627408	2.83731781783687	1.51790202076419	4.85785042486249	1.98225754092123	1.00855528146741	6.17931988822071	6.63654823050937	1.74268965660808	4.96790816291382	3.89125251501507	4.90530960304931	7	6.56080259815085	6.86645533987965	5.99867316401289	7	1.8628513679697	1.51705217443422	3.90620423663777	6.40738027648006	2.23037416812921	4.19056860918058	-4.16116810126656	-0.0782684017818305	2.84752547234218	1.19435029602231	4.71349395303636	-5.22034486467475	2.07664187586201	-2.53680888343184	1.59790492512108	6.78123155642318	-1.80400328476665	1.8875423404202	3.54823062566867	5.41913099663829	0.574536977976124	3.14813179575273	2.85340569555232	3.04196050135134	1.67755710145751	6.28638293805043	0.485715952838878	10.25028155245	86	1	2
140	1.93812991747482	1.2761963911706	3.5544974484509	4.00445688885199	3.04167055285937	1.88483032866421	7	5.38253050377061	1	1	5.07260795914282	2.52453384396742	3.35802439045121	6.19443110467674	2.05889364171057	5.63229222814834	5.34063305292967	4.94869259940474	6.32709538120536	5.12937054064359	3.57186013951325	3.57979768937712	2.84648706271404	2.66058446267484	5.33905897162653	1.63654282782943	2.120753433016	7.12562905615784	2.16464388362365	12.1489898847823	6.02534566820369	-1.40751718153704	3.18647458287019	-0.446351189749309	0.465273148517751	6.17814349967669	8.72639453997304	4.33449365283532	1.48988792595043	9.16249618561919	3.05731494047907	7.68025351933419	9.00201661106509	3.7045645683691	6.48047855106501	2.29535948584488	78.75	1	2
141	2.03538790533348	2.19517945944977	4.8600607167807	5.95068660393927	3.5497035853819	5.4852901153066	2.3197881287965	5.56137980647525	6.67495504344118	7	4.847338313239	3.17311620803297	4.45652194941794	6.72040785651501	4.68428716911659	4.79988530490247	4.2055513823678	2.59877926722274	5.71935393736969	4.5417326852393	6.73709090118271	2.82685853781838	2.34772222107808	3.91888042609845	4.6820971699683	0.727171774264272	3.00772401706245	5.52397692928375	10.9099627075638	7.15352651616454	7.45876729792703	-0.615012329425595	7.60116811974778	9.81739293539359	-0.161955866073533	2.69075896551816	5.07960586227692	-2.87348459537666	-0.696564120686421	7.31756896096531	1.14573106533975	5.83035602735004	5.66184023455551	5.67438963568588	4.68539153330048	1.356085481311	90.5	1	2
142	2.31416172422155	2.31371842653975	6.54421134423225	4.85774806137696	3.25162884432948	6.14603678382473	5.30983116613503	1	1.36828219719998	4.79968399853163	4.27204958454792	3.5607132604673	3.29117174991812	6.81429244585497	3.12704794803992	3.23525482006023	3.315008926415	3.02181929405869	1.49648745180225	3.07419306542843	4.27275877412595	1.73168715504521	2.56863984887149	-0.53836411633817	4.40426731299249	-1.19809080588972	5.12496939125386	0.391118953518642	8.23059148238408	3.983509116788	2.18227830619591	3.32233952120493	6.31662418484086	0.363995475320717	1.49983092370223	-3.21943050592243	1.6659283149052	5.82951827461389	5.3410420841411	2.98277993967652	3.90033405818746	12.3521869564804	6.69581601195985	6.60549598734119	4.23988868937137	1.82001421703235	80.25	1	2
143	3.89491989578786	3.38743035570657	1.35962130879579	2.37989771234018	3.64299601185433	5.53165757354008	2.27383730165968	6.95368424420003	5.64505675027199	1	4.91705542350949	2.19342086460173	3.32505460636058	3.39886883379809	1.91569174448416	2.13399318571518	3.22721208148043	5.57430768742557	2.31314537758259	1	6.49196976295093	6.21739918446225	1.07874742622186	3.79267542409968	2.51636556588235	-3.18348283331598	2.41292236143816	0.0184072433490547	4.66156499061249	11.9215991287127	6.99276514073772	5.07868909178675	2.14241258142245	3.2448524763665	1.43961719683699	1.99050366795634	-2.62085429230631	8.43596882219627	1.66634921120637	2.83992049287662	1.50974081087444	3.90430969718402	5.63697357410161	4.8862176627779	8.26327723434822	1.84204922693247	85	1	2
144	4.15473765666943	4.64430799547738	5.57176063176612	6.02865211002509	3.80163706841196	4.50801094021885	1.83822518758927	7	6.94551939501397	2.40861201654425	3.13158862213417	1.28477830316225	4.14140159455375	4.11742713861346	3.34368391785855	4.31723163114922	2.51163861627376	3.47986452680986	6.37700412684433	1.74074176697531	1.93962147692469	1.36055616445321	4.79886634934111	-2.46757659265404	5.45497423834184	2.10435256506585	-0.21955133912767	11.0032229053504	7.41007269506554	9.77400727175934	2.20049616210749	0.0117024181029707	-0.326646007536042	1.58986584026548	-3.46657368798783	2.30398220989467	-1.26363326607975	0.174870755253924	6.58568541915155	5.53568054836256	3.63701747024259	1.34803434689883	3.41782493532401	1.81172119618223	8.82509501531674	1.53949114458311	85.75	1	2
145	1	2.49428761802086	1	1	4.75409466374241	1	6.9651181556827	5.89334519487089	2.76714286101013	2.40069048562737	3.61278880862034	1.27877360196176	4.44047901009666	5.82003305108423	2.61258792373952	4.31331368276384	3.68763607335359	6.90480578943599	2.31289514934052	6.60342833022794	3.70083831088199	6.35402343833534	3.38689150356524	4.29325402167871	0.0212302365690513	-3.12134664373365	3.64061035830758	-0.110145092010134	8.33493645019177	9.91927066310002	8.50298094994352	-1.36052717931489	2.08368551596616	1.31017315097082	-3.55369637318844	0.644888309729982	9.10321495799991	0.894704347723556	7.26964273827015	3.136826031404	4.21598451019817	4.80847087778874	11.0104314391009	3.91019569320085	7.98129373284051	3.01948388853883	80.5	1	2
146	5.95725431123819	1.52806197744988	3.77819768256072	1.92474135602776	3.25680697577864	6.67452148155599	3.04944208897268	5.31659899057905	5.0393312401826	2.07358878539843	4.39096315574978	1.26318290625987	4.46289634714114	1	1.12348679131636	3.79889697218502	2.85404463462508	6.07946183675617	6.49514389407642	2.39501404966559	3.29134115974346	6.37602314437494	3.59705448840763	3.17648206537491	0.196019517760639	1.28958826150256	2.87587367458004	1.22523972879875	-0.0548332303654515	7.89907601346054	5.42630893793862	-0.00750006400684605	6.5080018815525	0.80520792116263	-3.78034337969419	3.939380318596	-0.102744617435353	8.50863677745818	2.08523577206142	8.74630356337767	5.8844298466065	4.39033002564419	7.03458489356335	3.13052774241334	2.03860514937045	6.58146299711179	73.25	1	2
147	2.40587410072491	1.3323345736171	7	3.7311448568335	1.4849807250587	6.35961437226628	1.62897264925312	3.6033918724328	5.23239846791921	2.85895859718614	5.43615917453327	2.60723133948401	2.43275038775659	7	5.94367456106801	4.39333432327305	2.06051768782359	6.25970692973112	1.36657888944035	1.67601175708935	4.04264821496296	5.34741459003291	2.96362168042964	-2.8025145048595	3.3714864105454	0.883943628339214	2.68717640690143	0.347361063215548	4.69582403587032	3.65199317352475	7.97818800618337	1.7741839629137	4.01346620536086	9.18070265980095	4.24217522721414	4.87689934283986	7.1314930126405	0.915822812975684	5.59261274048935	2.99686352916558	1.93064576225443	4.72922299353038	4.57754032069957	3.1347044148102	1.79609351802675	-0.874383326258896	98	1	2
148	2.68963250000418	3.8485593024063	5.01386320938576	6.21274113298122	2.46304615207997	4.55231221091557	6.94126330877456	5.57324660486432	3.74149040244915	6.47072351220775	2.12951627254043	2.04861202505237	1.28876819987582	3.50487907104848	1.71095959466636	5.11917750321551	7	2.72858138942046	5.33886935757005	1.36902087645534	4.75957281912442	4.25571193714561	4.26895654811255	-2.12942697217699	7.02226226089306	2.10241564756566	0.96645988829022	9.98915836765201	1.4587787690015	6.8488507783235	5.5685039127222	3.58969819122425	3.15668027008833	-2.23946795787335	-2.53476333706292	-0.956806154471842	0.123808775686573	1.45396888583158	8.35919585060525	3.02758457095454	-0.660518620528281	-3.85985617508678	7.69582094505554	5.8789148500315	0.419214046706671	4.4238432335842	82.75	1	2
149	2.43883194128735	2.37835525799344	5.3023591902705	6.48930654757444	7	5.6179457439992	1.92632277942573	6.41685576479014	3.79857272693663	6.56634510467405	4.40048086895483	2.12939096153724	5.10132176714171	1	4.32537397737105	5.08140837708583	2.53767811341934	4.50638649099251	4.0441785108256	2.10383785553389	1.38309490273233	1.17513200409929	1	4.41483263332436	-2.96049499048125	-1.35041623356998	9.0442468379243	5.14910300837773	3.62384873880197	11.3054769947042	8.26986638201783	0.617331919372196	3.78436845841443	2.69775621657418	1.4816601262336	2.6125796514567	6.11132816795165	1.60704334290719	8.56366673123721	8.17180216738525	-0.145253885223577	6.03699340636456	5.3275882423716	5.37485404329151	0.545742331382718	0.991670805059589	92.5	1	2
150	7	6.1849998250165	7	7	6.65244837518483	3.36726208041047	3.92539730049723	2.79587354268144	4.65002767577068	2.66480782540871	5.75939780347574	6.81983262588761	4.43966607119138	2.63820846410541	4.46132789865324	5.51851048830757	4.34579871112661	5.43060174604348	2.37215870649959	3.54691447592137	4.256178767619	4.42149228992248	3.62882085994852	2.64419861334841	-2.61760178609805	-1.3489438962587	10.1196280602503	1.39283468732197	2.7433909342974	2.30531346791726	2.89900776823709	4.6246932298219	6.28123078301333	3.58050933600139	2.04192237630771	4.21520458618024	2.56053818168438	6.56966036443953	4.55382227024768	7.49592063691931	5.41807795816684	8.87119933256466	5.76557396847188	2.90480742914584	4.06805287163392	6.12600707133833	61.25	1	2
151	3.5666187444582	3.85392617953707	6.55045209775394	6.80042670235104	2.45586225501378	6.16400605600958	1	5.02703981648456	6.76096625364262	1	5.65516884742586	4.19029353521012	2.74620629812144	1.39732732606999	2.92967264933642	7	3.29364975561408	5.71489878284192	5.38658777872862	5.78344895754593	1.02638021611627	2.87159879644829	5.3410026225181	-0.986992492089228	2.9824481264632	-1.04361416073226	3.02072299355953	1.55154083619357	1.84061212968934	8.49361011067413	2.19575062412956	7.44216820305841	5.98583626493417	5.47957665317361	1.8353608774791	5.60114967470908	1.53338319680333	10.609189834256	2.47102411912251	3.16319926477838	1.8556069292853	7.26857573022389	6.17415479409213	3.33692712903423	0.966941820790157	7.79221274623716	77	1	2
152	5.86603831009572	5.27149710318547	4.6974710888707	5.76165169300063	6.81718450673622	4.56141328748603	6.33886498845678	2.08173997916527	4.61900127129603	3.99920901503372	5.37807051643805	1.66470114254871	1.97119400584254	4.62218236452209	2.54017203376625	3.2251158869979	4.35044553019873	1	3.63496182050088	2.52856061382947	7	2.476615268453	5.59529713549295	3.53763099045691	-2.08600495958448	-1.63151002256245	8.72572734724974	2.42812531233046	2.0143040986443	5.16112461445469	2.15113322453416	1.58001422216562	3.71650889187034	6.69863162257863	-0.222050195396853	-0.817874256349904	6.56923366604338	10.7875633454331	3.97643303626537	9.34880827141616	-1.09246921768244	2.69213191184195	6.95575598679213	3.39271563390997	1.5633293466874	2.00256203477143	81.75	1	2
153	3.79221361800326	1	5.86966166909705	4.21748004032066	6.66760066826334	4.64420976400134	5.98975260399528	1.66513261151423	6.76857025917735	5.06376171636087	3.98554197444572	6.03189619132462	5.84951646398837	6.91240396729452	5.4228271156563	1.75857583714468	5.33534303821805	3.64333455771449	6.34369743879487	1.47490617893318	4.40764965502818	1.06109833169702	7	3.22642710218484	-2.75095931251505	-0.00697464438969531	6.7878070941714	7.20171545675861	5.13676407216603	7.66894901830013	3.52238550413451	-2.61485989687287	4.54798429516422	13.2997105931668	-0.40363738566438	7.65514748733039	10.9992476014266	-1.32846065741154	4.95770745939759	3.33305541844987	-2.47586467549397	0.849092247094104	0.627915604357919	6.33284292913499	0.464600206894339	1.61062571958091	70.5	1	2
154	4.78624755838556	2.99491621754407	2.70798866979372	1.53238339747969	1.07806729902587	2.11261734558978	2.89524247373155	3.48119867469136	5.35088270119735	1.98569543964239	4.9613456386353	2.31756918263265	4.77163187383229	7	7	5.61042533425291	1.79627454175287	6.10449106645637	4.93430264659065	1	1.28005513930513	1	1.51214051343455	0.696612900578567	5.61722870526741	-0.160935130673949	3.70529256207191	9.33344752505949	11.7972529931339	11.8422575221128	0.24585998047215	3.5428586716197	7.38868262303586	6.33097344373896	-0.146452572934441	3.78065143348243	0.0610992309849825	8.29491185404735	5.8617313891924	5.23749026040334	6.31075524725295	9.62419523113527	5.54841956399854	4.60849677105391	1.8105748035671	8.84474550947423	83.25	1	2
155	4.14765302363729	2.12619519632081	2.52673939751371	5.34124012853857	5.10766632420846	6.17894786284231	6.12072345229412	1.56616574543017	1	1.1329660435609	4.50183799356287	3.27670594901279	1.07814093124587	1	1	6.15867434507766	4.28461272985098	2.09936720212811	5.52147553253811	5.84211308900676	4.14100506222913	4.20548583802764	5.6161411445694	2.8440716398657	-0.480586450747307	0.610245313559011	1.2464960206842	3.33239618669569	4.24883195877525	-1.50660032143145	-0.194426521562382	6.18447445712291	-4.77918659747741	4.91663906671223	6.09762466481082	4.95413758042257	1.39821414053353	2.53600008571864	1.50656706667217	3.7742369358649	2.21012052012687	-3.90550982738668	-0.164211035600646	1.51929371222384	6.05400036375115	2.75395953008308	87	1	2
156	5.80816730248981	1.76339119269621	5.80190602515994	5.63419503126879	6.35465933362822	5.80406787670656	3.90053848281602	6.70515423277349	3.71571276603363	4.21980587345615	3.56629565060017	2.80155213332653	3.58610305575773	3.02129967938818	5.31316635653985	5.8224171207456	1	3.37086545238117	6.9217881984743	3.94702652509303	4.34767203629702	5.7841458879041	1	6.82093407584249	5.25774105699449	1.18617907687454	1.91867760665707	7.21711329600548	11.0958797736015	10.6680095203084	6.55422293200821	6.50060026380385	8.94306538764401	3.04974743270192	-3.28976526266919	2.57774819662212	-2.3070714173551	2.70428966046207	10.4004132427703	4.77531578856635	0.226866935176838	3.63853758661971	6.94153220840284	2.47475676206996	5.47697174532197	5.88934634885135	91.75	1	2
157	1.94133464443261	2.59278153552848	5.73312463976036	5.30716397068774	6.66424768302372	1.68807495271554	5.10914701936378	6.73239807763139	5.47384603738251	1	6.34312379770649	1.44441939728158	1.90808778698174	6.79953205446585	4.64884656000706	6.3384445370778	1	5.6963087171571	4.4904250841897	3.55360397688838	6.45472638560179	4.54157773994605	4.13907268031904	-2.51833953050976	6.8668023627206	5.15209526305582	1.69239859429193	10.6369645571392	8.73197735602693	1.9284751368941	9.26885264577424	-0.990150343681401	9.50789925178764	5.95426805108818	-1.40747187220244	1.53623187974255	4.18769400401806	9.04840155666985	6.91605761511969	6.63309913019428	1.65400234811863	3.45083027528717	6.57115257836148	5.62986892834325	6.57358880202612	1.2723707334606	70.5	1	2
158	6.90320826387859	4.7017584885452	5.32866178117123	7	5.81814892774629	3.78938816021052	3.8508141460537	4.18484029231629	6.14178665716447	1.67623891437787	4.80966100568803	1.56760903072529	3.45673014609478	5.1272672430415	5.1043961636245	6.17957076807234	3.32459099288284	4.42710668156817	3.96251839137452	6.1024391566916	5.2044426317371	3.1883802051757	3.51378726604222	3.21693583454362	-2.05995415273912	0.711924442794542	8.82081717832484	2.69872418789917	3.16382549132837	2.27837577460495	3.48654614576877	1.1572574423313	5.11109715061103	7.30518469811698	-1.71113061039737	0.167563119358811	7.69178686383735	0.132857256259603	12.448853481079	5.00632713585267	1.43565877429137	1.7730687499357	8.8489188876993	1.68505922415497	2.0604589998519	5.68461180621295	78.25	1	2
159	4.46796432447047	1.51985394377039	3.14447585782828	1	3.04869157166987	4.81963473906504	5.3222849549007	7	6.47433165048712	3.40173673407122	3.77921222611717	3.00393863826895	4.43921866941639	4.17601406934909	3.10595051825713	6.21108905934675	6.28145106929268	3.13796570244981	1.64114273458597	2.14540888093919	6.91416277647187	3.61726496733774	2.11668372978192	-0.793605010710358	5.68564673472229	0.976245966345876	4.86765835195436	7.79829382242758	3.24163845470966	4.96800602041484	9.17551731870889	5.37597383537975	8.77806797187468	2.76981726523178	-4.41879706623078	-1.48374138702724	8.60514886006737	5.85123244581074	5.38818505430875	0.564398908721499	1.67386561092041	3.02290701799901	6.52688694577239	3.03085494001042	5.3911826583527	3.50682205691064	74	1	2
160	6.58688933179747	5.20456196951251	4.2432119844312	6.63106093527684	6.40191756701	6.79959329393696	1.64021066742204	7	1	3.173420325005	6.31412304699567	2.44932555190606	3.09592067844734	6.69196712906087	3.30139864198529	4.62250684985721	3.65256245071748	2.25098125064301	5.56020854388569	4.9809911464855	6.43575299333187	6.1362386729828	4.31099884890034	3.60387494244583	-2.90109907746913	-1.69451043645179	7.88414283533259	0.428971153664805	11.4435615543572	2.07395688872502	7.29780347403942	5.02159257407437	5.83958261909413	6.44787471248128	-1.35753541600257	2.81533074128972	6.23001411851576	0.467378996682213	2.92918260631371	1.04114361645332	3.10465652414932	2.14331192848802	5.38563282422026	5.58083691956277	5.09172103320779	5.21915033878893	72.75	1	2
161	1.44832064969594	1.38713539387394	3.49696099227085	2.68892779438755	2.26749581728555	4.71033384982131	6.14371832516583	6.28227945197955	6.41894351694001	2.69019627971023	3.76585771153514	1.57070296440949	3.30671394428987	3.10300616651125	2.81375114840448	5.18192539193955	1.92346639413363	3.03553291865803	2.19004097936237	2.83004489422398	2.5484490271193	1.3385672550724	1.20819114181824	3.02964871885036	3.76087443088676	2.48328711286039	3.37060057929303	5.800347912765	12.8859311949256	1.76929926490983	6.18988570038305	4.3590628309851	-1.60476957927007	1.79389980794856	3.4185772138963	0.864229028798148	2.81113014803302	6.62538969087237	5.97188216773311	7.72214222133939	3.97683876923288	10.9584360021594	9.11252275942545	7.69117954299518	6.31812786713795	0.17419307289472	80.5	1	2
162	3.65597061120332	3.12881650109558	4.39206944119166	1.76770914891176	1	4.77909684913257	3.64056715979968	4.01767631171006	4.05473468174143	4.39391654144734	3.310559195439	4.55494051730739	5.36812408120645	3.65997001944637	3.79068247139388	6.76247872145514	2.33128650756015	6.34709295800753	2.83200122043559	4.40173974438954	4.60134581622154	4.64497926856787	2.92768797957436	-4.04782119250501	6.56210630273948	-1.43344561539002	7.74649536701605	4.61918383803079	2.83722881753581	13.8040226801101	4.84273883591381	1.45262849574921	8.49968958689487	4.4736864187075	3.43591648558204	-3.3524718296613	0.338587038224155	2.71324108354563	1.50217395906999	6.5833972588369	-3.09345210731395	6.33127558944188	11.8121514979646	5.04446997814797	1.6442967449885	6.38201347315778	93.25	1	2
163	4.71909391159712	5.22679518225722	4.30004283979519	6.62367136631874	2.57524526144507	2.65174502200887	6.1193323483513	2.06227263178172	3.50267209164587	1.99983235077222	6.96844070200674	2.26526555554862	7	1.85242068832657	6.91319847669045	1	4.69932432110009	1.44974853437336	4.82627209993281	4.34944403133158	4.12756577986267	1.81849793440622	2.51974551358009	-2.03589432475654	6.195420971999	2.80254082128571	0.700755248453219	9.34181390282872	1.01276593205484	9.77815654647948	0.53863068730357	1.37206489964327	0.928139742288404	5.44864058815838	-1.41902352332793	-0.253879995817794	4.36659190003745	5.93350477714715	1.03048574015802	2.70505868286222	0.447221344976545	-3.39543171095997	6.90282374820016	6.49670111734665	9.23580678596616	5.16152797354693	64	1	2
164	5.09633247617035	1.71257635385924	4.93226597599263	4.84106944621188	6.46273502916276	2.85001525868828	6.82402650068746	3.8376558572525	4.21115796434303	4.69509403768944	2.77780663828828	4.9969126148817	1.54214477399854	6.37452872736472	5.84557288892586	5.02071666984654	3.37810796364585	3.08174769390242	6.50625215443518	1	1.36927288532021	1.14824583547652	4.60623132871249	5.94604887218249	5.53351077725293	3.26625987863508	0.705013408476179	8.81686476832416	7.72390370065206	13.3257044817403	5.79014131977261	5.30846314368146	4.16498775202763	0.477729104630038	-0.234692465997583	-3.07215230168648	10.5583199672364	4.52055959820702	4.1486551809456	8.85014928166053	5.19174528364617	13.1274598119278	-2.01744643712913	-0.380214564897111	4.61327381763944	1.62780897632764	75.75	1	2
165	1	2.26109012190399	2.15939085405657	1.21018967222325	4.2929610015321	1.18498151629902	7	7	1	2.9744672028591	7	2.79471843995559	3.59891563412411	6.2068658174913	3.12515255057057	3.37305309681248	2.75147848468722	7	5.83022592829416	7	4.4313871197512	5.71353706218913	2.77231148288711	5.5600664720885	0.35969260495539	-2.95981754719973	4.76792981828593	-0.0113148233936238	3.4304238411776	13.1171684481693	7.62369498572196	-2.15713527426795	2.3292963406972	-0.355093650404011	-3.88666243329712	3.17370356834078	8.76614567042102	7.94284696709706	7.3766377357226	2.48599087663002	2.97574261752378	4.67477619688904	10.5280442866767	3.46844360989837	4.94158828659115	2.28135253022368	77.5	1	2
166	3.69087179423826	2.15967584011046	4.82845047781462	5.25423251322504	6.51520448771086	2.38441473717697	4.53261400213834	1.54994572938298	5.15223413346053	3.41089523645688	4.98834805786914	2.36687216600816	5.6111832807708	2.08873771921286	2.27417436649943	3.95027046692821	2.28885807385512	2.3567248439592	3.69117652004589	2.73287746850772	5.84626070727094	5.7011698656636	2.01011433022416	3.51085333029712	-2.86977621095983	0.0945609176679249	9.73050248740882	-1.20291385900201	6.61630094733963	2.21783347801035	4.60845804900653	6.65483395151175	1.69496336175291	14.2533830196421	0.282679153705289	7.48491434550763	7.1078035461409	7.37146175011224	-1.16864549458276	9.16423990985268	5.48972837892802	5.84335700091292	5.37274274814869	3.18815497784114	-1.88868669059217	2.97046308052478	78.25	1	2
167	5.19978838654411	4.11687608169255	4.92954681961786	5.94952177266773	3.59809585350595	3.94529111297519	2.71766002269445	2.04329065451455	5.37343114743338	1.65865930861027	5.69883838583888	3.7226029915501	2.41838448731194	6.04936042196494	3.33157781166453	5.45585550891368	4.41733936110451	2.98267333723763	4.83814666770742	1.55422533955845	3.64978160675893	4.57177221757286	3.40869004795856	-2.40446005454308	7.55425912761963	2.43463535788458	1.00483810476796	11.2409284128411	1.77662954170065	5.16314839384441	3.11139624718092	2.86611740293524	1.53780018691713	5.67184341262098	-2.92698567191011	3.99457903459133	4.5259313435365	12.0002616783318	2.42214710999415	6.19758848251222	5.60449408256159	-1.13791721831231	8.44525328481935	1.58203212548754	6.32236855501425	6.25501150268432	74	1	2
168	3.90126819408718	3.10050422099095	4.07522863364489	1	2.38970494158927	2.81184801685415	3.39634587094759	1.48770548915256	2.58033051242984	1.49799325631632	5.26408305238769	3.16235317128428	1	2.63352937588383	4.39529513044787	6.7440833530012	6.58074419420632	4.52059611207462	7	5.7422365701238	6.53708330991151	4.89731873719527	1	1.82256016036461	-2.32444231831058	3.42564766861292	3.5230542279492	2.77608961086735	9.9705319776872	11.6741595810349	4.12026070525506	-0.698873396335941	7.5067835558618	3.32161398534154	-2.43573938296171	5.48183125734621	6.25552359377362	4.61580398297955	2.99351627386314	9.43783847373495	2.67959426586837	-2.91547621821812	6.7952193024207	2.87642811420241	5.91923853919637	5.08702209468635	82.75	1	2
169	3.15881887891655	2.01578713828229	3.76327192862237	2.04518741873948	1.50397987968297	2.8510071137717	4.89482017815156	7	5.17731622538545	6.65010154275438	1	2.87476748993285	4.92709468296015	1.64843652767402	3.64566686105314	3.68138516557799	4.34263211047529	5.9076622788	2.35278046159192	5.0628988253829	6.2016415906174	2.75506933788288	1	2.4790750105278	3.36851944144064	1.62313826681208	4.44030060881513	5.49731423380327	2.19134556849026	4.76173545810544	4.53226676596153	6.55004985308863	-3.04879980695676	12.142119745989	-0.436278983010484	9.11352509703949	6.37570379819821	5.15775082388205	-0.17800714037041	-0.890239976586357	4.62308610424727	9.7249433262052	6.4324092355748	9.07534719122593	4.71127188554956	3.43439242003703	86.5	1	2
170	5.72597251026297	3.04058491972598	3.35377416287311	2.36361069323394	4.13662663429563	4.93508581698775	6.93247619909963	6.78012157548639	1.66572314586347	1.68007734533343	1.74735977909608	1	1.65693372277683	5.99134799099575	7	5.74232425727548	5.84551407507435	1.57122074558981	1	4.30125493358158	1	1	4.99812440908021	3.35340993021187	-0.934449724678601	1.56246705229938	0.82245928240048	2.22776676942248	12.481578436953	-2.02782519758197	1.0686687179521	8.92361022876485	2.26786325444055	4.4509866315657	0.618747595783244	4.61783612331224	4.5456474385992	11.6441277668102	10.5188117553371	11.1738757720889	3.55684693516976	12.491226463613	7.41224346857738	4.17444793192244	-0.0435540839029164	2.60095855702799	68.25	1	2
171	1.34757937671745	1.92744017488814	6.28064595769918	3.42384416807806	7	4.74696389639434	3.94621763383148	2.23032383142041	6.11983364942328	7	2.19547722799137	3.30506719572234	2.78532618125107	2.08061725430254	3.99602852147614	4.65707747326622	3.77581894672397	4.19464669504695	5.72831895263278	2.43926223684394	1.99056329356379	1	4.78369432557953	3.55125823199752	-2.65614921521457	-1.13799229504381	5.25714881081656	8.07535429072652	2.98078343121694	5.41223229000048	0.357741817519484	-2.21764279911269	3.23317803612644	4.62206477122546	2.51751536410201	2.53678277457952	4.37173962186358	4.31509947460064	-1.95196261662423	11.5510364364963	-1.24136234131803	6.497899136243	-3.02932080606301	5.76012333378576	1.67514990208322	2.59498260644064	79	1	2
172	5.7526239429787	2.19087522977007	5.53789679505719	2.07230977769587	2.65162837201549	6.7493179458866	2.46657273923825	3.29169458234521	1.20040728501914	4.15471296726721	6.27798408284635	1.34325735531434	3.44938824118382	6.77176862797434	5.99398509979655	2.3582994841025	3.54483657431636	4.35090306400644	5.57780397995688	6.63861992494129	2.92292970978039	4.62874259793999	5.32248568096976	-3.89575143409747	5.70195072689804	-0.321791137745047	7.34183229594768	9.03693654353392	6.95444040167766	12.3258061196552	4.03889852633798	1.87964138518413	8.52455735670619	1.94794167179454	-1.76680440034511	4.08468505723283	-2.68213937004345	11.702717856556	3.11024947820825	10.3342581992275	3.69575805997607	8.86178109406819	12.3112837262026	10.4004885441779	4.90625055068262	6.92852709560598	53.75	1	2
173	6.16737242442221	1.68200687709113	5.52476525041705	1.95991782259661	2.92673637402514	6.53431677526563	5.17165062241498	7	4.77940054304316	2.0277273496753	6.86857229412036	3.00154695555814	1	5.44306666610095	6.31192216676305	7	3.24691110249982	5.10387281909459	3.92059108521807	7	4.70908431715215	2.77003144440851	4.97661764803389	-4.53484554611818	6.4112963710816	-0.207714277269386	7.15653674139835	7.05702984551331	1.04276518735488	6.054067236299	3.44720590292831	1.11560972382779	8.7500644997673	5.34499235109628	-2.57586591060323	5.70188333960448	-2.01345014536037	12.1245835377851	-1.01688204373127	2.63569018628288	-2.67116831631248	2.03448528822512	12.1621518068277	5.93130166831912	5.93204642955515	9.10775171693233	74.5	1	2
174	2.87641323034993	7	5.06596109512618	6.63287421835912	5.0366865846817	3.79407071763279	5.85788273449528	2.14418596080516	1	6.89032953356043	4.71317108242142	7	2.55377976352605	4.27753884270801	2.54218931376649	4.97615060132089	1.06461276422706	3.16881886673899	4.5795799459905	1.15744353529501	1	2.3694288944731	1.8807140516194	4.40116873687672	4.33817352428262	6.07864575564335	0.858914900894557	2.04077824137211	4.08227091664282	5.45846504382062	1.74674510539154	-0.427852036411726	-3.76447791284563	7.41154612226	-5.82644738075583	0.889186133915543	2.91175253163585	8.31332670403475	8.09194536377892	9.69916394178235	4.80957956708893	-3.83689909771194	2.43209428053124	0.983243757829078	-1.49739559766355	7.30590977230578	64.25	1	2
175	3.36574833356863	2.08739591826725	3.70239789330883	1.41876711046104	3.89045312656521	4.56473955513396	1.56452338947797	1	2.88283071973075	3.95020448969135	5.9493076882292	1.35376377392749	4.64952998864339	6.05946330911682	2.1135221800631	6.09147673225787	2.05701711117493	1	6.24148084631076	6.49111312475095	3.8011833469751	4.10729415324222	2.90551514904399	0.930771428740888	-3.69882872799918	3.83853877452659	2.94762751606164	1.60359770226071	3.86908477401349	4.52081741751403	4.66797401479227	6.78823416777481	6.12637649482119	11.771253108925	4.96818612232535	5.58760200399011	4.90294160235557	-1.18625340252637	0.0201983637318903	2.40918680590484	2.19029260811274	-0.126554026042549	5.9403357665444	4.79173849774111	4.46585920565875	0.000197047418018792	76	1	2
176	2.06738954617405	1	6.32760246583154	3.49480806797009	1.67771089299494	7	4.73699727325462	7	1	3.13714709015264	6.8319724636224	1.14063068621026	1	5.04883798356704	2.77371211196142	4.02600019722141	2.55052432712328	7	2.00382801867157	1.67979761380922	5.40136657232542	1	6.47829485892911	2.12643416858168	5.60444274955773	-0.792296212368013	5.1002096776843	4.20473975526952	6.68589442165541	2.02408221176283	3.96492564001745	5.55954708795501	9.61428182977029	9.5239946251947	0.88770014465811	-3.68940497401187	6.51434384600173	1.81703497354879	0.279911013511094	5.50651531656476	2.5004052312247	0.117938793893331	6.4252505641418	0.600270809564025	4.19528764330039	5.57349443178511	87.75	1	2
177	3.157897888832	2.33167525510567	5.04065023535054	1.42324521120781	2.18962339771602	2.76716092928831	1.95397128944747	6.89915514008349	6.27113669891762	7	1.98467436378435	2.96533492996959	4.42509152080885	7	2.48997112300616	3.65084423506871	5.29329310563669	4.32537455469518	1.85934520801888	4.96090485506806	5.99775680103206	5.19077449876437	2.40322654825568	1.42436890485985	3.5192078333354	1.97431576526397	3.55938838621862	4.41528524148046	1.78654378665319	-3.76690752508522	3.34663571513819	-1.146722759403	5.92843334522864	6.91788342337712	-1.08908511134344	9.20650364444566	8.5269235166609	4.1176201089057	0.042869583613916	-0.751723363016642	3.4470642137619	9.7907249540785	7.7039314864658	8.03324330931754	4.77446009245965	3.5753629749778	71.5	1	2
178	2.38467056486903	1.25919000898891	6.06663335718967	4.46338659556493	1.89667784775531	6.26495026651352	1.6905292439466	4.72580563136577	7	2.66555624286653	7	1	1.1880141303929	6.44972629386011	7	3.35946439524139	3.99581030820287	1.96937759399581	4.94403974836901	2.50414632472161	4.02618035596726	4.52754735724285	5.16992574036062	2.17806623567728	5.46767009900031	-0.606913489283671	4.73651523102996	3.98406724475616	5.42980250790524	9.2786692903147	7.60418606783002	5.35600893907741	-4.06562428212976	13.6185115673692	-2.08931235395938	4.57154477016913	9.23936325730694	7.17485024037672	0.689539121021692	8.75382673553994	4.5489652758264	0.319242642959399	9.49204381266973	2.20342946033551	7.89170685847539	3.30474054086189	84.25	1	2
179	1	5.58561846823201	6.84435512540818	2.2705957718003	5.19248242564131	5.93088433208046	5.82074100042851	7	4.09094179133797	3.3295219400608	5.98817240307693	2.10854795989101	2.60043703763852	2.44335655072377	1.26360634594112	6.10660537472924	5.2069045750235	1.05387537176688	7	4.13003312362279	7	4.86776465800286	1.97773704158519	6.49263478074188	4.36455968309094	4.91713973963877	2.34489130053193	1.69908890120159	8.61292027225055	9.96984391471623	9.00955462508848	6.28354978162556	-2.24670709707521	6.30677315147551	-3.32214985008806	1.97015530194861	5.86502701994904	9.49220747311469	10.1948754928636	6.63635254179401	-2.5347735431429	5.38796743876338	1.63399131179088	5.89373992945737	5.26775912470545	1.5306978007414	64	1	2
180	1.34123291798571	2.15548388965908	1	1	4.40910291726526	6.88458129023433	7	6.98637448069624	3.34968517149515	3.15934598698432	6.91935295455111	2.09966640011153	3.29324036688232	5.65825926230769	2.02764549241101	6.98472468207549	2.82795192191505	6.77757179026242	2.02130323198831	6.6359313555178	4.13467501870246	6.22284110193696	2.85109110222783	5.20979619692511	0.067422086488749	-3.21217604700953	3.95246587899224	0.544979482753709	8.71609843472664	12.5370800093366	4.66217829650423	-1.46511407037457	3.90988795221289	-1.38507219855883	-3.09527203871321	-0.0800502883819687	9.16754422557214	2.08540895612977	7.56039239490471	2.35621471922652	3.09726496353608	9.45700473254385	12.6172968387142	6.87770712295284	7.171924456973	2.18587587108462	85.75	1	2
[truncated: 5 more columns]
