# Supplementary material for: How Are Mate Preferences Linked with Actual Mate Selection? Tests of Mate Preference Integration Algorithms Using Computer Simulations and Actual Mating Couples
Source: PLoS One. 2016 Jun 8;11(6):e0156078. doi: 10.1371/journal.pone.0156078 (PMC4898694; doi:10.1371/journal.pone.0156078)
Supplement: S1 Data — Newlywed couple and agent-based model data analyzed in Study 2. (ZIP) [file pone.0156078.s001.zip › S9/Aspiration Model Data/Aspiration Couple Population 01162016 004441.csv]

	trait1	trait2	trait3	trait4	trait5	trait6	trait7	trait8	trait9	trait10	trait11	trait12	trait13	trait14	trait15	trait16	trait17	trait18	trait19	trait20	trait21	trait22	trait23	preference1	preference2	preference3	preference4	preference5	preference6	preference7	preference8	preference9	preference10	preference11	preference12	preference13	preference14	preference15	preference16	preference17	preference18	preference19	preference20	preference21	preference22	preference23	fitpoints	sex	algorithm
1	2.95745260653941	2.70097019150106	3.822141965796	6.51241586920188	1.84030925927545	2.59108400893304	3.17468050074619	1.56474605459689	6.62569132935641	5.45632795595485	1.19071038758217	1	5.59678371046334	5.01867427700963	7	4.38393977121479	1.25979603974891	6.16430986459108	6.79533248316347	1.09889918187595	1	1.13722909745509	1.45797338767045	3.22685717251168	-0.0232325191680857	3.09976741256003	-1.32183324423494	-0.0169323421709171	1.66448125796474	8.78919716931232	1.4055595146295	5.55706215188054	4.79765326169422	-0.0285159037336649	3.73551985533814	1.3999865227477	-0.489201100695795	11.3945078623496	5.43462205465534	-1.18138459244697	3.23604373405356	2.12423636380775	8.34886693949511	-2.84911232403601	5.50315549906997	11.2267793046016	103	0	2
2	3.1707084602563	1	3.65572036631553	3.86287171526032	3.95899823350823	4.71028971841985	7	4.47332447542638	5.02824579666161	5.87963353295755	2.14573806706987	3.74724569050375	5.9955671071626	1	3.46236182506704	6.18092013190079	6.46648766334027	7	3.23701622946137	1	6.03370767117365	3.63628460319215	4.7205916272038	8.12381733284809	-0.141245966722773	8.89120830229682	-2.04195314503723	-1.32211225583315	0.744954977680867	8.92240928973794	2.52525455462577	3.09404113516478	-0.68550223663642	-1.58460216060137	6.068333925057	7.77217963185533	4.42073738259453	1.22374112540094	3.13863908671133	4.7720247361718	4.92616788976832	4.61091655832785	4.39930629404765	8.62878631965404	4.44596799507982	1.90952193440375	91.75	0	2
3	1.87441602681913	1.20298173285317	1.50188804542073	3.78159813064718	3.49804474213328	5.1924927840303	1.35115930671862	2.19393648312859	6.55376580595437	5.44876227456859	1.55848535285741	4.78372601392526	1	2.59182113927137	5.98912979454095	4.88452103928917	2.44284333484457	4.05674687433138	6.96514655170702	1.69525716160973	1	4.78496250753247	3.23947280177386	7.11077737513445	4.16553833189305	7.44268853355692	-1.59076315483274	3.09190448344841	5.97051377896881	4.79128420707497	6.3005930276917	2.17774592827716	-2.36231614410574	1.99460632595857	10.503554000531	1.03315961442398	-3.50937885419	1.01486859048921	4.24376305926675	4.85377064882459	3.77190017915475	5.44409370716566	5.7958246969715	0.575280738145346	10.5404700735383	3.91991900634535	89.5	0	2
4	1	2.77285104631054	6.54099528277046	4.45962608188121	3.18441073343288	7	2.7663074241262	5.01143073146946	6.26814071139433	2.87345316069133	1.17889972093567	2.92324852921849	4.34319479513013	3.25096465148405	6.3469213465566	2.79735960571551	3.51297605043494	6.83528195697178	2.57849660732454	1.09242080315464	2.58836541508957	5.58388808543532	6.03108677823114	-1.1775252754224	5.04103026942373	6.73949365404018	1.06407059666135	2.75002889978146	5.48722097529983	2.73244552342834	7.37163565811388	3.83337586201198	-2.34588195585894	6.00960617851845	2.88836404752255	10.0982742221786	9.15210779148442	-0.195997362864508	-1.06597337931598	6.08557497082174	8.12725946342381	2.1863607176465	-3.75364258930369	7.01404498582959	4.06854806911132	6.1121120990604	107.25	0	2
5	2.17473654792458	3.85864266366278	4.86758405883421	3.36345840005373	1.64482390611938	1	2.05005163136176	7	4.14119914203682	3.02700730195987	4.17722019850394	7	3.42257396669907	5.4483311720205	2.89886896061954	2.79069253942758	2.14302335838802	3.16277465934468	6.2908291291452	5.99254235428251	2.87774837392421	5.47054833452461	1.85310932445343	-0.166114278770327	6.51346206009411	6.50176767886296	3.13710026952191	2.92561191667443	6.59459704414859	4.11723931468084	5.14923359872492	3.84642756230394	-3.3071344572016	1.00793952747587	4.71322517206156	12.4563190194425	-0.942651657379995	9.10530823434851	2.8368815183702	3.27364390083101	4.97903463194562	1.08135483889722	-1.8894597015757	1.9758910927148	-1.09783305741341	4.37832904727375	89	0	2
6	2.78397696028527	2.77764142995042	4.86083528719005	6.98848745481911	3.43645372763384	2.00391125326762	6.37341404107208	3.14419304902847	5.81081751172959	2.91406168089611	4.71302333875302	4.34378613387173	4.09441485203581	5.84842600913815	6.99925727954117	2.87036486000266	6.60757087105645	6.02187583960863	5.17298423839933	3.0464048774115	1.32676558228684	3.34793711064421	1.65540256000382	5.43468269441862	-2.3221785386596	8.73824967532779	-5.87194872526497	-0.98947738724695	9.59007490890043	1.9223081502936	3.26486777197201	5.70474602572386	2.73322602629616	7.85408159069211	3.19997869401398	5.25723098005476	0.916862113131349	-1.13354194767181	2.38848531048022	5.09215353537893	0.218087141066423	-8.49172742213221	-2.6169936298101	-3.66088786437443	6.8871820845251	9.72458315858074	80.75	0	2
7	5.25126453719862	1	6.02499479956332	5.65232268412865	3.47321954072747	2.62001541673549	5.94262211679215	2.97374318808422	1.84102308361435	5.01180767531374	1.2175637280753	6.57566935864072	5.41335744665484	5.79985607018375	2.36931869448833	4.00456397533693	3.3480977939466	2.94749615637386	3.13001904685292	3.13334700964976	3.73679451810469	5.07786048738813	1.06296417233501	5.45938396252965	-2.85143385307508	6.95333370184509	-0.673918806099422	0.088365438423274	4.50913849459775	-0.347927342265495	1.40894319614018	2.48001115481597	3.49804391036398	7.28289350807416	3.13088653239336	7.1921954090993	-1.37657928584233	-4.58138177110037	2.39439836833704	-0.121949226238912	-0.0339633967542529	3.90172988174846	1.00777409645654	5.3386265106011	3.47177187005683	6.0089900429903	101.5	0	2
8	3.48787798860268	4.84454040407038	3.80915685945613	1.12614214521745	2.57936227436889	3.91277819680832	7	3.70665182658959	4.66485451594816	2.51182561779597	4.09853886159313	6.34472558023451	5.92666390425142	3.65385402702507	5.54764158873074	1.01260068634739	1	5.46426701181264	3.4915151414183	6.63682182092165	2.73838086480366	7	7	4.76443758369881	4.72073513498197	6.72291714967467	-2.30968670710051	4.61809094242514	6.28280188559325	7.39927493033711	6.09431541497007	6.31084033364291	-3.51677350674145	2.19129468472187	3.01035144794499	10.2873114613501	6.48135922531632	5.45811849105334	1.1478603840616	2.49622909398149	-0.324552389633761	1.63247233953687	2.16774951880231	-1.3868041446127	1.51166519380252	8.44580968710169	82.25	0	2
9	2.83856986579776	3.32048747778582	2.74935554843472	6.49338723157757	2.97233260781416	2.22340087961815	5.61856411417996	3.59401540565644	6.16800520591537	2.87797306790985	5.86670893765472	3.11916383734029	7	1.54747500598426	6.95487308753907	4.64103664852227	6.34726579045945	3.16019562810357	7	1.7624536776183	3.11658385034502	4.74513651622827	3.34731515796356	3.67180643760332	-0.337483579523463	8.7794259197115	-2.72167914782445	1.78210947688785	-0.985150888098329	5.00247352039309	1.78050291314005	2.92831803032137	3.06935910613501	5.94897549915401	0.309173361171009	9.64158437300254	2.73937653891621	-0.563342737341805	2.93512821447226	4.91902639902522	5.9482736557571	12.80506416929	-6.79837824899431	1.62154877771232	5.58839602569879	4.61203509445355	92	0	2
10	3.2175982203364	3.81555804181587	4.42843479303001	1.09637690562592	2.82935815718124	6.8279835916775	1.78905516518277	1	6.13600256318024	2.87035124580303	4.56911249305721	1.28300501523268	2.6891387499473	4.51568373053239	5.35252263361614	2.64650752907254	6.30114543215189	4.21504420578737	5.47220952175921	1	1.81327130523057	5.84784792481589	6.72015169406567	2.61135770341614	6.03568254210156	7.85970428594092	-4.028481179597	5.91183612479141	5.09995901999099	3.89769828031391	4.31917891016186	8.35599403832932	2.45023254407771	2.84307316984303	5.68685932991011	3.89266909080542	-0.344724698649158	3.36510238455198	4.4367875515541	3.0015214877541	-1.27273501029828	5.20431460045741	6.96735574954822	-1.2700552129859	7.5022555141196	6.21756599558182	93.75	0	2
11	4.88989836177511	1.87020120975086	1.26725237624566	3.50089547202039	3.44815501139726	3.98543826008615	5.78692238189344	6.51169275035097	5.44681919519932	3.74928912494227	3.94665647664662	2.02553451143446	2.31630784395284	2.20398344545076	4.41524635232897	1.14016573279948	6.38353470732176	3.10130190040188	3.98447370619216	1.87997974201133	5.24987002003684	4.71162175848473	1.06382567034547	4.23695537048472	0.244490767130283	10.2612504672235	-2.70834709713982	0.876660152547608	5.43693639228572	3.45627767666295	1.02058198576528	8.19304115969976	1.20744198078842	-1.97438739635384	2.32174580583434	9.83986927780655	1.17449371119478	4.79193976893205	3.0077405460719	1.0230143294053	4.15441575064411	0.272577353106323	3.59600864124762	4.76571228113458	8.18543868599892	3.12724886549184	92.5	0	2
12	2.96843097554093	1	2.09926766942425	6.58654609110459	3.27072081130684	3.16524516447147	6.22360129239227	1.89410736777489	3.31489517987575	4.20115208234285	4.57122051621235	4.02233729079543	3.49060316158065	1.88039115860572	4.15899617356642	3.83984135056875	5.29365539425306	3.23948149859963	1.97257400563538	6.65311939339036	5.73208962745051	2.748839910937	5.02016252197199	7.27055785194741	4.34685116284588	10.0038734847603	-2.18305813690056	2.17221720249641	4.1244851706882	6.19804468774339	2.83448284658603	8.29754819082036	4.6274103002011	-0.28873702462924	6.04321593166094	3.17126831260307	-0.191247100681096	3.0906123469342	5.4819554859256	5.26470402489828	-1.04230091202689	-0.209716216922903	7.08303058679718	7.89302156070601	4.30864461111234	9.80953282077344	89.25	0	2
13	2.84082058662464	1	4.11436017044176	5.5976120823845	3.04923011139187	7	3.04882259515143	3.66081606279049	1.76750195597138	6.2375560485915	7	6.0849602748624	1.57170420260626	1.62177093631879	2.56021077953552	5.52242824505814	2.92007024750815	2.13603373029891	4.79824831015205	3.1361682041593	1.75422285298474	5.82803587514461	5.75175758237647	6.547202371063	1.56180066254757	6.7508652101635	2.83262955862494	-2.40178844524271	3.24456142761766	8.13780990435116	0.238394523934427	-2.12080069594422	3.84858506089332	6.5357452718772	9.54137556081716	6.90802785863838	-1.79801195404366	12.4537746488636	3.89852955554762	2.83864673002422	2.13303101775308	-0.948534133585722	0.78894744404496	7.91336886240259	3.5670771483251	5.73074904724558	96	0	2
14	4.05764433935767	1.97505776115604	3.67467822195237	5.38766222031173	1.97840134236846	1.95846738125717	5.78481716469141	2.75937610667758	5.30338906173451	4.71854422430806	2.63173182618804	1.49633567812696	1.92461995318159	4.58233437644395	5.74339781574721	5.05303040005197	5.91536627965567	4.20971755060981	2.17529177494824	4.28701574590998	1.05422482262169	1.38118477533773	2.10586312600562	-0.217968802234306	4.74451131731611	4.99453020384683	2.77914535331514	-1.8533677686718	0.545924364337302	-1.48181503425206	1.1384393944932	-0.561874677451256	7.53177119721828	6.34512231742026	3.68415472404167	3.00106218315476	3.19786870946828	8.09948841406592	2.92776021119675	-1.77173651932038	1.38563159024779	1.06212591574473	0.680072876563793	6.08806151823879	4.9468464063834	2.53001830184271	98.75	0	2
15	3.44381775741769	4.48189154322018	7	2.31891774792447	2.49274714392009	6.92548823304307	5.64023717553276	3.03929653755091	3.39681288098363	2.61506252746357	3.33915518623646	3.72107292718026	2.27803713195904	1	5.48943783733959	1.98142692108288	5.90383118487801	1.99048373025919	6.45926158005775	2.1505160152993	5.44562529798328	6.61848512581035	5.20209577896758	1.14406970920778	5.34268812903518	2.85400943071564	-1.82001416628449	0.785348455341106	3.34064105322374	1.01543095080188	0.41233723930551	6.01984476065102	0.231453455518888	8.83965978289496	6.50879927978851	7.85961958391763	0.74268096162619	3.78381703977704	5.61490865659857	3.4595942056269	-0.232358968856663	4.96027946072972	4.45594583350688	3.69105466453101	7.31460189130457	5.74642032320838	84.5	0	2
16	4.84030019125913	1	2.90324559108193	6.16326245049313	2.78502100742134	6.88101652580571	4.07563652616662	3.69561842275254	2.41347394204122	6.21089084986761	6.58064208712451	6.61892058889945	1	1.97769183060501	2.8293411913794	3.41324230612254	2.44761705084799	2.01914542921154	4.35858258805629	2.93762284451359	2.37003825739475	3.27046541419776	6.08916005674282	6.07589598358491	1.93093020066794	5.97807036341929	1.8584874892948	-1.50316348500229	1.24069492230301	7.08751595663188	-1.45577770832033	-3.25395545111856	2.88472941401896	4.87332657702545	2.68449649381075	6.93809358794778	-2.39542863762791	12.2057057598923	1.6568899198174	4.03981783073848	1.41887560776401	4.96934293464985	2.13894102145309	8.89753383662968	3.76193965101038	6.14030960389175	90.25	0	2
17	2.23819427636873	1	2.73734896091577	5.26579577487121	3.72155196353571	3.87369118060477	6.26567887051336	3.09784111283968	5.160554286319	5.11437758592369	4.23197552739772	4.44644953739009	6.71955055835	1.01117153430345	4.68636995812021	5.94835198378431	5.66612710395501	3.41974172637043	3.52923448472101	5.05396213191307	5.11317585623609	3.16440186722299	5.05744983014974	7.23408838881622	4.71227789749923	10.3023957032984	-1.68119867418716	2.21304915684152	4.16499077233614	6.54813827807191	2.10221588569312	8.8933009920031	4.15056414275958	3.10057387812564	2.03335160956876	3.58396771280207	5.53605699796066	3.58462060206964	5.16598328819968	4.73356395950795	-1.25691209485338	7.31278692324565	-2.15558894002912	8.52135594656019	7.21896073440253	9.49018107288916	96	0	2
18	1.22727267444329	4.16566560404349	3.16171156824738	6.72534696482081	3.184128923128	6.14130132823558	6.47634981604242	3.09882542421793	5.94478516232619	1.812827101759	1.62647067828912	5.90470515641158	4.2130428811529	2.39971189415786	4.98106909611432	5.46075484100256	3.4406120956509	4.39609576770247	5.96672840845165	1.42577376066252	6.17207519511684	7	1.71077750382836	6.06222359370353	0.152390247805024	7.53105396354694	-3.32918426540185	2.42698814515788	9.41561890211946	5.7265308670504	5.83498139685596	9.27382742005805	-0.764913758246052	1.46456884405829	7.52855374978476	0.586914748410566	1.60633194111946	4.80364262515913	3.27423055435155	6.58571140484066	1.32647691666472	6.65905908331173	6.22264871419028	4.79824957465949	11.5239617794991	1.39110823317902	88.75	0	2
19	2.66688679805083	2.67493055021261	6.09097651545245	5.63312700331349	3.63073399703422	6.13254486031971	7	1.45035337230958	3.06439753757707	5.30705070742122	4.43565780561827	5.36899451859794	2.96620905815926	2.7294347900719	7	5.06751737557126	5.30989268403131	3.84165726626134	2.29473698447229	1.8374289600021	6.15632408555255	4.86566756019209	6.550523463686	3.1896928123794	0.210246327230607	6.78838419874799	-3.87104237829023	1.62833215314746	6.41309733109591	0.932283118500863	-1.77625209247635	-1.43740833032498	0.643127028758543	5.94220924475429	6.70978621973851	8.70902775892835	4.4697106116294	8.34358552066894	4.72881275194337	3.54294178823224	6.6146173487248	5.14192586587762	3.3702174817199	-4.08900981564401	8.16580469464231	1.94838360420403	100.5	0	2
20	2.70635237341671	2.98040611852457	5.36329500243924	6.04273132185954	4.29027404521944	6.61605530961111	2.94465245891411	3.2704932799205	1	4.77703834737138	5.52935184661944	5.00463807745076	3.73662271414653	1.91962469632321	7	5.7593675079788	2.5569752161439	2.14898437187518	4.81869584966354	4.63017970466308	5.06704500612045	6.00413206951595	4.81648616113728	4.78555394693475	1.04989391572079	6.98786593023831	-2.94833539561437	1.24318182809971	5.20511471039048	1.38721268768144	3.68686693767969	3.79258684240645	0.345751192278769	10.0032873221769	8.21547603175539	3.43342887186345	-0.35256605515794	1.71113716865684	2.57009511263522	2.95964709856006	2.52625301264587	1.03819717868653	6.58055553160851	6.33669405996588	12.0247159596135	4.9271015099777	89.25	0	2
21	2.14560977895471	2.07853548376738	5.21134201184297	3.67446412303063	2.69225577003526	5.17662921601941	4.84703016826449	5.06948913128985	5.93996718745668	3.4778567441141	5.74151440440743	3.90276468171059	3.91512498664893	3.13064284716787	6.22044055689289	5.06939800467105	3.99342180552033	5.37959252059337	6.32946423537747	3.44712710943709	5.97887457304884	4.20735752816281	1	6.48443829869188	-0.332428507875368	7.1995092823005	-2.33936951939897	-0.457409973708955	5.63753676670496	-3.43743335379117	8.32328551785698	1.36845222952475	0.578368386517791	7.04040657593915	1.09297197409124	10.2730294633194	-0.226751499813788	2.65121854331028	3.66236854073028	3.08295646042886	3.78552850456602	0.945948129324903	0.360902605075528	8.15106414427285	2.85452554652675	0.795263190803371	92	0	2
22	1.66776010210571	3.07513638385626	5.63434550765873	4.61726632134606	2.95985792636733	4.8152490929609	6.48541343237946	1.77753478218611	2.67490907892732	1	3.17376948034258	1.34812131597153	3.21252724043447	5.94622856547349	5.27966388183003	2.45524895209233	3.22045810320099	6.65912089640016	5.67067732701335	6.30170388714661	2.14002380109156	6.17116504443632	3.9091804489522	-1.02018406346613	4.64492103531548	6.72529495569363	1.78117638587851	0.045085570465134	1.68796269985646	1.75467299109957	6.98600005454945	8.86280306582162	-2.84028775361805	8.8000809426421	5.59573308106445	1.47958080133067	4.5740947761846	-0.353242282206789	2.74614448220589	4.25603466113416	3.34875292815889	6.26654594901809	5.23394631289897	7.5958245168285	1.22296330479515	4.78127255048019	75.75	0	2
23	3.88683260443816	3.44189226485634	1.40275478195769	6.86697722683977	1.53680702055037	2.96954322011634	1	1.87455191316556	4.19585504969023	6.84545097752289	1.27170704951422	2.85485933489931	5.1923477146335	4.63632852155527	3.3102653141827	1.15517633237295	6.38060190757808	3.37765553291495	4.66294015202612	5.795544402061	3.13315567219925	6.1471851206543	5.17112766777504	4.25047600993342	-0.133095196677679	9.43967731372927	-3.10167278976579	-0.000883096357938151	-0.308150207304782	1.59820966086692	5.54870726152997	3.88791770410274	-0.274065771404166	-0.258079749310202	7.49209640491212	12.6004388681125	5.38772170196901	10.1046039151788	2.55911784514304	6.70509498576137	3.93793485267739	9.05142264868093	2.18449712442704	6.91277715867141	0.136020510113229	6.4151067041486	83.5	0	2
24	1	3.50440260240232	5.74194471709435	4.08893234023431	1.46915583646603	1	1.86965696260609	7	3.52727307038889	3.38045970327733	4.69233863538212	7	4.73818532747877	3.63859273253646	6.67410932222708	2.32782073858668	1.51033824371008	3.57103206321228	6.12235327527595	1.12558859435536	2.81761635507127	3.50980476777022	7	0.0453522303427368	8.08265224916409	6.06571555472431	2.78218609346384	3.55072219719479	5.60333214094293	4.86617860145543	5.65144783980725	7.07723926516215	1.96238544926925	0.362411127293937	4.57812751737262	9.07020344215964	7.00607256731426	2.09880767877233	4.43968581121218	2.62785068737549	5.45093299248007	13.8302889410319	-1.160271522129	1.63691264943763	11.9738478870484	-1.34459218944276	87.25	0	2
25	1.48638140937805	1.33394705792135	2.21223745972121	4.69709832166548	3.0522862521537	6.43843183814406	5.63025493870484	2.21949088355869	4.68133737468276	5.62013653325713	1	4.6622836925124	3.6072212846047	2.14769251112208	6.26980019841342	6.44198570494515	1.14011928145467	1.25883426742032	5.49592204991758	1	1	2.71184531511233	3.16591064446703	6.88774117994599	3.8010034914969	7.39885137253353	-1.56996348454438	3.84461859607867	5.90518752448267	5.25720675854245	3.64847054347486	4.58264500902145	-1.28126084794877	1.97204786121015	2.79322479985354	5.86872953401515	2.1980038173642	0.211876264759749	4.13373749154109	6.44427470533586	4.65847203390958	13.9926276269815	2.61070807134726	3.47411563955771	5.55849802114507	4.33171549786005	88	0	2
26	4.1504868879158	4.48749525846655	2.33740411319966	6.46772113422159	3.18682616645663	1.9325386558079	1	7	5.51883577193643	5.35682436229679	3.98843770929435	1.84424376098975	4.86480129746131	2.3925486872804	2.53049759953811	2.92600492123252	3.26886944940091	3.77128924306018	6.70351545479629	6.17416921560777	6.66786251809078	1	3.87103809013907	5.32174945181578	-1.50745049535563	8.20882953779611	-2.50748437970265	1.77188417986177	3.59610610773421	2.02662576817566	5.72517403409642	0.31788702880754	-0.38835696488319	-2.12029797103045	6.50325674540355	8.96347005872119	0.439830399886277	12.3677001939256	4.77079940497547	3.62375222882032	0.232834958778875	-3.35989730941513	3.07487247975145	5.3263247578324	4.54954385525366	12.9529506982047	84.75	0	2
27	4.41829590930592	2.89918682769437	1.0413041668706	3.33642090771838	3.53411590826837	1.41806786464972	1	1.8833682857461	3.86707795122226	3.06587353789199	5.50264627825819	2.91184649950903	1.34934559219859	4.4224602041676	1.76221265183967	1	6.19605606083316	3.02169969880943	6.38472330366665	1.41893507391884	1	7	3.6936184294203	4.0186058806686	1.26585971635409	11.1247581715354	-4.21376933770541	0.0538416008574393	4.82314982196237	6.36544927587445	3.77361021369878	2.05228443674475	2.6350656274837	4.21956986658838	6.54656765555576	10.1454441431205	6.43054481896121	4.06357554073575	5.09979610181007	3.26589736553516	7.50145277276583	-8.46959542170834	-1.09411258332581	0.631939494072618	11.8152175345712	2.06166962175624	78.5	0	2
28	5.5045753300236	2.82590081777818	1.78244333638186	6.34176948493761	5.72150484344373	2.69706359265321	5.48098264026402	1.53606778975786	4.108988869376	5.57375797135459	1.7003139714602	4.61893152236522	3.27210356470037	6.83683721365506	1.24942600307858	3.90144216625867	7	5.01142416399747	4.23934144414549	5.66049002520544	3.52897258772092	6.94110065870617	1	-0.580032775252363	6.18914413163532	1.94737635695171	4.31861042893293	6.33422346863217	-0.397313592555679	7.5999190496215	3.81851634242592	4.82538973747376	3.48490964457959	-1.38160334846528	3.15061122675403	3.71679133417966	3.26527189699862	5.78531466602239	4.1458561962498	8.64442693426916	5.68746315517934	3.13849505342039	0.328146036248855	8.98020909066811	6.36738424345416	4.67734490318778	72.25	0	2
29	3.64285194713418	2.64423921655186	3.6720469265995	5.87267776486379	3.77901385999607	2.41388246106115	2.37964019981211	6.2702918796465	7	1	1	6.32478020833466	6.56531459750331	1	7	2.40558501981267	4.05452820273632	4.29824292097681	4.78037122956992	5.10352575807652	2.32862516907487	5.9010055381622	6.1106372882253	7.82684349515827	-4.66807279286974	10.5224418203055	-4.04067175844891	-3.49385449797835	-2.85410964087113	5.35875518833212	8.25357086570237	4.85962404996008	1.13733565334294	1.36149318619605	10.3291861411004	4.39780453061453	1.38653873194804	9.51735963050077	5.09832638103386	-0.97906897724899	0.223479312088035	13.993840727862	-1.14578423575997	-2.68532749253518	4.18298985054759	1.18611420685546	88	0	2
30	4.68403213400449	1	3.80549920363251	4.3528273693799	4.82544662361506	2.69633989674431	6.59352384055082	1	3.51971741305702	1.19609003922512	1.48890663164349	4.3501874788207	1	1.00507240674759	4.8612129883704	1.53895214639692	3.86300135192859	1.4106540414304	6.81093559610889	1	2.1427501210353	3.71805643952854	1.32682872577477	8.1233999344955	1.28561129367606	12.346489006155	-1.73349680402075	-1.3530250381665	1.12705228244569	6.31961821732235	0.791244963574192	5.69847722494731	4.40939945593009	6.67216712463162	4.93160204377118	5.436355411997	-2.730876483669	7.26088229069086	3.1091493409166	4.89361045948435	10.324567657875	-0.888117840229499	1.56544372553262	7.86231036677977	8.9985823228667	5.96624802688917	107.75	0	2
31	2.69853214578755	4.15335835282125	3.84807230565362	1	2.08825046233538	5.64094032561494	2.62377352435867	3.71183196442776	5.30121627311601	4.27921524027354	1.13227549652185	1.21113809882496	2.89249147504586	5.02567811561878	6.28773059845026	2.35249108970099	3.0601930020983	4.90326615348024	5.1284293803614	1.31441059419072	4.51724640570139	5.74430464906034	4.50545766769705	3.27719018895495	6.03226872556319	7.12877129062715	-4.65960259890224	6.04894215629328	2.0500917040741	5.52082269896579	2.35576051817216	2.94054562100878	2.21652282179	2.79436263701645	4.87191588313416	4.00223085276074	0.75278929106774	0.932518288002591	3.91964479862467	-0.942402155737618	-0.844528231188774	5.16751976414799	3.78507153967241	-0.851497292506528	4.09918821825083	3.96217820133749	68.5	0	2
32	4.15840496068384	1	2.87208554074376	4.05662390631228	2.64390336135176	6.16348606692159	5.48068680202485	1.98729196039156	3.49377173867746	2.49868934200571	1	6.14173947012502	2.35907813202127	6.39114211488127	2.7601364454806	1.44424517557714	5.73591294412694	3.66214224355882	3.35476585016618	3.39893290607237	2.40345369241115	5.96531775425056	3.59868418836647	6.24064467268571	-0.422278155521316	8.27619047649712	-2.95582217700147	-1.3196193566353	4.83881706289064	-1.42836196594644	0.48400859189313	-1.99569352135281	3.94741081708177	-1.49620335453704	2.97339501457289	2.88332672903252	1.92896039813337	5.87172880594957	2.94247700188323	4.98433620183114	1.88545452154445	-1.35338087478247	-3.74110316536174	2.97853182009363	8.30716673513615	3.67013950236221	98.25	0	2
33	2.34371964390731	1.38429641946269	4.61203927886836	5.39868714768491	3.16018944962543	3.0763365477637	5.60609763026435	1.61562500446239	3.80740807857471	1.32020797719179	2.41829526097113	4.55309971007252	3.01837859339538	2.5260682052154	1.21496951904298	4.76633416162449	4.36460636200164	4.59085273791991	5.39280184379376	3.26306614639012	3.6869272731899	1.35204830806205	4.44087438204891	5.66935984164408	-1.56216903437984	6.67997190476785	-4.75806415942103	-1.48331929239755	8.40600322792378	1.25917773325334	-1.02614019360272	0.55596634461268	5.28508683623318	3.3290883660266	1.73290740826981	11.7265382554322	-0.467433443283556	2.9783874867822	2.40940761416841	1.77210453530763	-1.05547282881718	2.91105622669299	-1.90797030714704	6.77827860916319	2.3884675023129	9.02699882989666	81	0	2
34	1	1.97810047625792	1	5.22503846269942	4.02848435908656	4.76244085771377	5.99544775943466	4.07644953446346	4.73643306897788	2.9211798564257	2.86558514592612	3.89029441677583	2.40470878194323	5.25707184769929	4.82808545306566	3.08923639836	4.0038520397706	7	5.63400114198875	2.53621811042831	1	1.94558690729355	7	7.68620909992019	2.93935049734399	8.55978761510842	-1.27038734065603	3.82499314541468	3.683289600589	3.95469710827007	7.58776276565508	-0.145483465822991	4.61091716260943	-0.477798852763666	3.32221303009351	9.96131303177524	1.92936992438194	4.07577535335293	2.78156563220654	3.56714106602498	-2.49744618454782	-0.211790113080273	3.42145273148928	-1.53990181072368	0.973474188960676	4.4816262804311	79.75	0	2
35	2.69932937153532	3.38143270507405	2.1221838535005	6.27202554325036	2.96635428063147	3.82235622799314	6.3733060035781	1.57505652713073	3.90726946406671	1	4.79437225065567	2.97560673835767	5.13581211257282	4.75893974057014	4.1618402733716	1	6.23766602080569	3.04760995603321	3.33443825246689	2.51874246043475	3.46614886970219	4.68548821970374	3.20435366602418	4.42476643529795	0.918827045478191	7.94267316087027	-1.60177595885695	1.27664078238832	-1.08402927399302	4.99883952876819	1.8287601921858	3.32774199698248	9.87441032051515	-2.21027453782972	6.52317924614531	9.25221886946434	-1.78165545240694	-0.0971651110089818	3.68209810470146	5.55175184075334	4.27163221804279	0.689207772909428	3.76597125189053	2.22782117648402	5.42836490627724	6.58080046910229	87.5	0	2
36	3.30844361288214	2.46224491576595	6.4476650481903	5.6066647299498	2.61350763909924	1.60415342636065	2.14529248417411	4.20708532956591	4.11934596388577	2.84086265987099	4.14914846774265	5.43370776568814	1.93252378964949	1	7	5.83055547763566	3.5685488253008	6.37385092593322	6.21410051844839	1.76391188665306	2.00047600159412	4.18371004877079	4.90166987247283	3.48956127484138	-0.0287092719440214	8.23145236596741	-2.15211703888923	0.352196266288383	8.09777908034359	4.16576470846474	4.18587578392719	2.23351180751735	8.62179450261663	4.46255257032044	1.79435647612884	6.01810322295614	4.18191172167831	-0.545148880223469	2.73493067257338	0.458515017673922	5.64034369569169	3.68780613512088	3.51675087705956	7.24974699601827	9.657124978308	3.85139551917797	91.25	0	2
37	4.92086529974369	2.83894905865599	1.23186634193177	2.04682864313042	3.77396443338908	2.31100004767703	6.13202724023469	1	5.62649286074179	3.38170655641664	3.26196836833851	2.34449304312973	2.35871888567005	6.0160693257151	1	4.6870537322482	4.85381273785094	2.70751594142433	2.50294502147195	1.89623721808276	3.13179995266397	5.36292320927314	2.9520031973055	4.25774032403273	0.692620367430909	10.3123153620749	-3.25736334991897	1.60648544380701	5.49750038871054	5.18558988921362	-2.27464706026498	3.04503907577311	0.744165992548746	2.99934269420762	8.93983976279378	1.25462052929338	0.512380017266713	7.97761830370104	5.18303681876767	6.45726168223881	3.76471082610127	-0.0546613046046591	1.14493201303689	9.50709329775605	6.0841514875225	4.84473561361022	76	0	2
38	3.7039210014018	1.71105053898551	2.79032523862037	2.07533072349711	6.79494180289634	4.45692775309958	1	3.14991333551373	7	1.25457538815587	3.37171411692548	5.70035678355344	1.79951130271431	1	1.86582186465658	3.91873958167121	2.26664296266436	4.79667062504507	4.83245474283663	1.47596166166072	4.21039118428189	5.85128471294859	4.52765948255677	8.62215053158977	-0.395164291484531	12.0262613809536	-2.30766618002899	-0.957458104181432	10.0625970202929	6.40478512552408	0.776302052235283	-0.981303585237858	-2.41329312889966	2.62444075104712	3.13424289840695	1.64440641533571	0.611271465181084	5.16259874484932	-1.97042279112438	3.23747928810709	4.40398796376542	15.7335553050371	6.6504631860038	5.68130374303833	-0.17463719441575	10.7125366321917	76.75	0	2
39	5.55749596472986	3.37395533845872	2.72622925377673	1.97930655009619	1.54949550570436	5.15692970631269	2.60686732738803	1	5.47918260768888	2.96290128299876	1	4.71580171353545	4.12878881855353	1	5.66274577705224	1.55861159162109	5.95713990489242	6.41005079083778	5.86614777678218	1	1.03709591890647	6.63032190367214	5.3607531378262	6.28673892927573	0.373680123192069	7.97205743309888	-3.26124896473975	0.640884809538376	5.61358892802036	-3.45760564699301	2.56059291260525	2.73079967069254	0.282336761352432	4.31987477746321	11.7020053255147	8.13737641232677	0.294928547060876	5.02385676903006	2.97907815016297	2.1054987695891	4.46685657119133	13.105785990504	5.95107535003868	9.32041192279159	4.25824462339876	3.42644520177198	81.5	0	2
40	4.33868385301095	1.97279200617347	1.51436018458412	5.98424982548563	7	3.68845598455702	6.35638798189662	5.54214915548905	1.55599989109617	1.87987598065187	5.12719892484494	2.88124596677244	7	2.65986419962304	3.94686766376973	1.70383886107713	1.93822675276756	1	6.79438751187344	1.97381542247922	1.79828989501309	4.3321282566558	3.80931520328601	-0.479648318800067	9.42477305163428	3.75462349440984	4.00011502717386	6.35835493272637	1.95857987908158	0.732878038892553	1.42063412588949	5.98293406684569	4.11168324743589	7.64692172668483	0.838085993792805	8.52321711553197	-1.41255039092063	7.27817693327779	0.761378979388351	5.43462408939251	0.404647582654705	6.81388205449452	3.49008059905971	7.34871091061937	4.47186211157558	7.78391965097609	96.25	0	2
41	1.52622054587784	1.5678387884122	3.93709353141015	5.76157291977571	4.07975754674421	7	6.48066813133569	1.63896452376615	5.96526885624679	3.79210216211785	1.95285231744021	1	5.10981086154644	2.34048303210574	2.30176396295944	5.5528900336684	3.68636804447007	5.21224157072773	6.84900146305689	2.81553782471399	3.04695288584696	7	5.6389843071028	5.84417820361078	-0.968933755503821	6.31006030456832	-4.52944246939152	-0.888272820020301	-0.0251513560436594	4.10757812000772	8.71076896762991	9.46369546156296	6.08005975431828	3.03677361716825	7.23907527037122	12.1260020829366	-1.23579035435407	10.0574472967622	2.62806792978685	3.82453269832202	11.1177251468436	2.56987703494563	-2.48080054182777	6.67767962695776	2.00733708073391	5.10065519996205	75	0	2
42	1.5496027579041	4.60885607938633	2.49671363379899	7	1.46855544502102	6.05594913421433	5.39165641834433	2.32823370444039	4.35327053649462	2.21133299993561	2.73410026025733	5.93778426929884	4.34829921011349	1.95888080736911	6.5592425859617	5.13444542564445	3.59884904329134	4.84960465218408	5.84584458047546	2.05807378201496	5.89725503640045	7	1.59541568214186	6.37060482888496	-0.38738482356753	6.98816122012273	-2.80908364249936	2.08174829970666	1.87190758894854	6.50808103217005	3.50537292135504	8.4067450330315	-1.36897443747557	1.76682898213509	7.72424159542862	1.34514044552783	1.91584227233785	4.36301406880311	3.02696419263669	7.24123473953382	-0.306777568466539	6.4841442315214	1.17634329300522	5.39283757401243	11.4861705446585	2.04340255468753	82.75	0	2
43	5.11743133563101	1.95872071987702	4.36152231034745	6.96108768171863	3.06353593317763	3.64581116204388	5.69684809681114	3.83684383399577	7	1.19438874796059	3.54756635284573	6.40212271076604	3.71526899207022	3.66590216649065	3.29183703012234	3.22306352578624	5.09072093801173	2.93677367592627	4.85902146111173	1.79288041716243	1.06538531470666	2.95507612856998	3.62382580396638	5.04767916946974	-1.74244404554274	7.02261723859562	0.375857736455184	-0.15250423679127	1.0094239869855	5.18410992013341	-0.629259248490114	1.17783301932842	6.57616025394961	9.28273200065091	9.36708667756108	9.17585958931627	0.709087779513959	3.86312709863077	1.71959391534429	3.49731800463451	1.77927174379624	-0.428335397600337	-2.94869957677404	3.98663051300483	4.55255440888798	5.17216754845796	76.5	0	2
44	3.34871830714	1.21430236174632	1.43205417747309	7	1	2.57127307548134	1.21600009665461	3.617403948791	3.1465096249343	6.60551423345059	1.8048543961563	5.86747324167047	2.5768565453214	3.10211897889079	3.33469990186631	3.79139032949033	4.0342651267431	2.50904249583538	3.35185031130213	1.36817505671276	1.94035141772494	2.12734321877235	5.65923978466236	4.32882524508732	0.0614083495587434	7.76246419812395	-4.46286656705753	1.47708783191198	-2.10089254456344	0.432290148398073	6.48722565174347	8.0556709840116	7.54305348348508	0.961410612409527	7.85176125482121	2.18440746238869	0.507288057568589	-1.52357764294283	6.09401778887429	3.01178446878259	2.98671793874327	8.80324511310689	2.56094499774416	-0.944289558902668	12.7438913512933	-1.96111591868792	74.25	0	2
45	1.73621386947404	3.71479986998729	5.53467080490227	4.36563566499105	3.02126966404606	5.07625722619363	2.70582090900247	2.72213569975837	3.03335469804094	2.97986963172885	3.78116854336599	5.13852255414432	4.21669561287179	1.17824968530569	6.38016971893355	3.02137030351524	4.2546851020194	5.37031225109354	6.69130868598838	7	5.26986190154002	5.68162125805867	1.05113775228873	-0.718136660967395	4.07146933379631	6.82527290353347	2.38491162670862	0.418810385449108	1.41341345778957	2.73486624405437	7.03102237983187	4.40898901502712	-2.89994054743996	2.22155440701581	2.18672622413758	0.791614830901	-0.043974563543798	0.0362986107373809	4.46100923922939	2.79562043431415	2.72545149956193	5.70436313478113	5.82286091897876	9.05741914758734	1.99962379105439	5.95434913895352	87	0	2
46	1.71897086018034	4.00017291346473	4.06713494044617	3.4097148955015	2.1051117507051	3.22554955356726	1.43353950480291	1	4.02567550528775	1	2.57603078522184	1.74880450250911	2.06260044313631	4.44090906246228	7	1.17511304774541	2.52339999857705	4.65790562522194	5.62046660563743	1	5.59721662180164	4.29353884177351	6.92983052758038	-1.69435995665563	6.60121919687703	6.91292739257515	1.69551056707985	3.39297373535464	6.85249255180057	6.4007530915523	7.19016172964615	4.11377250694691	-4.15716034105517	1.45990303220662	3.76244002587843	5.35015375348829	-1.77058431025736	3.38021587908753	5.71191415474513	4.22424060902461	5.5902503914305	2.71044421618086	0.942755673525198	0.661549512089021	-2.09434349544961	-1.68277301301461	92.75	0	2
47	4.03102273223561	3.35523486120544	1.84858018236329	2.81944364292488	5.77561355811459	2.81744657744771	2.32425715715213	4.00767665863383	1.75530037217759	1.8886529307504	2.66942617630077	6.43076812787686	4.53470485165067	6.1735697107126	2.88865091799373	4.39387736611274	2.54957299129036	4.29089079492806	4.66541080125982	2.24813556935996	3.75084420891444	1.12609181428612	4.17437595852919	6.56101806465914	0.639409121128071	11.5947830814994	-1.98442825930003	-0.564009227300057	5.09954415742327	7.92061101111512	8.40204877737417	9.09688846066325	4.90864988391207	5.07374635723654	10.1849989789088	7.47818847886756	4.58486028805823	5.43747034458458	-2.82172623177685	-0.366602914790302	1.20791078854005	13.2104539652526	2.93576327652641	5.3246152291869	1.7277643790014	7.68879649509555	83.5	0	2
48	2.17672680433932	3.14502991174181	2.69360826249443	2.50743935124334	1.91009810059472	2.12987196889541	3.78982810469449	2.16903621850375	7	1.64734948069922	3.27637047068463	1	1.97429830958673	7	3.40903216172587	2.94401447402335	6.35518275667273	3.23655905731459	5.59603298939619	2.19779301765393	1.28007353749549	6.03142945102533	3.21064609910806	5.02329045799921	0.199154241978871	7.32718374380025	-4.1134903122063	-0.161630739782705	1.813944056409	2.60229983139582	6.81004170391149	-2.04948660838533	4.03226374916874	9.28075950261629	4.82772610359487	7.00892251579559	7.20553691235756	2.94237466658143	1.65349240797513	-1.32743368284447	-2.75726886625512	-0.765073361781085	6.16788069455028	3.32957281051574	6.56695081728363	7.69120784167174	83.25	0	2
49	5.17559762972932	1.2416558029577	4.97075663432116	4.12885285743512	5.24103320762196	1.16162084222438	3.6013726943062	1.32431719728695	6.49497597100247	3.61003780558352	1.12353428254736	2.51751961652584	4.91243845900469	6.44069886264681	3.81753048058207	1	2.95939196128596	1.15462049124736	4.47707131036911	3.64102007374812	2.20251376495416	1	3.97478075434772	1.58405282097402	-2.36875767835045	-1.21442514218517	2.29962928575329	2.68923688732318	-0.0423862367130278	6.89706457511474	-1.02167635911144	4.27329883016515	2.67591136380788	5.71487577354699	3.41364545691313	1.67278971869312	0.87695802087274	2.34581475244052	3.41689086253844	6.61708992146277	3.65604225973919	2.66268214563294	1.21427682143041	10.0159381700527	6.19719661530414	0.633996989430235	87	0	2
50	3.14725660775752	3.55891848822654	2.05192269125462	4.65577817059082	6.32127025302319	5.14410073573019	3.87017399803236	1.21341946291862	3.7373829364728	2.48976930171777	2.68937056640176	1.60221522674125	6.2010443433157	3.44768958329664	4.88461234781653	6.01627510069518	2.06053756327006	3.87460046478349	6.67043477955874	1.6745404406838	2.58856585998589	6.29708470951446	5.98663143615823	0.457757158861858	7.03241691749152	3.42234066767169	3.97044240547836	4.57857272679019	-4.00355099927306	4.18711858966433	6.69095204915571	-1.87753583836334	5.4356716517111	7.80838527407636	8.69093836460898	13.9641011883157	5.04765880318682	8.75820774345295	4.31755827558893	0.919394499632904	1.40009022183046	13.4340054609762	1.885409984408	3.96697159245749	0.799906199296164	5.84708679826613	76.75	0	2
51	4.92291068080172	2.67727554624471	2.81765277577756	5.28931374073904	4.73950854253136	3.23948042181388	5.26533357421046	5.79539874380607	1.25596039289918	2.02566712923156	2.72877216466059	7	6.34053519305243	4.09295958546001	3.72361271232433	4.96402280441304	4.10727204086253	6.74676328555116	5.0348370120371	7	7	2.38867514823078	3.38226445966725	7.09638643975888	-3.58767564593447	10.1946377548953	-5.34601390559985	-2.55730769229102	-0.347514754748342	2.27124521281186	3.48193688849844	6.33543230347993	5.86409344343017	3.21581856230084	4.68508475950591	2.21859453038833	1.23801993801709	2.1307482968724	3.73605491742045	-0.762792542997424	3.47618763270163	0.357289838375004	8.0121933947257	9.79183212283491	1.2543176216192	4.72537750029753	62.5	0	2
52	5.1802676762577	1	5.76181471101549	5.53847866276021	2.87642219432448	2.5629594355965	2.51964271325463	1	2.17487261502911	4.32774712336715	1.71499208225349	6.31080540467894	6.36376136397101	2.34025233365861	1.42081290282466	2.32849198262135	5.59523907723667	1.80274137929837	5.01919231035822	4.84143417417654	6.53778363169435	4.40923051179629	1.2603311021194	4.51723090821079	-2.66240058976661	7.64375415845654	-2.26920288304262	0.00551759785057712	2.72847155142286	6.5674592234665	0.21961598587216	2.43631869796824	2.637708583111	7.86346690510031	2.40953097750179	6.47263030563731	2.0296707317669	-3.86028739450881	2.45579362792755	2.57970236815711	2.00831748323327	3.98880198321835	0.320829628553547	4.8339879843421	3.40219774306968	4.75720118915043	75.25	0	2
53	2.27951341719719	4.03946063206796	3.96485744370697	1.66139007750522	2.36363710696253	5.51879054437259	4.12830922505538	1.18431629661706	6.35273315682999	5.94633026641321	2.76233925601001	1.73774796737736	2.50430118062049	7	5.05651401751252	1.84693997585438	6.57377736026549	3.03226749510601	5.42026769440563	1	1.30918960512978	6.61409314805345	4.23401762883459	4.11101110299935	6.65287907988148	6.80939645442164	-4.15275432358195	6.32321274282381	3.10266166343605	4.70126725373949	5.93256972933122	6.745465663512	2.06351934832901	2.9813002549904	5.45779005557578	3.53515131776935	0.712612324954075	0.808162587665662	4.02823343132418	2.59612554642338	-1.60494309687158	8.8501164930463	6.10772664222027	-0.510141019563172	7.10201308087175	8.37310350729027	73	0	2
54	2.58201761757191	1.30560190068271	5.46974894125151	7	2.70451628135406	3.17771513840031	5.00690808788723	1	1.06550961764716	4.29636723874382	5.34073666680361	2.75587298760602	6.22642442243805	1	5.2059928077422	1	4.37720411003675	1.07666272637516	4.7038004035612	2.1146702625492	3.73981984971342	4.58078854152049	6.9541700582193	5.84404259199264	1.83097060715297	7.20195884975854	-2.91084839699934	-1.13887116326478	7.12185456881341	2.51881168452374	0.2688081097195	3.12529536980026	3.76332920115735	4.00295924481305	2.87966971352186	9.37984230225264	3.98527774487316	3.61556134476506	-4.16525940772253	3.8997385483404	2.91587014355807	2.11034821264424	-0.526541546484181	10.4304115035159	4.60170829497022	9.43764230290287	83.75	0	2
55	2.13914442577325	3.18635389848693	6.15524817274595	5.82616707947839	2.44111249896944	6.61614227679826	6.64958964330225	5.32335245627999	4.20754917365206	4.14772131445586	4.11106956240782	3.76855938340117	1.64289977129515	1.96311796468486	7	5.49369438444643	6.6916049611899	3.58763146230021	2.27358133491916	1	5.00364062566362	6.85874692031789	6.22554766049332	3.81462874786369	0.497760948443213	6.89759977795656	-3.19716624613604	1.69700146098848	5.00431286399604	0.578697672610786	-0.438346792179535	-1.20303492753757	-0.558399987223192	5.67103706659865	7.51755800936729	4.23379852908667	-0.113694224930957	11.5929092699019	3.28860659946027	2.6959540919267	-0.785777968870599	14.9610101355397	2.6356573171617	3.74842847871118	3.87170446306999	8.22269936020849	81.5	0	2
56	4.16039586908072	1	3.08926006951371	5.72933654632967	3.12245348585806	4.99210094541456	5.93474320612508	1	1.23070752553091	4.60860173456866	1	6.26607358459385	4.91745267322006	1.11321252138495	4.23275504401845	1.28302868263407	6.17171052242918	3.73192461087198	2.53599149281523	3.58887677348898	1.57705479963649	3.07059929744272	4.50392212026701	5.51183839615152	4.86693858846171	8.10004675806496	-2.34125080130683	3.47513590346381	1.76700162570634	-1.0960128681382	2.01185958230715	5.7511121685308	3.00445656720718	5.663905072153	5.53968705248893	7.62959676255613	3.49733267535934	7.88260232806606	-0.192160542963633	6.16943063508616	5.89136922589383	-0.652767205158019	3.41074746630358	4.36651619787092	6.62254174134183	5.16251181356593	85.25	0	2
57	1.83370374285277	3.54257810067643	6.83498672231906	3.98274696226764	1.35185580736106	5.10919828163411	1.20414081275122	4.77579964812582	3.63113216837873	4.14946786838214	3.45781044988341	4.8603286501425	6.86566574203302	1	5.60819747235207	1.20725320880542	5.88255910962178	4.94330371400728	2.51973491009973	1.8118062706973	1	6.19361629161912	3.52882481268312	4.24690079620897	-1.34445979124921	5.79180271350347	-3.52089574109826	1.11089666835515	0.816196360731779	8.00760279958334	6.94586085193622	3.87500660396504	2.37286668597462	3.35729328466085	7.21261530382415	3.96593246164432	1.22045159955214	9.87666432702285	0.710106043962267	1.999430900795	6.32313935394012	8.56369275102715	1.80464511430023	12.1172741173699	-1.27910025154273	10.2056496444792	85	0	2
58	1.04285942400572	4.02651000828451	4.91029704954074	3.97759610438891	3.04508219217391	5.37611437826178	2.26726718214079	5.42233592826445	5.43204472392804	2.17745595387112	1.42577036729501	3.04998452045248	4.10483785627334	3.36896948257289	4.94857427337396	3.39332357926279	1	6.24156996085766	7	1.98511326766277	3.75957994460503	3.65967918738128	7	-2.13421793047327	6.30848032680376	5.78898077040221	1.59661411680306	2.2633681693892	9.28985751132604	3.76243925189008	0.689372227823281	4.90746076412722	-2.31647013187883	9.28485247927642	2.64696094292441	5.20488299580113	2.75855296014307	7.10762555566979	3.42955791367528	-0.0118773405185141	8.46517515807009	6.0513334547943	6.74713783990963	6.90615744413533	2.51603928996377	5.77814449350132	98.75	0	2
59	3.53826448737736	4.3447679729953	7	2.16675239173303	1	7	2.12148855852199	1.21692279248718	4.32071512336928	2.74300962609161	2.98068910077721	6.97143359528543	7	1.08217368430415	4.44590867509867	2.10022117685678	5.63995540370785	2.90078741485092	4.43196885217891	1.78847714759809	4.43435672897586	3.97671349659653	2.65625218329279	2.18602133144803	6.64289707357062	3.32666910478879	-0.623805295697615	0.658944737084209	4.06897351688651	0.955689601834733	7.14301429611853	0.931403787729028	0.575606052008798	3.02853602969492	7.43118845556774	8.30626179127841	2.32668656700786	2.47519596013787	2.39139657997228	3.77682226461207	0.0437140749991862	3.79138853474822	4.2383822709173	-10.4830568403118	7.18979144388802	3.96206615811264	82.5	0	2
60	3.63897301908282	5.16209766761809	2.33759397786531	6.86118381691664	3.54757318461679	2.3988460798371	7	7	5.91787610251476	4.0855947841802	6.07629044056988	2.52518293962159	5.13651046138005	2.11133823526546	2.03271761428782	2.84538720376485	2.63185082537372	4.47000628598329	6.31665998604884	1.68120276702419	1.68229971597762	1.42180471721344	7	4.16610095140256	-0.463644860199114	6.93039924340302	-2.6148656627766	2.06587410119275	3.30200329595916	2.95107494122365	6.52198896659038	-0.889144972930525	0.723624362826119	10.6085813210376	4.17547122899446	9.9496914195808	1.60749196350547	11.7937459098234	-0.632775134106703	4.14347714320329	0.449074834324917	-3.79927314678254	2.18815577702834	11.7874565838542	5.32767394939254	12.4360420844591	81.25	0	2
61	4.65258719916618	3.84601388030274	1.24491644203547	5.30563983235109	5.99559874078461	5.38449395494793	5.59597620019617	4.16427683259017	7	3.65781719097942	3.33709960887472	2.22808482939147	1	5.54445367251369	5.5777586631712	2.29393600898277	3.95214803695762	2.22383647753071	1.85817348801263	2.92496398024013	1.64527056404718	4.93845689270207	3.67553615560921	-0.872273340196164	7.20875020657329	2.52993432410256	2.83816345653639	6.93247492373021	6.23168073238693	3.46476476511314	1.56027762158544	7.87987101815756	6.25430274455885	2.33536359603486	3.11236881895483	3.42884564832373	1.4804030177924	2.47994625040858	2.4718148020836	-2.06390780264198	-0.208130318429783	11.0277020489851	6.02469817382486	-1.88880692744825	4.62755532493894	2.93466500735308	64	0	2
62	1.23760765263238	1.93903840239518	6.10965524511995	3.18380166711517	1.21772027655299	1	6.47690476067182	3.27985092754702	2.84705323549482	1	1.36788453123884	5.82399392405609	3.81466320119657	1.78863761733001	7	2.89771031580848	6.27584404383192	4.77915315310213	6.61172130103664	3.04697768703142	3.9706213916727	2.24374970753027	2.53062319241293	-2.27985286577476	4.39797377799102	7.94727461667467	3.86484308793495	2.65936857995799	-0.749420978907454	5.70137430875243	1.99982135291151	0.304833081723172	5.89674739121141	3.38829433964333	8.69051539216045	13.6023053824609	0.845628442515861	2.84440289399199	5.47166341827882	5.06174098267484	10.1885106876909	-0.83186404707775	8.01358812033983	8.93159422156462	6.2601252010258	3.72211125865942	64.75	0	2
63	6.06167600557514	1	5.17054730499441	5.70959331431227	3.13377049826457	4.17871000603207	5.21464866061018	3.66612933123224	2.84565365627098	4.77593223084811	1	5.73660508350645	1.20475858535619	2.12966795997854	3.85434047439109	2.51443583234489	4.01554209582368	2.03401230557818	6.99745897601181	3.22092313727895	1.88574266304649	5.22044419999288	1.07642060592299	4.36323237597419	-3.16877736872035	7.581715337967	-0.725098620687801	-0.244897421594453	2.7919251244068	0.891006801218263	0.530622581534773	-2.96934119807251	3.52146404171526	9.31168338719905	2.10920579275279	8.77691464844026	-0.880131434503156	12.0106699188607	2.78734106555789	0.0796932630656413	1.67766615166228	3.83507050969585	1.11271378372643	4.56878763932643	3.27710886439971	4.4877695028734	88.5	0	2
64	1.40238126382424	2.5576065494138	2.72640402629685	4.93331678982988	2.98561579642962	5.45363441201361	2.65403114262809	1.41862766388382	6.80879125605125	1	3.69443571563071	1.4248094266185	3.26368418163603	1.51289620820109	3.30854644291421	1.09310945133015	5.73741872522316	1.46682967476769	3.77746505175031	1.57916006944642	3.45228998288065	3.88452651404676	3.30809349976893	8.73025791819407	2.55771634163047	12.0183788320623	0.330332101498772	-1.0551651237759	8.97463654097475	5.95189933407541	2.42377043754382	3.28120778965272	1.7791026596673	5.44322896533373	9.78355914150233	6.72673665266156	1.70735400937897	6.71175785957497	4.2406309458899	0.586871517540674	-2.27583521089771	14.2700370102457	2.08144903670975	6.41966682408966	8.06917170873074	4.07920062504579	81.25	0	2
65	2.46401144695435	2.52470324144938	2.30469542451663	3.85871661026319	6.82138934347278	4.28667161623625	5.28855915218627	4.97969310651544	7	1.73704794915001	2.44403764902348	4.61609041817632	1.20102569143232	2.83794501879019	2.85582721447804	4.89341677839829	3.51380767015503	3.3464073728633	4.05644411805904	1	4.29394408050108	3.91918184527498	1	7.17422487762507	1.94374106743361	13.4550357661691	-3.76874149308994	-1.52630020051822	4.73282514044434	4.53692643576476	4.51043737294655	6.65625920350434	7.8574442489584	12.6359361421033	-0.34305821508857	10.5777126558531	8.34344641462415	8.76651513679994	2.96171639664635	4.63045714242597	3.24585706103706	7.31313013313891	3.37256366562796	7.50156899994978	9.45075879397047	0.297511110835018	92	0	2
66	4.50371005327684	2.43784869224221	1	6.85044930239698	1.61896661080436	1.14388133384733	6.6233547183511	2.9754925255844	6.30317677397425	2.58623105732108	2.84144937878654	7	1.01442006361203	3.32055577656437	4.88601768862476	4.09050663398942	5.48841114166706	2.68208864303169	3.53323004881158	2.19350716112074	2.97249339410287	6.29824842896757	3.71897108148357	4.2043531355097	-0.836657955402917	8.53770282337583	-4.14316718713375	1.22390139146724	-2.47848084689071	1.3270844881783	5.97911619986697	7.05860505538751	6.66871295944689	1.70646073478287	7.99829177360636	3.69712485658057	-0.51616069974237	-2.04899099791683	6.2269731415204	4.01644945087981	5.09386303537504	9.30759628949381	3.26020158151588	-0.750308076432246	5.31634232903403	2.39524454974511	87.75	0	2
67	1.46752964852899	2.86099899976499	5.04860508437079	3.75290703298514	1.30868745526699	1.38927752381365	1	1.34212973593571	4.82416632025423	1.50007730420791	1.71737630167967	5.54435074230438	5.12985690331033	1.927696178414	7	1.2787788061245	4.27920381957995	4.08037379080491	7	1	6.58826665660609	6.29312985660929	4.64759934224436	-1.56347435763974	3.95497876099209	7.31878762182194	3.12254836525705	1.91616048932479	-1.09372584003996	6.11937834483571	5.91627439894862	1.23763163890498	6.35667332831576	1.80430200182198	5.64768291509389	8.83148860755189	7.74917069596963	6.11283043803628	6.50862556491777	2.95191070442609	4.46476397464774	0.628361950872608	2.6934856084959	2.0122131459869	9.0321483367252	4.13646920800998	76.5	0	2
68	3.58143661898725	2.47793765900886	4.47472351907835	5.5451319373719	3.92961439834651	6.07988958650818	2.52919490358969	4.58016130203429	4.03876000504642	4.29371327325884	3.63797260125237	4.70646095249884	1.5150079734347	1.61122534203611	6.2934270954583	5.53929407741141	2.41608291600855	2.33314852379832	4.91730129725878	3.90060617430174	2.53446212078373	6.62313945391672	3.78667266253071	3.97531137785176	0.457355778386095	5.9426276891173	-2.40057748787226	1.18115098529085	5.66119600221443	0.904426958295159	-1.26352827119744	3.60226770488652	3.49296635382512	10.0896164727239	8.81399144118575	3.83785686341232	-0.825251083409564	9.94690899347331	2.22596482206709	3.75815929865756	3.75953859240606	0.729468042838304	-1.57680895909404	2.05591474134359	7.08812173796914	10.9740107594882	82.25	0	2
69	2.2868622669097	1	3.42908573211718	3.3111674502331	4.03949762063974	4.15185517838373	7	3.67766937833453	3.17768510309765	4.77040663933862	3.14745090414365	5.24417227995235	3.13126814137088	1.06429672070525	4.85217012549792	1	1	3.14083167965326	2.58664922660311	1.98352307622595	4.22943684024192	7	3.79358455553792	4.90173031641229	-0.740071719704618	7.33869170940527	-4.05872786948453	-1.60788154953801	2.60978545029685	7.00413885865721	4.94775022070142	2.5087843966624	4.53181507095779	5.95607790061566	8.95735162804243	3.60730152103331	0.684537193744985	4.3912993438023	4.80261341638569	4.49205054358538	9.07804864603594	0.205058611669238	7.37683726990208	-1.87868792909713	-0.0339636450664811	7.82904290606838	89	0	2
70	1	2.12727382279398	1	5.7961210114482	4.76353529860507	4.57704311337553	3.23784305900638	1.46186131464327	1	3.64144463680384	4.79341526438599	6.87301900727446	2.00830916519945	2.84762889472782	5.29169030037207	5.8179478216607	2.52705271576749	2.44716433760082	3.05622588370785	1.15597092088716	1.86217261082035	2.09919610048566	3.4610165305037	-1.53020130585859	7.23207040008193	2.57713074027189	2.60429485083247	8.36096043607	-0.178691576853688	6.28598842986557	4.04339715183052	-2.14720474071246	3.48981900639967	-2.30107018487249	5.60327719656257	6.90784825344475	0.757736503718531	2.33377756080661	5.44864061045626	2.42655881441369	4.49503463315979	15.0686418539485	2.28482524244984	9.29609559938137	5.28075490170218	2.85280547660317	72.75	0	2
71	2.90837132455232	1.97273225986812	6.02955580675131	7	3.01108649709083	4.98605490401487	1	1	2.2614796981694	2.37107170110538	4.73364636024661	2.81178941407295	6.9366669074203	4.17156401746876	6.1724281557734	4.36322772997082	6.51102958282361	1.59296494315571	4.25356240184101	1.82318707259556	2.95619009617991	3.98824070062099	6.54100388374867	5.87108774727438	0.294781098596472	7.44227937207519	-3.1080686179665	-0.396550899485758	5.85347317363211	5.30728852078763	4.97530496027631	-0.642767195791783	2.88623194462296	4.17604406176418	2.34032475853334	8.89547747754552	1.88181978189288	5.35436831578708	-4.20738437772598	3.12744133064087	0.771016224335947	2.9148345012498	0.0670223399672834	2.54543233317267	3.08230176433565	0.327527738608612	74.5	0	2
72	6.43717564929384	4.34047823901892	2.62253658601891	2.10078566853566	1.98191259854796	1.73967218130118	3.4615527437583	7	6.49091215005288	1.21060864558118	1.43098112750525	4.42778432979792	1	1.18619742105093	5.84261288036078	1.34007575156186	5.92821543996946	4.04356620906278	3.33790369724376	5.11659080954466	1	6.5909819492271	3.48568050545373	4.16224798585947	6.95834697113869	8.66630606583049	-3.02526494587731	4.901658767552	2.80569286008408	-5.25143136488276	0.495588351467645	5.3799807898363	4.16670159446104	8.44959559184449	11.7621882878048	3.43333861075928	-5.04273069422995	2.55243012711762	1.70621019678332	2.93341231268203	-0.165353356375101	1.24306507378771	3.44213782252656	1.87268262673024	4.74443465809174	2.35500397382615	62.25	0	2
73	4.97315694399148	2.54354299775654	1.34698035018609	2.94378601440321	5.33671081704674	3.08103910536715	6.53960282689517	3.38827113359293	1.10861128365625	2.17378752507811	1.54737669253576	6.74409316596746	1	6.59871716000531	3.25783087287221	4.08120258712218	6.77435410016926	1	7	3.55549684814419	3.61062373856483	3.64755186800151	3.25954742305774	6.41991538821763	1.55139362158647	12.0590763236898	-1.52049703475913	-0.559940548493385	1.54064008945697	7.22492902926609	7.97547181173727	9.33001655240747	4.7775960464934	0.0924219863085191	5.90436212216524	6.17396404137087	0.923024751146021	5.8818783906627	-4.08327642454295	3.38697822281355	-2.93465881534474	0.399964917459373	1.90208046882248	5.3899852233427	5.88457058221837	8.97174663925647	75	0	2
74	2.94500657509205	2.15362217958131	4.08450709469459	4.60994198513736	4.93613983130379	5.12190027426703	3.51119570683531	4.72081650661645	6.1796756848408	4.28845203463829	2.59898637453744	6.03119925184456	3.9595424815429	6.19977191212644	4.83978015209747	3.91818243234523	6.29438035899708	1.94036487995626	6.79084720130273	3.32711225092611	6.2585158184453	6.44809071482935	1.53628422072577	7.49268846974297	4.14575144084764	10.2715227046982	-2.32043857863926	-1.11107802326279	1.49248167656728	3.71745512103112	3.91139314716215	5.01393339652216	6.26340234542303	10.1283244797082	5.51713868648409	4.56190574959894	1.54339818496892	5.10653891191637	1.91426973500501	1.51868781447434	-3.38506555017136	1.7604746488756	9.175087256677	-3.3969480830934	4.94927841470166	3.15641629725794	79.75	0	2
75	3.71251221908149	4.2515785598852	1.17083066598901	7	6.28460572681931	1.88113627222658	4.6003241567592	7	1.56912363292495	1	1.47342571820925	1.75799230373953	2.49095824679458	1.73423270074507	2.39182006301326	4.00604071136006	3.97712528729071	1.67098528187027	3.14328999775233	1.26687022390889	1.16971360106932	2.69715806071359	3.40083937760851	0.407195247679488	4.86370372940079	1.88333712115291	2.6089009441859	5.04125364715179	-0.39547752049999	0.48383359690104	0.734716567283127	7.159803987814	4.02868375579659	2.00089966323104	5.57899159148788	3.81102818549748	1.3526376912957	10.2736109643127	4.25761532158148	1.04477199333796	3.69133349661429	13.0550443893476	2.91905001499493	-1.01727119060748	0.442980714572902	-2.7588503194503	74.5	0	2
76	4.63427948944152	1.70143832831867	1.71621717215226	3.32829494336277	3.31447494524216	1.70973632966208	5.98860130959048	5.56950233144917	4.90645494488055	2.83995097542269	4.90111478517184	1.13879912791183	1.27172849293065	1.7883493066047	7	6.39460362830893	5.80009641893476	2.5790413923677	2.95578005096629	1.15582639118353	3.79513008799404	3.88427327963735	1.16819290560065	3.89030615563591	0.964357020544625	11.1812711286766	-2.9830630215557	0.861332064867114	6.52593327290886	3.07030383107649	-1.36093036096609	2.29220667733743	-0.729934196541208	6.37805157003458	1.88231371647487	6.62462048206952	0.818461895030329	6.60478485191928	3.55669161935154	7.12658560919774	5.47014424622459	-0.401691001273786	-1.85290614433048	10.0229269891319	9.43824276349863	3.62366001716709	74.25	0	2
77	2.86814243824891	1	3.20389557834468	4.61694686579607	4.05880195764704	4.82585377493021	7	5.08035332794788	6.02787542158629	5.76534637645001	2.42425510992791	2.905290296315	5.34035129484209	1.31986348260401	2.76717906555822	6.45164816362093	3.37723461942537	2.06972028213054	2.114118015614	1	1.23540878975272	5.2299398225343	1.25709438125583	8.6554305751949	0.214791628437691	9.1868793651076	-1.77554354757498	-1.66716479422832	1.01993808964624	9.39096864289144	1.01442964183981	2.48881389437152	6.41188498637443	-1.02893685289346	5.68487930290693	7.13652502958783	0.840880339407293	2.93979778287712	1.3350557351553	5.10016037984375	0.663835045822285	2.40826416044228	-3.83739333201888	8.61886708210171	5.09798673363991	0.994157973671928	80	0	2
78	4.12852740727949	1.50276701499037	2.34009104612422	7	3.33209580593986	7	2.55600206276793	2.55198007650541	6.16110111829502	4.28633171633104	2.25296981925523	2.51500086516238	6.94572232785008	1.97606311487153	6.54364029714618	6.09982469803361	3.55837489974527	3.72784365545624	4.75855309357093	1	4.74300868875235	4.70141301714581	2.19634778221398	6.11330661032993	2.56887544466708	10.8085895852538	-0.63214134890815	4.40203085834509	5.72582010056504	5.84957802358935	5.4193774516577	9.4415592624768	4.36221339241788	2.33590848785695	4.44031302520636	10.1584290223324	-1.11953992217667	6.1830048760293	6.62657499798543	0.14926273953276	5.95613007714225	12.9858627248829	6.94164158205893	6.19439016798864	2.87022211626143	5.11903673653545	70.75	0	2
79	1	3.6287409158224	3.17193427076829	1.62346238781504	1.39210395021738	1	4.01374417949045	2.55602774807833	6.2646242190297	3.46439167134791	1.13919682892846	5.5529819447179	1.93308025086393	3.0509971032674	5.10373095227523	6.31243828824503	2.26773519953188	1.7451329186551	3.41191835411419	1	5.47296201470956	1.71363790588019	6.40773376452626	3.80017144451286	-5.56350906628268	0.0979986779169529	1.39245090497798	-2.3690626440504	3.43933372513413	2.2587479650586	4.86977348377978	5.22508577122376	0.30287180827489	10.2026810654998	7.16677677330183	4.3322418036941	1.19155349737614	-0.573823851019902	4.06447041374583	3.26105497624513	3.96324530201433	6.83348440082032	2.62827892748554	1.68435753081188	12.3776244187497	0.876355665307486	57.5	0	2
80	2.33667608240615	2.16307575204129	3.22323219313043	5.75469302847485	4.88529890974596	5.59044472244272	2.84174142845101	4.94235660521628	3.57480688246405	4.15601954140021	4.20272140638486	7	6.57703760637831	5.96280698508074	5.113388603579	3.12449804943326	4.81331986224553	3.59363800442262	7	4.90541698452186	4.0333444345303	5.85544153432274	4.13878547093907	-0.120613443181123	7.85250737569368	1.38093458028333	3.75618266931338	7.28708668365674	-1.06937854351748	-1.41928854764645	-1.22999150197198	7.38173809157178	5.20973974015512	-3.12840318340601	3.78053232410215	1.09139087787701	-0.531129548797986	5.12557365274852	3.65819267461179	9.30473165456354	2.63991823775874	17.4227142013642	6.3092208615731	2.50974836290962	7.69775824774715	-3.12994861947223	100.25	0	2
81	1.90068548238277	2.28313675047912	6.62709147620856	4.37272010429428	1.18925482486607	5.51445995044148	5.71658717481336	5.30518404712523	1.05648416071832	5.27304328209618	3.38627500346273	4.84752182977166	5.53190322942283	6.32600389292429	4.71368088430493	2.50657236193883	5.97767624048268	5.09858603430533	2.34815768106373	3.94565752847644	4.89928255170225	6.25384364796057	3.99002971156059	3.67380973295339	-1.73913279022837	5.94751981502622	-2.84131352122796	1.15962421496762	1.71171446418391	4.48370925095614	7.81315363273197	2.84169114448573	2.07264231888234	5.25946176748139	5.21435636752256	9.24137454635593	0.848056539555707	3.79251389393832	0.211640338890784	3.91275359962904	6.6112433305389	9.53502171819192	-3.56785124383747	11.8580772945615	5.2020392050468	5.14524313352392	90	0	2
82	3.19404807310092	1	2.63827918654001	7	3.63126114518098	6.97491880379478	2.13475060242546	3.6033764768932	1.40361607693901	3.82912093170969	2.30937043066763	1.07726057097597	6.07177302046549	1.59629029430111	5.9846695788065	2.12271798464156	5.25597121079599	3.33338916891081	5.11796896532056	5.06928564907597	3.32790584631889	3.57576489431144	3.24534202161954	6.58895714699946	3.3762257443474	10.2167048908131	-0.780486711356458	3.52908054862076	4.49470089018636	5.62293326402158	4.56044725057686	7.93140743324969	0.787252335484783	1.69382094410029	5.85009854892955	10.0951759049443	-0.854875764602122	0.645608429942713	2.79176416136711	-0.00278983607387739	6.89079606353142	13.8491905235682	4.99546860912011	-1.63924145784246	4.06425519692785	6.32244765315942	55.75	0	2
83	3.00976676881053	1.97788217236968	3.03568879393407	6.97686368736143	2.6865637159206	1	6.88306788617408	4.43842336223667	5.64213624465643	3.184463347246	4.40980853493263	4.50389789931725	1.3505997495939	5.58623661372611	6.81794220167587	2.80699675969481	4.90876690959336	6.46014399534478	6.35802153066745	2.46468113052585	3.98194463563793	5.85274435389872	2.12991832683043	6.43503056756364	-2.47290175291057	9.42006418566172	-6.48070458851859	-1.50073592618942	6.04977620957038	-1.20384981334679	4.37375853702201	6.09060915142344	3.62175672106325	7.17189159583719	3.80218876302118	4.26550858466368	1.48416169948563	-2.47597794958611	2.31550091226829	5.53829000824066	9.92795624391379	-8.43784691744971	-3.7213912336745	-3.5293494794777	7.76894666270524	5.59872724942874	71.5	0	2
84	4.53981528794428	3.09502980735554	1	1.85782217805255	3.72026087177442	3.65457765849216	4.43892862502001	1.09816249310038	5.84937961063334	3.96975120445475	2.67984028083263	3.49939640236782	1.94363141546343	3.30015596511012	2.15249250512075	3.1744744605253	5.24249595630011	3.35839553581769	5.12589166136346	1.47380236975679	1.41374340361273	6.35724301889814	3.74791795000149	3.13599520541377	0.686551836946223	11.095424057131	-2.59242869412887	0.887506866108323	6.11341850340936	5.2995077180888	-1.64467330058321	1.61920326013808	-0.0603875445768096	2.6275535101603	8.85712000098857	1.08784226321031	4.37686168012396	6.60007892437227	5.33787996247821	6.33151737657933	-0.755005839209005	0.0583446887576768	0.580527274834038	12.0939540926869	6.42588648179071	4.7474943604574	68.25	0	2
85	1	2.01869027868598	3.1818624964342	5.53469039813691	4.13277109019028	1	1.96129288439029	1.54221849954027	5.26658478820464	1.68288099439929	4.3428640457738	6.52086012977968	1.75873534480711	3.28734212718474	4.6452812130709	3.06931591492145	2.68122179732525	1.06349540028137	7	3.67435184266983	1.32156531261286	1	7	8.34852689260664	2.21495307411755	12.3550728347201	-0.118486678280752	-1.08109575356402	3.76735364190868	6.6725198129043	5.71547952139069	4.48973579593772	-2.42626639394411	6.03528583282424	4.89669234038104	5.8646028689044	1.96579240750279	-3.55430020405072	4.74285362692728	-0.221442862139645	3.83646623084176	13.1481525251389	3.2156437838983	2.84129414163206	2.12748127524947	7.97245780986718	74	0	2
86	4.15052458312929	1.89075718761	3.87268811551377	4.26448767208634	3.97831887054561	2.72431210467902	3.50978341514084	1.22694175107816	1	4.04240359891684	1.5708250825323	1.79965855461992	6.53787069774294	1.72329415441681	7	1	3.95103603457424	6.7396406026636	3.79862245172962	5.89570866903429	3.78465057492973	3.80324563032578	6.48827725870234	3.86593655506518	0.547700670991752	8.94312746347685	-1.2094523979923	0.208145306822586	4.70649264363166	2.85705390855305	7.93605575956071	-3.52411925047771	1.95727560280921	4.88673551245299	5.90345916143984	-0.422289547049356	-1.64555957544746	8.47360643863582	0.675750673511935	4.58106801451006	-1.28338741760031	1.29264161453609	3.20072609935184	-5.61534523761944	10.08379317872	3.46881186116228	66.75	0	2
87	1.03307642889565	2.15998754196598	3.62453978843607	3.87536991189539	3.09568909569786	3.32101351040652	3.38715097974992	2.97542508706836	5.18549432319783	2.66778730820759	4.58761328847967	2.87133921435231	5.04205623961896	4.4126760511148	1.19284386097078	3.2013313357173	5.44558246176212	3.32656576771669	6.44146361280323	2.32159771716222	4.38033510999727	5.06552501637383	3.5907458550452	8.01379606882383	1.58351049750762	12.7803877760521	0.147600543129894	-1.7082943397326	6.48843237523879	-2.6982007041549	-1.93587482421854	7.33464269752434	-0.641056382629502	12.0818585763384	2.18363131380332	13.1035523631474	8.53328231513087	5.5874879638016	0.987137976245596	-0.0978134896079029	5.33688050854495	5.65765061310541	1.6466925349623	11.4003411370917	0.7684865225259	4.24395921190807	89.5	0	2
88	1.91225364339385	1.79090493770749	5.66880357474152	3.87847868993084	3.35366098219776	6.49768683902898	5.01848963795095	5.19552076448459	6.23841916325913	2.13612517908896	6.65403793216313	3.7527026952515	4.0513872187561	6.22842146042797	6.2175605184379	5.95910420183571	4.0464201263885	5.63161928991692	7	2.37982244535302	5.90951267145109	5.37202037908339	1	6.05417865428059	-1.17112404021014	6.95108034289808	-1.66372965862959	-0.112195441877921	5.22997214399733	5.36729745759238	6.81690315318069	2.9423603927284	0.60850640787078	2.80671897273531	0.281927521206977	5.09144557239176	-0.196209683596834	-2.5529726558253	3.71801998837746	2.06744304392173	4.00821498798118	1.56993259110427	-0.0395993223667924	0.584620329144626	-0.115549322082047	0.581058864374862	86.25	0	2
89	2.93233529740433	2.39834235491039	1.6353000587845	5.21352898762083	6.35633767146159	2.77244045069163	5.98075627687981	2.76172370708135	1.10748900551017	2.18751597058738	5.11579373308443	3.88845830723801	6.60972890572513	4.08954097242906	4.78229566166042	1.53410452901785	1.61273370018448	1.07469166830382	6.80819606338011	2.50135176600148	1.49210685187438	3.56682244441045	1.37223868278435	-2.02782259854774	8.6172077999347	2.22703851608847	4.30266568162782	5.31677128455252	1.68785761820889	0.937068623551173	1.76540787358327	-0.117261423286728	4.36851060046307	6.07673570117401	1.96272601088727	3.26980974762403	10.3610452873644	7.9432155228522	0.303793691638006	5.18699575057959	-0.663307984086903	0.999023192648857	3.41292100795295	7.37094705878016	-1.94397580400577	8.55889397722222	66	0	2
90	2.17367316877804	2.34168421739179	2.21854610906792	5.22613469929179	3.10834106394891	1.72967557115234	5.90591127452237	2.29627541177445	1	4.3870784309332	1	4.89948541719538	7	6.50673756713557	4.51112370564245	7	3.70965022571139	4.15790840804193	6.93386801153028	1	1.57732009937353	1	7	4.50428843555902	-1.12850253682378	5.44045084366591	-1.2635553782268	1.78826396075426	3.62095386124666	3.82227909692686	-0.528187274824566	7.18731307745293	6.12435539029862	4.1744532211366	8.14576801668527	10.6930774054137	7.72917481783084	9.54551080456202	1.46206992670519	5.93704941946851	1.82300956289432	2.55311799717118	4.59269574694749	6.65667335925263	9.71790301848695	8.77043629559011	81.75	0	2
91	1.29324484269011	3.76077864597026	3.3448533544446	2.60458770737335	1.33082818035038	3.76201359523541	1.65879308213533	1.94200860279456	6.52601582234753	4.59177312876746	2.71094651262327	7	1.10937863186497	1.54942010332401	3.72385524233007	6.6653615604733	1.91584155722157	2.52734387159536	1	1.96978340515045	5.3644091396884	7	7	3.11083941441316	-4.28383694627147	-1.38866468401071	1.62146392012248	-2.95870592989283	-0.402661241072973	1.4361619321359	6.82939227322619	4.36575434234445	0.488242902617078	9.55445870157199	9.2584458161336	4.42225666193419	1.8546199191775	-0.469469289820721	3.79955651417813	3.23023183208752	4.12404567437665	11.1892026152233	1.09456688701786	1.44428264420441	12.5614558830657	0.935133912211245	67.5	0	2
92	4.00215769770954	6.09876296675392	6.12928740030693	6.67746293436018	3.31232048027544	4.08467623415917	3.71373885533727	1	5.84621707444462	1.57365903607156	3.55898395042199	4.82770775909978	2.0976701872618	6.68757472703474	3.0420315312867	3.51263358335745	2.06929589278988	3.86633646569181	5.32945603003565	4.80882910275562	5.14065812752228	1.66610230626594	4.93602957443344	-0.277135270372702	8.74379383043837	5.1526179912735	2.90945230209291	0.339628450721548	4.0834408230807	4.13431582340578	-0.368691635842713	-0.784419504767234	4.62213677084092	-3.13998100755863	3.48971828014274	7.29041038338979	-0.356367731007015	4.90685172048889	0.822537885115527	3.23004922162366	5.9801430944126	14.4946268801792	0.610333804131406	8.8797217888406	3.676342646913	2.87674168893283	86	1	2
93	1.8163647852997	5.4564964545625	4.10664853325948	2.70082596189816	4.7222699996814	6.00843578925858	7	1.6640851840618	5.44562436127535	6.09508185865683	3.01825202558525	5.1874037980959	3.8532879559837	5.3243882522157	4.75399680284652	5.64873326938665	6.05222997081944	5.95525746896863	5.42370065024142	1.14848328468377	5.61243929497653	1	1.45377532505924	-1.82037341175587	5.50338993382985	5.37456332945383	3.43848421504738	-0.28680263627824	2.13647614259151	6.08189068032086	3.07618673994073	8.68265864323847	-0.964067404363701	5.85764197399621	10.4070168862191	0.920042613706772	2.91045771731657	4.26751003266569	3.46531757087089	6.82526426728736	9.23981012964068	6.29787434625843	5.70294435653181	3.96707788633732	4.68390614062988	1.28319822024125	100.75	1	2
94	3.57291932676151	6.33030463702452	6.13051499264848	5.3050243834062	2.77424547697178	4.95576863760188	5.49350154171741	1	6.71045372119396	1.37870323795512	3.20311708167514	7	1.78620174125331	1.77156845477125	5.56635689438762	4.86869473259653	5.05086360592686	4.53724900921968	5.16405923793839	7	1.78768903258707	5.43264378596859	4.48618694273215	-2.09936211802962	7.13232511279026	4.03181441536737	3.64958017941458	2.45421949665064	2.49621317434061	2.37435086655302	7.01225114849905	1.11861520776563	4.14212481814652	0.700187516724723	3.06127305574047	0.622016027985407	4.13529736664002	4.54923735776883	4.71980393202915	5.80814843970752	0.740646056360514	-1.34263566085784	7.48829189147392	7.98224961769638	5.94804169422781	5.09654148645056	93.5	1	2
95	3.60805062227359	1.70614501992583	4.47156391679503	2.10625306237367	1.79867150027521	7	3.30376192092125	3.46430662674993	2.57415930270434	1.7981973057622	4.14957937815251	6.92162112365784	1.65900823805942	2.18386864123726	2.50238780877036	5.7918548873346	2.97385056093419	2.55892917380762	6.20822054912109	2.71119116687697	5.85208078704591	4.8475189738323	5.98688684577162	-7.28796333525808	0.500006802286666	6.52766416943411	8.64913729826027	-1.46607306128056	1.67295521766235	7.72556378882835	-0.546553622270142	8.2864034135688	3.70321746534633	7.57122100585387	2.93913719209357	5.24463762899437	-1.99487307395649	12.3072223849404	3.93179163974856	3.35771144319363	0.517331084762618	-0.144281068035812	0.347533080094699	8.61331830101945	3.89121324212545	4.06482903368099	97.25	1	2
96	1.64483969232546	2.90990012261069	4.46169567543332	2.03276954812215	4.53484997172786	2.88836003916099	3.87129618117413	1.30395909708793	1.46159145667701	4.82669905333531	1	5.37037239811831	5.47887263447354	3.26704953448883	5.12692177948404	2.23927648854125	4.14067150138516	2.73411266969038	6.28701739684326	4.55788641621327	4.83667277142989	5.79256049417804	2.93598766244017	0.430261721926148	10.074295561374	4.77552615418553	1.86332682519878	1.34440778254146	-1.41940619101249	0.113158214957686	5.39913549986357	6.77428662658427	5.84766402425187	5.45700374538046	3.09450567219975	1.71462528897543	-0.447142070204177	1.79519013439857	3.93726280112602	9.67807903841616	2.68061568778629	2.43775321786157	0.562452807022311	-4.58541943323253	8.02698638884812	4.34376597825735	94	1	2
97	1.07631925432646	3.82682933414928	4.32046483523772	1.48319582101328	4.22898439752148	2.84481131459756	4.71657370467721	3.50423843586158	5.17720112997988	4.83156134525382	1.75820334617338	4.59523581899786	4.23338382196072	1	5.87789419940319	6.68569096867126	5.63877689390947	3.33652170481678	1.74662020119615	5.3742844131213	4.96521285794235	2.59298776674341	6.41691564116563	-4.21346238034896	10.7266848062081	4.52292408285722	2.35734191203944	-2.73511392254049	2.64612343414974	1.90742928615654	-0.381077698078793	9.15565680853612	4.72162906261291	-0.667527841354637	1.58256123027654	4.89368459085593	4.07818441102915	6.39555066656504	4.97918353684121	3.74224268925946	-1.10618012831256	1.39083214435991	-1.81585098145292	6.9946647086781	4.28547086516267	11.5906079939984	99.75	1	2
98	2.47477231825214	2.22673155772409	5.78435912999826	3.02382837823862	2.3083241327188	5.04687868961362	3.41697973388906	5.27644589961369	5.90743363958786	6.50619087781142	1.53295032367664	6.65534055961649	1.28840586184349	7	4.57055173805588	4.46926863441954	6.34916366200587	4.13759122550457	6.82432335385584	3.87706780556639	5.62800930863532	4.52275788303093	4.41706124799602	-6.28951632431168	5.71739230905405	6.42091171195578	6.34899386042968	-3.58751117005592	0.87620011427994	3.31232470819556	1.53477121428987	4.91262809428055	4.93779141938282	-0.368618827015974	1.97434186920973	2.43895955780116	0.931538377519102	5.69455846805244	-0.166177841129645	2.32037413389204	-1.14965739774585	1.45743038172979	7.90980682676367	-3.83694938864154	4.68995141722674	2.70156321705744	110.5	1	2
99	2.44503075253118	1.45948712798507	6.10144278783057	2.56051050977428	2.42483944889168	4.22349741444335	4.6127302078349	4.40959035548096	5.75371105448925	1.75123984750148	3.36051810268288	2.79423110205709	3.77277961636751	3.65605408128908	2.41533683587247	4.96339835218219	3.10088627880227	5.19944525922323	6.35650158678665	5.84988953716025	2.67397761828335	2.30144597309153	5.06657821038812	-5.36365076400417	11.1157954478722	7.24678241815771	4.79356707294826	3.85064112299335	-2.83641323260338	4.32423835042013	3.1765385005212	1.05661608941499	2.03685663781103	7.58631562803927	-0.165576401738839	4.79754879376786	2.62480589896592	1.73724067027996	3.6197918169599	4.85630107167286	4.56626570542107	17.5063885859516	-4.70104035363288	8.34684888386705	6.79538755942051	2.71380066946105	80.25	1	2
100	5.29691608960598	2.99755125729172	6.40388052621099	3.70133210571065	1.31539808953533	3.7320468434683	1	3.43589573097263	4.67767925873162	1.91210889235662	3.93595606540089	6.84933428676612	6.44058943101192	1.36722444366941	7	3.37808141478404	5.44932580453819	6.45553527046673	6.74238289677156	1	3.35289168086259	4.8055069969244	5.84497970411582	-2.98929235889205	-1.91343238564998	2.04796853285293	2.90000721823049	-9.32933934883446	3.21546374638618	0.24096684139106	4.00910990648383	0.490138433110487	5.70480187099581	1.4542844955104	8.59194093710064	7.20451472990912	5.53492544494381	2.30290353895351	4.44664686854759	4.34292753033608	9.89527466278712	3.76956804194171	5.34837878206834	8.04779602039305	6.01295289807813	2.86585288758699	111	1	2
101	3.21460031268061	3.64297757897886	4.38035840469433	3.05570673150054	1.04699978379149	3.44369838417736	7	2.71724319735775	2.20714862788405	2.94470822100956	1	6.47652031115071	6.73108800686623	7	5.15412590905893	1.76456282348847	6.73898103192671	2.65678327087478	3.18238878761141	3.80832952965628	1	6.09801054718593	1	-6.86293916531076	6.54402496861193	7.19831482422451	9.66190357589882	-0.669852755461563	4.59239835335387	2.0518141326076	7.08547959359323	-1.82493267309202	4.83083157496625	7.92857886358707	4.28549332903244	8.95767144354042	5.40378953134919	-4.40444605477386	2.20804745798032	5.72398128251128	1.79030349490346	-1.574974566786	8.39224901976745	2.00094507026342	4.75775020002211	4.49431756300954	100.75	1	2
102	1.09285479173961	6.14544106150551	6.03835293638142	6.62179302668826	1.26902353158066	3.18882663816738	4.72639597605845	5.67852704406921	5.12934813756569	3.56176369203466	2.59981105283546	7	1	4.26954032745388	3.83024603470531	1.0955939730444	5.68134837885919	4.65030813439725	2.06745722543097	4.6281513347226	6.83901196810251	5.430317489479	1.30207711684975	0.0960779322583876	8.00913823276536	5.47341850431219	0.724075509712571	-1.18653953760004	0.645956540625797	6.82224605405814	5.37812637029662	2.41891326136649	3.41607277380414	5.09092932058558	2.02514496652979	4.32782005649779	-0.0304378898305582	2.9402349380371	4.16566095132321	3.83114014816395	4.43931787583551	0.0897928222412577	-5.1837370124343	10.6540921632195	-0.143795659589294	-0.054029525912893	84.5	1	2
103	1.01542781523306	6.78459372603652	3.91542556517494	1	1.10346085728583	4.24561612240479	5.26873180205359	3.74664654879962	1.96602155135149	5.02539145287252	1.89630000077486	5.03221962361007	1.21903243484042	1.44303026013603	6.91412293382997	2.23104170522371	6.27503566640026	2.37547119336544	2.66052207207393	6.05075637201943	5.43642511659802	4.61125921559652	3.0487142221974	-1.11366563413372	7.88525697764604	5.3680310054615	3.51565658725158	0.175412254720116	6.98213058017829	5.24370437667125	3.80146183842304	4.5908682414577	0.853193404432093	5.49076152042186	11.657208670652	0.0656973815199168	0.697140186046531	-4.0911676864653	6.27293648112071	5.83042349836977	2.20780379441543	-1.40552691752807	0.474615763402109	3.25355255817004	6.94801088289796	5.34094071429926	87.25	1	2
104	2.52028617666683	5.4097927211971	5.17457610121541	1	3.30265603409642	1.67945201855043	5.95145126604915	4.75693753428578	1.41304900450013	3.19249265024033	1.22652284247655	3.75425472140544	1	2.65590672641682	4.73521354213364	1.29483147829413	3.34830142555055	1.36998538887382	7	1	2.84674706756186	3.34279933630973	1.24816097242771	-0.0273486525977826	9.43062800439937	5.13892761800196	1.2646648782421	3.00714985433223	0.825265828654185	5.02139050214593	1.58981749263769	5.67856511536926	4.80092770812395	2.4381084277607	4.35036916775024	5.69445611976647	-1.19699003871346	7.27561555960149	3.70176324872945	4.68965554218461	4.42485844595876	-1.08772562346226	2.21101707785947	2.33991699160265	9.16591406010985	6.61254041261685	89	1	2
105	1.26102058395542	1.43166331701667	4.40038678509221	4.61736089737394	5.76601161987309	1.6734937666853	3.04924559743769	1.07267631685812	1.14463218034213	5.24973136281442	3.96028207147781	6.53489391540309	7	1.76221313253191	1.15184294975041	3.98641689813715	2.35965112899517	4.8532974729383	5.51308442987685	1.53983410855746	1.49946018009911	2.2144360805284	5.8490517295056	8.47147803661153	2.05842821360814	1.63853388899504	4.24995080209144	-2.03169877347623	4.83952210960481	0.111316332283564	-0.196479426280983	10.1082031404432	1.03175120805553	0.868050096406207	5.05841714823292	8.54813371771532	-1.55221521797983	0.228625696311563	5.4461004174529	5.36505305980729	5.23965966174786	2.20560159810311	4.72128430308686	4.34162193684847	2.50356368429887	6.30951818601987	82.75	1	2
106	1.58794690462826	1.38259855522377	6.40551487432906	1	4.43430084918111	6.51364854523141	3.59394869563238	3.05059882901237	1.88849796174023	3.57622496107894	1.70913884378114	6.26159497974362	3.81727008133365	2.33206049879298	2.1177802840491	1.41956087388892	5.53905875707207	3.19880403311025	6.9286345727122	1.1682108570116	1.61185988764121	5.46071039294351	6.01309256591568	-0.0295407360335297	9.76152169088867	5.40561852549328	2.1581656313368	-0.735202297388645	6.74690559925179	-0.504760410779201	3.04474901620719	4.77881405208256	-0.467077065323152	-3.64555318685718	3.3230760692472	5.6583283970241	1.54691026158786	0.794855832103029	4.25949052428151	4.01489172496684	-0.555161429562707	15.2242134979075	-2.43411166496661	6.54602915804192	3.7072924434365	4.35520735093343	89.5	1	2
107	3.71423884754617	6.02999338669384	1.64352491104166	1.95329300331224	2.09738601344882	1.16120119655338	5.48016883531109	2.87049208214068	6.25990664956484	2.14791643703431	6.34299980996585	7	5.43369665243883	5.41028643652017	5.85042131827814	1.79123094531962	4.71331003860899	4.91239309734665	5.51186492901902	1.71818373349165	5.57264138346591	1	3.6462704281163	1.85151118297887	1.08972321108069	-0.998541376177822	3.28540864323379	-1.74806585071142	5.00106140033275	-2.76486009923684	8.28528128370516	0.797086569657648	0.195415252998158	7.43192808062885	-0.269522374884935	11.068530853813	0.862427869555572	-1.95570241549177	4.19703581433313	2.63460340121719	6.94786874013519	-1.20778256736255	0.0546374533213573	7.80206568223633	0.25845465359351	6.75823699463578	90.25	1	2
108	4.73481329081212	5.58410893270019	1.5408022946772	1.91470724669694	2.08280722905802	1.76252800859087	5.43012225394787	4.97008793321089	1	3.41566005243644	2.2651762739035	6.69825028224826	4.10063796906055	4.47314979841816	6.0886920136184	3.10472607684873	4.7133825163947	1	6.66822889809708	3.01261335905043	5.71113906798716	5.28107180740306	1	1.03040719025695	1.83144752043638	-0.671501660076952	3.86727390571848	-2.07736584774314	3.47403252493935	-2.92911643305772	8.00781041117375	0.303360707288928	3.0623043543371	6.96075409172404	-0.201858864733737	10.1321143556125	2.16506675015856	-1.62659994992219	2.61366291540401	2.12733461379408	7.37748916382775	-0.665919399770561	5.64162877487203	8.74221570760867	0.212326031746405	6.96753969196594	88	1	2
109	1.52052522256154	6.65891677332317	5.18315599340219	2.02880054270461	1	3.91166616469746	5.03944358404555	4.75483210247866	5.94497790070252	4.98890194070153	1.60945704632803	4.93581003992671	1	1.73596360781736	1.8320888503952	3.18518099797487	4.92392987626955	2.35541960406488	1.62737916797917	6.28894146493463	5.62621202875728	1.5650667204392	1.49266571284964	-0.797790264291268	7.84742508951158	4.65667554311244	3.44314836032345	0.21458657833902	7.04745391796384	4.02457765639882	5.1203992481466	4.90608927210975	5.51276615823835	5.77342023354438	6.79037615686542	0.320574159617424	0.260301024971692	-3.66716634632559	5.79458020995121	6.68912132177169	3.99570137215724	-1.32692957401088	2.46114988226454	2.9015722557268	6.34950527365957	3.45478239527687	103.75	1	2
110	4.39331046648226	4.30473605635419	6.68825847682128	3.52489695932099	4.86171197876082	1.44722155285635	2.70520698637822	3.31670137770557	2.42969870522843	3.50824820425307	1	4.72637560966916	1.57656629131905	1.83452282524753	7	5.32345321226859	4.02274251012882	2.49215733072493	5.56768574944312	1.1550622612126	5.27015541708097	3.99325275709717	4.69427217055864	-2.61680627665134	1.93871573567488	3.69646880184902	4.78688239171637	0.726076793524055	8.47480288100893	4.74293000333556	4.54662081831859	8.89673903019532	9.47357950580633	2.26860363816569	3.34063202977988	5.99758973484368	0.621179393178689	-0.027589050762261	5.81910154310598	6.43348618514346	-0.145916832657463	-0.996440912073707	5.61101725868383	7.08348985398881	5.88673028681696	2.0009751738111	100.5	1	2
111	3.63244788138003	1.65664454463958	4.48267266992003	2.19075042021349	2.86635023374664	7	4.34418977149646	2.86519588199762	3.32738183867117	6.23147667457337	6.50104089894446	6.91023866654588	1.17539053510567	1.39203634764578	3.87159549452215	3.28247607545015	5.13536993235264	2.08294892280495	5.16113162614333	3.79392731967479	5.25683117032919	7	5.19540350822635	-7.09195636013968	0.77307330630903	6.68177652962242	8.79643153058356	-1.74472847382282	1.94812319027942	7.65970534894671	-1.1711730426151	-3.833060538584	4.17397248756212	6.43424184101966	3.47373298409488	4.91461998317371	-1.10511660439173	13.0359631173928	2.14977486530299	5.41585360726297	1.29771755262062	4.49369864706786	1.38988725442581	9.16747841458641	2.9201654692543	4.5152362124339	78.25	1	2
112	3.62244799589426	6.67755486907758	5.62045394046623	4.77571999345127	3.88213987443646	2.49924127768227	7	2.78011201653411	3.0380675400011	1.83609473125635	1.99909934264659	5.85453919498315	3.04888583037434	5.31493684955039	1.50339872912068	1.63424570430951	5.44054120790738	5.73764501329418	5.41486119082141	6.52315177726084	4.95078683764339	1.54689517589526	4.41871246071946	0.268095500007568	8.50622252613667	4.27416997148768	0.967793225559498	0.303028792117396	3.01280147209547	1.33009481387289	7.94392103965635	3.69345319578876	3.63816172875476	7.85014721406429	1.94553403340656	0.9154887746855	5.24935825326788	-0.285782054381462	3.24724922938299	3.88002023977969	2.44655595676278	0.916957031846198	6.89799146347843	7.04877664254702	2.36241678312226	5.1957062575588	84	1	2
113	4.77564307595874	2.69919646717794	5.65553008871897	2.1469784217854	2.43969627835129	6.2910403558337	2.21717201250719	4.35812127044175	6.67853321043056	3.36220836851941	3.19460411098318	1	5.07765934205379	2.32393290577391	6.13634799471099	4.20910923157297	5.20168683884326	3.00773190926088	3.3936121999675	6.52770132916382	2.764119138698	6.17103485959504	5.99436585592265	-7.13856797646716	3.03059693210565	5.47335049956882	5.86005467429072	-0.98136742798783	5.82568236773921	6.25954427815902	5.53868897756068	2.53177930857174	-3.97190304718769	9.57542767546547	2.66237944711449	9.5466671187863	4.93283619719138	5.30626206939023	4.20056421243196	2.19396639543311	1.5159462994726	-0.890597749060812	2.6939270177975	-0.378604308863125	1.68026381039847	5.70413185495491	94.75	1	2
114	1.18910909395515	1.4517368264675	5.07046386314756	5.72009400100169	6.50543060571449	2.45074273177951	5.31747048179272	1	3.34726805336521	3.5698144926939	1.44932270944472	2.95941328740513	2.09268268152685	5.25328219276996	6.30442619171271	4.34921032502086	6.07366936495351	4.13210040956603	6.10911411289964	5.4266162000975	3.95071813163883	6.33301922774668	5.1415821063547	7.94394495607073	1.12193968468761	2.50342327845245	4.96148467157509	-0.971281079955358	-0.781528433697106	2.56165531839816	5.57379409151189	6.90708692548077	4.75701871634601	-2.48527063402685	2.64189352982409	3.26749930905716	4.16013308794519	6.31917483843201	3.25321832440857	9.01953558903539	3.93957765187163	2.9930537248725	0.0175168675500623	7.11337058376478	10.9259438201993	-3.63220270063974	89.5	1	2
115	2.35788244491358	6.07998685151277	3.71071862234351	1	1	3.41859123848225	7	1.60501111547435	3.31381416930599	3.46119622846876	3.89488284572613	2.08974027546792	2.67211465308005	2.73984141130258	5.39423821935395	1.42136896543781	3.24983074730143	6.05319309371939	3.97315065304444	1	4.61105918613686	4.79976656328144	1.15613476433784	-1.10148202435139	3.55899983479995	4.87279762593007	2.36484989977913	-0.247509490446463	5.58294311748711	3.47388274757052	-0.125415480964491	7.6052149014477	4.6249031803473	-0.634561586036791	2.08108500262353	9.24011514810639	-1.77769125365182	6.06721059930983	4.40597434960628	6.62144229655041	3.79992117014447	-1.15129964586057	-0.579621286848145	4.43828637515144	8.82899705070075	3.49356305800819	83.25	1	2
116	3.53051749048889	6.32205238184529	5.34188287436879	5.63404502805285	3.86150414250352	2.76731445900334	6.08589598470885	1	5.68798390636907	5.73557633610165	3.00789764961194	5.39665930663502	6.88591900681505	6.27185578933379	3.84376448992717	1.60220318275386	5.43596717207526	4.33524310743713	6.65943946658429	4.36528782756622	3.72580644309936	1.72923995495739	1	0.422569322742588	9.1958325539674	5.6476880645961	3.86085671381714	-0.750406799487041	3.40234679709466	2.93424652408861	4.50456315434003	1.7631259547407	1.47285742357783	8.95232899234337	0.911583822940935	7.06562643764038	0.0440221956968602	4.07572398702084	0.506402113651433	2.7149827505912	-3.37254570673392	-3.48898964569741	4.9984525565118	8.24465123272818	3.72767016479504	-0.596191220733036	93	1	2
117	1.41701846141297	3.56212517626623	4.45101147395824	4.69326792785184	3.36291532548158	1.70021515148655	1	6.01005098485177	6.433467286094	5.83399501237822	4.5861868305972	5.71669153869734	3.66073274903664	1.18600059970687	6.57656278745932	1	6.26321661324162	5.28842837208302	2.93024956967785	6.5727345076264	1.65331559231179	6.539359652201	2.05630609616293	-6.74079002331136	5.31983754974471	8.50288199484839	7.82064438285992	-1.82812860189347	3.46101722066337	-5.0124981583685	3.73080465193799	3.15038706329713	3.39519756896232	-1.20602708030363	10.2377944854446	11.3533192266565	0.321524742751744	9.48445223157103	1.02425097383876	0.0536017616891783	-1.02978253230942	-1.56592200833982	2.55208397133287	1.29294305495148	7.74986582727391	2.06389388177405	74.75	1	2
118	1	3.76876182332272	5.68830240144368	2.49977939614799	5.88692687249947	1.48140063980456	1	2.99519823817341	4.01702136610206	2.99260335311657	5.12818840990214	5.73681798394453	1.25528719639779	2.89415653020156	4.47886471271166	2.86644826022319	5.87712148385567	4.15192007934217	3.49745397512362	2.84298658750277	2.18637177206601	2.10920839777767	4.21061237356699	0.342951502963638	4.28226572609017	-1.20845160054501	2.45704192686284	-6.71100199101366	-2.43088249334893	1.86705586905374	5.19202648631369	4.50016655786203	-0.822121480257156	2.1445990683765	7.03863226209644	2.8211210715713	0.282025248267408	1.58668241232394	6.04814694813439	6.35841020461436	5.93870090722583	8.5644701601964	3.12214809229649	-0.678169307644543	11.597737074972	2.53115344350378	76.5	1	2
119	1.73496230297872	7	6.60721339385723	7	1.17067899123426	4.41387073229247	4.55854207862853	3.48523528314007	4.40857802178191	2.53501187498657	2.03051870575005	7	4.02271851750667	6.09641674268598	2.93564142770924	1	5.73234923610947	5.89045267716465	2.42872683698515	1.05857126433261	6.02984569822651	5.38848827925257	1	1.08918286907174	6.27187497685427	4.06303736223468	2.46514895107733	-1.80845142271407	2.79205739118845	7.27728817818913	6.37248957713437	8.51356541229753	2.82955529017177	2.71964106625163	4.04332322751172	4.12445908706216	1.05843019373829	7.05944875365063	2.12581166374119	4.15064604236993	-3.17133798101605	2.5785508208231	3.78448710364822	-2.44101940606369	7.66652235534752	3.1574498677446	111.25	1	2
120	1.2247907739066	6.10558977594361	3.22626442073062	2.82804233951489	4.08218135938703	3.1285746924159	6.64793532235155	5.20984209129336	4.60639045306174	6.03358155838499	1.1165855444443	2.96472945845067	3.93971783356429	3.90884654330123	2.2590480806964	6.08841689112242	2.92708664348106	7	3.51815374474258	1	6.6553663339458	4.69403582268802	4.060782851295	-2.11430036551288	5.74019933477561	4.58470338263044	3.15512941354615	-0.600526895682139	0.739291913398638	8.76452621016258	3.8428620320572	2.54337038970675	6.3669003942434	-1.84304691711384	5.77531843005204	7.40161166727507	4.90969160343527	1.00392296222363	2.23607759487444	5.3255772036024	0.777796341290647	4.03224305081921	-4.44116707563659	5.55136480177754	4.57964932389571	1.89590321653052	83	1	2
121	2.77537379586042	5.91044201972575	4.66154465155601	1	1.55720829070814	3.9097202127731	1	1	5.39384557464763	4.66017961443976	4.92108773397659	5.64441651951552	4.30230608628284	2.55549924167765	5.48402088398846	2.52773569967125	4.04591741261291	5.47701155334169	1	3.73381243816377	2.59592453243977	6.24170614735934	4.24958168138901	-6.24911686564085	6.55436214323216	8.54473911506228	6.7671814271381	0.588906389320126	3.87936796084192	5.67689318633145	4.46926361024718	8.57414618807903	1.03371884619308	-0.483064061193781	8.95357824554652	3.71958331930177	0.391954972022883	1.54389578115707	-0.211311346075493	2.04815442655769	4.67954784766779	-0.441204346897739	9.27359360949637	2.52394969627487	0.152367664355877	7.73557663258735	94.75	1	2
122	1.34945822350638	1.82837165117235	3.01027556529779	2.60511076369489	2.31260444671974	3.88466641377662	4.35601891460008	2.72647157943051	1	1.60194480730989	2.63618083543391	7	6.90795157597635	3.94595955911354	2.08729792630414	2.33283781761732	4.48028682212467	6.62393225154203	5.00910886420144	6.07148909234376	3.27416279294139	6.89405815738798	1	-0.686438298222938	4.92569124808006	6.5180266399049	2.09881505576609	1.18981742691633	3.05043372956895	-0.110090896437932	5.60175489228809	7.92504413917123	4.59961075588589	1.74544781196898	3.81993068520675	0.75227703158553	0.375563442500282	1.21465523606489	3.68495165438376	4.95434149668738	3.224156637794	0.76891072800509	8.7808987109803	10.9646288850659	0.282068418363637	4.92923953502674	69.5	1	2
123	2.98803261091229	2.32097416466054	4.94771568094906	2.58651099633058	4.54177522339646	2.51601281732249	3.69437919953682	6.21768812181611	2.89204070046512	3.83158914941536	1.03209970583792	4.95084262973386	6.27513197889783	4.12205602562145	4.89462448360039	1.33266387382392	3.54776401629422	2.77350884319474	5.946768297261	5.42780743260278	6.82215773665576	6.03395689710073	2.67267859113487	-0.0851840584347772	10.12176911545	4.48042232911533	1.94200413488059	0.709816355594445	7.77519653271653	-1.00707079609693	-1.05692602676841	9.00443812095279	6.62018891424415	-1.02636143184233	4.75844432573198	1.90136363938206	0.532681999892434	5.76564921257555	2.31273816927067	8.39197188052562	3.15621614785944	2.19534213194918	0.221226400296011	2.53087325656699	7.24083286693303	-2.87251332344394	80.25	1	2
124	4.13012041611166	4.72135509299455	4.85143634058865	1	1	2.30568843925712	6.53189733174717	5.22108813189924	6.4000987563045	1	4.52627833443286	3.51361401153983	2.02914930845015	1.09915059212815	2.79214082018728	4.01216372652223	1.7211605598351	5.92084618014149	6.14288007873715	1.44140970044133	3.59154527784783	4.41048807936635	4.30437013432232	-5.82926472148419	4.24122787205769	8.09937701220884	8.91284451763317	-2.66169792699839	1.08193262603062	3.28897371792987	-0.0871211489888056	5.76146877044795	-2.89213902961421	0.869282792286142	10.2186272457461	5.3563122847989	0.700084551481018	-2.45659546181111	-3.68473775138956	2.59385243038878	4.51201274462193	10.8500173851785	6.48589002686597	5.29898467139923	8.78267612743975	1.81437612018086	104	1	2
125	1.03657173085509	2.19340884873779	4.86163484341382	4.50981534665767	4.50957354481616	4.93390897245928	4.0894086798715	2.8114979030332	4.89083475213285	4.2453436620693	2.85185384692929	5.22915644413654	1.98376096871142	7	6.49060391715584	6.22875930237135	2.7205920620964	5.18709047634282	5.31090250615894	1.68919587480161	5.6963195804839	1.47462294048952	1.99361723589943	10.5414717653306	1.95920892042701	0.660639713478385	6.03090379585283	-0.631663727106872	5.20213803791777	0.371978813029463	2.97882593277058	4.04459431419137	3.71067951358038	5.9910385902594	3.00339357343894	6.41825827206198	2.13264215343316	8.90549171254845	-0.320585345031882	3.00089922150734	2.65932684609674	0.527421403727499	-2.08704905900966	2.32331261595582	7.77654764555759	9.91000487935475	71.75	1	2
126	4.89834716010209	2.56179146504859	3.54616785407076	1.79541688322168	1.23378736206764	3.97516210614012	6.50322052012709	6.4993564293512	1.25021517537906	5.52905826022136	3.32323994501755	4.48909131209227	3.36917947068339	2.60394825381488	1.31713426321174	4.35445449173859	3.03272339491074	5.01934788589302	4.83363473276803	4.04567233064052	4.93605837420752	5.7509841346154	6.14807294922224	-0.807883535960355	4.16374470186247	2.71927017288728	6.23573348516424	-2.43062459979061	2.94916036128125	0.0921680802928197	5.71313585491132	1.45497444764722	4.99697618290659	-3.28579491768548	6.12945005515502	8.55554703180369	1.11896273008233	4.44906508019716	-0.666407627856564	1.0373936790797	0.293471023984654	3.03668054554886	-4.39148765284004	-3.48407252302425	7.93282669893806	-0.532162651588945	66.5	1	2
127	2.75013742502395	6.33465635400911	3.325959204897	2.10230076357307	1	6.5262207366599	1	7	7	1.12732473173731	1	5.95010780039811	1.37367555002072	2.88506393923359	7	1.54284072796993	2.69973241501585	4.11957683722784	2.8476064769161	1.7096417620882	1.42989957463117	6.39712716937012	2.95982870478005	-1.1305298346656	8.43906673885869	2.92097426476642	5.43079941527906	1.06735397799919	3.21843339157147	-5.28511361161475	3.62421105326506	5.99384056848105	0.712079046988059	-1.92347144972432	0.709457205812897	2.99561765048148	1.93712787375635	2.44306004176813	4.56167564121046	0.0417412148375014	-0.486312605065408	2.37136144397123	1.1266455006949	3.96371825766315	0.0504221972393097	1.56083848689356	64.25	1	2
128	5.16980747734522	1	2.22590573717989	1.69151409686373	2.0597974174416	1.6884712221449	7	3.59064112083821	1.04865274476616	1.46064418396191	1	6.36609493717261	1.06189174949595	3.83018107342354	2.52599374194403	2.90177637240826	6.72986829755974	4.68443824952258	6.92534637777807	3.53644450237006	6.90860221121363	1	4.5309314456347	-1.74036515580546	3.10140790158218	3.79764882928805	5.00307188854465	-3.15452950400518	5.92848241024035	7.84918022035308	-1.37454797646206	8.77584748760561	4.2725314431278	5.85211142858128	9.85565902375414	7.61367761197428	4.07516127549205	5.44690240188115	-3.70059229087075	-1.28904335317967	-2.2041875893077	13.240761070076	1.1164539474685	8.18274240881563	1.28649210182867	9.13055345533146	64	1	2
129	1	5.85261651570782	5.77810302665479	1.35567608766384	4.62342743186235	5.70039092315291	2.36796926735995	2.58187721765527	5.19418145524122	2.24214833896072	6.16760538058045	6.8751267529836	5.73813833203839	5.64584100760069	6.23756428293184	3.5580710605308	2.62071203845033	6.50060982859719	5.44562339898853	7	1.98736416846229	6.73366762401633	3.64610538881821	-3.66470123335535	4.62842863245358	4.09000639563768	2.7663870737758	-0.701752062564223	9.82097621020157	6.8688525754813	7.4558126621807	5.45517771625574	-0.33408661211037	5.60895830647177	2.07570230054042	4.51899190585997	9.17855232589881	7.04592229682516	4.16076965610134	-0.75898782519225	10.8633855227242	2.0398318998471	-4.30145654163756	7.16722903883146	3.86565467702533	11.2290097819578	72.75	1	2
130	1	6.30964339303574	5.07741834084081	1	5.66216878050259	7	2.63569512349217	5.81981346480355	5.30005325454415	1.73991747685583	1.87374923423062	7	4.41131256475405	5.58758332592349	5.25354256422568	3.63877083106859	1.21538915973218	6.80860600899313	6.29702039952569	1.13048658487603	2.51817245777681	2.69159950325628	3.39156586537989	-4.24721467250291	4.24106725749474	5.0911024686751	2.03132078962891	-0.561941164396295	5.15581846011843	7.36598683394058	1.30120509050405	0.307924254275346	-0.566732370230243	6.21614917581653	1.775169557189	9.83965112472959	9.39024618780197	0.781007102869016	-1.09598576423178	-0.36380788845801	8.15560996402972	5.49423790017463	-3.2821849132356	0.134734290457754	3.06536338000103	11.2892685769127	86.5	1	2
131	4.13150973698273	5.57210724051456	5.16871244897128	4.55983746486607	4.15130123867457	5.22279292649524	6.47627169695224	2.21308007187083	3.68137141163968	3.31548709132434	2.0380528329124	7	3.17251526944136	1.14337813698547	6.76333281346574	2.59584205715007	3.10304002983249	5.24063237548854	5.87654906091188	7	2.89568294528135	5.61345912562858	4.66693378540589	-0.36445415789279	8.83003725922109	3.25101606502079	1.75525496598376	1.28702145558387	3.19413188075228	2.44133361959798	7.72234864544398	3.74784048987443	-3.0276745665183	9.35482645408476	2.08990326181845	5.03254029016456	0.439314144028941	0.109452770279945	4.95710411713314	-1.24466319134459	3.2356009338063	0.942702610777206	5.52702402342265	6.93033958590319	7.42847268876925	5.98325243345412	81.25	1	2
132	1.60128697802538	5.65132794487562	5.07310452866798	1.57480653663435	3.93702752344968	1.28960575288963	6.09119392892329	2.83056517391808	1.29081379560725	3.49052964062221	4.13991521382055	3.61853567025728	6.51797486946539	1	5.26292051127786	1	3.12007613297813	6.20615953657883	4.14612328299247	3.23906442605958	5.15921845892683	5.67745641957746	2.24530481947452	-0.949999615555961	9.53907595616102	4.79461700192728	1.26736360794391	1.61849713605973	2.61848156177814	6.48053708470224	3.91876025084544	4.19985659894739	2.43114811570147	-0.362625980395189	2.64331199864882	2.90674414036359	-2.80960178591378	4.98796194258351	4.21826078989977	3.24492874015363	1.36718314028154	-8.13135373839761	-0.181519560941675	11.1843921828041	5.24065777656536	3.53064905480547	75	1	2
133	2.93355733059405	1.63456561816141	5.18798151492997	2.03842477115089	2.16228738240611	7	2.84202346783485	3.57168282796238	3.43322984307007	5.50602191149827	4.28021468349928	6.41465060029201	1.91722334606451	1.97308044380866	3.01362849015983	3.05368089935818	4.44805160197002	1.49756934787098	4.5037493831985	2.95942371824037	2.17225185794187	3.51441599135606	6.13437899997281	-8.62432494811013	0.819740364283306	6.29594733297128	8.60658692190136	-1.43222360302114	3.85717511414553	7.08209965106905	-0.651734313268607	-2.70318365092453	3.48183055480482	5.27008541460985	9.11095888788058	7.50558634491226	0.913563488408594	12.5746900624225	4.69362274405379	2.61803129989517	2.13495522418038	4.79913794228067	1.04565857024308	7.67658762800561	2.72417153017495	4.70008241187316	84.75	1	2
134	4.72186801173495	4.44737885066805	6.04540040736268	1.96891673983646	1	4.8235192082902	6.08892076383307	3.82394851856466	1	1.82122127215968	4.6098463485196	3.46971181742588	1.52082789327204	1	2.65703914179781	1.9521698005272	4.67972713778947	6.17148064962164	5.99945383550117	1.06522163453946	4.27844414302736	5.90678990257577	4.47692637328162	-7.36471600661891	4.70767765505622	8.28634028896964	8.11732264357605	-2.18385074558772	9.90628383288136	6.27064960646923	0.690212463202752	-1.19304380159057	-3.33837410478153	0.810140615818089	3.09011983482525	5.73022793075497	1.71550775005015	4.47702241048268	5.570987281676	-1.76975012643258	4.57004927248557	15.1643452733328	6.32825056334469	4.6614302415347	-0.498269773046614	1.90167803060544	92.5	1	2
135	1	3.85130807836869	6.76405179457124	2.76347539215738	3.0108934313317	6.05137310713432	3.40517423045794	5.2883478904961	5.35252259825821	3.26870857381467	6.22267997332431	1	6.89155400872998	4.48888224112902	2.86461804235279	6.47994302365472	3.78688603030499	4.26367655381031	6.21807476120276	1.32636305981971	2.13874647205553	6.32173344611854	6.23967469686373	2.4863881132242	8.16183305399036	5.24150682001679	0.61250249972171	1.3143984806759	-3.37775084682196	3.58247248441232	0.381557968672317	-1.2429668273952	4.98789177047172	7.92569474453805	9.52403682501985	3.34959454681564	1.50747660788447	-0.289171249008529	1.60286945526703	-0.48832688234551	3.67720756744417	-1.06595081266741	-1.68406894636285	5.9278599574608	0.0710704500708179	5.16636596916278	94.25	1	2
136	2.27543416437472	5.42245397389783	5.82905401979556	1.58756637824449	1.72997109048376	6.60074310000465	6.68190537299733	4.29619328251498	1	2.34504587762527	1.48342911000222	3.76860568027476	6.26186943108078	1	1	1.96350423770224	3.21361705392148	3.36520874420199	3.0474469502038	3.82238850219557	4.76277422927807	1.72653654514203	5.70626606343903	-2.9870935552863	8.7592243763371	5.60071031774628	2.96300806980056	-1.67585431485029	4.04255478967088	6.25482428036604	7.39456988834839	4.95342389877616	1.55256584608632	3.39639367634621	3.78918567465258	4.05545075922054	-1.33958628407503	6.99274520281881	1.30123506132898	0.901413893904537	4.9936007693373	14.8434274227567	-2.26809507987019	7.38320644090491	2.80772251191283	9.11603069274965	61	1	2
137	3.09119040832058	1.17882106631946	3.8997578256173	2.00616453251517	2.36207211180094	3.24289489967419	6.00845174870907	1.59066890199916	2.50434612507223	1	1	6.21791406100991	6.47688887378627	2.33124091283044	3.47047942660409	3.44959826393968	4.08113862707728	2.63798989503957	2.96664970139961	2.53501633920916	6.44180695288768	4.92003963063624	1.12918727016975	-9.27547439356616	1.30364316317723	6.48139124997584	8.1153082553198	-1.57310062981615	4.98471095701775	7.33806202967601	-0.1656038883337	1.59704263832027	2.87095822136718	9.0240797362184	4.45931902066103	6.7636156007492	1.58081118639248	-3.77276559329366	2.22587621360578	-0.17771034919761	2.0547449270474	1.94392656475987	1.16165393927833	8.92074569188527	3.30646578598221	7.26375479520135	78.75	1	2
138	1.96370318498624	7	3.4074776760296	2.40468137935287	1	1	6.08076516087374	2.12680139182082	3.28359421972549	5.32303441761526	4.98818953702044	4.93121238390962	1.97724036081956	5.46358823574332	7	3.29207549669332	4.10102668249954	4.95853363227319	7	2.23776486663235	5.76858505944993	7	7	-2.26342987550424	7.8018488725026	-0.329563657271652	0.793287363620911	1.05978207105192	-1.27450034943203	5.72219342050425	4.91506345720879	2.71674379499891	-4.26504222006968	1.98062041637429	4.37394189804267	4.41561937417184	7.61712821655645	12.660445990264	5.90966312029916	3.96389976431477	5.49554031640087	1.4205894407697	2.15083884701518	4.93185681376143	10.2084611493382	-0.458579797255743	81.5	1	2
139	4.72834510736816	6.26905571737863	4.88948115320357	3.15345494036957	3.66275130597933	1	1.52966730537445	2.05377870158297	4.54120635816171	4.04234267942844	4.6623293430149	4.18112912453213	1	4.24207554950817	1	3.25242352648338	2.48662019621001	3.43674660278581	2.79425369291334	1	4.53180836299622	2.99677339633629	1.08198226392653	-1.3817995135064	12.7956541970972	6.62422326994379	0.330808828020539	0.219428174044444	5.03857755159552	2.16233611004747	1.87176582699579	2.21463718691457	1.84406950386082	3.35180476895476	6.3391626232689	9.63826085814238	6.66400623910493	5.04394842488639	4.68197286718982	5.21695634389966	4.0442977623392	1.77685766195542	-7.00631862318732	6.03077765205751	10.9382553960244	5.93470259515355	61.25	1	2
140	2.13532171849716	3.17163471747047	6.70273356009808	2.92205161665525	2.06603460927027	1.43577295410423	6.67597043148398	2.46142153187897	5.12107019376084	4.74415723484525	2.80613222384212	4.15009504697073	1.9972784707186	1.00365874870687	4.24708659158271	4.54068088921999	6.21694073482186	6.93616501808961	2.30455659559059	4.29638925608676	1.92516247161815	1.21006265221852	3.15502403087031	-4.70122347671262	4.53417894238106	6.23573407624405	6.54382996669143	-2.77613622251686	2.1910783465639	7.10161485302631	1.01052391952828	6.68580426429979	6.81301287773693	7.54012972756015	6.63041663857954	1.82568688249222	6.1364862263152	9.0212840226669	1.91143093976794	-0.766324144582236	1.41911588957791	0.369961715186815	5.17880092368318	5.49423562849759	4.53532707074803	3.76318063676058	88	1	2
141	1.35427451666408	4.63778527780053	4.16507469772757	2.45938128664735	4.9551787980418	2.63756533383843	6.76756263621292	4.24437730782038	1.79162008209044	3.20623096776545	1.16231674189844	2.05537012784409	7	2.06868071756195	5.39434154647276	2.24916592976221	3.12500627043579	3.87152070156294	3.87885384792035	3.03797836668234	2.02795864752105	3.39593156184362	2.11469041437916	-1.41688288044445	10.4046638078958	5.82606615907298	2.13002991862773	2.96325146138924	2.77935304303298	7.18575545436896	7.17650219782292	4.00823037578902	-0.855926066919694	-0.233990055986922	6.12030913682589	9.09047140871375	0.102501578054741	-0.121759788695092	2.68913200997694	3.8107029081553	-0.292583360062028	-8.75162982723408	0.112283026896046	-4.30995961426286	10.1956282336895	2.90035211333519	71.75	1	2
142	2.39417757704056	5.91030594485981	3.99648506827278	1.0957264508684	2.2273917196853	4.85097012009811	1.01913572924212	3.37580956303836	4.43795743617498	4.5920572493868	4.14433624776805	7	5.05381664584519	2.30664739374012	5.28012305190114	6.39176715339952	3.62796694222588	6.57770825470822	3.31361807726395	4.32955074660604	3.15802062520473	6.51887534298331	2.94239365079203	-7.1605198884755	7.32431190094986	8.63174835841132	5.51828357516054	0.139840016214392	4.68230344133295	0.147819278986028	5.27031250747743	3.96994464303885	0.948509245668829	-0.592684525933486	8.68750329051784	7.53581935905605	0.780619912402081	1.36079991542639	0.655847956403807	3.60112307393524	3.58478409491662	1.81306644522273	9.18835995096686	3.01072215276475	0.792967566779549	7.98425323336257	78.5	1	2
143	1.46817252679108	4.22861444702253	5.68313574908458	5.07676970046515	2.31557757481763	3.86606749846019	1	1.7372851540307	3.52851246462067	3.72645981700074	7	2.85532147410635	1.27978897302555	1	6.51015731002512	1.29537596892438	6.31036876806701	5.22060633826387	6.09213595689238	7	1.13310654061916	6.94701381880745	5.4025527693162	-6.74097592913957	4.28910054341645	7.12772820629802	8.98928697674166	-1.18108709607141	6.33343969415518	-0.0269872684083663	2.47855369698231	3.62155792502035	-0.930729640923238	3.90217877876303	11.4024141949219	6.91049927177508	-1.15952681620744	5.1928341357233	-1.18375588721557	-3.24268666917994	3.80364708914042	-0.0273429702515277	2.50034423894862	1.53354034199642	4.89252097398386	5.59486786475412	80.25	1	2
144	3.96570973201797	6.93992196038451	6.69142073103189	7	4.55868376294027	6.96273100674167	4.12476228832112	5.62514503955313	4.90492224582278	4.68636721079536	2.94428524420393	1.26856075060235	3.73328913076787	6.34799955174887	6.00206650690422	2.97965004242964	2.48246115517714	3.05821723619253	4.80043655075251	1.00134170940491	1.03925717231667	3.42135432554346	2.14033551287034	-1.07095791146702	8.39306405779337	3.66311555488475	3.70826063152138	-0.452869714251185	2.33483504697901	5.38209521571314	3.62318942979036	0.982094147016101	1.47540638361942	11.6056227478786	4.82860120341517	7.72081020995761	8.97951253931725	6.27439066043751	6.48628902186326	8.85783597672585	-3.36413221938704	13.7865751099233	4.3347025794453	1.72182785719735	5.78468709100931	1.47229310346927	74	1	2
145	2.44124425598952	3.57331242721156	6.22559999509942	1.45993081040224	5.0218332178133	7	7	2.56330352749917	6.71925111822251	1	2.29530300827556	5.27542542403765	3.97037451728783	2.85548743948251	5.93245818387706	4.28862185290142	2.82446790290773	3.68750489266447	3.41772470331446	1.08412272190372	3.65905503724835	3.11991824767204	3.29982350652733	-0.777782132635822	8.68838573667985	4.81906425905384	3.45573964891585	-0.910836493739385	4.32596987730937	1.34988229679544	2.51420283540512	1.86828774921902	8.31830169735764	14.0318343035919	8.83821212510953	9.38924944176911	3.61970863694793	8.69513525937561	3.16504693290369	4.53437141199856	4.30707204362823	0.436013429731059	2.32345560188067	3.99356720976062	9.65404643366086	6.0975762767368	77.75	1	2
146	1	7	5.28785263658415	2.39640984372818	1	1.54895243078678	1	3.96997248957712	4.82744565415366	1.79983644926221	4.56660631980291	2.75368462005344	5.13339429697695	4.03825700680356	2.1133764728413	2.91080666195349	2.81325542587492	2.9230611865034	6.58050225672883	1.7571034668007	6.52727092108913	4.68877767610962	5.67005364978902	-2.18184647874403	7.89968338652424	1.03692220230076	-1.88533949300654	0.363558308717075	3.43675997317479	2.74752037014659	6.2493452574607	-0.384795850027459	0.577697066762306	-3.23679939811853	4.71998638499391	6.08688690111084	-0.180660046617801	3.97469870972811	4.78512435028073	-0.236020017708682	7.31314544689325	1.96761594299449	6.43412686848973	10.2369297980768	4.8167803654692	12.5108186852384	71.5	1	2
147	5.22919415322474	2.12755420117271	1.70874114768785	3.19839119794573	1	1	6.48580499761296	1.59572931578003	4.27301663590959	2.4056811888676	1	3.16766517464462	5.0490794999321	1.38013559950902	3.9123710298496	2.70979231496515	2.26844515527119	4.96930306823771	4.69334798920932	1.72962564957118	3.66989196007094	7	4.41947187552917	-1.64365297781368	2.65416236480109	3.36192947708237	5.4139438380887	-2.86054653986032	0.174866638612544	5.15717084843506	-2.18182893521182	4.0529655594826	3.17865864150512	3.30743368812344	4.65020876686443	2.0177556749683	3.30324211229121	-2.62789040870901	3.31334214245871	5.99156496482971	4.44405396113814	3.30529270748402	8.3769740684769	9.76904860840027	6.5098925526186	4.36621645751541	79.25	1	2
148	5.49202999506005	4.33273536683508	5.74036268419822	3.93359476475122	4.8756026970066	6.97811493173354	6.13947689431702	4.37743115268083	3.10486306980539	4.09289515391122	4.14159861355894	4.45967350164528	1.85627425212813	1	4.85036023163113	4.74992429377344	6.45946161256783	4.95497547139791	5.98079024839739	3.6068989032572	5.10815159392896	4.08553137885947	4.25065828463658	-2.61611583931253	2.84422987260643	4.88915905495409	5.23830309001976	2.04686683849929	0.355416091856308	0.028342037511824	4.18339760671964	10.0797630521677	9.08254711504149	2.59923028892204	4.08083881742823	0.660679194148295	4.3446426596218	0.342444968238254	2.53844537055141	0.697946235841329	5.51123452494808	2.27109240844007	3.27754218891467	4.66226169503461	9.48825556443741	3.16475415259836	75	1	2
149	2.72584780308563	4.93777247862294	7	1.35435876435748	4.18380323755888	5.04324301396486	7	1.7750626602577	7	2.33763643201399	6.42626858812329	5.35896339649774	1	3.29757471215577	4.96598567774368	4.45931256232303	3.39820446343211	3.67615536197102	6.27890948832349	1	5.39520451339272	3.59279356792276	3.15924557055939	-1.55023306199832	9.60840922451778	4.63734741257357	3.06445252351985	-0.148396410552832	4.12282566377302	2.73576237501281	1.60282789542431	6.18641303977367	2.52409661313544	0.0851591113386647	-0.134748723977187	9.70024212925658	7.81769667646357	8.49075316385796	0.240068611797444	1.327571930112	3.42862192959305	7.12241334144046	2.2182315927489	7.73134993707786	9.44523774059924	6.46268373909916	76.75	1	2
150	4.92708457662408	2.06144042491722	2.72797487634365	1	1	1	5.81515174918134	5.50817109241003	1	4.85253508119388	3.06306419418015	3.87406041111146	5.7932276256681	3.67587650378461	2.99992346369178	5.22584870948155	6.73254678713368	1.77790435583899	5.20227851860452	5.57046299909829	6.10465211929783	5.99165407613571	2.35022865193875	-0.237593137869607	3.02357700404393	2.69320665755989	6.08132566576452	-2.87857431982058	4.55126061479264	2.57123512267171	4.78012675580152	2.77148734432628	4.05180738499647	6.63312688938606	5.34124307011895	8.17822343485017	1.84927259966788	2.9681856913643	-0.548865284646297	5.15687706924967	0.130179465684191	-1.27821579231956	-3.4171361235353	-4.15618211743213	8.61667210658985	2.90864724739432	54.5	1	2
151	1.84416711206408	4.86784932103708	6.11025131092524	3.85366943263657	2.6279591594963	6.41835542324295	1.2272033071773	4.36444866494599	3.34064211596227	6.96902456119955	1	7	1	3.59049209148864	7	3.0347636120895	4.92842899665779	5.40562836058993	5.28940782722932	1.04357458225369	5.44075372131836	6.39023811742391	5.98316610439203	-6.13099149340603	5.10012178947337	5.83883949619795	8.48514030173662	-0.0138707312343011	4.06887838899916	5.80600301884638	3.28570347439009	2.54120165121159	2.51444354518377	-5.85531471564554	8.49750866624603	2.59956015672776	2.05575319710097	5.27397316478759	6.63581053922175	5.83378915805445	-3.47997955610827	-0.0466427109839698	-1.43160262255972	-1.98285333734097	10.5166516704197	2.68963913188761	74.25	1	2
152	3.46771883117898	7	5.54591100063181	5.60616490629207	3.49880113252318	3.47544640490039	5.88423477370228	1	6.20115953673087	3.25622986862477	2.59349723321791	7	4.4903949462245	1.29439424743782	1.57500812276053	1.68332071160143	5.0796840007827	4.2869547627488	4.35621853371549	1.22663562702784	1.1409601670715	1.26147842013882	3.58326776275381	-1.88396342524373	6.70121576183087	5.02363887126499	3.55039646751037	2.64094349587968	1.14082013277373	3.30857676067511	7.04764523091809	0.871614896701492	-1.08531809529583	0.106631721650095	2.63066579896702	1.23315409992982	2.62804321799211	-1.46189628460837	2.77446866726636	7.14718074715895	3.70805491952482	-1.65110928060555	1.49963876607142	8.50479942947429	4.79063567831853	5.35335103773467	87	1	2
153	1	4.58130264997754	7	3.11227807310308	1.96143173666521	4.71776920096461	3.60984580220105	6.5933890520141	5.30439460880041	2.68484878964494	5.34041116237785	1.35928367964912	6.41116404964828	4.70159439946893	5.71912377766584	6.4292469630215	4.28156744580012	4.55470038775928	2.15548186725693	1.49884494224239	1.91944015105256	7	3.06630423370156	1.98337982409852	8.91731045689122	5.60655482320642	0.505774542306784	1.90953863426055	-3.15056999590523	4.68395141644344	6.94825785539379	-1.09856856036379	5.41232725370728	7.09971835013013	1.70461493770066	13.8219228253802	5.36424220728226	9.81799993068444	2.58257032611116	0.447219311978332	1.71770634369012	-0.665915518928662	1.79148007317264	6.52987868748223	1.71500550885686	3.78679957403107	58.75	1	2
154	1.63067734077864	3.5475262928589	4.68600447715047	4.0097471633743	1	1.17583054189374	3.16904872591567	3.58687545725027	1.10498920880445	1.2566119479161	1	5.66656706867595	6.05615164546007	2.75432910852566	2.79523721482119	2.44099269718837	5.84204049545691	4.31032451288804	3.50575605720018	1	1.87095701271518	3.18886264174344	3.95924241444669	-0.446465531519736	10.1606045808242	6.57549378315503	3.41356192075683	-1.19093812370454	0.0903867752842538	-2.11997874959782	1.30641565933738	4.24536710300928	4.5132376665302	-1.60211542187208	1.82145020194153	6.95283239548068	-0.0425469808830366	9.03565571787343	-0.502582681689059	2.86558985000562	6.30917379591935	0.221586756593372	-1.80371646603831	11.1373930195901	7.694132578223	3.24719527009743	85.5	1	2
155	2.17690480140476	4.2473711928903	4.57231460607917	4.27913707554587	1.29590021375747	2.83328530674352	2.67687639655712	3.02569849491083	1.05444811846508	1.72520541855648	1.29300716482537	5.78531859253232	4.9812377141459	2.5961630908925	2.88211239349687	2.68222763913728	5.98191263490689	6.08022803208017	4.61842909024384	6.63020992578698	1.40453129731063	4.43670679111473	4.46871765670564	-0.69705765239333	9.77390543240096	7.41090272640004	3.85132138206119	-2.27815695996318	5.1593299222819	-2.13489871479173	-0.871572418403704	5.42168116505403	3.38507736989863	6.71626262907839	2.93516311858803	7.27642315295573	-0.695194202178306	8.61799103360054	-3.2177616408634	1.93075706575652	5.99220467132501	-0.651284951739138	-4.17886178588046	-3.98500162454293	7.28543681971579	2.43969671611672	102.25	1	2
156	1.90824326633585	5.66338458211994	7	1.85605577304793	6.58296985488644	1	6.46673860974628	2.53495062124607	5.15766901474907	4.41147714991604	1	7	5.16942484122054	3.7448438545507	7	2.71906861964189	4.89005413514189	3.60414309574421	4.74845937245409	6.45013604666246	3.68424822142817	1.42607774917907	6.54782513756092	-0.798266435337488	4.93711447659539	-1.52409316485513	2.49764262129696	-6.38836180052699	4.62582632737205	2.23414671823928	2.53944364430581	2.80716305715761	2.27962213496188	-0.0364531887432941	5.13521794908775	3.40380824730834	-0.89624546166624	1.53002067966996	5.22343670920582	4.00281291242172	3.40862488129475	16.8008459230157	2.56797883586513	3.19223095978064	7.64470716262705	3.48573269911334	66	1	2
157	2.08927067714174	2.56884654514332	3.70133998768175	4.6264395151093	5.45384542708522	1.41153621865218	5.02732511407006	2.69682253048578	1.19744320511498	4.04238458151774	3.90772863283932	3.53441240281599	1.84430598420327	2.69530458557739	3.38430524263774	2.77076597215587	5.14936394631359	4.48314862084138	4.4604389063294	1	2.42850146540047	1.70906814202088	6.44971276097452	8.98972033603543	0.895422222771785	0.720329386205191	4.09094968056929	-1.90258581123954	4.85050139435203	3.12220349441069	-0.53902034036185	9.69748873329922	6.76341301542857	-0.320976900851968	9.83829370084912	2.82401913635712	2.59657133132651	0.871487887362088	5.61953302938051	5.78599780278509	0.174466907338962	12.810006000979	4.8154170668255	3.42098189411457	11.2939703159893	8.75974137260305	78.75	1	2
158	4.13823115429257	3.35313166055668	7	1.49267315962277	3.78201328550382	1.74829012714071	4.25877026032412	1.26619644501633	7	1	4.1343301725248	4.40179367963535	2.71221292580637	3.07180840833578	4.17305696815028	1.54679522279977	5.14729250894653	2.23795334299998	5.57531908733099	2.12216396812007	1.5373466034877	7	1	-1.15261315413735	3.43403668210749	3.40724333144409	1.45933020870558	1.75924919283559	8.65516883150402	3.28477802066205	1.78795089435233	3.03890979959877	1.35512384916965	5.35456107189322	9.43730839701572	6.30371591728465	-1.81334847519827	6.5786342431728	3.67839734510278	3.76673871968048	11.063465700032	14.3323119239387	-2.81269992813602	7.38322905901984	8.48829761822351	2.47880311945905	62.5	1	2
159	1.6185522248431	1	2.59476418299982	1.0166408467255	6.4941217531439	5.30731048775379	6.73525173193869	1	6.54480486841135	1.02797484581169	2.69435667007709	1	1	7	4.63675843591312	2.60403768714444	1.49989414858768	2.17305088877967	2.63300054746485	2.57438111054422	1.69582525229301	5.85869307770209	4.90410571114279	-1.04110652539218	7.30688426213305	4.32338560033115	4.05157006423265	-0.695467741037181	1.84441037948561	2.23749012585223	7.86454044563486	-1.21243354426917	-0.27777409596955	7.98150442118753	7.15829048959458	1.46863708188856	7.28327230674628	3.96282125419866	5.54868108020397	-1.47691076510791	-2.8931169465089	-1.68339726905467	-0.0655702603195771	11.797258059102	7.38778451414164	3.0334663126631	68.25	1	2
160	4.18669543619552	3.49259874370036	5.95513403504823	1.17459711793638	1.30791539013223	2.70811825549993	4.14483651746303	1	1.74239034598206	2.73675096599966	1.485531895205	1.33886246545557	1.81270551171268	1.75700118552049	7	1	2.87951564001973	7	4.91089954625451	6.24894103006254	3.20952088919372	5.03091989385341	4.60221023984683	-6.99388157506673	3.57256946303241	7.12908064871369	7.36714981799761	-1.29935912445992	5.11356506546677	2.59595454821789	8.4431623205424	1.00968253599407	6.82047879166927	3.73712545875713	5.86668628952574	0.443688021535165	-1.39179571929913	7.77523052638394	0.755793065812315	4.6793596519744	-0.859351137140133	13.0183150890706	3.28021658342657	-1.01400560462021	10.3855892436629	7.68990358667407	74	1	2
161	1.11012557717976	1.11527046502436	4.23837112923934	6.27961289042786	5.92768723179386	2.49153053145559	6.58036656029746	1.1551685358712	1.97297783473535	5.66413634430878	2.33107194200201	5.97483441082786	1.86046091042226	6.67258485537626	1	4.78772752383827	6.61715523686204	3.91058428654595	2.685211526124	1.49948963497031	2.33013203855405	5.34109421479484	1.4305044545551	9.28031145494103	2.38246125018958	1.54584479157897	4.6764779073115	-0.991915828452254	-0.636778515432572	3.22929558120338	3.20241549556804	5.11316331824583	2.78862547791161	-2.5168471222792	5.64312901778299	5.15201767227912	3.75264242952246	3.66231994838734	5.12533274232675	9.1379562913625	5.86233856322939	3.6134370479257	-0.308187155508777	9.8034896718769	6.98507717571945	-2.65065686282107	72.75	1	2
162	1.95220203788522	4.68841005711771	4.83318629981241	3.0024881805643	1.6427979036877	6.9792758679533	6.97031547306183	7	2.94128966695388	5.24659638814537	1	6.34129900748683	1.65917245997817	6.50244265985672	3.01990199090737	2.87962363364289	6.53062919490815	2.26343825000854	2.89054642660046	4.1148320638099	1.65176684865689	7	1.0945450010058	-6.48809677642788	5.96298802627534	6.88528286515512	8.45530499925252	-0.0776540804463176	5.57659683222801	2.78200421079378	1.45937788249886	-2.36473763549273	5.00647927545765	-1.51680838075075	8.4698771081329	2.99601614213945	5.73123912860242	6.35377314976414	2.7168896944265	5.16181717509287	2.45961265778284	13.8214924384899	7.64904253476987	-2.58477826588236	9.45669364533452	4.18735823437342	82.5	1	2
163	2.31986468781828	2.6595454243216	4.99573527108971	3.02852731967825	4.10393855749432	4.43006838307043	6.39040169599145	1	1.2646767527438	4.43278658318955	5.51663825989468	6.29792380356048	1	1.2161929382164	4.81366736700462	1.81280180957269	6.10103021761353	2.76342731662988	2.66556705061405	4.21355248742592	1.68551767139261	2.99913220928153	2.52456535596379	-1.37495880885522	4.63544801697289	1.56882788604593	0.948708174065442	-3.82738335610316	7.21812279392326	-0.538801364653599	2.2354097046264	6.91395151160642	3.29202566758465	6.17098906955181	6.46887625176867	8.25353907938215	0.483718342365397	7.99014413702224	1.93863639843579	4.17756109061571	4.29842256444114	-0.558789489480906	4.28143734121136	11.3794169893915	6.69861200865502	5.86104986534649	79.25	1	2
164	1.37322028692253	2.29812632489249	4.55906870026009	4.33095569343121	5.77033946826388	1.68008011236496	4.65813386589022	2.68005004759256	1.06148643969116	4.19684869117662	3.60474455108427	3.47665101492103	6.02881431275153	2.70655603469521	1.39131775830814	3.29978879084006	3.45822422449793	3.12915140612244	5.44969950956313	2.24077856494732	5.43284034657125	4.78409362712983	5.90852893678324	9.24897819306424	1.28485149072946	1.72267376515995	4.04747683834042	-2.29935878210692	4.72981726856588	-0.413749638977386	0.305755216918404	5.67717185048092	6.74827291451119	-0.187913392445473	9.16420662511777	2.00710868575721	3.2166423269016	11.4254189297761	3.06657569897485	4.73477133262775	0.327306981525748	1.84399963132375	-1.68732254355512	4.83813601036666	10.6046034242195	5.3548729299971	56	1	2
165	2.13729998675567	4.90853185648585	4.29773347600717	1	1.66890239003348	3.48280016858666	1	1.47095481444371	4.10361912481607	4.33741041836292	4.87757991020817	7	3.5569671476778	2.38252271596311	4.5155426698871	6.36975511857389	2.8096672771228	6.81966987677166	2.59103830417235	4.40857717492635	2.8461976989476	5.9736249188117	2.7922136033714	-6.54432938900538	6.86642093697678	7.92826057405698	7.08628846523437	0.385306999407594	4.31402094832993	0.330027336770618	7.13200534201047	7.79299190513276	1.39239538234492	-1.84082815667484	8.48105381952162	2.54243006440503	-0.485389740195755	1.57432088014056	0.838079825244733	3.67535033402768	3.52620528505092	0.360631546676661	8.8940157943715	7.12759047417686	10.4921372064228	6.22798462282474	70.75	1	2
166	3.30810507374521	6.35062736189299	5.73833291215885	7	3.18120518943132	3.80716097105476	2.5120145819807	2.28452993104763	7	6.40786732451932	2.55111780683329	4.47160773462922	1.96331188318326	1.59097605954577	5.86442371110728	3.45784585408372	5.65359191503879	3.51663212637294	5.63638542621083	2.43545533851862	4.7353320943377	1.71596771688654	2.93334466762052	0.474011803471719	7.64549111162543	5.99951668560511	3.02518202194646	0.380220060337251	4.67592409670389	-0.213755287845497	8.16847931168844	2.12192238038341	5.02594438300871	9.95955357081827	7.53680356525494	8.172576014808	2.80476967479566	-4.93814736260963	3.34675480811132	6.97395529457627	-0.198241951357412	-2.00280237834487	-4.26986291701359	1.76618301102032	4.19625318931518	4.97684241445022	61.5	1	2
167	3.8820245958568	6.27817371479158	5.2363985036956	7	3.41092116863514	4.92037050024896	2.29076138633993	1	5.94060728073242	1	4.89717147294918	5.17738368682615	1.92228792144888	1	5.72228104953212	3.98908012122772	1.57022076466408	3.1816143012965	7	3.08540889611496	3.64374853711702	7	1.44296725076346	0.678895708824401	7.63607655842101	5.06106193540117	3.22013442891103	0.569651792163697	4.26740054225711	4.28928004717749	8.07401506211077	1.25761891708983	-1.3743757776766	10.2301867734453	8.52274355988831	5.87460833464216	3.04752194868325	-5.20009149385267	6.84183243683681	7.58140846930083	-0.798607049979498	3.83219719823289	-4.83148904732336	-0.472139080739678	9.5296100502604	4.51060505023928	71.25	1	2
168	1.21659844045229	1.74638246508795	3.83289742985279	2.36774842927595	3.16464315555908	1.04002369148598	1	2.92222294633864	2.96891135897855	1.81785000614648	6.34089808036341	4.03590105258823	6.8602275730753	1.44211318829813	4.86607047058185	1.50626842077249	5.16955763561349	2.72139124956349	6.97022507068258	4.89243852170677	2.13318878682704	7	3.2519759171034	-1.31603010155121	2.67791614645666	1.31392308979902	2.24975731880416	-2.83511958710229	-0.752402796180167	0.199210445023521	2.47001644700172	6.25258920890634	9.96236524420171	-1.96880331590902	5.83190834265766	11.8872832826309	-1.08957544909184	-0.0899555755122168	4.51888664317811	2.56259658357285	5.76197325345635	12.9884571950487	-7.65851067088911	1.33732633880257	4.60809765581021	7.31165583925713	66	1	2
169	1.91949150881057	1.01626810803152	5.22963583356165	4.95390257050938	7	1.90053649441274	5.05122375474334	2.47827998741592	7	6.35414618191305	3.11219456993586	6.83139764027055	1.7588389348979	1.24907919083845	5.10991621671189	2.46751380108114	4.28827110977319	4.73301681405119	2.01817454019893	1.72967447194876	6.62007132882917	6.55117651123268	6.21252801990844	8.97817286555278	1.59561627191774	1.92388773008177	6.25966097448903	-1.41795072959629	9.63387656325345	2.82383747085577	4.79923043856159	4.15237573010317	6.36370518831208	-0.559494619115337	5.33561935136572	2.03577316604316	-0.457494147701481	9.46635815694407	4.70150635496261	7.50667758889651	3.86579630526049	5.43020017516305	5.60950264142088	9.0013630563321	5.05598229918533	6.04916253543517	77.75	1	2
170	3.15225381882401	5.75976603445032	3.2384264759134	2.27473605081163	1	6.13059967197077	6.7990729951619	5.41634504591181	4.78577387534436	4.11309706896082	3.03076106715687	2.18151749633497	4.33994768300831	1.72159846759311	3.01009351284213	1.77681395170097	2.38232941734846	7	2.03251219110221	2.18223539868852	3.77317164929438	6.37153237520257	1	-1.93223347276105	6.16184108841712	3.82636360021478	3.33169050969203	-0.424151771847585	-1.06066513880008	3.78590914128081	5.26073795341915	-0.884767664976898	5.94035510959651	3.32975018719314	3.53926942130408	8.65812466435302	1.60561712251606	6.99905387200643	3.6633228569245	0.274909239666994	3.6648065462387	3.32957429668634	8.7045273531223	-3.15966360341976	1.5084317802522	0.77699555424962	71.5	1	2
171	1	2.717329653357	5.25776518257181	3.84620443692733	2.69343759952743	1.9197607403985	1.15604369084458	4.8517119261583	2.07546659748064	5.42908182486647	3.34114112303671	5.77378962650173	1.97961618384491	6.98408967462327	2.62734858931098	2.9998250362777	7	4.72326683494148	4.07993605179607	1.13950980205831	5.42021171636723	2.59102538502158	1.58304117316587	-6.6390915179491	5.66057136353331	7.67131670014721	8.02459445362922	-1.80581464952995	3.61103875079826	-4.16751119496855	4.01255715556741	3.75733929651983	2.04866569485912	-1.03716502658633	11.1727418634351	11.8335342477122	0.556439642299293	9.61596150644653	5.07624508963665	6.26574363938626	1.10049755340035	-2.50569368169268	-3.41787595105723	2.09292474170915	7.08149778916718	5.00801604479246	80.25	1	2
172	3.1373903037484	6.41584148225043	7	6.68749830471834	4.87121894384072	3.43256196264007	3.32541995660957	1.91996438072787	1.57185959657683	4.64221900840559	1.90437909301303	3.96756841291576	5.04530743874165	6.82271291858462	2.39415096659303	3.4026228294002	2.67941004029267	2.772028585616	4.72067316081136	2.07921891920268	1.6873183267096	7	1.46642307595525	-0.253568952004823	9.46859621981953	3.88955366491764	4.59340156356281	0.759762416326267	4.80323352101386	6.66217063750954	0.528271519204401	2.36638555008457	8.73729260701067	6.70940976670233	4.68803586835151	2.56078579482923	9.07803978402701	1.36121551105374	6.39986821510716	7.34448513713144	-3.42377054907183	2.26287954952457	4.15226126813838	2.6559331361921	5.9356431369895	0.635153210861374	58	1	2
173	1	2.93030637755795	3.99132506388452	5.37983469531285	4.80103770280207	6.52999024353796	3.01999682746384	3.25151495223146	4.64006024614192	4.81969342023819	3.53967784691849	5.58301803099589	2.7287898377087	2.28500092784675	6.22340305159949	3.66307583484676	2.90243517937755	2.26293135967797	5.19084455890955	4.60546219245353	3.00364527447583	7	2.29139518971507	9.82146894677928	2.06812501241556	0.858519234173543	6.3126408677506	-1.04872227048034	7.23849451775015	0.335466765486427	-0.644502342484604	-1.78993351715604	3.96194357891205	5.48716117006621	2.64098246223132	5.88347373739078	-0.166144537463858	1.19597476489002	0.228648858346109	3.05036411125409	3.25113216993973	1.29140751985196	6.21691902734413	7.44215445295065	8.22854955220228	9.74603729421905	66.75	1	2
174	2.2711841480191	4.85371344095722	4.02096243117789	2.96593089788098	1	6.09603671124972	6.7923555975125	5.79446933083059	4.12786244447097	5.51304605950965	2.84796247198921	6.31241148766916	6.07035156207192	2.47663878152227	6.80727973886504	6.41227433075168	3.26334364783962	7	1.26284531292906	2.23107402919304	2.93794614330678	6.48019959300864	1	-0.0528159652672098	5.396148042944	4.05060209683007	2.5765787576652	0.2248382586324	-0.650790118621155	2.07026595414446	-0.651303896170966	-0.503967140834054	7.30616717934532	7.17645641318443	3.46610227118284	7.54931373871529	0.454757181202161	6.65754469527415	3.40204250325661	0.0704484357647551	3.85765760047563	5.91214278351958	9.35190698867146	10.1775385068077	2.57985312830542	3.26640089495831	68.5	1	2
175	3.88767971930642	7	6.91471909878	5.91463028588881	4.07581196250748	7	4.19527900843253	2.81563969395387	2.07836512952223	3.48355073014751	2.00806941936776	1	5.28855882043904	7	6.62612134067105	6.88865541800092	6.13990788390821	1.9738346397335	7	2.22085552073905	2.876094706583	3.38052759497789	4.38588747019358	-0.0946173549199929	7.25059761585884	3.35579772162101	2.5324559358421	0.23425937974535	3.80597046078326	-0.118756618409692	-1.23327768921567	8.57101365177334	4.01453362157459	1.79249970662455	5.85833356490147	10.4108141490636	0.0532684845998672	5.48244607508595	2.22828636175326	0.222839276715694	5.78901523538945	13.401134779623	6.99540729883204	-2.89929149498748	4.26872711274244	7.10899087716199	81.25	1	2
176	3.43157142240499	1.88699899136203	6.1627293252571	1.86901404092683	1	4.15853248274071	4.90270721574644	4.32742854642966	5.49849051481913	1.15445828721579	2.30195035803596	4.24373080104664	3.51804554471013	3.09732768645507	2.75886213870624	6.05002518903374	1.95373080336153	3.42471959304427	5.96934946281564	5.30293792919312	2.0875407764138	6.93526541623899	5.33951274104231	-5.60570598026137	9.48926187075353	6.97243930131099	4.46388482366165	3.71257084936556	-2.87599866308127	7.02458933570518	3.15132364805565	4.80733968053827	1.8528050741363	5.78418616859593	2.63947684541437	3.30104650707099	1.83569552891398	4.037099373277	2.62370632057124	4.09901429498059	4.24359857939651	16.9066706617601	-4.37317675596135	9.04029784403119	5.85077525195453	11.7516245642109	59	1	2
177	1.19976724704818	3.13001334245563	5.60614047304193	3.28416190927921	1	4.57871150831105	6.74480829457338	3.6427885391482	1.36996512132268	1.73008021284726	1	5.01361989443166	4.20756258847809	2.52028096511686	2.42559531955714	1.72724694092138	6.21043230569686	6.00530103369716	4.86712897772059	1	1.52485244514183	6.41157504885183	4.15714047091699	-0.254542900672252	8.96345203353791	6.98448849021093	3.66796549731957	-1.9581782499726	0.749360392347075	8.04849147067774	2.07912854048337	5.27577269040079	5.76406883939323	6.26431497889437	1.74880748149893	7.70659006144007	0.135283195032365	9.4675799039668	-2.58943775317226	4.02840564863627	1.48484560512909	-0.399866445717416	-1.26167209185951	-4.70340453253946	7.54403999359756	7.19253058516406	76.75	1	2
178	3.91618039910791	6.34711326873158	7	7	4.85490422986564	6.22927593993489	3.82963974827806	1.97644492003479	5.16585283632238	3.2342435118417	1.18676869103432	1	6.3953631573773	1	5.9549542005144	2.5461152403711	3.3669611534258	3.65360077375158	7	1.91206296626914	2.41084257164814	3.40330404833324	3.3017840512091	-0.129948303955943	7.40831468940183	3.17634288557744	3.078207686448	0.348273644200868	5.90470029880993	-0.0862298491911175	5.5026164712139	9.41049526638271	3.86268484526032	1.45318715223267	3.36018048380201	10.5442262181996	-1.72450501148927	4.58475174995267	2.87570693273763	0.909600009091592	7.45724382963976	12.9349663252371	4.30656590408083	7.67148902457636	4.26586484712738	5.0434238975539	56.5	1	2
179	2.14112056702994	1	5.058261600822	5.38766983713553	6.45891514542041	5.90347573523494	4.56107458470487	2.19253844606469	1.31449297957395	2.07213884083806	1.6835400841744	7	2.55947860579088	1	5.08841392964723	2.21204058298434	3.30064640982708	5.34881584723093	2.54484743422098	2.04185261859122	5.53121589271953	7	5.852698556101	8.70616124441589	3.08608417374178	1.58861565817099	5.64111316994506	-1.13178207875454	8.90036391173514	3.56944458593398	5.24311884421709	2.48046381280291	-5.07632073560487	-0.833685056859199	5.219074648161	-0.817368582929577	-1.09541377271322	10.2422115355349	6.20296756867957	6.70643774071031	3.41072813850689	5.17227276153695	6.51530867320577	-3.76025707563828	4.29846768886856	2.58255431703735	64.25	1	2
180	1.56693245364763	1.5325988137112	5.61179474926415	5.47469118549841	7	1.22544795521458	1	2.87855624802157	7	1.1196267101981	5.63210981935354	7	1.61635094769118	5.66921648065992	4.39138053492745	5.51812803433424	3.20060318509355	2.72321282447872	2.53248103633178	6.68165902138815	6.45775325439649	7	6.7502283060074	9.15154774533919	1.58072112412606	0.90657830276171	5.43285866584251	-2.39410817356549	0.883164209413529	-0.251914315658757	5.91180772581949	3.97477552607987	-4.94608565667986	-0.710412764314207	10.0492786790694	1.3120169808993	0.431276472486931	6.13674479795822	3.31530710109393	7.14027578215946	1.65283921093144	-1.08591520570956	6.59037646701185	9.95541004566513	3.66078217067722	3.26635921128968	74	1	2
181	2.51764104429447	4.87148869559562	4.63042965261508	1.80500695614656	1	6.31226379072267	6.7014731397356	1.93307234796596	4.20574521575033	4.88234575919564	4.55917153306579	6.69461918074094	5.6477358937041	3.0772767260948	2.91651825444096	1.38950529725688	2.81216064022238	6.98096189365713	1.68419155747316	1.42130298671391	3.11069527623631	7	1	-0.243340459171876	5.11250338871284	3.18678906705978	2.95173352931131	0.102283319754735	7.92546488435005	2.55517050662955	-0.0678343872642212	4.06397036679332	6.65612861507377	3.75239052811492	9.2388322514543	6.87325533707846	-1.91278914039465	8.53908165331277	2.3494048572169	-0.718851291617386	4.44274677926233	3.63492342808276	8.75704378892816	-3.00650684766571	1.04932902305483	1.6101108608404	72.75	1	2
182	3.32014240054958	4.34010664502905	7	5.53590005304425	2.26857709068959	3.68421784281217	6.95662426150716	5.14515647871728	5.04189047748312	4.12821931257442	1.3430839317222	4.84653747375586	1	4.43294732861916	6.6291051138809	4.3489282259235	5.4492746803676	4.36978925995228	5.61273234503206	4.48486747005735	5.45190020198245	6.60136074531725	5.91477713831895	-6.96642111097094	4.00314075260877	6.90706147969061	8.49725755035383	-0.566128464402927	5.7578444921074	0.00569991925541874	4.93824907839949	-1.42998877412545	7.13572809636347	-4.80453530612646	8.28649879156756	2.28520231855288	0.681322744394709	8.81341467567449	-0.80260077686115	5.32213407100074	-2.482763705026	13.4349799650765	-1.59105591241261	-0.14836937952767	5.27042194042039	11.2729192783857	77.5	1	2
[truncated: 5 more columns]
