# Supplementary material for: How Are Mate Preferences Linked with Actual Mate Selection? Tests of Mate Preference Integration Algorithms Using Computer Simulations and Actual Mating Couples
Source: PLoS One. 2016 Jun 8;11(6):e0156078. doi: 10.1371/journal.pone.0156078 (PMC4898694; doi:10.1371/journal.pone.0156078)
Supplement: S1 Data — Newlywed couple and agent-based model data analyzed in Study 2. (ZIP) [file pone.0156078.s001.zip › S9/Aspiration Model Data/Aspiration Couple Population 01162016 005003.csv]

	trait1	trait2	trait3	trait4	trait5	trait6	trait7	trait8	trait9	trait10	trait11	trait12	trait13	trait14	trait15	trait16	trait17	trait18	trait19	trait20	trait21	trait22	trait23	preference1	preference2	preference3	preference4	preference5	preference6	preference7	preference8	preference9	preference10	preference11	preference12	preference13	preference14	preference15	preference16	preference17	preference18	preference19	preference20	preference21	preference22	preference23	fitpoints	sex	algorithm
1	5.45773671184968	3.26561775752074	1.81264608908466	4.31041990795971	6.76987959781347	2.71086299246528	1	3.18056881967306	7	1.83184299372733	2.25761181455238	1.27882666364109	6.55135612765656	1.14756082896983	1.14366525625614	4.31787242562752	2.01885632445352	6.11240770962659	5.59150284872079	5.1919184135735	1	2.80711790148093	4.71955101719574	7.37962037550829	-3.22653025448256	2.3580016779204	-4.06904407177571	4.30256011992341	6.95643827881832	0.0539915945207661	5.33266261903725	0.865110072433314	-0.127790463430478	3.72893740827792	5.07934626763584	8.24903238911174	2.47637384125403	1.17442425485623	-2.35114332945455	6.55919516240066	9.24088173150013	8.20718415519928	6.27163047076149	3.31197016419716	1.50530831828367	8.14455212505049	98	0	2
2	4.5661002597737	1.80008455399337	3.09879089085779	1	3.82632260194191	5.24490161665571	4.32157293640329	6.69982932974875	3.23179815577477	2.69762295980718	5.49249095618299	6.55682110267616	7	2.39673717881509	4.63525731685404	1.89085919265566	1.90017768847477	4.36375071110861	3.23935621412147	1	3.52202920105132	3.26932240688881	2.84854332604069	6.05205717732328	-1.31119998679546	6.10127956112161	-2.05853786135685	3.1549325629111	-0.102942509031308	1.53678489616085	3.19061695009117	-1.11684888772729	4.53534598234801	1.56752149290047	4.14736997128268	10.4448332900252	4.4459723535232	5.6788941646376	4.89804616440802	2.01922029485649	2.22475028970855	9.95646672393819	-0.152366151812873	6.38570601593972	5.28671627058086	1.86070907239332	117.75	0	2
3	2.96655026298315	3.69555111359093	2.66664506268453	6.37328096103071	6.7424858846729	5.92715359620173	1.17385297581316	6.9053006096672	1.33309592171673	7	2.55164609695363	7	4.26792361445833	6.96888218103016	1.69376811998832	1.22396611798893	3.26323486533249	6.40874107133198	1.61243177066912	4.98595630380084	2.06353209288104	1	1.84857755528702	9.19497608769095	0.567740849189349	4.76187651086718	-2.18847668141978	2.77800685758474	-0.292330588985414	-2.32135398103754	4.14654271023776	5.3189812888537	0.712107174437224	6.51512721647892	-0.761983078597581	3.0643056856457	-1.4626268105866	2.33808496723221	-0.0960579879577887	-1.70636737619654	8.87329838445292	3.07441163682593	6.28473061032322	6.45036412618239	2.7344717525047	-0.209388401289989	103.5	0	2
4	5.57094990441886	4.39316691900204	3.039627368731	2.1623271757003	1	4.51361659641701	4.53549368515565	4.58350907550173	4.15212353530841	5.21780240085356	1	3.90417379295025	2.43457467916439	1.02285891620603	4.27131005400112	3.69333146032176	6.27727699638889	5.71365564124355	4.97822179982253	3.16776443127554	5.52649958741158	4.90408120018088	2.1073687812336	1.67866381520662	-0.226300972867899	2.95182085108468	-0.710719031963343	4.25255478795353	-2.25541151243306	-1.07856844468397	4.7126074731115	4.76162874764883	3.58167281949088	3.51365084505092	3.02163455745809	5.55432034292395	1.58595045428692	2.06046962378181	-2.54939321927697	-1.91088634362065	0.205392521484514	3.18291178499565	6.51910385024655	7.66165922407157	9.42540086704234	7.89690384595617	77.25	0	2
5	2.4105488434829	1.98743215678227	3.86666779711571	4.34533880540937	1	3.92074577427661	4.76662409837257	2.8582241481347	5.05007479189411	6.2468767711886	3.73439525736317	2.82012791602561	2.62097321691345	6.24340927176446	6.39791571127834	1.35564306303256	2.54790952101661	4.61412310343954	5.34698001043449	1.57817555825543	1.79741792640145	2.2721017218173	4.80380749690093	5.4159598899214	-1.45695246026041	7.97204210030575	0.615423532498451	1.99377571579788	3.25972510193973	8.64620745960437	7.67815699247902	-1.05372766632763	0.272185282203921	5.32214329504848	0.204220458315569	4.42144358642211	3.09192350335963	11.1294617634176	-1.859679236699	6.30771302448333	4.43384059385793	5.71875076274053	7.99356520432211	5.35785719994121	4.28577293290669	2.39280674531456	67	0	2
6	4.01656079917101	1.5117091241237	1.79005357074129	4.5737034745816	3.07789718082521	1	5.25103056701164	3.51767280092165	4.50474407922543	1.47795348393923	4.01622351515201	3.56722624973297	2.86850778368605	7	1.63218935830066	6.24361796493352	2.46706497228293	5.02203045961617	5.27287293513098	4.49353776660596	3.48799593834841	4.98370733903659	6.13375031735722	5.01112150533422	-7.89676830227762	12.7463637169063	-0.17613217518959	7.31300284188161	4.81723682678608	9.31217414211791	2.60540365455746	1.70710516009859	-0.343954022643701	4.10509961689767	4.42899050938428	6.8970682275446	0.89524995403391	4.07139577097123	-0.18460322794687	5.57309290617207	8.61610395886302	5.23568473438415	5.3238142518898	4.1211486325459	-0.395898818005999	5.24200746902699	73.75	0	2
7	1.62294767753906	2.91971428099915	2.69120076769822	6.78682242025426	3.70619499177307	1.42116941043152	2.66891223806867	6.87794312781745	4.49129030072903	4.11815060784986	1.33163706865647	2.4418248918382	7	1.27319576804458	7	7	4.46941276084169	6.53897058066318	4.03504105588269	4.27875058516946	3.73032004143279	4.8824023109837	2.77909898873477	4.29555893371315	-4.82547262353175	5.41721256695038	-0.0692954362887282	1.46520279424259	3.89022576569035	0.397491237529206	3.97607397739802	4.76627726220042	4.47901283534429	2.03677610256687	12.1417210320929	2.12597753701841	2.85536467262633	3.35766868490345	-0.923181907282169	-0.765110926443404	11.5836872266191	5.63554731009049	4.60081470483896	-3.0564812338252	8.41234706558882	0.34463104381853	82.5	0	2
8	1.39974594430772	2.3828275820063	2.39830682527235	5.59259643825725	5.49642591535179	5.35899255482965	2.95871295630749	4.02545201866965	6.2931370352597	1	4.9517412510521	6.53246857117057	5.5229983891135	4.20026953307748	1.45108079003718	4.28646722221866	6.56286675161689	3.72112559878607	4.93889604410849	2.87487935098658	7	1.98807219476732	2.08033998479684	7.51300190699678	-1.40348726654479	0.861195457117751	2.33730595241703	1.79984292300952	8.66060208346619	6.54269503718344	2.92625078936344	7.72737658163516	1.57029147833014	1.67527344219645	6.96419268057643	2.5913723856938	1.26750253813695	4.23124605921279	-1.46594691187453	7.18575259355072	4.31271074117843	3.73955497947727	6.29036981270542	3.41969764441416	7.41841418132314	3.95796265070502	97.25	0	2
9	5.70393992756781	4.33168160194901	1.91516592498531	6.89518432494973	7	1	1.8079463957055	7	2.17171709126853	1.75623854653161	5.41750608052817	3.66952328579029	1	5.7140454771126	6.62055453105573	2.58986430259217	3.24926714070042	6.14970011289568	4.80774432155535	5.41165088359402	3.93426368584027	1	1	8.28069174910298	-2.63394924443412	4.17383692986461	-3.70078293185518	5.49984930418395	8.14811673665914	-1.65753669675192	4.65197967703117	-1.46236744428274	1.02420425861363	2.93252405157606	7.20849968409725	3.67683448239518	1.40779479751348	2.71044284772286	-1.04222154539982	-2.08673654050652	6.88990956766562	-3.30539454627124	6.47433984531037	8.15272349088622	-0.301919712684381	4.18874233503682	90	0	2
10	6.66237003811137	1.80067346375797	5.1396105143678	5.3356387124302	3.14707071460092	2.28433714560994	3.43689192157497	6.10041572688185	3.187801090338	1.22541330978193	3.37611852419466	7	1.5221789164516	1.55730513712939	5.1933712781113	2.51523141625858	3.33702364154824	6.3242882627187	4.30504331856849	6.39417647440999	4.0563784592093	4.65785185486913	4.58749257865931	7.0691562296203	-2.78308740935075	4.44595963757946	1.19920904004347	-0.469308057071021	-2.05227697752798	9.53436984396047	1.3142504365014	-3.49505311513307	-2.91653549395597	5.04879883190977	3.73250197181526	10.7856838631261	2.70875691458163	0.890657944020796	-4.77531430861362	4.03975547894738	5.42266348232317	4.275070166352	11.2691795102421	2.0555558438137	1.91588923772611	2.18138759716421	97.75	0	2
11	3.48042943517522	3.78895722309755	3.97676069003827	5.25102967384872	7	1.21500934153994	4.27756302900054	7	5.67346983577781	4.37578904674012	3.17171767950357	6.25365513247209	4.19978479743663	3.06564953659557	2.47704407546974	1.91178733498993	4.83376556400582	5.61674735655515	4.81218773867501	4.80126958226597	3.31215130823807	3.76326977540973	4.78865390242962	6.56110819831916	-1.35422151364944	4.96874743020197	-6.07841494708431	5.02202056401452	-1.29536798391167	1.6699244036795	6.73722518035549	-0.486789604857643	0.211539546550603	4.20966668582863	4.34697391445889	4.27944193788268	9.29879751150542	3.51517776192739	-4.84134120369248	5.10755034554967	0.327717133881415	8.32949706774659	4.12105952373992	1.32196744623588	1.41366991701092	3.90450354591508	78.5	0	2
12	1.59432597832859	2.12534125734135	1.63342150796196	5.18371061282225	2.01509566732574	6.00013978402596	1	7	6.26340717971769	7	2.85463607366607	6.18804505134107	5.95930246745264	2.71023891454938	2.91267530869773	3.94438826637483	6.27972232529489	2.31570013006844	3.45558926289969	5.50363621595695	4.43531480293903	2.34346432650832	2.01599121534411	6.15533827431787	-1.40227200993377	7.77326888475697	0.778308435723516	0.586797297718874	8.69310854736319	9.78338081274922	8.86954029477748	-0.528515821958812	2.44775401420945	4.02771544004987	2.36949625479409	11.5086479810747	0.719611017529823	1.09800291078619	-0.0999026088328182	4.62429767283984	8.80160937975118	8.20224279092058	9.08871271998123	1.28349370412843	10.7086504099714	5.2665138848405	96.25	0	2
13	5.47989911129025	4.194654836481	5.19281133002294	1.88861111891824	1.09416671657614	4.05686038608199	6.68162416588341	1.7521911530545	6.29354673649088	2.62828688865672	5.01988447509312	2.47587831604833	1	1.0052209611519	2.09594210198317	3.2770740742844	6.03128328321735	6.07692240563109	3.85291522970074	5.53683021850926	6.56562582427317	6.33297445633313	4.46254903638953	0.157198968881583	0.39475344428164	2.03828164212915	-1.16623028686681	8.22390265445878	0.138054979100725	7.07631816358359	9.48844765340367	2.73022591093915	6.60791856540026	-1.29118109254441	8.35361398722494	2.98711492268852	2.1138348091477	3.48749933240033	-1.75602048373606	9.21686395683519	8.87027981067401	0.661681371684047	3.9731365497918	4.38402176309813	4.41281767479495	0.559000686690482	83	0	2
14	2.79034693843664	1	1.17827494770762	4.75476311482853	1.82686410352697	3.14077536005457	2.47733923019189	5.29999469636578	1.12758457877527	3.60209539782227	6.22718702578004	3.59586333809756	7	2.13549051016471	3.69941864423897	5.06394987648814	1.56568604158998	1	2.93546470706333	6.61684840795598	2.67618996645886	6.01513377787838	1	4.7046862826037	-3.73944324352941	8.28038755029781	1.14366850829276	1.10708801259886	5.34919562376694	0.718628471413094	9.85668264915064	2.70384183743723	3.29479619752405	3.239311257253	4.11665789214707	10.3892466973539	-1.43746668506968	-2.08832389578706	7.51301010165778	-0.0740859933753638	8.5116409212986	8.69998682215642	6.32335684535501	0.736325080482107	13.6093564625229	3.73566860517477	93.75	0	2
15	6.21811084482599	3.39601186440901	1.9739226317881	4.11718956118519	1.42621461602386	1.54432932704335	3.78338973746286	1	3.7404624529407	7	1	4.09274695540238	7	4.28033618735773	1.30051292915182	2.91583076612826	2.04128512383392	3.90856639254917	5.29078870385015	7	5.47593412708682	1.61957797676453	1.64796093097918	9.01550761958042	-3.68747221952861	1.03151491092416	-1.92349921671961	-1.8759600671431	8.11154576669749	8.85021784910784	4.34871496263453	-2.46646894125681	4.31333670535439	2.54074771492645	6.82741003677175	7.96981732088047	0.348081964882756	1.08857657235341	0.692193506232624	1.72535724247395	0.721331701898682	5.15856355154052	5.17796341076359	10.1085094972428	0.554925831945448	4.78131828610495	95.5	0	2
16	6.42879389220872	1.26516368973668	2.51883559417067	5.98151185632301	1.43942305864751	1.15900138453857	1.94697374478979	2.85456352763835	2.05835503908097	2.50614015234682	3.74395292097108	3.53806104175222	6.92493492444699	3.14944493105864	1	3.36474397808312	1.82926350867146	4.26504587565041	1.08722548109945	7	4.50882825374783	1	4.25302406203067	4.96926408176823	-2.7705875191249	5.82963416160135	0.796173349356877	-0.0863099898498088	3.50936378029156	7.83855623969268	0.966590494843188	-2.28630430489289	-0.276403463095432	0.326437453260634	5.07827946570949	-0.624216911875465	-0.277231807464755	0.796259207811874	0.817425272360871	0.740507484582991	4.32816563669382	4.04297658149909	3.8563245426313	1.94287295443724	-0.159088194729687	5.41848350197962	92.25	0	2
17	7	5.57337370214033	1.24922942563461	6.06480439334818	2.55100817858594	1	3.8562628087175	2.31089707602594	4.55883619010839	2.2349477983467	5.57447051364516	5.50080271940865	6.79545762867643	6.47792976505867	1.60291876153305	2.22649105631727	4.19213832451513	1.47286150374082	2.37486792384531	5.88567121211156	1	1.83934991718275	1.31510213755897	6.72079669088431	-1.72878909733183	2.56790336353995	-0.0498329532417698	-1.44209921456024	0.989850740471533	-1.50668151468981	0.0132383445118269	1.02727053737842	4.09075476484555	3.13598605702846	2.01304557791504	4.20505355767636	8.88388323398117	1.08263817427496	-0.806544345325343	3.22584901029032	5.42791704241726	-0.196768148250276	3.64491858438095	3.76561939030664	11.6725594154273	1.46285823295037	98	0	2
18	5.22986098006231	1.16101275632394	1.38279592685261	3.02205869907923	7	1.82479060637568	4.35947876017959	5.81083969932466	1.58372777946229	5.64830020737794	2.36052214088844	1.0829666639835	4.77604390015061	1.39707867956205	4.59924572073725	3.31266943942566	2.08375196215514	2.11740421978219	3.21025206973206	5.69509158276017	5.88004214243615	1.876935899162	1.97278688332256	9.11199639400085	-1.41562968959279	-1.00051933044344	-1.65849002323051	1.93804197060969	1.44805390260018	0.991715561767181	4.35238925360618	3.34511388604058	7.59091047765883	2.8391266031994	1.64946121370312	8.45432120741263	0.755455522328758	5.95992477568432	5.68369787743072	-1.14810017678118	5.09583220913962	8.26165989525221	8.35809317817713	5.07355660566266	5.32321283456961	7.22555447730822	109.75	0	2
19	5.07454140131183	2.97118024662567	4.74339694743327	1.43525051092124	5.97083864824623	2.69530297664374	2.10046092055576	5.62076449918795	7	3.08930514245503	4.59457957120752	5.6403041315864	4.00211187836095	7	4.2613161404578	2.47979277582532	3.75611679651089	5.61456679867607	4.45070053528462	2.90113942682693	5.26389796686148	3.52534873098051	1.99804073124016	7.92622679349218	-2.03689691911443	4.86810459012545	-4.08971670713879	3.6372997520589	6.16381810890652	9.3536171801552	2.11094374651319	5.29611817193083	-2.22247718148023	2.43173306408039	0.17815326332103	2.73044761580762	1.06654024306741	-0.550058219243134	-4.07080711012558	-0.388479254687392	-0.896083409491591	6.01824753177936	-1.48930880167822	4.89921440686486	7.85615817178205	3.62414868456199	100.5	0	2
20	1.23973926412843	3.55016071664506	2.69237570512679	3.78399722454017	1.51977317637995	4.84619460853474	5.04541113936525	1	4.48000050269385	5.63817001562001	1.23138996359827	4.15290827718352	1.66605761627337	6.32599695711821	1	1	1.25829729636316	4.26027755863289	2.45380192825317	7	3.72290217040105	1.24006677123203	5.53469195009448	4.16724581672525	-0.561822514175065	6.87493271189384	-0.36485969413748	3.43583470353101	3.46793510127609	-0.342014580711789	1.34578858859006	1.92109207489843	6.10307554097121	1.14971643188696	5.90421735162139	11.3158551762938	7.49049956658871	3.78268342070625	-3.1786105541245	-4.44703543171609	6.8182602065298	3.29687326532357	1.24683120885264	2.20205105730504	4.54720975420507	8.48949275378321	84.25	0	2
21	7	3.48726066537733	3.59640430072062	4.62874298911452	5.40563598745715	6.0494488392468	1.60372194252755	6.69769206959296	5.20698747176687	4.1114198120285	3.79528803411638	4.77121921389115	3.74774535249921	1.18159694004704	2.28257235511685	3.81389127213507	4.56705311754082	3.57020024778947	2.28284830918675	6.04950825088641	1	2.83497018445506	1.88828622063921	8.84050479611177	-2.88559851626309	1.91219558256462	-4.23075354900022	5.01661599793941	10.0636826914392	1.23082110012022	6.79455623390549	0.642063093000659	5.18811836790788	7.47972906883834	4.63282825960158	11.0090311904006	3.65579938408649	6.47432144766924	-3.3445829284933	5.26163178137602	8.77173994126982	8.21258743027421	5.24962414336304	6.69798669454594	10.4342551740779	0.51461864211135	92	0	2
22	4.62485653992041	1.94889155482226	1.31653049614344	5.30593170711921	6.7035894677082	2.46889514966417	5.22259087960517	7	4.92407352363737	1	5.22369558282943	3.07980354380456	1	1.17191579029823	3.85443673329802	1.34388988058005	1.88114536978828	7	6.15458635051963	5.3223400795101	3.88462700018007	2.29464479646151	1	9.05231243138387	-1.69775189501569	3.35623648264842	-1.12111452158839	2.19027396418126	5.73827383738478	-5.16013224044522	3.5832877027538	0.845335621857162	1.11562860684115	2.86046832346444	4.42407436889695	11.2909293112197	6.67852155287978	2.51018557373225	6.76823058947713	4.15556144789786	9.21696773113786	2.50671898361409	7.74513995046267	5.0198450755406	9.37204234475274	-1.6050855179238	103.75	0	2
23	6.31355384947272	5.49137274071402	1.01015792905997	5.38214943579579	1	1.36250342781788	1.34999800466144	5.63392698106317	6.99922494630232	5.3014843905185	1.99900175423668	5.17309477417283	4.83300176982046	2.27501115141582	1	5.75522118558347	1.76352710110635	6.59252761404174	1.85482831268003	6.34259551697715	5.35505893436233	7	6.2556753978614	9.4604608645236	-3.09475399029051	1.92711590041467	-0.870341452982998	-0.780546548719809	-0.0655933556253101	1.67322174230804	10.7841454838161	2.19197573775311	-1.10029938531452	3.2633716635319	5.55139467439711	7.14860290780887	1.97806632663067	1.10339934184357	3.73920133138164	-2.4308324873519	4.08750343137629	6.57070299304344	6.35609951798549	-0.0807513003309579	0.648227196057487	-0.725613232530841	102.5	0	2
24	6.76445653839349	5.76901980250211	1.85468870914965	7	3.32209882909525	2.69950087726516	3.27603864987007	4.90062169763993	2.50433653483722	2.70810407497195	2.67753832662395	5.86205262298549	7	5.03179979728108	1.64533437846157	3.90377522312966	3.97742675341001	2.10332009348378	4.89108112305784	6.29618936044576	5.5965854677229	2.30117050309479	1.60981185992273	6.08531663529922	-0.342908172657805	1.64101222867501	-1.17497962343898	-2.11888957242326	2.55122751404654	-1.79627639707267	-1.93054165872249	2.3669869241078	0.431437155738189	2.86420216019962	6.86310660023003	4.37113759315656	-0.323585464217417	1.4939647453504	-2.30092872796191	2.80344416404349	1.12557793996667	-0.300899975719342	5.43431956640806	4.92707281209006	10.9693359713882	2.09697521392985	90.25	0	2
25	5.64446790030625	1.71780059764775	1.67135999924389	6.19362382128673	3.7702114848063	6.38158814801018	1.01768238510022	7	5.26369474487599	3.10235972034408	2.5454207489316	7	5.00330218922656	3.43910912931357	5.62097512981559	3.29634700645098	3.94345185374388	3.38165849883041	1.56224166793166	4.80628833814516	4.30820333804332	1	2.68605939237007	8.04906897021606	-2.32863331413922	1.59446893706163	2.84011377832137	1.61831805787727	10.6079183447421	-1.03444547407861	8.85753223191589	-3.41594732500778	7.24361619586495	4.20867550009227	5.8358059568695	10.521195155424	-0.922744652901333	-2.69972983407897	-0.93818073246408	1.63406329785392	0.948384957552446	7.08877533268758	5.38369630322151	5.58684037440262	6.04287367605224	0.937030133708221	102	0	2
26	1.27020659675453	1.72446519180619	4.06790852096018	5.67273712069059	1.49400475104004	2.40369557834494	3.37573116088058	4.30990911610369	2.78440923870583	2.85903284274831	2.92245348339782	4.24648987547706	1	4.98249210331231	2.17508592815844	1.37110496095427	3.71508609092169	3.12690252316786	1.33180125720386	6.06753916090613	3.46855164754172	2.3701624110874	5.86966537921246	6.36100777504235	-6.07782869265877	12.2966189833588	0.163229163334529	5.6859904650947	5.90869749053252	2.3457620654027	2.92444876623122	-4.28331514810911	1.252829742175	5.62600385574134	-0.114600422435075	5.87268696788876	4.25965460771259	3.69842724289998	-0.796091527112766	0.0877498661404639	-0.149667319983657	4.63621815396123	8.38066476664006	1.37239823578433	7.81925673480991	0.430960352788019	92.75	0	2
27	4.37264794064386	2.04246691364872	4.61466669339539	1	3.72040271975633	2.15205074145542	3.48760178164392	5.23855609911033	6.45842129499328	1.79197418923209	4.62609788352013	6.35703879796184	5.33004305850441	2.12460660967274	3.41700322401979	3.20844348957559	2.59883189859367	3.52887347298034	2.86049641373784	6.47447715945882	6.33859769520772	3.79918440373905	1.72762715495738	5.85937829827597	-0.968309933653098	5.97896753730538	-3.14131819602903	2.47552489703822	4.78479499623961	10.8010548101611	2.75284985611387	-0.420486830906329	3.5051486634391	1.48633357214093	1.59250843674567	2.78423682023779	7.64977242724436	4.1377644729716	-6.22872330894046	5.67062608127306	1.90878522112944	10.5391673854996	0.519906516046115	0.581757420929578	5.16645644376526	2.58005683499095	90.5	0	2
28	7	1	6.30963964165201	6.45851695796104	4.12269975805789	5.00802910291041	3.26189589071967	3.72487169922967	5.49236893357921	6.55082502602708	2.48692999750355	5.22815944916923	1.76949962873329	3.0286563617917	2.60518179014994	2.8132589192825	1	4.05881375484777	6.972482877135	3.41299989509807	4.41920422878417	2.95791524901833	4.66216081636538	5.15789797725676	-2.00388095964469	5.99609194245887	-0.53646385158005	-3.23400874323632	7.84664947434509	0.91640922423924	1.56514476327064	5.26563540088568	5.71580996032963	4.93208308734779	5.56102948217905	2.54173208672005	3.20276728572729	6.56665138649768	-1.64909908660231	7.96271010818336	9.42833759508805	1.64198198304354	6.47540878497491	3.27796569888164	0.650847742791536	1.3805154995711	90.25	0	2
29	5.46416232893272	4.5833628641432	3.71842456880673	1.82993879947005	2.4607037518259	1.36626087655949	2.70263536793495	3.57265128203598	5.64068115799818	7	1.34922247362742	1.44971956069787	1.65167731002169	1.27670296780373	3.78153891460125	3.00350581343276	3.03085514681059	3.58552980432789	2.32236348424603	5.9056473024855	5.97613569570737	4.69735511804946	4.00982853538916	2.43531966218621	-0.589178229888581	3.57537663297599	0.191675439182189	4.72312791891908	2.7852178433883	-0.729354934781166	4.4568408888898	4.67624864819922	3.5741726156236	5.58628967800818	2.68850511242789	-6.15272698258507	1.01489211368224	0.148281634066597	-0.375430068886503	3.72640628812523	5.95405026385399	2.86581217070987	6.22041330785836	7.2642231036057	10.4760605630049	4.53939160765241	77	0	2
30	2.6152476165461	4.45245184556675	1	5.11505514100591	5.38965327781514	6.62014155133129	1.96774921439712	5.45133369601244	7	6.10830361910387	1.65161442354738	4.81074954987369	1.81997535666142	1.31871817107455	1.68942612616129	4.71836099040329	2.14687560792685	1.55557982391563	2.31455757544177	6.21300121405704	6.06775857897968	1	2.26295050606168	9.15359495427341	-1.1036150295325	8.34081440049234	2.67260536714368	0.89559176532274	5.3230206218028	9.20040047749281	-1.47415033281482	-0.584574093646181	0.0300846919470218	3.93317311691054	1.94375997025655	11.2394982071808	3.67508855009776	2.44619280610004	1.66952330080422	6.60574493951132	3.37777792647368	7.88029191199804	4.87648060006515	3.18378239680199	2.00984301317584	4.90050859641856	84.75	0	2
31	6.27381104566618	2.41799814176151	3.5119657298372	4.53995227555858	5.97177378495616	2.44306680621156	3.11557544358887	7	3.05809953758639	3.7717113103682	3.62423155141001	3.20297969344587	4.45001261425659	1.31056770336703	2.69531785427993	1.92646309485977	5.11605272526165	2.60485981052999	3.63912216231592	4.25560243012944	7	3.30626311093051	1	7.69972468509992	-2.48299796098179	2.65205918516849	-4.72354983634391	5.63200612066882	9.95303571056407	-2.38292639579004	6.93033201110433	3.51800256344814	5.60360899762225	7.01269820795418	4.51879390620038	5.77516198589782	4.39521723818912	5.81838479526412	-4.08707421502076	5.34490968298087	1.36825130509954	2.38672039118376	6.12248559551589	5.54614655173385	1.3061569219165	0.659048635409369	88.5	0	2
32	4.30983241336947	2.11266782996118	1.2927094764306	5.49056447939714	6.42664627262614	3.05846788331325	4.57607038099122	6.26713072440786	5.16220204555729	1	6.071873705893	3.77960752244727	1.118939840067	5.31922210633668	2.67195959077652	1.87117221212973	1.44631685358805	7	6.04870390048802	6.12060009947903	4.44449532986252	1.67456167628577	1.01897810932362	9.05989255759581	-1.13759426340564	4.04656766562364	-0.245780177810361	2.8884927343998	6.28542183314308	-2.04982719779664	2.78067933671422	0.622553632236047	1.66496404440839	2.54015013309795	5.47212056237672	11.0110493323072	-0.507337634031653	3.21698893471013	0.549982488785357	2.97911136808062	1.59238984678253	3.94974648394223	7.2604046841618	5.27438088322531	8.76899554182951	-1.06789470455511	83.25	0	2
33	3.46577489789863	1.43039186065823	1	6.18917195107801	4.47871901827784	2.72576356209574	1	5.91317770107977	6.73460311881826	4.87946432416014	3.08267508812577	5.83409988144906	6.50045446566272	6.26228468615835	2.4906612979817	1.01353649238557	2.44557409213983	1.68339077535519	5.62746072499449	4.6035460151163	4.94110479548034	1.27047151534423	5.54858275978342	6.14117722269686	-0.436398404635305	5.49546366732048	-1.20741142630272	2.8731331157526	1.71373261708735	0.870381602231112	9.7599040529861	0.596341731637157	0.250860221051418	0.341236298488522	1.51443130776592	3.06352907803307	6.57763468203666	4.15067154895343	-6.71903884982396	1.37896332840204	6.68430762405105	8.80095277467123	0.960108856479495	4.00177598822495	1.06516597689832	0.182098630050803	99	0	2
34	5.31126177137	4.44293704091496	3.67708982428011	6.46434008220816	1.40617522623024	3.55930036951049	1.03401182636186	6.63638009580858	1.15946068320132	5.31951772449521	2.83221198107795	5.17459944041878	5.01956189724226	1.75230974079333	1.80411060104229	3.75877292039601	2.45109204963348	1.38257273691699	6.23994771729798	6.87426156073749	4.13324939705913	3.17915457447547	3.87155982112221	7.507616682282	-4.66328105784691	1.16357327893958	-3.27210563409403	-0.79471944935347	7.89440011295895	1.18184907249798	8.0976822634772	0.754714265466396	-0.575176515023484	5.1028109784018	6.54766631883395	2.85760580598806	7.9779360024152	4.57311754639151	-0.238081830499908	8.00167873322467	3.99003411236414	5.93621628097795	9.96006740697777	-1.36997898457436	4.61163932412542	4.70111922227469	90.75	0	2
35	5.66629664530007	3.21996315270713	2.99316319795259	4.64304432486904	4.57247997260969	1	2.02143318913464	7	3.21804068414135	6.5835969402066	6.72378956130337	6.74241656024006	3.57532128181285	6.2096550464628	2.10880674781655	3.17699799554418	2.04536008758663	4.20192377113377	6.33358945000152	6.09162894700974	5.5571682529325	1.75705592042854	4.71535518759563	7.76922331842593	-2.70137766747812	1.81313021668869	-5.83734976502587	5.49871810436759	-0.215772069498109	2.54634988554132	8.0505192227239	2.91477499217367	-0.203977614109451	5.33350450913097	7.48060035272442	5.17226007431101	0.33553829243548	-1.96540944970104	-1.64030743798735	5.48728557530359	6.0032765038348	2.14038240087729	6.99887997489839	5.36860417114204	2.8261561639703	5.42620849282362	71.5	0	2
36	2.49876292775802	1.50117182840938	2.70484624494185	5.98099804668906	1.22140944978933	2.15542973375531	2.50179519789031	6.60766948522082	2.04630989068915	2.83710897923671	5.46885914647022	7	1.56849378629028	1.29007257119727	2.41153747697002	2.54548706657382	3.83432356745279	5.46753074814123	4.51167915088419	6.63254731643106	3.20190773870806	1	5.21383281778369	8.03765312818217	-6.10459747281729	13.1329381196088	-0.368682521759364	4.4600672926708	6.83161704466458	1.46466407731554	1.92040275010782	-2.1184429136553	1.52418520170731	3.67345961632332	0.547062415184117	6.00754457610641	5.13917530196775	5.91768595286283	-4.91252332468822	-0.490250929514741	1.41305520909538	4.40274248225407	7.92325120131101	1.62608105694638	6.17191566458362	1.38701363007799	97.25	0	2
37	6.05251889009082	4.30351754526298	5.89642102946115	2.44922468522279	1.2959098135631	2.36422661242376	2.09964253291628	1.41081280769508	6.11650014138194	2.78491388160755	2.45581987520985	1.31117285067949	1.79742588133638	2.01009548264214	2.13008530110767	4.26866972910956	6.19907999651082	6.80175812589764	3.58812898064719	5.66989049095083	6.30318088247072	5.65383996695953	4.49258250154165	0.222831741191038	0.313601786168578	2.91996692705031	-2.08689769344572	8.26950731356833	8.45029730241478	8.91555232519785	10.1593637338144	2.82345900770468	5.44597866359484	5.4624573276688	9.40496415789792	5.29929272993048	2.64081816287418	2.78155026250399	-0.286685358272571	-1.60069107562937	8.64560448078628	5.25472775066124	4.72722712761419	1.06548841599268	5.95189617818934	2.01184896171257	79	0	2
38	6.39559661327519	6.6945544289966	3.91639685210221	7	3.48443670745364	4.30342228714869	2.72740827195382	3.3234995172403	3.72723424174092	2.09833341366564	2.49457859587455	4.28528571039668	6.22360960134108	1	2.48390589541	1	4.23301439440241	4.9885804308466	7	5.9705296231606	5.65065484936378	1	4.59026016909871	8.40774279177182	-1.29330652531711	-0.176215563753213	0.430032005513197	-2.9965899048697	1.16130681263259	1.03684837773628	-0.0347145269207139	-0.0189140411715832	3.46206558580318	0.887633364881983	7.94456456030383	11.8189653056922	3.11043698906591	4.96229484982512	1.16609706162494	5.42727364127168	1.5210657837222	11.2124908458358	11.2647689237047	3.08079512600655	1.84710025152837	6.38919592983964	84.75	0	2
39	7	3.80018138217441	4.35247719882532	1.65304588785722	1.63615951435968	2.10338995641709	3.20997951359024	5.21412347451318	3.7351427637084	4.11335649677	3.01139970843009	5.92917663483722	1.66006964650329	2.69434612101404	1.93856608637281	7	3.17680441605752	7	5.08368530111374	3.8540956850958	1.05487898728377	1.79924373200168	4.84886930471948	1.33771885700201	1.68050344105178	5.35562813173453	-0.88306375695252	7.61209123226281	9.52150026555895	10.2783817076605	0.187925143020093	-4.33590993614134	5.251189876336	-2.6870463752793	7.33495400285301	4.75078564384669	5.45061314126811	3.19484435183508	0.192610145745194	5.34390999236243	6.43307113943554	4.84295121099504	6.35222336890575	3.32723676785885	9.08857289291173	5.48076647881421	79.5	0	2
40	7	4.79077130243344	1.21214563507969	5.67892023511155	1.44691740233109	3.5796235274777	1.15336319320024	5.93369138169401	2.88917689150272	4.34658470095656	1.06846347912001	3.45985669313093	4.13207223911051	1.02593327234171	3.77221724516773	4.70992595884105	1.19898450889732	6.35057442973028	1.96105736242101	4.78948862609159	5.05659991207797	1.91496976896982	6.61079270457184	9.24923971165125	-3.90807562360856	1.62774157415283	-1.07714746996853	0.227069437728552	0.459219638576642	-0.0407225291590076	10.3967201889535	1.0418577295057	0.0711108009168695	2.10857645092678	-1.07229385764329	6.1210649226895	1.85184032410118	1.61429597444334	3.74949792592103	4.12413608877493	6.61003342702927	7.35212719746525	9.84597334043601	1.44748642159681	0.14823852723056	-0.289139978671615	91.25	0	2
41	4.06290950192585	1.72263925526599	3.60376265950736	1	4.11026873434624	2.40628736669479	4.33838712870226	6.84870910297462	6.04461845670231	1.85544193695731	6.2969078593307	5.46158614025653	5.68415524411361	3.20572156544224	1.33435366707823	1.20226792578027	2.74665450281185	4.33592691816368	5.18181487239	1	6.39843666975226	2.39317176823032	2.97817824781062	6.05419137441094	-0.849328280170225	5.84433398207058	-1.96937265260276	1.73334483426119	4.87660342551635	10.9145095469901	3.14844754739722	2.25498579557579	3.51097761976084	0.199847173946329	0.754593636430622	9.47098757146422	5.13773014332608	-0.622244809451054	4.39685974552741	2.38872798510578	1.28311693311205	5.94231421409165	0.765729942220966	6.15255771350715	4.65912004285973	2.31105092960257	83	0	2
42	6.37986778221553	1.32533997924348	1	6.48987454967661	3.92947762249155	3.66223649074278	5.02420130203009	2.84950665323812	1.32557364432406	2.99172887533565	2.50086535834179	5.79423550555142	6.43574666472052	4.12870292990882	6.84334719160607	3.7250962223111	1	2.81257455565713	1.53547436352589	5.1346040011263	2.84927751178407	1	2.48946755541358	9.22771110995676	-1.4482104533265	1.08415082937083	2.91179693480161	1.56928661869157	10.6021163569712	7.83159437731527	6.16259615726459	-1.5740812260226	-0.666442878860747	4.07908947049146	4.70362951898875	6.29120901207613	-1.26214539854389	2.14589982920453	3.89228482762337	1.59487317329668	-0.384008324371983	8.6869112461955	-3.89620733686188	5.42549151418317	10.7902632182616	1.74414634923403	91.75	0	2
43	5.31429490482559	3.24448558119607	3.10000500425013	1.98373875873138	2.64596944168669	1	2.95218573518556	6.14175681759206	2.26767065870155	7	5.70350362885908	5.29727795420848	3.15833153636836	1	6.41694215587678	1.32209023834362	2.27136671998282	2.97554696659804	2.74293489223655	4.34764626020185	6.57900554333172	1.37703315284616	1	1.14287619591653	-1.58474397176959	3.24603534877752	-2.3939211398086	4.77463684748762	9.0396074771581	8.41230149116971	-0.66372041534834	4.05660118077571	7.4170275769562	3.33738353483494	5.04472499655048	3.30745346502832	0.902787064749472	-0.462798393530801	-4.29723776080734	-0.646776315528072	-1.00299025135818	0.727005617012199	8.02494031266761	3.02897867893038	6.26087976691251	1.13487023947145	91.5	0	2
44	2.13710710528159	1.62367518597619	1.62627545650449	3.53176615160706	1.6823238994404	2.97810728658958	3.26047404298829	5.93705592150875	7	3.5178061874649	7	3.45454184988202	6.87715685791448	3.92370794889924	3.83039625086105	4.83496511433579	1	7	6.02381971263053	5.77121374645129	2.36044714029164	4.03399253900689	1	4.54858747856189	-3.62185909688093	7.14241514272348	-0.125249425610651	2.17479504737996	5.58625553078146	0.686025526691326	9.44202933674703	1.82731205534812	7.04640447662274	5.3727973952359	4.3786239342901	9.90461620416705	-1.43868808401125	2.14766306229046	-0.0553442154841716	-1.30496390901317	8.57125332028521	4.79501769677704	6.57600299379026	0.319875626900577	1.22975791808993	0.763397242216419	86.25	0	2
45	4.98408191638587	2.98195601742477	3.00362378152141	4.97306768411341	7	1.20998434514925	2.55676959784824	6.42874827443268	5.12666171638782	4.87050947369724	3.04125124962036	6.87710186665626	2.584278762199	6.28034484988171	2.64505478203547	1.76937861668273	1.6681112719885	3.61296154852498	4.30704816531657	6.70225060950823	7	2.45119838682062	4.01134733837047	6.74796864931777	-3.11718037039074	3.50626856803682	-5.28399013870038	4.56277420685616	7.18847585911329	1.2381364425075	7.16902441626208	-1.05133780033429	1.43724695626539	4.31498998380008	2.50139381987905	4.08126746029655	8.38560966658167	3.65715032256009	-5.27565266047323	7.51306211988175	1.34129498079313	7.88002073355437	5.11458901198454	8.9225448072464	1.71050444923111	3.20614318433827	89	0	2
46	5.07480246200628	4.04340633941587	2.85729320739396	1.55010999596576	2.74933639342268	1.61054803502404	2.4790867084853	3.32578294857182	2.86952688926	5.23503613214165	3.11721429499686	5.94569025928604	3.34900562976889	5.1853973776408	3.85243718472469	3.72737648836213	1.25111421127508	1.00504341560866	4.03140436306844	2.39618100993009	5.43242014256349	2.46393740918441	5.27955032536862	0.512505557168119	-2.24261267671711	3.29569722808218	-1.65523974551558	4.43808401822505	9.64897188272641	7.81476199965307	0.40993848503159	0.334770135401184	7.72924311933166	3.62919692610785	6.00062475453926	4.4886781030109	8.06297352259817	-1.45393555824126	2.93282838646151	0.41456611921231	-0.578247783836237	1.82256895308673	7.63186672160806	1.39025684227251	9.80981264249271	4.5749319936116	72.75	0	2
47	5.46982127097478	1	1.29022554882757	7	5.03100612912164	3.03152656083696	6.41995562014496	3.8394685918857	6.11489627006474	3.3529418851205	3.41954623772364	2.89229809887427	5.76837778698742	2.16404085203911	5.19586987435351	4.84953559881471	2.70283651297931	5.47684313922949	1.29066338568932	1.74385369911463	4.58422943676161	1.88210402820654	3.58263423334921	6.7812256102335	-2.44051557199426	5.34232991981362	-1.03880767567835	3.28746980302011	2.80866169307107	-0.274135745643511	5.03465218255344	1.26599391620821	5.05609183982933	3.67913960334895	5.62524014700567	12.4722712584383	5.31221155284804	0.505129960268832	5.46445565020837	1.13400540042593	5.11246058968348	-0.744349986620592	-1.24070748323201	2.8467186571454	0.164833257845864	0.576761454739773	94.5	0	2
48	1.2563090413515	1.36099379431784	2.59185683418782	6.7241140807352	1.33712614517175	2.96587358400825	5.34297244942426	5.80063616704983	3.25680268505592	3.47754218881727	2.96345012589582	4.11854394993043	2.0832653461789	3.82886444291875	2.54238211974117	3.15973251116594	6.16090191039717	3.50995269707762	2.38661484414292	6.25402795965712	4.95709200935022	1.32612608746682	5.50606086751028	7.68796121852198	-5.94682078810304	13.243161584517	-0.41384165915205	5.02254550660847	6.87940911346699	1.26060254366471	4.0583676122245	-5.09248725609427	1.86801328869863	3.7574355742088	1.62591021315322	3.30546067594755	4.84610868980943	6.15536670291082	-0.497463141066905	-2.00257012322204	9.6758597939371	-0.662410736942727	-0.700669676660605	1.84002999726434	8.09787411225347	1.4827098122767	86.25	0	2
49	7	2.92916876199625	4.93811152427629	2.18703203092913	1.36997446580036	2.22808627860704	1.75905777114014	4.1208010111999	4.18528806935805	5.14414808207513	4.50835123168053	6.5867483443829	2.46330747504573	3.9928884276195	1.57009956108497	2.78618639743818	3.36083472491698	5.68663007911272	4.25333054309591	7	5.15364842620822	1	3.51400059956971	-0.857891531424236	1.30656433923011	3.70818940392482	-0.855193698488906	7.9943720794879	7.04218244070802	2.0324888116364	2.43894276003632	4.82326522377829	-0.939469490843448	2.54938642632138	-1.23570146382004	8.81326659515881	8.98110267917079	4.51369440051097	-4.47288228460574	-2.12465947302916	1.60193324548602	8.04671953205902	5.02788121581976	4.06053344752232	9.92314206559567	2.01544797860905	90	0	2
50	3.27834881141492	5.18338635008938	1.09473790993067	7	2.46826909165405	4.37188643273135	2.73175754743333	4.80860278830519	1.02821154413218	1.92907731082587	5.22068455581854	6.09519018687057	3.90576085163155	5.47484819634155	3.30183762740608	3.69294957269949	2.118322384601	6.86231272152736	1.62901916063257	4.97293399450786	4.81854228121586	3.79328369938895	1	3.45841724270491	-4.90119441006131	5.74925736041477	1.55287037703336	2.76706415814497	0.513246233437534	4.13094457539821	10.6080690332602	5.97152510934605	5.90610213497291	6.71873638944283	4.59729075429014	6.50179012382257	3.94500349785434	7.20235002892316	-1.62593570043918	5.07912344933782	1.51502998334566	11.3476655823371	6.89101736146725	6.08541306387398	2.0449806520562	4.49714667105836	87.75	0	2
51	3.52194753210865	2.28692998213647	1.81936990062075	3.82637736239536	7	1	6.61243411704421	4.67927890211863	6.21538921502775	2.57849572834649	7	6.74582245880411	1.02375386683837	7	2.67964003967731	1.69556893652826	2.7088075093317	6.36435694331504	3.36232857687354	3.60737440635545	5.26620577125596	1	4.74006976346892	8.83275571944843	-3.54155842459886	-0.783675700799042	-3.27512762832721	3.97655070590995	8.28988631728085	5.37715747438663	4.19724387428575	6.21276953645259	6.65333471765521	5.2781679910191	5.53322725657752	4.43584916399305	1.37413464293261	2.89238251726049	-1.15910164251927	0.970013460071276	6.96021479662546	6.16093862030279	5.73851859066952	3.81895733832274	-0.73806205032497	1.67295503171914	82.5	0	2
52	7	6.07655763565494	3.44461145929961	6.47841322459306	3.32251933591483	4.48780294381783	3.51495763499521	3.53740448859008	2.10869742898722	2.74985204031503	2.36552785441358	5.4571499196362	2.95009346072273	1.08919959406937	2.68647735655375	2.26927438932664	3.98529041096929	3.84199905257706	5.47909682623671	5.35300525782039	5.56681057528187	3.44873332171251	4.20552059051456	6.23609979276073	-2.18426220357241	0.969090579983948	0.846945221063805	-3.53427233107501	1.77832217370192	0.30726948470341	-1.38683829301538	0.383904911509615	2.52371284935333	4.91612643030537	-1.52045092843769	11.5552925124204	4.43680815807559	4.60725446827765	-4.81610833315299	-0.23739437644997	1.05163268218029	6.55519755279245	12.3347166475287	2.85622905802043	4.22202350829998	6.39623028144711	93.25	0	2
53	6.7418469345408	1.7856467374831	1.86469137444028	7	4.14876585975118	6.14700403143696	4.95766535213375	2.83113762275855	3.985228609744	7	2.18466319775691	6.19675401649172	6.32224907986509	2.48560560884383	5.73615543639541	1	3.05866136925447	3.19338651180194	1.67321458984446	1.78780508703422	4.653312557039	1	6.49534100445134	7.73802164423228	-1.20442581583311	5.68858606536645	-1.22910730850826	4.67030540555106	1.45640530926438	0.848083252183599	4.59219673089969	5.25454473678363	5.16727558461078	3.27237455219726	5.16819072943254	6.64437943960474	2.8328813098414	-1.65985964063523	5.72452425622819	-1.90543383177648	4.2961051681267	4.62150827902722	-0.892252624686304	4.26210489840816	13.3710192417714	0.29439566303134	99	0	2
54	6.8515823426728	5.64462713576886	1	7	3.63770260389374	1.97100866490785	3.08688064043728	4.10535200159633	2.05613108841643	3.68226580550433	3.94915738847508	2.43065503516115	7	5.59726860230885	2.0186266798191	3.47965327699989	1.01937130236357	1.59763693117882	2.12605917005822	6.98693908612141	1	1.24969968823451	2.67961447920425	6.29324779237656	0.448376253266747	1.28623322609907	1.43231248111145	-1.14591849082655	1.16681100591614	-4.07689500710421	-1.01290555509118	2.74161020971052	0.164438926952067	3.54244136376784	6.43214903996776	2.37429689712812	8.5398143633375	0.729121700119469	-1.71164581924308	2.95567680130373	5.79622827277608	-0.229852028133352	3.7957549200216	3.67731591258735	11.1955115807393	4.80653559608667	74.75	0	2
55	5.96835945760487	2.74669343768664	3.69137014781838	5.25903261334407	2.32296810308526	2.412736509697	1	4.97042305935769	3.87794344814366	2.60221254560785	2.30766462218424	5.84278786520205	2.57893917603842	1.86906199510153	1.40949545818868	2.62612835847385	3.25972807706893	1.93651850032863	3.80579404500914	5.97589931232104	7	3.81135153146498	4.43940680334708	7.50840427842105	-3.04713039708396	4.41832148318106	1.7187236478968	-0.336521573442506	8.69704311997295	9.53464738654736	1.67840307431485	4.11222376775593	1.27753140587201	3.56629770389788	3.7354122247491	3.96776467699624	1.53387104225416	2.80358964770182	-3.74086104432369	3.260474115314	5.64606980171443	4.86538881758576	11.8209858493391	1.64771594680472	2.78424722534076	3.53209672488379	86.5	0	2
56	7	6.84192562878208	3.95956081206153	6.90340275588298	2.74754972133509	6.26564669861395	4.15844284429728	4.61172278387105	2.62680278767564	3.24563141491217	4.70486823667203	5.32353722148698	6.05687725151666	1.31532661706358	4.64588513208934	1.94365202292717	4.99649148675613	4.70418058738106	7	5.71944826382109	4.3764421467572	2.33547630101357	3.24185152090688	7.79171989033019	-2.19058554241494	0.540187730845741	0.208298621545916	-3.7449208907775	0.72356916615096	1.72065437207568	10.5909983156713	-0.263201188498108	3.06834364923814	0.421754322570546	8.23973622795948	11.7740554702698	4.39823638142064	-2.21172442575404	-5.11497991097919	5.37150471907904	8.21711370212289	11.4793640097216	11.1769188499866	1.9266065555744	4.94845926362323	7.56317833358285	106.25	0	2
57	6.16839592240071	1.52384673564902	1.27860197511783	6.03454321603922	3.12421784574996	6.34295124650896	1.76674259603037	3.89073209696102	3.00332318664644	2.83660602769035	5.36207793947428	6.4960834331403	4.09952637090278	3.05249392835339	2.475411735695	4.12220935596038	1	4.35265482057408	4.90681027730376	4.93162853081206	2.61190736678111	1	2.34257996474249	7.77183017724435	-2.02403966938057	0.491651684793564	3.69550415336617	1.84846467816473	10.3229585794515	1.87738165972851	7.88502359418146	2.77663045345058	6.70489613477898	4.45095790486032	4.26328302352157	11.705942300739	3.96910507019706	1.62507329394835	-4.64860412604228	6.65629038775092	8.73936472528739	7.02056125275572	5.66518566220867	5.38010059756497	11.1050454887168	1.67372650913364	93	0	2
58	3.99325201486822	1.27910487006428	1	7	4.28271104729828	2.66331094159723	4.11175340513827	5.9476144313738	5.86512882440077	5.49031563966155	1.78536849751581	6.16135429642378	6.2384664510883	4.86345665192874	2.88683108425182	1.66845758431878	2.18532165774968	2.11586267926759	4.94738434115962	5.30294914644118	3.63941432638891	2.66735094695805	1.13694422863798	6.33867030480564	-0.169743093720569	5.34968054995377	-1.31569249143906	2.79513489799565	1.87200396986005	0.179161943972845	8.01182384065523	1.41089030764268	0.43128580922321	7.82967230084535	1.56976774519738	1.82023552434084	10.4496792770137	4.93115883064352	5.96382828717269	0.907120494819217	8.84971027451083	6.48442573174955	3.21783308933522	4.14373459282138	0.476844410598179	0.0199570791834746	87.75	0	2
59	5.18825049752811	3.49165830146077	2.26123028660679	5.46318156637909	4.69032192560573	5.52642395222398	2.66122916650096	7	4.06877510631854	3.54349799132544	5.09487514846122	5.25182753896533	4.86699081089138	4.81853850570813	2.3567525008037	2.43875954999065	1.739112128099	4.47647803363018	7	2.17603879508583	5.44806103585379	2.34312296045914	4.92060709034596	6.90719788989175	-1.61622801930364	2.49124311209561	-5.46191978863818	4.90689713034515	8.86891205970078	0.878057115355663	9.11533518559638	3.04227634271594	4.45554707689467	5.31604639956671	5.80399464858185	4.93807526699211	1.30646826385922	-2.11024100698784	1.61341126965942	5.70820121704747	9.68205646930251	6.21726163415723	7.02762346569547	1.58634049853874	3.14766999991652	7.09068374127513	93.5	0	2
60	2.28259086728023	3.3946019546861	2.38851180395231	6.70354977018522	3.17494278713793	4.46919190643933	3.03627682749681	2.12898476373002	3.79352586853316	3.07297260344111	2.60730305376911	6.00899668683743	4.16757360946899	2.32208566206851	1	5.05929440660218	3.88942595216655	2.89860201705188	2.18645052617168	6.65389194554886	1.12863280169205	1.80239547958089	5.82376297999829	7.36910533722945	-2.41349265446198	8.771899462403	-0.000668571454373601	3.66178384818727	4.00056312293692	-1.86056019833666	0.123885343220129	0.672535756510528	2.15980875380251	0.695169667402443	5.40797897451412	-5.56223089119732	7.54988085559412	5.25320483750504	3.39338134836624	2.69558831511785	4.11991602561808	3.69217124928665	5.89707828385978	7.3957494115138	-2.48747339396571	4.42415135973979	85.25	0	2
61	3.99019122607179	2.31551747970401	2.48300157528435	5.61744921106463	4.18049785287939	1.05667320812974	3.68482255958862	5.43450929581283	3.60145751539051	1.40723841115463	3.2160727009199	6.18495695954132	4.06066710246005	1	6.49893310030929	5.51545882819105	2.58759263747506	1.78078486728814	5.66028441058195	6.11023847868829	5.31785805708163	1.38495589100771	2.34732805492586	9.31838464292772	-0.671532024711826	6.6486206894211	-2.37460437268774	2.93022888967197	0.23005162240857	-0.078303228564009	5.06762174484262	0.361169862469983	-0.684713938023947	8.6427596366123	3.33287796812213	5.1774395119544	-0.776497098765851	0.683988853141702	1.48956611518402	4.72135643539993	9.66172810340021	6.59408236590049	6.96468515198505	0.379533518093634	-1.04694474094684	3.00254778346126	85	0	2
62	4.07400327726785	4.39181082762184	2.21617948204989	5.87109302804991	6.76365811641513	1.30112055071579	1.535352928596	1.15493546816696	1.01386302949052	7	4.98853118348195	6.30515927392628	5.50635222407466	2.07596532756178	2.44737973074886	1.8246412114182	1	5.63158734156271	4.86792445968525	4.57514020361871	2.53464047263255	1.13139968541728	1.09908488581473	9.36629165963681	0.320134066675248	3.52118382387387	-3.1683795757331	2.50154396798408	9.88772613053832	-2.87583046651367	2.33348357784921	6.70556024146778	-0.105489758516348	7.08299814097462	-1.37495805457475	3.6044495872157	-0.938312370755276	4.87316374516781	-1.28744742448277	-1.25191556553083	4.79576833257581	6.66994501578256	4.86193118475087	6.39296539061684	11.4997186847053	5.59432519837604	85.75	0	2
63	4.50809523815921	2.47616258145103	1.5145027241977	5.53417862904001	6.60683660110972	1	2.64737145997847	5.84835088775509	4.61940737495634	1	2.55296456761866	3.68379569650273	2.68840798653533	1	6.27170533204964	6.9982374872127	5.29707330565221	6.1462520437258	5.56860497898302	3.07604295460389	4.08590918277669	1.75824157084249	2.56267850740906	8.21047321419319	-0.58635421694121	7.71164749293186	-1.49081027762803	3.80521202468836	1.32481715561234	-1.10093993385542	8.89056042899515	6.4927392166175	-0.140335604466535	3.4582645336468	5.79304359824757	-0.142776631413847	-1.63028169139833	0.672878549373675	1.00462403882764	3.02449208755078	7.66754714299799	2.11189305824665	4.55009390257834	4.58399567192335	6.74524145775174	-1.03040999461016	74.5	0	2
64	5.35400285306585	1.65420523070054	1.55349036022403	2.12409282222609	4.91684384166723	1.16371683538269	5.76678783636317	5.96684946077274	7	3.11682096322569	3.83110214205975	5.59887514700535	2.90928765686752	1.61341168678716	1.97618886987104	5.72139032048852	4.3162576206938	3.67202821209011	5.91797561872531	6.86389017943926	5.24120431429558	5.61101878795617	3.88972745268323	7.04739542672678	-1.94202858466889	0.277671505669808	-2.17546230436477	2.37922746740231	-1.95430454894578	0.479886196439526	9.25892516302195	1.24925604966786	0.696236788348336	4.77426153730653	6.77618671225758	4.98701965229725	0.777201732260021	3.38761525052074	-1.13764711432572	-2.84142510297544	3.74294366583852	5.36497517304356	5.29141017285751	0.640995187995512	5.04279071253477	2.29517373932416	89.25	0	2
65	7	3.56751462818291	1.49347673403755	4.00188581703202	2.09753860374422	2.18074843853183	3.76636342105246	6.07214804385003	6.93596032123266	6.04951833482805	1	4.03113895448598	7	1.03378896718778	1.46531959362565	1	1	3.67145581392113	2.70033255129979	6.99957049365768	5.75326058536766	3.95190726358506	3.30725388110921	8.56597922975593	-2.50758523774611	0.883957703885041	-2.25263107380838	-1.4287086581265	6.40807407050832	-2.77879742290337	3.71265493872141	-3.62701477613661	4.28573972283991	3.56035091687302	12.6878297361906	7.18028804064239	8.58166596780328	0.678981609511749	-5.05925477097801	3.55601780190423	-0.519795083361429	1.93221765078914	3.91007539478691	10.4987924132204	0.320023815810947	5.5201478589731	88	0	2
66	6.48776667159729	5.46531820554135	5.40510511842258	2.97282543193953	1.06984026690959	3.09770048358481	2.46847977048254	7	6.34815335110705	4.26409927207127	1.39444800303724	2.04387063971842	1.63381269942937	1.55642298902277	1.22695780831716	5.31442897083888	6.16801860780044	6.83531370718647	3.30864765300133	6.46298752534211	5.57368792944721	6.26655936411805	5.1722718644035	-0.444899977938224	1.65828928333152	2.80928772292837	-0.579238264701959	7.99719834419824	0.799559731038823	8.57871934944188	5.19556967127639	-2.51493235528599	2.18301728745339	5.80318267571826	9.30074341519964	3.93602109746708	2.5268900111939	2.73585440299776	-0.892559538273186	9.44860173140465	8.87749746491281	5.371837518567	5.20775708279219	0.8354648414877	4.35195503740005	1.96798499596782	55.75	0	2
67	4.43589024233386	2.63738964163686	1.35010663590994	4.83993321128847	5.8456279153318	4.07574638909314	2.2886982790927	6.51530288209958	2.1479336031351	1.32199306463936	1.78694775295094	2.27461762728268	3.34834803408304	1.3292192396259	2.0177903970712	1.26619276216537	1.94341408700499	1.29191144326681	4.88965017641702	6.70677127898893	1.32146932725608	2.33752440775957	1.40944384037969	8.08854228115382	-0.71099537301055	-1.54152993796071	-1.67751351686469	0.713835952626637	6.0124769437125	0.427052373638864	3.00281257903142	4.8852818751328	6.50501769418928	0.24825719087627	7.76399380449689	8.60543112310457	1.73974609290825	3.5302592326393	4.66174750488182	7.44885015367579	5.73338711117136	8.69118647953319	2.90468995302093	2.98831656211461	-0.62756627835377	-1.32780141252426	67.5	0	2
68	1.68628492960723	5.29723227372974	1.96955203454611	5.74599574697745	3.07920874890707	1.23894854232327	2.28129022118942	4.22396017753486	5.50985403034716	1.84583990535989	4.01784506428779	4.39036503908184	6.20942658002403	7	3.60584153884347	1	1	4.02007149660987	5.25158491768176	6.21848651552678	5.47944301123168	2.4792085820724	2.53858751915714	7.3926970771886	-2.1196891218644	10.7522011386546	0.757931383352847	1.94725175627172	2.53722865999289	-3.5754806046032	0.854417381372666	2.56180373726818	0.299972032575394	5.10353218097454	7.54563974446106	5.1063045531601	-0.592580182747988	2.08129322217498	-0.0673772054880091	5.03146727597536	10.974981642048	7.9031185250464	5.09217181324357	8.66840526570887	9.46949890205819	5.76931137713694	79.25	0	2
69	4.71740109939846	2.70000600042077	1.21730532690143	5.00544180105996	5.56549533088756	1.11243913353574	2.02584436852305	6.0168048753397	4.15036418731548	1	3.09424559475028	3.32677646748456	4.23037076775374	3.91888155194664	5.31680236472598	3.08647967756033	5.05320705039942	5.75531644550446	7	3.60267135873145	4.20433272532575	1.92954769362052	2.1158102616398	8.10663007272385	-0.1669671159737	7.21935425951448	-1.63883574056016	3.06454760944232	1.66713254148538	0.772755561328695	6.13597588320676	-0.542455133312712	1.04366807701273	4.46618104965556	7.88866478479114	-0.173837431245866	1.30532432835359	5.00790313054646	4.47752338297326	5.45787332266889	7.66310743473723	10.7709582152937	4.75495675399739	3.67379178825839	6.31180801603261	-1.0469228836425	67	0	2
70	7	2.05438888288663	5.60574237011593	4.44097269682339	1.9486565056896	1	1	5.0632405842346	4.31790027482788	2.59995821446344	3.89504693278109	5.97915321403182	1	2.54793080773173	6.4821451333406	4.99401840449517	2.60117242441744	2.46098659992222	2.10969889650912	3.7771864394778	7	5.13420570020902	1.53951035034886	6.33312640763336	-3.23989231162418	4.19135756219008	1.40953874464363	-0.926838768969729	-1.8832067918622	10.0612365406933	1.70213103870792	3.41096691450406	-1.62795610487546	4.87018655754036	-1.70925287129285	9.69862495332638	2.3438234587474	1.03583395732312	-4.35997631026475	3.13721852299064	5.71598346074982	4.06809530243907	7.47173428500283	2.22782190404203	1.64759458909704	2.56777660414582	77.75	0	2
71	4.22995784376237	3.46294734056302	3.32917720483979	4.34163925305822	6.76617608900814	1.49495774293352	1	6.47549652470429	2.15681681154182	4.21140499418414	3.30630047549931	6.86216271419065	3.58872658138717	1.84970498575889	1	1.18548466103111	4.30868207627719	4.56878574125615	5.12507673164858	4.3407867904037	2.0763329104387	2.51990081460113	5.06372572725798	7.00859635818373	-3.01040503438686	4.91313594077655	-4.30793901548029	3.97324261671983	6.87902798650532	1.2700847702131	8.08383569603325	-0.480585925282459	-0.406618208632326	1.93385263165731	-0.379137428523769	1.6094876616155	8.86157762079943	4.27624375816627	1.60503685330288	4.7762419981324	0.279343838449895	5.40737822647359	3.93889404124898	0.414256701063313	5.33337070017155	3.14380995863791	73.5	0	2
72	5.58176591480771	2.93127981172418	1	5.93088160171781	4.0750268584529	3.31175776205773	2.65055063188119	3.92845980063543	6.75724896269163	4.11580910900932	4.28528907318972	3.48738616809796	1	7	6.26919367502485	2.50391957607522	3.54688371631945	5.57847662216583	1.85237722098242	5.28965636653515	4.94065034193592	2.19981276769956	1	7.31864997873425	-0.797870453014276	6.72510363754967	-0.990938669365643	4.03901933948381	3.16037614411002	-1.76478321890718	8.3623279749844	4.11368477153868	3.07867238828734	7.32458399450777	4.50250592268114	5.70273769994099	5.06659225752958	4.92455529996004	-3.57959294611503	-2.70969685358247	1.97295405575598	2.66930789479512	4.08092392898545	3.67162710859239	0.799788897284253	3.08682582599494	62.25	0	2
73	6.22647026240012	3.27287056137024	5.31341051070615	1.06322181978745	5.57279621033153	3.20536934506147	5.11958213211889	5.59238920014984	7	1.99081050118746	2.09130111964141	6.64529502928765	7	6.33697665107803	5.8533749185306	2.2454424130338	1.12325278361718	3.53838594575324	5.65614344493921	4.0179570382301	5.02269787592036	3.47193190351287	1.40828604283137	8.15650267230756	-1.09545060218829	4.58291029725195	-1.90343303180825	1.72736890235304	5.91251797647566	8.81726985118653	-1.20864149651731	5.52346218887726	5.31296024843102	3.10616547532423	4.2164423063971	2.40763341275998	1.66914829720346	-1.67592861099195	0.152064495438765	1.78537367785691	3.13782013887568	3.26051638731443	-0.886137402788646	10.0686258853028	2.60830011869378	5.10709414446073	81	0	2
74	7	3.79152019388937	5.99785702767558	1.36337242783172	1.35896066814094	5.88829724547981	1	5.80663829304341	4.04890301948338	1.77109296162787	5.24402947820977	7	4.5833518368221	1	6.18981423401571	2.24764419119996	4.19424584275893	5.03926232549305	3.84783115091573	6.66282571481494	1.88752809154779	3.53795749828618	2.77989391004751	-1.03868272117442	0.348184117561762	2.98166499348265	0.888805810208585	8.09206256649379	9.17862617576775	-0.834965492425997	7.28815157376055	4.73923498900206	-1.01515072212502	2.92876036562112	0.169144044003137	3.92534867161545	1.29078436313897	5.27561678326632	-1.60207854261342	-0.984222623890821	10.8372319974045	3.08495250425509	4.88988475015764	1.00485941578481	11.1402343324663	0.115781810079122	102.75	0	2
75	7	7	2.49440205014493	6.73605236257462	1	1	1.92194231873186	2.77540316700231	1.16197153786419	1	3.22215623982561	6.88608092986146	7	5.67198539526267	6.29829861995919	4.47560076786854	4.68083645167956	6.95549798732139	1	5.43609506318341	2.47431022353414	1.20103355380257	3.84416800095979	8.22631977403268	-2.22590879514344	2.91043589829946	-0.384819279521008	-5.38048263877718	3.24936103529913	-2.74659439144001	8.27355131883175	4.96272654246987	3.41598007965891	1.00815502490086	7.48059971555658	5.45907554407179	0.956397294749084	-0.122305507624866	-0.959449902045981	4.70199103642531	9.3256756185047	-3.88507351619117	5.72679265639498	3.16257224709505	5.60204963298669	6.54410555266774	63.5	0	2
76	3.33110672862866	1.4312927827226	1.67953424108475	3.30480256181085	7	1.44312939957169	7	4.14434357560127	1.31002066720297	3.74086324256193	6.07937737046829	5.76483962947314	1.84761486432413	4.88193494200986	2.80318041342171	1.6866412702534	1.61614362528404	5.36291300299546	4.52243585098787	1.08655859575611	6.96211793336455	6.10271986130696	4.73777517693067	9.32992817005024	-1.87507255218022	-0.458311301770842	-3.23361228760511	2.60916083713027	-1.18250123428098	-1.11979562037944	0.00788894241745253	-5.27157591456866	6.54047231644741	6.47965565135593	5.99986137181094	3.78812647022217	4.12143562322245	4.6899703703952	-2.88859390856744	7.88850267609325	6.58954900122516	10.0651862107749	0.203205406915717	3.30425985752003	-0.953764415371376	0.982319546025129	59.25	0	2
77	3.27236562110323	1	1.39128257328821	4.22799048577234	2.43293797495185	1	5.19221241395471	3.48747030203288	6.21884294421759	2.60420144962697	4.080276895168	3.24646850903425	2.88567947298807	1	4.38118621602891	2.13496678691551	1.84318406310211	4.87686313023313	2.63707402864358	6.36249488139848	2.7234183224383	4.64715527075358	7	4.90024602075528	-8.86629372962493	13.6015507260714	-0.0571108163482246	6.3173072380311	4.3262963302181	9.76818260751446	3.03693566957966	2.14631451614891	-0.907523558382903	3.86187457738275	5.28909732799672	8.32090287996401	2.92348826693256	1.6156409753901	0.748350890090751	5.73605343089844	11.8955761704983	-4.19046051025278	6.69239069576654	2.69399111741735	2.71866373463819	5.2249212445968	69	0	2
78	6.69020301604393	5.80644698735776	1	6.62934879127999	2.81998902053708	1.28432389274071	1.85663815137209	6.06451730462644	2.95656296478226	3.3184526699312	4.94160693980274	6.72369931850538	5.03228501443374	2.99835276010235	4.63376502535875	1.86346955867811	2.64408356296948	2.76575375428968	2.72731241025206	3.86356997910034	5.06673280809612	6.73350531549194	4.69202188266534	8.45932147980017	-1.92160784110318	3.25155630926553	2.28742660906567	3.11361736383533	1.10565146965974	-5.12526209808441	-0.401356017087676	6.64870416865323	0.921801826056226	5.26430586923814	-1.53159905017224	4.13776891282889	8.5805669567754	3.89664617163788	-0.58765972359559	-0.440942927803499	6.77492911001476	2.19488198451506	4.90287966267332	0.528884406510654	1.83271006421063	0.716753993641822	94.75	0	2
79	3.91728496346212	2.54184864361192	1.94889810879249	3.01365867882144	6.25468213236418	1	6.07332209813319	4.69429902296254	1.64506514104256	4.45166601885098	7	3.718955079807	1.90503293990375	4.7768632263628	3.36863006336827	1.97060342068778	1.30653942278282	5.7943689612086	2.76137285895007	3.71995219528032	5.54311771972439	1	1.98496608319971	8.78522871427418	-2.23736819293885	0.0705094310506783	-2.69711284170332	1.65130133328484	8.96659699409857	5.49684136393524	-0.188698413560024	-5.42241855445057	2.50643196167219	6.35255203632588	5.15181917646157	5.60125027808844	4.29448620052555	3.67096540063143	-2.59573655466487	0.681973033355182	7.24055879107993	10.0122242053761	7.08885983523064	3.98793711983681	-0.439997726748663	4.69817491280337	66.5	0	2
80	4.53971995328694	1.06321583370947	1.11835436755112	3.25950552034089	6.25490245349804	1.19454519658464	3.62192893724231	6.17967125966137	2.06556913688535	1.28783326715624	5.12616100465761	1.09224179848612	1	5.39360169833871	4.61006287065583	2.20131263557815	2.47266488124609	2.60218105862421	4.77267500071996	2.24834512489415	5.89391296726556	1	1.23134551961378	8.98740902882156	-2.11539680930189	0.618410440689694	-1.51253688286559	2.33058452943375	2.80017551237724	-0.529577523524267	4.47902003389621	3.12682638627182	-0.628729482480704	3.35569639716091	5.74343281128369	9.10140036720944	0.270408490917879	6.35468348180337	6.00030852855997	-1.5513264403669	5.57140888368131	8.41589273173838	5.79274685002322	5.80869748016267	5.41938141997906	6.11757346558493	85.25	0	2
81	5.3145972071175	3.39937558044474	1.70699287179823	6.72854959833488	7	1.52156937202233	1.3955004583331	6.91172050481105	5.08521983426125	2.5038051793293	5.01934909180231	4.01375550068798	1	4.10602129546281	1.85392595560078	2.86322097537684	4.49895727596399	6.059206757936	5.44096861275824	4.38270315273134	2.65651825817622	2.76157799989394	3.3518110291867	6.95089574740666	-3.36127243716482	2.92105984082491	-2.86624105994906	5.10351000833107	7.26893136009063	9.45412963152161	8.62116706207606	0.165093308059941	6.56409877908521	2.52852963197333	7.49975568761526	3.88611227061351	2.12017952105593	5.83856929890646	2.49256105152577	-1.53107132175449	6.33389291499966	-4.74627577493624	7.13760983485484	8.29087751886651	5.93068296100916	2.04034749901163	75	0	2
82	4.90926530704127	3.55925952206046	3.15279240564847	3.06837493546434	1.32478446318598	1.29252778086989	5.94875869371481	6.80599820411132	5.937879377467	5.04750996755675	7	7	5.75011143885842	3.92745307670362	6.3743400693854	1.79979222667736	1	2.41053061571845	1.14088956186668	1.3512784077001	4.61157346825641	1.57260070387685	1.19771539366351	0.395238017218822	0.725365086233025	4.71690976434228	-1.76588693289954	5.62038607326075	8.87932404959174	-2.08746022691217	-1.17418446573927	6.38058081451316	5.45892718903156	4.00992517340388	-2.66545329866782	-0.28823685356732	0.302130773567933	4.97171823622412	4.67417380591756	1.30255325153801	-0.524453153552996	0.963695349729244	2.25999231781118	1.14376228970548	2.32307747741423	3.72669435672505	76.75	0	2
83	5.41211420026217	4.16846861697691	1.22522354282767	7	4.02128614168922	4.73470712702557	5.24202691326559	4.73097175486697	4.68861706665071	6.13057818911135	7	1.77076951680729	6.51933400000522	2.93235810643982	4.91159992071466	1.21758492193478	3.17312974250839	2.5539463758072	3.19370279505144	3.79138177591064	5.26698967465711	4.0342426122834	7	7.73396567915907	-2.30367604647423	0.0550477669321312	2.83203342072213	1.90361652482292	1.41294821747228	-2.84061411680479	1.43628892049864	2.62050084162513	0.22462643676909	2.90277782885293	4.01794114352754	10.3366100119073	7.22058315143567	0.545890433782511	-3.97453105021015	8.80720374869067	6.2612764945921	7.27395669827406	9.74150846917919	3.42336498012696	9.13846821802375	4.90374765605985	75.5	0	2
84	4.14059151994341	1.93287956856502	3.74987238805778	6.21647486553219	2.06235697030647	2.56930630861837	2.49963436948294	4.68273041988535	4.10471089359961	2.51486417105582	2.7066400904424	1.62472733058815	1	1.0661463078735	1.26574088234212	4.67591335278871	2.33926373826223	7	5.62031833895031	5.71768206916816	6.27375869437139	1.09339940721752	1.99103072300197	6.80982178717724	-0.968687339953663	8.66608585865427	-1.37264259107293	2.19734699852702	3.49713955031197	1.28331885558474	6.20644934487035	6.18581715226775	6.50865582153152	3.9740585219034	6.0489650957398	4.48063424422574	6.46013026534815	3.30304206699297	0.0990363023122702	-0.66688511005084	7.74551033664441	4.30953589018038	-0.0917964901019083	5.6627728774675	7.87002472943699	8.98202650081538	83.25	0	2
85	3.52435637874828	1	4.55686863667632	5.03912670688696	2.17414945573199	3.03277333504591	1	4.27992797295808	6.78734578099381	3.80535641728793	1.269339319925	4.96470914628108	1	2.79850952178247	4.74175411571639	2.04804036129545	2.04207449868463	2.74984314673401	1.13948001350052	3.95110060469369	5.2525064762064	2.86223280067226	4.31322191377929	4.52923694360903	-1.83157891467622	8.08089233943386	0.418189637649794	3.06441132391276	4.61047469261726	2.0280167178583	3.98967252383803	3.2109588263278	0.000615610366199448	0.618496298273131	-0.293623802562057	12.2757994963589	0.995371733486676	3.36981142665434	2.02346002584251	4.34134972094795	4.18444668975954	5.17731631150432	5.94696210931726	1.10042475579609	0.112874348191181	5.63217082575637	79	0	2
86	1	1.68019484927709	1.79636394019511	4.56826265942673	2.62944704867636	5.00672224891191	2.07681957628347	3.37264848572138	1.15722628522741	6.99839398364038	4.03492965301345	1	5.54396423963694	3.3616194363553	1.43955889754548	2.72907820225342	6.61612959010765	1.36669084365863	4.15365930273726	4.8503738883519	2.94496502023486	5.43998905570523	1	5.55339396076898	-0.568986991329096	7.90655057402336	-0.390501748390775	2.40903683444073	-0.0552136858310719	-2.77275085759982	2.08985713297407	-2.10784251938811	7.10937662350516	5.23349120645114	3.99294300514394	2.74226439516557	-0.99731466212129	1.87699360745738	-1.01059868506173	5.86681494817068	10.258471828131	12.6600453914293	7.14229099809424	7.37657494477184	4.57627584507434	-2.91724514678328	65.75	0	2
87	4.5074595075256	2.11715817239175	1	6.33925907097658	5.15952792306912	3.54153339554214	2.31604542366824	3.74476051311339	3.894253055782	1.39033695959179	4.63582298569966	4.08376541641205	3.9190913008092	1.28653039040863	6.61976960975859	2.70897415839377	3.5984745138522	4.64583413826996	6.08947423910439	5.32748455392057	5.73855031406067	2.47638170766948	1.76362454624264	7.46478269798757	-1.36437700670417	6.6006129121987	-2.302025128258	2.38209404497694	0.227300821427947	-2.19721618367692	9.29000216520451	4.5217073133772	3.11749774477618	7.75101882764523	4.5671234735084	5.01543547791158	5.97307267527421	1.18755418203415	-0.648754656756333	-1.74450984379904	6.2644798115491	1.76131213036117	-2.60752685290073	4.7634660795013	0.601062170210621	2.37493430679846	79.5	0	2
88	4.04486448810442	1	1.25410188943352	3.90400373972746	1.94986714580198	1.29853695716308	6.97321446117543	4.13465580652029	5.12828200421645	1.9158122743999	4.55033348719109	4.99724133128841	1.90374749340888	6.06405892956954	4.15595252442078	7	2.23382232633788	5.69055564646799	2.45980352594489	3.70491201925002	3.14566904139121	3.35723203970115	2.9577984383717	5.80432910189733	-8.52730052926882	12.6862581730604	0.056458199869652	6.94894202510972	1.82734608825957	9.55616381344227	2.2958395574981	1.74288899872299	-1.11527876116298	3.58626202971823	4.37914364067009	7.1023299186028	1.37326117865176	0.0215475477620242	0.963010713248364	-2.73422108775078	8.40796823312718	5.16437450929497	6.1492633212894	2.37330490714161	-0.12620356230653	6.85314872683119	60.25	0	2
89	5.68455857647896	2.4080715280971	1.55884556868172	2.73865446120977	5.00000220711495	3.29840575903925	1.38248390126135	2.56360646526457	6.85562642722582	7	2.26247435682456	6.30474953682112	4.65415321820284	6.71088481428579	2.43900722685792	3.24534005949653	1	1	6.02718329434333	7	6.43681990609845	1.65470788563649	3.92582487616758	7.39064063809877	-2.54417357879796	-2.09097320208624	-2.16787025613805	1.67798461832843	1.50510371586118	-2.85500700656748	7.7491327138099	-1.22091057838794	7.6590317709328	5.31060680519538	4.3243862000041	4.44698033609358	2.77425388488385	4.0056825462236	0.688875282890232	5.53836638159886	4.78806781928346	9.04023096354379	7.32985756877948	1.70300166215823	4.80485757588826	2.2458202033036	72	0	2
90	5.67027442307397	3.90924052864983	1.52890513462044	6.83509965290248	6.63780024268719	1.75136480369845	1.91281573851356	7	3.93466339559524	1.6134369794564	4.90330268971683	4.51731391181091	6.1563056088309	2.01521853169457	2.33088548297405	2.31771102360582	2.71992670844435	3.12663279286175	5.37312772126294	3.94516167866141	4.78572235520484	1	3.49775038267522	8.79645477710546	-2.25768134440087	4.25076588514158	-3.06791688890514	4.80299352470762	6.71971996422375	-2.97888377443626	0.758167070825086	4.33199363951544	7.51335604690937	4.91448459361657	7.980273720521	3.65289117493548	2.19509253577098	2.83329192386238	2.60578173067482	-0.507034911515672	3.27018024846893	9.04062534679423	4.88461011386363	5.89080923362098	7.59185549027024	2.22642891258743	89.75	0	2
91	6.46842892342531	4.52522615468035	1	6.52786205391338	1.07919912454685	1	1.98414820238265	5.32145752136405	2.54718190148045	7	1.7783371422982	4.0922831855988	6.24184398976022	1.48035416499798	6.23275507300822	2.11759403170044	1.23971654664889	3.27764642228273	4.1857054920848	7	6.2980273786805	1.36679757758738	6.46095933542772	8.55423210215838	-4.1744662461193	0.182990701466552	-1.15776848846848	-1.10996595977254	3.86429556337765	0.0126614584120139	1.27496775038909	-3.64506594075634	1.0719450661272	4.10335179082809	-0.0319579786248986	2.39056698693457	9.17011030393807	3.84500211774365	-3.77044965507307	5.59100872730802	5.72088649529496	8.34988863244352	7.9821093480347	6.4233081999264	7.06396076423137	7.42917664202884	89.5	0	2
92	5.7951761721417	1.33492709418939	1.21053623478953	2.3502572064207	5.78547928639003	1.22570072388957	5.01400856730817	5.02907931503103	7	3.1139181799326	4.47936496240122	5.37052524611133	2.07696677087778	3.02610605898627	3.76613349545922	4.93837763799807	4.36054169911756	2.31907388151248	4.85068831258037	6.55847072050791	7	5.73032488751753	4.43637658098337	6.88854875849345	-1.33620501378651	-0.134782747904839	-2.06065323202302	2.48372665213987	7.90099793410663	1.44243525489794	9.52135269175787	-3.21511983323537	7.17329760010087	5.88119209800532	2.9676046136849	3.09153825942543	0.321764431330987	3.85737640707921	-2.01450228679366	3.12575214159456	4.44898541262401	-0.333152937096402	7.3920386939201	1.36778754009957	5.45102683543272	2.47178673951031	64.25	0	2
93	5.61480762466504	1	2.33235943151085	4.78275185729175	2.45908664322206	6.75644119082642	2.69828670108991	1	4.60451406385209	1.6851358348227	4.81654700901263	3.09165082397121	2.43521535938942	4.57758733580507	4.40799949858116	1.80660048474882	1.07797039696057	4.31176431594848	3.64842794632951	2.72977022459293	4.12357545177264	5.93859280341417	1.12911798000792	6.45681424287765	-7.05503743247044	11.2511602574938	-0.62396371162549	5.43122413898259	-1.73972341351499	-5.00396013974628	10.6907242769161	1.7423552518126	3.34700017342496	5.01532446234046	2.84781453983022	1.96022334344858	5.28959125669158	2.03182612619023	-5.03425668404817	-2.43074074269071	7.61031321337874	5.87419737897689	3.08533668676665	4.71513197921499	2.08824770488579	11.1848910211566	81	0	2
94	5.20647927150151	3.3015903443524	1.75504024117449	6.23272537242471	6.09473908149405	1	1.61647902753651	6.37836325027409	6.10980589312988	1.28973065836464	4.71364660672587	7	2.57374459902988	4.34627338873427	2.15166672350333	2.22370975599805	3.1598645530907	1.69215595819539	7	4.4944832325271	3.9552238730054	1.13557519741046	2.1272312880339	9.32676005404212	-1.36752545243104	2.84178119660353	-2.96186177780945	6.02233668686205	6.08850344085719	-1.83023223442137	0.466685285379224	5.02531915236395	6.22404598684933	3.18365157497157	8.11771842735275	3.91807786190273	1.44996366184512	2.84910076260722	3.97375128012573	-0.559330520916302	6.82697753214665	9.2236810883754	6.34181970734272	3.8647528089259	4.81899958389852	1.16151510486216	67.75	0	2
95	3.46694441942356	2.2884927962067	1	6.92792627806692	3.80527994997787	3.57739799025132	3.5990484238015	5.83192720391715	4.19385646874562	2.85692727783145	2.73419407015478	1.40202095605625	4.06900729699805	4.7719462222273	6.53418119703484	1.96505883331608	5.6611663824527	1.81326256350688	3.78545997475437	2.9672920015077	4.22418481671351	1.45580162922477	4.17736070830048	7.35011308133061	-1.75808054739043	5.98199085534901	-1.66471753464521	4.21689090053897	-5.94975271922781	-1.06175014452486	0.568805455594491	4.45012898376015	5.75151312740099	3.413888708501	3.03734931187408	7.70503358009461	5.32569805740083	-0.446798278570185	-3.68955852416977	2.46753738434735	0.8679198258292	4.42036055879385	3.80281667187116	0.941597790407474	2.72985113749241	1.38481122586682	83.5	0	2
96	6.12144382274639	1.7764358809777	1.05566631545437	5.96208107372988	3.24226394660483	2.28411338604851	2.24347944945579	3.27724392364922	2.39421829154478	7	2.58822325536973	7	5.05217161887683	2.74926293060619	6.44884761372604	3.37933152914257	2.22219195854879	4.50998307915371	1	4.5342901091733	2.03136671995413	1	3.23313088236128	9.66954040373422	-1.11134158553089	0.397879824514767	2.7032183480675	0.38046971073259	11.7213689686968	7.39305813537323	7.11846044075474	-1.82362008528986	6.18111455443336	5.51852679613168	5.57984128606369	11.0408466088664	3.24392661257005	1.0261140872946	3.62245418968291	5.35056644631882	0.805746316572268	8.44316754342614	-5.02421104344388	5.24123205824827	5.18329306606344	0.992369604723682	79.25	0	2
97	3.07751116085485	1.45504180327435	2.47618178744946	4.49033266105717	3.49154727045574	6.53418932552481	5.24698099880219	1.85853637509311	4.46353504231944	6.68619691580665	1.86901249247491	4.26453440658329	7	1	1.86917670623384	3.61698666325106	1.32417148217926	3.87831159101437	1.00036527027331	3.52563179417793	3.64953104513579	7	5.98926216295495	8.11239134055979	3.57631619435538	-2.11461153930242	6.42735342588139	4.50606017177516	2.73648113110939	-0.344052776179438	1.71141669448397	5.35680298327644	5.61360169348327	4.61545703652022	5.50513614913678	5.6629832762571	4.81092171757659	-1.32070633481132	5.43657300952106	-0.173051536140543	5.11592881329954	-0.556467461027557	-1.37284292190862	3.36428969403634	0.721825271353823	-1.07354971284347	97	1	2
98	3.32972597599186	2.18788655715308	3.46024585937039	5.42950689751363	4.06438028074883	4.79028273497949	4.97758696832537	5.97599037833673	3.32250239861411	3.36746508593304	6.36960117244351	2.54751724686575	6.93368894362786	1.9545825207058	2.044364635988	3.91989036868907	1.03537437527624	5.45845558273537	3.55749123050669	3.08461908625159	5.46299840577373	4.0089199545922	7	7.19218401256331	4.50507598261455	-1.29106630568151	4.31042267446482	3.72167804132192	2.35274290816814	-3.31172962596019	3.62234586382225	1.52198831471971	-1.16182645858239	2.92176605319265	5.75808762040058	10.8012716265547	6.27315152184745	1.20067525797336	-0.744963803091878	8.70922350122668	5.22919679994666	7.41640660540214	-0.0615422614782876	1.04077274178154	9.33428475697257	7.12094470931243	98.75	1	2
99	3.53192854917329	1.57506993841208	2.63333710543032	5.83479908954315	4.17435133904374	1	2.2503733250089	3.52304773701532	4.82405229465904	2.94468833936291	1.70289884083942	3.10600429507854	1.7505278075946	1.18542605560359	3.65211103941879	2.76961254606951	5.05944571213205	5.81200957676942	2.31594464368739	4.8878351872564	5.77982753829012	4.06678031683485	2.40050407778433	-1.16504061232726	2.48100070240157	9.36183326356089	1.399312230502	10.6753515116868	2.18688470304597	-0.785914670585048	4.05816358834968	5.7286948868838	-0.0725421905872384	4.96572683341017	1.9488926672318	-6.70131756300517	0.986527030792512	0.0522094741838106	-3.41191793175495	4.7810174662697	0.0814837934678461	4.30360858313323	8.5659311937779	6.83859207844	-2.85035757204476	4.80802211249212	74.5	1	2
100	7	5.98136982444618	5.07802148415145	6.54373408085474	3.14189251895569	1.29905941255621	2.56753409169123	5.80492832325876	3.7360510133692	6.32522286394735	1.84971607337908	1	4.60838633829071	4.81227819456777	4.11632795513801	2.48636671391355	1.77020448798757	2.04189367961849	3.97144816311785	2.73917622876886	4.47468819671183	6.66969015603745	3.76693833860266	10.3010100808648	1.76825047964274	-0.982185027733576	3.86175102689653	18.9965599322448	-3.00702705885299	0.561535400772135	7.39351526944892	4.22915067204411	4.12576250801361	4.45845454112187	4.74012498494393	6.71408094708846	5.23983527969149	3.14497605207374	-2.19112959512504	3.28551373119279	0.682404091721595	7.94396629908829	4.53069142790639	1.51823253458934	2.61526675469226	0.874555108417994	97.25	1	2
101	4.70832150273109	4.31757144572114	1.88164015313669	5.60851312815603	5.51714034901834	2.7827402660925	1.51911087371218	6.52338778896382	4.12730452007725	5.93738836819552	2.22850724875916	2.54045898465487	5.09131804823531	2.2158066457231	1.35747164597162	2.61392773662233	1.77297863447029	6.46370211289536	3.80871685296758	5.20955485374401	1.77033497055404	1	3.57147875021789	12.6970017640117	4.29085263410259	-2.96807770264365	6.24229857021447	6.85603528347217	2.72817625631353	-0.457109937548256	5.69107882095286	-4.56044176626341	6.90572709320241	3.37339435921362	6.58256343073165	4.04550241165273	5.5028695292883	3.58595684533985	2.65165400260206	-0.975606606922913	7.44486434522359	4.78173432331731	-1.12433610826046	5.66211551289992	9.54484838234949	4.67461294631362	103	1	2
102	6.69532011015776	2.42100369773602	1.61756909295256	2.17540904754111	3.38859834518116	1	3.77383702598089	4.93698377745079	1.78397366727585	7	3.40126749061046	1.3748962556369	6.97705668012589	5.06692012905508	6.11480325461768	4.12878694906014	1	3.7778296425464	2.79405908226428	7	5.47521201506274	1.97272724015174	1.05148018854273	14.3542613669946	2.30584877725429	-3.40231745302094	0.652625104290628	11.6468683782674	0.92890059402022	-1.77959494069217	-0.644589788997929	2.60828784115289	1.47732913913467	2.7668299132635	1.9724776832757	2.28072184115185	8.97265437969751	1.26110376812688	-1.48316077513598	-4.81419913859818	2.49308669389239	4.41049187826913	6.0535463561906	4.50181989549852	11.4566270397383	4.36043814899091	100.75	1	2
103	1.94734067187214	1	4.79155462749697	5.89382984854269	1.74238131262665	3.13929376882499	3.42417975529421	5.32661486411781	2.81351403355316	1.71023491522823	5.81264015479717	4.47433740199064	1.95789433505677	5.15644846098573	1	2.05538170135132	2.28208748350397	6.79585682838074	4.45408602496624	3.06227818303987	3.51925278245975	3.78976820698348	1.62454410933556	-0.164438185776075	4.87043138306364	9.49578790289821	1.32056710273829	9.17391122424519	9.20736943525358	12.1279172579013	11.1808198970344	0.934919038150678	7.26875794519579	1.37435454615134	4.59855505847948	9.44034075126709	1.51110880286924	4.65376832102506	-2.12385048689758	-0.763190249470234	0.703402864495082	6.66936685897345	8.55349210562394	1.32627803601354	11.3902267345809	5.97311947041035	91.5	1	2
104	6.94387911089009	1.63664263978106	5.78898656177123	5.41311340835473	1.53081134878756	4.19009701692833	3.06766852903082	7	7	6.66054896332259	5.08316143075674	6.11497893906652	4.12992682254734	2.75821304431058	1.96292600725273	3.55504932359237	3.96338308514056	3.38114591076558	2.38039034797361	5.37013165903856	6.24861592731809	2.20712406707882	3.77228668485731	10.3007026708411	2.52362721489645	-2.20448743378219	3.82814317743719	13.2972141540355	6.32939485169649	1.23152165578247	7.13306682731194	3.78980958175691	7.86046299089933	3.97143337694078	6.6619473783738	2.66467537767951	-0.303462652576735	2.44923203498754	-2.69316431496508	9.35532429840762	6.2870283523757	2.76511190771437	10.8823180440099	0.713765890623701	-0.12618865424995	4.35295441692906	87.25	1	2
105	7	3.01648696038436	3.96403190560034	6.12824456319111	2.6461658901648	2.342758623676	1	3.97378007009565	4.7879888991486	5.6170729679513	6.80690518995064	5.02587821680887	2.75296732145492	4.49082615088532	1.11001815602992	3.47219075469484	4.53180966387785	5.99757671731143	4.47951490711877	6.09913982014556	4.796633370417	3.82357181683484	3.25795544256495	10.6151152025501	1.83851096780533	0.0904594945526038	4.69483522292013	17.6189181754394	0.778023106562475	-0.612046349317853	6.94298384134259	6.22325970202773	3.95563262182107	6.52904294342936	-0.600648435185007	8.21410018483897	9.62323682775512	0.899974162218242	-3.90968516061605	-2.27756367503524	0.575380246497818	4.36380031265805	6.7144944595045	2.57245563520699	-0.99925421869967	1.47722337566122	94	1	2
106	2.16783967190096	1.73584312121381	4.9251842235817	3.83269253985831	1.27862520911924	2.80000038872401	2.65919317893016	7	3.71699876567407	2.05392724548868	6.22941613942998	5.16853139214309	1.98299090474854	1.77517324665846	7	2.82964050534003	3.92973415451175	1.609585605743	6.12686994814634	1.01321528008489	1.15371880435928	3.75608857142106	2.56933858290312	-1.14376946880241	3.80200143599117	10.1573117183875	1.12101492035917	8.93007428016637	0.479026286155018	-3.14843831473499	11.2481844191023	1.82627549622062	-2.66236418826814	2.096154323779	0.0510973380213282	2.41498201461486	-0.346094636152861	1.41433521032146	-1.62321782308708	2.63730579598572	5.81182596578787	7.7716897329216	3.56261757160398	1.02288978753877	-1.73898180194727	1.24882322632304	78.75	1	2
107	6.86570829159089	4.05312887035634	1.9290610037758	2.77493356070045	1.3269097859599	1	3.89148915583997	5.15682928851376	2.27922737013571	3.30909600924517	6.99065605082463	4.05647646106794	6.21193954244041	4.3353514527105	4.88949554788988	3.91070442830751	5.55401675581287	4.02853014640793	2.60283684330451	6.25864956337714	5.50841350217815	3.40888519556836	5.9972893379183	11.3880732531799	8.87985616894569	0.122770829031636	5.17403734175219	6.7836569791563	0.65728502976223	-0.501949889885543	2.95970929138936	1.99744225883605	1.66660105527629	3.70691624045057	3.51439862979421	12.0701470085949	4.37828563818171	1.27866508352028	-2.76532759909732	9.1493365963352	3.33980093291558	2.92910111182686	3.07824876022714	-0.533376225396359	7.37342689930786	3.42385203343218	100.5	1	2
108	1.37401742147805	4.07332367349751	5.1544161396168	7	2.52992330648168	2.63588546411551	4.57828140081032	3.9603630867398	3.95353447624584	2.28480378807993	3.14293199016925	3.45965326578848	5.14888836089631	3.18496326822914	1	4.300650299455	4.08807043179976	1.87972450295189	5.43362097791769	5.35411222720464	4.5374048490428	7	1.07646658605838	-0.417080906293896	6.30823874982677	9.65332561558345	1.37533411411095	8.44317465548983	1.64656352778402	-0.502713176933551	1.20820702573187	2.03534786780921	0.787995775027088	3.3407615655446	4.10208979741504	12.712253974206	4.98166698895629	4.08470817320864	2.60965752492149	5.2045025328223	6.4266530559708	4.70557129231812	1.52596618174064	1.84043931520679	4.92463325699864	2.37566446516817	99.25	1	2
109	5.15600017880179	2.34452784279616	3.03408630966511	6.67167032698398	4.75787012873695	6.73463223683611	3.94291739132309	5.89078976564005	2.9374628211901	4.10267412004403	2.95979688385287	4.48596186049304	4.10413398690345	6.42958340767218	3.84459838164851	2.36389543697239	4.3069903435953	3.54840359367591	4.08264663489804	6.63313518064022	6.83439346639882	3.80692171962433	5.292639555481	13.616305082795	4.95316003255779	-1.57317774568814	5.22213626916253	8.005328808256	9.86140043658619	0.949453275380534	6.96306203834126	2.92982778273563	7.75683263008267	6.12381788312117	3.97987997630813	11.3640587631112	3.24283939462954	3.45929441222432	-4.27120118650479	5.72838538992775	0.804797875328202	8.43689940722728	7.34598330532618	6.176018771566	0.934081906078774	0.580975899833585	98	1	2
110	6.47948439789394	3.58533797053396	1.54809509858376	2.62697747634512	4.18487455379281	4.77400837118968	1.67117103721596	7	1	5.12598311736248	5.29418238500411	5.95392367419149	3.15245386652572	6.09131480074462	3.19865565979455	4.78703535607825	3.23101489153732	2.21612519603231	1.21732380457867	4.30380333746329	6.39164783535721	2.42632143812077	1	7.76654483576063	0.05255490704725	2.29118822233131	5.7616224016146	9.99403108565607	7.0159691106077	5.81304821422317	11.435487261423	6.40056975365647	5.80565843752126	6.33507130582343	5.5321326975587	5.31186566437172	3.8704512893723	5.90363235157119	0.106203192681883	6.10555568336408	6.39566563265361	3.30120990678261	4.94650811247707	5.17518302398075	-1.58300155236386	2.59254791990765	62.75	1	2
111	3.46972522610939	3.88095834824031	4.0686095598452	4.65591960163164	3.48602954640174	1.25512375267915	3.85865894758028	7	3.59597250040792	1	5.45564917163984	5.17553624158669	6.03812195255751	4.54105657043572	1.34640208152231	1.50110738997557	2.51175527817491	2.61634018808604	3.47453969972815	1.15782012462181	6.8394883074147	3.09584973205747	2.31320211067137	12.4076442668597	9.50355178201973	-1.1038373131863	7.39843444237481	5.3895211154371	0.0978000594610683	2.0927673312685	3.97346288014209	-0.478651197416149	5.00507695418288	-0.0502271337074219	0.623269304825827	2.15442664200807	3.96031545216624	-0.283031515157173	-5.30132352720837	4.46879185563841	8.21879138162646	9.95758035190645	0.94648999644729	5.62266980920715	12.0520670207645	0.777784270832633	114.5	1	2
112	4.55152944560471	2.38039750660589	1.9555424257107	4.07450178789789	4.26059051436974	1.58701491478775	4.54172333783807	5.55753181652864	5.81471804779661	5.29941730553983	3.35472044575083	7	3.06353726492662	4.61625379779255	1	1.2647734943338	1	3.60187764871441	3.01293525832	5.2939315283683	3.2060414908318	3.32401000284714	5.2805230043407	10.6438859728936	2.94520965525563	-0.524822154860909	7.66814455028385	6.5097166417514	6.5667085935128	0.792193893556564	7.57599920270251	3.13073939979884	0.27872014021207	4.31572245709812	2.72150321398173	2.34989894936906	-0.680712397481797	3.03463671440875	-4.63151560194317	7.37094380968982	3.77355759615355	8.23333163925129	6.0297997860046	9.38877933932569	2.06027339156924	3.30435159292789	84.25	1	2
113	6.12494834603424	1.50488283704988	5.03474583131009	2.79339465870937	1	1	5.00177966483814	3.05419766053317	2.28799204244919	6.23609628837635	5.82165869596158	4.91966253659217	4.97879764350529	6.34206741943918	1.44568203023268	4.6845623577849	2.4291529821813	1	6.55209109706361	2.54414007160354	7	6.11255075696343	2.55931876618061	10.2604128213828	-0.775434314666313	1.23351930227235	5.00344563597299	16.0418427783019	3.47622825005653	1.79765665702826	5.96953170484479	2.97181842995832	5.58847434082269	4.96724176263376	6.62524999940748	9.8606335170221	-1.44277282628091	-4.16090997874	-1.92962225341622	8.48225251663627	9.56672996532969	9.5501514459993	4.88660346663567	4.0062962638421	7.01037510953853	1.43594824554111	78	1	2
114	4.96143641741428	2.74980750006881	2.8592598346591	1.41075410564271	3.75557690268124	1.05768153669779	2.56847608631969	5.725963074413	4.37375625159565	3.89137404945544	5.63108958064657	6.42052996941071	6.93607163139437	5.30437826535099	4.4289103636052	2.14377049306552	3.53826138226701	5.62903107947577	6.70406697372482	7	6.77403659621723	2.40965989469053	1.38607578306141	10.7523166243297	6.70648394649779	-1.30524277113926	8.23297390876835	9.06072254211297	-0.339774172958769	0.343528282467294	8.93804729383019	7.4191315654149	1.2657027664463	4.14352321484743	5.30202360968198	4.28628346576829	7.9731121840064	4.14352771585964	-1.07343216657207	7.75149489403387	2.27952339606479	3.41487943140975	5.66630645884141	5.05594442759228	3.18192127953904	1.52951861900813	101.75	1	2
115	3.67866528334704	2.87739146978982	6.29363263512588	1.70192279303453	3.69571970414396	1	3.43093191121651	5.40343341869577	5.05001778626459	2.30724009223809	4.43420526785454	4.70397329177522	5.11165822641987	1.07487084848629	4.67045156271701	3.58843084400665	2.55011796570349	6.38941845389889	4.39492430093794	5.23220592783132	2.4060404562073	1	1	9.80429655279217	0.0130113209368656	-0.213749124878025	3.11234221466678	15.8411647471059	2.1954632155196	-0.713092880013898	4.9901962803158	4.42854298124298	7.45171514253728	3.22659220702494	4.81043360305175	1.38704098349474	-0.258800001863608	2.55078764747913	6.58442846710204	-1.06810550653545	7.30176284968785	7.56035605273733	7.49174109422607	5.96262496894401	5.18511090198935	0.868426179576944	99.5	1	2
116	5.40516643412323	2.17279955190702	4.55161765237017	5.75963694862799	1.59678059574855	3.62291915461799	1	3.70346559770796	7	6.17199188386057	3.43406803098608	1	6.64848898920158	1	4.36422799714676	1	2.57323285339456	6.23251487751062	5.73473819418922	6.00657559825621	1.89752025055896	2.27809463474433	2.74715768700794	8.57691436223351	1.29123071086728	-0.435795987268151	3.02009154359762	14.4369627976242	7.86660644123919	-0.498642502143664	6.82177136378057	7.44157735124018	-0.857230230768119	5.21535059132941	2.11440030427841	7.43394675482212	6.20807698034287	2.63159656640789	-3.0221608007605	6.3195640110111	9.49858558968061	3.48928757404997	9.04302850221683	0.355480127800063	0.411253493902118	6.98846184309363	83.25	1	2
117	5.89199279083523	3.91875737235602	1.86568033554163	1.52792784863881	3.23516612671224	1	1	7	5.16767498529893	4.65046954989495	5.26458446656408	7	6.32639339436691	5.74524436179425	1	4.52414955328657	3.82589695051922	6.02176841391735	5.946947206723	4.73336999206698	3.89235012578334	5.34583048694013	2.43136673464998	11.8905906669792	6.39747155316855	-0.362044110959163	8.90800349872884	10.6453983978503	4.21991152218287	1.4130614189617	2.29507178809309	0.507023095607562	0.794821242599586	12.1345785576951	5.73011639679027	11.3466799665256	1.91187569515632	-0.269397648411953	-1.22604990774682	-3.94644130515083	2.11677432709542	-2.29314648489844	4.6259845112047	6.75265400012078	1.47133229183787	8.82250462266785	98	1	2
118	6.08574682448171	1.54974006830847	1	1.10667433736295	4.66887658740534	1.31955152966928	1	7	2.77811669602531	6.62037027304101	3.76549068514746	3.91551018262544	1.34498181301563	3.53249985866546	1.448670532914	2.81755189677716	3.09771699169982	1.11383693392714	5.86013376668598	3.03726745321456	6.19865115420641	2.69059725013631	2.08136903491819	9.22290232010282	0.0336146985284346	3.26810582956528	6.66553546286372	10.358936495983	0.26708990869843	4.69539545464577	4.9681971205488	1.85006558568972	4.7987066964224	2.41958764616498	6.81145568817184	3.90525986166517	5.26188771171422	2.04914878069284	0.368356270695809	-0.120317248448273	0.520006415614266	7.06106468211376	-2.05212044413361	4.26290290470559	8.82252533455018	4.54405517021731	77.75	1	2
119	5.42909219120925	1.10702520830578	7	5.82731526343831	2.1888944588805	1.74835426579271	2.49811881580661	4.09688839486065	5.06593023639733	2.70064867620823	5.16386040541652	2.41539567009082	1.00273897003453	4.66222460237872	7	1	2.79435143973504	4.91791076510133	4.84653764282529	5.47521828449501	2.89532195248258	1.86350067785943	1.003634258854	8.77307953810823	0.840321840273644	-0.236489075895006	5.11472044379589	13.0964121884442	7.11826313903522	8.35705258419005	4.18583469835387	-1.50859872282081	1.34350220679842	3.27987972935521	7.86803249107678	3.64877127631873	0.554731282632048	5.15390405195051	-0.833050938688052	-0.224535625997264	7.75983190539135	2.82154503366325	7.31391734362197	8.94682654902243	5.30601655602805	1.18810460523026	91.5	1	2
120	3.54647139821836	1	2.36470768555162	5.86499453697039	3.66140785262354	7	6.67345075064284	1.35992299522812	4.42387462054527	2.6893173266213	2.95373631824516	5.67878846451335	7	2.02062917156211	5.9977094791033	1.91176194738631	1.92171269978569	3.85360810302886	1.76323935068069	2.77475453648459	4.05166394905403	6.38431923736865	4.01460748101148	7.58656275312072	3.54120059053857	-2.03717422697694	6.11363042324848	4.09261640312938	3.30932682429262	0.551308359766085	1.67541494629485	5.52863825236003	5.2321378246988	3.58669441699439	3.73809305224103	11.6203740164917	3.38450362907294	-0.652293863333772	5.46878088591799	0.180737641968614	3.64210560139531	3.51131282140562	-0.907051267067869	2.62216924005644	0.00927436882367397	4.88890174951419	83.25	1	2
121	6.2686120337879	3.84554820519753	3.88174952577134	6.32216916091191	4.70972598713149	4.47050275685029	1.24820884227667	4.64390799834331	4.75058740634075	4.32329359897099	3.90051886919604	6.19597428620905	6.62767982935887	2.89800851070482	1.33528684989596	1.79075171866867	7	2.9974073994822	5.56532779831437	1.93494125049085	2.82777434667561	5.08026187393254	3.92352981086666	10.7985558869509	7.35010078165967	2.64698136659475	9.71820203749698	7.29657783087265	1.19078990670495	9.89409064177798	3.74885940367203	4.48961549145636	1.88343733850152	3.51794480685251	4.5116913016856	4.70948222730429	-0.938097074750696	0.991967897666772	-0.432807467719236	3.0540231135562	3.75510797322321	12.6371028729291	6.03523521077021	3.47620084068008	6.89544589408786	-2.32489486215784	83	1	2
122	1.3283153919587	1.17146846560814	1	7	7	5.10751067179705	3.18566930669989	1.45519389671369	3.96680690167146	5.45839866964608	3.04148416897409	5.78058969275093	1	2.45262125875743	1	1.98871881991133	1.95354444440265	1.86014100924442	6.47317590247721	6.30802265650039	3.7827499484671	3.15792878366606	2.47272724161288	7.66303385315192	7.37758467914988	-0.658135021575434	3.3965102511777	2.65471585334521	3.36894891342492	0.121587928053075	4.75915808340081	-4.73496913965402	6.00011174832047	5.33778526803002	3.85799410579477	10.4839014556397	3.48004169578998	3.54644318752164	7.26116182587783	6.10679871042971	1.4181611129273	10.6760753169848	-0.426478913929742	5.06674555417504	10.0963876318471	4.5143288050473	99.75	1	2
123	5.35782247555939	4.63871326212722	1.77236587262189	2.69102644034289	2.35607730914233	2.8866754859612	4.2401987173363	6.46747768230671	5.30942453105042	4.22767815778611	5.10398803444983	7	5.56557881578936	6.50672852540112	1.34000714605253	2.10439037799775	3.36010065110848	6.57457415284545	6.47217581163504	5.80484339657685	5.63363671024394	5.56589547318595	3.37239448383732	11.5221303471763	5.76098565171383	-1.01714173139172	8.65385021399964	9.83664660544515	3.94353282987132	0.446240008160852	2.78836893838773	3.52242558661793	1.04272504695629	0.460176360720272	4.73603651568581	7.0299695970071	3.80534202725642	7.4565533176445	2.99867412252607	-2.35653151492359	10.9404477030315	8.0048833541975	6.88744466774308	5.65869552971163	2.20775988794023	0.479254147743002	95.5	1	2
124	3.91173211439573	1.48885589291912	5.46216210765963	4.76257858316991	2.44754891112445	5.03481936415587	3.56234953410905	2.70270536369896	2.09930646380051	1.80331403110735	2.51377585364257	6.59693617785656	4.73234154309454	1.14328416661108	4.64605645787486	1.10620935686199	3.09934456206207	4.93178408893656	4.81188575586471	6.69930881464103	4.12928175994375	2.5116813022526	1.94945899398038	-0.738548633124446	5.12807128817816	10.3040552568007	2.73116922053511	11.4503780821563	1.4532362729989	-1.59803720987673	5.78564426337932	4.78355031483249	-0.500884593262486	7.46183047667541	0.868954708159015	3.03996524441122	-0.226302861997169	6.27369782228408	-1.52700933443464	5.3678016795908	7.04109345906387	4.31187341380817	5.34747954490912	1.99623084241075	-1.80204671899169	2.58813063404708	104.25	1	2
125	7	3.28933058839317	1.15564894281235	1.44308317243002	4.45027672076256	1.1137868019626	2.45046619287013	7	4.87524342490138	1	6.16589699848979	3.05191878217102	4.24385540035698	2.44031729788567	1	2.89955862835257	1.8489580314012	6.14153066550114	5.38743517820776	5.71303461309441	3.64045282065467	1.76661268554823	1.34485620966707	12.302795310247	1.5677398384879	-3.30447481991116	1.3229500176084	16.8310116479843	3.19284929324846	-1.08136036666537	5.21802954638301	5.83560323025279	0.920189392020316	3.83973996658906	7.13380955147181	5.36821895390388	1.32143543236802	1.55959190104957	1.2200017266354	-0.000573153519214609	8.08010092831605	1.99455718049026	-2.49077004977716	2.97489806196209	9.44889210141781	3.15541821024208	77	1	2
126	7	1.17527209197771	2.10031878130886	1.87382772354835	3.48704240524188	3.79186343650187	5.42267975370303	3.25411863934113	3.68641977865424	2.23554944745066	6.60837608006853	4.64158325561991	3.47977853905104	5.37070923346392	4.75323747379941	3.40421282569616	6.03628457739306	3.82049102289789	4.16593779804571	7	5.41875863510301	1.17812278507325	4.0305102409625	13.3954313737008	-0.632242345074502	-3.62609729633235	1.12181658316981	17.5500508779193	-0.849030384123536	1.07365185274829	4.26519803912378	6.25984707312416	2.35745670789507	0.477050900458936	3.08558997796391	4.84298650590094	0.61513817857211	-2.96760440543994	-1.37277201558442	5.35178774148325	4.43602580699196	0.563807224685229	6.79787503482932	3.87318195132722	-2.90399249917736	7.62733774562708	94.75	1	2
127	6.45578467760409	3.97176429085418	4.11603267821498	6.87873001094733	2.01342388411763	1	6.14270627470035	3.49825194134056	3.29442496881085	6.27910316132613	5.24041483798592	2.19180274302731	4.1965962411646	5.73366629405408	5.84279603944413	3.19237971043644	1.62169956980844	2.63647192493113	2.69386263458953	1.69206399116897	4.31109235712373	1.93721402079101	5.58999987573543	9.7103190859723	2.57257227620387	1.13200336413999	3.5917403002397	19.2192380056801	8.63772664854387	-0.258492276246617	-0.459998622864742	1.71899744584661	7.2529327412014	3.10571282237215	7.12372892417985	2.50457371006019	8.86077259694317	-2.38953030802503	-4.61066958833513	5.13144766018933	-1.57791912419614	4.80156372448067	0.772191576307927	2.11682953442325	9.12091737075715	5.5417965482694	77.5	1	2
128	2.27836851378384	1.2220184295948	6.16812252684786	6.10015109742497	2.97110747446926	3.40090809996007	3.12307381423299	6.31106788417399	4.63088301773413	2.92746541005568	1	5.95275740001428	3.81458917305907	6.55165671693063	4.77232529979726	2.21935619280805	3.78842117981189	5.51451007164124	4.11415600487067	2.52365653449718	4.95260247906404	3.86538060522877	1.6298606420055	-0.972001848339602	4.5474625296451	8.43104405900188	1.45578898534322	9.88617736761506	-1.09561176398099	9.27759577316425	2.57539295077129	5.20237674823729	5.17819047276082	2.73884891618809	3.42440963817997	6.05489131168151	0.980755398536758	3.03448846911108	-3.9125590311542	1.88115893779036	-0.538911466494697	2.90529281554819	12.3361415352573	5.24211361403559	7.50808871376297	5.10227084565611	96.25	1	2
129	7	1.01816303741521	1.03020258852283	2.2682377009432	4.21447257444439	4.83389209545073	2.66731349329058	4.07202664502502	6.96092124787695	1	1.67853737144616	4.62535672129652	6.43249476986351	1	4.95092594521944	1.67873360531235	7	4.98464824842948	4.69241371323901	3.13570256857109	6.10469851259146	1.09364724901338	2.49031062823334	11.0628130764973	7.09001844805361	-0.261090236317603	6.93044692009065	9.55707784431248	8.95093476195769	-4.46959943080915	3.11542549371235	-2.92683318483115	0.751314428799733	1.46169595150536	5.79299688580255	2.28125179595049	7.12780080382041	-0.329736269387829	-2.00751418343069	1.04342777049571	2.94460039049369	2.54597820990856	5.93417957781353	3.41018004008694	7.59514203090945	3.87614575599211	93	1	2
130	3.40213839010206	2.84451230550115	1.94651846950939	7	3.82537706715357	1.18514595326441	1.7103596395104	3.04565743355327	2.4685808324785	6.39811275776831	3.794450344548	5.1784672395338	5.54469703217148	4.10426436994128	7	3.95828826487328	1.99301497547622	4.14655142088624	1.26692746017731	5.64605157990192	3.38235315455405	1	1	10.8798639879121	3.05404643240647	-0.123322991297179	8.07624209188537	5.12136690787389	-0.42421880302919	5.88446746299216	8.4242768835807	-0.65871491168569	6.66989240043377	5.14923506343564	4.84826694781616	10.9874219615492	3.91045157504519	1.4309512142751	-4.80787180453469	2.64016071556167	-0.655528368463944	7.87790420586237	-4.12991486697226	6.11290111368619	11.3482333520842	1.71550561768151	86.75	1	2
131	6.5983529679491	3.76350470416882	1.49976792587457	1.95255592938498	4.79670157926611	3.42115223319155	2.55189227383619	2.379567036718	6.22185029215157	2.1036525715251	6.31007459434442	6.75447938026299	7	6.47595575728139	5.55226700343142	1.05414305557497	7	1.27828019240088	4.88979540745978	5.4607840166187	6.89839939828015	2.59471442453641	5.02076736537627	8.41781649918785	0.141424288771345	2.27407050929272	3.90014396341681	10.0550116555035	0.0155077352621407	0.791320867859085	7.08725327009178	-4.65713780723231	-1.81570941107649	3.73247344181365	0.418363492906255	2.72258156122412	5.90828018929038	6.7068925070524	-1.39252901155327	2.00580252714347	2.00503892099439	9.73920913695417	4.33057677126049	1.49109677845142	1.64392129517527	0.999698218896185	86.5	1	2
132	5.20678995068096	2.75091646136802	2.23069756619281	1	3.06723996822254	5.7106729086915	3.46307659076034	1	7	4.69072042804115	5.50474792473917	7	4.15522871683637	6.24024864628357	4.58809212925052	3.79613046076405	1	5.65740844844775	2.25825329912653	4.61559322245827	3.68355718143961	1.13739321290057	2.63529608654353	10.1768341278013	5.89657359694762	-1.0558054177431	8.67066124882425	8.98488740566915	-0.0634006319855326	0.969750659683104	10.4653257577427	7.99505001769311	1.98228464989481	3.77752131870308	5.62358451401179	4.13773629195378	1.73185894440492	2.41120879275307	-0.926452077024926	8.35112004632762	2.80603268195899	7.91594097373398	0.310310435620858	5.00329003333698	0.417911048492415	2.31300733650468	89.25	1	2
133	6.2409011020835	1.93398535336402	3.46184695258571	7	5.77123735454795	1.43519072562297	1.6098860806497	6.1685921555995	4.50711775891295	1	5.24726952504607	6.69652259565876	3.27994340737597	2.0357600194635	2.17896626290729	2.6604390456032	1.16768133164567	2.8270213449812	6.18653501701772	5.92235333230543	4.41928454244074	1.5735148918613	3.170152596026	10.6553111898475	4.39777131330951	-2.25141903422822	6.03666267999016	6.38062260600512	6.52376714675541	-2.34856533361804	0.789549310071243	4.27594341581358	6.17132975773747	3.4799054737036	7.78469772851273	3.51724585849641	1.37205842421823	3.45986191493261	1.45857537137754	-0.420207442018992	5.61822783384999	8.71292490536706	6.15887878489109	3.59481363309963	7.22037706592374	2.61971679621968	82	1	2
134	5.46324494820425	3.87571710517871	2.03687429223637	2.29708527735411	3.16750986871537	1.02936415563085	1.24644201238512	6.17391472160324	5.33831946696163	3.59123169406061	5.06716998751533	7	5.66096831109104	3.73611884120058	1.53897446748778	2.86095531451646	3.93593360143574	5.12553565094079	5.4140490656117	5.75285689481845	5.02537140916006	2.24177518609106	3.75149402344376	11.579277413954	7.12739314343017	-1.48350196089832	9.91972808433876	9.68539002735501	3.70182512167395	0.795855134055159	2.38211057582933	0.209968784694974	1.24052116831917	12.2537511168847	5.41136476628933	10.5359162100183	2.41847359083703	-1.25665707440651	2.94636631967594	-3.89141525616236	2.38123251423333	-2.57538205972679	6.1827518166018	6.45499593361307	1.9387910829774	8.22968195920575	97.75	1	2
135	7	4.7465202975014	5.0007927961534	5.1938397316963	2.39629934425494	4.02922250522928	2.02586007707642	5.32052316649519	5.17797838367852	1	1.23379379940905	6.69122897718506	3.80779773340163	1	1.6467093844251	1	2.71589574981367	5.31996810331884	3.56251625864751	6.84871255273975	4.69470358634416	1.27364359182039	4.95211645353691	10.4112128387731	1.47378106209065	0.0676519635358495	3.77477543940583	18.7628808429675	8.24474157892138	0.470776058345454	5.06486931227651	1.04383494761038	-0.391112047267445	4.27303354633506	1.9137598808284	6.01912194971543	-0.290011715884364	-0.425441427010813	-0.420860578497729	2.47619707329852	4.23884668383655	6.38113310962495	5.48553151254817	0.0571692099804341	2.80879432676565	2.06087703742848	89.5	1	2
136	5.02570534327432	4.27684677792815	3.48210975427037	4.26696603008589	4.42860118497234	1	2.34151795413519	6.94674142197775	3.62672470578416	3.56349166615383	1.91135897656281	5.10914835449608	5.72937416976377	1	1.34999396391422	5.96574947104324	4.67611596834256	7	3.99373147397913	4.65867661467861	4.37852029130249	4.69489815661201	1.65586840896925	12.4607672143544	6.44965844383826	-1.14566024089596	9.09143190293435	10.4313428967383	-4.54736600035496	-0.154020235360677	8.81891675476805	-2.99416630142269	5.10486901981552	4.28559302184624	-2.06877439166032	2.04817509649173	3.51950215717136	1.21759957867857	-0.384179528306813	7.79414132867609	11.7488312499519	5.32589420114338	5.26211902444429	3.06796068889307	7.64913472344692	8.99273359710639	94.25	1	2
137	1.96784211665306	1.90267756760978	1	6.37798297403521	6.92459533364868	2.62586755112713	3.03753528685568	2.41767297774996	4.13962011035753	5.996965361057	1.32036752090463	5.60576093283717	7	2.93879581993549	4.22465536994758	1	6.01442699174684	1.76124002424303	6.84483742506023	5.46170868002397	4.53264954099591	3.05613565348181	3.22932734502772	7.7260824561133	6.93479853497405	0.191723331751978	2.59791143397721	2.15670678184418	2.85273480624477	-1.02862239961684	4.45593680190941	3.26959860421783	-2.09467970402805	1.80238869618698	4.66001822033534	9.89070294280419	-1.85113476344839	-1.40940173407683	6.67512619519695	-0.188526399674676	0.471652186233844	10.7261521191528	4.07914551400344	5.25254150510709	8.59837310846329	5.97372826026408	83	1	2
138	4.62385731966432	1.69026916110759	5.4258928453646	4.74381609799306	2.40940320249562	4.6631216199361	5.55457296663387	4.76872031032495	6.92246110024206	2.64510449534768	3.04822562907977	6.29556741516733	4.23349052181787	1.25595045890406	1.79952220384372	1	1	3.52302067596112	5.11329104637258	1.90508339675421	4.78608781142676	1.11094677051067	1.47615006995678	10.5725509053658	1.59343733762059	0.0799190737930598	2.24833131550634	16.7482433439	7.65656859798698	1.01717284137578	6.84938128870518	-6.29855736787112	0.593703595531688	0.670114984586772	4.69793909506602	10.3636707740657	0.404047363888877	2.76293740612481	2.51348126407234	5.87240283465167	0.0712595414936552	8.7410200006593	1.91997882316336	3.66974723460598	8.5556087804596	5.25771184553656	98.75	1	2
139	4.10504360896425	2.32295796679299	5.24337851324733	4.26843167006912	2.8528356063133	4.5415445221314	1.28979506364968	3.32250523654719	5.1962326692977	7	2.94368895393647	3.97058514942625	5.98757772579887	5.09063388039965	2.49265299915188	2.39915750052521	1	3.88872626218208	6.8447773115787	6.72053287449221	1.48024651298097	3.02011197813267	5.16237360395647	0.659190886817008	4.56125706346989	10.6356712017155	2.16574396920397	9.33267226817926	7.16453253760662	0.0207151835336327	2.15423730573178	-1.98865116704939	6.5629647749079	5.13899538748098	5.20521710017588	4.42225111724288	5.64224087312905	6.2520588843832	-1.4030750168611	7.5933823160457	2.41423395474646	2.59467081944151	5.67547860603258	4.85291695351463	6.08843876103196	7.20674870089181	84.5	1	2
140	6.55531025338384	1.13884299800657	1.40339987520335	1.35507400027494	4.23120253642292	1	3.82830971099965	5.05387909700187	5.15434237774523	1	3.27615698417375	3.1852083659435	3.88289226873524	1.38155154728256	6.67593017219692	2.64369293350498	2.37187448395899	2.39012332171738	5.34254203891209	3.0725632200047	3.07386115285004	1.00851338220352	2.95834897349779	7.43620229760067	0.968714662366065	4.15651646809243	3.79525930268094	10.1969140711803	-8.74527049334273	-1.70453506765011	6.12144223431462	-0.336583738290222	-1.58999044094684	3.8644002549472	6.22480045098496	3.60161273897401	0.8219685505707	1.96789350457263	-0.354478715872284	2.53244743802857	2.01615992989579	11.4804950749908	5.06711882313569	4.69028080246778	6.95207300938311	-1.508849526035	77.25	1	2
141	2.71656692894443	2.18165409693039	5.28793629775229	4.58375787446055	2.04896769089639	1.61638244539277	3.63808181752921	6.19818772574966	6.40723208389252	1	2.92940890898377	3.65701337174566	6.4966373600816	2.54962307284934	5.5443749348177	1	5.16514224450359	5.73460288266882	6.03528066801304	6.94898847946042	1.40989091686166	6.02400088313833	2.48068954860748	0.934367202375216	4.33067770387757	10.2487042807988	2.00950407281503	8.07461196997992	8.23900022219874	-0.12986824914935	2.95790361053518	5.16586047530068	-0.420326541398753	6.55169397465619	-0.617051225168466	3.05850757447727	5.34649094480376	0.781044662359242	-3.54321263986957	-2.40449694139966	9.28663684262004	2.42834122688942	4.41491856677522	2.4268935928473	0.250615161035539	0.942585366387441	86	1	2
142	6.05862698235806	4.93976246918886	2.50162321877546	3.43897239388209	1.10809512257283	4.10809567579449	2.88426532713893	5.40860827523465	4.9937407443128	1	1.63170996767786	3.71094671677661	2.12686287924404	3.18193798706611	2.00433319560659	2.67111131678695	5.72559110245506	5.2583257640188	7	3.11543494333558	1.39102606997521	6.52858332129415	1.66003638615574	11.4386027653942	7.88873793891801	0.571847343186459	5.30734632699186	7.6970264767553	-1.68019252761873	7.23767133185739	6.4016345119927	-0.164833180813191	5.21306926672641	0.670034809777832	4.7848595683261	4.56169137511502	2.1737407020611	4.10671923690457	0.208750478112951	2.02860257656277	5.10357014436975	7.7672483924873	5.98037866673858	0.47771872851121	1.66877601729893	1.2731423378902	73.75	1	2
143	3.35685587817266	1	1.63702694282685	7	1.27140647879608	3.21648693721744	2.2941569944766	5.78927687783476	5.98844818153602	2.82251533155312	4.01192243324823	7	1	1.32951872149062	1.01411499757876	5.11844375001699	5.58686030006107	6.34628929728621	4.48390020490173	5.67381074491061	6.27884799036602	2.86318464476988	4.17434567485355	10.9921610557491	4.4268469931825	4.33435493206044	6.27881997990521	8.66737596849274	8.30400476335303	6.43298345798201	4.00526077418601	3.42799713095723	5.61903886880794	5.63776380022694	3.73971495680469	2.42805856934367	3.50840398923601	3.00541804949448	0.351280113199376	-1.28974960998577	4.72056870194139	1.0160885938887	4.28608259644704	0.687119638525094	-1.63066040963113	-0.213543506437358	81.5	1	2
144	5.07977826974524	1	6.90158104514756	6.66098247908871	1	2.2225578655051	2.78361924042026	4.15432848640268	2.50599790205723	1.17917846379908	1	4.75328611767139	5.68351454127926	1.7137794097901	5.77788142837932	2.88018800400579	5.7728318100109	7	2.88891968496017	3.69851590612944	2.83644323806397	1.9222049696177	2.28608053349434	8.6651363906257	0.811017631353605	0.264937872367341	6.68801677715263	13.9409436553866	-1.45166631000449	-0.946881330050405	5.78785287357819	-2.50139626638873	0.34161299653107	5.19150531939878	-1.49213417210639	4.54925012287711	6.07917382735101	0.810961654878957	3.69223022967252	-1.29094337324784	8.02053868179018	5.03636389616713	4.61316235040404	3.84832134463709	0.253329825932018	4.70441343026568	71.25	1	2
145	1.53371272625459	2.00576381044853	5.06409900691136	3.33488451329458	1.42561550282639	1.70589617337482	3.18773592166012	7	3.54015901268971	1	2.03697907222965	5.58496474237628	1.43098436307946	5.80476858467065	7	4.7457838727535	4.8398355939641	1	4.04869542194343	2.7840054166129	2.09204457124672	5.58458279953406	2.63763404378189	0.355642444041435	3.20074035499605	10.3524575640102	0.632659594275064	9.04995424442139	1.08516442178736	0.624268543124716	3.9793406732568	3.23652687298205	7.69714886964062	0.95196201005022	-0.689910299293071	1.83813871293689	-0.903946549583303	0.665604295813735	-2.86308734822628	2.8169723601196	4.1350033124957	7.80673317848741	4.07626539383348	0.252203004188196	-1.70828955770033	7.61476794548475	69	1	2
146	5.40020398742701	1.86918352699669	6.60419942266736	4.49367416692799	1.44067282055132	2.85655999934549	1.73519829810843	4.99527621008926	3.98319407066947	6.99594667457285	2.70448737960027	6.54850729865057	2.56901230228521	1.35855281710156	3.22768071077286	1.21761045297443	1.17633598978839	3.61352062704934	5.62364180720789	2.47176853538962	5.26315062068289	1.30775448305821	1	9.76623059408521	2.01694598619095	0.703288295577498	2.55090588433682	16.5948684660412	-2.73021890188063	0.223147906831217	9.86312507869761	-5.59737214920596	0.415753824693138	3.39987582306302	5.34431871067985	9.82897639168274	2.13648510439638	3.54138330937154	-5.54384195364177	1.8132146873752	0.235517282327326	-4.36924274250239	2.927271915999	3.35464109834565	9.50889863684506	7.1762131234717	89.75	1	2
147	4.36589847960641	1.51841745908754	4.1265786214744	1.31134045285735	3.28760120632038	2.26738408159259	4.01400470506682	5.73656541274537	7	5.76743219924059	5.30497028763803	3.67472171189939	7	1	1.95788537589829	2.50388363260832	1	2.11388194553301	6.02386875144579	6.91788272349105	5.81167622419455	1.56515461794246	3.03158008075628	10.4224721680336	-2.37061265876412	4.92531016648996	4.73549497587443	12.7100205660513	6.7870360276954	9.27586159551013	4.12428935700737	-3.10654575670032	4.04065487289539	3.67267932887011	6.43173258953855	7.97077475525706	7.94419682978351	2.92603997102133	-4.7208814208003	5.2898741551217	0.419865617257392	5.65876723008884	4.16271364281451	10.5897287427047	8.92657501153929	5.30669583939886	82.5	1	2
148	1.34323148031423	3.15818921422936	4.50624296229989	6.56830816088114	2.19245237625758	1.9206689537369	4.21314328119469	5.91280425081506	4.02803156700517	3.09655434165304	3.61867779357799	3.35990882427521	2.65470222411768	1.93535936522162	1.23329073189309	2.88239925459715	3.77536362225932	4.22616764025536	3.24391818003795	5.45013487680165	5.08585564529969	2.2389652784054	5.28516194569945	-1.04228672453009	6.04395929614794	9.38818984528942	1.79600932769667	8.84730999499899	-1.38292453743352	8.19323425685475	2.70667906307184	-3.02519297717815	0.449745830383041	6.30347245249159	1.94032986615953	12.5945910219808	4.8691209459564	5.04648003423506	4.22124800826868	-0.882229869180487	5.68924825001382	5.12843235637172	0.900392864747146	5.44626135315112	8.24706919710418	3.09541338948871	96.25	1	2
149	1.96921595125239	3.22493202816433	4.02058111559279	7	2.20935313096784	2.22814703340187	2.91777415735579	5.60842290474231	4.45666661617381	1.61089728651525	1	7	2.54237760136401	2.52817882005686	1.83253848320356	4.84661820444954	3.82293383587412	2.72379752993039	3.74311411141781	5.46420880518905	3.66915674078982	5.90109063951718	2.09118469208228	-0.0774060665667688	5.34744307017074	8.78771557803596	2.45128334667939	9.10658973568913	1.78984116734481	9.7623041052686	1.85452640825467	-3.84256084504314	0.602021770075377	7.07894505593258	4.71135642740373	11.9411236850235	4.63337613343648	4.16277796147747	-3.75803667288748	4.69961278064729	6.53527929137058	4.53798872684301	1.30097513923205	3.09677781799464	5.12602619467697	0.686809416487804	92	1	2
150	6.6254522670339	1.68645183724757	6.38672965880627	4.49031601553547	1.93176574164228	2.88839317863072	4.3370598398926	5.76584735878632	4.42507014755137	6.30277850314451	6.06711070579885	5.55287218248102	4.67715120586888	1	1.05392500989465	2.03189059219093	2.59661557408462	3.74506460824946	2.85474718334284	1	6.38850254522847	2.53222998970604	3.69457769218924	10.9061461352287	2.24784859174095	-3.01567989971923	4.54575988188692	12.4585689617951	9.23959615023847	-0.794869519026901	7.059123488506	2.97850589962289	-0.250172618792465	2.59513710061249	5.52372961985083	2.36060760709513	1.69726889847389	3.3105459251162	-2.71657073525488	1.03137144421029	6.54094597851203	2.36433338232136	7.87406876600614	1.16211892242103	-0.946748534714421	0.911050078673439	89.75	1	2
151	4.99211701639869	1	6.95067291305282	6.16180881973937	2.84808057115299	1.36888704842335	5.58244908422662	3.44609406870668	2.64763940464081	3.57930544313828	4.3425215570643	6.71086001796079	6.86048149417662	3.64631388810471	6.11018362017775	1	4.41049559112839	5.46402797541151	4.06644355369249	4.00438962197668	4.33341041767475	1	1.80517108079835	7.99218365998489	-0.0664601911115745	-0.39597696476904	8.00061355006015	13.4636780085734	-1.72556944464621	-1.02892766213387	5.77825606018458	-1.02135022452411	0.212928608236234	3.42293189740919	-2.38003612056067	4.40477234110831	5.81773961421407	1.10478676578088	3.72758966278045	-1.5303002721735	8.15400224935991	5.97843521023585	3.20396429123477	3.97904804296173	2.83263888489043	4.58372045690905	82.5	1	2
152	5.82858489658819	4.25523445117878	4.88778323332698	6.12981919775467	4.15171073211543	1	4.08871833181264	3.72146440247649	5.09485438985852	2.25926533122789	6.60605763693832	6.029038880977	4.73099316369148	4.39949933849599	2.01571089841326	1.54686646254147	3.70958790638298	6.15648697015402	2.53103530582125	6.15069020123667	3.47772134796844	1.36281448352876	3.88999897073528	10.3355507568521	0.876266727198007	-1.50020616641079	5.71417011668946	20.0935966504075	-0.103191127674439	-1.63131895618448	2.18182385851454	4.3242978836411	6.64885349010186	4.75237230785642	4.81133224355116	6.04103991706096	7.9644973269442	1.47373878093912	2.26133070610483	2.04706294134294	5.7895102893954	8.32023721890866	-1.20872369377904	-2.72839384991906	0.533354793326647	8.31399827802445	84.25	1	2
153	5.4634022526201	1	6.34798709162982	5.68779483853417	1.65207805413948	2.07285105825563	3.34221316015912	3.30689506724937	1	1.75153003206031	4.2275493286408	5.19928385510603	6.34781211211504	4.4230863235906	7	1.86264763569199	7	6.79109105596481	2.3759400862964	4.16828866862723	5.60297892241093	1.12090051867892	6.0370915593598	8.93246303299741	1.02696511641899	-0.288111208077845	6.58370260405932	13.5685535029405	-1.65915350562782	-1.82720675790421	-1.85326136027604	-1.49123034133702	2.42404356936565	3.99316549835548	-1.91674035749547	5.26889937348732	2.60867351576081	5.83117128966125	4.10050381002177	-1.27916112918046	7.85236783333421	6.37918669364316	2.16038374932185	3.60603315574626	2.36542352294991	2.16356934506958	78	1	2
154	5.58658083387513	2.17907198987186	1.12574540129719	2.80354267645974	1.10825596921595	1.15970822189543	1	5.8311106137427	3.23324642108424	4.65121745358983	6.56704563953831	7	5.82886486738897	2.97771625441594	1	3.33109349016918	2.40618287686688	6.35607451760098	2.08633316251092	1.400053331068	2.27898783706423	6.75958374199285	4.03951569390461	10.730860852321	5.90001108469615	0.272909023316441	8.76400146584965	8.45173478339507	8.30241842878404	0.200926579705439	-0.174801377919274	2.43701323179569	-0.946774756223752	6.19427202068109	-1.97995777429724	5.77208235372935	8.39382549011864	4.73276699612256	0.139235920969916	8.93801554562855	5.90523888276168	1.91463040171298	5.17707375839822	-0.0455989455608621	0.407108252399258	1.78695819940998	76.75	1	2
155	7	1.6132973317003	7	6.23679742643045	1	2.92260176879827	4.15799042582698	4.78763115439497	4.96248249894934	7	6.29918725597535	5.94572784232126	3.79153181811027	2.19529020796178	6.57406499144886	2.495010118494	1.74742053143664	3.85948434647794	2.33749864142222	1.06839381845307	6.18297174950839	2.04862391042785	4.97568057777446	10.0876516175129	1.26776213855965	-1.93392965893269	4.16449130766677	11.9877877919798	5.77343457513924	-0.882650534913472	7.50603493867412	4.17281843326051	8.67616340666821	4.01502891183984	5.78920262578966	2.28715009573243	-1.19797412611241	2.27850829062988	-0.372944966725682	1.35776458256555	5.42082939298231	2.40533990287659	7.78016288160502	1.78818083217988	0.262760603486112	2.72244915222514	85.5	1	2
156	4.21970643252033	1.23845685971467	2.02838637889218	7	1	3.18031092636592	1	4.20882973508888	5.56850904908155	5.21977696453733	2.83551580201843	4.90547485640395	4.37037600961106	5.65567632561079	6.27572243167257	1	2.9637807712022	5.00264554578999	1.03526836101111	6.27540825252306	1.79159790562767	3.02704465419272	4.02640105048627	10.5584230417427	2.12002952417989	3.50473644581026	7.552674259178	7.0109435049773	0.523640847725833	1.47222531932191	3.70733375660433	3.02629540378866	6.81056317376702	6.81164664204657	3.96473337693906	6.63473716140845	5.47301502836423	4.7444646187648	-3.10792326578954	3.66494723976943	3.84076469032818	4.70419927734483	6.44282521676427	4.42853092454686	5.49472263776206	6.38108650716962	69.25	1	2
157	7	1.85222843914	2.93317922103569	1.93017527615049	2.97457648081481	3.92396748544875	2.04757120256259	5.64019251926698	4.77304644076467	2.6219404836604	4.77981280391928	2.36219037880239	3.58741108731215	6.24414274048319	4.08909103436317	3.49634450018205	1	3.92205933566746	7	7	5.63935993769026	1.67648022054037	2.69767711917993	12.7728679671058	-0.916229697242333	-3.85862952080341	0.0661236803247229	16.7963350961114	0.316313707109629	-0.91570217262098	4.60381012276418	7.37338866483949	1.57734513286193	3.95668900655689	4.0286555728663	6.05614700758214	0.365033257726714	-2.04518678155649	-2.10600529591362	-3.4659817276364	0.503386251774256	2.2678684296944	3.41785668512598	7.91480513834692	-3.68515680311261	6.96547114910605	83	1	2
158	5.41417116617787	4.46662753798213	1.33630609557473	1.72333178440563	3.48201896103666	1	2.54017821528741	1.59198146343822	4.77932075523726	3.85561013537666	5.7689416114994	5.94846595191558	6.11552238970909	6.15632709015601	4.40899030141954	4.88517432426513	1	6.66838505314714	6.20524676762198	5.97336540110773	2.61449560291886	2.23978758977952	1.88756876736878	11.2854180995132	6.8438855324257	-1.33216053799269	9.40490685977289	9.63619743139722	0.415384144700468	-0.152753453164857	-1.53371879886539	7.88133230395244	5.73378904086416	3.32935535174919	5.63289784881413	4.36487515915139	1.10665251215737	3.25911448842493	-1.40179004594922	7.62211690619859	10.2361476930337	3.87449128057537	0.664055567395469	4.08517860743604	0.8017791282343	8.21365988346871	82.75	1	2
159	1.32879667283725	2.12247430591574	2.72776741976675	6.55651555296947	6.19705223478644	4.34613498370992	5.79132958015962	1.78367841012497	6.58886325783597	6.03818730432431	1.54795491835651	2.6516895518071	1	6.47033841288841	5.88263018149459	2.06386033608146	1.20572410266602	3.80536035324646	1.17318205032812	2.4650021540588	1	2.5339070228948	6.68724996585929	8.97445268798211	6.71490980148417	0.177215936421049	4.3550112789307	4.14030590351669	3.54502757739869	-3.28523155439076	7.96315504511325	-1.71360266238452	0.347559240324047	4.98405026904987	0.334691571322704	5.46019584057648	4.75316382122244	4.58133607748235	1.43933740017451	3.9654450544586	4.74201179347655	0.61570982603768	5.73880144194789	3.31878636350174	4.26491805050141	2.22835737244242	71.5	1	2
160	6.14198196713242	2.60101501618085	6.66215224050256	5.82208526233205	3.82855782134475	2.30450418134495	5.70542871285207	5.90800214940856	4.82767684017639	1.93248832495121	4.21390685045881	3.9383910527087	1.20405831386071	6.37721541052643	1.76887981190874	6.97465442339844	2.22174518628915	3.858609695678	2.68886087815608	5.24559337531114	2.30859791686947	3.83544571100594	6.2692467645063	11.4804451669786	-0.678421492580876	-0.310130402763422	3.84406090756271	19.3741030967238	5.18261166709299	9.4153308744142	2.6033235480914	2.119622474499	-0.191795890905895	3.76258142266534	5.03822559611303	0.941104289918567	0.83797374528188	0.14127021092931	-0.875213464150135	4.66195304236743	12.2721234410357	4.12294531742794	7.03291575310962	2.73000529046047	2.75481470466365	5.28088984939769	83.25	1	2
161	6.66749205838159	4.71680509597015	5.24702363645887	7	2.86967775944471	1.0886823126853	3.48911293491123	4.69628380255217	4.19218037166082	3.7506106777172	2.48831339733912	2.96139978410583	4.79240144872535	4.21646315858938	5.84979929271284	2.32947975859802	4.99524341190068	3.74350616529072	5.09659325552428	2.39323288346959	3.5589639281858	1.6291592597636	2.94043732846596	9.93128145252622	1.60368976794893	-0.166545845567891	3.1870206691889	18.8494951132911	-2.06486237341346	-0.350153878216594	8.58675334694083	3.3213854949729	4.21248355548647	3.28905502915401	4.09880961765546	6.34569281172903	5.33498851405865	-0.390259724014426	-0.728621995789423	2.46685418656712	3.71371585787849	9.03276930959575	3.78319392608053	1.49239660312018	3.17416357857824	-0.155246229116831	69	1	2
162	5.54908450650674	1.4293423588432	1	6.03920930749335	1.03825228403789	2.71745416546986	5.30282676138341	5.28059221424375	6.52089963472169	3.17924366542588	1	6.31302852565961	2.78619945382686	2.48993550943163	3.76160339162111	5.10270101811686	4.34126763257373	4.03942715323056	6.45145288458648	5.94558063087378	5.13420777355457	4.38539607364955	2.99083964176195	10.7398257878293	3.83713867774229	3.52808974118309	8.02780533957817	7.81105736293385	8.66416420552589	0.805697165426765	3.64184093600459	2.9149850270132	0.619314051578609	2.31311478001435	7.40277370386965	3.62493657447537	0.508361978864433	2.99761932929799	-1.72565387770068	-2.91879696567543	3.1810439313437	5.4444691707541	-3.24755730565152	2.12812940767432	4.2884067824843	2.56591536033404	80.75	1	2
163	7	5.07159413316229	4.36224972977782	5.94111536122905	1.86072834114156	1.8894130336046	3.15864399251297	6.89006038182811	4.88366044816051	6.34746046608558	5.21574188572722	5.94989150808185	2.80797874218621	1	6.89217924807797	1.87130436796446	3.253295049422	2.54882359922048	3.88087454440739	3.95246743363477	6.93866274432074	1.93615658440394	1.13291300455495	11.1803160048865	1.17743791911473	1.60737686360152	3.55018016330298	19.8514000719027	9.54731938960457	-0.152293595031861	0.0383495525685928	1.01647122495895	4.56621078838185	2.74701078430645	4.66317919995887	2.829406572563	0.627190293362208	-1.45940779815833	3.02748976270075	4.66801697323551	-1.30911884463387	4.82819716993936	8.10184833407003	1.94395643403696	6.73077237218322	0.482700054745466	91.5	1	2
164	3.52950226346249	2.46455721863185	6.69837622249829	1.90676059158616	5.13341638390638	3.07716082037823	3.87494098004952	4.98578619172226	2.13366020346412	1.71390485616181	4.71574436056841	5.62976873501894	5.14760941111215	4.66223256492916	1.32382802209663	1.90301579739309	2.15065856702518	2.88060157708634	6.15687043625069	2.35958347070009	3.42351179752508	3.15497335466773	1.25860536544651	10.8039360850729	-0.066496862667357	0.0863292065689041	3.22033813215111	15.6525939098151	2.14857800950723	-0.413415074350045	5.40199473423982	4.64622329915815	6.94747768022246	-1.35855378944269	1.25746817037632	8.66948697336454	7.03568980279997	2.32519737177778	-4.11639915648539	-0.647213695921913	5.28883622820004	7.97511535429348	7.4880844838814	5.63308120493564	5.88414371923623	7.83192233151378	92.25	1	2
165	7	1	2.17562939920833	6.97160493526348	3.80864293823523	2.11645119122937	7	3.24808701722333	4.95766093287496	1.56791261272649	3.55889379255653	3.72065749224554	6.42784231916117	6.4106609119978	1	3.09587092080968	1.66243485304302	3.5747614988611	3.7834366096271	6.97368019599877	1.61648561036959	1.19212554409652	1.06817639277732	9.10643509956894	1.74259613975291	0.15712245248479	6.88176604750408	4.95927409270672	3.00360613327592	-1.71335886620759	1.21232519246252	-1.99444626065164	-0.154467233583124	6.94800021446659	4.65733317335778	12.5302214492668	-0.596345718128168	1.62647256294946	0.311454323209048	2.74270468473301	7.97574349549814	4.09988713648539	1.06250538745708	2.19526469378324	1.305800597103	5.6734127982309	78	1	2
166	4.83464991297254	3.09886132209703	5.16244015717038	1.82020312149265	3.49520698251722	2.332808467515	7	2.41034942970846	6.05489507522952	2.82694038326462	3.11271374133323	6.60836336214285	2.47103503856394	1.52871785799092	3.22998206731888	1.18060686899171	1	7	4.13637901011679	2.83891496611053	5.03340839161285	4.41909630515499	1	11.4927170851456	0.0046550807317669	-0.775672484687207	3.41333945455295	15.1928994959389	2.01055791538789	0.362034701181455	9.25031432909173	6.35957672470632	-2.77864250990289	1.84588775747449	5.65787020864365	2.37481260303621	5.21653200397449	-0.448278850772175	-2.99782704853118	-1.4366258445124	7.33857523207216	5.87606207646427	4.84036134761773	3.63366302105452	2.38332527281169	2.74336820760804	90.75	1	2
167	6.38066999268217	1.73119788004135	2.52523492607781	7	3.0108148719394	4.45680962909205	7	5.19335464701078	2.29643759893397	1.595588931201	4.20391250714378	5.1900679090764	7	4.99692848389576	2.14048124318783	1.42521564494314	4.83168145913731	2.72054435592695	4.09852694296684	4.17059385793682	2.28819238181699	1.92427817635431	2.52475582548495	10.7181877435929	2.7826133688988	-0.494818698252278	6.37254632256812	5.63373708977007	3.60664379298526	9.67864738805024	2.3605199303684	-3.10171655306187	1.48303279273754	4.52198551196938	0.651460703189089	5.11423806668778	-0.509821234694489	0.156549979671081	-1.23275945158162	4.79117071956953	9.38626505746751	2.81483146143166	5.0743389812493	-1.63298526679837	2.05815007830755	7.43795117342952	77.5	1	2
168	6.67877007066692	2.92115660926866	2.96855068270579	6.94631546913694	2.54703622229404	3.12419489397491	1.83901741129298	3.82978620513509	4.23977375939023	6.71084542356475	6.79256178701073	6.32268437281542	3.09577907074422	5.09479240978155	2.1572384395815	4.50255108095024	2.73426494210063	4.85636734080232	4.54575274141722	1.1711917299977	5.04455910135276	3.12518399988501	2.81954988318095	10.3482507027387	1.97500102648214	0.993017091071677	4.61528132079203	18.1485349841076	-0.187284167801733	0.46561073187641	2.81278578754252	5.48660198662076	4.65023248163719	6.81711734991102	-0.953694801640772	3.48417259652677	9.21072801419811	4.93248496644007	-3.02663566224561	-2.09465660412593	5.04992543183707	7.82070484356127	5.44305212054399	4.39114466644674	-0.0935024544182959	2.56551067423332	76.25	1	2
169	5.19499255124261	4.08696934946499	1.7215899353271	2.18419352811413	3.17551022838917	3.09767172151108	5.21408758602774	1.45390799632166	3.34232548881108	2.80940564006258	6.38860886825154	3.43678183837174	1	5.87523423313428	4.16555145757389	4.47840552673166	1.16051959489944	5.59409480063131	4.47206473469079	5.92898909743057	4.26429899876744	5.00740808292443	1	9.06803015903363	0.654891036110738	0.386909134871331	5.10230351518057	10.8421707133587	-1.33034316317016	-0.985064996904211	-1.86061348239799	0.824414585980338	0.481010706698927	5.52847618365912	3.59890038493136	1.92671010620056	5.79338615356501	2.20583603634741	-4.20717259856994	1.9244846657935	8.47192451886626	6.16679567901305	3.43820658987179	5.04181502094008	9.41528512047165	5.73628679749851	82	1	2
170	4.30900374549335	3.11296526695853	5.32839087853077	4.5803998722888	1.34011373618285	1	1.41677726330905	5.83462696691924	1	1.51997599604164	3.18490598796769	2.08907155933434	7	1.15235546907995	5.30164507820614	5.13363375304411	2.75037953008767	7	1	5.17629785532012	1.72568193137504	1.46872025053419	1.36570544104581	0.410064526556391	5.72635920157976	10.2039600195233	0.872782883471936	8.18044441485926	3.17148439633334	9.52213882020339	9.57488184687789	5.72096107664837	-1.81617344644921	4.79013372492528	0.973386531465927	4.99219471453612	-0.0969396178529175	-0.734895841494508	0.0797535880244251	8.15706238535775	10.0519319738801	-2.98895628280631	6.43529490929758	5.02061484474553	5.49668140400817	-0.0780097796551135	81.75	1	2
171	6.47167142898087	4.45639134607418	2.23958682885622	1.37943207802222	1.06118913183567	3.31102860833198	3.69062581319789	6.82018158250404	2.51674037885932	2.6496220588195	6.13680387156579	4.52496564938694	7	4.66045649111888	5.06648057629871	3.92825535420657	5.77061442685517	2.63229302630573	5.3901910194295	6.48154843761488	5.12259447103847	3.16986667631256	6.08979232202385	11.4062968348982	8.98665137671293	-0.0804495033207761	4.01469469986179	6.39820249537247	2.85251574511228	5.30710751330214	7.07505571757563	-1.11629853007056	0.799723843521755	7.93047852994717	4.9901893625948	12.0606975826534	5.5054931112413	0.722453920042449	0.533595154749525	11.0851736365859	3.93576199782313	4.32936958251114	2.93494767901588	0.51250846395163	8.33675850297195	4.04258885808701	86.5	1	2
172	5.10497801011122	1.76954921542871	5.03935064942324	4.80743522454279	2.98254540478797	1.27843452675722	5.41253624334142	5.21005864170282	5.55230019568543	3.58103832321533	4.89909299026563	4.22127170547649	5.76250901096705	2.6110154508624	4.36652377485922	2.86490402472137	1	2.17648229966251	2.77160738806891	6.49046813411799	5.754021529024	2.4295734109984	6.40577339379706	12.4870846489422	1.64171455979774	-2.62093894136716	5.664291466713	19.2816168684579	3.53339577036715	0.30154883916566	0.818210230390329	-1.28978705333846	0.525241914764517	4.51346223924294	4.13420893234087	7.50691688130096	9.2156666069244	3.48371812934014	-1.60500524502329	6.8438169127758	5.64483905720053	0.942031307996428	10.2293344606837	6.49502186556252	9.319075985221	8.48949408152196	70.25	1	2
173	5.5017178985679	4.23621355656247	5.55207451717438	5.88578908747932	2.10116454985936	3.38153542973468	3.39740649776303	5.49406906198763	4.17929797567903	5.92984058094396	2.53808677744138	6.07743312364953	2.12657575611271	5.32190452830851	1.65255548185123	1.68868698315513	1.76790803319664	5.39864648656303	1	1	4.26726739543555	1.34795328092594	2.36232356147238	10.7931158343134	1.54333156861901	0.363347720407126	2.91296976782122	19.2383462788262	10.0557833656104	0.441040917190612	2.54635683786387	0.515453442360648	5.22338395133209	4.98760972085485	11.4100299967998	4.60484104261556	-0.0815361603609884	-0.699884057372461	4.11846627572259	-0.15170382035052	3.68593536145621	4.57618687834845	3.13080439243918	0.270298988139118	4.19893102330041	7.73513983313136	85	1	2
174	5.57748317496641	1.68057436514932	6.79633506396903	6.02818145439621	1.36204238534194	2.84884859393164	2.83130283625302	3.59643616324191	5.83078551433115	1	5.53336416890638	3.40119283470776	4.19982332554127	6.96120059690458	4.14806312246989	2.71838016680924	5.65328712612982	5.78003199143637	7	1.09530179349637	5.28118423865895	3.14871277644468	3.80815821533911	9.69704060175465	1.25554051416803	0.171153151987409	7.28776589401754	13.6927290765339	3.44966487845585	-1.28103717452255	7.92063960778962	4.09473145025832	4.97944865443181	3.8067660555835	1.51097856152223	5.53245075065843	5.48413599126035	-0.0798025844964913	0.511094581106809	-2.10808850645481	7.77583812320422	1.02426178842616	-2.6738153420677	3.26712291619142	0.15739219687249	2.41738493309943	57.75	1	2
175	4.50619597325706	1.32588783394558	3.9348737539589	1	3.42392493825295	3.57107945905323	3.31149886629535	1.0356964370582	5.6764843235305	1	5.86948080071561	7	1.1297932150202	1.01710915226768	1.72026944877568	1.11938464555476	1.09518159906784	3.83474425566217	5.82567236064478	6.66063804978286	4.51766556476052	1.58136839648737	4.25893283297157	9.41558821574744	-3.61788233993292	4.31654933817201	4.49069225322251	12.3009240578619	10.1816200402779	9.0344202679944	3.14130455053795	-1.60990359702198	1.85157568455505	3.76767092639657	2.3844371990343	9.0926016891539	10.1803702853029	2.3092712128691	0.870397029612012	0.069982932197366	5.59842833481404	8.60194066368181	9.82396967888487	5.54311917603364	8.79431450557889	5.24231681068696	81.5	1	2
176	4.64189323672892	1.52826481372309	3.63501272138071	1	3.71700912390171	5.19501102234779	1.35623273482984	1.95302931579125	5.95808243885764	5.26800966556485	4.67907938420048	6.30519174708119	6.20657224251981	2.89542582633783	1.7708867310314	1	4.34030868070245	4.14811100335585	6.09941650371324	6.53754805140405	5.81460106165869	1.2010518661151	1.50299434547467	9.80502048606207	-3.06249240725833	4.25457075242494	4.91983819231333	12.9121556086672	10.7824307950319	8.63310286798334	2.51401030617731	-1.02037469688076	0.164078857458825	3.35583935982746	2.78347470446487	7.93587161601176	9.6656498042792	3.78390346622169	-0.0719564267884684	0.225904797133865	10.7921036867053	9.00163057433423	6.32386513065243	5.54261213417373	9.14195614021372	7.59695498734074	81.25	1	2
177	6.06436056400947	3.87239771639257	4.93699684489018	5.94456874404346	3.82816918706973	2.53460591404099	2.96239594832109	3.25587841183285	5.06637843633242	1.69805134567428	1.18891830971524	6.01508019251068	4.14380485768497	2.68125088695874	1.09801443218344	2.11587258063234	2.14415020651821	4.70957347853482	2.39827113619652	7	3.20043916721864	1.27853435496236	3.35032852942889	9.98885633357335	1.01309378654187	0.281405477384325	4.93381744542785	20.7295019068125	0.396714642346883	7.16225110189046	2.57175694268226	-2.0648953093124	6.86166539052249	5.25645555307974	12.2657157093733	5.01477498542143	2.64262802590501	2.0494897807531	3.63687226332414	2.32381954482423	4.96955423856711	8.17002739500419	5.56397801163669	-3.1091984419813	6.53339921241015	7.27467220316137	70	1	2
178	6.39862383411088	1.38477715881719	2.47622181816505	6.93820826685218	2.32852549607493	6.64205840740324	2.30012799937027	6.23294159693547	1.51909245903323	1.22775667597731	3.76703313517194	3.62187453294559	3.42947669878253	4.28209934361514	2.59869542590688	2.28743085021072	1.36231426406155	5.57163913193224	4.57004146226506	4.4479548725144	1.38961468666625	1.60400958741488	1.28263521379349	9.41912137093593	2.83681770983845	0.929178916587403	6.20455831633	5.52467512992328	3.0614336318986	8.2947998009974	3.45543700935066	-0.951737723296919	5.21541454400933	4.16795594544038	1.03493640900635	4.16005076048431	4.98428468869496	-1.13089070977633	0.423494025563694	-2.30562542839111	10.6197346722913	2.89337442769809	6.60759984228811	2.75008431082797	6.25283975773157	7.69694554423905	63.75	1	2
179	2.3049017673255	4.39285271892603	1.77258738369744	5.45487613433349	3.69017982387114	1.8310010485841	2.97185356687909	1.41498702207646	2.34284214777055	3.72222925996676	5.3777847942532	6.62781798663163	1	1	2.12269171041566	7	2.91283714551957	7	6.43161619643996	3.39438714194977	5.15169793435859	3.7527960977132	5.33419834622665	7.91392483244802	3.87747604535846	-0.48834954949122	3.23752538121326	1.8559025205658	9.71989742624214	10.0119938515263	1.0559937462295	1.61446545978134	1.47183381417951	-2.77437210065192	5.3363282254305	4.40578038785709	2.88647419650392	2.78331097228132	-0.901925861971607	-0.253728360290168	5.25453649153291	5.19541885657731	6.67413176942543	2.55037721269544	-1.04194491143439	8.25669522548561	70.5	1	2
180	4.03227448884052	1.48044818904478	6.07955860074325	4.9520559469641	1.189355778967	4.57666124034205	1.2109191089471	3.34918413544337	4.77301406241583	2.49872708173909	5.81572039125687	5.99082554466808	4.39853324688684	3.86008573756799	5.82612635895114	1.3683206145165	2.67880542590915	4.88040442779881	1	5.93664018862157	2.03713195748724	2.7951789439511	1.17756327508418	-1.08868219859922	4.74824246801716	9.91005760974453	1.59957264797298	10.9246470861496	1.04727499151414	0.596412376206762	6.35611498321376	-3.08488707999312	-0.481247880277441	3.08096986484196	-0.236517962678193	6.8946404222669	0.751131402632887	4.66252208271473	-1.66365650358912	-1.57298710980663	10.2244723985711	3.02119533522921	4.36994476456935	0.427661069018487	-1.41031307506715	-0.426259453160507	71.25	1	2
181	2.89495012958743	1	5.05433947444385	4.94353404462626	1.70451706364641	2.19261218579246	1.81653579651744	3.07765336820776	4.5272577567026	2.66847196474093	5.11691933173336	3.34137403712932	5.65566483498334	7	1.49575121807034	1.66472659035321	2.70219626720337	2.13214867684682	1.35849236922847	2.99825478500161	2.89821535829064	1	2.17180578877301	-1.06196054032242	4.86031533424526	9.07265702177637	2.01511245356123	9.94608173752607	-0.684125827295287	11.8455497994641	11.1083498876598	-0.286338456578448	7.37341030095211	1.61870886513975	5.8269634962815	3.97992586871976	0.983431788265827	4.60902622541349	-2.74515989312697	10.9879708355728	0.805820039036039	7.48338180130677	4.64238287677279	-0.0276378818611988	-2.74424188247293	7.3211869487486	83	1	2
182	2.03533275322442	1	6.01503333849739	3.87333638448237	2.34834278029976	3.33705164152754	2.119582703766	7	4.73518695593231	1.47691732585934	1.96432612215704	1	2.20988105419413	5.33240865617424	1.40825238306166	4.28036388282365	3.12924935206729	1	5.82281141933525	3.56147183640579	1.65911323075159	4.45167443561295	2.44227535614735	0.149784754129576	4.49438484964716	10.9470551739277	0.667725570248746	8.85808454049693	1.317907783596	0.0294502296773244	2.9025732975727	1.28105056744255	-0.997989516622022	2.95651621105571	-0.134105205565325	2.72467896500582	1.19777957851002	0.870633844815368	-2.06840614544829	3.04465509989623	3.96294947708301	7.31324083546276	4.34272302674748	0.332078693914353	-2.19828136489688	1.55830059472657	52.75	1	2
183	5.45835948384314	1.45414317376082	3.7095040480703	1.70864280707593	1.75964182421314	6.08319311122313	1.38130209569983	6.39423518092433	5.66301831171161	4.6443111095542	2.4259215858921	1	6.59175277368928	4.00620504738772	1.0664900926069	4.46330462726658	7	3.09346148336829	3.41118052467417	6.50902879926292	4.43225389212567	1.72443539602344	1.7540522267005	9.12604957461731	-2.92835299393414	3.96565851082088	5.77620425380493	13.8841828239308	8.48032855038623	10.1498352817945	0.865275832146477	-1.61934076627648	1.70059548233986	4.05921276329905	10.5944137702205	12.1680945342676	2.04463774618585	0.78919574342061	-0.765707056863734	3.70156887649228	7.75302570434499	8.10483568725546	10.6791582040076	0.913689601673891	10.1297437498176	4.34506091445249	88.5	1	2
184	4.46884946647017	4.35075650604324	1.32136559604418	6.74212430339528	3.67116422913314	3.10521355935844	2.2466690027063	3.31428721363927	2.42497939847964	2.99896053836589	3.35019728120636	4.21339791535037	5.35999720550531	3.5936387022745	2.64946337481477	3.24277911718881	1.53509387113946	4.03562907011569	1.36277824793542	5.54605160623742	3.59380149336406	1.76187874069038	1.55250664800707	10.1690756370484	2.44749473331062	-0.412570378645119	8.43919831167437	5.32902608364545	0.629461444753241	7.51740645990654	8.66967335294498	0.0831688225207691	7.04739207761504	3.90160565960997	4.8774524672674	7.15956179817691	-1.58935544315414	1.30582442451521	-5.96631549744773	1.69578385724277	9.31203876072657	8.18748768462523	4.9093858947779	6.51759693842487	4.78633960603975	0.892798815913118	73.25	1	2
185	5.7308673668796	1	4.59137284341133	4.61151782254956	3.92668591241042	3.66991481629618	1	3.76102822905438	4.65310775074512	1.35516487860437	2.19515878166351	1.36327473114833	6.0095911817841	2.67779602112055	1.66492870164768	4.34346344565913	6.62986841753514	2.71242833206696	3.24043284037231	6.74880469232284	5.92478568855268	1.64863421879854	1.79650545528382	12.0102788839716	1.27105030002143	-0.450032708768117	6.17195986770233	19.5684965324537	8.90266746398671	0.0052174014339782	4.36788724822732	6.31780244557569	1.73124285051753	1.65579381920428	2.45568503317615	0.577482028938213	0.807086074571208	-0.870098093586268	-3.62816734995551	-3.32134891734431	2.13970755686946	8.19010147174131	9.63821801561921	6.39736735413219	4.08314928201635	8.88735384231212	67	1	2
186	5.4401537116362	3.00691899594921	2.15046726534527	6.21839509842354	5.34121629105346	6.60503211785969	3.78840853168032	6.64150269865936	3.37410199930261	4.14974760291609	3.21125154352961	4.79947236347674	3.38825524516559	1	3.47502565559365	3.37005020593253	5.06901643624951	4.56425719374613	3.20378228416685	4.197121305054	1	4.13277987654689	1.39592268315037	14.2876479535091	3.82277764997297	-1.62626357179423	6.44532357552207	8.97664881910491	9.87073046959078	-1.93027295422534	6.56302784441614	3.32804415609226	6.90267785612984	7.16384404381388	3.76060065923987	12.5414558532363	0.0477913745769973	4.88160491760102	-4.37121308386625	4.79783170872648	8.79209930916573	2.82901524071718	4.79451553562927	-3.21973330616912	9.45481932121944	2.21002591226989	64.75	1	2
187	5.02318723730964	1.49402291169047	5.35776325983627	4.68567135333512	1.65475136608484	1	4.82655782366559	4.45590351710945	6.46356748852752	3.20560830203819	2.00030165564105	6.34472865638548	3.78560336061783	1.66954805793311	4.62201775239848	2.16465942826186	1.39351699436894	2.40159338945216	2.58463492029822	6.67721710100577	1.33191467631943	3.74169756247924	6.66146846943477	12.0163250054607	1.91105413834207	-1.1463352566435	5.41650851463689	18.854700055747	3.55423741620229	9.32027022615104	3.68008932917633	-2.40337401625091	-0.168155703171882	3.11541319154333	4.5775208738289	1.44361921459807	7.87797840355764	3.30305038604245	-3.41802257447791	7.39272291661904	5.76250741204428	7.95568279380058	10.2876063169492	6.20228908027173	7.49498228195986	9.10968394626023	79.5	1	2
188	5.83075135128811	1	5.06997725637373	5.34351620555789	2.71055079688028	5.59626358065013	1.76339865215515	6.99296482676217	3.81273971536989	1.75494327153396	2.14678868140898	6.54481108804154	7	1	6.17487237260395	1.28267413630618	2.00050988661645	4.99326622098864	2.14534448421497	5.74030256970924	1	2.9392113229401	3.26845487561955	8.87172729308394	-0.114152636321677	-1.26023654800937	3.23456503139247	14.0009513928945	4.3610633481429	-0.903883323077713	5.38107191142215	7.68716318502727	-0.79421618224511	4.118169141065	2.39990284915563	9.14532980529003	6.44076235592185	1.30601142304894	-2.73832345381659	-3.73458650587913	2.66068570823582	3.07785593137824	9.46137563062318	1.3451572771924	1.60578123693774	4.55596228526749	82.25	1	2
189	5.26190035921602	3.13098356151797	1.68850191765742	7	3.82920966681747	1	5.5996610583381	3.58242960781998	7	2.00982155394818	1.26114829576472	4.65197528161351	5.99702919249917	1.11833348972595	4.87080610754232	1.32337232317713	1.60469967562222	1	6.61567752315042	4.05559412880921	5.98843314316073	2.40260778458877	6.41042356765949	12.3822674461685	5.73634564825869	0.826215777981217	5.72299165646711	8.7333515406885	10.7535547087569	6.56668182221322	9.2487695337264	4.1299713510941	0.0347400329018626	3.88471391609049	3.29831551224326	4.31771983504225	4.95550097213738	6.27999463574847	1.71735735517688	-5.81860175006712	10.3660810158701	1.33905028430528	4.73016255621252	-3.0133144797464	2.07067286224539	3.59195093680039	71	1	2
190	5.76368156801125	4.22620710299325	1.0934951151687	2.07834068833185	5.07289684615421	4.90946988351801	3.40896787228143	1.42435341216879	6.68774462946309	1	1	6.74405507538734	6.09073648772649	6.48655435436181	2.60969799298252	1.19472151423782	6.00908258851258	1.51698921165876	3.92413912622401	5.11910371109899	6.6114984011928	1.96118626941221	5.06445975568497	8.89013936202733	-0.434750090797275	2.48793235190491	4.47903089415463	9.98099782956186	8.4795568916905	0.0223505803021931	-1.50618454258326	-4.44752227380011	-0.893004904948713	1.61752454666766	0.709443562526608	-6.91869723734622	5.5985949317879	3.85645390971823	-1.79486861898633	0.915504729270827	2.0717248814814	10.9645990058106	4.39027811488508	1.08836206997131	1.50454552564798	1.49792039472363	65.75	1	2
191	2.8170096728513	1	4.0854825690342	3.6330607447861	1.68392848788317	1.71927709947164	1.97246159850771	5.20780748776474	4.71344784826572	1.9084136251987	5.20795090508361	5.88777258824101	6.67065185580322	6.89433494097024	6.63020937029521	1.98275856388368	3.99064115512892	2.35280901623367	5.43798447625507	7	1.91437532257988	3.37059483868783	1.40737763248531	-0.477027600673457	3.38834720364035	9.16021071909064	1.70534268823255	8.81087056245718	9.88341501134676	-4.27118291371883	3.69554686337554	2.67292809272615	7.20276546178093	1.88252020939357	11.0688942771434	9.35231976359391	1.46415828137008	-2.67553784283528	-2.82083556604853	9.85334626983538	6.30994191080956	7.47304215851367	8.6669926333212	0.892376538253092	-2.70247834337898	7.95853583845673	87.5	1	2
192	4.5732633388366	1	5.23922384746075	3.78953382249261	1.6214482164731	3.86854359234187	3.1574265169523	5.53593036782885	4.99521911991563	2.99846482674691	5.18233899747951	6.70481869097185	5.23737872584777	2.79123690958882	6.00092255872838	1.20393714279843	2.4949799076712	5.37198459847947	4.95143959212228	6.41492963291694	2.23163674844543	2.2376262813387	1.93189616318167	-0.534838899015741	4.77334912394423	9.30454237718077	1.64135180690829	11.4278081278569	8.92820629944602	-0.341393146769586	6.49038660709041	-3.21549459095327	0.704539649183611	3.93031540418968	-0.300741202557625	2.59679614015632	0.95501171413204	4.53680685223287	-1.13467134852173	0.271900700518526	7.01674026295774	2.87911969859556	3.43589632133602	0.519835937080889	-1.21376237758197	3.52798210519479	82.25	1	2
[truncated: 5 more columns]
