# Supplementary material for: How Are Mate Preferences Linked with Actual Mate Selection? Tests of Mate Preference Integration Algorithms Using Computer Simulations and Actual Mating Couples
Source: PLoS One. 2016 Jun 8;11(6):e0156078. doi: 10.1371/journal.pone.0156078 (PMC4898694; doi:10.1371/journal.pone.0156078)
Supplement: S1 Data — Newlywed couple and agent-based model data analyzed in Study 2. (ZIP) [file pone.0156078.s001.zip › S9/Aspiration Model Data/Aspiration Couple Population 01162016 005524.csv]

	trait1	trait2	trait3	trait4	trait5	trait6	trait7	trait8	trait9	trait10	trait11	trait12	trait13	trait14	trait15	trait16	trait17	trait18	trait19	trait20	trait21	trait22	trait23	preference1	preference2	preference3	preference4	preference5	preference6	preference7	preference8	preference9	preference10	preference11	preference12	preference13	preference14	preference15	preference16	preference17	preference18	preference19	preference20	preference21	preference22	preference23	fitpoints	sex	algorithm
1	2.36309276332906	2.35554117688448	6.49043692724867	6.49166282098639	2.79263827836888	1.88103414092642	4.50691207926666	1.60262250753496	3.32847505974636	3.2327585168846	4.1745002345862	2.544179950489	4.90803283201781	1	4.02157853645772	2.69729996911182	7	1.44857230476122	4.61699856991842	1.25744889216027	4.69019534274021	1	4.21335328124745	4.64809030643298	3.86324646397215	0.0304596391718372	6.06714455251072	9.88671000659975	3.23258678262064	5.24354118916901	-1.47939939420301	7.34289834608698	-0.886050662826289	2.11189730960382	6.12082743804846	1.40692681277394	-0.884339995816885	5.38463873374732	0.557847595276266	1.22306531435601	-0.57998815442083	4.02553982654239	4.12307160001962	8.11240781802076	2.7525283991296	2.30174237315971	107	0	2
2	4.15381042968065	1.34318029384824	4.68495989718874	1.78786895515018	3.44741587959539	1	5.63650263550663	3.96623318009401	7	1.14669623106509	3.29937925008824	5.60739938730764	1	4.87779285182329	2.79538075569623	2.20631906915271	6.51285380100475	2.71708688228205	4.63351334656756	1	3.69967528131781	6.98816502769342	7	-0.286032315337933	-0.127603983443229	-0.202067192880583	7.00182833928947	11.0628872292246	4.35690735757847	1.3109289677843	5.670551638193	2.96978753985953	1.90764705658222	2.99989466249127	7.29270220679534	7.51151357359656	2.25877611901177	0.700186260728875	1.85983409735252	3.75017617698498	-0.268463126418573	3.29072022270445	7.55471021146128	8.10964292005076	5.34304628118019	8.54100083315576	104.75	0	2
3	3.15219680034299	1.25322799213769	6.92558838982093	3.72648212264286	5.08317608417178	4.66111030367368	1.05178986662851	3.83648264217946	5.10595130978059	5.69886522727499	1.83618859755682	5.90047780130215	1.84646915925834	6.16475387992987	5.56226175509701	1.15059519349347	5.6753833303219	1.44823545989823	5.49555058413088	1	5.54784778019172	4.83799387804843	1.57966542638506	8.51211233532847	1.93256405211299	2.84466359945145	1.07591033521697	10.1061381034366	3.15242790151499	4.38975966215675	6.00593421513624	5.03165576914468	-0.137580457445384	0.0936839542861245	6.02876729385141	-1.51819259746561	2.23387539026793	-0.739802143781779	1.19428621953695	1.46450548157706	-7.0189815657436	-2.30076248454896	4.30216550123027	7.26731401781731	7.029068257402	0.0280596160462067	101.5	0	2
4	1	1.29611349774739	6.42224547953058	5.45752684631226	1	7	1.52450379177601	5.57149402504393	3.88213034372233	5.14472695932491	5.31746561063258	1.31534828506421	1.73297214022823	1.64185187827113	2.07308162937562	2.0878329257507	6.82538368544745	2.33992968775419	4.3741051272289	2.12637547638352	2.19967569210709	1	2.99844403614844	4.9721934065053	3.884549064956	-2.47739808377426	0.595353533192007	12.678618882454	-3.61023745080182	4.73920589220095	5.42931047023897	7.74648231096488	7.67158132833772	-1.91411772034218	7.68384784132937	-0.495048171104308	3.09663567697471	12.3073741311998	-2.1370919912697	10.1383081366663	0.238487183912053	2.09836863829071	3.92304049575721	4.59973681965976	3.42457747836271	2.51711801466314	92.25	0	2
5	1.23603653058315	1	5.74070372888325	6.27316130747467	3.63854839261633	6.48440006457759	3.40106527707081	2.266991316245	3.47410781912806	4.45934546268968	1.40355191992668	6.52782706477616	6.6487768883585	5.4058042453816	2.15248749874292	6.88727943552735	5.91827454952154	5.13671260084351	1.65989631543125	4.12518807203625	4.18220124772139	5.93565456213993	1.42026431384155	3.36522901207355	3.46055833919526	0.928570077932253	5.48156999588451	9.01825641831464	1.53825305856439	7.80264173232176	-2.47955050809137	3.29932407943153	3.8185589716358	3.79782359497588	1.87659304771438	7.53359572467983	5.3784333856342	1.61536933550812	1.45864476362356	2.43014152840924	2.12424315572326	1.14827983184363	3.41232598401096	5.243454273229	11.3253937426823	1.83807701281395	92	0	2
6	4.19004839258407	1.38821077181361	6.44326354302104	1.38663657890098	4.01271814227646	1.69110661324452	1.02290439961277	3.50532291745095	6.79335983234524	2.01833349548976	6.62154655167012	4.45528696844188	4.10662921628727	4.37490420598155	3.92855216802894	6.40029188662123	6.17341892885436	2.50432495721532	2.27272962979308	1.40932167028597	5.3796124876229	5.22287255815328	2.32518541828156	-2.01530364967462	-1.35564353853912	1.18649260525545	6.30133239773142	11.3817764065829	-1.03587042143593	10.3804935834738	3.68611308254729	1.49048134103246	-0.254091792868616	-4.38286482049943	6.17397746578282	0.211568510786154	3.05502402780353	-1.10355079000883	10.1921169336009	12.9553854581498	-5.39569870063238	3.00996129132441	8.47595299018111	4.98106813509147	7.3960611483185	2.11299469033941	95.75	0	2
7	4.44893890514643	3.4408052272339	4.66088896558551	1.92464222806142	1.24066650548403	4.21413985108471	4.02511537974817	5.35635076300283	3.54145041569485	4.16609080128828	5.81928022237866	4.11212217434645	1.32586279653252	2.01238272236473	2.21801075411236	2.78488876533216	7	1	3.14589712954008	1.07409901615623	1	6.35894484665996	6.45588408349594	1.99528881760549	-0.292512712760692	-3.58763415839885	6.2709347450148	11.7495556464342	4.14634197505226	7.98742048409932	1.6526298552199	3.51734241488824	-0.642728962420098	2.03203045198514	6.91553766840585	6.09561690436173	3.03182956614047	5.45862972480318	2.99465289763277	11.3640538862599	0.68034894291651	3.06055865390804	8.29854210240494	-0.20720134710577	3.98871741109599	10.2749775804881	105.5	0	2
8	2.42461966988387	1.58250022215683	5.77700415964763	6.34760240890196	2.68081104561579	1.39609769244113	4.47300077574918	4.64457004346759	5.68481584998888	2.19088781455361	3.51452372737016	1.94292000695884	3.50508865158642	6.47534281457951	1.00743592092143	5.89100984010247	6.98730863547298	1.66424965583003	1	2.50380616350886	6.38459420116719	4.5056390794637	2.75730504117677	1.70067791377933	2.95122075418984	0.415019097257846	9.41728884092065	12.4130618300857	-0.51065568999585	4.93914415782908	5.24930130392692	1.65568652251057	-1.36768703906839	1.51163175138971	10.7740585130541	-0.184397161123177	1.41653592384849	0.334598518203942	0.249491758542143	12.5073551086016	-8.66911654478725	4.93799356598471	5.3954407841084	2.67108987673325	6.55767619493726	4.82282422381292	106.25	0	2
9	1	4.24228341256897	5.12727576885949	2.15758574802281	6.09549507974416	1	7	3.38768320140201	4.756339607023	1	4.11670460573656	7	4.45352873216167	3.03370142865095	6.17343829555995	5.87457250886241	6.93824258182438	1	4.27673902780041	1	3.74045628854125	1	1	5.81929586345069	-0.901940025643117	0.392864957790364	7.40813350512757	14.6966304313217	0.357194621444463	4.12424653367796	-0.856178055749627	-0.325108742117186	-0.144554604341679	3.2485319362076	6.50010887087314	0.189306159047791	4.01262953192898	3.09741274002275	10.735879513518	10.5291210621611	-0.0225289988488475	2.19335012861149	2.58706695883837	4.68119414361918	2.56782545145643	5.94753576967917	87	0	2
10	1.95051341968913	2.59774660698482	5.60103821623834	3.07035749676252	2.12761577351459	2.60998497666877	4.33680884730627	5.25959781598797	1	1	6.43840848325039	5.26447814087624	3.49276079167442	2.20456175611983	1.04449361690413	1.6118561870784	5.84256095296923	6.06974045816446	3.28519251141389	2.65786144418766	6.54513030071223	6.26255509180976	2.62808337878497	3.21309435580796	3.0214990232213	2.26803756178934	5.91232908901926	9.86877007004632	4.48315010025859	4.3900698052624	1.39852795503288	3.97075612084378	5.73974713482838	0.181986139788122	2.91764948475195	5.14198253827509	3.19491556925229	2.68391156606159	3.7518623848207	7.88003664846718	2.06669157580428	1.63675351329957	8.86813607556448	2.86898125680469	4.21432698544827	4.29982505424736	76.75	0	2
11	4.30594743212161	2.05076133750584	7	6.08591142064893	2.12100629922223	1.44859819351632	1.03232145365218	5.83979253561293	4.59474379251835	5.20307686409475	5.81903321942918	4.12513507912295	3.38818809668248	1.64977936108802	3.19972455804559	3.55063457605979	6.72847512025641	1.02687709387079	5.12536184279259	2.33528715182961	2.80502796348759	3.2190272149837	2.56206599000379	3.97486677511001	3.2269810055667	0.713580337347701	4.47520708632645	11.4528752298995	-1.13334854249029	3.56456355868001	6.20069626952773	3.67507835221965	-0.177614077327136	-0.380408331593952	-2.76884387804124	-1.6600325923425	7.36401006238342	0.619827818460842	-1.72562255832428	5.39105522956094	1.45808431788518	3.47605581691565	2.29020640744976	4.3870258822672	6.95359085149655	6.26081990191152	95.5	0	2
12	2.15273832322472	1.37344551678645	7	6.13231067211382	1.8170260894177	4.08609025015121	6.29472133674844	4.46454489533497	5.07370537247238	3.01485820140314	1.58136908866998	4.97392775665557	4.15645201977831	4.03332770132904	2.0097673773502	2.3067007960263	6.28176143587895	5.71273123314538	5.27124321570643	1	6.53596046782096	6.62704475465675	1.18983630287583	4.25274896533613	2.97723705062154	1.30557642377574	5.29881887622677	10.5838451445355	-0.754013508695309	8.92884532498558	4.57495929227836	12.2095245474019	0.344096209931721	3.39022593608505	4.70354043553749	8.63889207958782	-0.737517349011188	1.49391337940559	1.86512150789119	2.06689216783483	0.159224884057564	1.63554932195683	2.16714461312354	0.231032973254718	4.87301617159508	3.95243260133779	81.25	0	2
13	4.34005260881009	5.33126370058483	7	3.25950789402804	7	1.04668022520868	6.15234750295194	3.44081239631122	3.39798576689511	4.70479378455191	3.94732207422821	6.55954618806896	1.55077478173474	1	4.52300757463996	5.63225129697387	6.80539196160323	1.85484614061174	1	2.91137499271014	2.87662373231164	5.54714348704011	5.52909087669966	8.8273581819613	3.7723351910253	2.67299682036203	1.81422695017568	9.64047934230434	8.46197489118356	3.20859178240355	0.464291877250042	8.27877924470263	0.562596956806824	-0.579949976990641	9.80345392381637	3.42579466448816	0.933059111523379	4.22334516358392	4.18242690821037	-0.456781790371248	7.63349560467697	2.41317326237891	4.99839563046423	-1.71682438836134	7.27388078908945	3.00786480451525	84	0	2
14	3.57440430684331	2.18640263909178	3.79736177472231	2.05416667415884	1.69847684637825	3.44675522163837	4.98598956495249	4.97686505460545	7	4.3984865487904	3.05125442514235	3.57183907434445	1.029889004971	5.71132704449943	2.62050626502098	6.82476506780521	5.48059139322554	5.91693782245676	6.30455482515171	2.28789174227795	3.63821190259933	3.07578216892915	1.49980991688969	3.13411452138897	-0.811792524675524	-3.42179488336704	5.70785474453533	12.1298268984024	9.35538487834676	5.61431495765951	0.65346874498092	6.03888369592554	2.16814059433889	-2.20426288042666	10.1890556168551	3.58993007920074	7.00080588216546	2.08607556508965	-0.705415134193816	10.7203723375897	0.452014178969681	-1.01483325730548	2.57538097550738	-0.46887853407481	12.7951326889412	2.65347445431654	97.75	0	2
15	1.09770682041416	3.45739973432936	4.23182755838963	2.12296860380648	4.87059974982044	1.95940771335874	6.56916549293209	3.44444183596344	6.72990822603507	1.44387789078002	5.13939086627815	5.53021391362298	1.14210340586903	3.11584262817342	6.6724129508998	6.67693384588501	6.68058215220115	1	4.8663491778659	1.82786717358994	3.34381620501599	5.43804656037238	1.73376274608134	5.98465768354821	-1.07965462762029	1.59509019927887	6.83759475612168	13.5774308545158	0.994540674907224	4.94736832967765	9.12207145523813	2.03761974853016	8.06682675412773	-1.25879598233222	6.51502446016258	3.498744782161	2.46517117737313	3.80660530748053	2.02857047152812	10.3377082323842	-0.284388155934159	6.46447357457102	2.49973899963767	6.50409745146728	3.50716725247596	6.43677146402933	109.5	0	2
16	2.61418277054204	1	1.56566378135813	3.02665292173793	1	1	3.64216200297966	7	6.42596960376361	1.85830847674279	4.49290371981695	6.52925227921877	3.3645738440043	1.25468431944635	1.56896919016341	1.05168709279696	5.46664322007136	7	3.431537259288	4.495125385344	3.37888034712294	5.33835639686352	6.59293664047674	0.224660024982473	-1.58926365077628	0.268018753129249	7.33089850127117	17.5686002930459	-4.85197105453814	4.4372332584228	1.92159771756293	1.49238808379669	4.61800428056415	2.88817590183746	-1.46284735228752	4.10831604039152	2.13709339340065	-2.21942755762674	-0.836674954756759	3.07703753950058	-6.31093881344595	-2.05467791797986	2.78040438318555	5.01962659989442	9.22733456747345	4.6924107230063	92.25	0	2
17	4.98752881980766	1.60927372107705	5.64928264469775	5.40170311349158	4.52548337130713	6.50615217784673	3.94654857319361	2.72283900398068	6.69505792533324	2.3878075731727	3.59708475351073	4.49003461486782	4.55794156571506	6.11705867999564	3.75958602577571	5.41296290800116	3.01525414072847	6.30840582888543	2.37527574641013	3.4313374311302	5.77146118083754	2.53095714147754	3.31765572228524	3.52485143464639	3.53463954086091	-2.61205962115909	2.6395820421549	13.0179978517146	5.05898148064666	1.40089635348222	6.42811263669688	4.57290103731163	6.44230560761053	3.21432130110368	11.943148893212	7.42768928783334	-0.855131962843191	-2.52817401710896	-2.08391010591799	2.320367735539	0.972633972012452	-0.572109707811973	8.85992066268983	5.98723365831133	0.386045226378115	3.98966199500728	95	0	2
18	1.10753993414922	1	7	5.12923403654803	1	1.46545541931169	1	4.29229183103184	3.12546997235796	5.07201633771845	6.40557091114899	3.84500623857958	2.2436331710159	1.34342090063324	2.76986967000679	2.25881246514962	6.83173472802611	2.4677843476587	4.8776550180857	4.05045408475182	4.48437544527504	4.1219151945957	1	4.14190969245165	3.58563058319168	-2.82072026689888	0.784823557148321	13.5781804746357	-2.66350311232111	7.31399305114325	4.39365439824913	7.51059555550545	3.61966274963229	-2.09391918492228	7.95434527674138	-0.730866934255941	3.75505806016391	12.5597066204512	5.08097094250878	9.54746249913525	0.0667763516104421	1.67298267281493	6.68446698553777	2.19752635534398	3.7122008946748	2.00120052465912	98.75	0	2
19	4.65942723312761	3.40499293946893	4.24081009322005	1.73698653728704	1	3.469578978571	1.36206841042984	5.30265309225716	1.15575603657312	6.3389733289257	1.65968397359732	3.23223115206332	1.44667751632303	3.95902490487426	6.37960120913996	3.54430959160125	6.7731155221333	1.77505283457106	2.58349932336604	2.21105465536651	1.4369356784747	6.21198619144209	2.17981718818473	1.04798948174116	0.515093013971057	-3.78630015222515	5.45506243596239	11.8420650391616	6.65633735463951	8.05005949598397	-0.00353751538017733	3.39537193326706	0.725460043228874	0.739881855322615	4.68371545054741	6.5033661770811	3.23394041753131	5.64992943413873	5.74718274262993	9.64707115766213	-0.248924597639297	3.96067220126546	8.35083828444648	2.66378891247703	4.06581915779492	2.55158907929465	87.5	0	2
20	2.37584510075871	3.71413090252963	6.87255202663666	7	5.18568361277192	2.65976596117907	5.66160161953637	4.27807385078081	5.81271720883394	3.71741238566049	6.30868317125812	4.30372671338572	2.4953847565843	1.69483899945606	1.1913858022509	6.13110549260771	6.85736088830417	1	4.56653685342359	2.46503493283313	6.53535957800351	4.0070927221335	4.58080924059882	5.09436468043959	2.90529554354764	0.00670966832347797	5.90825069253051	10.1358503009376	3.11682346166706	9.33508845710172	5.89862785536744	1.72663411991822	-1.64465250810498	0.679935597384305	-3.89595478239915	-0.627861640517565	2.7671093622632	-0.0567963857932741	1.33074332435027	1.20763314979211	-4.80807387187369	3.80001360123821	1.47510837900407	1.15502250189079	2.52232410905138	3.32958031764997	102.25	0	2
21	1.44959457393925	1.86878805201443	6.10890461163107	5.79465727942866	5.01982569541577	2.74966135600391	6.64244359182959	5.4191853851275	6.24306023737528	1.39416489923145	2.90195759752433	3.24943692060173	1	4.14449154220157	3.15091203332422	4.55303842918745	5.69565623921414	3.81076221914448	3.29019885699287	3.09445310492334	6.53994039332376	1.53231390829204	2.16385392806928	2.27235717989812	2.2063765955289	-0.24833248051069	2.7167756287316	12.6022903954992	-0.461852036173343	-1.5787450129874	3.20971546592751	1.88102383631519	-1.23122506613271	3.4599385797464	8.18161466552541	1.37277124385686	2.84106889579546	0.573648844793902	10.735716446308	-0.198670233168447	-0.513514157413137	1.11113265939228	1.99740785662874	4.58487597269912	6.6560595529353	4.9499633204987	86	0	2
22	3.70622987610174	1.71488539159509	1.60651036631579	1.69675969310605	1.56112179338793	1.28856684742004	3.05779872866892	2.63729794495037	2.30679984570701	5.58602140560587	5.72909038745752	4.566010810079	3.79318125602677	1	2.31533543909902	5.97687293731879	5.90113226996979	5.07210183982469	3.55568456860483	2.44234567653152	5.1031755044079	6.46918383748661	6.92436260681689	1.45489474639813	-2.32838979980889	2.28215544932529	8.10060290374013	16.7428315938821	-0.0994954425575564	4.82341119920786	1.5021312111614	2.32744862752845	-0.200370758788625	4.8138270660826	1.40486077087597	4.02279436427879	2.14876947709819	-1.10911365036751	0.544289138244463	10.9495517739527	0.209030458933615	2.87280829335195	6.58208812908296	3.34802583254313	0.505989567889581	4.62747896405727	93.75	0	2
23	2.42381087365053	1.21018946293693	1	1	3.00184920413592	2.299473544796	1.0967998557231	1.90655288720917	6.21459874401058	1.01166954692464	5.57346442204401	3.82127543256446	1.46464588176274	1.84735018932214	1.72162393676231	4.58024567804918	5.63228866256896	2.07669432603366	3.43357262292273	1.5961758505642	2.80646067962532	4.30087804809403	4.00252391893786	6.66821717503018	-1.97532454963783	-0.541147447645683	5.18364247192069	9.96503214733615	2.47024670941256	7.49249090429581	-1.17110702503701	2.57666911377389	3.75918307222355	5.47779934078593	9.21050049535135	-1.23150796898042	2.63325958661998	-0.891204573910701	5.88080399290414	6.40995535248942	-0.441967120827472	-1.24104667116793	5.17709094854034	6.34122154383831	8.85062647055019	4.37573878762335	101.5	0	2
24	5.08277898422764	3.14564206030589	6.1939037555392	5.67257860369728	6.54579774286702	4.29746495099968	5.52850046588708	4.19823169799738	5.86206375768186	5.18517569252984	6.95150957714896	3.71727843367323	2.95982087007954	3.20002832287833	1	6.503767942477	4.60375293517834	1.79486666759004	2.96063086679165	6.44882610259222	3.66988118958278	3.42306705812794	4.29300278625256	7.88903526206723	3.26907679420774	0.0290529581229428	1.64718139457189	9.95118219942422	3.9366458162674	4.5768487460639	0.566761902563634	2.00057400648679	-4.5497790586042	2.42716317659706	-0.146823876441543	4.92990637704137	4.39710782380112	5.29066038842228	0.603310298734137	-0.801260067762982	0.819061759098714	-0.822290353437741	3.63820493817133	4.69260203364429	0.550327167186991	-1.48269785243443	78.25	0	2
25	3.50572294271205	2.2838787254835	2.85400645687386	2.73916393814864	1.13101075709923	1.72033129061206	2.76848042759636	3.61336464496347	6.13601117269999	1	3.18963438135633	6.45600750784749	2.57327461099305	1.69578467933509	3.02585997309856	2.23375614794087	5.50940914688281	1.44732160614203	1.3454149375029	4.95484133628852	2.7882781036957	1.30342341480706	5.81888859204475	0.95002833096581	0.848931204200111	1.03349229833959	5.4523427730813	13.0203532515859	-3.02067255993102	7.43367107610525	-1.94007898375138	8.02379718750034	-1.46126226393216	1.7763417982068	9.2896416623709	5.39978410244681	1.20824465675896	7.02083603300971	4.60032210705851	9.09798547818106	8.04693602739292	2.16105278723367	2.49079134218203	1.92353314581753	8.81052669542546	2.08666301518998	94	0	2
26	1.88774717292796	1.4117872278394	1.47403978028355	1.32312005037863	1	7	5.78642536805273	5.0520727629901	6.2665844164463	6.70512690246411	4.67325260197707	5.35177033983818	4.41817424303536	5.02744533319296	1.53186401010134	3.01448755472133	7	1.04588088937908	1.92231514770206	4.02695463867071	4.27653599249744	6.18504758705128	1.12357486937009	1.33114182626045	3.34760329439838	5.0041532722107	5.80487153805534	18.0265701140403	4.556076410651	1.36990737998159	5.54742990272669	1.39439042079763	-0.163625603438424	3.01373516698837	-2.27164173385078	3.57616449845406	5.38755049364042	4.49521501386185	5.6071232093921	12.1346966733894	-6.6993988827771	-4.95291508689493	2.88216397123384	10.1217163552204	1.04137934140878	4.87526617353557	101.75	0	2
27	4.85015275315656	4.68539401713734	6.11845934634197	6.26850639684232	6.84576378950972	1.72784064091326	5.4728520370019	5.29468828687663	5.78085669794405	3.94000525985326	6.16244587939893	4.32420572794733	5.13412125564015	2.05650254457558	1.951871461916	3.31561540197806	2.37422758812995	2.37143663442936	1.82435453152717	3.77605095823832	3.97701983633232	5.98604959357152	1	9.35165866467338	2.52793123502321	-0.21472008907803	0.369551615102389	11.0607625362485	2.05543202164866	3.4430218959279	6.22156730250133	5.73784241177487	1.32893374268943	5.65633175025792	7.78985950652309	9.68419294264086	3.71352374163882	0.407234582639298	7.35128798082239	10.9619466519903	0.763413010072777	0.711785377313811	4.07749566550011	4.40183289680875	9.72992261890191	8.54727877040978	92.5	0	2
28	4.48005261931006	4.84987395046925	6.32848980245998	6.54689978468484	6.30762103553269	2.12298853117963	4.19511709903115	7	4.71542017978662	1	4.13952940865059	5.42009498084646	1.7767466398975	1.077085990875	2.61429773886972	2.77520372552247	1.40511367716433	2.90885400444954	1.45009883323916	3.86691858160802	4.79282961153235	6.7196762831132	6.00634777962551	9.70975627592723	3.30780167160489	-0.714955358094065	1.53823840263242	11.4238284415693	2.29910536459849	2.82546997668887	2.35149469289971	5.76592354650315	2.28100396685547	4.63420015026142	7.33892184267437	10.6952532324419	4.73507988438065	0.796608932785813	8.51914848226625	6.86908753199511	10.7968365789389	-6.71921402819836	3.43047604750706	-0.703044532108854	10.7707990087125	8.49747117297793	98.25	0	2
29	2.72755414057183	1.35553655214529	1.00179805100046	3.45987738047708	1.26461815842112	1	5.02931699641932	4.78693909174658	6.88073434835397	2.48107791239419	4.54398537339218	5.39853921572811	1.64353846321465	1	3.27767225407711	2.13862152473125	4.16220146462086	3.45779096291618	4.24441206797416	6.50463205594679	1.09565771046453	5.23905106882055	6.33069683659804	-0.0890089361119696	2.93194834290992	1.17296269860073	6.41440147185539	16.2550071581051	5.35668481726006	2.57368893297063	3.99754955726092	4.81922137467022	-0.318422658073914	4.09419872896975	12.5342452328444	1.37492332153571	1.90483433009462	4.96177307805322	4.93334816254432	8.41355696168206	-2.10819723672832	2.48668598542851	4.25892825553243	1.49516960114917	3.61567799660446	6.66727086212384	103	0	2
30	1.36646223368186	1.0031856201531	1.78861568142875	2.67116599737943	2.11259464964551	2.90910769959725	1	3.96496740877915	4.86000237415688	1.85234809315378	5.95682341580923	5.17276557147367	4.38351477578406	3.56598210253668	4.55971687472468	5.07697196853831	6.75692886479756	1.21173320838096	5.02524569686653	5.35930926975155	3.3689316930187	7	2.65748264757352	0.509528377507216	-0.125634224243136	-1.029109158299	1.52898599780989	16.4820498279857	0.971166037240187	9.35341051901921	1.96028749069742	1.31566721073738	0.591939840660298	1.91215810035208	9.13931294529478	-0.617476787210498	3.59360459026831	1.75486915243269	11.6252777259903	16.4717052458062	-4.14447767396585	3.21281819113352	-0.673436039042819	4.43968306036785	4.72947233125764	7.07178036964302	88.75	0	2
31	3.37589548176834	2.14760363497027	1.1739184844146	1.74847508127523	1	6.17209619608099	1.45011109048257	4.04852875392964	6.98555913649624	1.05489142817261	4.08361076672939	4.05846055154959	5.88456244253605	4.04663638819195	3.27082716963188	5.49769209458241	3.71407900804759	3.68460815144955	1.6351451683845	1.86216554120641	5.86998167040574	1.36826700887416	1.98275029105037	1.11672663896648	-1.90475437897225	1.68262727605289	8.77839995772093	17.0634002487435	8.82807115663708	5.65108291786663	-0.225767485243626	5.30836160192996	5.02454355295306	1.95779453557296	11.7938882357309	-0.176220401405113	2.40878221140536	-0.203039561702484	-1.10929447108631	11.7562025605633	0.831434353300102	0.474835322158929	7.52911201475092	5.01187993747748	-3.69068357521518	7.76968631989675	101.5	0	2
32	3.24784583207686	1.89869750011557	7	6.81906276404094	1.85209355756906	6.75593718654523	2.85164880799646	4.47841385236584	7	1.80868499600214	5.85566769649393	6.10839965155988	1.94890549338854	7	6.65124044628578	4.90526871606072	6.39038409137404	1.60270389513448	4.46752388129251	3.52651393962563	4.99991816394206	1.60236858451464	7	2.32595427028301	1.26422160219646	-0.719636889705844	9.10523529082248	13.6953447341154	-1.8727116799389	4.04260107924242	-1.09770622788538	3.35888821982919	4.03098895367073	0.18676032908574	-3.97825463284037	5.92764306104777	6.33865359027967	5.14466729208916	1.07654858851362	-0.512557423383717	10.4715879588489	1.92228406884618	7.38673266135536	1.64187051851212	5.10393965751912	1.83999107190835	111.25	0	2
33	6.17735956204272	1	5.83138521155327	6.56117340322929	4.60033976194636	4.7816431325322	4.17274404418031	2.12014915328983	6.10535349747921	1.5963523126881	2.9345374840659	1	4.40175477573921	2.01979508516252	3.0083557226602	6.10100365523538	5.29627616829642	1.68094623167468	2.77226978526442	5.41816224574282	1.17375523549499	2.3167047877698	2.29252132746825	3.73502087612972	3.08917599971367	-2.00399870907589	2.2780941629342	12.3900868801569	2.05063773677788	7.5945681146863	6.96104082113165	-1.58916812853945	5.11425578995442	3.7109722813054	10.476194306103	8.00252047544683	0.276221541775612	5.01030872279149	-1.45580892610499	2.10000572725227	11.4355350350931	4.20461034885935	9.18341163085209	6.98742647130787	1.10274430800693	7.28904983746921	88	0	2
34	1.49982394047207	1.99007344396724	1	1.53685332563555	1	3.62077357096952	2.43040846129929	3.61556461775018	7	2.70690287847797	5.13725762717792	1.12979149403927	2.14867200353213	4.58573678274181	6.67320679588126	4.18408483223087	3.6009777209246	3.49642797411023	2.5371007384024	1	1	1.37673069207215	4.42224241570707	-0.0959298195388321	-0.586097197571769	0.347172737842776	6.70546510493791	17.4651270360487	2.76241352001795	5.99846554232688	-1.68819543405494	-0.51323390746743	0.418365513823171	2.42951358416647	-2.80129844312008	-1.37224539938079	0.21569672610544	-0.650864455014142	-1.34344679934563	3.80871604373903	2.25666994000357	-1.15948805461689	1.36100751577526	9.112655294205	2.21279489155468	4.38019858294302	96.75	0	2
35	1.63464086142208	2.55460341642035	5.77544411088273	2.83080867841163	3.41500130194557	2.53997698406802	1.61152293149389	4.21987041304921	3.78898637245661	3.61804749444414	5.43222693448777	3.46828138496773	2.23816290864707	1.88142556195101	1.31132402679131	1.22933235853155	4.75163720516509	1.05410720963993	1.26586505300425	5.71933598300751	4.70901552951422	1.40522560215872	6.27872248423155	2.65668634583772	3.09064195511049	0.0401841220656974	7.50895451618842	10.9675825892191	-3.31190245354394	5.04365264606925	6.57153972919192	4.54339142335391	3.50771680721327	-2.57870668359981	-2.83524967477605	2.56372571677865	3.6410852599169	5.53840484812969	4.35450118366915	0.837328608100095	3.91126077741425	-0.347365410041091	3.05685659105104	1.5752943129594	4.71589917663815	1.84445759548755	82.5	0	2
36	2.90055652227122	1.76414697229999	7	6.37392486354232	3.83264160534329	1.65149672740323	3.1042641562851	3.59904641402731	5.62910960189769	2.58085309468164	1	3.41375710780899	6.29735177886162	1.52150735579162	3.43782550438501	6.95696743666351	6.39014253000542	1	3.65834461586806	3.25963597430983	4.9229750842543	1.95375899408866	3.92102113955781	4.68230590891104	3.43078092662978	-0.470416415504169	5.40816541308401	9.73225547943799	3.66450527362035	4.84552071349278	0.575936014624766	8.50392908402357	3.5841685663947	0.329299891332287	5.67819222914507	2.05195123672983	5.01660165651631	0.677993844662534	1.6571233170084	8.83593290520666	-1.54347233920048	2.70522040745044	3.12711408316766	8.07832562240945	3.12064262235233	1.20348951068801	112.25	0	2
37	1.47570763213705	2.99903734072468	2.70656340026109	1	1	1	1	1.71406271770519	2.43808017289304	2.51677894631379	5.58218942641032	6.645141106705	5.21836481506532	1.09011766275365	5.01947003753441	5.74822656773777	7	4.84672818186148	3.20152982942178	5.57285840833191	6.69807814170977	1	5.80443619288905	-0.763854289591736	-0.5186940018213	0.702910002137329	2.53317977105503	15.9924714000666	-2.43454374444395	4.54349013283716	6.7068493081902	3.2579853515102	3.0469180467427	-2.38597090865491	7.25443146818494	5.73221986286414	4.39187797222734	9.95024999835792	6.6617449420688	8.9400070131553	8.48608056162155	0.614447774114489	3.3017954626265	2.39379556332418	12.1487793544843	0.205834657755495	60	0	2
38	1.54415118588932	1.08647916829803	5.60326797410092	3.24152474589488	2.03025621882342	1.75799710764307	1	2.21059726549734	5.66335759582089	4.18844362896294	4.24122786920813	1.44526427074493	2.88414822597776	3.58889701360646	1.84128390254294	1.5148582972739	7	1.26936716072083	1.26064937007509	1	5.72149105722017	1.28691470069591	3.31969255779668	3.56012118200303	4.14262135982704	-0.0265014256890434	5.96947237202738	10.5670653059018	-0.596333484545327	4.11389168389417	0.422199856185047	3.60125428163939	-5.51571299033697	-2.73108985027686	-2.33796758600268	2.02118641490723	3.03557830893347	2.66936061403291	5.04090541558376	7.02523225951133	2.72640043086757	2.88219527147008	2.90270020558566	1.59704996681972	4.21561618750317	5.12759864213942	75.75	0	2
39	1.20326539073394	1.85495169301714	7	6.70079747906109	2.01990376693798	6.0885961302214	4.58376734960247	1.7059871357254	3.07819838821479	5.35695589778194	1.59722805595118	2.42017704707983	6.11625088286078	4.33903042372623	1.11937235599129	1	6.08308164827286	1.36894821339031	2.17151625582592	3.6905298706628	7	5.8841011457952	2.46448870581411	4.26333961342672	3.24030040281218	2.04796429123442	6.32052280739641	10.8571570270985	0.888075514042313	4.39155339858863	-0.567386389355445	2.63607356445574	2.97564937939858	-1.56205685817441	6.81120209930395	8.36952097069516	4.04593071756599	2.00431589504925	1.71403093297551	13.006043751147	2.26329239756711	1.36686316151516	3.94479926513982	5.17994166430197	1.68544710736024	0.813473304016484	89.5	0	2
40	2.1928269369625	1.67360048911705	6.46953474110088	3.649442959737	2.79713647100087	6.87207912691156	4.2965920269857	3.70598659807797	1.93287331566082	1	4.71446131249609	1.1991176645887	1.02797313016789	5.73388002917701	3.25480000018282	4.41889189663416	4.50721261266983	2.94541522092037	1.83479266871226	5.4801888782091	5.7335635417163	2.43160726769438	2.87879077161479	2.85103518522834	3.24067394386462	0.889399038945617	4.76397641888015	9.30852924926187	4.52133794807909	4.9110835262508	2.61026905650663	5.07504984500156	-0.271350059813002	0.960723471212897	9.44140348764755	-1.59528934388823	-1.10881845955789	7.22202900965697	3.4960927384982	9.71596921767976	8.46691630928669	1.34646359596234	4.57645567579099	9.387344415199	9.80167904839305	1.49372441583026	98.25	0	2
41	2.93399806676151	1.05795938243889	6.14386416585672	5.09774279181469	1	2.25755903791242	3.26074947181537	2.71495913809463	4.532284694364	3.29278317548706	2.56159931517533	1	4.14163518549061	6.59323469637773	5.24794490276432	5.0492675263909	6.09169261438151	4.38882340945929	2.05777621826274	2.16263357176643	4.31277166513118	2.35225685409166	1.02114026045392	2.32438809518046	6.28081097529472	-3.27418191871926	4.47993498498098	10.2188827831823	-0.816783671664796	5.52171150439036	-3.02369863350644	0.991937755207732	1.65835532894681	0.230488678779689	-1.94715780193566	6.70304074315964	-3.62363042796825	0.494566892915521	-1.33193001833516	8.06002501528592	0.636651104309242	-0.0376215357008183	6.20864880013944	6.99657503448099	7.66978171294297	3.04004402319238	103	0	2
42	1.69845201933713	1.30605970737601	1.84884436868515	1.85052466033655	1.1978334491944	2.18647891764936	3.00995116090444	2.66205665272784	3.20103118021106	2.22971922907502	6.94749952565816	3.52172350994562	4.24815218738461	6.93623243113317	2.93744037405872	1.91826720478036	6.2640886943776	7	2.36663418692094	1.47536740076304	5.97737043270997	5.25434788284377	4.13690998883418	-0.36792824373111	-1.18355093040445	1.42947752703217	7.88294691075782	17.6826178107457	-4.67157285443862	7.43145623113722	3.27326393081629	6.61054049120312	-0.0509096701956022	2.10240954772166	-2.03739082298293	4.48917937153814	-0.134318525479765	4.39813406511206	-0.969635991095964	10.620421142609	-4.41221856782387	2.17768458323638	4.57509806236344	8.55494571936938	3.97478173578237	5.67038687175597	105.75	0	2
43	2.66124031440473	1	1	2.37492618501154	1	1	3.40013885704444	5.07723880958011	6.12461083439778	3.76369311993865	4.39969843869193	6.81860309807388	1	2.61399478891134	3.00819328414771	2.77712334278334	1.62145448694172	2.63304048821995	5.33846683570484	6.51587063109981	1.7606934793545	5.70731643167037	6.27687176642367	0.814233667757044	3.68229585283263	0.163758952664141	6.74496333480399	15.4321770961678	4.66822598880173	2.54452186378273	4.29005317606399	3.67932655167286	-1.26737106790004	1.99478619922938	12.8074973201943	1.35706886367421	3.65419310127852	4.21800431349934	3.89431901030235	9.36139078508307	-1.09321017340067	4.90399502186727	3.83927962090884	2.40587555376593	1.26192376117581	0.954569084445824	90.5	0	2
44	2.19399865026845	1	7	3.88900023148985	2.29806997042254	6.48495618147788	1.8836770754054	4.35809382865319	5.77822764796451	4.71679941718971	2.24383901172886	6.60067956075249	4.23108803255666	1	2.39099545223819	4.98861068360426	5.19319739001932	3.05207705493057	1.6709371098488	4.25849531995142	4.85723307647877	7	3.60507350887113	2.25519622606079	6.23028750754301	0.654842681452589	4.83828794692792	11.604757427471	4.80921152414125	-2.14389626534493	4.94252857402909	1.39322802576531	-0.871375838388542	3.92585165405792	-0.179803877401023	3.78940135920197	-3.82605554405717	1.09913130238656	7.77877628038973	9.29183360009216	2.43377373460559	-0.498469959422286	5.55211432088915	7.6169484142391	12.8542945909676	2.67693790696329	88.25	0	2
45	1.55223212704415	1.23997281017248	6.59547399124389	1.50803382044747	1.30262826575459	4.69121020187514	1	3.14827049558437	4.90954084223903	3.7927598513695	1.82958634574612	1.83341818310578	3.51305885992043	1	2.62055826172986	2.11194468081631	5.48684445682573	7	5.73835950028162	3.95045985071108	4.23050750798461	6.1054955259898	3.35557120625968	-0.3380172798006	-2.69814233932095	-4.98376021371421	5.12995863984131	9.50420204424736	-2.27482130419218	3.46713448115355	6.85873118978876	6.68127919403303	3.44295751243281	-0.504105758825884	7.83114609406599	7.098642122136	1.39026874421566	4.12466054174344	6.19595033356436	4.7908637496795	-0.237186951430001	-2.9525595700167	4.59365006164082	5.44283981739155	6.29597828696865	1.61114103718888	82	0	2
46	1.30469758329885	3.73054527730482	4.86760931249995	1.94492708713814	5.68343790950046	3.72973181783688	4.28263889646172	1.45081680319458	3.35477201737273	3.52678337460986	3.06521474250771	4.45495247841774	4.75636697699603	2.02941705811883	7	3.68523950012258	7	2.02816672183749	2.94635227787008	5.30425410615999	5.29618119700008	5.00361373677352	4.40238701884453	6.03315936909729	0.71254529757019	1.35404858109898	7.18212641439038	14.3571514771291	-3.49934911475935	6.69412610428785	1.00192619531245	7.37968227628117	8.55391321782222	4.71459132339942	7.77305677710982	2.9692950356967	2.87365433461048	9.15312514779775	0.182919197697438	10.8315162089252	0.191560788715496	-6.23060307455127	4.29791484019946	9.21451086097675	2.65958963299642	4.2481524489329	87.75	0	2
47	1	1.67945682324949	1.49566919968258	2.74208737481656	1	2.77628886573199	2.60863565838366	5.94704638345759	6.77202386087268	7	2.23705852185601	3.65967971097064	4.51151518687683	1.92870328173318	3.33770313064325	2.49443810949635	5.8977357347449	6.9340209892253	3.72942107368864	2.4057339127352	5.91375388803329	2.29670581394305	3.56270014507578	-0.893892359979817	-1.59171837941182	0.236182066704254	6.84417356616563	16.7745391660026	-5.39281616185903	3.8493371583157	3.98027041540463	7.1278488605436	1.02535342298648	2.40982452563807	-2.00797768196416	6.42176092559223	0.207496958229161	-1.3122282118671	6.16372219310864	10.4058143374989	9.29141928656491	3.72917619858252	5.37291836308513	1.95446757780528	4.71936130831126	5.01816851464788	101.5	0	2
48	3.09707090017667	2.29892331035735	2.04214130391223	2.82786054183116	3.11286614447538	4.05904065982331	2.31378300432116	1	2.07760973213091	4.82323932012311	1	3.93515477917658	3.5513290360688	2.30122243523357	6.98360787570717	7	4.3359708056379	2.25118835525157	6.89334476577107	2.41845277644189	1	4.04157378584506	6.40339588851722	1.9412044852648	-1.89551975710841	-3.24587805435644	4.10764615422067	8.38270043676119	-0.578687921470044	2.82697739885497	2.00439540896233	-1.70082366904995	-0.990547964110428	1.1430959648905	3.03500545142778	8.06747309342527	3.77055781195975	1.82942702996153	11.2104307248054	6.64615235327075	-0.139819473491555	5.25227889720124	6.45601298632255	5.04719168942655	10.9729065916406	2.76253162166031	98.25	0	2
49	5.77134576211382	2.49425271152082	5.69910675066109	5.86196564340937	7	4.15833343655182	6.46133202988579	5.01658862924571	4.98006405261756	1.46339641219202	6.05033625362796	5.30108030015499	2.38203140631571	4.4632590395838	1	7	1	1	2.39893296734815	6.61382451354326	6.19075143655591	3.43115192813241	4.52286847664098	6.59819144272964	2.91862088727005	-0.051539167093511	2.28939283000433	9.76000824492646	4.94668189223053	5.19395943409198	1.58668957105643	1.25146254119669	7.5915161566957	2.38021516832672	0.0691160596724552	1.47009847311911	0.495665399788193	3.34497343603066	0.160100606982725	-1.05684662270749	0.243470645697251	-0.300046831882275	8.21128980374903	6.53111636193114	-0.0663167603282213	-0.318250380815886	86	0	2
50	1.13941842071829	1.34328754543841	5.21066812585011	3.23332852402703	3.67104913967117	7	4.31093766921195	5.93553142433763	2.88087182336978	6.70118603253471	6.27455764037709	4.14834298109176	3.3756139265959	1	1.10190085391757	1.0747702694329	5.39682301741222	6.11849451904879	3.18136053492664	1.86826616176799	1	5.83512866263079	3.36582560944109	3.51667292474727	2.94706471101853	1.04433133894989	6.79339260983176	10.3168337014841	-1.39079610041848	6.38722476969918	6.90910951685005	3.46097111189491	3.5002495454039	0.0652570836635767	6.03942716167492	0.606001876656565	2.89137230671664	6.60658115055321	2.96398565164057	8.28378759057115	-1.42610321709187	3.58153050142301	8.01377524924082	3.1595460490895	3.83355463097849	2.7349116633527	75.75	0	2
51	1	1	4.77072872170745	1.52055720578407	1.75192496027603	1.03081953437239	7	4.45589940390263	5.76279417536133	5.5299566944476	2.49814254548368	5.03966222043653	6.94905569123061	2.27860832882617	1.90701347876631	5.70047963352221	3.35710085984603	2.89105139111043	1.27030857246991	4.31636341706204	1.69571016612886	4.61565110496631	3.83701932359615	0.341505350055473	-0.0656106953914448	-3.20299282894706	4.98579400354302	10.6286865404374	-4.22391169198833	8.27292513615719	3.3463723199026	1.97611895211466	4.31179745246651	10.116926695933	11.6938442340358	6.6416532226454	6.41012570509995	-0.857306205628184	7.9237930376885	9.65123336043272	7.1016902457269	0.00895954190992282	7.38386446115249	1.90293261422997	4.45127555478051	-0.101835825983087	84.5	0	2
52	4.17641836068017	1	6.3258233791595	4.91869601920489	3.01593057631157	6.89764962792986	2.44122515068931	2.03085152203774	6.57526604052269	2.03706337222516	1.58355365461583	5.5714303734537	1.9145991069402	3.2107919379576	1.5410507725238	4.96331105783504	4.61724318106286	1.9605956907547	4.29910224057569	4.54109608437965	4.18928962694014	3.39383750188489	7	3.99605928112669	4.35442468672967	1.71927921512675	6.72061257304029	9.71871847901831	3.73438699729769	7.32729848798863	-1.31548071896051	7.38624634799609	-0.297748379818236	-2.79293730518188	8.41289309277781	0.741317457600768	4.54136053674026	1.46588226422228	3.53743084626479	0.815423640911308	-5.36243875509416	0.422256420640307	4.5670102732581	8.40074236038608	2.25092350756674	5.52675197823974	85.25	0	2
53	1.70827108163324	1.97289096407907	2.23832225974127	2.15608912168471	1.09221018318187	2.20209211613429	5.73063980517714	6.06870090403539	7	6.93364961869464	7	5.22061908555573	6.16868621822194	1	1.95483420067071	6.71103973974673	5.56032688461343	5.68956824760845	1	1.10772648945456	5.62333738671176	4.71483862053132	5.51447047975867	0.794655216390124	-0.636665471590431	0.77079704774378	2.83580126695506	15.1973334078306	1.17579466319828	-0.165906604593845	0.295578964048642	6.01056130256662	3.5081071185758	-2.23139329764182	9.76404280006862	5.26720107616226	4.16536772015607	3.5752180778854	13.2198519525041	9.61943706744402	10.2214621185885	0.909453876963107	6.85622326822237	6.93191494633306	-0.141557754264774	2.18608845338443	82	0	2
54	3.35204482992099	1	2.82300223615724	2.15429044861829	1	3.78698905820854	1.39420104619835	3.55157717821589	4.84707571883022	5.40249935134994	6.45045981719973	5.15241556983928	4.82788889292362	2.45427143354132	2.99932775621182	6.52912759997184	3.4365910324978	5.19738497094554	3.41944896098577	4.34500286444607	5.68744541079862	6.76370047203829	4.92987483735248	0.00835101777447211	-0.89057134377526	2.30711559523313	5.71033711811516	16.5216873524371	2.80235248717351	-2.28921560691399	7.52170047550991	1.94542617450849	2.87420865478687	-5.01709119437759	9.13301078927053	3.49758662777509	1.83248112823286	5.41589875157723	9.48932883032644	-0.628356374274917	8.383601455461	1.0407187032145	9.29153869632229	6.87221211588054	6.21395797952334	1.77808807792379	87.75	0	2
55	4.33068781403276	2.94791078668744	7	6.71592234452108	5.56645342713614	2.43362359799688	5.22385286837441	4.25616159844597	4.88806112223991	2.66372672749242	4.67601067291282	2.63641205811197	4.716835267103	2.41064765402466	5.90301098087698	4.21956661824463	4.14933372929447	4.59006824070775	4.74678904999651	2.73048325995031	6.25762631831807	5.89339177673275	4.04765964757044	-0.691793665917354	0.302043474422207	-1.48393041606849	7.5669828508468	9.42636255518501	-1.84019086192909	2.56422070631749	1.87447557872994	4.18111074091747	-1.66923393676617	4.97051065097087	2.20563327046325	6.3328451716112	-4.80284066980952	5.42299473464861	0.754200547855223	9.55734297897371	-4.99071519027598	-0.889378407312306	7.54662622969092	-0.00961012319618915	0.798713374534517	7.33671127193914	100.5	0	2
56	4.86491758156936	3.69759747884131	3.60649536501335	2.5612449125674	3.13581131126781	1.04198544637337	3.51692305155886	1	5.97288427302653	4.20171238491706	4.07901497364109	5.7196635291898	1.36565436747138	2.76263448466644	5.98636684403863	2.85845704955462	7	5.0016646467354	4.6799619849274	3.62325258582696	5.12545034969618	2.08720869082972	2.49108018864011	-2.1875748273495	-0.887059299693386	0.208262411464712	10.2641102352817	11.0412114668225	1.33577242232297	3.70071382318331	-2.47820398932906	3.48767449318983	-5.41941671834326	1.54913904869827	5.38412453294971	-2.43284380235508	3.0004337357832	10.4104227788853	2.03873204707073	5.52742784866075	6.38591264597855	1.01763681231577	5.4291917662749	3.26314340150489	9.19938658220758	0.919482418673526	93.25	0	2
57	2.03446281840102	1.26881927433497	6.09598517739937	6.60747588191665	3.19703556369054	6.83223691616063	2.10254360539065	4.35912684505995	6.00199327495882	3.17083776721571	3.47523224263401	1.66373246014624	1.42896169148647	5.67213877632255	2.44298718059031	4.06686467934478	6.13291981292291	3.37118894162358	2.97170244645358	2.99060077035102	7	4.28046285669007	2.69551765550956	0.901800082752484	2.85694077789547	0.322078408060935	9.03408494339483	12.3644671256159	1.04184116823377	1.65328434939138	5.04566137623981	2.9372802103589	5.26764084078992	2.03527286957632	4.71528555348336	2.15968101299393	1.47146973398182	3.88683403993494	2.18537150677526	12.5448013211867	0.682541473750847	1.62453858539156	5.75778069017262	2.68016905053135	6.83084604555849	5.73326607914082	84	0	2
58	1	1	5.93588107286636	1	1.87340118121408	3.94031855529625	6.40129480962723	4.87241552725406	5.80056579536294	1	2.08935833773271	4.63796079704837	6.39628390065873	1.74820482660778	1.86186127724507	4.97388821350857	5.90431126457297	1.79393261527643	1	1.09572659456215	6.55636041352768	6.5487141350525	3.48981739191685	0.0622787422029223	-0.101354881993591	-3.85553621157042	4.43957348960923	11.2253273444738	1.2361336335812	6.83368322860208	3.30339443944374	1.87202496984709	-1.41182953447741	9.69541640641663	10.8458799487571	5.62082712895751	5.09103782813941	-0.0555612385487445	1.55691488409371	8.52428964317354	-0.374607397999114	0.601741687783637	6.92448854978102	-1.06801417522859	4.09259105462558	4.85746413213248	74.75	0	2
59	2.01232511736797	4.11446863865733	5.82093731905474	4.77425341389851	5.22346450336504	3.66102182074835	6.36263118771205	2.81437668192308	6.3127624725812	2.48324541100848	5.84057340847851	3.75006529047658	1.99932850311273	4.41897125075635	1.78521117029562	1.73667637342368	5.31751106096654	3.5265291596562	3.74180899679574	1	4.68751822250821	5.63789668747176	7	7.25649112684804	0.161642755064976	-1.05580872166887	5.77671222187349	11.2841050256721	-1.59083464922054	2.9081203798451	-0.529961125035809	2.60279283935314	5.34516873219146	2.52832689405554	6.78809592844416	3.3509966719367	0.172571190637916	0.443203068979988	-0.183507151020857	3.11753520968931	0.976089318148904	1.47763071395899	0.332185246765102	1.24240361470818	11.6593741505642	4.15797753276719	66.5	0	2
60	3.78166654742225	1	6.38234394942215	6.09532345184858	1	1.58066007663621	3.00581555536645	2.38525675999619	5.05280726923822	3.89074474592497	1.67796090739725	2.16729449796186	3.18247892917742	6.51879019460815	3.14175364842488	5.13935072738875	5.33595262687293	4.3086987685887	5.2345548279815	1.71648569690706	5.75629683601046	2.08980215951497	1.13004405012104	2.92040721541769	5.18198663871487	-2.28560512591935	4.64913464352631	9.22045592742827	-0.336216406512915	5.08231720196022	-1.96087212517366	7.71689488340121	2.3901518152399	2.10545726989879	-2.33125586834388	7.10340360558896	-1.86181851878998	12.2311149806586	2.78008495025604	7.73256971009349	-6.97979620748126	0.494453838612238	6.2335651002758	5.0718605929559	3.98900834161945	3.30472780764385	83.25	0	2
61	3.58864213809892	1.37706792262714	6.66653414041327	6.61565794739947	4.36101763706121	1.72178728836219	2.32687838254178	4.53483358244427	7	2.04849066313471	2.11357921913899	3.22863128913227	1	2.68714791575864	4.49102905083624	5.30652008759539	6.27819958146624	1.69333525738798	1.5432959185139	7	7	5.77733789827584	1.8421067890912	5.81176475060387	3.48944984402499	-0.0630519256564931	5.15649996363682	10.5661593511993	4.28117846099152	3.7031320101905	1.60108660450963	2.65418167044716	1.92696761733501	-4.64779618093634	13.662535353091	-0.324599368261014	1.95301669712021	-0.102877032261637	0.660108029089609	11.5132682007372	7.76739256663434	-2.83637739994604	7.23057026959153	6.75233811136215	11.6593144870777	0.0629392871693032	90	0	2
62	1	4.33990682861732	4.37857180983446	1.392088723748	6.46702106036753	1	7	4.90384772904132	6.87676892164363	1	4.10057186665086	3.70617812758498	4.70775196007777	4.49472727860613	6.52195861269698	6.58409378697312	7	1.60236164895715	4.1198380628027	5.72458896778763	4.27045029380072	1.65071735937366	5.66105858406148	6.51266802664261	-1.11631220302718	1.07762250966695	7.4108054602137	14.1523305701475	1.07821989719651	3.88805430156553	-1.15454578796207	-1.87231593622856	0.120652617587333	-0.984342944685531	8.1555640114438	-0.34271066271913	2.67389226301717	5.33822411518995	3.84910597765574	11.1655172526676	-0.00434381043819254	6.35955254091109	-0.761069680650457	4.98646935458039	3.4104314346529	4.99979438025481	76.75	0	2
63	1.61856364800463	4.3323202912716	1.07179590692015	2.17281257076767	1.45285156325345	6.91178480295965	4.23732881177513	3.64661529688812	1.53911048709274	6.4749298892253	6.48497779121217	6.96527097254506	3.25025891828059	6.26812671438788	1.32919713171515	7	4.71873784445131	1	1.27779573949194	2.67887895251678	5.23103939260191	7	6.29089578584509	2.96377642765928	-1.33949937970354	-1.55473700047353	6.04787043956853	9.31887235016144	0.339626077942381	3.1990137711569	5.44221430154824	-2.56515105397353	5.42847241533879	-1.86836029516999	9.85131253475309	7.46286059447461	2.65512344131012	7.75703758282088	8.93028697887677	10.8385080925781	7.29341439297532	-3.79289076132889	6.20166676592432	4.64315818088162	-0.00864420329849935	0.966214597299614	73.5	0	2
64	5.54488705052368	6.44924160375239	6.54316455314603	6.70124013741004	5.14281112127873	1.80662994155616	1	4.61520893275515	4.23686055139789	3.63570883708918	1.22239207133501	3.73496247280098	1.5770814493333	1	3.87788501954907	6.63608428101564	3.83102601391557	5.92569208250548	2.73054014705145	5.85677252678241	5.6235601707751	3.15389628661148	1.99628540015262	6.83273790392665	2.13410875979259	-4.39515446989192	3.68611289321087	11.561730032912	4.50248184028593	4.95757437574003	-0.512976174875632	5.00243493383576	4.61915841537925	3.18308131404613	6.81430155825544	1.33913132865934	0.289056730875512	4.1012229387195	2.77483204985873	6.10077618301537	0.30803354797384	3.24810963512346	9.29864605152037	3.33410319297343	7.75855209499519	7.08028562212196	75.25	0	2
65	4.7892337165741	3.28761732030456	3.63233206341534	3.44141852270409	4.57291024077391	1.14184851494218	2.50670409959818	1.14432087346556	7	3.56820699137114	3.71725813836267	7	5.32220997673589	2.79829082888565	5.78950597666538	1.79453341735663	7	5.45844470119427	4.69731093041805	1.73815005601036	5.76302322095986	6.96456967969327	2.14116864025418	-1.28652104665563	-1.15023141910557	-0.802410589584088	10.3402288668374	11.5217961088296	-3.21139969449408	4.92386254935239	-3.19026978981642	2.11462651064607	-5.26984219660962	-2.41306974317495	5.01314715867226	-1.7956611504853	6.10908117020361	8.15130548034188	0.892223951114804	9.86019681629654	-0.360156357393743	-4.52592737954059	5.454908235887	5.45344135278495	11.2452253768012	2.31047858583808	74	0	2
66	6.36738649292482	2.67317454391375	2.70824537774343	3.43263618671306	1.00223271960661	2.99317913296644	2.08758236193108	5.72230633678634	5.09370827321439	1.89516680211097	1.07718660516067	2.65184998839325	3.7588809425551	3.1181350666813	1.0554477805996	1.73011625085329	4.58358818925719	2.95754659689472	1.83848240259817	1.90370905121834	2.50094435611973	1.83073658467998	6.89626611997967	-1.16350996514535	0.84027691392782	-1.91317192510213	7.24333155921408	14.5568376559691	3.10615979954443	4.70958174370212	8.2581914145415	10.7151165141836	3.80573808619965	-3.16431071057082	7.88680358355526	0.676715550774114	0.915421898623272	1.00152678800314	7.64083963509808	10.3723823616739	-3.07331922906284	-2.93666057650471	6.58759124547948	5.87838106221233	2.68036178028806	7.65277573340037	90.75	0	2
67	3.08882200142391	1.59064925508338	1.35363772860155	2.9764995542562	1.32221325837617	1.92630223182841	2.94818401891606	6.8487469259185	1.18785061396835	1.55612817720205	6.66084834152067	6.76470838546452	4.69717797677366	1.57809932657933	1.87105560256899	1.52247855136842	3.73143476472829	6.68191006853233	4.02638726303967	4.46212042847657	3.39209504589153	6.06803009996158	5.89036471464024	-1.33686042926691	-1.07345031333289	-0.305526621706448	7.82415409291512	18.3494589294043	2.92013756985466	4.76196226249905	1.11892366389432	1.04280592582954	5.91695580646113	2.29858432013765	3.46846341006153	8.28324299098343	1.45145042370248	7.28695495472915	-2.65642576939831	2.56746766770874	8.57896359802243	-1.01911259890986	4.10215888031026	5.52303371361373	1.33182502022337	-0.142776152751663	89.5	0	2
68	5.12227679329052	3.94239764110665	4.9605403270961	4.10203364238115	4.06835429285652	4.06217304129921	5.18504043097945	6.35190246145065	5.83580959804273	7	2.77002229502774	6.44949125006383	4.98753820509117	5.81425730031259	4.94696019314142	2.15049567918082	3.28624963174497	1	3.50674842995814	1.30924590263311	5.65977321568781	6.37049789391486	1.24467850481086	1.53819266650212	4.29180173196289	-3.88549386576971	2.60679770545804	14.2809002556233	3.09871623201665	3.93209936105544	4.50403898177495	6.6890438443125	7.03843182522352	0.266978838893335	6.57240829346987	2.41498469492622	7.9303583656076	0.742703835087846	-0.635879250131872	11.2335135419536	-3.00829035602645	2.13118769779886	5.40192794505615	-0.424540833832011	3.20428626223457	0.22908393249027	74.25	0	2
69	3.99484874530246	2.36418508761524	3.74083861692503	2.3122399875651	1.20927251516532	7	5.5585223973923	3.22179255493262	6.18489757475251	4.41545644290247	1.33350421527268	5.31840188475969	1.07268884021265	4.67566314432435	2.08851409532409	1.65983637470416	3.84324155575916	3.9634850719696	5.69973691426838	1.7226708687366	2.74401902778375	5.55497306069406	5.47535263383038	2.70192661148695	-0.253277681857989	-3.79858792270526	6.02731625611982	12.7573655839062	8.94305961538454	8.50851891229016	3.43648175246397	5.37162369735836	1.47612359492116	-2.30431460893973	9.92732653800012	-2.73441214627824	6.97652685438789	1.6750684238653	0.00259587605234817	6.14937244547114	2.07380371728186	0.219811138601093	2.78141943124981	2.56383791566855	11.5863922079057	4.16911832344654	81	0	2
70	4.36022569570668	1	4.12284038928944	5.65835798887322	1.37552231523783	1.28872115101758	1.44589250859875	2.55929583947782	5.75423447173729	5.47667652096969	1.20622102964312	1.57024274913281	3.85712072572057	6.56218568317366	6.40079294985413	5.67604317687841	4.6797300776203	2.65773634302132	2.63602392004716	3.00042633243206	5.70021061953796	3.47992713413219	7	3.43334585430475	5.34753688397117	-4.03130734053313	3.0424049107684	10.6869739101233	-0.0710213499712052	8.00299055719939	-2.04099729660693	6.8563177347565	0.0835314045008619	2.10407647955424	6.29571003055647	7.00471077449616	-2.62700609082807	0.389500038946697	-2.64307562368137	2.01786540568551	1.20934374024566	1.82442500578706	2.52556424811473	9.92215516376164	5.6131834601795	3.94511452007556	65.75	0	2
71	5.96880383909383	6.23860172432722	5.92362136604439	6.53210462499539	4.46203310981391	7	2.1558390649332	5.43934898538678	3.24154479202185	3.14425160649775	1.26591125806639	2.89355604996423	1.49334309275087	4.67361500709036	3.05040614865872	6.61694444712597	3.31846731768852	4.01729552674915	3.10467352415658	4.43535763878141	5.37115127578986	2.54225375117566	1.56825142303713	5.00912069129682	1.46374500326812	-5.43154057620566	2.94571428417604	12.6259202186492	-0.787045126669469	4.47805245530755	-0.426010657011708	4.73698506852574	0.745909123980205	4.51237190558549	6.34323596972878	0.811018690339631	-1.77924575893212	2.81588672252082	3.62693638544037	6.45406961684872	0.323848339665791	0.206121488376203	4.35508500413468	3.4669568205757	10.6178341598564	7.19456467210672	80.5	0	2
72	1.50816456375799	1	2.8284415153459	2.34115161399882	3.29432954641861	1.52559385478785	1.22895622927208	2.11511591168639	1.94925647274412	1.70019998125768	6.73343886305663	6.00312466004832	1.39452675122541	6.1205220160634	1.29071038895565	7	6.23006029760437	3.18300843298894	3.01685480483126	5.99670111861688	5.96296113879687	3.44754100164039	4.74117164094242	5.76830961131189	-2.09663389493774	0.742117847391977	4.06695180969822	8.5298218625331	-0.676255482830624	7.18029587365881	-4.36530954686155	0.846284322809208	-4.32027364139286	2.9529437555625	4.3789299515175	2.44119445360674	1.37438488065017	1.13239363611928	8.31596606042405	1.64682673512634	9.20299542100552	0.691410906767426	5.20776165146063	7.5406762763607	2.70552328139326	4.41535802332952	78.25	0	2
73	4.32416552434742	4.30665161878092	7	6.41950338443706	6.14498915048342	1.02553925845576	3.26184810509836	6.4942185991325	4.52142917018203	1.8128832693205	5.10273239043611	4.74860977541453	5.17560333306083	2.04659110782202	2.36857495506379	3.05657229621689	2.99879911667594	2.62974678732034	1.9566108906727	3.71437625861154	5.2047548752138	6.13195739364598	1	9.26538129295404	3.03865127277463	0.0471871602952332	0.406873232528179	12.3404792895995	3.39782640930313	1.66880712072348	6.42943126482171	5.20282258281893	1.50591720368628	2.83495602183885	7.7586646343329	10.4445880282191	2.56866458451414	1.21722314130087	8.87450449106368	7.0361962869899	1.56524900353839	-7.03470163625997	3.04192109554076	-0.869247753920641	9.42410548567407	-0.209712158306769	81	0	2
74	2.96733617007612	1	1	3.36201281524375	1	3.59861322234602	3.08396068624409	5.49925904854655	2.68037902449638	1	5.13260339631505	6.47399221012107	1.55470450166362	1.67641247939488	2.27050385447534	2.66555040205144	2.54450460410828	3.2949290057285	5.94693793680009	1.44605868888783	1.26066097866795	4.74603512718561	5.96175854092554	0.436905874551449	2.5478250256163	0.468609405722763	6.37162768324866	15.6098580646873	1.68419772238363	6.68122739423652	4.18170102975008	4.23635447015349	-0.618573193074044	3.92423272060217	8.09178784595271	2.92922584733833	3.10387014744138	4.12856785498933	4.91781446485603	8.74671972962946	-1.95432280088017	1.86436193635503	2.14823854217145	1.05603535608264	-0.584608566851469	1.40994541370238	91.75	0	2
75	1.85575661541679	2.73941605630963	1	3.96479252797981	3.79021142779642	1.96190606324599	5.39761509906812	1.76582875852942	4.8949148880176	2.97383083166975	6.87752818146787	5.65496519531002	3.3827146500823	2.21359770166882	1.48286123029592	5.57464120111487	4.23040696661548	4.07976051613097	3.80852477693777	6.58463155940093	3.29646334420117	5.6606351183837	5.99226139565695	-2.32031731591586	-0.555748057479499	0.626743640601307	6.66351785672655	11.5958933662918	3.49116088536704	3.98550618205823	0.797717034539794	6.10250710830629	-4.74782035574751	3.14675474553432	-4.17717425154024	3.08214447409504	1.45425792498473	5.15014896958698	6.06520995448692	9.49927483774276	-6.02235546305143	-3.50716294318157	14.3878812362095	4.31150981601643	2.36309287414605	5.93672320850868	81.5	0	2
76	4.41169901611525	2.44321455440231	2.25920778866229	3.20246008159474	1	1.12707996525273	3.68245399262556	3.01540097065082	4.27405108445871	1	6.62504697213724	2.70711516085935	4.85267265986779	6.01430337921085	3.01463721887239	2.34544290949854	5.47733761631336	7	2.4211018499058	3.89564008125116	2.1991243732642	6.16880476366262	2.32243748677805	0.362502159107396	0.320978469249488	0.892205658971585	4.72390402530826	14.1890732971207	-2.31131147933708	7.36784081163345	-2.83117724464072	1.58552668076605	-0.633645012132132	3.57221163674518	9.22793475844289	4.93106767080904	0.639777817474438	6.97324980018343	2.92810242783507	9.25504321964804	-2.20950937260719	-2.94892931492024	9.3719155857711	4.8728992251254	4.13468424444887	1.48303653002307	71.25	0	2
77	3.56110678836655	3.5083828049859	1	1.53145253812966	1	3.0891331526424	2.22884022982455	3.47696291654772	1.28143350404362	3.07397283495105	2.19074397875449	5.52462476559725	4.68925069077604	3.33478235128063	5.12383602236908	6.08484868243983	5.14750156765353	4.07256347329972	1.87796026293078	1	6.38109030875301	6.133598057235	7	-0.310619002617635	-2.11850267793948	1.32828027801467	7.56618171834303	16.238700380044	0.244874318216601	-2.983946610053	-2.59884055378487	-8.06982963510187	4.0979726767246	-2.26855126613528	9.70578785359707	-0.0148841048241	2.94188322303792	1.04715384385364	5.5060780094819	3.47381366799142	1.22881854866462	-4.66427722607836	10.2170757886311	10.1068933332677	5.92187063822315	7.3916165418613	78	0	2
78	1.25005435329434	1.76651173488387	5.19479156653126	5.83555622737032	4.3395974619606	5.79915541791927	5.02753232965223	6.94296361032621	7	5.0995118181205	1.8258790698538	5.15710462516975	3.16947377636876	2.50033270710024	1	5.0729255575924	5.02669830397021	2.75407340750622	2.84362599302776	4.91431320296078	3.619035780487	6.02982390043604	2.14062561579044	0.328426479460453	0.374632021878479	-0.62091757606367	2.60132549164682	12.5140364067979	4.03454165324646	-1.8807584119373	1.07735945516182	1.10510806174779	4.99583946319205	3.3213788531653	8.69454255613092	2.00442572771511	4.24139655838184	0.767927530064952	1.5970707986825	0.764504609823585	-1.51847518304094	-0.277414312670996	10.2477362398864	3.09476558771206	9.05942712932599	3.64620883260164	64.75	0	2
79	3.08750464098401	2.14889357369925	5.48177260745044	7	4.55828690525131	2.86369351675917	5.65085084647148	1	5.87472254022483	4.18692007553376	5.14253625501202	2.98423300729107	1.44424349479762	4.42501267908689	6.11347853157313	6.98674457096592	5.30831431830799	1	1	3.67832359121461	2.94841128844269	3.65985542615082	5.95313221964274	5.00453857545656	4.01528609955947	-0.961529477116972	5.33485385481651	10.7097259411249	0.837106849561559	5.08164331079658	0.318143542449916	1.68410401699592	0.458647038164243	2.92621302991148	5.02042555308717	1.83473363013748	2.34353881867406	1.29823137753036	9.13552859750434	11.7830363043746	2.49224768196667	-0.792217145977707	10.2037459340267	9.2921123919041	2.21456088104661	6.51696975444869	83.5	0	2
80	3.65145520134332	2.54125556931314	2.02270184578623	3.21931135102687	3.19484981610662	5.04604587554328	2.00515757710342	5.19851933669152	1.97624191448517	6.57714119810979	6.37959323457412	3.49542857818283	6.19408375200561	6.54619069501964	2.04487368286977	5.47723904909305	5.85999389345454	1.88906485425742	3.33320996441818	2.01361280326361	5.21449426716235	4.06926860592479	3.80849321070628	1.21913275662448	-2.01751620186745	-3.25275626166035	4.97223277935154	8.45709664568404	0.0670934891127667	3.95156662507714	-0.257129094213571	12.6371205852068	-0.53360889166812	-2.91217909644225	-1.87963575806938	0.534151282685156	3.29833150445497	1.21078522689995	8.32916189060728	6.6008855714395	1.04130269159349	0.718930985415212	4.44725688918221	5.08405842850795	3.80528972065762	3.3435226816825	82.25	0	2
81	5.18626276888124	4.29029637617872	3.20319697249132	4.85761754760983	3.47127257671848	2.82825722058744	2.00148511781482	7	6.48739774065087	3.15812707044948	1.4678417797755	3.99809332388705	4.11253341916095	5.61436744562448	7	7	4.10197644975011	6.30563460001594	4.75970039085343	1.46168520928372	1.44536129589137	3.53026395041932	4.94545635116926	0.80370405204798	4.86481037639927	-3.22942424223692	2.44219955975025	13.3441231611906	3.42883542908696	8.0358264819937	4.11581030895977	6.87660034716703	3.69606782251282	-4.51476143024299	10.9846250648902	-0.425124207729979	1.79905546621978	-1.29816765928821	8.08301746722351	0.951948540488329	1.81285152858789	-0.0540905489111719	7.36043996462134	4.976152521305	12.852005893309	2.61314415070656	94	0	2
82	3.38157735260806	1.00238178707951	6.58895882986687	4.81891380071183	2.05939981772223	5.66603039225944	1.82373003964886	1.63780295121289	6.02332941192297	2.68485896950739	2.09399724441197	2.91968185144186	2.72869710010947	1.80023843335403	2.6441282910657	4.8038844773248	3.38426197129411	1.11712635493204	3.97318656104649	5.81467247088334	2.00309468082337	2.90842799792083	2.7188895430703	3.49574768889594	4.93539449715395	1.86222140722352	6.860323887605	9.42561064975794	0.0250378727159136	7.7162234854537	-2.0327677289105	7.23057465237058	0.837088350914148	-0.0582294418354499	9.58944541310782	0.82523506565927	4.50684115058437	1.30123343833935	4.42308677547057	8.73898951799579	-5.45513959540616	1.23578100981299	3.77806927719299	3.39402999870291	2.38617431138451	4.63957951841756	75.75	0	2
83	5.30187240770959	3.64876706817099	5.44776307191875	4.6110922455988	4.07290061159838	2.33099424013675	1	1.91864336182551	5.42467832402538	6.78512435696503	3.00532232118347	6.84739125578988	4.88113333631399	5.98401530727774	5.7762462941097	6.79425410620517	2.85151683732759	6.26428532366894	2.82582702380262	1.00686643879134	5.27932270070393	3.72808482206118	2.10728399407061	1.61413349237481	4.73341891722386	-4.45942701131968	2.28137514978198	13.8988225691386	3.62751812035315	8.66636521253327	3.61328712358417	5.84791722871298	6.41445857514187	-4.72983001756017	5.84689808765834	1.93576147092057	-1.8650844709998	11.8678892187491	1.44394130809165	9.9491220095061	-3.58236431658028	2.41802987012518	5.19347341398563	1.33078218235397	1.04701799618991	5.43613444057382	58.5	0	2
84	2.0191225403044	3.52754016751365	1.28660028977983	1.26741223628196	3.25764719617229	3.49467508646598	1.81808542638793	6.06550883229669	3.70338255934929	1	5.66306403716573	5.95998947891971	1.6092990967754	5.77062953995493	2.86841862648522	6.55990069604226	5.52999119776043	1.204363633447	6.32483442455364	6.12714655599349	3.38132769627075	1.18258153916237	6.40276367661597	6.04041048660954	-2.78718303594772	-0.801289117204433	3.85571708418122	10.7839748484771	7.6789051265963	3.29781540286785	-0.0561986385490073	3.72903838548873	4.14734172967701	5.22725232518434	7.93211279447028	-0.240089919431312	3.07247555669195	-0.219551011124365	5.11748443480275	12.0928499255199	-0.163527173585994	-5.01906667278245	4.0414698899109	2.45759386833819	5.60725403668108	6.04494442831287	68.25	0	2
85	4.62934356145285	2.73631744777306	6.42044957456866	6.34206370011798	5.09283476618048	4.0296564121033	4.73572437350568	4.48813038398267	1.59935492180192	1	7	5.47220119827161	2.95340483808538	2.00242287492369	2.69573541173057	4.95785110774502	1.06477135202179	6.61159427729716	3.57648406930346	1.5492798710545	3.32830853182419	5.67263765193005	6.0183015527071	-0.873185878390595	0.55781802206979	0.1303748956262	6.42452907764116	9.14205255231576	3.8368947339765	3.19106797011185	0.255842591156448	5.10319819112255	2.23558421056646	0.14671407820707	0.715849400472785	6.05495481714294	-4.97738281915272	0.973352303454879	0.363870839708133	10.6383632295668	-5.08001356966824	0.255339679269538	7.78573174815769	5.26186201905342	9.49202157703699	7.911143595413	83	0	2
86	3.00723913828129	2.99318521225634	7	4.46308632736818	1.13782769508075	3.25476311099222	1	6.70226303819895	6.34112932495052	7	5.21437943641024	7	6.75199690123483	7	1	3.08657846167865	5.09371605398074	5.5472097397528	6.56507226112027	1.63300338892556	4.61209418129202	7	4.5506317619333	-1.35373561668841	3.66472051420553	-0.567665575271788	9.46090152690013	13.2815670829606	4.42697510652522	9.38321531589628	0.214065753182612	4.35283434912529	-1.00082780845828	4.64381311395149	6.69387723198744	4.01046556960211	8.39248557654439	7.78965775155253	10.5720189481302	4.46733947321361	-6.14317942919935	0.725329381095153	3.84558780220171	0.199683273924708	12.996393962378	5.05679684666137	87.75	0	2
87	5.04912341962171	2.55620794009139	2.76629640209328	3.10131134202351	1	6.00077839186777	6.28078127050928	1.97843825167063	7	2.87430065816621	6.20857984000676	2.14957158182606	1.95443038574582	1.9608382369507	2.33794595230466	4.75290714859841	3.3901534857441	2.38541001235874	3.14687000694494	1.37696704681197	5.20264694017497	3.92275386610549	2.14999194880672	-0.731115666823864	2.20817320560777	-2.80259641248215	7.69474229553485	12.6849085900139	0.263731248649048	4.36559144003612	-2.19339877392118	8.83279867886114	5.25922964719757	1.69195846125727	-6.38863251387466	2.55359388577955	2.47641916939469	2.31723090892483	12.2485602071362	2.96728857550978	-3.38328522783356	-1.97729630438507	5.81890750016117	7.53910187235036	6.10717077170066	4.84824835953111	72.5	0	2
88	6.3784448679865	1.08736729025723	6.65915817828822	4.82171864981149	4.57299022741961	6.53949703471378	3.36045026721143	2.23055576387971	6.61867217655279	1.75091758553927	1.64204618686965	7	6.45888637107748	2.7879561200322	1.29943379101332	5.64741006872601	4.33202595157249	6.59801836303692	5.31490509736733	4.68333495878186	3.28764171992391	2.72940800370216	2.71557557709351	6.99760019464315	4.37105168138768	-1.74728881038642	2.53698647022867	11.5211661756447	7.60500395752836	4.68383004048097	-0.670773516654927	-0.36936103765336	4.93937180519711	-5.18662450886334	6.80505236960358	5.78129834701866	3.68573312987356	5.90842748791963	2.69320388872703	7.72501875309626	-0.681379639579795	1.63018250778531	3.78563089921753	4.81032989521832	7.5709730979039	4.3234154660428	65.25	0	2
89	5.53396863959112	2.73576511687974	1	2.63101585367298	2.9039767398653	2.65768216234311	5.14106916136218	1.4099935138923	2.02280082659145	3.39750866115596	5.44285642392106	6.89530304702183	5.06252499961761	3.11353944595602	6.31557018836195	6.95579815469709	7	2.35244667544149	1.44506125946297	2.38161225851535	4.84539021671409	4.52876665702493	6.34736630975602	2.01054911802528	-2.31355548799824	-2.86615678722527	4.00205197379958	9.10036048859951	2.59889509962896	4.7973565317968	1.5555685570746	6.23516625810266	-0.745826391111326	-2.75777139957605	8.3122158330629	3.09214322219003	7.34512526827992	-0.447695486103694	0.715490795477577	9.66039480696562	-0.172982855592334	1.82801823707735	2.19671293094065	1.42639809936725	8.94836535404979	7.55174567790734	90	0	2
90	4.14328111026862	1.77060063809218	6.62192311219333	5.17364065248807	1	2.21764802568084	1.27193820815148	2.34335023410882	4.22801358528753	3.70284731644013	2.37494432017801	1.84327937187137	3.13838894403574	7	2.3410722394058	5.00562086637345	4.66057299135774	5.38292991300335	5.92892722930748	1.59333437210116	4.15185540373182	2.85787118924604	1.67081824743467	3.06007923442133	5.75693578625227	-2.28878738772933	4.73528767357207	10.3904356247239	-0.274870911084451	3.41115366923058	-1.38884398373939	0.950873604453393	3.62551458586838	0.116265284069894	-3.03565431548739	7.55152283697858	-3.07993913634324	11.7504392129334	-2.35904597903224	8.95133648670884	-7.08330272277184	-2.99592476567329	5.23376655666166	5.2118680589618	3.69145927563323	3.7038463090794	76.75	0	2
91	3.56160053385973	1.07433657946873	3.08421765684431	2.68309250022851	1.81864553944229	4.51017506148902	1.4289329856907	2.98701357187847	4.76585772832969	3.049010329202	6.86146763754879	5.08385932060923	4.58266518573442	1.41184225006354	1.84794928040597	6.15024334150668	3.9721831093468	3.05144783729332	4.14405229384783	5.37828666744836	2.61583475077951	7	6.36690385839386	1.1920703147008	1.2281121524424	2.39762637095308	6.35160827099038	16.8782338483857	3.40663971867749	-1.86416321824756	6.7746284659264	-2.61555858969076	4.07514033365902	-5.12543651129214	-1.99243045248135	3.2556642381074	1.23047934099455	-1.92630272013801	8.35641444061981	-0.577427861525523	8.65810091963917	-1.81255511783485	10.2623741967792	6.58041921953998	6.83344382272044	2.47516332064405	65.5	0	2
92	5.47590108630833	3.90009513778484	7	5.36668665407583	5.03512124966794	3.12946614539595	1.11596855683621	1	2.22091267697634	4.48854670098234	5.6421165627266	2.86693141475957	4.2304715902498	6.86956467057981	1.04017934201607	1.35558191238756	4.53017056993275	2.47215943849748	2.66366122634866	5.51030073391338	4.19986782041527	1	4.33980195653584	9.58346362874287	4.51729994822394	-1.32829634901621	3.52946195621917	10.3093148127342	2.47238376533103	3.3502017859458	5.11554247008512	1.23608915279945	-1.48474527204614	2.53876567183274	13.4759321464759	6.70466268314463	-1.2229593282928	3.22455263526481	0.250472873115547	12.0509252578317	-5.52159420583714	2.39214033768316	-0.388841593425338	7.52222630837406	3.57747490977516	1.88889229921794	66.25	0	2
93	3.49567299640121	1.296333464629	7	4.99382753074387	3.50966236295899	7	3.62856131488122	4.31411583681015	1	3.27505515842963	2.19332122280019	3.46647814943501	2.49191301192939	3.30217361619151	1.82492311501601	5.71912234606374	5.23851233386418	2.75016058923424	1.73175203505961	4.12664535821795	4.81962201110848	1.47933509055214	6.34493271444966	3.60222094340289	3.46134174753069	0.954047827560212	5.97427397139379	11.3691056018157	-0.201132292568101	3.90943933968551	-1.34145974522247	2.37707593611198	6.25248599977366	0.946278040545413	5.22775367887215	2.92709894648811	-1.46045880953116	6.18202734087048	7.69668313523069	11.8057810376016	0.220028874449542	-2.36365504155443	4.91698895056829	5.60212612928374	2.95181958092489	3.79394540324761	71	0	2
94	4.1041536698548	1	2.82174715385623	2.29801879519626	1.93920601602523	4.05034552868765	1	5.50944271250719	4.01792574532552	3.08590630722867	6.62671490307943	5.53606061308882	4.53889502458953	3.75562105889505	5.23799118562062	6.20751981202853	1	4.68414637146574	5.39202024744251	4.65775471428853	2.62067168638136	1	3.9165804746094	0.0105334151676254	0.962172025673447	3.02845886361871	5.47627315094408	17.1646981519624	1.45029156421095	-1.50363287414166	6.39605047504462	-2.0326868358238	3.41164281352114	-3.84817019893133	9.92934323432107	4.21873010747921	2.92453247694946	-2.10953247777719	5.75198498444877	-0.23996267619283	9.10841818165324	0.94313499243559	6.45283687113943	7.12420803304378	5.4401346627965	3.05777019815808	61.75	0	2
95	5.76293538628118	3.18026165362249	5.47558211273081	5.79313835559689	7	3.16593526879236	6.26719594902112	5.64455005253247	5.19587526183487	1.7613498841063	6.20065856618743	3.22518248223231	2.90411126373992	3.54484400020807	1	6.9398029093132	5.60768313789583	1.17275109224401	1.67162319193023	5.60237684848977	3.7572794297239	4.0018859343451	4.33047109740009	7.37952271198663	3.69622559878952	0.730775689795217	2.83505783307537	10.4505094621505	4.58081333271245	2.04869638171477	1.55795568776313	2.14003228708569	7.42874076439769	3.81819237979022	9.71706752146595	2.42282504659409	4.10545598854487	5.82211931747642	7.60897388372446	10.8183023486282	0.804303846400529	-0.417514410938877	3.65265793660694	4.11920164316828	-0.324377806365296	0.937773744457477	72.5	0	2
96	3.23023323743431	1.86721515165104	6.9458788607303	3.939608030654	5.34836796353671	4.4229490476909	1.73872185981215	2.17890593882256	4.52799443998455	5.19230770545269	2.0331130782797	6.71087398305959	2.42186226987783	5.2057153214554	6.49295655674396	1	5.66278314135696	1.57167606204674	5.37034831443754	7	4.97946556517888	5.1545078450044	1.4066349896247	8.13234615082441	1.18148202262489	2.03550218330866	1.48882862731254	10.2658643606968	2.00767911889633	3.9060977606818	-1.425573322167	2.02117518869242	-0.633287592352302	0.372954590294298	5.86466358242834	4.34843172919644	0.703667344394612	3.93784171049076	0.810954511397541	0.808929857684722	-6.99230218571313	-2.65462247775233	9.51331872068469	6.59167967737014	6.71477959422501	3.76215945801438	72.25	0	2
97	5.73052636044073	2.10324361738468	4.73233406944391	2.33061368627318	5.77422267857472	6.03139867281617	3.59267395214443	3.96293654568397	5.16803871605064	5.08998323312076	5.70769263983396	2.07219911697346	3.01333411969735	6.04299016104126	3.06372631935966	5.87256250774241	7	1.59374142404468	3.57157176181599	2.45415117566615	6.4583048296259	5.92458055737155	7	4.72871965694156	4.86519681320163	7.50769068228693	7.08919275290359	0.936903293053938	0.610870540542223	0.798719034921262	1.712474052413	2.81753272353265	-1.3793315342566	1.47262486240553	11.0429355422094	1.84415197241645	1.65628721778486	1.33544727507576	0.509341123966514	3.72585750417101	1.8642408639418	4.79721269386468	1.2218831959898	2.8268021510395	7.41149656582392	4.08848346519945	103	1	2
98	5.39258257806544	6.16923639691655	1.92487503367757	5.08250355867431	1.37152352352089	1.58879417385616	3.42630075699668	5.14281469825814	3.29768932703981	1.37017474924286	1	5.6472036100332	1.97287939077194	1.14761319738486	3.94383573754167	2.74320984626595	1.98587632195676	4.35220507110643	5.95261005084497	1.70553784511818	6.19940384261043	5.82263428749197	5.66857686236004	9.90098673097592	5.40118657140009	4.92885249780053	6.54857247773112	13.1372917529776	4.907981802195	7.16394908072436	4.15957522021055	3.78326372934393	-0.946835578622208	3.44202394158959	7.92641543370662	0.984981396971461	4.26459121671152	-0.796856373843409	5.25463365034842	11.8563042348653	-1.49163530447741	3.40215036358036	4.24340788822273	1.89639351401625	4.50597023582664	0.776686068013412	95.75	1	2
99	6.83002759745004	1.89608973400374	4.06618728786714	2.92769514660708	5.58725171668988	3.64639937704621	1.72370898685922	3.09218914214041	1.41477826546294	3.28274140251914	1.31365588251789	3.73121102457308	3.79254038344758	2.5182131132981	1	6.509210257709	3.51901162177151	1	2.417327020116	1.13756628598108	2.56775581390824	1.60942505853423	7	8.50649893376388	2.87101309727987	9.60577015158484	0.936412049623568	0.999981322884508	-2.85105888900039	7.55093747861728	-2.32385734287359	7.35951140140623	1.19355108723974	-3.58375322024502	8.57417007221357	-0.386443268383635	2.25857056381921	7.87730717373185	0.314616584990667	0.0977833011994517	8.83844100050722	2.60628625714019	5.17252300571751	2.21510095665033	7.28607418988739	2.33324527763398	113.5	1	2
100	7	2.90231268261598	2.96369572510321	4.16999325108575	5.80824561854753	2.13978400561395	1.00959505209567	1.49119039109799	3.93145644064083	3.09062499686761	6.06463264708691	3.52700989756334	4.03645039970899	4.88513667369036	2.07563648129663	3.6016220818749	6.02236786050367	2.59797802056308	4.66451873773809	1.51462814121301	1.99546108563965	4.15155196000892	1.47467395839569	12.7867288208312	8.97341642264181	3.51587963583525	10.3017355995149	12.1451546590627	-1.7278884981452	3.43364082055891	0.088879253186488	1.27931941469552	6.85600791451778	1.27684731727582	-2.86853746630674	-1.09084623404699	0.162327973931686	0.108282137693135	-3.73597920640337	9.3488125900415	0.686327786513222	1.78236061281458	4.08000877133799	0.770617386742365	11.4086525718209	5.74707760824961	99.25	1	2
101	6.73339477952554	2.18330042912112	3.5744139405625	1.72720731051779	2.3313326749306	1.88803749227387	4.34498651266253	5.19627842075144	6.45155619183923	7	7	6.01139993793542	4.81624864593866	2.10191453534979	2.64977627108057	6.25329228346213	6.51096161356083	5.71931835796576	1.6237512001377	1	4.96591983158072	4.42207237629556	6.58736023578473	4.67887622609665	1.46369340749476	6.82707666794861	2.67425513830944	5.21609440082082	4.13844531542198	3.77324822823749	0.516725021384018	7.11044496078365	2.32407003551338	-3.69989763045345	8.70271867519013	4.09742745106252	2.00239289506934	3.78357587173813	12.9659223132074	9.01901978855075	7.06293073836403	-1.48133379521311	2.20237161373703	1.94032487360371	-0.325919055072715	3.02418699699974	115	1	2
102	3.95604013279355	2.47172628661033	3.23855397966052	5.68521000379353	5.00182384769032	1	4.0750698545008	4.08575375527185	6.91085869078	4.11449630816702	1.92276068014002	2.46816827821061	6.77087922643207	2.3605667887368	1	2.56256935456605	2.06848305405592	1.80940996504084	4.83842287632452	1	3.25856793263923	6.85677592550027	4.83332056117578	9.81781381474571	7.39832972148718	7.40593125176358	2.45714934808646	11.3486737072655	4.10206608531361	0.0469812659025409	0.739002546701422	-0.874505389633771	-0.314952012499886	0.237777136585011	6.17250681004179	8.53172418272701	1.9351988482572	-0.0660855815329907	8.31755147672295	10.2602029720549	-5.6643397085172	2.13520140427753	0.566958754843413	5.21738506193093	9.64463614581695	6.98151761757091	98.75	1	2
103	5.72646979388031	2.7690342196156	6.26773024762094	4.93764310864339	7	1	4.51356144391528	2.46839501515508	1.38657405310753	5.59424356296379	4.28657657058017	7	5.69740879640656	2.92521818673602	1	1.49725085896948	6.38862231839222	3.12453101811033	2.1516228086332	3.3890786916566	3.01616219191225	6.66980066508749	4.48656935978308	-1.88330358481329	5.78270959376809	4.88509506329203	0.975589433979857	10.4665678365633	-3.64996147103516	9.28416626874747	2.54882104410767	2.6901926984892	1.11577135731576	0.101976357188399	5.76901526550093	-0.328025890463312	4.40916382507099	2.75738694528669	1.44965592760842	8.99362211450011	-2.77702738945944	-4.76350342468398	9.68356977099565	2.3684872923542	-1.93413570926622	1.96175002020852	88.5	1	2
104	4.76489042559537	3.40325474373157	3.31709402610754	6.04359108134826	6.1788297048423	6.37068459198604	2.030884814707	2.35813062473444	5.66771059164189	6.91082899218324	6.27159380882302	3.92500174281245	2.02171544796991	4.67655946128605	2.61010987422713	5.70427885414999	5.95357203124613	2.9482452593344	1	2.80109523776009	4.86010338136191	4.64917088096897	4.88859310119572	8.16215513586945	8.25879087263875	2.43666772318226	8.75152007063049	8.31538957226596	3.2177460053931	6.54502286318773	5.42470443034887	7.21572484397891	3.98267539643373	9.35178475724887	7.75696288224496	6.02464436921478	5.20756876985	-2.44143888084373	0.957861034671503	7.96667896584749	2.394421696417	3.40959957408802	1.58851603320965	2.18603038390453	4.65196410751657	5.01313533672165	95.25	1	2
105	5.05223401445445	1.54072435811367	5.34448193043502	5.96554604254087	7	6.68392706450624	7	1.91900223004938	5.20724482339653	5.56583133053399	1.1692194152898	6.84017287164184	1.53301740465963	1	2.9137264778061	6.66162656740283	5.97051007690515	2.49527957545904	1.6258512473088	3.81825363972316	4.07717169612806	6.91406502152599	7	5.11815921558453	6.3524030246715	6.21542240965626	4.61775938629242	10.3894015080961	8.39422647791783	7.67419550185693	6.90675756329266	-0.0375652538317003	7.30910496302222	-4.46446322088418	-2.85571473910204	4.55902714494416	2.1897263225164	-2.95440360197719	1.81424338113451	9.44434293049826	-5.79366034044978	1.81805280792956	3.58729748817501	6.23766373794311	1.63141202032277	7.07706504311933	105	1	2
106	4.14256448225981	3.70423077477357	2.14199968589921	3.01341866649287	2.14366209999047	6.18362329586417	4.58574928063	4.09443178893386	7	5.36284019555471	2.55147527443009	5.16921382927945	5.11578640148552	6.08991624414635	1.3311173997839	5.62032332929689	5.46594076087049	4.54183650534209	2.49470106800266	5.30339092489472	6.21103569691226	5.51153265028449	1	6.9700041883762	1.70607800987004	10.9959683304691	3.55305868560422	5.21455445950771	4.7808373333102	1.79549933693745	1.35319668914666	1.20105527740096	2.15345114947653	4.08092260229613	8.17245036101257	4.19482669148669	1.1516808504566	7.08465765349006	1.43334891539959	1.22158269116639	-0.754918426436168	-4.31089522324713	9.82875331319073	2.68815637921764	10.3400694392253	3.79506942313648	82.75	1	2
107	5.78041367366513	4.90320775929601	2.87834112046636	5.69799431514811	2.15418214408745	1	1	3.19492754628337	7	6.75443364253746	1.38282298098005	5.79962273215978	5.46060428320456	5.19281296616207	2.41873987348421	1.31273950904803	1	5.97427877676102	4.28373902744698	3.33996562422732	7	3.40534794010226	6.56413232070665	8.69559886634645	5.94815485781661	5.76568863360965	7.98699799620098	13.0619828161949	3.2434582843669	2.29085427183254	6.07950854121003	3.27182064449177	2.58472734565434	2.60910499292634	9.57290838449886	-0.651771863871119	3.98393848531743	-2.30846878341611	-2.24258906907342	5.29474716813667	-6.20046434304836	-1.89185295574014	3.58321935419873	5.40286846906227	2.82865799061378	1.20897555056134	82.5	1	2
108	5.04353650554724	3.32216522586031	6.71823732761472	4.7676483286822	7	4.44954665349843	2.34953041520523	5.5698394293754	3.76787255844299	7	5.6162990083659	4.75019007289618	4.46798710603541	3.71224506424024	1.37069124592888	7	7	2.04135067133406	4.45976280033938	2.3994166223615	1	6.2021695234961	7	-0.926671507407888	4.44966171632464	4.9655465353673	1.40812732448021	10.7305203329919	3.98492722556882	7.74299873236404	-0.583295897227592	3.54021230985657	1.99199693588176	2.25596868520153	6.43989311139582	6.68364626717502	3.77775834680243	6.72051843229903	3.28815702064633	7.8561438692665	0.559447208350177	0.27530302496607	8.40821817953929	2.37626832438777	4.29649126069726	2.18110487863275	90.25	1	2
109	6.92109535994568	2.20734970490935	4.8522008194907	6.86091757802261	7	6.83169680489696	7	5.61169616381543	5.50749838062315	7	1	3.18952196019041	6.90890977393287	6.00157467198086	1	4.27399590630769	6.42804370928128	1.45638739521432	2.1877369177455	3.96771401259456	3.38344557637238	6.51176446950461	4.02334524008967	6.09597885658045	6.77412701943252	6.53754987206437	4.19586489029431	10.1478189098073	1.42106101216235	6.97555579669153	-1.99189757266326	0.130595354019966	4.02082921758103	-5.61420259638533	1.22281752398289	0.254498125406865	4.07434265585177	6.82012478069475	3.67250282585601	9.69235564175559	8.79816350726322	2.74696362481519	8.66405057913668	5.68259874059524	0.996268655993108	0.16284890890838	103	1	2
110	5.53931799121031	1.27112823518661	4.54672665440605	6.76319011813274	6.75793177091853	6.25472447489715	6.98342068342107	5.30622987134979	5.2305882415444	1.2358773062928	1	6.01464894291842	2.14385410652637	1.46727251623137	1.02496513900049	5.36602892101765	5.85893572941555	1.75571785800254	7	3.6112196314074	6.8999112915155	2.61719648098841	3.25355270808688	5.84010958021772	6.81954781664493	6.86386845341379	4.1230308120656	11.1261969513982	1.49184674349227	1.43555603478043	6.81596203334584	0.462028724586741	3.75912344132113	-5.40408097992545	-0.324713398236655	1.3425694870712	3.61000696744911	-3.43157206355262	1.84416676631771	3.04070846350249	-5.7000388059141	1.12418346871146	4.11899282782636	5.55827934786834	6.23605623345086	-0.316997117555983	101.75	1	2
111	4.98279626014273	2.72974999892976	7	4.33070810045729	7	3.98224388849056	4.54583405853373	5.38431555686096	1.30502446836173	6.42667656207333	6.09416822807688	4.22916462263453	4.45167349349489	1.50605605801795	1	4.9669487574508	6.59257215057139	2.28143955953402	4.45835983979189	3.30511719377855	1.84629794370908	6.65494838659107	3.50236266650336	-0.942921607679673	6.38453445167472	5.15348472717129	1.27701873765365	10.7411268846708	4.81691073785864	8.33167175709418	1.55918321826619	2.18552477615599	5.78431975928627	0.604375294585252	2.13164452916382	4.98857873665504	3.48959934838175	6.02995913386607	3.34713974850559	8.19632911581536	1.83898830036893	1.98382781506067	7.7382227232703	3.3533455625676	4.41433203283186	3.07796342709432	102.5	1	2
112	6.4002190295339	1.49801638229278	3.69687145285192	6.62021512240037	6.46858863660572	7	3.84451354080635	3.78050819618894	6.78522112155642	5.81554406853608	1	5.81427293166271	1.71847854242525	5.59192565216402	1.60325558180197	6.20108992977436	6.01479133951221	1.86011332975294	1.14788768033075	4.31757776182643	7	2.17340503981528	7	4.92183613795177	5.75897580963945	7.50513170832848	3.629416695997	9.14391129532912	1.21715834748426	1.57223583317924	6.70434327535792	1.60951373483526	6.52001615025605	0.785940520400687	-2.14369881149996	0.966539950538821	2.88901528682321	6.26639184637878	1.36379885121686	9.09603765899459	-5.22991875736242	2.65847069427587	9.16733461562333	6.09456209109291	5.47319486078752	7.27452819266246	103.25	1	2
113	5.91665027146736	2.81275881524795	6.04980895781916	2.40072741236833	5.67135430189988	6.53063681975211	4.53650307450811	4.74100332069441	6.50283254708503	1.30039868393408	4.58467159969207	1.09719026089058	5.25252624703959	1.61845908077541	1.23062978473233	5.22452804770094	4.85363565741875	1.66424463388978	1.08140573507507	7	1.56750314706425	5.19090148081332	5.29580851567023	4.77015661848662	2.53021284628341	4.55583976596944	3.78145222066879	1.78081363439332	5.65934222617231	4.90577671947492	-2.26072081936213	8.29885465589841	1.29312506112942	3.59886914103892	9.88669388264988	0.474024948353434	1.45404580086313	6.16398442090229	2.70372540060135	5.51895504939284	3.23815764778291	-4.09839176957596	5.76462474874649	10.2973875661274	1.50333037070346	2.48057658681158	104	1	2
114	4.67157298556569	1.99501901923653	1	6.60719102774654	5.76027473878965	3.04572002190252	4.36169654708004	2.08321045595791	6.50540890886002	4.41422095630164	3.35127043637291	5.58681225698124	1.92678014616128	3.46533287147368	1	3.76869968270598	7	4.60370159676333	1	2.86189499138929	6.3142571385503	4.93813677719667	3.34411371169893	9.74668130531412	9.69073305833124	1.62055288976088	9.59122943164081	8.30468268083147	4.4625290217319	9.91990126186967	5.26301215539131	2.82261719313104	-1.1003315042818	0.645886031731965	6.17644994142737	3.46858983052363	2.44313057157385	3.35566390719445	1.74937573889925	1.45884581026526	-5.05065477780216	2.54439889010743	0.696246576102121	1.40212342859425	0.652674236808183	5.20050562322935	94.75	1	2
115	6.72165145295825	4.22842544755071	3.87733890438143	7	5.47702942992134	2.95682360313076	3.01685799822739	2.28150926285366	2.19815836538729	5.37196004895483	5.85238773615646	4.60728037080441	1	7	6.1215419029182	5.35895944998706	3.61360162589832	1.729675914922	3.65113373233756	4.7207893226992	4.38414065486528	2.85036161556681	4.1235663870185	8.88504425153194	7.57445292378196	5.76132575965643	7.60017498064158	9.92875888774747	3.96847501417882	6.51392403248658	0.921789815153759	1.57747441670316	2.17525028206675	1.38227802028526	6.58853236625774	-0.939432171653212	-1.45243774712767	2.12419166773333	3.17859841361112	4.85104778930264	7.23779633176769	5.45848105024681	9.21796129501613	8.38302904188128	6.35025853194008	1.71281420303443	97.5	1	2
116	4.20751043863813	4.70192946476894	1.21219442550458	7	6.15355292565549	5.30547266893715	2.20584423431839	5.84011158672488	1	2.68525749412219	3.09191063182077	4.8060407088514	3.71167892703013	2.58440347205377	4.52497825594043	5.78510217743824	5.5910470356033	3.64496832427649	2.05408566834558	1.28819849686918	5.6559112379733	4.98323098560442	7	7.50994924048497	11.2599733039512	3.3760748093021	7.68704268673071	12.2928058968607	4.82828128274923	-2.66594953940193	1.57744000188794	6.0060638733769	-2.09071617745366	-2.96294515411946	10.9617335027577	10.0634043302979	1.15562670751154	0.428796028088572	6.06905686921612	3.6342769249203	3.38525657384776	1.68309593763564	8.7435645425021	5.79038395302856	7.46905309046955	7.22576740074049	80.25	1	2
117	4.52573591130576	5.60461568579458	5.43445186616225	3.42231327145874	4.33300813994328	4.02681240670018	5.24286504760935	5.25068500798233	6.19233052594889	1.54057337522162	1.68297094429648	3.34824376951982	1	7	1	1.19263888213557	3.83619791545473	1.10612070551032	2.59744295846914	3.45750087266741	4.31726066493975	5.57407100698629	1.84161522050737	5.75837191945447	2.77774819316793	1.38654105640642	4.79429666985334	2.70455304557855	4.32985902101478	13.1115102200409	4.92482696568075	3.9552031132706	-0.00958552798452864	3.24006695269906	-4.3344107327833	0.58691111445515	0.244559983184865	0.33022344228501	-0.245387465520502	3.0854860054976	-5.68927936414851	2.44851912158318	4.12237471546082	3.6316370975133	10.7945490407493	-0.541031833541592	91	1	2
118	3.72624216334513	2.72454091600783	2.73737410733812	7	6.26383751668798	4.28593368869842	5.79295678510361	2.35387744225269	6.86611184595416	1.53470522221605	5.85626379862465	6.90157717382003	1.76135636982915	2.96130641029006	5.28458558742132	3.64584003280558	4.47652382259026	6.36682035850862	2.9931948561237	6.49785180207935	4.23243407237151	1.11628112084173	1.70180801754123	8.60498889402401	7.58219760858627	4.41276092932797	3.09316044961988	7.54197035633261	1.42101836834301	4.00850863838828	-1.40131976125366	-0.890825438915936	7.77687509634659	2.91032479028695	8.98657566108674	-1.00662082445451	3.8155134653036	5.52566842803891	11.5984527184029	5.81815208804563	1.3072516539813	5.65631888516221	-0.555145784003786	5.78151005401214	2.83228174860242	6.37750204005649	68.75	1	2
119	6.18193298373131	3.80943150900501	3.74374474010463	6.71794637374512	5.4466649945455	1.86671728290891	2.62468207859296	1.51477829357987	3.18731947193575	4.71961644672824	3.18864467693091	3.36215529281112	4.38657457797733	4.38016641375013	1.71584743450139	6.88049160787192	7	1.31018016902909	3.43378141659485	1	6.22076930313908	5.6747388608542	1.80973112644769	8.62881013190425	8.6475822884825	6.62223814389967	8.55076685468254	11.5791004795967	1.34183415456043	3.8956437110493	-2.67926815850903	2.69076954928997	2.65378288436581	-2.32291621794538	1.28594442346907	-2.46554957340252	6.40936681523873	3.70582492251714	0.757596635511121	1.84564236429282	6.49591473720756	0.216228441257744	3.3347614341404	4.48958431162888	1.33744235080956	3.05392984037178	96.5	1	2
120	6.99924289930281	1.35897692764103	4.09533226396577	5.01763445606941	7	6.52600412019797	7	3.66697414742427	6.05624313653182	1	4.01742854463988	4.48279328717807	3.62198819989529	1.34915154198297	5.78700482702996	1.14571390089823	4.89535704113336	5.11942999901403	6.45759445733844	5.91040242677317	3.71902121205287	2.47581434453276	4.12794305345193	10.7097241877082	7.44540047965415	4.1044485830522	10.9010428365071	10.6580281126605	3.26113304047468	6.33588203070456	1.02796635048787	2.75810842088481	1.79220014648218	4.60602709617809	5.23620263129761	2.56499479333886	3.58332179629423	-1.00252039370327	12.4533208778234	9.3919838073733	-1.42961320049451	2.80141221295603	4.58152703300902	4.10025196304372	4.28280323213653	3.81588557260624	102.25	1	2
121	1.1045795702722	1.91512095370737	2.38440771579767	1.67933566180101	2.1083827377835	4.87753407109787	1.96322180063882	4.13196069230303	3.71003344766064	1.7481374940786	3.98999906205262	1.73494911575957	1	1.06651095727326	1.9340991617763	2.41588964020031	6.77942586737078	4.56778759967269	6.18265941973432	1	5.52047131604305	1	6.94304361418741	1.96306010817313	0.914600621005535	3.12487435199964	2.587803458229	5.53324339013975	1.54956015551689	2.27914369790688	6.90261880689221	3.0248056090176	-5.31878207927255	0.0927796441854561	6.04747740032019	-0.503181610695169	3.21455227178436	2.37326491595172	3.36798128411841	1.55076395401353	-6.91873936743706	1.38515677921818	4.41909363798322	6.06462689780643	13.5069097486528	4.37292221232067	94	1	2
122	3.84688590094445	3.30744493899182	1.64905341126254	1.20023444980939	2.67971315739122	3.56012735232447	2.96182279056461	4.71588958495935	1.14950264150194	6.64690346580595	4.58460610495354	4.93163252644134	3.01177783959713	4.25185974908211	1	5.54003287245808	3.97402188008215	2.66505903462769	2.32546381588667	3.45694444110782	3.97645075621453	3.27710241195893	4.13126705858303	5.25448241709618	-1.15079259285138	9.08271516943835	3.03514033317627	4.19266023464667	-2.30268163290529	4.80950259256603	4.78927675389801	9.32563641490085	1.88896692218774	-2.2262968106168	8.6511700442439	4.96312507760816	3.68308798485356	3.96823251624662	2.26916648468011	10.6374262557592	-2.19229426011244	-2.7079590698885	7.59459047126381	6.00330879489646	9.25184693441927	0.7548646334617	81.75	1	2
123	5.8125494930631	4.12569543884302	2.99325562530416	6.6345180608694	6.6587514762775	5.32915936818401	1.63415553347828	3.42771698796498	4.20494027497725	1.54832488368402	5.28903540757416	4.66144868235365	1.19071097203259	1	1	6.60130206172262	5.72795066679696	2.54067245131183	1.87122867334248	1	2.20786188081503	4.0931272382119	5.14472367915516	7.43659976775884	9.16872542206763	3.16703714142261	8.97451791738379	8.34924258899225	3.05372006327869	6.93552314253462	5.09481784913795	7.05162559522011	8.93486406319519	-2.54257549609317	7.46986613442076	2.9248345284141	5.43601628584556	-1.10092463779926	0.824673815070747	8.72128264744588	2.45930866213127	0.815114774391023	7.33352728929686	2.54438380652204	5.60101592464121	2.55837585300262	98.5	1	2
124	6.51564319208888	2.82110732334158	2.42958210194603	3.86727492085784	7	3.0296908605309	1.01319844157611	2.35317137487308	1.96881598217294	4.02175428368198	6.03689714933228	3.20886343699571	4.65714627065976	4.67264664638195	1.35660754486276	7	6.32477281768038	2.32216501730321	1	1	4.75366608700243	1.59123015646419	5.61296307588732	8.75060597838416	6.21705308079061	8.12144324086937	6.98488349566093	10.5812290465121	2.58235309497733	4.16905915529821	4.70943956246849	1.36788076473376	-3.91919207745691	9.90359733191305	12.6357543997595	7.35151232880211	-1.42362428475527	1.44319359418852	0.76636035172764	12.6466844119223	-4.23791575480187	0.415767981458334	0.186660708563167	7.58246944311974	4.15626693794912	2.77710996532402	83.25	1	2
125	3.71787702616517	2.31865259855648	1.97721015093136	5.44767057652445	4.75305384109718	2.35362543958859	6.69453280210303	4.78209130296582	6.83537325783815	1	3.50527072067302	3.59992722413586	3.1344905081895	1.82335311362297	2.03166858892854	4.26041053628774	3.89631034163698	2.98435897810239	5.00747737584074	1.38559372782049	6.28914187174857	1.66437761210681	1.44912427804932	8.79165110342304	8.07144020915392	4.05704618708927	2.51669163140093	8.68169055435068	-0.269232737119782	10.8129732813059	2.67540371186913	3.86097027043108	2.34057154641081	3.92260987867946	5.0430700497619	2.3266461678355	3.43674209709471	0.570664440569667	0.497250436758509	16.083663067675	-1.09151356454375	1.90393335280311	1.9748228264418	4.82772849589084	1.76419391578993	3.18716427439345	85	1	2
126	4.17908234899724	1.89227735478669	4.25734217545964	1	3.78610123087208	5.02909073802153	4.21422023652761	1.55082071399471	1.25820361591884	1.69174043943885	6.50633934769583	7	1.52470273107555	2.09808500399778	1.87107299389767	7	3.91549894621977	5.92230455872201	2.06020672590534	3.39205879973699	6.02172237825296	1.14298138975671	5.18092313138639	3.38555073514724	1.54736012321092	8.35677532919068	2.9083566305774	3.27563030548483	0.50109111118275	-1.81216361871357	6.67527441714974	1.62778055864371	2.36378099591982	-2.60106001215413	9.94890348507553	5.54783647770447	1.70215348369845	7.50298965664084	9.47144991450598	9.86189233201	8.43919762214801	3.64254136443132	5.88841089866524	4.80821638713904	0.0520117412075979	2.273148973394	84.75	1	2
127	7	5.10306290734821	1.57580353837514	6.23768549054282	3.44736000378947	1.79926560546787	4.01165534821568	3.32478660976383	1.80815320743419	5.04235699131552	6.59562363548324	3.46184821991302	1.64050254247425	1.48404955974291	3.68564008388279	6.7145816396542	5.49819790865739	4.53957070511207	2.44867904629062	1.98948503497005	4.78538120243665	6.66476941517487	2.51947513785005	10.4920983163172	7.27139098939849	4.14327575257783	4.9333663000217	14.3479955499513	0.59185539119124	5.28203828795688	3.83736598202232	3.04162443490457	-1.52935264186534	3.95081818754365	5.37703716513236	4.20714250935606	2.47939288918386	3.79208822578937	8.46487351748637	11.5930937332047	0.848688562476201	3.13703090805988	5.81365764995732	5.63321183666755	2.51614304031471	6.83201620948026	88.5	1	2
128	4.83488517770167	3.24607849552874	2.23548245478698	4.00160847902449	2.83523033577406	2.55997850864622	3.14944407557079	5.00741845652659	6.76159888428904	5.08525619287002	2.18282221797055	4.90289737958959	5.45670210862046	6.33294944322457	1.62046085723571	4.85323698521476	5.51363939002139	5.36644169102299	3.77424123430264	2.49913052057145	4.66840380997702	1	1	5.72684938213363	1.77515852948757	10.4428635542134	3.95921634413979	5.44795035641264	4.70203833606423	1.35977037793481	1.56198952191763	0.450321601514848	1.78977707173106	2.6730042110365	5.0656606528059	2.9759068363075	4.92491015203954	1.09649497969053	1.31823364788429	0.555475094963518	-4.84368410735972	-0.758665950686707	9.04020543783394	2.51159405923228	8.3723635218587	4.08355882877047	82.25	1	2
129	6.74799671449596	7	3.13763565910465	4.63942874545976	6.47478063331423	6.28785818125759	4.23565183657783	3.63446539855672	3.47799218026212	2.97881675228319	1.49511979832412	2.74021479403849	4.96558809183313	1.54845310529635	2.6487581161135	6.35638950742127	1.83255425776369	2.56471593942473	4.4581271824357	3.17931113622911	5.47085584369917	1.97277537328265	4.68364801491229	13.5527445685273	8.49775756420279	4.78500229679768	11.3493287424844	10.4882528963774	4.3702725621663	5.40504820752523	-0.916527368644009	7.356019413183	2.84760445829995	1.15442154410592	6.35667014967117	1.69536723783429	3.74020368835713	4.87013039852463	1.48966434396712	1.22040522568508	-1.55230677442087	2.82715168798164	4.21651209431229	-0.91736795514009	3.5282964384226	4.31299760888211	103	1	2
130	5.16132482637654	2.58954626988706	3.93502739086575	1	1.08568550872349	4.92332910629268	3.70084732999097	5.16147481807639	6.60432088861773	2.85426067935846	2.53747566034703	6.4807319476459	1.33839472638856	1.69045829036072	2.33049429332441	6.42968872726968	4.25329278921281	5.88330957968653	5.34866341674459	1.36246131374042	4.58903762820592	5.29678048132126	5.34492071298936	5.602496490045	0.474361832948223	6.41048810772913	1.84958326392559	5.59047253176106	3.91727101905442	3.86823103060787	7.8139826693555	6.42011128438518	2.38894664027167	-3.83896756851057	8.39484662459351	4.20250474101693	1.62663496336455	3.54975768857281	12.9688545374147	9.12473930270207	7.05563298980943	0.759645967915821	6.37752047053922	2.04716617396322	9.85575604011956	3.06501555616682	95.75	1	2
131	4.81112439675318	4.22458437267414	2.58153921076831	6.64761117123661	5.86293996155068	5.59623468922552	1	2.52125416446304	2.38151861741334	2.39873071417037	6.49600548336208	3.31782435331396	3.84350414835312	4.65325904677375	1.05449674677771	2.16444408530801	1.85068717028857	5.44069544722259	2.02728323466007	1.10502098127972	2.72589105708176	3.48062093465581	4.69497513908919	9.43243936722769	9.3889480761217	3.16258265874645	10.9987359269707	8.66011792708498	4.43152647964272	2.45061979242082	1.27410412211363	-5.38977997468791	4.39508898878965	-0.644088671752921	5.94155623359883	4.24461503205913	5.23567297759221	-0.223169287805033	7.39847056840992	-0.714828077658807	-0.55666054723379	-4.95120508161084	4.76168636843114	4.37030513693158	6.42115847272696	-0.0698275403377198	78.5	1	2
132	6.40131437599782	5.42442475378908	2.84350849857804	4.91740880595541	7	4.66596826827634	2.50241432393901	1.02087384061434	6.94647180633374	5.22618896903458	6.12894069438591	4.33295887149986	5.69501715967457	5.21088702471214	3.44559127527463	4.05593046338235	6.33997364364695	2.23433904235591	2.57204704274136	3.68899363290577	3.39320009721323	4.03341462065751	1.29278504829947	10.9271118692701	11.1152012775976	4.28354020579711	8.76491622931083	10.1327459825106	-4.29268298856796	2.81111394868593	-2.5498498974038	1.86654060612874	3.5409720732442	6.07038038486364	9.19893039128718	7.69515448112509	2.44166122875948	1.42595821143506	9.59414820509706	2.08230070786494	0.275201730790619	3.28561726257777	1.78011385943572	5.07299447612531	4.13331355830456	6.39591969193822	77.25	1	2
133	7	4.56752397438829	3.83130464829119	6.89890525502645	6.26034130153932	1.71163653343642	1.15334073573222	7	2.72792338406215	2.979217658358	3.91170033299028	3.59321526203685	2.42447694161601	1.48104409605454	2.36310138139085	7	3.70413602328748	1.43838866466476	3.57845139859702	3.96648170480019	6.44451066474366	7	3.17758199914204	9.58036729724074	6.93995460196097	5.57664821064368	8.02273075913946	10.9740453610605	3.76921479052625	8.68779191349838	0.780538099960858	2.08780628471094	2.14660740159577	1.6091738550331	9.1092776509768	-0.438589439679548	-2.41266928349156	1.09223145656949	2.54322426321023	3.87559022075328	7.54637735140502	5.37746837476033	8.07859632146067	4.9797584212984	3.41986920948627	3.06783035124618	114	1	2
134	6.71488235262176	2.35796987832089	7	1.24433151953407	5.06925061683004	2.21215889392417	2.0120741770728	7	5.73824923551622	1	1	6.92729708573544	1.77985983110484	7	1.20038536112572	5.40445998977382	5.41954185692917	1	3.29120560438157	1.665806994436	1.97399473434331	1.23746503826873	5.22809210574683	-1.58097014192258	2.9308861915339	6.48162918457861	-0.794635820898731	9.67846553142745	2.7457848551892	7.82922234636272	-1.42747172922435	0.763423736942374	2.52886593985925	4.954176959143	8.94118632939665	3.39990981126274	3.81454713028204	-0.852388799085643	7.34030154349065	8.59501441690364	-0.993441217822023	0.467866870608311	6.37604528065826	0.550993534452281	8.21777345993934	5.77320363181182	95.75	1	2
135	6.73319797644476	6.95079146121585	2.85817803020057	5.79959188330461	2.86279074164594	3.7037979987831	6.42025050636151	3.47673691376356	5.76601479900218	1.61927057665717	5.89868499940007	4.12754715290411	6.84489785493937	3.15447162171419	1	7	1	1.43105772922582	5.40089560179556	5.48344124413298	5.59723936761739	4.73209766522859	5.79613749418697	7.9931071617393	4.87201459808724	5.24648912909821	5.21033356203035	12.7972454461982	-1.34461684763057	5.61072734749458	0.71783568230312	4.67798827253486	7.39296291919411	2.68778780032794	8.49509533485061	0.26679988497678	0.638708500743976	5.98737874612725	0.0744423217244783	11.0075100292682	1.38937013080239	0.494265878752932	2.7307966908813	4.66961216850422	1.18062311322554	0.115399881826016	90.5	1	2
136	4.72052425664939	1.43756551633423	2.15631833009363	6.33528603503247	5.078947267601	5.25455805083722	6.85112077487388	4.31921886753928	6.14810614933615	2.04817901166556	1.2909923782919	5.16241425002942	1	2.99984895032103	2.16580205347629	4.78756933250565	6.10600409807728	5.46565785100567	2.10531692400559	1	3.30693917593539	1.41373183567662	6.9979533311032	7.33123039338643	7.05367791414243	2.18699249436314	9.6734666875946	8.41027183125042	0.0457380942225522	3.08908120405236	6.57427833927406	3.95133714146113	-0.27318513225964	1.77597729953319	10.9913746063185	-1.04659693166655	4.96539289889031	3.00615344840057	8.90808427870624	0.92324460163708	2.92557316345825	3.2967821669812	4.37085802198624	4.09301626588683	6.25030091154952	5.08462315312868	90.25	1	2
137	6.17155668552702	4.46270367293887	2.71793840303239	4.70191788160497	5.82807398476975	5.02530500825499	5.75930052371002	4.0400211516999	4.50521885553974	2.54663006837587	6.6700062485678	7	2.34522819279827	5.28487413076927	1.28643344063146	1.78213598910497	1.42157696717043	1.30932447865739	3.34815733321825	3.25410113022792	3.72675362985493	3.31914739260642	4.17367001854199	10.2244436872964	8.14285945742063	3.87362459937348	10.5982413551811	11.4939525293964	-0.287662104446434	3.42791673214063	0.887004905311344	3.34173358426314	0.141806298811666	2.29921325053291	-4.55818452658325	5.40618727545003	1.36149665582495	5.40564879479312	-0.906565821790697	8.743915320841	-6.79069367593666	-4.5342585781903	3.80621629775121	9.90093541805234	-0.522690950554443	7.75440842177341	81	1	2
138	7	6.50840693108499	1.45048608424084	3.95693337878025	2.70197448630842	1	2.0629058001924	2.15402904986282	1	3.46815194457832	6.30448239727054	6.26782727511964	2.51092458670029	1.1779839061129	2.10310544582424	3.83101066721855	5.00781049562191	2.89410699273694	2.11435200095688	3.26859058150783	6.22963635929065	6.34966877066158	1.27812117968363	10.4191406365993	4.71337823724047	5.51923187253853	6.03635421954602	13.3758329538334	-3.90844362759275	3.6520245333972	-2.20573418804725	0.553561064992928	3.60924903133344	-0.0695349038389256	7.91935807667007	6.08191838050126	2.58015050952551	0.70332819179449	-4.39064197679239	12.9386223627257	2.18906431128334	4.04182681418555	7.44340442066694	1.27593688248861	11.3997200444015	0.208787385786897	79.75	1	2
139	5.541359715948	1	2.89028561429954	2.11718897359128	6.51107966015458	1.31227066765447	2.83710794733045	3.47479105113622	6.13924941167155	2.99805280488849	6.23201446690904	4.83986193274777	1.62727742536369	5.80373255639108	1	2.37773632304645	5.89799698666843	1	2.4725439561612	2.69461154512826	6.98930728926069	2.56070909059355	4.76955773538768	5.26883186245739	5.00393835059715	7.10213974701697	4.75349578220265	0.40016022278352	4.9600123783673	4.81110837343377	5.56687210774995	2.32773007424354	0.85232139374433	1.60640657345003	7.39411714053993	2.57480086832651	1.88517342639305	3.15774178855058	2.12400249448188	3.76813479788665	-2.09187865662777	-2.31613947245626	8.57058826245769	-0.0959019233892797	6.93108493375116	5.27105630604745	81.5	1	2
140	6.43750425140963	3.20346688433904	2.69813904565086	1.53625631977959	1.69700320194148	1.40375921080306	2.25961256298796	1.30537255053089	4.78416782995804	4.19936083878059	6.07759941718869	1.4462127303696	3.67305555852383	2.91182871481403	1	6.00898404756653	4.90636281611938	2.75916482188383	4.0929744641829	7	6.07027405080946	4.78342765491842	6.18816918171453	3.92173378586874	2.44808048290289	6.37038932399614	1.12311670483184	5.63108778989018	3.3766494494195	3.66067736652927	1.0470719674873	1.09666728137213	0.424599433238788	5.70782802674975	10.013932210924	1.63359873687977	1.00780026910394	5.0854721533899	6.17334561505741	7.81195088719399	-5.87145245743491	-4.63318997866026	7.24368274227567	4.14218411165728	1.57589615483395	5.50178235958133	86.25	1	2
141	4.60409264936668	3.47975154266059	1	3.54746069330624	6.22091013290753	2.00903789387214	3.59487690504166	3.58480229249614	2.99525879274172	4.46706242256811	5.67087274550413	2.53777359406095	4.38354440070135	5.21005557130068	1	1	3.11210828940341	1.50897606562751	3.61130558615818	1.10731718990896	4.74637535774228	4.68746582599352	3.60414839973235	7.52558735609823	6.42288105507595	8.24869795677479	5.98398494146556	9.80128882062999	9.78781781081269	4.07937592884969	3.08358505268035	6.44877996241434	1.57771520395185	3.92410642768555	7.68822056211762	8.3894123021491	-1.31203166216534	3.37028651761392	1.71420171406113	10.9124192231829	-0.626805217808509	4.48992538347562	5.58673950084972	4.03904721596005	13.3488129402044	0.521133205938636	90	1	2
142	5.92752100328853	4.47892390592938	2.51225115959644	5.43339483507909	7	2.39711724904054	3.74518181505565	3.4530884684798	7	1.10294266343916	5.67341344403791	1.24696111260998	1	7	2.51931168545576	1.36103864141949	6.64184030978069	2.68463434394812	4.3740821441039	1	2.90897760877078	4.4937576577442	2.30409837355811	11.0854534866875	7.30091473233782	9.07761215597571	6.23688874195255	9.7348077027493	-5.52950317174901	5.5522663196737	4.4609899006913	5.88181217984572	1.5938809559881	2.18692536102496	9.96621160966815	1.62469121144675	1.90183572595658	3.45863790795702	6.72306379345762	14.2351031558406	-7.68378866246444	3.21565807401301	6.136615365936	1.31769337508228	13.0198597200493	0.686154161030623	96.75	1	2
143	5.07660093080417	1.21064170497472	1.25101640137382	6.81864209323248	6.11511861504471	1.96895584933202	3.17990850319556	1.34740657921508	6.45000794561871	1.92337247315135	4.9638040622208	1.17970741547682	1.38992727284985	3.01366626389399	5.38431727379809	4.818527887993	7	2.43889129676702	5.89125140038	1.95600505679599	5.3709172616708	1.89874674654636	5.1941399351992	9.21004471209881	10.8762269218747	4.48357784682599	10.7695950045729	7.06691345894709	-3.10822946941244	4.04994811439	-2.70557550762689	1.95175877819737	0.53680314986646	1.32170157778415	5.24724068266183	0.0719361928139664	2.58663452733194	9.71264533820906	1.03536458779712	5.14813808870723	0.0853290320027582	0.804555330157779	6.09064267417598	2.64919435452137	10.5296411349372	2.64091894457785	99.5	1	2
144	1.25553915981193	3.45957384368951	1.59454308845925	1.31250374041022	3.52505728213181	2.82398164843122	1	2.08126138320246	1.11335159538282	2.37601535327163	6.47952915333855	6.8432465001129	5.36963873708074	1	4.40638387879692	4.83844682319384	7	6.45898451427321	3.5756913668331	5.79013191348216	5.91789296064106	1.47519032320717	7	1.29107596593875	0.22519667779788	3.71126862637769	5.16564890215818	5.29105740542891	0.497297422178773	4.15627732306828	1.61102667372734	-1.73420094236452	3.22501816630379	-1.62319284939785	-2.94480147323902	5.53049082904302	4.22604214154569	9.75580155036989	2.47703294199084	-1.04606772538436	7.79211202124002	-0.314453271048613	5.54814633627267	3.71610648959378	11.0741017964777	-0.0453237224399538	71.25	1	2
145	7	6.43519312691323	1.6644509568903	4.18255456864503	2.4906323496109	1	3.71920202586257	2.15157227955559	6.40884556067715	6.03621962648179	7	6.70278745330943	2.96612143399363	3.84003157150292	1.41580005104971	1	5.39608815539215	5.22025023637773	1.03813583181887	3.38450160252177	2.11836350736676	6.69708144973492	6.31576554849574	9.69818378446777	5.10299128964161	5.43972941143222	6.28650532177759	14.4344989587784	-3.74388569888948	3.7564323330158	-0.671350246609862	5.08420364129669	2.8725188841615	-1.04098716611414	7.02539935074226	1.78740969560139	3.95180623717872	0.176355314637376	-0.0674409197513712	9.4070371106689	1.58941258971498	3.63519847864381	9.1665515321962	4.76959195783839	7.93320087423391	0.222952567410463	66	1	2
146	4.80070580882647	2.45338104828411	6.58100796700187	4.75474781637207	6.52868593850443	6.3903260016917	4.54601522438589	5.52889722525735	1	1.89937821456751	6.517189115188	3.61320109934859	3.39480095850844	2.08507687892693	1.32706140012817	1.48503516498655	5.84927703236604	1.53126545780032	5.2539090846596	3.65203428121566	1	5.28343127423619	3.02068851200986	-1.09166549716237	5.90397512650246	5.56076157745018	0.575567178012789	10.5742877843948	4.71589775883563	4.52008071419806	7.63815151986814	3.62010295943055	5.30287098314407	0.228090742623148	2.19265489128572	5.50609278563184	3.0396882823443	5.91866504380124	4.6039230472742	8.15407447447493	2.02390167106124	2.08491367472007	6.26763284631507	-0.0932735406966045	4.51375273674408	2.30198085325332	79.75	1	2
147	4.74505408115359	1	1.63597020216617	6.64497082611631	4.49793705733064	4.55058814543013	2.01622150996796	2.81651637080822	4.1541779730449	4.61029429571973	5.92439502668063	5.29493090967884	3.47347178136933	1.18317451284163	7	5.4066213136025	4.4207700871756	2.03107810932309	1.49710112853791	2.94481869288536	4.18562883965293	4.34634653105688	6.43176907906939	9.28646786936465	7.67945788822273	2.29136917627488	9.64062355552567	8.60071193584452	2.12760546185823	3.84062314036406	3.94217436878362	5.784381456723	1.88698097239885	-2.53883530717393	7.68863422906695	-0.719388715345129	0.869847279199149	-1.29980241899595	0.599257594639615	0.389079588369575	1.1736502800094	-2.59112666147886	10.3693964942701	8.50947198147809	7.6431147540728	4.90406758623142	65.5	1	2
148	5.19494729945934	3.36963582391702	6.00009455225501	2.62964744419185	5.77800857634546	6.48325959073878	2.63953461152313	3.60687275327051	6.59064342972405	2.50254732884144	6.77470494521187	4.75990394888052	5.43202973125983	1.53968850772749	1.28543858483837	5.11164221649779	3.81513187000001	1	1	7	4.24527546894097	5.79016271617762	5.63980581587789	4.84006617182074	1.7529156472518	3.31093734608992	4.02976361971905	1.30581274912404	5.93629396869219	12.7231006228944	-4.22647260045741	5.65766519779491	0.907329820833645	3.65251335869501	-0.47562065024098	0.242405828805587	3.20250273958133	6.27976722984657	2.88606205151569	5.58192203246469	1.820415682273	2.25511776395597	6.15597834206465	9.93153507495025	2.20850355931986	2.06858949695439	87.25	1	2
149	5.18440048982362	2.11893786759606	1.4671029451008	5.83531349149969	5.23653654210494	3.03704524136957	1.07036144955606	3.92842963057409	4.67182953029292	2.06229320474122	6.12503977788868	1.29132951968292	3.44285760560626	2.65282720349293	1.82947231544319	4.78740352650435	7	2.53399682391335	4.90149899928131	5.93665635680391	3.37979847848611	5.12084158960713	2.6084277705886	8.80101565545367	7.0850615810942	3.40647848536443	3.76804270191899	9.71963563256985	6.70105118268319	3.28979261268423	2.42435255377032	2.1148439677088	0.701910582233067	3.22856640503122	8.37075947822131	0.883957580774824	4.66793197827405	0.849637732385842	11.6767053959102	15.1434052538972	-1.42116051816204	1.91379980942899	-0.0419544635883874	4.26961025373114	5.25281572856149	8.06191629684928	84	1	2
150	7	2.61372305165582	6.22934649037477	1.84076598409296	4.67907650038166	1.96734949449313	2.31417967581862	2.6037912342545	4.81551407972817	1.21978802048752	1.17857734226809	3.43866219877465	2.64935132403796	7	1.62105430173536	4.93792713122551	6.33179259225532	1.27178917284045	6.48810305923383	3.22819476001102	1.87146502011787	5.25354573881533	4.90007270488458	-2.9145342893399	3.23647805531365	5.07097242736609	-0.965480112796916	10.3331613283952	2.51163875253524	7.71831887930238	-1.62054201098277	5.90304030473533	4.99779646707182	5.68207396725543	12.8921525464991	-0.737248811648172	4.18897026754867	-0.423927185490425	11.9711645477552	8.00836915145895	-0.485086498358468	-0.222399219427844	2.1254765788004	5.45524706956403	7.30325243651366	4.22844702220585	93.75	1	2
151	5.63826961192988	6.56900317355461	1.219013762057	6.97071556380907	3.33268335860432	2.83710776271269	3.94208082262733	1.37403197332118	3.51460826626719	2.06269371845369	5.90776182320025	3.76721959075982	5.34469953418922	3.41799506497546	3.40235959930898	5.03419820496692	5.85484221270026	1.64222146970496	4.01943427375007	1.84975928524836	3.73523005374092	7	7	9.71036307170986	6.8186564833299	4.73437010555916	6.39174038804244	14.0359945537396	1.90547846800864	4.65993214874291	4.36411517465453	4.90431055239044	-0.509445674456342	5.18314469548414	1.60656390065922	0.509422053355009	1.75676508038428	3.34107016202733	1.49903570077425	11.3971490470991	0.979097522779151	4.42231360962639	5.82929116553897	3.57120729015085	0.539782134762845	6.54658210208868	94.5	1	2
152	6.19919255126891	4.04095325322522	5.13170883480046	2.59391847557178	5.85568708505664	1.30509728383176	1.76275649399905	2.83006986082426	4.77607698063362	1	2.87346756860347	6.92127032468253	1.24630257714122	5.44038720243073	3.64757341381269	5.54497532809688	4.85284149893491	2.74330093408881	6.40444532316399	7	3.26907439175141	4.6903870871326	5.3217828943297	-1.32329805638765	3.51822993982884	4.1856234536468	-1.75143546618992	7.29880025795105	-3.49221834832732	3.33217043414605	3.49608822033383	3.63919588012225	4.33934330566582	2.85825300108849	9.51463826285035	-1.31774621652856	2.88886239589429	0.958302544329696	10.4010782546564	12.1709357945255	-4.7413301229296	-4.38377026581709	3.55239899464018	5.14024117131479	8.83129377567208	5.02464475309622	75.25	1	2
153	4.69803015653606	1.19352176517251	7	1.59927417364182	5.82726463031965	1.8213666315338	4.55027267496011	3.79499793281496	3.52284770805996	1.52204451338565	1	1	1.61906854918434	2.73805996553254	2.7938391474668	6.25232290210237	6.0529734496435	2.99514123477488	5.5048779516718	1.56266139791095	4.73629494837903	3.75237081795835	1.44853351285237	5.57367207426073	4.242336787645	12.3689806940961	6.2448955844983	2.43379926874171	-1.00760187766686	3.40385407422155	4.56436159732419	11.8489911050789	-0.479502663758043	1.53946455036894	4.15482425032038	2.50498029079594	-1.06613853480878	-5.48802095098166	1.3802217525108	1.54897041141196	1.21779685724383	1.85097128853886	1.49890129580917	0.00711117621563928	5.77203179849745	4.99418070798429	87	1	2
154	6.80178013379706	4.33781945121949	6.76057404407054	1	4.26601788457555	7	2.84993966780683	3.8787310539411	6.92360056445105	2.15578856206513	4.5888827871996	3.37705198642962	5.22646148050325	5.17470454225141	1.06343846782566	6.09899193936119	5.64226948661227	1.60073064198321	3.46693632106091	2.18069172382333	6.3163976089453	3.37884407630721	6.41552034624555	-3.98230208250951	4.51536452252999	6.21125716026588	0.449687305818356	12.3314408548282	-3.9872115430577	4.66993830787502	2.03678578972808	-0.364858985630613	-0.823947428589006	3.02755029445942	3.55657997896896	2.78642716848517	0.488659651652949	3.916698057969	3.82200029597857	9.40831805401582	8.44664898833097	3.79200512810572	5.55998782246986	1.75304768309919	6.14490749251029	2.42873845726322	83.75	1	2
155	5.14541375636583	3.87927244971865	2.46738728363827	4.76295316808387	5.9029701937738	7	2.87131204193073	1.64552698252021	3.48317417875976	2.67962724718745	7	2.86237137527305	3.18077281777929	5.5171320088649	3.49717012318382	6.392769061172	4.6274659224576	4.5524087688702	2.31110859333595	7	4.28393082048209	3.01984009092924	1.73620217843771	9.82421049427132	7.00366862362827	8.24362037373283	7.8185939438848	9.98725017684941	3.66419293367235	2.28880474941455	-0.0211878829101101	5.15074734325793	5.5227957480573	-1.22928333672977	6.2278633317257	1.11429039602545	-1.25323006844978	3.87607065485386	3.7413395898731	3.08428847926427	-0.969385163474607	4.05815316715878	4.94828993976169	3.65084666812378	10.6546254619089	6.98172999453392	76.5	1	2
156	1	4.92562537020411	1.09711484265856	1	4.1866383056066	2.50646686710025	2.26713907405319	3.53041464298798	5.70021376277955	1.23153274776944	7	5.2741471808468	3.73830721259108	2.36973138838648	1.95979904591223	1.84884425540677	5.81003578010866	6.78619438828198	4.82855233496115	4.75718779293858	4.32309938486242	7	3.02328550762201	1.99603161463402	-4.36584093694371	6.77744803120058	4.23165331839436	4.30939629199624	-1.52417690106864	6.98346922012408	0.496083683130996	6.10492349018414	2.55515046766942	1.62733543414796	8.01444680154166	7.79263978836796	1.93982942447315	4.42117975446405	8.18312980578818	10.7742626090451	0.306874044180886	-2.84730770950119	5.14485468639727	1.59141789620065	7.06684126003075	2.33488789979438	84.25	1	2
157	5.78380296865474	3.33093909698762	3.11069365632922	5.76454224791419	5.43095286401737	4.30582367845297	3.81147048665751	6.01853169169631	5.62047231682821	6.57316712844089	5.29460317477518	6.76218079096443	2.97942701170953	6.22576363716946	1	5.35351303517513	2.0972062584988	2.3590405941663	2.14565292705003	1.46494736977623	6.08509400848532	6.69100089756079	4.45441343649841	9.89405474796535	6.60294988629887	4.96914324748201	11.1008866934114	11.5977436213933	-0.762907949981345	1.44822643162917	0.782127213644476	3.18827559453007	4.62856475626517	2.13340021471873	7.51392486481868	1.96436194377548	4.73194245025437	-1.09288379307825	0.420974111825883	10.4266425121845	0.0483283941412442	-4.49291382572037	4.42271046148494	9.35380849664828	-0.594784834342602	7.05985296450683	92	1	2
158	3.94893577506324	5.53690135644522	1.80756748161367	7	7	3.88276887422151	1.47837976804699	5.53273842284429	1	3.48852570187916	3.28254985792074	7	3.22418987862733	2.89385626462064	1.37603279475779	7	6.44663062108034	4.1704270488113	1.47865405231695	1.5285373073119	6.15997773700278	4.36333037537828	6.96863182020874	6.86505579355549	10.059306957968	5.06254431967453	8.57025491979665	12.7259172276816	-0.705306505013246	6.39352707810073	1.65714973350067	5.64799932879064	-2.51803073565151	-2.13159850817737	10.9984174120264	-0.524133120029312	2.25689092697104	0.624451788153863	12.7504932600711	6.34340348963371	0.735803025582965	-4.62488977428057	7.98271065606578	6.14584632694757	5.60939619186376	8.12610413746359	64.75	1	2
159	4.11293081805087	3.44421857643422	3.99933290586361	5.98611478958393	6.77111704423116	2.60606999792317	2.9738242292012	7	5.97749541800726	3.87496282987939	3.36653894559841	3.8372952333036	3.58351644855772	5.44470552601289	6.11026557091159	5.12535467433539	4.25411673938291	4.41858861943307	3.76043473191145	1.40207415963586	2.24386713706542	5.21706691740067	5.42421233620828	10.5157391724013	10.49703561015	8.98023516939208	2.9864961002659	9.86273691388633	-2.74755979474934	6.7458241829376	3.1030226116113	3.23383733923727	-0.741200419265099	-4.14062179609204	9.86002834393744	3.0603386468559	1.57242111276996	-2.33179687988587	2.62801558526274	0.620596051612125	0.981646109188567	4.58683768596068	8.45979089520418	0.776757480679806	7.45374156761675	2.77516002145109	93.5	1	2
160	7	4.10442940244014	2.6206540363418	5.46203792582821	5.52185955964913	6.35798836145303	3.47650827067677	2.11984924069321	6.59077660283383	1	2.42738576348812	4.70711325265184	2.71629947263202	2.36258486061863	1.40552279209306	4.80090449807742	4.34661252956457	2.70716297880548	2.89788781397606	5.28374633962009	1.49618264803169	3.61900138795374	6.23818309549027	13.2217907081551	7.97063867699654	4.29064119290973	11.2849326981558	11.3107992915864	3.95632723493429	6.58319135340104	-0.998691337323736	6.78584572587707	6.57139888302125	-0.279510423621726	0.416580223400441	0.614012508582729	-0.424679701251831	5.89682713427966	4.15220176258039	1.56691481833817	11.6281543170748	2.1084911491569	3.52882635210138	3.49061999288608	2.8248685474695	0.611352240260573	69.25	1	2
161	6.52754456026076	2.30292563098988	6.03434555089282	3.08133073856432	5.68182910065341	1.50444869555425	3.4317600495143	4.00095063769744	7	1.52810489741307	6.37554418900534	1.42773264361337	5.99588088986511	1.06774733665317	1.38979921942974	6.012709645106	6.46194474126322	1.10486645039723	1.18031026288475	6.42177595116904	3.57281055159494	4.33456825719809	5.51083693226815	5.06127829137566	1.57756200763436	3.75283038897017	2.71751335651141	1.11421116336957	5.25486066328812	12.1599525362491	-2.62261064740539	4.31406790504879	1.01509249405227	3.37598167793003	9.86393986218167	1.46895976915589	3.03830369547572	2.77236150106847	7.68493984075132	5.70871585579512	-3.10036291817253	2.28598243161514	5.32448551517389	10.5935790332666	2.72755132479107	3.57462294784652	81	1	2
162	5.68306473921614	1	3.53279460612242	6.26937842594939	6.14669227459653	1.25603584639449	3.59283089097958	1	7	4.52812943534416	6.85271487236892	1.99644229988277	1	2.97369273612413	2.08790054934626	2.17951312047345	4.94068468353472	2.06032661525151	1	1	3.47304874026655	1.02537559858862	5.34064338502352	8.658189095548	10.5845478506345	4.50562001881279	10.2814844820783	7.46954592351217	-2.85536246322681	4.2477449643796	-1.99309050541336	3.83454738431862	1.76343898033858	2.0939515600757	4.58919890168352	0.605924770637149	3.16354589527981	8.81526238063177	0.690707628067759	9.83161967451804	6.76797595732906	0.640555963949424	8.1001275396905	2.39752476783676	10.6594435524966	2.04608864076621	81.75	1	2
163	4.74239463490876	3.08338170026173	7	4.82950913161722	6.43335307847278	6.88961834805877	3.93513034895047	4.02759860735395	2.51098236460613	6.74834498425301	6.36877062988758	2.80453278908305	2.73713178302349	2.33225912067524	1.15512115094695	5.6786929611235	6.84210002241067	6.61403263704093	4.4076070323323	3.03109958283691	2.50446728031806	6.83080782425596	2.76536105407502	-1.13832402250442	5.78804848960833	6.92248338207206	-0.00313405787576138	10.8074166411538	-2.07282597769639	3.90833551624437	5.92575195621802	4.51668265669996	5.36741229409894	2.33812955871745	7.63905508681453	6.37185102497677	3.21728530155245	3.03736448632578	3.77809091822819	8.68164755806563	-1.57420531550839	0.950314287023101	6.51762390335553	0.861329656097869	3.98544891435626	3.29995829130195	76.5	1	2
164	2.44693007709975	2.23660879199055	2.37821519522129	1	3.94264295923106	1.74761384970818	4.79807975515465	6.08777162353899	1.11777312012936	1.26921183960228	7	5.31785076291602	4.50906877191026	2.58125901790717	3.83795802946563	5.36253670009035	6.94766179083159	5.44707395611098	4.25721054818416	5.88735632215819	3.13536448120169	1.80083185538398	6.69177380685169	1.70956644573775	0.54541249818081	4.03890858480368	5.75540774963841	5.46574818238645	-2.58407088694684	4.43851797983291	1.06463511637212	-2.10615370719213	3.48550532361195	-1.93761482655304	-3.28676234373992	4.99148449546534	2.07283893925876	6.30419940239361	7.94420203283363	9.26640462828508	7.66615201859998	0.687280190538325	6.65886001148743	5.66269505251801	11.233372014128	-0.537770718795103	76.25	1	2
165	6.55494306224364	1	3.32422919634427	2.42728049693072	3.16793360289597	3.0063507882354	4.67228595586545	4.80498273921326	2.74048653344416	3.55738421058314	1.46118468349144	3.79286828973793	1	4.66672502826247	2.49408809993466	5.95023452378609	2.41835732710048	3.61099182418293	5.61214159300931	1.28964911725311	5.67307373534491	4.30396779293764	1.62845131198552	4.83304149343484	2.20901418460607	5.45088465195033	1.58576894612687	5.91376085718224	3.60415687736343	6.56727819240827	3.21977504779404	8.60698910960432	1.08280158368564	-3.36734207829759	8.17139952409194	2.65411125023547	-1.97963715878651	-3.93100412982685	-0.449284929156334	6.1259178548425	1.57245484305717	-0.346208783286476	2.19366808128156	0.270477260841011	12.7044926292287	3.40091619571698	93	1	2
166	4.876256766282	3.12496789110648	1.78116950588166	7	7	4.84581812003711	5.38977086890223	1.8463570462878	1	4.12768701378099	1.14253806807744	6.0913709614428	2.3916003889079	7	1.3577680415436	3.76718611265685	6.1675741050197	5.35367630607999	4.17875470016048	2.55711065931498	7	3.97501352626937	3.70682549353804	9.21550197240065	9.43712878173816	1.20611002108008	10.7848172605637	7.80868740691742	8.31870818300464	4.75253728141119	-0.829691452292225	6.26244603670237	2.65002912291451	1.18840375347655	11.0333242653723	1.88611550033961	3.04864064917966	0.238551282791305	11.8604656641052	-2.37648316792414	-5.98250232903003	0.136583514822629	5.50316240103019	7.94274922755074	12.3472969320422	4.50092779632133	81.75	1	2
167	3.91508784449975	6.15831544902005	1	6.78183204663705	6.66455633087364	5.18612093519474	1	6.42236147239834	1	3.66689878179275	3.08137818144076	5.30735778258078	3.17736777821103	2.19105411006783	6.11877583540088	6.88878897026945	6.33040587332501	4.05889400532904	1.61468532095081	1	5.22579333066131	4.11434691791455	2.64437528892749	7.53543933216716	10.8464310300275	3.5827346515248	8.29732099004356	12.6226980093411	5.75903311093931	5.65815628835955	-1.44470934969933	-8.2126570147558	3.49001883197749	3.6237445811587	10.070433578384	-0.102908925703215	2.32373784810776	0.245363610005219	5.92640326694723	2.23248446461107	0.654729341672969	1.49284483892548	10.4851418422785	6.47185767478374	6.02621753183701	6.9551924242865	55.5	1	2
168	6.52344917245969	3.41844083967344	5.28665834027007	2.73101825704149	6.98501225008896	1.15654782635044	6.47040382062223	1.38908653874083	1.82554590156045	2.22775214450681	2.02405755498924	6.67131096629554	1.75567169289858	1.86345515203981	4.93172951954063	7	7	6.62435129045199	1	1.43811768238792	2.18478198802512	2.96108306006265	4.58470104764395	-2.02438955330498	4.74693072101795	5.08180224056813	-1.99752536032899	8.74455339018931	7.99101423568231	6.38669423936722	7.90147874685371	3.65405856641485	2.85813572705361	-1.74375890086996	8.06612215263897	6.11720787665771	2.75080505170701	1.30219922866297	3.77099665851826	1.32806175802702	7.26917879270062	-0.589144535589367	3.63689817191026	0.674318757419343	7.18419663167607	2.97935605312797	79.25	1	2
169	6.28666778165139	3.5374485778358	7	1	3.85626471541281	6.63083811530542	4.36371346244932	2.50181556891648	7	3.94186492143717	5.25447096738565	2.66255056064655	1.51376471106145	1.28091805537717	1.39821073811263	1.34478327551496	4.64283495955514	3.10881330346773	3.93729374214675	5.13832777305807	1.62588774250519	2.16839256300184	2.35807525657438	-2.23438108803605	3.84392432451415	6.81928767770883	1.23108401181633	12.1499188338546	4.37976976592182	5.65057335103412	1.35354629571488	3.91503580677909	-0.855550854339698	2.89981979650894	9.12563503368108	-0.399793030447819	-2.08748149977622	6.55581610204626	6.75808216701427	8.04917722412869	3.13053371565376	1.03161710066515	5.56212001416576	8.63269550976597	8.45655576474316	0.969982014410788	72	1	2
170	4.72035005377946	2.59965043241203	5.4295883090808	1.82002449134336	7	1	3.41257625689118	2.39728312077473	6.08082567377508	1.38618501508191	4.58561745327563	2.25213888507875	3.15240146595171	3.59047849959167	1.61344464588155	1.44801821660059	7	6.25441097612999	5.17499827199374	1	4.33817077206911	2.76943459483198	1	5.7123337433374	3.36940856350262	4.67385064595706	4.35466091925905	2.96473963343675	-6.27833437026255	3.44073020959982	8.10912367109128	7.05745874832537	-0.74932067406433	4.54323642781808	-2.61139351179219	8.17907245582765	4.38694818068964	-0.0321717037717459	7.14573921629158	2.22154423175404	8.46008454673067	-2.01501339204034	4.92881794916419	8.25802813419793	4.52276969356089	3.88889358896914	77.75	1	2
171	4.4591708078973	3.61395618420263	3.97287983482762	7	6.72945368635829	4.09753836742782	1.24785450632814	6.18997228819432	6.12529186111479	1.44107805559729	3.64652667824531	5.57308793199639	2.84318791909591	4.93455005441496	6.29570309057319	4.74126876386472	3.46070911531729	4.1432470441235	3.99204412215533	1.85297754735207	1	4.25766986571555	5.16375574524018	12.2386390326525	7.83151361308347	7.27776456199298	5.34972587958641	10.281310780174	6.70094944892525	3.69014188658837	2.83244405094162	-1.05867415895807	8.45924905209545	-0.975996268239832	-2.88294042007297	4.84882648037469	-0.740143403046853	1.31640015250947	-0.857228691914443	3.23760765958181	8.94313458994864	-0.85324102954575	5.84315751461792	9.44572111029564	1.83197899750227	6.39592959167138	76.5	1	2
172	1	3.57988973545001	1.34425890589218	1	3.79443667086317	7	5.89924992763183	1	6.48432372931156	1.7646773524336	6.63134858708761	6.62480828188662	3.63595939012204	1.21765647154012	1.98238908844039	5.64140685446646	7	3.07722546499583	2.37005927045396	3.03235762274175	5.21942517605932	1.26648217566922	5.3448040821855	0.734649758344901	0.694396396545009	2.82256024211111	3.99174920570697	4.16618347858015	6.22213420379692	1.62435824841412	6.13507047916574	1.97592443992246	-0.999364392369941	2.70308020195566	-3.51469874190491	3.26047120922958	5.17618949023555	4.23966526780387	-0.474041394984905	13.9382305512895	-7.09647264814577	1.72792124602449	8.02587536753521	9.70533138511866	0.0105772820722876	5.99067955831257	80.25	1	2
173	4.37187547164074	3.06358269448099	3.06987142141076	1.92383393559922	1.50079319271499	7	3.1948528916468	4.21217029789167	1	6.14188322834301	6.69005644209741	5.618351383721	3.78362041418353	4.38571793451704	1	2.32882616098666	4.85554458757269	4.45159645773625	2.65429510059259	3.873052614539	5.90221870023608	6.69460609255014	4.91915086203619	4.65661694055944	-1.13238930364733	8.69113090295164	3.20792282014308	4.41406561681614	3.24304700234126	3.98123067712276	4.14963969790745	0.554213185818498	1.35993961713133	1.04468981899372	-2.43347644172679	5.93037383617216	3.09521150428796	2.46027040428466	1.12999623525644	10.7357953514753	0.368000389316342	-3.63828741330903	6.84719098712053	4.5120011937067	9.58453194436497	2.61697732001036	75	1	2
174	4.15066730051803	4.93595483325628	4.63862312865847	2.78682616964804	4.70745072720333	6.53608316338718	4.92081241392065	2.26968975297223	5.35785115806935	1.20649151504176	1	4.33629292694968	1.28486812279806	1.7797800137103	1.99321219057341	6.53122319353537	2.27737999472511	1.25450494528551	2.89726258569198	7	4.8107911807675	1.95725920294627	1.63869379841834	6.50050956241075	3.19257477393312	2.72204409616856	4.60449198671807	2.57662336986321	4.59766992885746	12.3985417618871	4.00771266507176	10.0929353251118	-0.0156737554274664	3.93863601328415	-3.28447264220853	0.389966804296969	-6.34504628105638	0.956163422245377	1.73134388508172	2.17309719780699	7.4401974893895	-0.433388464488178	4.47376160273714	3.06459179856094	9.60941247843621	-0.795938465242836	90.75	1	2
175	4.85118428636584	2.77801765932759	1	6.77460932803333	6.83400680992967	6.52202565855268	3.64896377482235	4.02805407669582	1.07334760147939	2.98211184746475	2.11175090712013	3.24372442822755	2.02444660399431	3.36890527237749	6.00668206199505	6.17440910852252	6.02333223758941	1.7706766678571	1.15667208490134	4.0430222180059	1	1.89749974693067	6.96118476419147	7.338963686743	8.49826555554733	1.82736881689995	11.26154092584	7.55139289232284	0.00614268034335275	3.91747341559237	-1.10375944900658	3.15001295257655	6.30823373995199	0.713270245716601	5.28351316337517	2.75657628961013	4.79600056604786	5.69404010053753	4.00412526121198	11.5928614041208	1.15984348881018	-2.40498474703909	4.961327186192	5.87733555652355	2.45645021017561	1.65556553816264	75.5	1	2
176	3.24498676067539	4.36638773159694	3.91591042483155	3.22342298594399	3.73361919233887	6.81338905332155	5.92860845004296	2.03326292345126	5.0961426646817	1.38496349364156	5.53376795004627	3.79300684500451	3.48704891962995	7	2.12473458617079	1.83776465915321	3.58063588135014	1	1.60851000276005	3.01458154878731	3.78681498819561	6.6700139195738	1.47994702645846	5.2438818601057	2.83518292788767	1.66205182451538	4.30853147637608	2.98057592272567	-1.52006911593175	12.1948224688676	5.56452704592148	3.8674237863854	2.54313447294176	2.27266754971603	13.3838597572052	9.8993115853051	0.414613165640511	0.538488018902392	2.43885590433718	2.80210885007726	-4.58361666565534	2.63954835648388	3.89440036970929	0.971958948994728	10.5634217322725	7.11201621464111	76.25	1	2
177	5.06803292740286	1.83342854206822	3.0509503153701	5.69115965662871	7	1	1	3.08892285003749	6.31994662300565	4.24327190236659	6.08643591484294	7	5.76766579689491	7	1	6.6699327575073	4.73846648447266	6.24147123596081	7	1.60313373768748	5.28090411090185	5.87771990574048	3.66117529299004	10.4690512978016	9.79062098660084	7.66100514839014	4.77903593962921	10.3776945482432	4.80701817675774	-0.852533950620196	-0.00330701170524594	3.63294143844761	-1.13795929144247	-1.82046308853119	6.48350021560249	4.22218983713524	8.92490087870764	-1.53816114012116	9.83742438203743	4.13680136010776	-5.6787171092565	-0.341216446794657	5.13607536407774	1.0977793472579	10.8482856972405	2.62705415979357	61	1	2
178	4.53448832386066	4.22153019552417	2.309008340931	5.95879137454722	6.26860949218463	5.52256081307441	1.87344590935445	2.47996864205046	5.56559566365127	7	2.39193107360556	7	5.5287539389059	6.97064432718661	2.0124782505596	7	3.68305073848479	6.23228384697259	3.28289440109886	2.61742955519129	5.4741145465245	7	6.4770342655376	8.39399719147006	7.80339636201627	1.65856469360786	11.5347391470092	9.29241920939973	-2.56936336587518	3.95208741519581	3.53090316636535	6.0714205750479	8.6860232888902	-0.208726384182404	7.24791387391256	0.200081874655657	-1.4549272277387	11.1221607801212	-1.27799937151298	9.20629592625762	-2.57724576348034	-0.763983965103374	6.93740828313736	0.813508981480971	2.95196615912391	0.0201779516655954	59.75	1	2
179	5.59835790362965	1.96406872549024	3.20257258212651	5.44813853850935	6.61844138913775	4.35778490731676	3.11961387012676	2.68941422745776	2.79637510414168	1	6.64317118041081	4.40591561560636	1	1.89048964518619	6.12814459846792	4.11382102671409	6.29473548759934	2.94130820664642	3.18120811148435	1.52144759831361	3.42292968890505	2.4210220088074	1.99144203596574	10.7271917430729	10.5756278430837	9.99324997879621	5.0638836675285	8.39613722287143	-3.81190636972009	4.0016964156286	-0.608127806573892	-1.97269602489269	8.75508106991163	4.36105153726889	7.0260093141628	3.49651539931606	4.22051315429695	5.63652438721721	-1.28924482632206	6.25845371106338	-0.224834325159046	-6.31621169222285	1.92032781881707	7.50156607731691	2.29323767709166	0.957980151877193	80.5	1	2
180	4.3692354382462	2.88419557556435	3.24472676798423	5.24578411349086	7	1	1.23693852732043	6.45820330184193	7	6.14451046949404	4.53442110833888	4.9656782953124	5.9624333501075	7	1.33105524705775	5.69118956633545	5.71003510022038	2.37855115796559	6.960277385966	1	4.85170633786334	5.57269488347989	6.67571002682435	10.7064454963762	8.93750324999483	7.33749197528527	4.96254054776276	10.5073516512782	5.5249333526478	7.12467643521339	-0.202807169184502	3.56749097069976	-1.10847453108214	4.67315541007149	6.5079022482631	3.2601054605147	0.743253144258836	-0.729866865593621	9.94608684267556	3.63870232225467	-7.13495941274798	-0.765067616491537	3.92347652426568	0.582074325132455	11.4013391812884	2.92367329644909	66.25	1	2
181	6.51053736789406	6.87950789638487	2.9404575955257	3.90283100060939	6.59039953486858	6.67167270081358	3.1569768837093	3.60814297389479	3.63793586609289	2.95637091786414	4.58979636674448	2.7969461918941	6.03976509953758	4.39280499631069	3.27536240218453	6.85649721338716	7	1	3.64055508928779	3.24302186878788	3.89830110146948	2.69418424406415	5.06868529785156	13.501787026882	7.96836372240809	4.74744905318122	12.3186270571462	11.998807849594	3.91859716694051	6.1049317920148	1.01117023149037	7.04357616228237	3.80138413997916	1.18837755328623	8.61945034222672	2.26634224709819	4.13101904605937	0.726184042269529	2.59850725460822	0.915299801730335	-1.31609877348939	4.88488755058067	3.12837489221466	-1.00674057920596	2.54635936282243	3.38904915537447	86	1	2
182	5.3862370573071	1	1.27803099784887	1	7	2.43890434486803	1	5.98780462661898	5.53374189678458	4.0319289902392	2.35999861219554	3.76610744893386	3.7926174649257	5.99883906653336	3.92212610190541	2.76434785069708	4.23795431379263	3.60099411839543	4.67658799464081	6.48483529658756	5.57918063119714	1.78391486461163	6.72036919431806	0.284947084764818	-0.0560181498385751	9.29329536215583	3.23133340843852	8.55120202604563	4.06288338989755	3.73729939257732	10.525847235617	11.021799337105	1.78497019642657	-2.18641607397373	12.7445159800872	3.54544575507604	2.3212278909981	-0.0388041541660121	-2.36244655414645	8.88340464829169	-3.33000583249436	-1.07060231374306	3.81126285793219	6.73656203087392	2.04672876721417	2.9908983605845	68.75	1	2
183	4.70294532454209	3.55078689258319	4.90185203565625	1.4723051177642	6.41059225474105	1	4.76720079710436	2.65227729354517	6.18282327296958	6.50794818815406	4.60729220883632	5.191360879691	2.17892650746579	1	2.42446038292522	1.57051919700506	6.30885235759328	6.94911766744243	3.09035007159996	1	4.10597931806931	3.00893074770297	2.3171888785197	4.99828175423605	4.64466861030863	4.33272864469482	3.37011813354451	3.13083937591761	-5.62817650988204	1.89889088574786	8.35874504399585	6.04138887532714	0.388135125455203	3.3421504317208	-2.6780058611848	8.56286135987716	1.49667881688288	0.198023667980507	6.52084429821488	15.5507233905742	-6.70778921191367	-2.1077797339967	5.57534654709976	7.27155974664712	4.97862743742145	3.80769254055227	72.5	1	2
184	4.44334903774198	4.47866034929745	4.6207769902052	3.30687132639079	4.46764758214132	7	5.17935615629339	4.8328954329794	5.52659268049993	1.06346817930921	5.11282429107079	3.24004658632717	2.82244948532085	2.4826376534954	1.12209979431616	5.98877215869459	2.06151978618697	1	2.33101500345407	7	3.74223374702354	7	1.46372354204828	5.62000904376173	2.77784609525323	3.11971296942683	4.25725016870006	2.80815058076118	4.01233774621052	5.82778230411861	3.77605489215717	4.6174562889218	-0.584654531833194	2.92184450987857	-3.77857207759092	8.87982008212915	1.34172616625942	-4.20338465114819	2.05510653780708	2.75596012527051	7.10197421842923	2.26640266787612	3.99806878724337	2.49208380963643	9.5625855446911	0.331025454810054	78.25	1	2
185	3.92253749312862	2.3504022878794	3.54915395007314	5.50297795414642	6.94830747334111	2.80272358538835	1	2.55195782323418	6.05232668223793	6.10573662751535	5.31342544944257	6.96164987364272	6.43723415974203	6.87093058312799	3.92801489563269	6.83377205965462	6.59737283007701	6.04504320885814	5.23353117031555	1.6995119025063	4.92091272943671	6.92283937761349	6.12670111133346	10.3210969604403	9.24468930443508	7.58870705559243	5.47387116246191	11.426790659462	-1.34372049032845	8.88683775925275	-0.148922360181342	6.58810744162632	-0.479467313426053	5.35230032797137	7.06770342300892	3.32909111090259	-0.270326136015799	-0.0358958999537093	9.62885252648169	8.32176289894693	-3.23263633437956	0.418166934792417	4.75830748704847	1.08882814209476	12.6217626947858	2.77919803819529	75	1	2
186	5.03806633451963	6.63814351743598	1.78012603961837	7	1.75903162517747	3.7929575120208	1.11434707530554	4.00004933580518	5.30657481182854	4.7521689243887	6.43091508051641	6.84163761658197	3.48585866616757	3.26522951567338	5.47195218076238	6.34751391165607	1.06104304302261	5.50815583543259	4.21239914506822	5.99454846948454	2.51334729538901	6.07248504933754	5.68828789136234	8.39654162027441	4.47413619769078	6.93857514187565	7.08590320336889	13.6404063137374	3.55320460239566	-2.29368978186418	6.37766352089202	-1.53473405565028	2.9976357006114	-4.09589300313357	-2.78698688806336	5.20761081155599	2.15163996441627	-2.81471851304159	6.22420103416452	-0.93678272546028	-5.90476667137268	0.671176616339235	9.81097124435955	6.60800640413072	12.5862900541198	2.91952330561024	50.75	1	2
187	5.23036333752903	1.93604811622732	2.50728414084337	1	1	1.93995437209709	2.35749170008926	4.71818724366637	2.76668756906545	4.01291611075638	5.95098491058912	6.79105116400552	3.59908278012118	1	2.90220982898069	3.35707594575503	5.1777343702431	2.01587288553289	1	6.09109901134422	4.64494664481273	7	3.60405081873624	3.57048041794394	3.34159343768943	6.05875709980536	2.05652710891776	5.64064916415735	5.47588889072606	5.82782154216276	-4.74594426867025	4.21787891765022	3.63292414073905	-2.66776075747662	-2.80634980992447	3.24447002617075	-4.17964428076456	4.66544407454045	2.75046932255206	4.02074156373493	0.310383081257645	-1.5387281648613	7.37116596377945	2.66119566545787	12.7595634729863	2.51981341241958	71.5	1	2
188	6.71092551160994	6.11308720995419	2.61824786653243	4.71735395942678	5.42066979057825	5.06049419329578	1	6.86223448297982	7	5.37069793725675	3.26161492992596	1	2.78367451694888	2.13200369728643	5.97424250241802	4.31205894993699	5.65111334786919	4.34200030484613	1.42414025304954	2.47398903143525	6.53860893916444	4.29276449952567	1.00990296984051	11.008113601474	11.2884892954738	4.26676053205548	9.67796338281887	10.3212607713515	-3.34194278464417	3.78373093099284	-1.63745156452733	3.90283434634806	3.72386473878074	1.62543980304833	-2.10861396176273	7.23585224805879	-3.21117462426615	1.64793412552163	-2.74198923669897	1.91057971301051	0.29295309073244	0.220442082896904	2.23646205716308	10.0839876091461	6.78913072306976	3.00309419051215	51.25	1	2
189	4.30476720866784	1.10371648362535	2.18504837205408	1	7	4.70384375249582	1.30250385206489	5.91706732447003	5.70785282264948	2.83533063921548	4.73534990244977	5.69023985757332	4.04746725761865	2.86181348064585	6.4054953704464	3.92514881942971	2.88966878620079	4.811188035711	2.05355031752908	5.8298807259247	4.54490639109418	1	1.32727439143655	0.496589132969647	0.740343403041702	8.99826542619601	3.49754943779894	8.52891487108137	-3.98840972365915	6.77566470372967	11.0684713360272	6.23611268401011	2.29456509034522	-1.95677503922767	6.16471110773163	4.79550301739492	3.36660954154894	-0.614607302649033	1.23463410747195	3.47016106196371	-5.15565072867231	4.86296698737922	4.0623756594862	8.32437002526353	2.38244241833505	2.37175481087358	60	1	2
190	6.05633613768801	3.67049035065403	3.20694287780806	7	6.43146909063586	2.37883428565834	3.01414239957493	7	1	2.3203152962098	6.09366270962559	3.41875059166293	7	4.95664948371609	1	1	6.86617231606907	6.45402944113806	1	2.78182399331212	2.64344894482647	2.16099708549809	6.37275152013838	8.58661480196315	8.81433716227796	3.69542963363216	9.63309300295735	8.03745355489742	-1.33218886010698	8.61626585852753	4.50318357328345	11.1645656710037	4.36742873540704	-3.21568802886451	2.38298319753686	0.269295479824993	-1.86041180477341	1.3687422244351	1.00788069529005	10.8355087891448	-3.92097719793982	-4.1743478331503	9.28242616062369	5.25677894120964	3.43639618447038	7.6458710131521	73.75	1	2
191	7	4.4216208675156	3.65214758027644	7	5.8126069318346	1.86203175917347	5.16951536215849	4.3353854617253	4.56399365077569	1	6.25160522875218	4.77221104734527	3.4376948335946	2.65499881795987	2.40742700295173	4.85402061607141	3.65295508867548	1.58198585435668	5.30051796780797	2.14728733971754	5.25750575698608	3.8465057624862	4.3599554044069	11.1047828153094	6.73229843279256	6.52852863873126	10.9397360581661	10.5905244500315	-1.65394972462769	2.61081008310145	-0.210378290646997	5.88489855121356	-2.27683633399224	1.39383351440321	9.70536451847638	4.10728811250149	-4.64136367517973	0.141077704032852	0.000881176841977804	5.70305262544402	3.38978816823453	-0.378816383247814	8.02534902707254	5.3955838557393	7.98073720095562	7.46978370288077	91.5	1	2
192	7	3.29431263751704	5.94345567610485	1	5.01866359280358	7	3.92399354904583	3.64770706117195	7	1	3.60004898366264	2.0559661505165	2.10005215676779	6.16615614124181	2.98886207910362	2.76919663335099	5.0092871387221	1.07733910148613	2.81980328390735	5.2750236520002	1.83851964439665	3.62328064147861	3.94424549438335	-2.23310145040648	3.88165443044777	5.73362086353136	0.152206983398837	11.9145958805858	-0.428617706548605	4.50886525569484	2.18340680904129	-0.432143511576314	0.32385296260333	3.0675252026078	8.59822976316411	-1.73240914926094	3.13903725778097	5.73993074890224	4.64850043257043	9.71771600437253	6.91080683480484	1.92898125375523	5.45975466341678	2.40285546419697	9.08916633834172	1.97745816493513	79.25	1	2
[truncated: 5 more columns]
