# Supplementary material for: How Are Mate Preferences Linked with Actual Mate Selection? Tests of Mate Preference Integration Algorithms Using Computer Simulations and Actual Mating Couples
Source: PLoS One. 2016 Jun 8;11(6):e0156078. doi: 10.1371/journal.pone.0156078 (PMC4898694; doi:10.1371/journal.pone.0156078)
Supplement: S1 Data — Newlywed couple and agent-based model data analyzed in Study 2. (ZIP) [file pone.0156078.s001.zip › S9/Aspiration Model Data/Aspiration Couple Population 01162016 010044.csv]

	trait1	trait2	trait3	trait4	trait5	trait6	trait7	trait8	trait9	trait10	trait11	trait12	trait13	trait14	trait15	trait16	trait17	trait18	trait19	trait20	trait21	trait22	trait23	preference1	preference2	preference3	preference4	preference5	preference6	preference7	preference8	preference9	preference10	preference11	preference12	preference13	preference14	preference15	preference16	preference17	preference18	preference19	preference20	preference21	preference22	preference23	fitpoints	sex	algorithm
1	1	5.38520422530529	6.94647729937206	3.53534462282134	5.22943177041035	1.54619464103353	6.60010644788377	6.35955880497429	1.22351007890313	5.52765243841201	5.20859592753038	6.89482089040676	1.84921886064251	1.32249963370434	1	4.41832172657647	4.10737448810558	6.31541277410077	6.24405222540133	4.56773653340145	2.18958336848812	5.01616724455829	2.03744076261642	3.8845856924649	5.22790747396756	8.14430437062474	0.880339058031774	-0.0871688545569722	7.75474149997268	3.40808095402152	9.30665449684733	6.65505641008453	5.02311240800571	7.13369741678342	-2.83339081299746	3.29719254039915	0.142285373814707	-1.58090661618314	5.811820864659	2.9200944922997	7.2902416431831	6.33641750681603	-3.99743783907266	-0.121923183664086	4.63837662130905	5.68556098141418	103	0	2
2	1	5.35971709037238	7	1.37691011810886	5.61689199332664	1	2.16491155707565	3.16366015202851	6.38913732574898	5.10759069195221	3.44888778706961	1.99783723369145	2.46648589987051	6.89104179559174	3.40340158669418	1.72601622147196	2.2927075859647	1	7	3.80912930202695	3.18675155434136	1.00325593525546	5.13393392667499	1.21089804528632	3.72568616375508	4.32319618569338	0.283929079816272	0.0111559455826939	-1.17575456976595	-5.92801581154701	2.47511342353826	1.01305008181335	0.274805163364947	9.53727726259431	2.15514506473791	0.345852853593573	8.4598210699623	4.32386188917338	7.54041672008138	-0.0171754861099292	6.04617936930701	5.50606415297868	8.17754129881983	-3.68438964472144	5.13528784646814	2.39066599246277	83.75	0	2
3	4.60976185221688	4.41456730337699	6.0750219361194	2.95427751057167	6.75625911542764	5.69718807288494	7	3.76783860140654	3.16833795164718	5.49782832788384	4.46988461922594	2.61231758587469	1	3.86803957018051	3.4295347429264	6.04777986189872	6.68473073780112	5.32692138074711	1.25964017294262	2.53435099160064	1	3.09917233294365	3.26930749883206	4.53481643307146	1.46727015039237	4.58484663315924	-0.490574176237434	-1.2652505261603	2.49045352548636	-0.837422606753278	2.61459087049845	5.39342185280751	5.15935196861619	7.5901035195056	2.48969671190249	1.72744026328446	6.03975029909128	3.94919111280533	4.37945347005878	5.18808657029211	5.63667875824645	1.89744463728439	-0.331292455063586	2.06887889282212	3.03556969926134	7.39614428064802	86.5	0	2
4	1.96534686228371	7	6.72782734277149	1	3.1578400668002	4.64280700743865	5.40208186638183	6.04740452498907	1.39030434912407	6.09353445872655	1.7022545401252	6.59967122832836	6.03381667640569	4.50295530487331	3.11905338039724	7	4.32829529108275	3.49293171644247	4.74690814596681	1.38856284063627	6.53749031599095	1.62957714234109	5.01664422454002	3.31642396159311	4.31020220168622	4.84971207844708	1.57545138954979	2.31257219740471	7.90955428499772	9.70579106154819	5.1155656837548	8.19959551118638	10.8277862681112	10.2303473600085	2.09549084547441	-1.84608293874694	2.67628448344439	-2.62433977180941	2.72576542845557	2.48270390863002	0.822584929637661	2.97572781363891	0.646098821964701	4.97312558187415	7.36396319736039	10.9524747249486	87.25	0	2
5	4.81434694402841	5.1101526699864	5.94579275964863	1.35755017454755	6.399157443766	5.19241421509364	3.62150360259995	3.91462453448918	1	4.88091825875705	3.86046375442409	6.17581061883846	5.69602864138981	2.28122777229602	3.97306114507754	5.64778033333168	1.27419870470973	1	6.08462413648473	3.29054337893579	4.94327516564029	1.55233748560043	2.89998604455485	4.66704904228245	1.44464423867166	4.75824282218668	0.234399021210914	-1.29914986765369	-0.832052566106518	3.95006160624134	6.01524554349939	3.86691475758579	6.11220286479465	6.73769010793446	3.06235491991455	0.8318032215025	4.48873049067468	-0.0824368242820132	0.599139694273294	7.02086549418458	1.40944702919954	6.92734947492434	-0.998266049609462	2.36401754673584	3.37210778105595	7.77205741432406	85	0	2
6	1.12365380917915	2.4267072552203	3.77348677521896	2.00242078169786	5.51463308274525	1.53489044258746	1.17633324498296	3.90988054893218	5.72478759647556	6.34114393844169	1.79843752381843	1	3.3383527359094	4.14235689573468	6.70024328920504	5.8229795176285	3.17932186287655	3.24597052544935	1	5.91754124587816	1	5.69747755693582	4.52022197565807	-0.337811718578247	2.72517313397556	5.66601028174251	-3.58968565467987	3.50442281654772	1.28146059132158	5.08898057557858	-2.02321977612402	8.54990033185614	5.7434184566695	0.65733448310771	-3.06006248921383	3.34794574326018	4.923592032032	3.93109225404745	3.80881391758635	2.65921228562342	5.9508868513432	1.20120735767015	-2.77244911699005	8.70507199691227	2.36764083572091	0.186716652515084	103.75	0	2
7	3.69822267655805	1.14213188140911	3.73302752330068	6.68850678631409	5.21698288037506	3.08012404459132	7	1.8485471136944	1	3.67092262733014	1	6.71605608798481	3.93449530235676	3.95465739493929	5.84866099036791	6.24805412633825	7	5.00128048197816	3.90635119516919	5.78507080041502	1.25142607995931	4.06325051771226	2.70112045892898	3.78251493194619	0.379338679604448	4.1453641054326	0.0790051104018156	2.12971268962742	0.0460034654222839	0.119848306948644	4.47966895773698	2.64776679746398	1.01797335459188	1.75328142129164	2.00354340750589	7.01118672050033	10.2068465097786	-3.26705649600773	-1.32167704849175	2.44930454964888	-5.28815271552351	4.02354838664146	10.4883333686511	-0.149686655336756	0.316049023960285	5.45105930806489	91.5	0	2
8	4.36926447671742	6.30263745429587	5.98147995133458	4.47199983876478	6.17073064094116	1.46751185036342	4.93072515533192	6.96840640242914	5.53082766063132	2.16572399515013	3.30989944481384	2.90020292959031	6.56855413698699	3.30686055513373	1.4349798527224	2.01273207917025	1.34545780395442	4.83303589150767	4.27471758301337	5.01529131725722	1	3.69810663768376	2.89681699414437	4.96511443219694	4.01258659064705	5.42060221718679	1.81686844334118	-0.0730916805630982	5.99824239235794	2.77239190520105	5.62561892216185	10.7518652539508	-1.0309058410189	8.03435674092102	-2.57656320310626	6.58542821353769	3.12382285701999	6.46687513493275	4.51589073201277	0.373852788350043	-3.30445566432011	0.627531871580678	-0.471185338715303	5.27696289869982	0.0545742659759304	3.7784970293283	90.25	0	2
9	7	4.71520799133019	5.38758254287686	3.73600534244363	4.41197921477144	2.73429906355409	4.44633684951561	3.10919043751374	3.98952993930545	3.85864325659687	1.10940720595252	2.69984537085241	1.58154853749797	5.54096838268247	4.2810776311751	5.09790952850256	3.16672392719598	2.77349834331634	6.94642787069409	2.24988292885826	2.07394501745262	1	4.99325702060347	-0.739477678929498	0.151482192384636	-3.26830128318179	1.32964886520504	-1.59608128017927	-1.61611216860446	2.97938528872761	3.48246033134962	4.49979903452854	3.605080814843	5.66763450202938	4.01601678221811	-0.697175770256444	-0.564855847358759	-3.06939025770763	6.30964361215732	1.59283127906381	7.03076914021361	0.981004217664576	-0.361242953700433	9.17425249245096	7.31611567573062	1.97594669174284	87	0	2
10	1.01200875949766	2.12750872605072	4.99013437218841	2.74011012673196	2.93823948314861	1	2.43864581239653	2.39825759992532	6.89946773496218	3.85944808982015	4.16459862673998	2.50471162609622	1.39010032297077	7	6.72123472905259	6.64897470458249	6.87452935369159	2.07290790078214	6.77261022861849	3.09668572137619	1.40671299643795	2.84827740606651	5.25127427034197	8.61426022771877	2.4898090172969	1.6961774946612	-4.40276147191397	3.74386672956242	-1.98665126158322	6.71909822411875	-5.03560715991305	5.88183410392978	5.82635513176162	6.42723463931773	3.55911799355925	-2.58303296989564	7.45665870725116	-0.468194760873568	12.6751337867551	1.95009002967292	2.45759508490854	1.03274806491608	-1.05479448783508	-1.69685152990392	0.322568666809108	4.44828796676081	91.75	0	2
11	6.29834034426576	6.01731163071168	3.8954611301944	4.73664702335728	6.97601215827096	5.08593298745198	5.0090821220046	6.33989953075125	2.87741846996395	4.49475346018485	1	1.52332295726998	3.98966782805078	5.6309466403505	3.79937712092048	7	6.94684426278262	3.98383205384004	6.02854009043803	4.46322093421429	1.05657318376299	1.67067502863089	6.73866052985086	0.466171614033688	0.845637550731371	3.9657752646536	-4.323302376149	-1.30217218833891	8.93969898705208	5.42177944618616	4.48260463490854	3.25946543725601	8.52183303868509	3.81970353044312	1.08773339772593	4.08777983295198	8.41610255515873	5.06398655265756	6.98356693499418	3.17792341500993	7.56602936420728	6.40364144238601	7.05001328597323	7.76522595409196	2.03938417425592	4.22161000640438	104.5	0	2
12	7	5.95993957680895	5.26993030652058	6.82511513447428	5.39961424920449	2.08568082460012	3.68823684047851	5.85617726335836	7	3.82680434411407	3.07483459696397	1.55307082215787	1.30782135578535	1.5788018199051	5.64234344193805	4.53439554184857	1.50345514816451	2.9972378719298	4.9161862082874	2.99943717383387	5.8869865603319	1.1676883768907	3.42613454014365	0.660029135662676	2.02503005908551	2.74292377313004	-0.130686156710178	-1.46198156454583	9.66928893881933	7.49445575578765	3.4062414197854	12.5229513261716	6.18237072920112	5.44082142799743	2.85722177226524	-0.197073070375923	5.24985895682576	5.13163045900827	3.59027291906244	0.188189758659917	-3.90164646657606	4.58786434654189	-0.298259934603498	-3.82607747330008	4.92117744379601	4.66134396135944	90.25	0	2
13	2.23695841643069	1.53526959770219	2.80360143415267	1.91850282021409	4.16524642113812	2.51761055965342	1.20831933815383	6.0262696781968	1.89728620169804	5.92607517682172	2.21294789083977	4.33069809006312	2.39480957086447	2.90550272148002	7	7	5.5426369314679	1.36922485745176	6.16876847439775	5.22595422613087	1.09538370408785	5.31079534738865	6.72919662602448	5.64291301546039	6.20342006976469	1.23559454481932	-0.47382406413196	2.02727361705728	6.79077442487014	-1.92481274264264	10.1502797624049	3.41555075046168	-0.204828952303615	5.86041956927494	7.22744973648301	2.79761849638057	0.985696889394334	3.82053522726171	0.62380782681037	8.3320034091933	4.68819873055518	2.69029533917073	-0.753732508358864	4.34504856455632	3.32792395432871	6.61924493420909	91	0	2
14	7	4.62663305325483	7	3.86180600633796	3.61833793243119	6.19839883498995	1	2.54955543866768	3.67367236797989	2.4966421124568	4.59466329947478	7	3.73474004261627	5.42841370378651	2.02053743532226	2.9159147853562	1	4.83888266718713	6.0802505814313	4.91778519357006	3.6705410407642	4.34913931437167	4.53864302492042	-0.495743177139794	-0.158785000823289	-2.84969662006691	2.91497227460119	-0.167799560535058	1.61554144992298	6.43413518953354	-2.05842822841152	4.87157981538134	4.22559221145188	4.46680746118066	1.87383951446073	-2.64305090667188	1.51127656521607	1.34315673273471	3.7898118589566	2.48589233608391	-1.39035308350252	4.2510614049397	0.89423405148743	7.36344195775374	5.26212089682656	1.56693547571246	80.75	0	2
15	5.39810359119098	3.86614053579732	5.82825910061153	3.85870172786989	5.49052787648646	1	4.58909994612243	2.58359399437294	4.17332276955357	5.19309046910667	1.35700667581848	6.88272350158118	1.54352419798601	3.4895608029399	7	4.82866256930226	5.54953460583518	2.79219316991025	5.6985053394523	4.34893490341187	3.92561140734527	1.40080770392547	2.87879850287034	4.74583156848446	5.18146841693692	4.9231896076847	0.565986834961326	0.840082942038018	-1.07282584690204	2.95854658703298	5.33844473233087	4.48329423232659	4.89911460708153	2.58581099150974	-1.3224003433952	0.0429294989317782	1.29405032496042	-2.74195912229699	1.2863660237132	3.38249350465259	-1.51792952405065	7.67907881333891	9.60871301941476	4.14329529127	1.69243189356523	5.74346141466552	75.5	0	2
16	5.18950186216045	6.31131131567161	4.05463686369831	2.08624915420939	4.23655709845828	1.92951886732427	3.27872247146429	3.73932582098109	6.96447984933809	3.17524091870062	2.43645148803982	6.22505785269316	3.79371576729838	3.45223480311998	1	4.70603991846495	3.46044594661782	1.32527132292091	1	5.90421164049075	5.94148982168181	3.60851223019486	4.99062602659763	5.98638163985221	1.738135204312	1.67975776627738	-1.56015423605558	2.73665433812108	3.25959894070574	-1.09276562207702	-2.34957214828653	4.43176437202774	8.2472938709256	5.73812192340769	0.526721154348056	-2.57756924774687	2.51390103939532	0.648725073252833	-1.00485979297175	7.27303490558168	7.36111108536972	-1.72179235487523	1.9514850153515	7.67513927250091	-0.357150328126729	-0.361255607559382	102.25	0	2
17	1.6198859315387	6.08875392706909	7	3.30027307487653	6.11517327686778	3.67430701261017	3.02670403497117	6.59308633586725	6.98136889024959	2.92589990441695	1	7	5.45465058166788	2.21911709770499	6.29233623314845	3.52702224926375	2.03408327542325	3.87085331595452	3.32653844215111	6.38602623554593	6.42947073284428	2.29671084035529	1.73721404350187	4.64227461857342	1.00108321106536	3.83384431854888	3.03552770858704	2.83870164851884	6.78352172869974	3.91465465672421	1.29574512203908	5.92912411456636	7.89051789914295	7.53271798739754	2.258345212083	1.00373681829097	12.163023873478	-2.83504821505942	1.43327911273375	0.151067080566133	10.0054764201029	0.374491656422955	-0.438245535428622	2.02871660012888	-0.863825046500108	10.7929399792449	100	0	2
18	5.67069800973526	1.86441935184886	2.65723752911188	4.46592001984078	4.45362307605978	1	4.98634104864075	6.92646257163624	5.18409352509854	7	5.65464787927181	3.30772358290628	5.28516930390572	4.42159678747042	5.14419730272133	7	3.35543722349353	3.10894625640823	6.01619627909148	3.74507045263587	2.62347097463532	2.06667341821699	1	12.8381680260203	-0.0226303003759684	7.24821274738717	-4.01170386460603	-3.3411678790193	6.93032084211556	7.81594411776242	3.01197800946914	3.69158802915512	2.87967890210107	1.84977209101879	0.909618749271613	5.82342460221864	6.72703736189225	-0.541521788781988	10.998541274381	4.48081559975841	-2.50945940340084	7.46116440363949	-0.718437296010049	4.41365410369533	3.78787020608815	2.32848231454226	88.75	0	2
19	6.95760251925196	4.92107158493774	3.98443220891195	2.60682848410724	7	4.09479275361506	1.62493357433406	6.16494929272768	6.45349847434162	1.68824753830831	6.86644436236703	2.02213772768853	1.97658887153364	6.10241578640785	3.46459245190326	2.10033001433861	5.03258626824679	4.84793015358575	5.24243822153971	4.50928881292432	3.13340529935331	4.04760705442019	4.78951449775009	-1.46776263171283	3.4282530449027	3.23813164055048	-3.2752428280537	0.289804774726838	5.31497544202025	7.06619293078126	4.54227382527662	7.45473318603015	2.73074977672325	-2.01126850408756	-0.940932034114076	1.30105049399785	9.96514837121247	-3.58286443995554	7.31415000569529	2.62337040145465	5.36229117682264	-0.0456800601588647	-1.79198405222349	4.7423766251823	2.66980538025673	6.76232568898714	89.5	0	2
20	5.76967215613819	4.80979818918312	3.67550618242177	2.69131670271659	7	4.77015967857738	4.97812125762211	6.04001836901236	6.27498041999432	5.49177510730877	2.51449964848978	5.2366071669684	2.70983010562605	3.76268835260401	7	3.76567571898855	6.55895542821046	6.36652924753671	3.78467950251567	4.11609951986491	2.37879792967203	4.02911092585822	1.83476865281296	-0.435814772774041	4.45399066755029	2.73581655643152	-2.46821143035009	1.45298284165983	7.25483759043386	8.76503928348275	5.86915531678859	8.40206648901683	4.20537832336311	-0.409977614114688	2.00793994052228	1.16134072335522	5.20046674639907	3.8367223725486	1.77855143093779	4.7814433525094	9.97631020457696	8.57429635373196	0.406856626132613	1.47464872718638	4.36221853040162	3.47807549344108	83.25	0	2
21	2.55579776574566	4.45472168738443	5.13917891425613	2.3400226011929	5.57281923894925	4.07823577993599	6.06087096653935	2.79304520107868	4.27072120593786	6.70562180348104	1	3.95972155190298	3.20247144596181	2.28795302580921	2.15988442022148	6.04410501729308	1.66524996064442	5.5479324190331	3.52463753104289	5.69752689088613	3.66012807430124	3.45010930052962	4.01645488814026	5.02747168273156	4.62553691208568	4.77909072534572	-0.482593350403931	1.98092491348607	4.88993986625433	14.603779285794	4.24100194583325	1.46427420654661	1.85528807760552	3.40459878352334	8.35838047089785	8.50577057564921	5.01822057873424	5.12609646496403	-1.43852410660023	3.25349521021681	8.420087730285	1.59997726752749	10.3266473755838	-4.65765065001749	4.52985218536669	-0.291157435345755	97	0	2
22	2.44070242633367	2.33570313629267	6.28207577285048	5.09404467364219	3.25240179442735	1.96449877606337	1	2.14702434762756	4.5653744990544	6.49484109463539	2.57433970067618	3.23354708661832	3.58762748824046	5.26321225501724	7	3.03116612841916	5.44672016785748	1.36820725584319	6.27996778558887	5.89695000715883	4.04746665951206	1.33011639465511	3.14936725139857	8.04745547376504	2.59812149847027	2.24066480916066	-2.544417252085	3.89972091555104	-0.484440895616316	8.92716374521301	4.37931342857012	6.43321453044244	4.92948803759373	6.46320114154936	-0.923943423561388	0.0506603582609821	8.57698327641262	5.86456672807202	-0.279240672891649	1.06715078879341	-0.566223585844856	-1.55648404283947	0.306023000946957	6.90787499887642	-3.36767100526809	5.40720320103312	89.75	0	2
23	2.22933470863088	6.06300449908894	5.81996265372742	4.43689981495388	5.3839989140037	5.09919862995948	3.85440058527543	6.46273515084702	6.10434652749209	7	2.34741149698324	1	4.33288783694762	4.84583947766641	2.08967751459866	4.81259427319858	4.04281033395078	4.73243607822793	5.47867047263869	3.82754430822784	1.50231288415879	2.56488362818588	4.2170808604632	7.92905185006777	5.60865298530042	6.73070465879524	4.87512923567134	2.32678518484623	7.16147755250255	2.3814264441192	2.48519390248761	13.565128138916	3.55655840981826	5.80432200322794	0.36886051317112	-2.9915094742522	7.78434843705186	5.2233137629028	-0.271832085947748	-0.207678147972274	6.19908646625695	0.891574847304745	-0.409907855077309	-4.51539675543747	8.10541580255294	7.38065567036119	104.5	0	2
24	1	1	5.00923052135844	5.71428612789076	3.78986051470848	3.31142668667312	4.32041094837483	1.51329674845289	5.70827372568332	3.80278510653842	1.09724866935497	7	2.25273811974533	2.06464446214187	4.25238466174316	6.55666208786903	1.1759717179203	3.98148656270635	1	1	1.84718980047986	2.74600533307925	6.39448669632172	5.49057610456853	2.01739691498547	1.726141311038	-3.6275127411087	3.25095375256512	2.60534334072183	5.49621468136152	4.62975516945327	6.32687435328211	1.50829664331963	8.80779519836866	2.46919100261293	0.895114098824337	4.94630927051384	4.47459425865952	2.18864795942037	4.01368190106291	0.641808554717316	5.64509059388845	6.86063905626105	6.30646290944672	1.96116500006281	3.59221508489694	101.25	0	2
25	1.92813461490459	2.92515486633376	5.61303714810247	4.48670322155741	5.97255449375369	4.5554801931738	2.87120658831127	4.68840182307238	1.28888304770288	5.21532447439708	1.20386185465351	1.56882469768226	6.31898096601646	3.72124336195763	1	1.89786471226802	2.90857644158939	2.36774813733621	1.17365442142994	4.42654627454877	1.41790103103493	2.88815808372901	2.05488331817582	2.10577927359969	3.33438379224387	7.04462024736402	2.89021816942912	-0.779657788617173	-0.0488287240302453	4.78345464361382	-1.50657024175544	-2.83479406910353	5.00368845575963	3.32948414114731	-1.03029213512996	3.42808974435949	-0.919161708198982	-2.84761093314481	10.6814017642223	4.27125770598419	6.68125593664565	0.0826616563454706	-2.77879396706382	4.5905909989435	-1.0286272021164	15.3773527763784	112	0	2
26	1	7	1.85964789297649	6.65901154475265	2.27994178305829	2.59961018241411	4.33444059271083	6.00537727755238	1.76273569124005	4.98476953461637	3.66841567357721	6.03298899011534	5.89986922621973	5.79826614277115	4.61541845499397	5.35001505299131	3.24106308927237	5.66844095419999	7	1.86363753353616	4.20905009564005	1.78219226640129	3.18906692375228	5.68884733305685	3.5587633873124	9.80670607957787	4.55342848365998	2.88533121642746	8.01435169623963	4.75550656855703	-3.58704183903151	11.50463726967	2.11035490529054	6.54415025243021	4.52995549356442	-0.663828795450691	5.20783156246737	5.71191951046251	0.916489950633629	5.61203534864806	11.5040331486986	-0.622111573039401	4.75486459965933	-3.61691185208455	5.5840146242814	2.41034520655152	82.75	0	2
27	3.16884448180709	7	5.70364794443405	1	3.69596500135371	4.40973266289488	4.37831816695384	1	2.74903914529048	1.44581537114783	3.55879798052624	4.65454331924958	2.31139059156608	3.10237921740337	3.59063263255653	6.69474187715183	3.89484522531612	2.47523248100039	5.42147667608915	2.50121463807061	5.56230471661842	2.84058902645797	4.9714185702674	3.41819687186928	4.94530929218665	4.3892598226213	0.742147680602415	2.96683939120173	3.03728495316558	0.745261726394549	3.50815185533071	13.12384363269	10.8080717706001	3.98634235176304	2.22778632745604	-1.80639159526441	6.09559378050515	-2.90148184305705	3.54070778613275	2.19461630390432	0.234128619418294	2.16278343602067	0.66777098064639	3.49233294905644	8.33935618344356	2.09751570588301	92.5	0	2
28	1.44965880831414	2.65891181422042	4.22151021619857	6.26951264424808	6.40341656670128	4.45179554488526	3.58526435333269	5.37921427695568	6.66132831621952	6.61813983431877	4.32416009791734	4.26654338740781	4.05257651639377	3.00019452216571	2.5128158155124	1.78344183253064	3.52850877984587	1.6783643640917	5.54556911496605	3.08108466230252	2.90260978910108	4.59976479511847	5.77352185526382	6.127645382901	2.07371784792381	3.04919393088899	0.926736939536609	2.92904579826193	0.40400931357842	1.82215937222411	1.72531295153468	11.3314808773022	1.02155208568958	6.84904413129882	-2.28330112135926	7.11311317351602	7.16210499589626	-3.78103719950556	-2.71627009217229	0.687065902136912	1.99492953095828	9.71886785815758	-2.28900901097754	2.861823460706	4.7783067885793	6.11058227441711	96.25	0	2
29	1.84660026309479	2.63860205727697	3.45088381354504	4.52203863896817	3.342032856162	2.96121003938905	3.47893770123961	2.54734698343353	1.32109698579621	3.16562406179421	2.15728324481652	4.68840340806186	1.71067387405232	5.88274901624815	1	3.49638405566672	1	1	5.39800826763409	5.7966744918196	1.66401400893963	2.77759750075846	3.87648220781458	6.37473087108551	1.97845216992591	2.81496285094305	-3.31082343203105	3.84837725055964	5.29083876503877	6.14800495864629	6.4752914259579	7.4782644540295	5.66373716469138	6.13263126616285	-1.52636733355174	1.37272713052107	5.67414586908834	7.91802242267255	12.4957569291841	0.314558005368302	7.74785246342388	3.89143016425638	1.89138642226416	6.75869099017486	4.77677838620115	-1.40899002765409	97	0	2
30	2.26731125828577	6.10493705764868	6.93006801398391	2.91547062474245	4.57612493105621	5.06284500444941	5.40124218322163	5.47346477920493	3.69469060361607	5.03306928803265	2.16368415560951	1	2.3459995759918	3.90305739365222	1.70523411629899	4.69851042283666	2.58670644530542	2.37901739561932	1.79225535224568	4.83443917404299	3.60615017302221	4.05082978650964	1.55237007850441	3.41172752396212	5.27636731834297	4.80898224984496	1.67941201549068	4.46106903580301	5.89867629347037	7.60263122213055	4.59594989581211	7.69505030801453	0.627177677337376	1.29334629852567	0.607003274077725	1.66665035342457	5.8137031539502	-0.948705678851343	-1.58720429113363	8.54333252247529	-4.21579153942301	8.74287075812809	9.05447349950148	6.58658141247225	3.77897969913875	6.05903219787407	94.75	0	2
31	1	5.11525807398123	7	2.2172402218405	5.51095408783396	1.15601856934826	5.28372017190163	1.81709422616902	5.4160046692961	4.86467199217273	6.8960349140629	2.28145777707601	4.47406924836137	1.83688295186439	1.01012205078206	4.56861714696607	1.59070955167459	1	6.47786975293809	6.43230150954108	1	6.40628302184219	3.25576998811798	1.92934605652139	4.46920173545819	4.5083629972144	0.405433942720208	-0.322584533615185	5.54963039269003	-5.75514480935554	2.57767428568542	1.37335443697144	11.2769043998231	2.92274226857685	2.62741246450494	1.64656501068372	0.981876230368946	3.88206964328862	5.92474140264787	-0.122912059191062	-4.35143102385074	5.80931574593427	-2.26142503878105	8.26260677171962	-1.78996636324981	3.4737778970178	93.5	0	2
32	1.63509545078797	1.19450456900145	5.3143399799587	5.84333511402117	2.50804551095625	2.44007308484664	4.10924865495977	1	5.43890185065924	4.51128192716326	1.64764841813076	7	1.55687004511739	4.94231419669979	4.17995028859309	6.47030855706297	1.26436950030361	4.29418698887836	1.15733735651919	1	2.23838007233523	3.06357639088505	2.35836145001225	5.29340656727426	1.42532985988782	1.70761206798622	-4.20238373682727	2.99602553113395	8.38123740923546	7.98174175103009	4.04548134988762	7.53753404033679	1.13404490342121	6.28712365075496	3.90314662147103	-3.34821584096026	2.82689591385205	6.61545195888566	0.963006958254275	4.93818824743236	5.75621700556181	6.91918011198868	-0.147850300970839	7.04224237541277	1.99418556003891	9.64118827254352	107.25	0	2
33	5.16778535458757	4.26123788597831	6.05534653044904	6.17501479956191	3.72924239533735	1.26901400930578	2.1953446536929	2.22540705937103	1	3.21786464013488	1.68200436314708	1	2.05281545792757	5.03881700947463	4.57901667767597	5.92929944248097	2.72390623963663	2.84911585445379	2.56497202416645	5.0246474549035	2.43149652425791	1.92779560465435	4.99268087910083	1.95632238805435	0.404249956515307	-3.00658128325711	2.14973099202812	-2.05690265295351	0.327478022684389	7.36895958345024	3.29912123544568	-3.09824111810905	0.0320224880185583	4.72337327695142	0.360085566961143	1.11700988061097	2.69585804079412	-0.390602713018556	3.28356904215341	2.81049819103679	5.97713926956772	3.13122978059378	1.06317016364353	3.32787655265117	0.717361782344678	1.96107947033426	77	0	2
34	1	5.44679585091007	6.82260798448743	1.56127467587454	5.49838420397355	4.67520447289131	1.01426175285638	6.73175716018247	1	4.15633737471606	6.0778401002011	1	6.33568836985084	5.04718645258446	2.8042620181539	4.80953217924228	2.50309163492558	6.55956151013585	4.5368656168275	5.19978192857249	1.80731518895543	2.94154377191621	1.30142847172241	2.07242135373652	2.91743841978202	3.1749163953578	0.219588909182609	1.87546134789384	7.41929895046485	6.32352609698313	6.97404700042269	8.86984376658165	1.93119587901389	3.95762952881932	-1.54471859206977	3.86993393875663	7.42320807268506	4.68173005176663	1.87153395883881	3.18716865968137	5.19294034392114	8.77323111169691	9.43246455111816	1.86198784556349	0.722343367759584	7.69471026507982	86.75	0	2
35	5.92615430172925	5.49017756009807	1.67641923418368	3.67316210609185	7	5.66469943848941	6.01065653038076	5.21847187813297	4.31101023146623	6.28889407424357	2.18271442211146	3.83584218927509	3.59681940166437	6.03869080047698	3.75950876952417	6.71415389384993	5.30882044021843	1.27507322297307	1.50657138179395	1.87224091139443	1	5.30437612059481	3.68883522898274	-0.15459235296293	0.897530572553097	2.78269521510431	-3.19883022724504	-2.11539947119178	2.63371546142945	1.479274820631	5.68117699122315	7.21820846458301	2.3711126640212	5.46718515981068	1.24746848341407	3.24554245686546	8.23496707485325	9.39131979073074	4.62397049661433	4.47956270733392	9.00594138628939	2.50343654707656	6.75270583642388	6.60386404780992	2.47429177706187	5.43223889324068	87.5	0	2
36	7	3.05228579567533	1	4.71293720982763	4.77700332951569	1.07846824414572	1.12467736264016	5.51478983170271	2.07081271076706	6.79216114368335	5.69176550961869	3.34250854768597	5.03546943620377	1.38935775142027	4.02782878659027	2.00525131090765	2.16081326228624	4.16491475352874	4.09571080231693	2.37344021044029	1	3.10360117580213	1	12.2578581129754	3.36271140646936	5.25088515742859	-2.00645703880105	-2.61386387069223	4.66638977509589	6.23399532261231	4.89008913632378	8.89671404989937	8.91259550299291	6.72097180847921	-1.97705824164204	-0.473904190959325	1.15795183782076	6.1689637586252	3.41073880429761	7.03783539822817	8.13499335392888	4.51111630411261	0.758449755021955	1.27415982845925	-0.750040863010599	6.66373273304953	85.25	0	2
37	3.98097955436108	1.59018164370596	5.5646754207186	6.98071035384005	6.09708408477907	5.35281287539097	4.89890570260785	6.33733983352502	4.32139267545331	5.75424926663471	1	2.39288709414243	2.99986149819501	1.73216038783508	6.68224643808414	2.49228675490982	5.8212056379242	5.95818449283769	5.53039371940527	4.23987188149054	2.05767589834657	6.28722764591664	2.3769964567254	2.89537152173086	0.986784040693992	2.93078446724587	-0.161619812225202	2.78708528007297	-0.536140595944685	9.58578337730872	4.01044212561961	2.03633591898423	3.18334942436111	2.52315891308045	-2.22100790407772	3.55232177374932	3.51780307920145	6.44650437811898	6.35896469162331	3.14783216797801	1.02318708373278	4.0987437776078	-2.07548392542969	8.09813321989382	-1.73849330945501	7.07250859050307	95	0	2
38	1.40440560611546	5.4374099947536	6.61734954471237	2.22114374718746	6.07240623303843	4.21661903072007	3.06389332113714	1.48443615725929	2.89731790171468	6.82513979306948	3.95548602693468	1	1	4.48062978757245	3.15071049875128	5.32551368469754	3.86875328395884	6.04658627857392	4.77261441076886	5.31219936632503	3.31562738817406	3.65977890885934	3.31767836106691	2.0180277876129	2.67467840733293	3.41912181617023	-0.31069842617923	1.31016656581515	0.0305229567433489	7.22186564816274	5.96941488006085	8.06899049025102	-0.674333112672296	5.91535922474853	-1.18255699005159	2.36690290214989	7.30297948441994	3.70995090977125	5.54389530083792	3.44357861320939	5.70017881389197	1.83355854892176	10.2432813702944	3.96287511467486	1.58126964546141	7.60029291839502	73.75	0	2
39	5.18140333993119	4.24919476052667	4.76042584063443	1.13005627333367	6.36000005804596	1.61871860171735	1.73117837777182	3.1700847114584	6.18735469819493	5.89462447033231	2.99951537878445	4.20839664805844	1	7	1.06147083524438	4.56286043049762	4.34667972640692	3.04271765110191	5.2786796714578	5.42527229923669	2.86554805569614	1	1.81016682546124	4.5218093679767	2.04781295109388	5.00837368619465	2.32005718389102	-0.457475303808477	6.78709644781664	0.0949713148565922	-0.686228993130086	2.18596486596013	1.88907711203878	-0.894754607319264	4.97682220637319	3.620587149895	6.83044459278418	-4.58995815067999	9.56307884831453	2.50388236058354	7.13978884447815	7.10815518558034	0.93754163622383	1.23089356311706	3.60493885472314	-1.15399149861934	70.5	0	2
40	3.73004805123554	1.62841890144151	2.59373221150747	4.99818167021771	1.46699082151502	5.71931117417205	6.35070887816789	5.60607183298652	3.4362907135917	2.21317856953846	2.95090485477286	1.02207478194217	4.80285653216294	2.48399281140859	6.23486054697784	6.94114963159599	2.23310064799961	7	5.22272604759344	5.11400061933609	2.93869446450319	4.47907245542169	5.32148765260386	2.10822938259326	5.73402914287645	0.355157193993515	-1.03288669737768	3.38340738195801	1.5990355271554	3.19348503245816	5.15661664784724	3.51485672069123	3.00389541367789	4.05803114795748	1.07203249599202	3.36519469376712	1.73089482156686	10.7149260435884	-2.1028742082481	-0.162628665202985	-4.52814400922406	4.87764515242329	3.65318973243415	0.107475716949757	2.98489715707915	-1.7097703238634	95.25	0	2
41	1.23279282978846	1	6.13410691625109	6.38135403849653	2.82612544346853	3.54957768500653	3.39026269800934	4.87082797990923	1.41611625426054	1	4.52676237787066	2.52448434550156	5.04183824961342	2.05904555557031	5.22294205490741	3.27120848147786	5.80822336245144	1.26668576462862	5.52218797560661	4.31850999399775	3.3607410496687	2.19574406222547	2.37913773696351	6.36572509174443	5.35916946794469	5.70867465753571	-5.48634787018016	2.22894544916474	4.09280296232232	4.63486899094582	-3.77790663384767	-0.154965438810662	3.20611064730711	3.09569038726418	2.30426178028496	0.850226145603504	4.02830293960796	6.01208456354768	0.178196279932837	8.62204843716853	7.25551286490237	-1.91017357089395	7.06334390161968	-0.989846482709593	5.68229537798866	5.97962673962478	87	0	2
42	2.63555147537348	4.78630175939291	4.9860276872569	2.73997625462819	4.68637179400552	4.19957388455998	6.5676483662539	2.85306367737953	4.80262278573654	5.92620168926894	2.32617084217973	1.70373355485432	6.52311925833781	2.29400633195565	2.9125942186399	4.96404109917851	1	5.20311862414873	2.84024317206281	4.31461896531097	1.98765811210847	1	3.84586103699702	4.73209614555533	3.74528683653295	4.58371646052912	-0.0595876149524296	1.41218133283686	0.596781363308568	-0.798459030582048	2.86468640314905	2.16317507550097	2.77261919202485	3.53387649640573	6.74466282785989	9.06194932782293	4.04058938530598	4.72081294867987	-1.8847317202648	3.43766902758747	9.92473102733851	4.25777912953306	10.1110519184169	0.149329848806801	1.74224252477407	2.74524540586803	84.75	0	2
43	1	1	6.65809061267194	6.00307488220494	4.01908592168794	3.11544858584441	1.37666649824786	5.67464937870342	1	5.60863967571291	4.25182624688955	4.33571953059047	5.4333130532645	5.54190234108218	4.5213803535543	5.56743078022458	4.00380611536934	1.42636571703814	1.39646563128269	1.8986136075313	3.87481243766243	4.06638008150347	2.76412153530547	8.11180992858771	3.52611635599701	4.50688893582235	-3.5055596824625	3.34194145994139	4.14912397360811	5.21273753704462	1.79915431970542	6.60278095062511	3.61132890720265	5.11588689470871	2.17180548027993	0.100759424586381	0.810411028264006	3.85877702651032	7.2992933915227	3.22019849156093	8.69729486506247	7.00963276983887	-1.70322325165883	2.65671702586634	0.508682778781986	2.2378613054746	73.5	0	2
44	7	3.28516606438296	4.25457968602633	3.09830895845489	6.35502112252416	1.5609705441436	2.10372222703052	5.98813411603778	2.40572688149983	6.57831199504732	1.64067928686587	6.64934084033608	5.3695176897837	4.87509140131494	4.32971598008481	6.28913286846169	2.58389698460566	1	1.1342730762459	6.75283114546914	2.69165029759886	1	4.86063462109989	9.66428740742678	1.89769913809429	6.87745547024585	-3.73221997309998	-3.70646931287273	3.85330689975384	-1.0898310370134	2.28219635575051	10.1614970056086	3.4510792694534	4.72480911770724	2.25331339612405	3.82435405091035	6.57503127840924	-0.652848016862507	6.77105097979948	4.56949082948959	1.4347477304108	5.61637142067829	1.26575206131018	1.86939162839172	7.50557503785519	-0.582817278262911	85.25	0	2
45	1.11707679762256	6.13441310211539	3.34023358015794	6.26093136216794	4.31319323658824	1.6125553108475	1.8835462689647	5.08360705243458	6.28193234266911	3.72511936058013	3.61028528966904	1.55473566191393	1.28825789188826	1.3582805911385	1.19797406318251	2.79645005807176	5.66509919535361	1	5.29854014421389	5.90965994527544	1	1	5.31997113687152	5.54606647127583	2.69251044116254	5.46809662866247	1.99032820603518	-1.95605669683476	2.30719713773079	6.33725721190086	3.54264133304838	3.6416200683383	3.92170437794341	6.33645377823272	2.10831197320579	0.824578169623809	7.35283083995217	7.74618162133589	9.09593572044731	2.11907455545061	10.0609090952652	7.13257207858643	-2.09428861365681	7.20545539306853	4.22982850471033	2.53315442207919	97	0	2
46	5.00243962632267	4.72206964863464	5.43342996731508	1.535787814364	7	2.78522608059442	3.91948270666832	3.12166055600678	1	6.27317678757526	4.76214520174812	2.04660592400975	6.1869455665718	3.10242088638904	3.69816955391608	3.51093356404795	6.77170822799645	4.73624481567782	6.02709227894568	6.90838547332221	1.21219399474911	3.35532040355437	3.64538400346537	5.38925518130779	1.25401125944722	4.58141472830837	-0.704024725044682	-0.688003465630841	2.29534650711859	-0.958859721853837	6.35321261637839	-6.25354491558509	6.06963745496154	4.4900833316538	3.98717123483903	0.553710981394228	1.03245206161681	-0.449299793074551	1.24265085246207	5.27903746854236	2.66960864832424	2.58677643435548	-0.450036591639614	1.87259310130245	3.76815247138447	6.95372609586892	81.75	0	2
47	1.93466295768217	6.28973795408109	7	1.82515122285832	4.09160570376706	5.69649787508207	4.4287543211459	4.77108931152022	6.6180272676775	7	4.29687387750112	1.24151144641617	2.96753524011031	5.53877186192738	1.25122360383748	3.36643240951457	5.86233179614016	1.29094693561828	2.54950220114121	1.202042019929	1	5.18348988952659	4.67967110713713	4.03832779784065	4.68386327010203	4.73218377166038	0.688781816159684	4.82623711686749	6.21995150631087	6.63711335731796	5.71059318621836	6.68888457798817	-1.55947320584003	2.30484578363661	0.684128716455485	2.24179755862951	5.6127034742293	-1.21851292164123	-0.479382911216873	9.7355021939556	-0.403803932432712	2.05390978938097	9.30771495619699	7.35472112142467	1.60103021975601	-0.761019307672189	82.5	0	2
48	2.41284076823735	5.79191093930119	7	2.13069042380965	4.78497378815639	4.08151753651553	6.0611309974788	5.4352288576934	1.00072221622297	6.1643297618322	1.64046269667502	1.34366524562049	5.42057825899615	7	7	3.84874435857939	3.7783664224731	4.68366656491996	3.48344812415145	1.50147272736959	4.38039192428993	4.38905403980668	1.23151570700883	4.18044996913238	5.81610507651263	6.57354181599062	2.81957283992075	0.136929915299357	5.47133031791348	5.55832067147449	-2.21952785442878	7.4145677785284	-1.89898709081053	-0.593087831054807	-1.85057972619077	4.32157842351899	0.0994726032499248	6.49542293692199	2.22044261297573	-0.205078749291206	9.03781229064497	9.28309330507768	-1.89935081726541	-3.97458137736576	5.07094967193267	5.77381128875378	79.25	0	2
49	1.11165982310507	2.06502542922291	5.93100399779712	5.59150229583928	5.93807216406867	1	1.18215994269539	1	1.22337937037167	6.87998038483501	3.76126599778238	6.32180390846163	5.77801237748442	1.49995168308154	1.9868390051421	5.02290415334335	3.5721588601786	1	3.45953649524132	5.87290082885522	1.50238671402688	1	4.72602634353005	3.80725819377593	0.900027131896809	3.50295990189438	1.62306505911405	2.9161252574362	0.55065455824314	5.97813007715633	4.26885075338642	8.78461234665704	9.69131618149262	5.23359681581752	4.95143712531192	-1.93929777989808	4.05193728877602	-4.14741045505325	2.67378707744006	3.54260022103651	4.5663280307436	9.08875584417344	9.08986118743232	-2.55058137488809	-1.49543991076952	2.71790619635084	86	0	2
50	3.63562351398213	1.32504808582678	6.64815976750325	6.53178375364864	2.90533093771601	1.46988654452977	5.94190760782551	3.5480632748318	4.71873646982978	4.33009780160072	1.89930471159909	7	3.17919820713663	4.73449352471213	2.55658403850696	7	1.99747972005241	5.56590412073411	4.85028337121068	1.7302194766773	4.19381027347147	1.04420798548622	4.66085407550882	5.76315170327122	0.495368348759032	3.70716922411041	1.03263031794648	2.13374232129922	-2.33947001590802	9.61150730042976	-2.59952594316066	2.26405198568619	4.56354021614754	0.926556849972478	1.74176359199552	7.63812678014061	5.06791013009065	8.24022398905836	8.45930007280789	1.46038218773217	7.01733355106064	0.487317325138867	10.1377828520342	4.16124240944209	3.2753805072709	4.12130332975885	82.75	0	2
51	2.63716358959414	4.32835948904715	6.92494551971871	3.69931533512292	5.80810049576416	4.49980113789187	4.24221040249599	6.12926534398761	2.13753442494396	2.49174467404142	1	6.34699981773766	4.49042031544674	2.1877183811619	1.87477546883496	5.93938223141931	2.48849407856376	5.89945950957234	1.42425600597773	3.67733399056139	5.55411178819515	2.20042699255134	4.179937808693	4.89306114615254	1.1316254601542	3.00346248866492	2.33308046362113	2.17813442048761	5.62734334562559	3.22063074375891	7.98549759989854	1.0257698904159	0.293535616750962	-0.0818652599128058	8.19376652979148	1.45908116294242	11.4918879947328	8.46539894581187	0.278253471166839	0.74377644041737	-3.908247185517	0.529194158167085	-0.0624180836942449	2.2744924856047	0.278700311921586	10.7603334583287	87.5	0	2
52	1.18556151513286	3.02480543819441	3.16515245886886	1.69188098798173	6.15536753057507	4.7098724023639	1.029440138427	2.73068504936051	5.23822733900864	5.73938500274553	4.55203802754316	2.1477344730654	5.47529974169711	4.34754376886453	6.06204845070709	5.87090934667818	3.47693795465771	4.98275021685089	6.40365920824943	5.05387837953719	1.70984734587892	6.30260451667789	4.82063957565495	0.192638760805788	2.69920024786521	6.38823016845495	-4.07026456802549	3.20034897706489	7.98730852933878	5.02274816617803	4.34032104759756	-2.94609804925927	0.299137160023378	0.532826997420699	-2.5950273271535	1.95630031797679	3.65176183898335	10.1209259548785	2.72851558463001	3.38171654033828	6.84388731572503	4.14276564514519	0.403085602371007	9.13147262776162	1.48618191551237	2.0681025262003	95.25	0	2
53	6.65583552188472	6.2607714714865	1.95379281177529	3.0854759151253	5.56176778830677	4.64758993453164	2.75562317845333	4.335772086615	1	2.31160002760122	1.89362460646568	5.04249659861117	2.72673175610318	6.84995094880604	3.43282309274386	3.68389789852634	4.69727461441509	5.9051740433755	3.3745067580668	4.57269000457166	2.13455801421865	6.33525716947091	5.18927645231431	-2.48917026113148	3.21973249039671	3.10346970114459	-1.49562997010848	1.07470076783974	-3.74978274225898	8.2950312413099	4.27303827036224	7.05635058504825	0.413071557201418	2.08818016271095	1.80685178340969	7.12602028762928	3.75128541203801	1.59813203863682	9.68823553860743	2.5589307476654	-0.437398794128771	2.77060198571751	1.87206257140936	-3.71910310475373	6.30332061068491	0.873396730723513	75	0	2
54	6.45145129703516	5.88992329111147	3.65783235537505	5.31014790540637	7	1.71778904266755	5.70195076083738	5.66189279067913	6.13022747330378	4.68145169710808	1	1	3.24550755556113	6.28111804464258	1.12177116570999	7	7	1.47039709416216	6.36507563234309	3.80288499785665	1	5.81085692594115	2.02972953027217	-0.605698642086569	-0.487522484173703	3.33677150497776	-4.10548355895958	-0.607266235412109	3.01328546395029	-0.158023015877604	3.61174724501557	7.41273321603889	6.87180914385123	4.29221748516301	1.59014221151339	3.09117756491507	7.76355814976594	4.883791260417	9.47642695131512	2.44376399281191	7.53423236301906	5.82463919095773	8.02497467215737	7.95241041379135	2.69676072160374	9.28448523896607	106.75	0	2
55	7	5.44339195316388	1.68342724397845	5.65895365799757	4.48393671628564	1.0869220836762	7	6.94627922027112	1.93654392385662	6.05822774370991	1.43858953201068	7	1	4.80413218742584	3.33293111296156	7	2.6078019158718	5.36486753957338	6.20990517433806	2.57726289468738	1.20843203462828	2.20171758178893	6.43645829761566	2.43150570084605	0.767279272676541	3.19272225695889	-0.967498161606179	1.63282146070161	3.26591666436238	8.21040995781975	3.73088288223604	5.73733631099811	1.58213466175261	3.23552298650372	2.45066203232504	3.43508027368308	7.59310703486691	7.2072490177772	1.90411354294012	7.14145220539807	5.54272444487157	9.39284106436777	2.16828299553879	4.99455306533889	1.99888357774359	7.07923069124491	62.5	0	2
56	6.58537445991377	6.19570799971791	4.67478756018221	6.79631199602675	5.02145573740948	5.20709836070859	2.29820307841338	5.48639035850765	7	3.33580552599727	2.30658767730754	5.8740350102412	1	2.49181947927115	6.59259346783974	1.26684879321339	2.69712645040461	2.09128995002479	5.94995861401481	3.97914163817016	6.03797631584666	1	5.04763192291132	0.099766218022194	1.84866540092563	2.74898916669807	-1.75941730128257	-2.07594726305421	10.6560241527176	7.0802804875858	3.27049304062622	11.2013627129727	5.57525586113129	2.02019452076103	3.83090427732902	0.428793832201788	5.05838713935933	5.82908080409392	6.72247049817631	1.40567878683801	-6.44136516287624	8.8784665062874	-0.540499242725915	0.151777995714021	6.04127662897738	5.40085160704247	73.25	0	2
57	2.75395807115615	1.58558666516052	5.76860285919948	5.57058747653549	3.54159268156106	2.33446796114559	2.99931489680483	6.73816255857992	4.24510184454202	5.26985600376267	2.45369365951257	1.35323032767137	3.56963456519977	1	1	6.562198608228	1.76254444876091	2.8154592022413	6.22863364921166	1.33714466087662	4.32150578673831	1.62114536513706	6.86714310253734	7.91519783350266	2.54485857119937	2.61482522046754	-2.11437679119331	4.41897705690366	6.1283426011955	1.18313790940448	-5.71915188310829	-4.22904994098001	-1.84138135578759	4.40095243409564	6.53150503531681	9.407826291358	1.12825463183464	6.01729333267521	-0.730529531057671	5.53286748895759	2.60690467207677	5.68105344235551	0.456752296851945	7.80382786736075	4.17678631059454	4.14557899325053	92	0	2
58	3.0606291491251	2.64257148313881	5.30955405703094	1.98131969871857	6.42676810451051	2.36418481839883	5.56136029703072	3.63045815972616	2.6421270374408	6.10818491613963	6.50422173564825	6.60997965610502	2.63849833224808	4.12991385075257	1.82165261368886	1.10080043688883	3.2020853780238	2.78375259270857	5.98975308910204	5.14039892767157	3.18441627425835	3.80468688370543	3.18780454812196	4.28621903645243	1.99987708452906	5.76547653582461	1.09130401681535	-3.28678234105002	6.74930486946015	6.39953143815314	6.15599748061845	3.92053512449357	1.37728652195908	3.65419894805695	1.29508335408361	7.5431703138364	-0.70581446348759	5.98400765721493	0.243882728172174	2.10678676332451	4.57046216683656	6.97041101599729	0.574244031732096	4.99060864510171	-1.85399822837835	2.26206087600661	75.75	0	2
59	4.70748010554239	6.50193251655743	6.79745818662028	6.52088744232701	3.51202649717741	5.34198263357953	7	7	3.07829846933328	1.90398014646653	2.1182332774919	6.35503722896621	6.16653580963259	3.1201593705049	5.44522651634042	5.28616816030768	4.06039002257181	2.84357709479648	2.51892639929918	5.55567247955104	1	2.25802121602782	7	3.60851667195052	5.7118203988496	3.27945060085184	-1.03108200985187	2.27366695703321	2.22983647053777	7.59869598213974	6.70581662319665	6.04930965286291	3.39158048583702	1.9075747098451	3.56800829786707	3.3508292105312	8.44056333131869	4.09985594679191	10.6628189018218	-1.23985894592402	-2.02820172141072	2.09800982879391	-5.16032452579734	-1.02611761413543	-3.45080987012086	0.0814217071927312	77.5	0	2
60	1.24580178748187	5.89093948256709	5.90973994741332	1.98834414852413	3.34729401327451	6.14914179440428	2.68848024709714	5.78626585438851	4.94548569320476	2.24996293935192	7	3.56504973124432	1	5.45959347431778	3.15372911027762	2.50528307570887	2.61228151206417	4.96876066502249	1	6.05421442404079	5.05967452310792	1	3.01846665655312	3.4607856287148	4.52145156333777	4.84672568583576	0.644044706095115	4.99490972398126	4.71402107242771	11.495694678522	6.5905525715715	-0.632911673213181	1.66014177779013	1.78712828480399	5.17865764193444	10.8630555652048	4.46782933945494	8.55278993497289	6.83779448968638	5.481830958469	-4.79523458144606	-4.21518163750651	-0.420957031135041	-2.9454258457487	7.74152733941677	6.49777022223884	81.25	0	2
61	1.08701390124864	3.93081547403531	7	6.34408763146581	5.92180765480769	1.99010336784444	3.24412925495222	4.23288104532051	3.1914479732331	3.95168120557159	1	6.70422864540862	5.06883534647832	5.39639443635795	2.69630534574271	3.72136204245032	3.59373794442756	6.44181220451711	3.43058762604649	1	1.35297556225328	1.57190341729819	1.51681665810933	4.33549162211818	0.498318785644119	2.86120973862244	1.84825200434356	1.45172410796087	-1.48988558945429	4.98363830727599	7.27453230383318	11.1154568518506	7.5019835931603	0.67612076870658	1.65775987138319	1.19008953360509	4.91379359856444	8.30624884162413	1.50706020846558	4.02280581012732	6.06419401607392	0.119736084385221	1.66144790900951	3.70160564391898	6.49968870467461	1.43629247345715	86	0	2
62	4.98505631224221	5.01388791813519	5.94143360457324	2.430478339618	6.751116033919	4.64210362994843	3.17409584043483	6.57883269858357	2.53608948666851	5.16103404557801	1.75072039610595	6.85471120271862	1	3.32467752668147	2.70327718601505	4.1491874493633	1.79612069829968	4.48452330851311	5.35534966951242	3.12206417608164	4.42365884821902	3.53317117293735	2.50133887221391	4.62406967335448	1.05565577281667	4.36909744855832	-0.634779448836741	-1.07719901923436	-0.588498390295711	3.08082707030843	6.62480874779729	-6.03511502206358	5.45878664044815	7.17428692368291	4.77376888718901	1.20235773167726	4.89213207166633	4.98580672540357	5.12825880949592	5.4671739368323	1.10263554808902	6.32819580134226	-0.694981914289093	6.12745402649029	3.04965957529906	3.02975767333379	76.75	0	2
63	3.85057766037488	4.80812650290627	1.57880914995556	6.37700507670166	5.98190149309947	4.27028924502304	4.1835729807504	4.71199149255478	2.32594965727959	1.63813496621972	5.4980059494693	4.05612133416098	6.31949623971989	3.97960596964588	1.41197543531791	4.30204926474581	2.21014674666606	1.21814297286933	5.2319140384755	1	1.59640549956598	6.72160664487699	5.22577913845955	-0.438160082268283	3.26651398379817	4.1653982450929	-2.48055406388228	0.319035412519016	0.54036549807225	6.9389635876537	3.56652913721841	5.79774829313931	4.39629512787677	9.99474502766177	-0.782995953451095	13.077474868225	3.09168365277186	2.84394129891644	10.1290619695834	3.98300018355136	3.79222354135366	0.715304857423988	8.71637065678469	2.24978179284172	7.60321018643983	4.10131220718222	83.5	0	2
64	7	5.09450786583115	1.33277072433664	5.83303109244986	5.0843754273046	3.84458947665514	2.48493718671889	4.05534586721182	2.50671894778341	6.83439458173024	2.08320257030788	7	1.5595911231241	2.3023020818858	1.71546675375818	7	2.79173046423203	6.8182416333205	4.20407641385965	5.08036130065562	2.05646705266748	3.0652641108441	2.49845548834284	0.246319031240262	0.587886081783513	4.16789830183374	-0.528959829555697	-0.124777321673297	4.18284330274916	3.03097381798074	8.37627625896423	8.64041223345981	0.179422392806084	7.13203900316664	3.5289079053501	3.06405830121324	8.35056251096006	-1.2176100148108	7.11523125641325	3.22436575755939	6.27600094150231	0.875708333002	1.10908582272273	4.60353812637031	5.54098048102251	0.989582157351587	84.25	0	2
65	2.92055323028826	1	4.09890507888318	2.1078958930999	4.70568244919426	3.41470670084945	1.27419243745586	3.91496198587111	6.91262054395317	5.62823207583118	1.92581064071978	6.89351983728105	6.22394474255516	5.74323762730384	4.29289687126394	6.59965324381442	2.66735126480209	2.52892866456916	5.72724781922604	5.49009892563273	5.45675655298164	4.76262552819273	1.89124325722853	6.88975527213727	7.86752899284645	1.977710328583	-0.404207041395996	1.6891203615233	8.55081577135668	-4.30970299766362	8.14106247604537	6.94194733491684	11.9371576406013	5.48877701315261	9.48273026834579	2.67464169290795	-1.32923407773057	9.35147428352746	1.44167857020043	0.20408344799407	-5.87771456515375	-0.764459314387107	-1.93036635515593	5.59538573702222	1.17307162541219	5.69923806203235	82	0	2
66	3.76404837874858	1	4.81130086695436	7	5.7375473357478	5.99895857933071	2.17615657275663	5.20930116243998	1.302716867888	5.06725094997197	1.70628122266009	1.91672889892518	6.13453138250142	2.32228346847365	6.01757217932021	3.78753104574563	6.28636272620087	1.92804527045422	5.32104689856593	3.59452092533184	2.06568362152683	4.05092139643424	2.83335329756892	3.60682866617234	1.15455537745184	3.9816686751167	0.704809236097452	3.35975034943041	-0.856710072443912	-0.624568897681773	-0.691070933763155	0.185659809173501	-0.90793843541789	7.25612163121737	-1.41983390993884	2.86120682486751	-0.129694224655923	6.60669125957108	1.27933288308674	4.04626274378187	0.538631633063239	3.8353320127426	0.0501043356769765	9.19845780066464	-1.24697888864687	1.56235066544767	77.75	0	2
67	4.22945827466849	4.85123705689662	6.65192537659507	5.20621537153981	3.33384758338091	2.58711501961037	1.82361982177872	3.18300558513594	1	4.47618169930803	2.43497862414669	7	2.17633199767832	2.67541515932369	4.84960997963404	2.32685079357863	3.4103663423347	2.90272877011599	2.96652213609713	4.74872675868775	3.06494049490114	1.43983482599222	5.66581762714532	1.36060366913997	0.189508987008052	-2.51916995714094	2.27826010638659	-2.30544173675401	0.697407927782478	6.67946178586713	2.80550324242809	-3.86272571894993	3.90446953709982	3.21848069997194	4.72850023535728	-0.202180036001272	2.81271724048125	4.98397138138971	3.11309604156731	3.7832661278241	8.46991515726801	3.42524933524504	1.92312895887637	5.50042473206319	0.608330777417782	4.29495033015029	83.5	0	2
68	5.83896788675176	6.29299114067384	3.79970068004755	2.35715892609059	6.9184487409198	1.57571278914683	1.0097095302706	5.59292896396767	5.73764697097355	5.61912440701462	3.55510081331304	4.77793725917734	2.62017265398457	4.38810917824429	5.60143768125873	6.00892386715828	4.8402489305913	5.11890539806102	7	4.06674903722353	1.19496801605591	3.14131216534725	3.04537969399254	-1.11574964494523	4.32510797966169	1.78983557577952	-3.91476178065551	0.425950361051427	7.47379291634402	6.85878166917734	1.0410148345012	8.5615206147561	1.33203311514785	-0.354099802971216	2.22919288988794	1.06495079701033	3.68256478351573	5.00594261397133	0.592565628056898	3.15499685811494	10.3453788934774	1.75160705938708	-0.997888212077943	1.94963753007272	5.33955424994662	3.35703737380009	77.25	0	2
69	7	5.70439202230414	1.38125998973194	5.47378670986791	3.97537834075137	1.76077154620683	7	3.12619220612557	2.29831777873723	5.32760558054111	2.46454020938436	6.74131911687942	1	3.65657565897387	3.4105180766106	4.5723334451035	2.7484533271682	4.25233646481534	6.42371440508543	2.80505320550405	1	4.24008946435399	7	1.89631001859317	0.827748314789693	2.77427061517847	-0.87973159041258	0.814830883241674	3.71913726115328	1.28192232428791	2.28886785781275	5.3465569928022	7.68445142109238	5.9173872058961	-1.28933888088271	1.44988516662304	7.55483932630462	5.89954186121658	5.99313471100803	6.90777305193592	6.52431890728228	10.1537465432165	3.18526861796657	6.30515550874548	2.71441319199051	0.830180847143528	76	0	2
70	2.54052616995471	4.00493343618708	7	3.9279956284268	5.94805828226104	2.91535899218001	1.19856500430358	2.52054309641861	2.28250870536286	7	3.58683368722359	6.14531901450045	5.98249798851089	2.6629357553555	6.10345789383492	5.08003851250656	1.82857278584996	7	2.57636311198112	5.87449591418929	1.37829630234909	1.64206366251491	1.13930933671095	4.48319360600273	-0.342598688814206	3.5273332991419	2.05239587897916	2.09035989831802	4.89273530382309	5.63413624301259	8.31195505841722	1.16631146705106	8.01856066298964	7.50213272433262	8.25538479836054	0.265878923998057	1.89803916487011	-2.63271756593355	0.533495210735031	3.03762254696035	-3.08309849776812	7.48599845447381	0.113394544727478	5.07695836006069	-0.886777488193871	0.901092523580239	71.75	0	2
71	1	5.26650895877284	2.70420519672924	4.55852313356118	5.27174658176911	1.81267693017117	7	2.93626223033247	1	6.34003286073043	2.70384626854574	4.07761338330623	1.56710856346517	2.48621526085638	1.60381600734003	1	5.9479884567399	5.4155406812842	3.32512935295684	7	2.22656446143462	1	1	7.08610248008344	2.24407141332075	5.66367981649315	1.37684444762881	-1.27909792635975	4.36071117137656	-2.85212061724093	7.11054499561335	3.60606297260378	3.64681059656372	3.83537501440065	4.07333919849026	8.51982799952959	8.23661578301154	5.16670507885656	1.97100850652407	3.53182181632217	0.469946323574457	7.60403924539365	0.669971176076823	-2.82702496297441	4.65490153184072	6.6944158107757	75.5	0	2
72	3.17582865890663	1.82269814890365	5.62886914194142	1	6.81208795956766	1.23245566561362	4.74644438352625	3.5357466590312	2.67481764548548	4.16772436872257	2.12601300237553	5.82322649920925	2.56469858630557	4.14432502304309	1.65522365619847	1.41867233980026	6.37397593367866	1	5.65414797682055	1	2.3640602754591	4.05027729852136	6.00341784338454	3.55432174443184	2.37634317293689	5.96809739050978	0.27832404692625	-2.95711535268486	6.88984882116654	8.04716375904194	5.2852502193687	5.61180889847358	4.67148744421179	4.23490437821619	1.16356806583476	7.4624298682203	0.750563022601626	-3.2344886655969	6.260444625236	3.34066031028113	3.93969893272499	6.13617965476021	0.960706490560404	5.38238003613026	2.40564944077933	1.69042291137133	75.25	0	2
73	3.7441369727047	5.3924003440419	6.62395146846195	7	1.86590822494122	4.33115066615481	1.81696802658217	3.90001850776404	7	7	4.797396928686	6.11318866102948	4.48016405292661	3.83856575760978	1.33203329225618	4.43835672528848	2.94752065162879	1.47091530131997	4.22175253890907	7	1	1.67655434719295	6.31580220101841	2.21753486102877	5.36225479357976	3.29841037117793	-0.51283620600725	2.29521111509412	-0.199368893887496	8.44752916701617	-2.28710715225624	11.3963074247632	8.24777949349186	4.66748199855549	7.15135507934205	-0.307891403366847	2.92497635658001	-5.18777303290242	5.74401948978157	4.13324489489753	8.61770044470252	9.06522610410943	11.5863719485787	-2.98687507243838	6.4240267175488	1.22302629304073	76	0	2
74	1	1	5.36613887208457	6.19780771871099	2.58421369906155	1.39236401164598	3.86753603438465	5.66262863894423	5.82616679949982	3.05527739268839	1.96322128055432	6.03286459357657	6.35715087912027	3.02259885893166	5.78771456129134	7	1.51461345274439	1	7	4.19213887440323	3.34934819072161	3.4811427193327	2.59554134389485	6.02705932114754	1.75450808199887	2.25283393535121	-4.14250212969597	3.2264077208983	1.96421523176685	9.15134281492487	4.18937708182225	7.204135225503	6.77388214093024	9.84162253766085	2.97404583732887	0.389862620863351	4.79691383675985	5.21103841331332	2.0064928949279	4.57394803233695	-0.538918985027161	6.51316922227673	-1.33685414572534	-3.74764279534914	2.46518267640635	4.57894323007801	80.75	0	2
75	1.67503555318432	5.38212216493138	4.18264311717596	6.63036429736813	6.79379546574056	1.32508628441664	5.36382911726222	1.27712092636334	1.59005950788499	1.46094654348175	6.60122874389107	3.39001017573802	2.58790063639235	1.81101038052256	1.27717344621402	6.77314071695359	2.85876628793308	2.88188743504013	6.32099138490794	4.89471264772829	4.45659725179995	2.17258706362861	4.6873014140874	5.38812918845485	2.99989749492091	5.80909543085663	2.62649496017825	-0.986836982144212	2.4978740354508	6.25402647103466	4.01216116972169	1.93499657974642	4.81793223922685	10.9067223363589	-0.0892455291602703	9.06276585982108	9.95543932868064	-3.36068530842999	8.33613507461228	3.16483833679638	9.54799858482212	1.49611686865412	-2.41724647629461	5.66274302461215	-0.725778521396656	1.61971332546133	73.5	0	2
76	1.46766399695354	3.24142415002403	5.68996550118762	4.61266445908302	5.33916800168055	3.86173604609343	1.59874893819667	5.09233049771213	5.29762601449244	7	2.06544161378514	5.34669913107433	4.4323958816203	1.901204008159	6.53465947245178	6.05192375786007	3.92417553600844	1	4.57038876105725	3.29946304913055	1.57066342514696	1.87391576323043	6.01407752424213	3.86679926696883	0.380027030004533	4.37386523144558	2.49946242110137	3.03666660840387	9.2716197783804	1.24592991780849	3.54105110672847	6.09717613563025	7.57698100249966	0.870107115725857	-0.684430419571996	0.205826293802918	5.17025358373711	5.95192930527899	1.49675852956917	3.23730733354178	-6.15562402139847	0.694549703034023	8.70369118906106	5.56296556478265	3.92853018777878	4.10525530670857	90.25	0	2
77	4.06041373058465	5.28157426763809	5.402202105959	2.65494519254203	6.29229468281585	1.1299601423248	6.36442218226062	3.63572673592837	3.92406869950866	6.8570569915447	2.24046083948153	7	2.13198547360548	2.38696726078836	6.91782161140964	4.00801981711819	4.62578767579044	4.10619405148008	6.0271113718393	1.41404276159958	1	1.68409708614152	2.88439495997982	5.37655170281218	3.59070930680338	4.18060506332674	-0.0261234413622364	1.68470626406443	6.83479754932404	7.75195260596914	7.3622497930197	2.94516108373495	3.72583786249779	4.12907152989791	-1.87905036426572	0.0618246704043085	1.31773873468625	-2.54668035401493	-0.0525820717044349	2.84022882272265	-0.914199898351465	7.26633723245408	-0.245438243517266	3.77341544327543	1.37194682333852	0.180678443390663	80	0	2
78	3.87211770384399	6.63713451085718	7	6.71908171824406	3.94384155024079	4.44255388859636	3.79078694531247	7	7	6.39057198572486	3.97182131090052	6.66435946381675	4.1009385023072	3.92832223639286	2.87731851648246	4.97173832481614	4.02358544089485	1	2.34981736859087	6.4291161707454	1.18244894870493	1.68931457121963	1.18373621439334	3.61264414595501	6.17000441629057	2.94972338315253	-0.0412601483846224	2.04201835610803	1.97491729029612	8.13744872098683	5.54323696436771	6.3682420824788	13.1406300254929	1.03008544772211	3.89709804385661	2.25959443033602	8.85722849840954	-0.745569358647146	-0.968967722998924	-0.158819588030071	1.35573309889508	1.55136244658503	-5.88906987563034	-0.87010918807449	3.43311204779039	-0.589993285656264	77.75	0	2
79	1.81884198311605	1.25533169672431	2.76737477133593	2.63893165174627	3.47408554024474	3.59780669338269	1.69976626172735	4.40560023161037	2.74880677937529	6.04277015384098	2.41308566904216	7	2.53087166527622	3.16813128241042	4.19747768593272	6.88692395597066	2.75991333847955	5.36255282001058	5.06396532545229	5.39957447751959	1.16881443700371	2.24371595640545	5.74577520725015	5.73766729707537	6.15619647974229	1.62223349987015	-1.88038790677806	2.06854726693717	3.15070122815608	6.94827127081454	5.99120916403753	1.1614621961623	8.52940415920026	7.88428818564495	7.27506396243716	1.58663680604822	0.745957185640666	-2.00342391211632	6.25812718032144	7.5937626913153	9.07661193549576	6.14554778293459	-2.61842205780502	5.51632226531316	2.89791701949391	5.56571820277149	81.5	0	2
80	3.60134473302406	6.05442052295363	5.86251056970889	7	2.53377511151339	4.3468853010335	2.69146468882512	4.40152741559607	6.99473824065157	6.40148067269607	1	7	4.32186308870551	1	3.9290809107838	4.43481752960711	1	1.62998512610489	1.45461442187978	7	1.8803771792148	4.22396041619615	6.59855681854693	3.00657687007123	5.64186634915879	4.18960087143912	-0.45395938590532	3.20001674635327	3.44705199809057	9.01902589693175	-2.87951104902539	11.1682128539549	-2.83848704039741	6.18802390567892	8.04898968465634	-0.17570898020583	2.46428745320037	-4.45583838794878	4.83783342437785	3.13584589796817	-5.92108612333876	10.0053485395194	-5.10129640678855	-2.4484295853032	6.50914025635876	0.105135390004616	78.25	0	2
81	1.78682943935899	4.96187277553836	3.7355396448243	2.97228840122812	6.00432105169698	1.44198240965472	5.63451140010117	4.60207272169898	3.69886427596023	5.51569149081278	3.84518316807923	6.49416405782669	3.23258721938637	2.40320301415228	6.06691295840801	3.45507035338681	2.39217986939678	4.46927911666816	6.57759789916931	5.17337060621125	1.3338288427943	2.73754059943123	6.35779929684738	0.52908016774382	4.68463515414646	8.32336332753252	-5.23123677250178	2.8108525600497	10.618422317712	3.84503233079062	4.04702033651054	2.06534491914112	-2.9190429199937	5.54698164440228	1.69524594645835	8.22462647190127	5.95325261818935	3.04287308791568	-0.311193791654233	0.666064307151043	0.163684794853262	-0.318130680832573	0.652359848168973	4.78415888447056	1.33184075926661	11.2066228658604	77	0	2
82	2.74296297973416	1	5.07112851041338	5.62436283247863	3.02780232366049	2.19602117195306	6.34806339485025	3.17567148635145	5.33725307167793	5.0905326986108	1.32435171569661	7	1.63399689488981	7	2.29323542452278	6.80016841550526	1	5.89082523049001	4.10701812653081	2.13442990535186	4.07627487601618	1.69559755044485	4.73726786154888	4.35375766425189	0.145840515540882	4.59475444641361	0.426397554255538	1.64209339247405	9.15073057608931	10.145441997296	-2.64407403792647	1.83801658607975	2.22815862133156	1.58017008514605	2.19066660498339	7.9771887486128	4.77557533249896	9.53372512218083	10.3563959786114	1.30679791256802	-0.517279329054149	1.14313193426201	9.92976397980012	4.8117490756329	1.92442570336518	7.63628597009327	76.75	0	2
83	5.28031511174344	4.88519983494907	3.81204405407491	1.84763056679788	7	5.93985056632321	2.49627728932695	3.11008199323175	6.55804369614607	6.94345546999015	4.70208599867948	4.05266863017975	1	6.78329683181034	2.7676831097336	5.04077008749244	3.71144233773992	4.22026938275751	5.97458995644688	5.72117627857233	3.79460049231966	1.97528482807374	2.59335292238758	5.86930350108073	1.79892117005926	5.23092700062925	1.39959893977879	0.692491105784179	7.29269534479432	6.33484974577494	4.50993953549891	1.57778952388077	2.90021780885589	-1.77455176656517	4.54794269798092	-1.09179430792998	0.660135032228676	-4.25740249582881	9.54468359487306	3.05207957937289	6.24296382510264	6.88495009103919	1.63546864656821	1.62114237525969	3.78593270891861	-2.12662367975597	57.5	0	2
84	2.28211031952147	6.07560195672789	6.7440210746962	2.10547368799844	3.66009405358531	3.01187073262119	6.4761204250612	6.66458388485006	1	5.27057629731384	4.38885525063614	1.0980790007954	7	3.91766921349411	6.98095740650235	4.30860173907271	2.94735512364177	1.24391426012931	2.79437252196751	1	1.90020013776404	4.24495811640868	4.80182146690068	4.65491593756155	6.17324821361051	6.48029843364371	2.71809818439358	-0.144970777402586	7.15210219423717	5.23888255883073	-2.91271048415983	5.28324762037656	3.33622460620133	0.384619789235186	-1.99646062076222	4.06408007351424	0.350028722318938	6.32380002157337	1.75292607823495	4.37298635256697	5.79519749452928	10.0428780673543	2.8792036513084	-3.95350969753283	4.64193119752269	6.09837243253589	73.25	0	2
85	1	4.04184668958525	2.56399610119557	6.42013492429436	5.78279786200219	5.98818690230865	5.75998724023113	3.74986605037171	1.42132700268916	7	7	6.61583989707673	5.74476442504133	1.15279538911417	2.07357554933319	7	6.37830395775542	6.29776323179528	3.66036197067508	6.5789699236973	2.68788151150323	2.84075096458771	2.25759825873747	6.91875109430884	3.27165356470039	6.91797451579291	1.15248147211413	-1.61003214041641	3.45962431637727	-2.99405893135446	6.72300716308505	-7.18982691094098	3.49325569102515	3.53109534923157	3.9325248854847	6.32958263327851	0.426213689500529	2.92856482649444	5.91529604217107	3.30475912530548	0.497482229759437	7.38942329850604	2.57528126243157	5.27429042927097	-0.000225956628117974	5.57361743037164	68	0	2
86	2.15631731877296	1.3963294019721	5.82532474815997	1	5.0352785504428	3.08121998453599	1.98908914713255	5.97654861873822	1.26850990290401	1.67041336937523	3.00963609900556	1.87145961561116	1.60301231921067	1	6.90043416716802	7	2.83350557608587	3.06666754399427	3.30916272945192	3.79818955868065	3.54287933890261	1.23465593918757	2.03774153974384	4.93792504480787	6.77072128581908	0.579926381808162	-2.03884266807645	-0.959711403140993	3.36306941793975	-5.55315921582493	9.66150657787216	4.87178385119694	10.7870673949013	1.67066856135283	5.64615335275594	-0.292002386190083	2.27348344312792	4.2976789512594	3.94062801023503	7.89245949840567	4.70636487412697	6.97189439251696	-3.07125119489411	5.13494461917467	5.43166823473494	2.64004601659105	59.75	0	2
87	1	6.2534864312976	1	7	2.21430721773821	2.17180370814408	4.53970453644414	5.22785484094505	7	6.67539480855257	3.82237524881885	5.55372275690551	2.37858392741141	5.43541044596223	5.66578550027536	6.36587824397107	5.48935721686916	2.48389647296684	7	1.57936422100188	4.79288416690575	1.62515728031562	3.04347136291806	5.35089815264546	4.30123432819915	8.72661147693743	4.11829973864375	3.18888372929419	7.73528748048436	4.34843453744945	-3.42187059828608	10.9980435647242	2.7518743456572	5.02093319735888	2.80365178508162	-0.68406817234939	5.17565431526809	5.26451882936901	0.704251119525416	6.10489652569194	10.8332253875994	8.20534620390036	5.19639879656855	-2.86420666900061	3.15524542789604	1.74458201897694	70.5	0	2
88	3.3320450318838	5.87774458431867	2.98616207294562	4.76399627498777	5.54137745002362	2.75916265246283	5.10881586116734	3.73141196930439	4.64143201080658	1.4643685324775	1.41126805911429	3.07078955872761	4.5428680881966	5.09557638461973	2.59960221436758	1.47232343725481	1.56679672083921	1.52086569993947	5.93953000805828	1	1.13661676099048	1.82599180898505	1.92448685370464	1.46588187543734	2.72312544890816	4.46815140520862	-1.71491654556391	0.317766666088799	5.2472452446649	5.40202154038889	3.0522000951438	4.39934572796072	7.58039888085223	5.95933090544221	0.403298818340923	10.835473515244	2.97511146345835	7.9622190239953	-0.774050107862797	5.8930162230545	12.5909012378564	9.19433228015927	10.8372379763636	-3.61974057007538	4.58944868635062	0.638813886637062	84.25	0	2
89	1.06765136320797	3.62341251358239	6.86408460556791	5.99579866165807	5.05580836757533	2.02473664647002	6.26412853073082	4.63910620923456	6.80792254583782	4.85189287681798	4.83651374332896	1.33085298932823	3.58884214029745	5.83585048523525	2.09878594609674	4.9926545790776	1.02250767150179	2.61968527227275	6.22115831569583	5.27959590814415	4.41770167352828	4.61130416529784	1.06748259237077	3.8930057352751	0.710495470730122	2.68942899895807	2.46896850677554	2.52005212788139	8.47056209209022	7.80255621346535	5.1460348478057	12.6162079752365	-0.0142605652745991	5.36759683720625	0.355702456851106	-1.00493483618374	5.36612665909067	-6.24862942273572	4.00567323084957	4.37229259369768	-5.94049441095401	-0.11021013109015	-0.795770790086534	6.83687289226589	5.16090034465104	1.10426329088881	71	0	2
90	1	3.99988045413543	7	6.17394866076872	6.97417567923914	1.78909449494361	2.98693732660678	3.91338490015837	2.76087493934921	4.80662475702804	2.20245386080375	1	4.07888427418836	5.35536088294245	3.12016759671021	6.2344164476009	4.83390270260978	5.81519811150354	6.50786786656865	1	2.21903109865345	5.64486654134206	1.49947145367746	4.44408848368445	1.27559614073324	2.02399225780766	1.18912223473184	1.67814674897084	5.21558195084916	6.69629668554145	7.48945086272958	9.64572633859644	6.60244883585185	0.152758261495888	6.10292735604023	1.51903223397182	12.830373437177	8.28026823798157	-0.159439508716568	3.80049545181553	6.3774041286362	0.517017393621069	0.867831421884607	5.22804568274489	5.91085517345375	7.77119708677278	77.75	0	2
91	4.47261523638045	5.70353140301008	2.20820550916801	5.18788027030506	5.44644632432378	2.83313248225537	4.19241943571286	7	4.38113914212711	1	1.40513699176435	2.73510873324776	4.46449693963507	4.698149999169	3.37049243788887	1.40701994671452	2.87934028397466	1.48696281919912	1.33525524191752	1.59507270335302	3.569305202519	5.89908808383246	2.68958515877505	0.547308354378415	2.50427744067324	5.39352244523662	-2.36632709730346	-0.371500752278124	5.40687867643185	6.20516779292049	2.51078791400609	2.92057135506417	7.83561651251427	5.9524248556904	0.0325785709394378	-0.525299392534727	4.11036196812976	7.49259446849476	-0.968189942383015	4.9387037730516	11.4823009720457	-0.402078537650739	-1.74865628732447	-3.71833681378466	4.25506475055621	9.21444322518286	76.5	0	2
92	5.26152148256559	2.41254226083027	4.13100008273024	5.48104330311496	6.59155823090155	1	2.43311305557903	5.9436804763046	3.31037239706889	5.81096436337607	1.62427660879361	7	5.9438162699463	2.63913583949989	1.13294984042721	6.82777371765658	2.59392473590546	4.2452473025271	5.2900813505256	1.16693590746312	2.54630794113205	2.68055987205188	3.59495147513303	10.0067594630123	-0.832338604568678	7.02011723166556	-5.87544592644821	-3.69022589762508	2.09993145312121	2.27139734191954	9.95263224801202	-3.85585517903459	4.28415127554532	0.789420465426282	3.96863288351939	0.15081550864025	12.3178625121524	4.83741081143657	2.62016272338206	3.98902306700239	6.96868057399093	5.21413548600948	-0.210737523126384	7.05433989006059	5.40667377829692	-1.57234893619003	95.25	0	2
93	2.42163805751613	6.75954711764727	6.67015367521811	1.55146436591198	4.72039304804722	4.2109691923019	5.82034785985911	6.217832847363	3.86865154862228	3.34576022886326	4.81246373217234	1.05667003184884	6.29016170706309	4.88422258327073	1.97766180766224	3.17389797624015	1.97397826820196	4.34883980406014	5.60534264672035	2.21986975105931	2.08570641248155	5.4766114319338	1.6072176258186	3.65833767938519	6.65282874503518	7.3177744347066	2.19768738130914	-1.00247245014968	4.34544444000008	5.3663015349553	-2.48945318618719	7.22378244944097	-0.830721042568324	3.76030794814657	-2.68486328694741	1.72544903518595	-0.499331751464997	-2.81121987981262	4.65939718282976	5.65656224163939	7.01347254428124	4.51470599251555	3.09614933157458	-4.72848841189309	4.09363921702719	7.94746858276445	86	0	2
94	1.89146801872676	6.72894616392702	5.30039189252406	1.90315024637378	3.78737226571629	3.97911064557216	4.84522730997383	6.57732170699889	2.25017620336652	6.323748920023	3.4540047995477	4.38982256188246	6.75695586092314	6.71234098603491	3.40575643394802	7	4.69697118129663	2.18446414015568	5.7671173525481	1.42738312901774	6.2973500653336	1.527283154378	4.11110680106296	2.59372781007864	4.85072777144599	4.26773799959211	1.39048283826808	3.39265688442868	8.13900028879376	11.0017349568281	3.41131002460492	13.0357507660743	10.1486194847995	5.13047873831703	0.0702305678326976	1.49244118454277	6.38366141198916	-2.43874405088073	6.92181153990471	1.61659554352003	0.524075640685441	4.11204536073306	-0.372005213295661	4.61381179320695	1.86081399127091	11.3819206345076	67.75	0	2
95	3.62026432110981	1.84168747279426	4.05893326942257	1.14006622853728	4.92097812735399	3.64344711565109	5.38193276871205	5.01296126699551	3.12465468940758	6.34489421126615	1.203580411484	5.61496879458958	4.02850568379444	6.35535484168244	4.96542884643772	7	1.98094126010036	2.45134784812788	4.3821601874993	6.24952210230631	2.9037873947702	2.8962461123336	2.52367471675659	7.13205327835608	7.77023864629048	2.47363258737585	-1.77359213460473	1.6169697495376	8.8188705818988	-0.947526952462895	5.30179352401522	7.77250136993571	12.9157478080233	5.06031581722593	-0.823273177786472	7.61890477611083	7.26214093838291	4.73357740498421	1.97912500725402	3.37431367022726	8.50258856140478	12.2095065454979	-3.84780349987534	4.49998399568618	0.175324282225335	5.05627055914463	79.5	0	2
96	3.05439057714881	3.53426039155552	2.28685467092656	6.48853968412726	6.07216520082083	4.52051104460831	3.58764857524405	4.87050971827028	2.59065274747205	5.72378030070748	4.82749784813211	6.45181817177918	6.20227481640206	3.55823290389563	2.87800135162514	3.7444138870797	2.00084361322859	1	5.44185574693932	1.73637627427821	1.01927969828561	6.72349810574327	5.52426858942592	0.117793491147097	3.25757730167371	4.70675423702544	-1.81198571729207	0.348389585512059	-0.270012636618078	6.54628945171757	3.1125041332104	6.1441016193156	3.83828050171398	10.0288816171644	2.76336869881808	11.4566760129145	4.39682366167882	3.84346950782283	9.57152219329476	8.01014678965663	3.05451281664129	4.7105034061422	9.96602816109553	-1.37439373915081	6.79415654531013	5.40404610419421	68.25	0	2
97	6.08107366102382	1.42241240894149	1.18561408294488	2.11680878522919	2.78516601062798	5.91639384975749	7	5.81367630120654	4.73551038669989	5.60676013376318	1.19016286858129	1.45218551341021	3.32188801351583	6.23690916203007	1	6.43843312576489	7	1.00651982478933	4.29452435717802	3.15659407318122	2.35385812232	4.87827405455584	3.24504725296236	-0.575318420924066	0.371167784083634	2.33285428687663	-0.58977800510513	2.91665713527048	4.47805766755491	-0.284570671950516	4.7597778624772	7.26815446297116	8.19290620741971	3.81889696945034	1.72080588854667	3.73286441534908	0.513710997159943	4.66772604378841	6.55111460253368	2.02313024210185	8.13955523252451	2.23888347221622	-1.89475430863186	-4.6148839253524	2.35667534517756	8.49044517284163	84	1	2
98	2.39976600959811	5.24650706325742	2.98520082882941	2.92636058264223	6.27356327036423	1.09516393135965	4.51165634262351	6.80615408093769	6.07896903342257	1.95073113824691	1.11486771409209	6.21361426430458	2.85084031998545	6.9131012638043	2.49145072243962	5.33303792559963	1.85616498606064	2.7005596896969	2.61242608982509	5.37760694128882	2.13089105054086	3.04462890468452	1.60807445203656	3.53478619731497	5.57806982852428	5.48438491355325	2.59862963136003	6.07365009910688	4.68987795715214	0.426012980895266	5.0931254263459	6.22762669270073	13.1699790176037	2.35454733953334	9.5885878778047	3.36882611574227	1.05724885916877	8.77389426197077	8.96969156534676	4.21375891573588	-6.72339589351965	5.39418412390288	-3.27680778628781	8.52602162906193	0.572465851708945	9.54717620306772	102.75	1	2
99	6.02408092977786	1	2.54293272054813	1.46958514635492	4.47812650871168	3.06413340072588	1	1.02892965246604	3.01631861464045	6.29980619523997	4.46926253334804	6.17335278699028	6.13065216684648	5.35664630533009	1	3.18011610040182	1.78197047102769	3.12466335393524	5.37889415448095	5.00625318620937	2.28829291231055	4.5151536732177	3.3582708202741	-2.22988321539966	-0.800414238766977	3.45494110729875	0.447721948569897	1.91226100328318	8.66634355536526	7.3636546771887	4.4504547116678	1.59245374310931	2.09687620386811	5.37083648195563	3.25731719033202	-0.479721829614139	3.23287804116522	7.94720945725204	2.17222768037567	2.09897595213368	0.836472596147646	6.86926030444713	1.07390062662709	4.17132329883089	4.63941895437105	3.33485040981877	88.5	1	2
100	1.56645710852253	1.44573507586455	2.10684069537291	4.08133730477102	2.2633771471528	4.43829683241589	6.02086259148236	1.84877781431059	1	4.81639415653723	1.60626766871562	7	5.31703084821726	4.45757710881759	1.19264681236356	7	6.09706520915677	5.03166490007481	2.77431244112902	4.71590557666851	1.80328712166973	3.84500392907631	3.14471196321282	3.46561852865901	5.4558284904543	8.16410616182162	-0.230066736250403	6.33981246215583	-0.15359811389981	0.4863672545694	5.43155853276527	2.85394392766508	0.604731711464038	2.93588595492631	2.52722920707366	6.47390439088013	0.853157980390932	-6.89938417944685	7.44686093924857	1.10761970085672	-5.04673605375408	3.29903165859731	9.39835530411449	-1.2812625113948	5.03128744415647	4.12264406721485	103.25	1	2
101	1.37097503917459	6.22604154263963	1	1	5.49544393471497	2.07099262645117	2.76677921331954	4.6248113326488	4.34525835646903	7	1.45745298021843	5.06327702060098	3.0272488896028	3.93558495825224	1.65341123528041	2.32587285731445	6.37479739827057	3.53387204291175	5.35973984752774	2.23545883624341	3.40701919430845	1	1.86389074151199	3.3955323422127	6.54711942998003	5.60812296376585	-0.841021346601362	2.63319557176347	5.4328494867703	7.06644456143276	4.80061093771572	3.40032749189087	1.90096486351666	3.30040988782268	7.32403192713639	3.55599103313964	5.90137088932234	7.91934947758345	-0.839461847334133	1.23518429457737	5.81100709425228	-1.74619003366462	-2.45364219686547	2.47865754021828	-5.03992990189273	6.15007000811199	102	1	2
102	1.15942809080304	2.5801454166283	3.17226822312979	1.31213103335762	2.21415765029575	3.79093890330449	6.11226861351613	4.49133752278431	3.90107062438099	6.26823514158007	3.04290776166896	3.95347520966964	5.11336077612773	5.81875343869717	3.06294713638836	2.31066166352864	5.94532341777656	2.64467806345099	1.29115424028136	2.47461023594907	1	7	2.03419018305136	5.55192537475518	5.49373723058268	6.46800296047542	3.83783632595626	4.99350494568445	3.04346130360687	13.2021275190565	6.4519905690749	6.65993077698887	2.84949705858367	5.02319838465306	1.6786926594392	2.27537840531331	5.37986251813123	6.31303711316178	-0.92143714411074	3.53017191573192	10.3111229729725	5.05139211081516	6.72342290440622	7.12966437066306	2.29250683261072	4.96187614196782	95.75	1	2
103	6.55764100151154	1	4.89180122447542	6.35526077240334	4.00330378429415	1.24429711898391	4.68080264601018	5.14716655238385	2.26783804686393	3.400442072028	1.03966081154433	2.1575158525108	5.66282763315741	4.17201346723074	4.41146807976104	5.90943273542781	2.98326598007556	3.25570357045072	1.8411327675407	6.31156154272838	2.59514212303177	1	3.57087515881636	1.33596307546821	6.0690663824551	8.17798121035226	-1.54186294482412	-0.70603680785486	0.140175223103079	5.40376939269298	-0.824424716378799	8.96118663876769	6.5775670252668	6.48276746680995	4.06819719738716	-0.322003904624414	4.52876454591955	9.76220074878687	1.37838699521599	2.40128058713596	7.80970632969224	3.89522565719184	0.191487669678235	3.98822331675623	1.26058376932562	1.07839217246884	104.5	1	2
104	5.49652222029264	1	4.73966172585303	6.03212770471737	3.65149021378597	4.50448466416458	4.24660622649125	4.31214582960832	1	2.87858216096939	1.05438637679707	1	7	3.99054762560919	4.70623129502948	1.2356322847625	1	4.49456244379145	1.07031765964397	4.23195680636797	1.13072051273102	2.5171603465766	2.02713507446857	-0.695548224833183	7.14448835155969	7.28249727523401	-1.68881175474761	-1.82817438390565	-1.63058887840864	4.04198910587587	6.81242744730199	3.3692505653271	5.67638182111114	3.60151396853526	-0.858973785595076	3.71953915047422	-1.23017680654709	7.00386980860901	6.72980018304119	0.979500084585185	5.69181569786273	1.16458233713764	-2.15896957394556	4.17143272313782	0.679514180694263	7.40505919255295	96.25	1	2
105	1.80305273272819	1.49483114446913	4.2844516213547	1	1.84203334971719	4.00440558009795	2.35522521581925	3.68328413703958	6.47941378364667	6.1401674560794	2.1099154269806	1.02611398387616	1	4.55109184968293	4.59773611378642	1.80196296741193	5.74279844482013	1.39174334825498	5.94723514918999	3.97764542406248	1.96424762853624	5.20553263326793	7	7.55439955834778	5.03093260161673	4.47566881772935	2.11831676488302	6.3433240661708	0.462625853380906	1.04450146646363	0.139117157342871	4.78264622840739	4.98015348602733	7.30802603220565	-2.724748128896	6.60564314262497	1.98198395136343	-4.09607742745395	6.62099420417566	4.63068725366865	-3.28823869291631	9.51367873309317	-1.65932263022182	3.91963526423848	5.56163170322499	8.06083359066591	87	1	2
106	5.70159175153273	1.54319708824519	4.09436649524755	6.17191787912128	2.35275904717768	1.19017235040619	4.56392759851653	2.77768171590969	3.84046789126539	5.55182410013872	3.24081259755241	2.15480995636125	2.3477622655556	3.22776813957023	6.46780167933299	4.29951371629638	4.85234566268451	2.39578651631726	4.99126158951363	1.89311303541305	4.45271025349686	1.80109846299562	1	-0.688686283680232	5.69493553816381	7.02008208972844	-0.0369771574514858	-3.72417568591743	6.82338707459993	8.42209189720667	6.31158357383375	3.09252215391478	4.6640802996086	2.70302655047765	0.523040716052652	0.264535476392055	-0.0270657262553589	-2.07191392114531	-0.297304967798624	2.22806504512917	6.5773519480755	8.47085521790144	-0.314021946346038	-1.48528068994187	1.73704754218473	5.05928067048742	84.75	1	2
107	1.81981855635309	2.64754531960312	1.50950679632143	2.76499653455803	4.42335384210153	4.86079427649935	4.38750906336056	1	6.64894292999187	1.54058137506369	6.08450815901918	6.59618970105925	1	6.53841480226362	3.02697008754502	1.27259255057881	3.45395193319872	1.31396116030447	5.38668045315072	2.14078079000648	2.9863414583967	1.95254411676316	1.85202277376902	1.59521619771278	1.36741425032003	7.48829837471128	-0.178837892113795	7.14187192519083	5.80387880684328	7.86097607861727	2.74659777343931	6.73057291929079	0.145620281969554	6.26038956797601	2.56041966502923	-0.709024693607186	-0.367767859495605	-3.56922039549319	8.31143236075983	5.59884204921329	-1.0220417646359	4.63689920902018	-0.504023425268082	7.00342803501419	3.48182477623145	1.08009888957759	97.5	1	2
108	2.22842679792239	2.12180179802683	4.82669659313623	2.95279601121269	1	4.64193436574979	3.59150477590109	1.52064879066739	3.82563167921782	5.92265421153124	4.93036316142313	7	2.69161665971917	3.80100620672519	4.24469607393783	1	1	3.08741718754077	1.67907295334029	6.88573491311456	1.32222699100503	4.46036663070569	5.28821060296996	8.9210026694945	5.84487592746443	4.74533740101891	5.10496559983899	6.17417674901019	2.38489465887572	8.14962527768904	3.48867676634516	11.6321765073529	-2.76581495985332	4.90368701374457	8.44376627139232	7.89232256902052	3.1805014855828	-5.11669644855094	5.5743943943996	4.79979890304069	-6.45079930477804	2.5784127063419	11.1992861111796	-3.03858834836744	6.42282867074106	0.321772431479496	83.25	1	2
109	4.89166415510357	6.31843467599151	4.45527207423585	1	7	3.38707408704079	5.39192150991793	6.04472486491286	5.52421998433722	4.55887817841438	5.4680847139482	3.55603090450774	6.30845313224553	1.15466415256643	5.56327861219615	1	3.52669477411882	2.11287482453318	7	4.26369283243529	4.23817341998646	1	2.40349831926845	3.93140445819415	1.07492995672598	5.92065648708702	2.03654799058186	8.12219783903204	4.71315772197489	4.21789172018619	-3.99535852542678	-1.22209415648299	-3.17153240370206	7.84613159215822	2.06970088630132	1.36081641946148	3.93925052897983	6.0949979945733	-0.307762910510719	6.56557042226772	9.08178068499725	-2.57403786807275	7.00236826907453	0.572976981556215	6.49338226088056	6.10162613266642	92	1	2
110	5.62629087400141	1.77974573693279	5.16166545932236	6.81326064441698	3.34800812620568	1.33590643474986	6.37273106909621	2.42042982459733	4.10880281302514	5.1668012239791	1.03339643131412	6.75145071944773	2.64820679976308	1.72451625132398	6.43444554078152	4.90197820268001	6.49411351319831	3.52453500882001	4.77907596151027	2.09228431913403	1.94109276432152	1	3.10622009108117	0.380708481415618	5.24494545934511	6.65629229710965	1.26807325491019	-3.68138995698391	7.91617545518266	2.33677543713595	5.19557659473583	5.36461934296607	3.54069825147098	4.41793536341548	-1.91957212136336	-0.289571266323872	8.10060249462692	-4.89081413435369	-0.0878092831838645	5.93757357771536	6.63502015788804	9.11587572750257	-0.244465872182728	4.08445773061027	2.39951550647281	5.65040098829737	89.75	1	2
111	4.16286194297751	3.61716945564719	3.5912433932717	1	7	1	4.19909473261103	1.53990210744311	3.91039486665039	2.90109382560112	4.87106577248242	2.94021857328482	3.58439831520378	5.98194501097586	6.339751525837	6.07610780678618	2.01129532072792	1	5.66720959574266	2.70490314173978	5.25988984996144	1	4.99527602644822	2.32486297561941	1.81799507435407	5.44486168537002	4.15602524209478	7.35798157478556	-1.85753299851252	6.31351946954216	6.76197278766757	11.0055923366307	4.87316776975983	5.06238118336753	3.95258239186515	-1.37876011105726	9.09208810032963	0.916222554497525	12.4056627687031	1.42288399554836	-5.18820142674834	1.71168265663306	-2.16430030208968	-1.99522637417302	1.06328696698145	0.594376606896329	97.5	1	2
112	7	1	2.16987692756561	1	5.05162896764425	4.28739574479854	3.0193736917025	1.69810146958881	3.57922740395139	6.03708121917105	1.29373188524307	1	2.85702682864467	2.34258092386825	2.54986594522275	3.99580050461317	4.51151023152752	1	5.93673715881851	2.22924178364981	1.97859657386306	3.22342217088782	1	1.4133578567416	-0.424851583406326	5.80908454634753	-0.966326173923328	3.52839942184576	5.9238637844703	8.50884716201134	6.63316363505454	7.63825328125826	-2.86666414568592	-1.5890084236885	2.77481514894105	0.306036930773667	-1.83691852420168	-0.987832611414352	-0.230564511491307	6.03887066394857	8.56672108585682	2.40003827992933	-0.431121967846192	1.70170796540497	3.31408729115864	-0.000292608373425818	107.25	1	2
113	5.27864916042164	1	1	4.08199473253287	4.38160098926103	1.318854782276	7	7	2.45245323911189	4.39791822885159	1.89563465578624	6.47724719494377	2.60155740225108	5.21017312203065	3.48713304778161	6.03047815852914	2.73072361671265	3.84415475844234	3.26109254882043	4.14000592113847	1.036354477049	2.13235940325287	3.09356906873159	0.183227143040484	-1.47281329248292	4.30312479830898	1.5109418254657	4.68799092492501	-0.86169112666878	0.812287317845979	3.50967269044271	4.66760346213424	2.55165771404879	2.77400723025246	1.2939737941416	2.6923644026052	8.20824159369653	7.98951147433254	0.572729109120668	0.0887275640827339	0.21173938946781	10.3102735867292	1.57624113500006	5.50418038845546	2.62989923105482	7.56430530519924	87	1	2
114	3.84638058478685	1.15436235085763	6.1458547212321	5.74247991047587	3.56750243459844	2.43782254156068	1.92568901795206	6.51212910415772	3.96739102509085	4.9454779098501	5.35230609381741	1.76118725386917	6.45703634816101	3.67802639610306	5.55054790785278	1.92709963996272	5.24392964118419	1.20561082246073	5.58531450932243	6.97794398391872	1	6.20257968199202	1.88645940767588	3.73320514512887	3.32955153266448	6.36326805789657	4.06592642530311	6.41351160635204	0.484833929794009	6.68014114176488	6.94248180864258	4.29367765562085	0.0534913950587141	2.62592191844532	-0.0315637823470674	3.79208591389518	11.8131305913977	5.6430914572064	6.6675612065634	3.95279709313809	-6.98719039275355	0.427759747443619	-1.60363107970444	1.37944873512006	-1.65664839852885	8.91442764760668	107.75	1	2
115	5.7338959217685	1.83435552665489	2.99399545078144	1.49808150951712	5.89413560243786	1.56458843745141	6.18819299535763	6.40626603265319	3.85568652922002	6.92225501583341	4.00931475127991	6.8611044694666	7	1.13932978350021	7	7	2.09585538420956	1.24625525033282	5.90394089559179	2.48610937510505	1.89696271091249	5.79497938971635	3.59460667924864	-0.947652607237646	-0.557762409276303	1.41631375638054	-0.898611060609716	5.22596026999376	6.07961522492291	4.89653493745462	7.96195793493663	-3.19186491071029	-2.40204877693926	5.05557872308535	3.0617578781475	2.75106553639593	4.0394285052296	4.48230303433998	1.60786729995158	3.12984859124645	-0.0617159842772864	6.06840477034435	-4.20615189279184	2.02495928908072	6.42321455696266	5.74458171787083	95.5	1	2
116	5.09058457599813	1.0658321583443	6.42449341461653	5.63606461985028	3.81107421182065	3.66824830584565	4.19006306636171	3.61370628084213	7	5.99255989295244	1.0715709372798	7	6.41677612883485	2.71659097980373	5.73531458592795	3.56058918176781	2.18556577084244	4.74657538204277	6.19397532509866	5.47766432415992	5.63248736411676	5.47219178340422	7	0.690669061750834	6.16053194040747	7.43890381176135	-1.43113525444917	-1.34182771197418	9.68237674191226	0.354680391587781	7.56889602729117	2.71660456970291	8.05956108398552	6.21215562359744	10.7202210414227	2.40105349752227	6.70906283369983	9.99165963425754	11.6764516660462	0.469000941450788	-5.79138493074749	-0.630426414790203	-3.18801797847221	2.75836715065012	3.65158851646111	5.02394448322415	88.25	1	2
117	5.11549681748691	1.58843430124266	3.60005751551404	5.0296738793347	4.77421190334816	4.05186058909279	3.79887520560168	4.36332045884012	1.28416822298964	3.02080908048031	1.38253381612223	1.51673948741446	2.82051491828589	2.71065100493529	2.62496622933616	2.25865629886254	1	3.06323815976098	1	2.77736534346107	1.41327272093005	6.51594608589997	4.43716297301323	-0.0783950670724243	5.91660714449357	7.99798286990991	-2.14603052125365	-1.19120246536373	-0.361174655076825	4.66092113445298	-1.54641332550222	2.82923635416087	5.09968460978858	5.96609236862991	2.56611443475357	2.90672849415328	2.55873278959628	6.92018293873524	6.31058026972613	3.89408150794618	6.21291122663194	0.321118672532993	-1.99248991047782	4.47461615330253	0.812999441864294	15.6999196276267	92	1	2
118	6.01790515737358	1.61268559817038	5.53955371050133	6.21557809943904	4.79042193033927	1.39983012708586	3.22607920668949	3.03781716496175	1.0949541151639	6.26341270067143	1	1.24590738042937	2.21872856297225	3.60692287887212	4.70983456972855	2.3609635487645	3.34883709457016	5.63442470264787	1.80723113145734	5.25069704043341	1.39825453895511	1.59324176017799	4.42188470650741	0.968700740637696	4.95143342375201	7.43552942429955	-0.651810770269021	-0.375684122538142	8.38891417400704	5.31071215655547	-1.17608469712054	-1.87158043892814	5.84085588379746	5.21401903713274	-1.24862330253753	-1.29916174605172	3.80727664205862	3.24696035302278	1.23408463139098	2.57786877505582	0.581440981959662	4.17701532242805	-0.123688178956613	4.34598867199776	1.32129056898066	1.31419264552528	79.75	1	2
119	2.64329190429721	5.83769234356164	4.27271869478818	4.4565814448004	5.45986478458539	1.54194100038471	4.65938090394001	1.26008167526139	3.22584911477705	4.9998661651993	1.55422453897533	1.79850860025993	1.67022709877738	3.86344256619713	5.27096513319304	1.78911603349378	3.36345066168414	2.76456411353457	2.60735127648157	4.67577389845654	1.94175543509336	6.08151069778196	4.85282507728628	6.12044360072089	1.50485991185089	3.31036899809111	1.88830184515689	6.27119932237769	-0.0103359569126943	8.96586336948746	2.69562818242241	7.60494749733362	3.76695618067293	3.47190731573456	0.0506361618998425	-3.41682734254289	2.46056578192464	-1.12172571756145	5.04394648746724	2.75090549283036	8.93873647624974	1.95331259608902	1.26930472274144	4.82423091046555	1.50343249733338	3.18032727399862	105.5	1	2
120	5.82695269294956	2.63486242951833	2.01140488697882	1.36046744656294	4.64170652540379	5.58703795456262	3.96177131266356	1.14598662231367	3.78934038482627	6.59922914847539	4.26837393103311	6.32135454141248	3.14169033758992	4.2861751221484	3.66359813698295	5.82910841141822	2.87793316024709	1.51194318916825	2.31929846945106	1.9543944423603	3.56860375991857	2.98084509590096	3.41729160895913	-2.67708160811342	-1.18346168776353	4.53635552637865	0.440609939022264	3.71201743915423	4.82194068072727	7.92948025887117	4.5599893767935	7.42718513717733	1.61586460888618	1.92118623873595	0.763763406253812	2.4635452063856	5.19349365289297	-0.83345997203554	-1.33836893597184	7.4028173094356	-0.689665046586156	2.85641668824872	3.55460635862623	7.4077311536518	2.15622759723686	5.83404646382416	95.25	1	2
121	5.36801260942936	5.98103956759546	4.9226416059091	1	6.24386731842891	2.68336978207693	2.20389639783114	4.7035765627244	2.28362098443229	1.0913725021943	5.03669444389483	3.03188630219172	5.45963860930734	5.85196966914281	5.34924366908842	1.13243366411939	3.74219158412459	2.8838939871985	6.74411887569751	4.502222911391	3.21174157990913	1	1.68254302623868	3.32950905601337	0.584952466141536	5.9276660160905	0.729159151575866	6.99948464639539	4.96350338446462	-0.95908335174912	6.36773187645531	-0.609365483474061	2.97987946273866	4.25155651493782	-1.04881684183723	0.541650101616023	3.45076562474056	-2.26653443462053	-0.403425905854336	6.72963311372634	7.17859915284146	4.270001695094	8.07533333245994	5.05344990247258	5.44059688937866	5.54852104992187	85	1	2
122	1.70373153380079	5.72442045418127	3.45852012240539	4.29699955105683	4.57694825139339	1.06215120384964	3.9485392812973	1.58069632752821	1	4.62953408783537	1	2.11665304343871	1.00932861966952	4.75723481827863	4.17077158732843	5.8197813533362	3.31051174892302	3.57130863458671	1.8949770769516	5.59046181118213	2.22382800881197	6.01574382862146	2.42602393382038	6.40881032340161	1.15243660655298	2.91140582239242	0.334660625638103	6.57886844096468	3.58029584945232	8.44707639479262	4.27623149039355	-3.73594470881179	1.0224943838425	3.23286014195068	1.16375198148241	-3.09958270032352	2.32279224088934	-0.96282625031527	5.82491894661239	-0.0220188663559208	6.10751213931392	2.18846202976291	-2.60246534039498	2.95733016818048	1.72860591178942	1.58621692048777	97.75	1	2
123	4.37546597574693	1.54082387861252	2.12465727138993	2.67002755846997	5.21560213433043	5.52836248052864	4.5844614929011	4.16923225825124	4.68771652586385	4.88390072813348	7	2.28969896661061	5.88886946240474	3.68199952316824	1.67712181908165	6.69064141276384	1.71222793915298	2.4714861466993	6.41717825528306	5.02959467334894	6.37083720717249	2.73277850942944	3.00931946075444	-0.939242107344663	1.15117283761383	3.90404928270158	-1.42381410094677	3.00113219837007	2.43153920286286	7.59597192485418	7.40744433898728	4.01193717568568	6.92276274490042	8.15011593323544	7.84251066444306	1.27437572673305	1.65000340433417	-1.56425633728067	10.5447225024846	4.71233552604571	10.3877151659476	8.81254301387156	2.97369769032806	7.8066728339309	3.19151208621887	-0.542350200824423	94.5	1	2
124	6.01882592033293	1.01273669661254	1.75756707819481	1	5.81532053903483	4.84342881781148	4.2137753845803	2.32731188954763	2.49537592681799	5.31815134070917	1.8808236159005	1.27880469296983	2.26868730122371	3.10071258983683	2.10785318011616	1	4.55999905423969	1.28330916348089	6.26780152307	3.45495490318407	2.49983709074199	2.07755821528835	1.48286257849025	2.02972552870136	-0.216482313295108	4.88927690625959	-0.869286074634101	2.95347346262185	3.68534300814074	2.24503554493154	7.06701556547707	8.37196512422475	5.00790388262124	10.3708607792196	2.42860953210069	9.17690351495787	-1.60314734083238	-0.885341865735824	-0.0688205210910413	6.3577157630531	8.49577820370311	2.11983094592259	8.67824137978327	2.48580462250635	-1.53968530265808	5.12706864226764	91.25	1	2
125	3.8497108497248	2.48571524139096	1.05963995977853	4.10144827207694	3.54530762198258	5.02740906840303	2.57104288976822	6.35142959531108	1	5.87346373061948	4.77674077414602	3.89240964679975	1	1.43244449259675	2.96884133178145	5.04865394192871	6.03245556978736	1.38157301911729	4.77964977291053	5.07348311457479	2.26955481961002	2.67442294374628	6.22383079502279	0.608710531039789	3.32959659443768	9.77278330655814	0.862989921453112	4.84556954925161	4.40636358048086	-0.576906924028271	10.7922101439373	3.97001574302554	4.86920362395323	-1.74392744806454	-0.196333495964659	1.48256925148418	0.999629297300254	-0.294058718930522	9.75711106007605	4.27370288870362	0.0861622451680408	1.96947654954604	-0.353241774030832	4.16279752028677	0.761974210628875	-1.98730212461228	78	1	2
126	1.63929917921019	6.26746137148777	1.89048154563953	1.73057999189387	5.36690249161256	4.93767036139728	2.50149136205515	3.16831421248936	4.53515167369968	6.52502830592845	1.80433871345021	3.27105104940824	4.54769308382117	4.68304488562382	7	2.83691856013245	5.27377244697904	1	6.89605004487211	4.34933055714357	3.61779513276928	1.08393775638686	2.33698870870762	3.19730399303358	6.59519513836743	4.89704161818868	-0.0974269761484114	4.21408130700562	1.65108109704738	8.64215674990264	6.66202476637926	6.618488081409	-3.95645959022389	6.51081213162644	-1.30840657200583	-1.09576366028782	8.40445733948974	5.91154257377937	-0.584326075073666	1.43113004439305	-1.35054285966082	8.66016320571667	1.03035442221424	7.34603886629214	-3.76652189055436	8.33632634784541	79.75	1	2
127	6.23545904195342	1.69420614413777	2.65764713346204	1.61292455255251	1	5.3039335565717	5.55568022304701	6.20414254485636	6.29940984660962	7	3.90220106069959	7	4.04500814764854	4.31030405514269	2.55607478362924	6.00213620705898	3.3428540025148	1	2.59921241551751	6.21704811296861	2.25529035119511	1	4.91180543495182	0.341233967338531	2.19960811045816	2.12216570456971	-1.38778037581128	4.1391524622719	7.90361822682076	7.34016095664167	-3.54378840469978	3.32338592927255	1.75747080187631	5.68118230554162	-1.08142348932974	11.3082200270539	5.54273654014417	-1.2913626122006	12.1333014074203	-0.369693180825206	7.18979676168491	-1.44461511835934	4.88751737245079	2.01303258441256	6.78366455211256	14.3680084954771	105.5	1	2
128	1	5.05280220890006	3.28304433054214	4.3063587181418	6.19106144610415	4.71196361649312	3.06474582560919	6.11357191390348	4.27978345512669	3.33757079205902	3.4410237609568	2.97323086731258	2.70816845283178	6.07131066983507	5.03425262360728	6.60201269947204	1.82513861059055	1.49574669505917	5.21521967849737	5.88548303765271	4.18438827812143	3.27522707341962	4.69423646402077	4.2386173152737	3.82817508015717	6.49955539807334	2.68173701349677	3.93165458865217	-4.53198507355507	-0.411392736472228	5.45997475966044	2.57488582221426	2.44168465761168	-1.3922671013938	0.523167141328227	-0.45928477554999	1.65533535989467	5.60056380621126	7.22173305527912	-0.0907500743928967	-1.37399400649684	3.62585929529608	-0.962382402691472	-0.702473006945259	2.37872851757951	2.62457852693266	94.25	1	2
129	6.34453625221684	2.15823576938185	2.81285531411825	2.40596901294722	6.01911450407097	1	6.9956254994515	6.55907906624344	1.78080480453345	5.76558857546982	4.21462655083218	1.39029967099662	7	3.91580661344355	5.72749498224365	4.94763627411641	3.1292497485255	1.2060864587142	6.29691796416811	5.47088249241918	2.02405312578973	5.18626794767084	2.75614778298886	-0.784453860365492	-0.236233479411213	2.31371833214206	0.664279929321168	5.05992132808409	7.70244883679468	5.10867861275278	7.87656950231416	-3.32373140546491	5.29816056382446	5.68125764178968	3.15992335577827	2.71071166145832	0.00218950763215564	-1.26563450460201	1.88244147491235	2.53832163385788	7.43517256388498	5.79600967541683	-4.36943510388272	1.40496435034029	5.30768123594869	7.08567657680305	59	1	2
130	6.22227071444877	2.81719857425551	2.49236075963468	1.83644730227454	5.00203821440707	1.46368012985137	4.993660907431	6.66560202583879	4.40007352352602	6.95917137115763	2.36737855106943	3.52546145360882	6.74417301337307	5.26973094450167	5.35737216508528	7	3.64234317198132	2.92019809628299	2.68785578312553	6.35575379374429	2.42811923416658	1	5.04571165308471	1.57319103710058	0.070845715294954	4.26422468414821	-1.55559815234512	3.85847098345417	6.08041616888551	-5.68196323051358	7.91692939327239	4.57929290798863	2.79506079034643	3.15986434688266	0.920253644978448	6.47658150358005	6.61148861555771	7.24103609854301	6.0653659041206	0.953381775648692	-0.631774867457018	6.84959600084049	-0.914613685124993	4.42844272278546	2.69250004402168	0.347039739740614	83.75	1	2
131	6.22623654916013	1.34728653984475	4.9858057616526	6.36064968066302	4.11221909236304	1	4.01922026530891	3.69652923677517	1	2.43960201266466	5.68780771563574	1.90874214249648	5.83414471716265	3.02607026423266	5.26786915316422	2.25542470259523	2.56411381777398	5.43018815193247	6.01909718774884	4.59296595356666	1	1	5.86124953092538	0.145476475875407	5.91794733710395	7.90119727580065	-1.69972991423466	0.172628135148145	0.315132838361026	4.97760642070523	4.0434319166731	8.91916332024959	6.36801693983355	-0.214577030541251	3.58073194670562	-0.658193218942433	3.62241961430941	11.0287187823553	3.46903621266574	2.03487159869882	1.13053838535105	3.22927848981174	-1.21611603149146	4.53915962009486	1.15133949007195	0.362229026690103	95.5	1	2
132	3.96379892672124	1.86223671003526	1.31330562431001	1.3359485632801	5.29198260302928	1.5960838541455	3.06154181635493	3.91677826653846	2.87540062857061	5.14757384119233	6.973311881928	1	3.39206274042679	4.73730849670515	2.94507408459267	3.79379495104257	2.31624269295939	6.2574290586692	3.44600853102934	3.34488283840687	1.11894347317132	1.44629688607783	1	-0.616336369178406	-0.755553788130229	3.99847261232473	-0.973382197902572	4.60978685915475	4.80123417854488	6.27091916692171	5.83898317077859	9.30460732812443	2.22691309312669	0.269168790487419	6.51963880546248	3.999179141037	4.90029784196438	9.40280628337833	1.80217532100094	3.74942190554132	6.05733463405836	-1.70922712973685	0.534492568156424	4.29457042220263	6.09396537435596	7.75629478123367	85.25	1	2
133	5.5689188735669	1.11519778642894	2.73924574132652	1	5.57316692391569	5.75643385791126	7	6.23034300829987	6.70209521697637	2.02851226540077	1.78580777771087	5.48332482862769	3.3016266082576	2.71089127694791	1	2.94844295380678	2.02004124888559	2.53979682133403	6.54605034379449	6.8681486362912	3.10009152749639	1.66873446445028	1.31757791700417	-0.370402451256327	-4.32761532465333	4.69210448958906	0.456840901883997	3.87682584656486	3.15873866085459	3.57410759155141	5.20283945185962	9.6077873003644	11.7410299802587	5.07992834530659	-0.038632587820059	-0.0110289562411682	8.1187502591458	6.73510140754076	4.39630136156222	2.43841914850028	6.45872163645594	1.10635435694763	-0.617588986075679	-5.40668940693762	5.14313877076253	1.32483313667893	76	1	2
134	1.63592029469654	3.54481946385813	1.33618370449147	1.26697776696147	4.20166216697148	1.0130016075996	2.33361463756981	5.70143292239589	4.6864111417667	4.27400080731175	2.55489333435845	6.3501059527568	4.65845758664471	4.332896831123	2.88615842053042	5.85657795893384	4.08475626495961	1.08331530054617	2.99792587683062	1.72963449016133	2.94547280723305	1	6.88722111914549	1.77228783811272	-0.443623728746897	8.4242915530515	1.71399051647005	7.97573833990822	8.80781389110143	3.65114780628073	1.86158839629833	4.28489119506269	-3.01861379422441	7.52438081645197	0.0759946641760437	5.42011026470379	6.98800380937746	8.32915721838882	1.56440962302912	5.38911532811065	6.55859450472416	-3.47764551875898	-1.26800635740886	8.49836612956597	3.80253075559116	2.2611130146538	87.75	1	2
135	6.25918211573861	5.29586038688849	2.36390722220802	2.5406950485662	5.8471935787714	5.22169724341165	4.08706362316718	6.64760506444057	6.10510117635517	2.86885576167418	3.15235213794263	5.8423500068156	4.55225601062119	4.31449773455745	1.95889818820695	3.44195841171394	4.20908871711841	3.07510981065623	4.43349456625894	6.15311503698332	1	4.17953221930959	1.15432982642944	4.59536787605553	2.76697792218201	6.35658145932746	2.72431276702427	6.41451088549262	3.69326270177023	7.10258496740367	5.68621441355427	6.46534214361142	12.1072532849063	2.04973612842384	2.12613366211988	3.10178677624204	8.12834302993051	-0.701560028869006	-1.16039596492318	2.16032611781526	2.10847433031794	3.25952088766042	-5.52858584791476	2.36883235910307	2.7514144008571	-0.545683931654395	82.5	1	2
136	1.54991454105305	5.47054869838301	3.62812880702654	4.88741109882234	5.989948740306	5.68272996989877	5.01952004665046	1.50111746597687	2.51696836766489	7	3.69269618822479	2.87355634897654	2.6413364945498	1.52038524322007	3.10632019713707	7	1.32050352945876	1	5.86607969652393	3.66674465342451	2.8233755690533	2.65198199471877	5.10634730134028	3.96466630339619	5.27942711977237	5.82574743779296	2.62623852876086	4.18614615622728	-4.66745936055541	-1.23965565528791	5.19110829646284	2.82422440113701	-0.287346198985493	4.29575672631255	5.66706136763056	-0.956969263860909	2.57380325607649	4.42132669899598	6.1716053599838	3.69363854634615	-1.2273107229007	3.64317456055351	-1.21553790628001	4.60323367815636	4.93569263477007	1.99913291811316	78.25	1	2
137	1	5.86984763034142	3.38978164766198	3.49885050122937	6.2539048725985	6.14750517288233	1.77396229712835	4.5306992276118	3.78654311154794	6.58681641528062	4.59608108597235	1.83947885469197	4.49295462479687	2.60885443019753	4.74048522568287	1	1.78594540734614	1.58071742996427	4.83859662555646	3.65998441627129	3.69642843168595	1.03184307501792	1	5.16588254465765	1.75862541577187	2.8193548028379	0.143500184118101	5.68586123187584	3.90832928672578	5.92881022750692	1.64886096783039	7.71522826525056	8.28314871745246	8.71800142579691	-1.59878341080198	-0.117203849605557	6.4476713501829	5.63582427625326	3.10674281616523	2.43968867495916	3.76587349697429	9.54569913247245	-3.68698104190928	-4.35362953396509	-0.621489640626201	6.82904777139536	91	1	2
138	6.29492577825818	1.41165479281273	1.58343238474117	1.78427747882832	4.32811197190237	1.52285241402598	1	6.09987196195385	6.05573309264853	4.51915628431462	1.07784363785203	1.81107759371353	3.24781445289239	2.63724854901605	3.93510092716513	4.90201683166939	1.21052661072459	1.48699910463278	5.768517257578	1.59427235221812	1.34875638325799	5.33550215689295	3.35362826717598	1.9910607443984	0.0420544104426175	4.55178797537902	-0.53702463204989	3.64417191861996	1.49713858491864	8.48899072005652	1.96429986510493	5.00270133074595	3.52560849100728	4.89775258257682	2.02126850571177	6.91703075113075	9.30800426605896	3.15286132518811	13.2226833148639	1.7869052466397	10.8163957408567	2.90055246827206	1.9836476977491	-4.39009151558642	-2.29540297676455	11.352587652912	90.75	1	2
139	1.45090642450596	3.28164945327335	1.46454801762738	1.03748207823903	4.6222806076777	3.75976986775058	1.80770348303358	1.71356318631932	2.60118167136947	3.90681760509119	1.34556684123835	6.33857591760681	1.51235833148705	5.67622110905122	4.23578069390885	6.00356534265412	3.82727771735065	2.20383297934507	1.41087593675616	1.47458543602219	2.42076074431897	3.6228904553085	4.28535759532603	0.489536604346617	-2.0995479143453	8.06676558193698	0.859196903647759	7.96166551938868	0.760222377684541	10.7136165984668	2.5418543991559	4.30437571659407	0.714075056892126	7.0193822385641	-1.94393054088487	5.96370394932358	7.44906515225218	9.14253976371064	1.63468621948075	5.42245283452165	5.69458379285482	-4.04717307805038	-1.04111615572099	8.0345422875269	3.86842917059094	0.807693504698771	95.5	1	2
140	2.61925198045538	1.50639832329398	5.17159242881215	6.18058190702611	3.96187299270622	2.21777840396574	2.96780141175909	7	3.52085237413705	6.08315527771024	5.03869539367083	6.76941641576357	3.46522917346855	6.69501571997415	6.27252611218309	2.90026095191729	4.52398388787796	1	6.26281076915306	6.62708542675472	1.31982540764186	7	1.33303604144388	4.02734936734989	2.21320915444867	5.903254700634	3.87923854412251	6.53206967185878	0.608318527602947	6.75184888056559	4.35808517418288	8.89207927066732	6.34313255056614	2.32373402894856	-1.14207791228869	3.90098825716538	11.7138119954699	6.00037598092626	0.829871118871479	3.61271518964302	-6.70846777939051	3.65700713175347	0.0119433242057507	0.993691140175318	-0.0779084281301454	8.21494126623043	84.25	1	2
141	5.86783605083174	1	2.01367807522365	2.09592730104144	6.56119934858454	1.42932034866955	6.64907220164029	4.7910315876565	4.13947508280834	5.91007079428353	5.97433908747857	6.05334758383881	5.61240618953059	2.57149853172158	5.87935723889543	6.83094339984757	2.49330200288845	3.61888462132632	5.07896463827915	4.83053734511987	3.46735421404134	2.58601057707855	3.11233192652535	-0.988173162647223	-1.02688041688342	2.52281316072172	-1.45087226340124	4.03060039893266	5.13424749617164	1.56501870384002	7.01603461420591	-3.37959450055484	3.3400347613913	1.20920562069664	2.73352503479626	-0.837212800699227	2.04180354037692	7.58456066700944	2.9174365300701	4.3248928025587	10.1735486637135	0.303417416728858	-0.46622140863958	1.86266571126231	2.09291135084814	0.173427873101291	77	1	2
142	1.63374912717148	2.89604170251032	4.28156157105544	2.00376889293823	1.66571613549414	5.83815536142252	6.12673808631452	4.60436291158816	3.71052258912347	5.55508803576007	1.43980031410052	1	7	1.82274290757488	2.29705222223707	4.50682420311065	3.13930889809425	1	2.38027815567186	4.72485020203296	1	3.71684625072988	5.87286823155148	4.30838963549448	3.64203635596437	6.04900885033889	3.65712752183908	6.09630324216894	2.42383594108414	5.00349363966468	5.98671714156768	3.19185064787012	6.9616301911973	1.827963140055	1.03601051552747	-2.18844299832978	1.06930601951284	-0.910814570558253	4.26336043949813	5.28409963047683	6.96610973924725	3.6434654779921	-0.228692856822869	-1.37922550836926	5.36152168545755	9.6238859052725	84.75	1	2
143	3.49353495182641	3.38831942274351	3.74408606217551	1.02115728240275	7	1.82909901533395	3.86795077854481	2.76708482440894	4.72699902426707	4.34026499340804	3.59888096931844	2.4472647672106	3.23618019462171	5.28354376959692	6.8313371345037	6.39711944671068	6.76081286319548	1.74347956228174	5.76983880219057	2.63815916823483	4.13117783709864	1	6.92601995349465	2.23607136251768	2.66391626503083	6.39584653818271	3.14506145037402	8.48909330810783	-0.459488964060187	5.97817799860192	7.17504867071781	11.9660166637729	1.41963612694583	5.49550365354966	3.98965286567383	-0.023841352227885	8.70365476913266	0.120259940556168	12.2748880311797	1.75329671697527	-5.07171078490499	1.67901194017134	-2.34724581117953	5.84550004552838	1.48838390379483	1.03949949282044	81.5	1	2
144	6.97483576761372	2.91217895295952	1.7762871473968	1.77730012427109	5.93426639605727	3.05677733718215	1.75035019036836	1	1	3.00367711325778	1.29119085567107	7	5.98912158016244	5.55517472805792	5.02468596956751	4.16090154987547	3.89092109265889	5.44125768188017	6.46905779935197	1	1.58162418427232	1.26325085000418	4.28458905016281	2.53277499317326	-1.99151956264417	2.97065612774129	-0.281495627416269	2.02015874952794	0.368993262166959	2.27558118289816	4.84324782481602	4.70349289295109	8.26379135035869	2.30498316989883	3.59597024661195	2.16198786834453	3.50134025931878	5.96996995865184	-1.58914084775483	6.44755798106537	5.39713247710504	8.87827359001439	9.18895533954291	-2.73778629985692	-1.8878360801731	7.19201304251922	88.25	1	2
145	6.36255968002807	2.12331899674514	4.17893137586108	2.6011877733136	1.15316668308491	3.66246977871588	2.17601480079094	5.53829658647208	6.55295241362268	6.4995042183115	3.20931581144092	5.82180948942167	5.36623293477915	5.5384693769586	4.97609282956452	5.11892658593279	4.45093854105713	1.61941322222346	2.02334502113606	2.10674976166108	4.50863933586721	1	6.16640072504582	1.05722495353235	3.54463125262656	1.25456358434057	-0.208255496377628	4.12880145287157	7.21511567382753	8.57509672601263	8.5183690603272	2.829701309688	3.79115765670725	5.09497020925573	4.23345772495518	8.39524858884511	5.0112471777952	-3.04043468330128	8.58792697126993	6.08488105473618	-1.46577830014083	-1.49123119440773	-3.8628862607975	-4.09538726616385	3.24760899888899	1.47270907679219	77	1	2
146	6.24324544661095	1.71319623324751	2.18658431510308	1.52523822581982	2.49546586687872	4.23206774233664	2.95671908867712	4.80976194964025	5.75283806109055	6.84705836580865	5.42016176704931	3.66408381716029	2.25255921187811	6.62792875127504	3.93164025324263	1	4.67331075331148	5.99386649212302	5.15721537744891	3.22961638256071	1	3.97098337480897	4.80701616684809	-1.53534276011196	-0.757187496466646	2.20993157250171	-0.850267898145879	4.23722271124	6.04102942632239	-0.958016737296359	9.20947710892543	6.48235861047567	7.4330867887882	7.7553968212525	0.249171906281282	2.02451959207218	9.67638367244809	-3.26235822237301	1.74371821345997	3.41001486416048	-0.200628050246273	5.0276286839598	-1.69359502193963	3.24862768549349	2.54677361631417	6.80577543840341	78.75	1	2
147	5.34879371623038	1	1	3.84712319461013	3.34740334572512	1	6.61231695960193	4.02148331497616	1.27626930744315	5.4034594414977	1	5.99963194336621	1	4.58403706974097	2.7768038143533	5.56246448634125	3.16847955560667	4.96853906396133	3.0732200539171	3.61154972236128	1.37125604692697	3.71448867128954	6.44527315699965	0.598610063474584	-3.06112931772873	3.81099773495676	1.31746400778968	5.33742755711989	-1.45711819787545	1.28349416977698	1.84119553453777	8.03826126042703	1.84111550155802	3.64007841146868	1.91655983669461	1.71822026355233	5.45372503058453	6.58762105707916	5.59283206313949	7.12273888962239	1.34050758027002	3.6888183948792	1.80023088731884	5.33809496688368	1.98365618107691	0.495838998899876	74.5	1	2
148	4.79621312043227	1	2.18372712189579	4.26123122861855	5.23413939611387	2.5362924177259	6.45152003928942	6.94360492125254	6.42820250921069	7	1.65242126098898	5.80707612437044	4.3737084680466	2.05249614990425	2.88111875573997	1.71435015842797	6.61119296796328	1.79264289604228	1	1.53461832794267	2.31716843821643	5.8368356062795	2.15041079965498	0.198725316272175	2.51439636472199	9.40702851787459	-4.06260552841383	-3.90297314518702	3.5401340949063	2.96468757886392	2.64962714383516	3.49039103771822	2.39317837253125	5.05476122628146	4.58013990842085	-2.35564359994265	5.05727821624868	6.02322924543869	2.55796483954899	4.24297051135164	-0.625757261370545	-0.950473603317347	4.45076744154734	-0.284232473364899	5.46145756670681	5.79497812027408	108.25	1	2
149	1	3.44635428894607	3.39875611663634	6.74813214457809	4.83157512184968	2.28089977648407	4.03296935147059	5.0466174589535	5.49482438322343	5.98558882258526	2.15357076928083	5.66575709931551	1.53107503939408	5.92916720405214	4.9622631184707	3.02226701930507	2.62788641398873	1.24902003487891	6.83166122588311	7	4.7873480237908	2.04998783970908	3.03947598007694	1.99453954331309	3.98631464819734	7.03316836028471	-1.71442866616937	-1.4563545042996	5.24758521431313	-2.26495601538258	1.64672526629244	5.97755361399492	4.8555082128369	5.25081770183061	7.33899008188563	0.56500245633517	2.69826639525536	-1.1830424589231	12.0752491513597	3.015258201744	6.76746707648749	2.6079124446965	-2.97116869165683	3.35447586204734	4.96973704452587	4.81055068602995	86	1	2
150	6.52592325032528	2.0170653752893	2.56348597029951	2.23536785823754	4.52213948422904	3.25039099819823	3.22384439538979	7	6.41571001308199	3.86970763612689	1.85804693508019	1.41976626127187	3.47636172072193	5.64571441853875	3.65705916665693	5.06257595068348	1.08129210559412	1.74734667475615	3.13724768255794	1.47299308647105	1.8281011958043	2.16757002807309	1.19567798172906	2.21170210305968	0.666599453661678	4.3515858916891	-0.127702085281766	3.77813101242273	5.24474699355562	-0.0854475152942784	2.85705310326191	2.90327307597412	3.08652993391699	4.30967585985743	-2.93906316328112	6.40859988604696	9.62630036683971	-0.101348868591493	8.3338661237849	-0.342356473345923	11.8099273185438	6.40710320258688	-1.23166691593127	-5.3439615509378	6.83942698996717	3.69758875799713	86.75	1	2
151	1.53926772153486	5.21896545644283	4.2261281572117	4.57108895394053	6.78686783766339	4.63638071889193	3.18000351999807	3.63097831008464	6.1963891380285	5.73309422735199	3.73270299221207	1	4.36423748986836	1	4.55158775273151	2.23470589244817	5.82515705848446	3.0795361105473	5.02570678617342	3.72222279020197	1.54551618611199	2.53551076340114	4.64304181624338	4.19037850132955	3.5282322597775	5.23617668306979	1.45225763614781	4.92158477923905	3.90585983556848	4.15997255200419	0.720168147966979	5.70469613097982	0.708845050677959	2.95355752547363	-2.25099120450153	2.69330492059588	2.84163885353784	4.91942362700319	-0.090823369216008	4.14568158899119	-3.6476054980689	5.13612829435899	9.93658399473544	6.05739783925041	6.17962426952082	6.68393838869638	78.5	1	2
152	5.38640946552081	2.35999737941744	1.41638147175489	1.64040434236942	2.9483923151488	2.33547786161003	1	4.24040495603514	5.51692999068775	1.81615381696405	6.10789118206926	4.68527522043571	1	7	3.38946037815711	1.9454675877136	1	1	5.37952875964824	4.57037688816398	3.2838022803233	7	4.71926689962586	-1.14134112888438	-1.09303563042992	2.39769714098154	-0.435828649740604	3.93488798739299	5.27110383008848	6.53711622046054	9.7314690750315	5.28517776242602	6.29264135677878	9.04185033799138	-0.13993722703544	0.536639068020754	1.7747461720339	8.72666365612627	2.83144323900966	3.46639693378482	6.52598696440787	3.83515791246809	-1.48390341966424	4.11017856229007	2.27205769150038	7.07665120736568	68.25	1	2
153	1.17008614177085	6.24327319566971	1.30014011318019	1.16298690725078	5.19079588162496	3.4804561575086	3.61547243683964	1.6007708157497	3.89868127331819	6.22491519327886	1	4.09198203281725	4.44686752103943	5.34348741064041	1.75381039985758	5.40858352173857	6.55979923124727	1.710766918692	5.78686023246424	2.26630111068839	1	1.3810271280397	1.62081066626234	3.99209783712808	6.92393627358527	4.85879362913731	0.0611852542989454	3.73036802287075	0.340259199848177	-1.63356824657799	4.71883576832457	6.23933883249166	1.20271292573719	3.7516496362529	6.3351372635769	8.92997095524687	4.6204298033761	8.38871869228126	-0.358524968432235	3.48404081637343	5.89011219253556	4.47478632642642	6.35717087013697	-2.02598935120611	-5.16673966256057	13.9404859344385	88	1	2
154	2.88182444428028	2.38849929274986	4.92855484332342	1.38069356841524	1	5.58744184218573	1.66611899078315	1.18768882115165	4.01775689081932	1.9242775429805	2.77523649108553	6.68340805512695	2.66427126787561	1.75837727313243	4.81197019341313	6.24933103551	1.54771099660868	2.80467067321003	6.76291316825902	4.86707797372466	3.36698092727194	2.93353631973306	4.36044415822313	3.86935760156418	3.11225736438912	4.88602384468401	1.93873920170129	6.35529372923918	3.65932428786583	-1.24062468281397	-2.58308456575074	3.41053336201963	5.92710161164059	5.32990995144222	2.02040731653633	5.06138333285218	6.5437736598395	-0.70883298149225	4.06994588813371	5.82521553569907	6.65921231781974	4.89123501321693	4.67137968526509	6.25023451950248	3.74571087079775	2.75788563391499	83.75	1	2
155	5.44290410190981	2.87889782331244	4.35339609410815	6.20371849789819	2.61003812341867	1.8156264454021	4.71962915982181	1	7	5.27529479063268	1	1	3.22443744796247	5.09436112431195	2.27644456164395	3.44775690420277	1.56021094408368	2.19510916990804	4.5207003429154	6.00002668631066	1	6.26161267333296	3.03570393067837	0.350258291456464	6.05183338965152	8.04735239524432	0.674064329752931	-0.0450515052642031	3.8321148220373	-0.819158681650489	2.27947089839752	4.6777636870775	3.38545244414178	2.71783474778209	8.92453421304233	7.67101770971063	5.99777152788164	-1.41364441264968	9.5307554235311	0.692882919659697	9.87374413869462	0.326772525796273	-1.30641512127479	-4.02035097322927	5.11079657015299	10.3322773135971	87.5	1	2
156	1.14287905124223	4.67021850821352	4.45179830075244	5.97764901502192	7	3.89184298169618	3.61844280924738	5.1378828045848	2.96095664006252	6.08668599326212	2.64677439213037	1.77113383676098	1	1.22853011728412	4.90710008011089	7	6.81332815832465	1	4.01052278752211	3.95497291923149	2.65853231555835	1.62418129425652	4.65700430849221	2.92347325935533	4.31809207675377	5.35174653576397	1.42249842043113	4.57943057403997	4.75771090343726	3.48436212751077	5.29408396307026	5.92552522261979	0.559011607627711	5.5775826769634	-1.61441748863873	3.78517041755398	1.51749275278734	-0.325519911211313	-0.157750322296912	0.745138681219134	0.138976854415873	5.01302199068942	0.372266882566244	5.09236792686339	4.69473311817041	7.74729345443811	74.25	1	2
157	6.26163375660029	1.70227923366167	2.16056724835634	2.16241595743448	5.20769760147921	3.92471075455552	4.01624682712761	1.74094449386185	4.44778859787554	5.69160726136164	1	7	1.51493338396243	4.45394307287108	3.52109546199499	4.28242889649981	5.11276240937776	1	2.89925785120931	2.53510342247276	2.95214993427151	4.79219066273465	1	2.58264294896825	-1.07384392197422	5.05246801601791	-0.41157374455495	4.09670159962133	6.27336517021344	2.10667824688244	-3.77147564050935	6.37101678644012	4.52481652426441	-0.36303768929009	3.66941518929591	10.6162608816449	5.22079434861141	3.99282164048375	0.0201487145016571	3.55644292639626	9.38563387917474	10.0776169572079	8.40956024734654	2.68468832033058	2.95891821254109	4.97059808318022	74	1	2
158	5.64445461097963	1.83369263579406	4.15926801343243	3.24476336021615	5.04476061376095	2.01272403212727	1	6.36172685994143	1.09975395112833	6.34611189294381	3.55519977681048	1	1	1.71562498718251	7	5.23775743320717	5.04260375118047	5.45216495061635	5.13522558439047	3.09605959242379	1.59640120416163	1.52150640752453	3.48758136968063	-0.588144023378643	2.64306409783903	3.46251533855657	-2.93200339024326	5.22497600226122	7.23779622254105	7.92285393357094	6.24843855735675	8.6146037593806	0.63074043010448	5.20184528924801	-1.87623852442604	1.84149213293531	7.25308492097521	10.0588091154891	2.62977599389237	3.2274043243263	5.20540115713572	2.29156125968882	-2.6968242851529	3.78812486931116	-2.01886268296745	4.21400237525173	68.75	1	2
159	3.96114363917657	4.51596624980727	6.00437605664202	1.9388758428277	5.14309533985449	5.50800796757508	7	2.89513045427178	1	1.13208743148264	2.24798742082157	5.2305681901884	6.10254139285714	4.51796200848889	2.04029752978943	1.33821374152882	1	4.23231348723344	6.69235436489951	4.50530646109514	5.257766487076	5.56612960474158	7	3.80057272498095	2.6143923437457	5.1754900212314	2.56163824407909	8.03030691464091	0.291764812994251	7.5709530869622	7.26044341422664	8.1136304033652	3.19821848093669	3.197381823154	3.99184718331269	2.11832099983231	7.50670247738535	-3.240762600111	1.8122533278294	0.760324730472187	-4.03986568595709	4.80437729176084	-1.3944225868303	0.919586860808457	3.65453648337848	0.192110930188781	63.5	1	2
160	1.29145012797838	1.55250178437469	4.44532040065657	1	1.56628874570732	4.63162859843146	2.17021637664152	3.6668152767951	7	6.22600525134543	1.37005063913996	1	1	2.55295928114112	2.05599860370326	6.53133679780942	5.37567125580023	1.24743648346104	1	3.17405543142835	2.17421304557347	4.8192964840955	2.41147917878325	8.21041102868507	4.04231109492599	3.37751807028612	2.16695485315198	7.33602882961327	1.27075020395405	1.2758569163653	0.518925153425136	3.667591469319	1.21628903681037	8.27411621721713	-1.82464058654655	7.1683481725974	7.92509615576946	-3.26265970846218	-2.48144970741337	-0.229556506827252	-3.57929902204378	8.97385107271033	-3.54336505475534	4.02683773451792	4.76135421556106	6.52357298129347	75.25	1	2
161	3.68809276137964	6.57589202735717	2.09023131116572	1.49326212119231	2.32630461450095	3.32305310525365	2.89687478115425	4.57929454370386	5.86859306652587	3.26364085679584	1.56922591666143	6.45309661582274	3.04170298200033	3.90600730493047	6.34100414993223	4.77510187140792	5.4809893963094	2.5530754667935	4.92867286955366	3.64070727732564	3.23692080218975	4.84243629324946	1.54254373467662	2.51085298030981	-2.02230274257026	6.39097417008917	2.16079067429861	6.98456349230638	5.56242470118976	-5.96792067585633	5.72273632021823	1.14396789459774	-1.19082679259434	-0.0187855314583893	2.7814729218122	0.257444246450921	5.66204806396891	8.93479880003178	3.06584657928692	1.96273223121569	6.59241425525763	2.99676840274641	-0.891412999767183	7.89877541524537	3.78551425047762	7.68564641424075	73	1	2
162	6.05164863133515	2.24150475339197	4.22821518189902	1.45628651595106	1	5.08574394401796	6.49703379032368	1	5.91012428727232	1.0229083533006	3.61322290586659	3.99254076944637	1.45208520519087	3.32518519802782	4.253236621213	2.98230160967529	2.69532917119177	4.97302882555159	6.149350262239	6.72923941188874	1	1	2.39269851014431	2.11537548382441	4.8603550845152	2.53373569850489	-1.29484684561654	3.37215052516814	4.35412739585803	3.31239031024672	1.3548266060556	-3.3289309010785	2.00586884116114	5.34357154792875	0.735625273623825	9.73438082620907	5.58840107878394	-1.3295393785709	2.34008256239188	6.42418902158013	-0.756810241333835	3.79511948222692	0.766594697364209	-3.72420134511321	7.15799435698681	6.46470149495883	86.75	1	2
163	1.92584676519014	5.55357175220888	2.54376197226322	1	5.48188922584612	3.42464638823198	3.07981863380762	4.44188866516501	4.08651988465266	3.64149289254061	1.38371917442888	3.96475394804826	3.01929017474082	3.08714394988856	2.44174120259544	2.28409071465498	5.82402720038797	1.83915531011449	4.70705284788907	2.49678453572819	3.8221435570843	1.20550856035768	1.35851344699364	2.58151749772418	7.62916097629569	4.45791906570766	-0.571957928727006	4.59922053395754	0.327280810565928	6.57253503087598	-3.7619166018115	3.86343976796159	6.52698449313001	2.19260410825261	-1.28376827301676	8.54671750853032	6.18486753093733	6.06306360995294	-0.811995053754825	0.852374600547494	9.38781373464739	-1.94259247154198	7.69773886839341	2.57521028610936	6.00883340717007	13.7182273642923	88.5	1	2
164	1.6406619271732	5.22228723052195	3.58006945590873	2.9976705692378	6.10994071212089	1.43358369262781	1.96174957233003	5.12017877205391	1.70699757663632	6.65469945771831	2.72803963191242	1.00870176987178	4.67145893193461	1	4.7276483520949	6.64827619340503	2.08253799829085	1.98397702706929	4.04946793032749	2.39085779958056	1	1.02654656869931	1.57804269339398	4.76028552213881	1.06033108283833	2.84383848921477	0.309581529180632	5.47955610457316	4.3994326089662	-0.982600652550641	5.96994497745085	-3.96241975312318	8.14759375524864	4.15054610916792	-1.56465367001332	0.784893966290424	1.39354469340597	6.36743052498009	2.96907611311946	6.60403171675096	7.49043643134715	3.84466086894452	-2.81725993750318	0.802864782866123	7.28530213035094	5.92861861937573	75.25	1	2
165	5.83414530857319	2.03677820233604	3.30964012975118	6.11845455748578	4.15393707767326	4.70202823693989	2.87560360558653	4.47947632851992	5.66560061257392	6.53613803417777	2.21069633395229	1	6.81963557456574	5.00001316935327	1.43424816716994	6.08727520993223	3.80507790664212	3.14538836897197	6.68830501878891	3.1865395651704	1.81317110495194	6.68100524650084	4.12967505841055	-0.237681861991356	6.05769864393757	7.51098863715907	-2.46631934760184	-0.709711984138461	-1.26958931884655	9.6085471748332	-1.18589196765045	-3.36436044087977	4.66729255707817	3.62502445910716	-0.300399937141527	3.26449802528642	1.28559373036773	7.09226581267678	10.4753397311324	0.793254760271707	5.37785100087614	0.373828306455863	-2.74756121765956	7.4479080675037	0.849499233920283	15.7145005661777	65	1	2
166	1.0985080770226	1.15432971166882	5.34827050080671	2.93172513539225	1.82375388372901	2.85205956243211	3.26265549488295	3.57762910011106	4.32936936115338	4.11675287361272	4.7389477617159	5.62618358297718	2.30945773076594	3.26066382741254	2.36007676544682	3.89379608512112	1	2.20598631802519	1.61660742824327	5.47456037675916	1.69016101339425	3.79956786866682	6.52001921893899	7.70309651443222	5.29883579519836	4.83615708508491	4.93479167299888	6.02756419797657	0.104042309965198	7.08843192316473	-2.8732785584852	10.3965024904906	8.99553118515619	4.55308023417973	7.76769776763268	8.53625599227202	3.04913446420023	-4.01541314008955	4.79457340850315	5.03008288130997	8.9698215961884	1.26066286635483	-3.46257070629263	-3.39135506891756	-3.02902250815051	0.529505691509023	88.75	1	2
167	5.68971811976337	1.82867521650983	4.3605189789092	1.94321687557342	2.73843255000212	1.95710351689371	5.62390697479011	4.08579642320837	4.54333942423826	4.14980265049073	3.28923020110547	5.56378348942257	2.81455274443706	3.95734214787618	7	6.65088313562543	4.38230338525707	3.86013443971438	3.89717556829592	2.59898883364531	1	1.7097842555798	6.18777984873266	0.825404518058313	3.48015345170963	1.36737614458369	-1.60352615972307	2.99000102076072	2.56796096328514	14.9497638812887	-4.12230265133812	4.52362090283058	1.29773345514915	-1.69711709069707	1.60991381502608	-1.56382651472283	5.34704294541153	7.89975947024909	-0.4028564897947	6.66216892942926	-7.01751759493979	9.41967745316416	1.07530264715306	-4.36197727925529	3.57516889078756	-1.29484443668662	64.5	1	2
168	1.70634369353326	3.9433205236113	6.4347441455168	3.63484298147612	2.47230475375421	1.3600187904776	5.59960349484571	5.24210280962237	3.02063999987037	5.81994252728054	2.23126221022088	4.87669205128325	4.07179289102565	1.41497606233511	1.30691679237372	5.54717306900397	1.28218799548188	4.59309757995888	4.88699337102126	3.1835047129917	1	2.3864854666659	6.96675393183956	7.72316968026215	5.48268084152662	5.78727684365745	4.80752418511127	4.55908714705491	8.92359404649471	1.35824910388009	6.36886419751479	5.35277905037431	7.25138270610502	7.55321592896827	-0.118175673657255	0.236734083362036	5.30255698331295	6.59360172211516	2.25789504640477	7.07889451162567	-6.6744870441886	3.78052297940644	9.41194533569232	5.67229325719844	0.110495294358244	5.07069667756426	73.25	1	2
169	1.73128725296079	3.37706007563793	1.17772966410032	1.27854048860961	3.85707814653944	3.69504987945951	2.18373114578902	4.51432417828338	4.98413454502425	3.59725712073289	1.90534163388388	6.01521481709342	2.27137340434621	5.6354971964133	1	5.8123406817772	4.96346633607958	5.26931539014711	2.24493589863652	1.68171461511339	4.33313127003705	3.05830897896561	6.8008611032617	1.27702874459477	-1.85092853583977	8.23078713567907	1.2868137052106	7.84317030777063	0.624079995366724	3.36859073059007	4.45536362922486	4.10796122677856	0.534987506774117	0.569792089149772	-0.317599573599623	5.62999451068822	8.71155804873795	-0.811748155629863	5.59044105611572	1.94475548084713	5.62296883579104	-4.44180251616896	-2.24397252581731	5.01471040327209	5.39888959644663	3.01571578129211	84	1	2
170	1	5.87898892866356	1.55032496144377	1	5.61535828756371	1.42195287635247	1	3.76383524224901	3.52191721900105	4.51447876415962	3.61115311367508	5.58451850558023	3.87235303410205	4.23938847567093	6.20406750898443	5.33778358460644	5.30276167444652	1.61606921230275	4.50856708320933	7	5.41190341924713	1	6.94185574545958	2.59987061838778	6.93469431716061	5.16671274067022	-0.267727858258432	3.94861008983051	0.598619260444788	9.21012198689936	5.81275894003583	7.14695201577968	-3.5769134180015	5.75793801633287	0.879644111330412	9.97720945224739	8.23968214286645	7.91326031041435	3.23147611057525	0.753685581219391	9.12219999526545	8.75337853041889	0.598188994388519	7.13953867300581	-2.88629581742204	4.68750875869056	80.75	1	2
171	1	1.80832245629089	1.92162435112924	1.27070446450955	3.86876011229259	1.52857942887466	2.2374697728665	3.79204899157546	5.41343130165138	4.29457869916363	5.48830276007306	1.95326192779338	3.03664187543136	3.94025480128501	6.40603778188052	6.37749886109568	3.58773520113846	1.6234624727421	1.05205695757207	7	1.49280442806724	4.04865535626517	4.6769511274204	4.23692407526988	2.81816259772415	3.32484230430427	6.03720909884704	5.03661223274854	5.29519569408623	5.58718728843218	5.68375447403853	4.34507693413555	5.25855012057233	2.22664569075813	2.32027805355339	11.2628893108493	0.627362835059146	6.38857153503749	9.40479818345007	3.52297645188325	-6.67331032169806	4.60222929861851	-2.32763490318393	-0.837178515073617	8.19756114496479	-2.359587824946	84.5	1	2
172	3.55646540984807	1	5.67419862320325	6.40798346092261	3.97410482312586	2.94053206601974	1.59617973869017	4.86842767034555	3.38781919103706	6.14620351396502	2.84950919727204	1	4.01483104545882	4.11308353765662	5.97049460891822	3.77837526679857	5.57303046150964	1.17341763286646	5.68937690801889	5.61233521417908	1.03968786609145	4.56071131552528	2.1325195979636	3.47948467753785	2.17003516902098	5.45458294910482	3.61009317631488	6.77689250513928	0.669667686226071	-2.12280542365493	5.49822138333586	8.17901935959941	6.15378875892542	4.78204070455111	6.93692333831819	0.727729366972656	2.72578752651815	8.87352791080915	5.42928560618233	3.33383001652668	8.78984944637693	2.14307707301363	1.3077904126897	0.267760045964198	6.74291902636203	8.84098400673684	64.25	1	2
173	4.49613566769411	1	2.26926650872179	3.30592986299109	5.45744599597169	1	1.56836964509556	5.65709434633765	5.21274137596827	3.71689176544661	3.62118017802516	4.92780382551409	4.51949457950971	2.76177687945295	6.28065155519197	3.22815837050302	5.96578552220908	6.55239022707364	6.89315561117119	3.88936257901837	1.37372667970698	4.73064432974047	1	-0.120574704710391	3.8496997193194	8.60631821881878	-3.7198934374196	-3.9416045032301	1.91821492361781	7.71413464878944	1.12875241571767	7.04294449581189	4.38501470329521	5.49395832102004	3.00973579976031	0.973860841886837	5.63758777102511	7.14654603185657	6.16804141911132	5.25040060432258	9.60494527543013	8.39728258728811	-0.607420625327609	1.51663725379365	5.83566501353132	3.44618050196234	70	1	2
174	4.7440991883742	2.46314456868992	5.2431684931412	6.18391361763104	1.61687316422347	4.50234953575974	5.28695013361427	2.78462419180189	3.84544285554355	6.72424170384742	1	7	3.30316885953168	5.42087726859996	4.76895932862256	3.25947291731153	3.14885555568032	2.73009697814307	4.28096294801049	6.93536416428382	1	1.21189198155797	2.34839521641135	1.33204406844416	6.02937309167101	8.98403077744381	0.319805895810888	-1.08940349329555	7.99686100693125	-0.107274592315064	5.33458217889056	4.99402110483421	3.43096557249336	4.9130818799892	3.1184974576533	7.23555287628641	6.7806924855531	8.07000302061308	11.9730142215733	0.360452440160628	6.47452002118308	11.9569264150471	-1.3906359591963	-3.14777477400002	4.69374184294694	10.1846954637431	74.75	1	2
175	3.44817881650328	5.59821346811558	4.93768960952174	1.74948497539284	4.49814612169629	3.54071606840674	3.52471459337937	2.24810706283906	6.11906692094173	2.8125402410569	1.00669278474088	5.35870017022333	6.42922510183232	5.96728546094496	1.12412713024142	1.7183245498431	3.54621069016268	1	5.81301976690015	3.2021557027263	1.50227916592994	1.53886165447195	4.61477754158509	-0.84067400081549	1.7152580737352	0.986834539580944	-2.62557026959458	1.90631002539986	-0.223763168251799	1.84587535960249	4.19460514662644	12.47853995159	-2.40478678847867	0.529597953888527	9.36482304834811	9.96758224097571	1.00414226655269	8.05879503222999	10.4751149843606	2.37069713115641	-5.75747238553608	5.47427684230842	-3.31184223097981	1.70370203426385	-0.506848325369125	6.32618706759133	80.5	1	2
176	2.65837011822019	3.52910354013509	4.1212456227402	1	2.57245468206347	2.9387641768447	2.18385216194209	1.71118021669698	3.55017238997814	3.76794948495954	2.74635089181008	2.51337770333203	1.24746504953876	2.04704517860852	4.47691768902633	1.70914164051376	3.99854161897837	1	4.45521676148187	4.15244143518524	1.60642803388843	3.03787120598189	5.43607694108839	7.99512940893698	5.65059202111475	3.86475705395324	3.36246923043667	7.3540084931355	-4.18950310893969	4.77048267033004	1.95838537808915	5.41335326644992	0.243474557116216	7.47978956741989	6.27979420429165	-1.1906825003846	2.16002117695706	0.837239521093923	-2.72916766371801	0.620113073657263	5.7346646263819	3.28589040012908	1.7865126992224	4.49101212091466	0.981024936810855	2.98268320787922	66.25	1	2
177	3.09719185468305	4.78197313434938	4.08656719088485	1.22120997829394	4.32412597573772	2.60427861738458	3.68228659451538	1.74610623576382	5.65783764786666	1.82834941704429	4.29486299583651	4.71714213108765	6.30982367328536	4.57819621162914	7	2.32782361860415	2.61970885991773	3.13676340787129	1.93838112460465	2.6023618268244	1	1.89218363131942	4.99883545883712	-0.0444250633217447	2.23901990089667	0.946324229729457	-4.07837734486119	1.94473334942607	6.6918056769679	1.66929064736771	3.83480754328727	12.3806010068172	-2.04276342614426	0.341493489363864	8.45270088511529	9.47766531386808	8.32392640825335	7.80613949781817	2.05124279405479	5.40243769144408	-4.80924637536843	5.9686560620433	0.83126407074075	1.8435722317963	2.80983832905843	3.56252720520934	66	1	2
178	6.05395083620923	2.42095004095782	2.16156942595365	1	6.4040077645472	1.25262651200142	3.0318656670683	5.85790014523195	7	6.93746528400744	1.55623789117558	1.90213762875398	5.04199232452505	7	1	1.25136619737536	2.78951867290088	5.61089325630977	3.0398370685236	1.77539400646891	2.56667322394459	1.550708509239	6.90697526601949	2.34213449780961	-1.32395953658866	4.94211412226922	-1.89347663965175	2.23742413032429	-2.84668928524007	2.10038683776519	2.75560406577208	6.73448781666998	8.62745339028552	1.36422679488218	8.40264840754979	-0.71564993239473	5.57295663631823	-3.22524174809984	9.54134836278541	2.27838729317502	5.65376142870731	-2.82163397801303	7.31919712343558	2.5933611900403	8.92398498885169	-1.46387460809458	76.75	1	2
179	2.13756880251208	7	3.54736428164844	4.18480202438626	6.17827673244545	1	1	2.2006289454645	6.93765391435728	3.37015416460421	1.11027546607654	4.605151874328	1.24738564632365	4.33533985283569	6.00743145605767	2.59794138362666	4.18435035120609	3.51150674698445	3.89900184444901	4.99000134619579	4.18339707814389	2.67535043852459	1.18541464417864	5.25662764567873	1.62519307240305	4.75350621411843	1.77114848785511	6.29695946102668	4.03081008427191	0.540223202059256	4.9278427499742	2.95974206279119	7.66702531107824	-3.05615958331693	4.47581685017323	6.46638416717208	4.7025871169959	3.42930615843124	7.91666050052137	4.91796500057655	8.50007315111895	-1.00193158383506	6.29790256107137	1.14938385049875	1.32444019884268	4.75482060252613	54.5	1	2
180	1.38629862200274	6.23785531971684	3.56866442441887	3.23257459307467	5.46663770136897	6.02540914519669	6.46255410862723	4.47952411288861	3.71384142829919	6.38959044539595	3.6862805301517	1.13803590830715	6.52488673372543	2.17226126730429	6.23802178293078	4.42822389338126	2.16839377417089	2.05664802881626	5.43103205243667	1.93216187292325	3.25188134680307	2.98428210310566	5.01202716185299	5.51831692637945	4.25412731964318	5.79701671874892	1.63649020278938	4.88402644672515	2.83344139354491	2.91552372760773	4.59962879477484	4.1566605416496	3.24477986806698	4.58358075712832	1.85073089855018	-0.537587515625989	2.39948435721481	6.09410775192375	-1.36117939115464	0.316095707254103	10.3327592318508	3.47329975461591	4.17320798103055	-0.178029670060171	3.04798702995125	-1.7498056372089	76.25	1	2
181	2.98586145200713	5.00321408585462	3.74238222214991	5.58727990761383	3.47881882300638	6.04674004494391	6.67919972839618	5.07161966304102	2.37173037798071	3.19968771862062	6.2692769716097	6.2637787499043	1	5.54396808857157	5.27989102873766	3.36254227563224	1	3.43151000052408	7	5.23439919386231	2.71804828116718	3.89256152126652	2.47159836986752	0.583845388602057	1.69585172227563	0.405405538213725	-4.00204280389281	3.74448193440784	0.0447006593270161	5.81072865503756	4.16285702991771	4.16184180648085	0.075720673302023	6.74447421383036	3.04317486978716	-0.17363985244083	-2.06022144236567	-3.17197311261777	1.66196960636403	0.96955455846313	-1.27892699285111	1.53473743433876	-1.64878786590975	5.37408049039418	-1.40128868563566	1.55405546638023	58	1	2
182	1.32549517030276	6.49609156152728	1	3.03283309192942	1	3.06549122135602	1.42045750972472	3.54380299919432	4.03640449118932	2.24164802744781	2.82236846867092	2.12992279651939	1.35789712464135	1.19191500168544	7	6.85542615363422	2.26862891611964	2.65962719987774	4.0830632043413	5.63344537723487	3.91780294970228	1	1	3.84680751769595	-0.998408989725164	2.65783359265056	-3.41797242077748	7.88791561897477	6.89066802581673	-5.88523954602503	9.50741767937276	4.45408814413819	7.905830652457	2.46181130404649	5.15212581928992	0.507334879085149	2.66646311557446	4.21047421981929	3.57117762044992	8.10815882827125	8.77658228444434	4.19921899899112	-2.9759900479889	-1.63699409767834	5.42405109155187	3.86308422655576	58.75	1	2
183	5.45583351026185	6.69876568227995	4.65505008135272	1.45782454414741	6.9278978241303	6.51189869559947	7	2.02543927016735	5.00351346981487	6.0428455041213	4.97354814086854	3.22924605975407	1.32107728399845	7	1.74243578503947	6.49317046941255	4.19602589763375	3.54679624673436	3.21171361601762	5.7951209082718	3.61805848140929	2.04323731687635	3.35953700360256	3.51575882179593	6.97877925734213	4.35281201263437	-0.662247254943931	1.59285492723976	7.25918222935905	0.253302635455271	4.44629811712232	3.65294274502957	0.155936616159999	-0.963641831372148	3.26807763712056	-0.685330656053093	6.00049393273163	-4.82970252617511	10.0282938047489	3.00066764168922	6.46825864347803	6.35561137513322	0.477439507136895	9.54949930527625	4.47112515991621	-1.84404505991856	75.5	1	2
184	6.0132314507013	1	1.83580862556058	3.94008567863901	4.38929225962533	2.04577339215384	6.88094968337555	3.97765916862699	1.83623859345366	6.30369278402957	7	3.50741149139564	2.79251312011678	2.68139867784906	5.8070267526375	1.70796136730977	5.92824193105492	6.12902323140951	4.76835815967516	5.98352290746215	2.79961495425589	2.76752122413093	1	0.0878240524825072	2.89769477178447	8.68874679345391	-3.75229965061217	-5.21836427841398	-1.70387632618197	-3.15670791613009	7.68801594691767	-5.42432294355238	5.6318027538814	3.98325945205506	4.47414314004147	8.32151079300481	-0.042022713796877	4.61853776870192	5.73649917810847	4.50051568970482	0.5621332712393	6.54795580249815	0.129720657895895	-3.79663514018746	3.73450183902329	6.3283476861647	67.25	1	2
185	4.66916785289202	1	3.45729355897152	2.24104660444019	5.13659319510628	4.83758598439862	4.1554680713647	4.95709922227157	5.65093473800071	4.77983731918783	7	6.12412336973486	5.8005957457129	4.0692826729191	1.54750918515399	5.97370957924128	1.8693021444293	6.08731356013992	6.60367186099403	5.97009279962284	6.51034996682145	3.24076297114778	3.96642729459739	-0.632926457300239	0.19397799951041	4.0045312140213	-0.81937379261625	2.48098082184604	6.28420169067049	8.27167533651631	-0.535788790628224	11.2227886113149	6.86511593027094	5.59547288848423	3.63874222313516	5.10863645586426	0.992886195145924	4.15349526588331	10.989060914054	4.90025566983909	-2.01769525991574	7.99072118599551	1.27432066427207	7.63647205370183	-2.81798101450338	-0.0023066778628042	92	1	2
186	6.01818334732714	1.47921082867408	2.41569435482323	2.0058203485659	4.55186432792225	1	5.45816099510929	1	5.03637396560252	1.56257804765867	4.19420943280876	3.02679914006867	2.31827228641539	6.37892901704862	1	6.85964034988171	2.6027978652059	1.23413835486462	2.2035901192163	5.56219136988941	4.40372550384771	1.772844477272	4.83292743594003	-1.98120998924913	-0.837124831529912	5.43711812621212	0.924983595982677	2.51788289569231	2.23737205330525	3.39488895185522	6.1188923171179	1.66383841211397	3.80554824489886	11.553798532578	-0.218157000893718	9.43598509742134	9.00890931958339	-4.94450147928708	3.41078396175941	1.64379284514708	9.12193358666192	1.11810904731643	1.15505371230968	5.93607371591205	-0.527819210213124	7.65822481172705	75.75	1	2
187	5.46561918320248	2.92125927724611	4.07385367086107	2.33004835332485	3.72981080859352	1.51102193579067	3.81159958560797	6.60115883670071	6.61052512507159	1.47097087169957	4.44977704764345	5.67759637949032	4.06045126484523	1.21596476256929	6.6045024450306	1.8160414230738	2.78805486998636	6.19177903002443	1.07191999815763	7	1.50764508471351	1.67678092871756	2.34794698908723	-0.639953984995508	4.40127360561323	2.68339936570532	-2.96916880805015	6.63837384500114	7.95867112554677	4.50799651325926	2.76169597507664	4.88499551965772	2.30068895151951	-1.41303545585043	-2.79474167447179	6.4658308756737	5.83056366080883	5.71469589743411	11.9705301967127	5.67966750829179	3.03581120127969	0.942085637398204	-2.1186570980976	6.39667983792967	-1.68076456313245	0.131138516342824	80.5	1	2
188	5.10222536997448	1.57279593628364	4.86179755162309	1	2.33876705530272	1.6500765229158	2.92716461910354	5.16482325591218	4.45401741067071	5.70008031617096	5.39407118549307	5.70988970264577	5.78926353482009	7	1.06682818096644	7	1	5.05935729283339	6.89987733382188	5.25244465204637	3.53498600498291	1	1.93357844515796	0.318644986785232	4.46554981455124	2.44659558824249	-2.86965049428543	6.53214823493305	6.38853144084598	6.35712836300822	4.82461213568692	2.87375451575012	5.06602772940016	5.71799586293647	1.54511474434487	1.72153068034966	4.32195675242689	-4.20350536444768	6.56529689834558	4.63673880501974	4.50653778780148	2.50723031823426	3.08653395076882	-5.791682634308	-0.0874856655434366	7.25663471140536	84.25	1	2
189	2.71352995944363	2.891962008222	6.48754159924743	1.63321816844002	1.91599929368414	1.63674362857581	2.71083173490046	7	5.35099653920106	1.4118670619086	1	7	7	3.09511940509031	1	1.95913605123513	3.40602861161364	4.70009092931385	4.25218695967025	4.61460504415673	1.64575717202315	4.3645749343962	4.92378749413126	7.40771780817213	5.09939212457275	5.54143161336244	3.33642486115514	5.81469982349194	4.8337130114088	2.02713699743768	3.40296853319624	9.35347411500112	13.2042271466241	4.32338007839467	-1.12517371721083	0.187100861499626	3.40349235105511	6.85544408256614	5.94682546222358	5.11986556413082	-2.90456588706998	1.71999229426753	1.11148990521544	4.2168934375827	-2.80596944430452	4.26052985701101	76	1	2
190	7	1.90184313447252	3.84153309260673	2.60995874647431	3.35267924338149	7	4.48519025024018	6.99600625067823	2.36740657916974	1.43183043322342	1.2083611289718	3.98960654338361	4.80379599657706	4.24769986479622	1.82324562943205	4.768565282605	4.46910134697233	1.92426887739631	5.7167458813972	1.48990577887596	2.39025117768104	1	2.16393568551296	-1.73267869698225	2.88399440797151	3.31652285133755	-1.89431453193251	5.58529189010105	3.82006569616524	7.23379063548328	4.94062608217267	-3.24051712627148	4.68009663037659	5.28275899840625	3.23889639256448	1.78076653884524	6.428356171804	-7.25069070352377	8.56634220875677	3.5664855013201	-5.34768723943713	-4.1590579133276	1.45113083462912	4.65566937195189	1.09823897491895	3.57595459823177	81.75	1	2
191	6.57465449978787	2.53382727097683	5.06229807007797	2.16649870109055	3.47760018727898	3.77035028280544	5.66363273424226	6.43733203971227	3.49416777149586	3.95303101797533	7	2.91807303006378	3.76063779192734	3.10901192993568	2.78472912780122	5.21720088359114	5.95094480039437	1.48810113427824	1	3.33531175254661	4.33320084452513	3.51550601509103	5.45312199301083	-3.88412642450477	3.31766176983687	3.9860622953347	-0.833836328928968	5.69089562828707	6.72074342713687	8.07487101763641	7.9723963852955	2.56954806714144	-0.853195608604137	6.3597040461743	-0.0616080486234596	0.017752189414604	7.67466991017876	8.01794717904054	1.48843255454949	4.10681949958004	-1.60691886529108	8.95122561295669	-2.73092391382737	5.05188739212202	2.88781415460054	3.15783248596876	77.5	1	2
192	1.59411719411552	2.5519588508673	6.26624288239608	2.56674242396697	1	1	5.48593370290412	4.18928134690148	3.84701489492812	6.96645824949119	1.77857723247386	6.28742413318593	2.93134015167108	4.0866947023256	6.84275011738747	5.21603578142049	1	1.15466422199914	4.35718362692084	3.69720928074195	1.01187559082546	1.4213252730144	5.67045952498377	7.8067589268041	4.44545766824314	6.17234309888475	3.70653270807207	6.42143450217354	5.92159667226517	0.571028952450567	4.44601717993381	4.02790895641929	-3.33191231272412	7.41761992808333	-0.079707459534652	7.24698246456055	4.96809610785582	7.96161557895183	1.04212892262226	7.29426838407913	-6.14772691068081	3.21443175421218	6.5195662601449	3.0657465698805	0.455047962492141	-1.95465493499813	58.25	1	2
[truncated: 5 more columns]
