# Supplementary material for: How Are Mate Preferences Linked with Actual Mate Selection? Tests of Mate Preference Integration Algorithms Using Computer Simulations and Actual Mating Couples
Source: PLoS One. 2016 Jun 8;11(6):e0156078. doi: 10.1371/journal.pone.0156078 (PMC4898694; doi:10.1371/journal.pone.0156078)
Supplement: S1 Data — Newlywed couple and agent-based model data analyzed in Study 2. (ZIP) [file pone.0156078.s001.zip › S9/Aspiration Model Data/Aspiration Couple Population 01162016 010605.csv]

	trait1	trait2	trait3	trait4	trait5	trait6	trait7	trait8	trait9	trait10	trait11	trait12	trait13	trait14	trait15	trait16	trait17	trait18	trait19	trait20	trait21	trait22	trait23	preference1	preference2	preference3	preference4	preference5	preference6	preference7	preference8	preference9	preference10	preference11	preference12	preference13	preference14	preference15	preference16	preference17	preference18	preference19	preference20	preference21	preference22	preference23	fitpoints	sex	algorithm
1	1	3.64272456028246	6.46652829762695	2.64726062729606	3.03504289128649	4.05098913418264	5.66681772126427	3.13468821628498	3.17761937334471	2.90973470597598	5.13633301440573	3.08385853254051	1	3.60110561559438	5.60016208997963	2.77207489222826	2.81441709702848	4.5283346144872	1	1.81294018569951	2.43991624639239	5.28043669189513	1	-1.79357701736419	3.59275473097458	2.90022521486043	-1.85604871664361	1.08173048724016	5.45369011267803	1.97342851034998	6.11462670206264	4.25246273903388	1.77181995213826	7.32773322104001	2.52273872653902	-3.44109335098978	-1.00238789599112	5.43295436086462	5.86681624386764	6.8563302475104	-1.62974061620869	0.455899943751606	4.38243750883165	-1.58398249192392	1.75771719959954	11.5446657569838	108	0	2
2	2.18714783298756	2.82291786066494	6.10752310717172	1.71742971673564	4.11622621846958	1	6.27347246794911	1	2.28600592956032	3.47185783806075	4.34145566666383	5.97074375508392	3.58795166442979	5.56289283275653	4.80377929825283	3.41604442233387	1.04475356073873	1	4.52274451364673	2.34003801636846	5.23011335775507	1.32951735042613	2.97317351464029	3.29236216191294	8.18875040542205	-0.55593813413377	2.66502464830544	1.35647059131763	2.39821697465583	3.27246093792826	-2.36517669052239	3.75373585736749	2.15073846480233	4.17717627849448	6.468512298605	-3.18512747847789	8.18006114400733	1.89410938148347	5.24579579616677	-2.03738674108537	0.310923951602048	3.87064968008726	5.83423064610889	-0.656467341150064	-4.40057054731452	2.67626927960751	87.75	0	2
3	2.16665667724675	1.14092807976579	2.67123300051043	1	5.11552493366771	2.61993036790875	3.5825191239815	2.48464668802329	1	2.44596298655404	2.75012608839253	2.76772984742822	1	2.71871294934793	3.16017554036444	1.13708793366836	4.51771650284848	1.06866865420414	1.94567571652403	7	1.89059013225944	1.71538699285291	4.05557699948907	5.1739952393239	1.91610591552204	4.15184859773005	3.27939286525188	6.86842007370879	1.30665174152101	0.837651739433809	-2.91130096521526	7.16511985550357	1.89601929206144	3.34463315449076	11.8640933731014	3.74720123763847	-4.67645596051766	5.03896668899752	4.81517801586621	2.58768574019358	2.97716477962492	1.4597682552245	-0.8330408053493	4.86805917765387	-4.70860856576882	5.58265200179919	106.5	0	2
4	1.40210538246388	1.23176843998533	2.51877504694674	2.70000656831639	4.75028466398835	4.37752835079366	4.96072191273312	6.27037809964179	1.75269541014982	1.88182613397115	5.87800618468551	3.65523043431127	1.63870167852389	1.84110578311467	2.48345479524155	6.51968278050149	5.87121328009849	2.8033529884273	4.90064351371637	5.755072715947	5.60144560271469	4.3315574431034	1	-1.05898006336319	5.30091637338501	0.970531124001075	0.474958131534877	2.29759708073398	6.72587197275809	6.28242802464674	2.41452328769918	4.86736974359935	-1.91703057416893	8.50569578906876	2.05075957238287	1.66059431606245	6.7451644167597	7.67727366992122	0.472128970018428	7.42617278127687	1.59377572010926	1.23373616277935	4.50972377700881	4.68134206412837	-0.666970944323988	6.22979300462917	93.25	0	2
5	3.30888792052356	1.242077013244	7	1.9147836877819	1.22820513713812	2.85611180560748	7	4.72665752326571	3.72880732717456	2.82177983345646	6.69290892772531	1	3.32106125871714	5.68287092426	3.55757666669639	1	1	4.59603481726148	6.94247510288227	6.97265528893887	7	1	5.01066886653202	3.12119765617623	0.884981396829856	4.73866544641931	1.40421256081959	3.00261426527991	4.71890224950242	4.90021362859219	1.65126170470775	-2.11806144386656	3.48015391756269	2.46189611019362	0.202814863350037	-2.89788801497196	3.14124609156608	2.36756944026291	-2.18610617374511	4.38122746980349	1.25014982553024	2.73149792011736	9.234725474812	4.76761750660607	-4.25312186910217	4.16422783628052	107	0	2
6	4.28081393287356	2.95943042979477	5.06412168410798	3.18194133286748	5.19263839209387	3.57705847421646	6.00966824060699	5.87237409656546	3.93957535343297	5.06789089491511	2.76292228110892	2.85083249639231	2.07045778868325	2.31837367931194	3.39672967653002	1.00742694866159	1.91265004793703	1.93074416836005	5.71027445440353	3.53245274922622	2.34034997294529	2.47821220314034	6.37231682302048	0.111242724136211	2.59229370526881	-5.34281340622741	-0.176557645326591	5.47094883557804	8.585790136784	3.79281496945388	-2.0707891994646	0.642871659862507	3.5976783394635	3.87883798746204	5.33826261388805	-3.68965718153465	3.33371483975925	4.66407482673817	-3.20440815283199	3.63632492264497	-0.91477126225538	5.41114593545189	3.98077417454591	5.72141250378093	-2.97599064903064	5.4912003748124	100.75	0	2
7	3.44855634106043	4.30634513372031	3.23683969446192	1.81051318024007	7	4.37678112243457	2.79668468546765	6.08734407986416	1.65581851185131	4.81321731154638	2.21148732667438	6.66829963256947	4.87213801106344	7	6.51433618544131	1	2.31571148714311	6.23629134498558	3.75891621079241	2.59694750698009	1	2.02039237048197	2.4530895090862	2.74192211044657	2.79393189383961	3.72970686997725	2.04734102280177	3.67532626452732	4.90951076021271	0.577102632530893	-0.229075205014135	-1.17658374812759	3.96448183598333	2.0951894181567	3.16773768617528	-3.41316141011087	2.39090999373953	4.84913489864063	2.46106464749857	3.24225730376223	8.33281016415478	0.691054462177497	2.23709714203912	4.33310579280176	-1.14823354847584	1.62098910013554	71.5	0	2
8	7	1.31643834119653	3.58075662540106	4.32986751013463	4.33569692689322	6.44166167036896	5.56002405203003	4.62180677702762	1.8578884264677	1.31463781529963	3.56988241155955	1.63293012798745	3.60362685597366	4.05013990246624	2.05032264668056	4.74113936410115	1.57252527126333	4.78842905637296	4.10599328227583	4.61610739151051	3.40947129051635	6.28077175416931	3.51208681562361	2.43883108484882	6.22309201229018	0.472408368892398	1.83419359263001	7.34669346779256	5.96224491959983	6.30028555987839	3.68889062715738	5.3790928764192	3.97974831918928	2.80569387584897	0.662546537455763	4.48801928793711	7.46044563660488	6.16177044110492	9.92863240662799	9.62965266399438	3.13031269629087	4.32361853117193	2.07531359473912	1.73681888320778	-2.95237535551232	3.68095827752899	103.25	0	2
9	3.25185587003015	5.61480149115068	1.85051271254164	1.24842920813756	1	5.2115955725844	1.60011212915418	5.67723020359294	1.958278497193	2.14085954355637	6.48953421621662	1.50729448552911	1.96742757201339	2.7170647532601	6.83735883471172	1	6.95229174369206	4.90342920490777	2.44682368549085	2.32577443915532	3.25150679008939	1.20098810661224	3.73453092401981	4.98455306227745	-0.0716882509318024	3.7863138180518	4.88135525727027	8.54667482324694	5.54439880997862	3.41285206191458	-0.567210420955857	1.74658272360145	-0.145622858822453	4.33581445426316	9.02932879132939	-0.974064712434993	9.45574952858809	5.14261521264051	7.72266172503704	4.3386983411114	1.33977381517298	3.77926290394819	0.741336921869838	5.66579391740971	8.18734924090183	4.31137717394256	91	0	2
10	4.31115064940902	4.83970730147048	2.93310635685265	1	6.50311863999945	2.75566363442074	6.69893939879032	4.12085897625701	3.02314260634921	2.54134144162422	1.63056395404922	6.140199757319	2.87825179681309	1.0144499280661	6.78899508300754	1.75693480659479	2.3765057250475	7	4.23702119011492	5.66113068938339	3.004369800541	3.18780825793665	3.08916263760942	2.93260127997	2.53989847974878	3.51350737605246	0.716429750218693	3.82767993408772	7.01268768919323	2.4280235008969	1.85441930887226	6.37672771784103	5.0497571222608	1.17598090773458	3.59372287338766	0.463016309966384	2.92371770710616	5.65085261746723	-0.766775208366902	2.6186012144796	0.267235259776783	1.93459792011746	4.63599934326477	0.793078590755362	-1.97157743677138	7.88676306881122	84.75	0	2
11	2.4338135712832	2.76400764124462	1.95049011655274	3.2203075915249	4.8649233965964	5.82440511029778	6.45056969143217	5.66788471404662	1.50134319121497	6.95079283698949	1.20159271025732	1.29150760282152	1.73068132286126	1	2.06891108971519	1.09134792267041	4.67631877724001	2.93800918154209	5.35908262139467	3.86909705628281	6.28195736507717	5.79537712412936	3.18595240000141	4.18440161012285	1.03179036243997	3.55184237538039	1.10482440014316	0.54943439755871	4.09481972203694	2.51518980305193	5.43524536482908	4.80020881460165	-0.135221229737644	5.17835022101552	-0.65535421407503	6.9580555377803	1.28589946336328	7.16112246521644	-4.85857161066913	6.00482042272811	2.73915501929909	3.51375227066237	-0.453546815468865	4.1333234681896	-2.82120615242681	1.51930704137637	96.5	0	2
12	4.9958036165267	1.91104043471835	6.77876381496649	3.73273969115863	6.36648820563947	4.3736571731318	7	2.79440901453042	3.65106197954995	7	6.59051481739115	4.95615346841658	6.73500065413551	1	1.25915415443906	4.6539723215776	5.94316655496531	7	5.08062257918377	2.83152047980115	4.88079606235609	4.94155492253223	1.75854123982267	13.5480712524224	2.27331028527716	5.10039601737741	6.35265483636652	10.7107168574488	7.69228869142475	4.37830945266159	-2.601325423182	8.48135122904038	9.13200872115884	3.24019655848899	7.06440227346027	-4.83205277626976	2.19316533464137	6.7293816547492	6.6612254821079	5.25650712396669	-0.736982673444777	5.63595273119022	0.817538032398974	-0.289775327497847	1.12473822269923	3.81372827699402	85.25	0	2
13	1.771877741571	2.75573154617122	4.03646964688298	1	5.66149414187342	4.21067868472692	3.67888648807762	5.12647249947749	3.08953863650342	3.56398885375652	5.77461096846752	1.36940980407341	1	4.35605597386911	2.4705984966559	1.28360027210112	6.57408540057025	1	7	5.47368820364874	2.38744006335168	4.11305999354873	4.70674891989005	5.25583073389341	2.44911304147621	3.64168141034422	0.817427742362627	2.93502215192068	6.44513994459348	10.2864452472609	0.841161342284713	7.6102632520068	4.28598342622502	9.16604759761009	4.1904506493187	-1.84170383831833	6.80535617246315	9.84700633459449	-1.40360184534344	1.9549548697519	-1.79739780572012	3.57171699566809	-0.146887606179545	-1.06938174537267	-3.13987745066597	3.86801055244951	95	0	2
14	1.27755804076624	1.47903842995119	3.84475870863795	3.59240570638659	2.00279155245602	5.79744632983386	4.28666382849957	6.64257083282139	6.1728950041535	3.06558207783949	6.55378620361444	2.03257134114201	2.49873059356118	2.7209049299011	2.81409742511764	2.49336410824514	3.39046989503849	3.67915112523616	3.85007176794037	3.44199206348613	6.4718282109118	2.74892500839552	4.04973922714647	4.55022016755188	8.90496803718537	3.41867269594689	4.67843005348559	6.93890373738076	3.32841159937884	4.30139045754169	1.10283900190956	7.79700491794038	-0.690002185867879	1.62758792572452	8.51285515317663	1.42509534048346	8.01579274009503	1.0093388343314	5.73520224686844	8.53137245127517	-0.299156751976316	0.526088008842592	-2.51472055876496	8.99599194643686	-1.262312106261	4.62219342037805	96.75	0	2
15	3.73361947027324	1.15335801530031	4.75197732524251	4.43011152155534	1	3.91826755220008	4.68505722347714	5.72244665273716	2.49973143473049	1.08714437584872	4.18910652803839	4.26346108397454	1.60472982778871	3.67168843925076	3.88799927288846	3.46882477879074	1.92675155465347	5.13898695781743	3.49387641837175	4.96941651873589	6.20674441243495	4.16644041586044	2.28572912874327	4.3019695979982	8.26893349405929	3.30787239949316	2.01457199884333	6.72601386310374	5.09992617813494	4.29781232817112	0.55722547599445	7.21752544058686	2.39105026840191	7.97985308578991	2.55167339195971	5.9931183723573	-2.22337191289618	4.79628656770319	6.03165449090692	4.83523469622069	1.28596997773863	2.2135668231138	3.11015297494561	3.94480777746865	3.24150447618547	4.29915405737446	93.5	0	2
16	6.40724351746079	1.42467020314154	4.02030386617417	6.39928718133904	4.14285073521722	5.72889922059871	5.18857596810731	7	1.79376889009919	3.46232804091478	3.53496156046593	6.37866880733185	2.67338862483769	6.91040844726079	6.00469406400581	3.64975773459271	1	1.71824628792364	3.26178089647725	1.48234767420704	5.34954760999782	2.50147967094549	3.9381849056238	10.1398888813336	3.4100291604739	7.37669486080261	3.7150199574326	9.13179504471564	12.4482252590387	2.58975062599895	0.872273055928012	7.64091649658089	3.25301114194843	3.23176560996546	4.69793968872322	6.86458878880352	1.56612034756198	5.25624557857452	-3.11976492388191	9.15482357386832	-5.69561636191772	-7.12295466031167	0.883340827048891	5.18549599589154	-1.38093220622156	8.104766350749	86.25	0	2
17	4.12190695419226	1.08120806103725	5.94741090385737	2.46105299436798	1.43447135758106	6.27305418794415	1.94047897265069	2.29827193716087	1.79083892423104	2.50955585188819	6.67945083217663	2.52249597821593	4.20609509352329	5.80399574361975	3.25209609428677	1.69100687745111	2.5692653827582	5.40649926729308	1.8889108874708	6.57223536520266	2.19733398892593	1.04126729548118	2.16057422001599	3.39838964496159	2.23277807358747	5.45040271098619	1.60633745513626	3.0534843192154	5.53958664508149	-0.0947392637967768	7.30225991734379	7.0679477365901	6.36060607211688	6.39723807506321	8.52061854269147	-2.97925742345774	10.370045954245	5.7903824393097	-1.51466275527457	7.09836639814405	-4.90119222938203	1.54772784201375	3.19477009109734	2.61795212388912	8.63567398329474	-0.192689101729711	98	0	2
18	3.54011691501863	2.36785609570465	5.76894781265065	4.09151519319313	3.47654823215587	1.20587681471052	6.45899106599934	7	1	3.41263407578171	1	7	1.33212564824082	4.9064862234985	3.47065352576031	1	1.7620576600788	3.88912627821999	3.28736226895309	4.82149910596829	6.40562643554372	2.44870534158402	2.35160953868937	-0.51905489175815	3.67738117823495	-2.08386484832032	-0.134144227372524	5.65758006537311	3.8409097724744	-0.553770260954481	7.48712994811035	5.94731216246354	6.95425763267178	2.34057573415054	1.75907391192807	4.95373557391269	9.28799407445619	1.7104205458762	5.58251506135344	-2.20770196189711	2.73957272363799	2.4569420662	0.0426841573222971	4.2442050135688	-1.32757673953448	5.78669799093334	95.75	0	2
19	4.14759079463765	5.13143104458757	2.70550511454949	1	7	1.4737895864107	3.58290762577457	5.92667480390529	1.49110964606177	4.51507837948301	1.28013931543762	7	2.19544892665279	3.61941077061849	5.96173946118267	1.65846255893657	3.56542911475912	6.07953660863276	5.95890398841366	2.63855652069464	2.09884887383193	2.35786816592564	3.35169624609134	2.86787386641348	2.53073651201831	2.49890680082083	1.66376934356943	2.77969617505002	5.35791345314541	0.341415066002438	0.250298138122877	5.87902862981716	0.373950001854494	2.59212508634606	4.00852934810243	-1.17268107071878	3.01081942833618	5.26312815978024	-0.501254260945233	7.60886232150063	-0.26249973524791	0.673683855736461	1.16262028835427	8.52620223732688	-1.38505972336275	5.32314374263739	69.5	0	2
20	1	1.53273662623142	3.77182189678068	3.58378518001234	7	4.33682304013036	1	4.99555750990752	5.65741795433618	1	7	1.15717233123463	1.72711768732819	1.10958548818209	6.76815431721263	3.39179037484566	1	2.77755275983611	6.25717781656471	6.78695602017051	4.80902663424315	4.53025421047854	4.87962021552836	8.66353959739081	4.20065835283279	-2.42060837435065	12.5782964351551	10.2144291902656	5.22109607206823	1.65483831550057	7.53267294146334	6.6807545794335	1.17601642409213	2.72073335788566	4.54383283001448	1.14443190250913	8.63166161701135	8.09658832796546	-4.79215481541429	9.33590261691002	-1.68405280793608	2.06864846839999	6.63791101772045	1.67426252714853	-0.679529381674521	3.96175967271757	97.25	0	2
21	3.97494055549779	1.30462283577322	6.49706132383692	3.2379102918569	4.48232730217961	1.55769620151417	4.78343620246391	5.63702838814884	3.02925037423489	2.06267013837615	5.25524030734174	2.33933313895974	2.76193328976868	1	1.1192723123294	1	4.25535344858154	1.29783696128128	5.11913326771834	6.31618631855398	2.66834249130216	2.9759311715979	5.98101985741088	3.61563758947845	0.560188870511925	6.85146534339292	0.0201018115024524	3.13903135475072	7.47605393842249	2.95459756465787	1.86928136791928	-2.27831934565316	4.13011683992313	2.76164648631517	3.01677244646378	-3.08263417664738	6.42508760481572	3.81363093329692	8.44283702756262	3.21071764653244	-0.509169768658044	2.82286457931065	-0.842904430692549	9.21140842455589	-2.01445977081815	7.9807895421711	80	0	2
22	3.32810832093055	3.18753796105778	3.61416060917346	2.31088677447096	6.88982587954503	6.96776373104307	5.53016353830751	5.12712845804278	3.29415148238519	6.19365891090346	3.53297053165352	5.66246186966147	1.79805462633956	3.88839283055495	4.15048642880364	1	6.60951360572147	4.02507075160273	4.5331785081665	6.03823057739557	4.23075344411586	3.6817172374391	7	2.74914742966749	1.08339704313518	4.46033980818453	0.00933496385902122	1.65236148996575	7.11095560024447	10.6273964943989	-0.58345126742048	7.99977539056147	3.02059979632856	2.42549656182489	1.12016795166024	3.11020192794503	1.70160673524273	4.68188648534355	0.573056750095913	1.78633475003918	7.72403785439868	3.9095402568169	1.52213779340341	6.91069185040928	9.42433530048206	5.33623870046315	75.75	0	2
23	3.82077222012539	3.11552549761386	1.09649828153705	2.16134349697734	4.22305790059422	6.6522399341561	4.20195157777525	6.57581509058682	1.75650176613804	6.04593496812524	1.71211096093518	5.60008023265857	6.26427793116695	6.06580103871591	5.47120459353121	1.87271160476525	2.25897425641576	3.5630957779999	4.0742070914907	3.19382516249463	4.70991227749548	3.06387706313819	6.6375142934971	5.92800364732847	7.21232903539437	-1.16479885658959	11.1347464598475	10.6826504078099	2.79091995013676	-1.68032416426939	2.16087954252768	-3.02303721594472	-1.99152620431116	1.75865356308088	1.84505001397383	6.70134969549479	6.61891425241309	3.5843526768415	-4.67897305986756	-2.55462945183536	3.58750836499147	0.317109796303546	4.68094809809175	3.42256765369044	7.74009516994909	4.67526458395368	81.5	0	2
24	4.47248181523698	1.81390939442922	4.43788747014748	4.19189161202082	1.17270202214991	4.60506497828408	4.81477153748192	4.28243926611468	4.34205982284315	7	3.93440009715483	3.80872231188986	1	6.5964930517859	1	1.82005420654409	4.26212895101916	6.68476245041834	6.67100633385473	5.79704344468689	4.50302635013643	4.45693929640764	1	-1.32124435334152	1.54023578676303	7.42753943189249	4.12176868311217	3.71479016617683	8.70192093483569	9.19982774065048	5.11962264496313	-3.43857871285275	-0.177905062668461	4.7052170346434	4.95488551451273	6.51966116745683	0.201946728963344	5.70185130543901	3.67789119889392	6.35810809383826	1.91272163362257	2.64905062907353	-1.35145103339122	4.29181845749249	-0.511420435677924	3.98863597278222	81.25	0	2
25	3.52136933935225	4.87743125824451	2.7998646566262	1.07871524753199	5.72591128856353	3.71892030265274	2.24520738465647	5.22900615137543	5.02261608067921	1.3097514646461	4.4973163545327	7	2.42176934266731	4.46423816290032	6.73847020121824	1.7391296405358	1.10984834399679	3.77781440661166	1.8255770271439	5.32658441810355	6.21227374023958	6.27498393991655	4.97369148972122	3.01449843239611	3.51817336393213	4.38044948493037	2.12745472027612	3.26369601682464	5.85158959609286	0.602700036112107	4.33863694887068	5.57363939560715	9.36295711955755	1.31322637203329	-0.589768311132103	-2.14430261001649	7.03551228755932	-1.64514837876055	4.93656527061906	7.23622867054467	0.846182626986525	7.02054579234625	8.17536293094891	3.9293952134285	1.31937254177834	6.57449925449787	73	0	2
26	4.26709965548259	1	6.04359752172357	2.06852107031605	2.95422181732323	6.00483122464414	7	4.53079573667997	4.8682682853643	1.07263841383425	3.6004485230877	5.85107446222126	1	2.7010541245265	1	2.34447929221535	3.9130220452071	4.59555278798611	5.38121486059128	4.28624337645494	6.44308028091509	4.28681713750328	2.18122935097814	7.0893142359229	-0.120282865863198	6.04632171912877	4.6118941087694	4.04466844522594	3.83454977735207	0.7761142723876	5.20212589034209	5.10046350721974	8.44600790055745	2.38278693846492	1.9875159471575	-3.58990328127452	-0.537743425983315	4.22617775250808	7.09749596895084	4.85959378498326	0.144191007310447	6.47948198769448	4.17843046442227	4.0758001929536	2.07966040474314	3.73366426668586	95.75	0	2
27	1.53346332451334	2.81481277188696	3.60213735357787	1.28081431737263	6.4423860990497	2.97478723307628	5.9785302092353	6.24675156959767	1	1	7	2.59132956370163	1.89134850843021	7	1	7	6.69796508888175	3.70097944013527	5.86063169444231	5.54436410605338	2.62240568353972	1	1.44347397735691	6.04017519279733	3.87224979259137	4.54055188141327	1.26359777548781	2.26985893830308	5.46344372533025	5.43611551468914	0.375410307270483	10.8824858986159	3.25013184914896	5.04082793618054	2.63539575063866	-3.43152718275807	11.0513831235648	4.66414665225167	-2.28169196912211	0.414933237059473	2.53941841207754	3.78625461097988	4.35049903834937	5.98146511722075	-0.959842082064946	6.5751605270313	102.5	0	2
28	4.20727981870549	2.79815659992316	3.21741447022406	3.24869402132048	7	5.21717116607358	2.19697921673326	2.54680861097896	3.06611267501974	4.35218617411757	3.81884766267354	4.96043002445738	3.46672253111084	3.69774655988195	3.93917407334066	2.85528227242196	4.22311095733741	4.83782742973036	4.47489206823986	3.93931048297903	6.18864487587459	3.52627671483683	2.97139527495744	1.78399487453249	-0.677856258801828	2.72583247822799	-0.488221901609876	2.45698761771321	6.66133276938277	6.60913362875418	-0.251789793545294	-2.94186759366308	8.88093003485258	1.97914457726491	8.48488161867379	-1.27923832966128	7.07427336706985	5.0849229779575	-2.29584116470326	0.802862553605856	0.226562116763952	7.12339994256565	6.67790195933885	3.22367803095448	6.83194198149381	8.53940022300865	81.25	0	2
29	1	2.39735359637866	5.68008650363176	1.03098144654294	2.44629173444936	1.83087509754785	4.94296966823391	4.87291353006198	2.55304533056932	2.36618414555385	1.78468450683527	6.42782025038205	4.5985596978625	3.80797487566058	3.73031358204238	2.37481841239818	4.75678368629491	2.34624238838836	5.16821623823264	5.5459821492092	7	3.80505889764787	4.93946173187077	1.43246980489486	4.15768749757089	2.96061626815802	0.587434915517693	0.994030847578917	9.27383822849099	0.939880271995596	0.576580475616933	-1.19580245476037	2.39253019148952	3.57296814491967	4.78778660526739	3.14553736257915	0.917198430150772	4.95158442993852	-2.73170078356381	2.23328769164262	2.36159003584731	-1.09064978932064	2.09725115831816	0.525462757607633	-2.28287408988675	5.16358347476527	94	0	2
30	2.44014362490671	1.57779488942727	6.67291666683169	1.58262362480097	2.04163912404679	4.69698036445676	1.3188772242484	2.29407342625126	4.2700925725903	3.14178772185053	1.19307092597197	4.60283466453567	1.67099556443712	1	6.53628962818437	2.37962675678318	5.7263690760354	1.3953046263571	4.56008827331513	5.60687097521521	2.71001003294996	5.92947804706625	4.73759130301583	4.77146882742229	1.33035396663964	4.26102926231049	5.38779122913407	4.10205613861349	9.81163684200869	-0.262360982037388	4.4706005345657	-0.93934023721334	11.3153363016466	5.89869022834501	7.71634891844187	1.18933069227089	10.2985530789197	4.25777948094628	0.18432040581378	9.55058643487867	2.09205640368721	6.13959487487237	2.16920615012362	2.42921454155229	-2.2967439389194	4.6108947385107	78.75	0	2
31	2.50804771744215	3.34777576290021	4.49077194593099	1.72386432630856	6.19448009985794	7	5.79309270284686	4.71617784269786	4.80534222221121	2.77153758192228	5.05705699676077	6.628054424233	4.12810920723044	5.7464229441389	3.61638205415955	1.12325011381529	2.18673291346842	3.47791626280878	4.92100245763155	2.81407492978419	4.17928624688966	3.84701466484517	1.52835388545758	2.50074509290917	1.83528330032476	4.90713233696053	-0.184863359722053	2.21108497289045	6.93402243001733	10.7879018892574	-1.98873094653029	7.70113654006404	7.69077288033315	7.13166160364076	2.3612041308038	-3.06229484269373	2.17697221169624	5.79338179111917	3.00457549626128	1.23432054625177	-3.59087791615396	3.03088672508868	2.29404086831904	6.91578234407679	9.0238118275742	6.39568452904894	89.5	0	2
32	3.16998926858584	3.10075434031739	4.80954236044002	3.51114382491689	5.39254077949656	1.31239704455658	5.38762963034758	2.3076980007815	5.92900277068422	3.45264556988828	3.66538101270123	3.35860883530275	2.14212119111555	6.44542906993371	5.65557495281533	2.23277658805012	4.14830867353177	3.9716983674916	6.47995741845744	5.65845889959057	1.51137108721657	4.6120566753849	2.46999729863382	9.99155184690951	4.29017587961275	7.28042599783014	6.94381177930184	11.2839269684692	6.50184627901317	7.01974658741505	2.64345670907117	5.2492302850627	-0.985689155103913	4.0044460232554	0.246101346052377	7.51876644346749	11.2467211490515	4.99936587964137	6.69723680840508	2.02332552334037	9.29399637210161	4.63063190446875	-0.278497209339685	0.0505497076400425	8.20725525410039	4.42421396497363	84.25	0	2
33	4.50213371323646	2.59896557428312	4.50708754697517	4.11985386445461	1.30733006515444	4.78043623563272	5.23211563673896	5.23923242998483	4.32918244605852	6.83394246305864	4.0207040197182	4.09511863506345	1	4.77612239963398	1.27647658073849	2.89099362486983	3.0573634957155	6.94627080350532	5.97660321681817	6.07209514015895	4.50755819059728	4.01467433930851	5.89575824579319	-0.748961978445728	1.95240427910516	8.500062838959	4.84005197712631	4.0074450835484	8.14761322804447	9.92443232218301	5.02493476996303	3.15182230339481	-0.0495574215486951	3.56954906820301	6.34506199118774	6.27329515767641	0.784508387543513	5.21672727548972	4.48574259178669	3.49830954194751	1.97041822109949	1.79269470231063	-1.1767109786093	3.98546310282871	-0.246096471138143	4.77655079920163	97	0	2
34	3.719904785621	2.24079890026158	5.25965140434517	1.67978216230627	2.35025753187783	2.94323640591104	3.94407877544077	6.85325501199457	3.67658246025097	1	3.99294856130152	1.4514444205861	1	4.73511712587295	7	2.39288767823492	4.75954153224109	5.08939929257168	1.19275448199976	4.66792190462058	6.73875189918892	3.75907324740655	2.49710635300226	7.08120081522662	0.174014845744545	6.58154605699783	4.68097447182102	4.45834892373512	4.85341249176367	1.15114829785349	6.29551283968	4.85975354613837	8.78167359732323	6.03088054928888	1.53287957348453	-2.97166772993829	-0.816213617313046	4.17615405169482	7.74978807404721	5.89134577613353	-0.553903736646328	5.75659157350268	2.98731821260401	2.08145358451829	-2.19381710247017	6.32549891895497	94.75	0	2
35	1.63575623818748	2.15934526228066	5.0161074985931	6.39876770739611	4.89930289949949	4.49941250785138	5.72058882010731	2.79455544719775	2.50270019765162	3.15404920513348	2.83830770594899	1	2.1813367684219	1.27504592905158	5.83842094898997	3.98366854866781	2.89914425101059	5.1075801119069	4.96231887700766	5.18344232011138	2.69538758436301	3.5322234767842	1.51569798775725	3.69097850661689	4.8679443673776	5.81454312291085	2.07541632865241	9.7066946774648	0.391168244925684	1.5853449231985	2.62890589706451	7.27822334852137	1.70131988318013	-0.75398520107924	3.37262012515709	1.36669261943499	8.52245602457271	4.82542197410223	4.96747684802503	5.53502741138368	3.12932607190361	3.52825346493386	2.79211284426979	3.66727616837749	0.500463549735233	4.47399574444848	82.5	0	2
36	1	1.06429659260692	1	2.21375894875329	6.16502432839521	6.61796216703672	3.91025603229643	4.17960086202388	2.70436348458957	2.24802046608363	5.67686929208603	3.86831726376056	1.84910599113774	1.55071408668945	2.46690708434844	3.82432234304058	3.34900664617518	4.60058566139752	4.42166590629997	4.97656188800443	4.09888786360559	2.87984641514735	2.72155052954896	8.76351190940217	10.1087142993181	-3.76385249412233	11.0376252124775	10.6632249689172	5.70891717373066	1.61466829108062	3.13291031235028	3.61019267958528	0.802318416788875	2.80328378363749	2.18127161852792	0.162851852028605	9.00917682163485	3.63975219246955	-0.103046521394291	4.7419926172142	2.58167548342891	1.59524986436403	8.74724303414483	2.32803750578862	-0.0246769226032062	6.34852716959619	74.25	0	2
37	5.00946942802658	3.52258390373789	4.37189840693816	3.54577191567856	3.79893986133692	4.99566981570727	2.39711255819494	2.66013213212786	3.40296885932204	1	3.64245554555804	1	1.98719430514658	5.13019176961529	7	3.8915292989124	6.52827264011507	7	6.60220480739879	4.29774026341675	1.74219763030748	3.16890310445938	1.48172222680588	-1.08588781799871	2.53753755002838	-5.59890210002483	-0.381593523145791	4.4249609818262	10.5757272040932	2.94482134342347	2.3108800349806	0.631321670987303	-0.114577900286001	1.38737147427259	6.24160161145623	7.54566489858259	0.266448174881123	4.16302096996992	-2.51253987690722	5.56425617967148	-0.976165184715182	5.06089958264992	2.93063898241293	4.71077520372031	-1.36913536520349	2.2940669613537	84	0	2
38	3.37064463506851	1	6.1978766932769	1.80759976368218	1.67894116410893	1.8315229732351	1.54781810499308	6.74383089337344	1.70568755740686	4.95514861456605	5.65048314351609	2.62044012084668	5.63380719366814	6.14821512648663	3.07866089080021	2.36761156398429	2.83516888727418	5.23095651080881	4.02903570430086	6.57212455113311	6.06163308452236	1.28709906249857	1.73022630304267	2.62145748896995	1.9937719582215	5.49636694431361	1.43645770069996	3.08433784749452	5.69615954070965	5.05296264241575	-0.314043872686211	7.74108939542873	7.24584615460005	3.17968852715292	9.48713253156511	1.88490806784528	5.53844587481741	5.36286674532868	6.49827060473235	11.0106076334617	-0.557957887330686	1.01200821418415	3.54145277095344	4.88162941493909	1.14187512309006	4.92126873124578	85.75	0	2
39	4.12690204333343	2.75430462632069	1.48206592074951	2.6751645889951	5.90340460356548	4.72384159336407	5.79932000610926	5.2020244688595	3.54993663602382	1.74670623917596	6.19079593132671	3.0166888526365	2.21494648561447	3.70495540416822	4.89769556372367	4.64431374576241	2.20745857106658	5.44419137356078	2.93527879817207	5.60104916529483	2.40346786288816	3.11835347230797	6.81034153916789	3.91332376832389	2.44732714656875	3.01831532060658	2.70804537522755	-0.61105354971876	4.2818890966187	5.29173876466801	-1.86189105475116	-1.79256762998343	6.89775835641382	6.87848909187013	-0.0661829874070097	1.18651503818406	5.40167319219927	3.45716908246988	-2.5439345902687	7.72095318411902	-0.510462935201305	6.32207617416994	2.58539946906454	2.05424988277082	1.63624208546323	2.21117934907933	92.5	0	2
40	2.88454115656024	3.07561529717181	5.24644650602494	1.28291699612371	1.4887810845724	6.19809864111435	1.97484362427481	3.50163381660602	6.70571876682961	3.82212189261186	5.27484891648349	3.62174063698472	2.01316164095695	1.72138938895931	5.64824126017123	1	3.60578354672645	6.02580589712396	3.23487394827788	2.16895009402682	4.44157068398237	6.83998382470573	5.67126147447331	-0.176783522976083	1.31811384651899	6.68150030991865	3.1891653915141	2.67619057410968	6.61699001588907	2.07486425183318	-0.976056320606248	10.2931170153372	-0.904858302019483	5.0443753287983	0.00521388681618151	6.15874804824983	7.0449132496314	10.2224180034565	6.34533538029019	8.08480254840324	-1.52738302829011	3.35024139315685	5.05373642232448	3.98665639460575	3.63565673765258	8.4673690737288	70.25	0	2
41	1.64196481151911	3.4158402712502	4.04804427724348	2.91152813184611	5.85678254938121	6.28239294985284	7	4.34823296157312	5.09762418480774	2.08009298878498	5.3710242947773	7	3.8918436366439	3.85762494453049	6.00761719759245	2.32361010844233	5.77348574288381	1.45561866261182	3.63812079784311	5.91429472895903	2.23775137319706	5.73501470032704	2.31333386684673	3.36933058006284	2.24821408748274	5.07183053341183	-1.07440044478532	1.07425394819019	-0.0874410774697332	10.7185728449258	0.139864425478595	7.33341516275647	3.50141126098955	3.21291456412722	7.72434436548438	3.21788774297168	2.13265910946832	6.54400079123725	3.04593437395098	-0.0164545095082655	8.65777214813052	7.19011831895288	3.06687464369623	3.46532507410139	-0.624726771087873	6.02191605292559	79	0	2
42	1.87397302236202	1.79497739830974	4.36173964047062	6.67414455014241	3.82160770332954	4.573829836074	3.89934673762208	3.35487507117044	2.646336541535	6.38280180320038	1.36197342535503	7	1	2.99100136061098	6.04650706405014	3.46961928860769	5.78881563657687	4.86152294702222	6.01896236076027	4.4629340640203	3.76138167069204	1	2.00742560241133	3.23946900445912	4.90988998502447	4.24411113802083	2.35388772570399	10.7747012177214	-0.272930040147081	4.99302706184601	3.15866139683428	1.71970276873806	3.25938014842636	-0.943951828743407	7.10949273838555	0.5320672944191	10.6891158642993	3.44907920653051	1.96360296616208	1.47502330009448	1.72578372050116	-0.204643263691983	3.64420271642851	5.274599622301	1.21118475181343	4.60960270971423	91.75	0	2
43	5.27410454632161	1	3.34058823055478	7	7	1.85793959918884	4.45476689027265	4.67734764557686	1	7	3.72570381045204	1.25265863163493	1.8247918457919	4.42354466901019	1	1	6.14888016704896	4.24591637868864	3.627134253927	1.45608140553296	2.65729410509498	1	3.69668329864249	8.81772464085102	4.83557790083763	4.44130793308734	3.87664360264982	9.75681432984089	8.18696833868248	3.61197639121552	-2.10842274114367	6.86869008596284	10.5031541983311	5.62532524060966	2.11848591417008	0.191296848980169	7.47250268275887	4.44613889130454	-0.186927172962139	1.89305864251835	-0.670917073580357	5.64394750957826	4.71414418611461	4.05308243324659	-2.30471744534889	7.04066830385636	89.5	0	2
44	4.16164671476437	1.61736298903009	6.58343434814146	2.42558694985841	1.70516401546914	2.30435272756161	1.88498252422552	5.88158206420674	5.57957010949518	7	4.37874844930114	6.76577627307697	1.89654446511248	6.27098658237148	1	2.58851576799225	3.71063956583057	5.35213339843031	6.57107178513477	1.12740297400238	6.9293147236736	6.70904096954373	3.48052092095889	8.23056062137222	-0.769245122338157	6.55414272819984	5.33527173901637	4.70367358253247	9.13505708643802	1.71082288132392	-4.52085697738609	1.37353172964569	-1.37788321051201	4.29192451006694	6.72559296971107	-0.305054362990345	2.34070166690065	5.44243897137244	-0.741118739784269	2.78004698452424	-0.97490302191023	8.819958228273	2.32873610478618	-0.665575034466569	-1.16194920923546	5.34486144310474	76.25	0	2
45	2.76642302082485	3.30313931899537	5.2320264724555	5.88247801063587	4.73388011657053	4.0827833184413	3.87357812498193	5.18590888268877	6.18114948818681	3.63446936989379	1.34419351319167	6.03283928257425	1.4529933288076	3.64534727405038	6.30155530938477	4.21684369441967	5.93534095790212	4.61615581604455	6.30194513114005	6.6118203957462	1.21663314426129	4.20602567111397	1.39132254143593	3.9854374652697	4.26195859292471	4.53784101466774	2.94715322885484	10.9595365661716	1.26693531927975	4.80089986935189	1.76905358822804	6.65661155391289	2.56890323169909	3.17724669025868	6.76100454278345	-0.570922664157446	10.59227892339	4.40981232572137	1.35985074153959	6.40784663842191	-4.5925895665796	3.37061099874875	1.8753530906595	4.94992768345507	0.193882303343845	4.45223390128904	73	0	2
46	1	1.52570859119409	4.26536832913716	3.67331846015972	5.90576619714765	4.16732002881299	4.31663752550544	6.80330752759813	5.27964243992501	2.31044875844567	6.02686521576939	3.19877925880229	1	1	2.90868417910592	5.76700451658102	4.29194661340259	3.76117502225672	5.78481054865452	2.99504434644759	5.08039918164425	4.18842489189786	2.34541883571659	-0.225849627211455	4.78229284995924	1.53724435402442	-0.282378113567017	2.52596211457568	6.83593736525528	4.81653732156456	1.92290991390466	3.9422733117374	6.18078519106898	3.62669001839519	7.0522387926721	2.20459972705746	-3.94745813374619	7.1469211418361	0.226655617701269	8.28172389550102	-3.2152554838676	-0.957719686337973	3.87375726064562	6.97037004600009	2.48039034773557	10.063522577527	80.75	0	2
47	2.21614700357267	1.86189881430227	5.66594539253591	5.33476092264098	4.73736268713508	6.41746628837675	4.7192783065673	2.4650719713517	1.18933559547143	1	2.29310981069759	7	2.28517601452413	4.31014613427305	2.35957580098138	3.0321934210002	2.91792692510986	1.91340556676387	2.6318241346252	6.18838910941679	2.79462499310536	2.87858742585286	4.11004497092118	4.87910511937009	4.73376334158344	4.23478949072492	1.96837182074719	10.1449980552653	6.2607691767072	4.14303704144499	-2.82307241750097	-2.04452888305626	3.52672039993785	4.91213865797393	3.98604559546596	-1.3510071672691	7.53292430693741	5.61901029679523	-1.33258301448061	1.96614011078284	6.02344426438279	-3.832542678347	2.06555184891529	-2.03128445631131	-4.52816414052207	5.51642362856767	90.5	0	2
48	3.81666768988266	3.58982596626031	3.74345622881616	2.11635851084331	6.90303491490433	7	4.94594088496749	4.60261345913655	4.4316819362323	6.18387440323919	3.95729377953182	5.54316683715026	4.15887888600154	3.93882767172315	7	3.02379510136211	5.74534328976018	2.97512010917734	4.40454881571901	2.41668911605733	4.1258456893414	2.89174457509958	6.92881972512131	2.81596414771382	1.50284235372078	4.58997012656613	-1.0303400299264	2.00479222281806	0.711981529762742	10.3402269918135	-0.564748941089638	1.36337871302356	8.37290004958635	7.91677317865046	7.33874542299505	-2.11040424744195	2.19575392713122	6.54773203092978	0.786554217162345	0.437113200762869	8.35583746860463	3.86580689216193	3.9886685535772	6.97673068535818	-1.12670155588205	5.09584109304587	61.25	0	2
49	3.92726524675941	3.16613322982195	5.6446228591865	3.26390877191024	2.84007322883094	2.7249723701494	6.16016684458957	5.01231589750209	4.0578157908177	1.06939686955511	2.18941333815311	7	2.27144331702588	1	3.53373129210134	1	2.43107004422727	4.33591534582345	4.45658159104267	4.39156064519266	2.01320205463735	5.19439768886391	2.49023066776997	-1.00880222086009	2.64088515041525	-2.94438689947441	-0.571474811869067	5.49933617471688	8.13235634134688	-0.181842053756	3.64594328637803	4.62572327949567	5.65436991347573	2.10240244448776	0.0667201836193433	5.39790301196641	-6.16186087449899	1.2684268551403	7.39730048555298	-1.86515770184474	4.43301284352481	3.31773370323377	4.88216914684053	-0.37361210548576	9.94348249507609	7.8610327972109	103	0	2
50	3.93100379382838	2.72148894935433	5.57215735578929	3.76289852188304	5.35466928382001	3.38207405191512	1.19533245390276	3.63191704363351	3.28804847761443	2.04184557843692	3.14525630084253	6.52237575826068	3.04602422945221	4.7477714676033	4.52239798159725	1	4.52411667771793	1	7	6.87988084894533	2.43488198091337	1.4609762114701	6.65695536879649	-0.607762148708529	3.22023601943104	-3.48486184627182	-0.147571821632097	5.82018170424645	3.299317554952	1.98667368434102	7.68337614712355	3.07392789197595	-0.642623953244148	2.44922942966241	8.10504586908704	5.56823847667949	2.65879023293285	6.03149323163515	0.125224395055203	3.72581223475488	-0.427872804473881	3.40359806119054	6.07916427112565	4.30372677104323	-5.01846340611087	5.14013028748974	79.75	0	2
51	4.37796823121725	2.41471455178483	3.53777758706963	4.55265303905262	3.90671988214956	6.04963920540325	3.32483605090659	2.84971999723207	2.71264042773216	2.11532376373086	4.96901240487196	5.69298017698311	1	6.44575520021285	3.95499602008256	1.87781103936264	1.9137568091961	3.39606893965805	5.83390008252594	6.06156120903934	3.41339737817868	2.84499868660535	3.13177322158025	9.13276144145931	5.74041476405009	6.63071849085805	5.39299510229055	12.6136631197742	0.698744684358395	5.5661447807781	3.38445994316944	2.77874512957564	2.92302814716615	4.3903210795276	2.23709076991009	1.67549083912823	5.74278420986969	7.87439705923726	5.75950098741458	4.81562742406551	2.73259906185481	2.67584092046376	5.555164559175	3.6085394259901	8.7862898749703	2.20667692853814	82.5	0	2
52	2.50931447215204	2.93405184449041	6.48784270588083	3.07968038043335	3.28394556966515	7	4.14972739687363	6.40219885007365	4.50625005920339	7	1	3.60909171786536	1.27817789456699	1.50153896810332	1.16985062855238	1.43685097194262	3.60086319482483	1	1.4100730981454	4.11866374890114	3.02104902002767	2.6552634706509	1.56319600084148	0.231900988300515	2.00576591468524	8.04495895668409	2.54458724742457	2.93482732864532	5.18451321301512	7.94261002777626	-1.08666525153349	10.8150584319026	9.68934681418253	1.24689636012997	-0.619774006974503	5.92744376372697	12.3959463335589	8.98009017238623	5.14529911266957	7.34455469403031	5.82906142756727	0.966779433665469	-0.258768645562116	2.08142840894295	8.26863333708705	1.39718334989404	84.25	0	2
53	3.98499401215127	1	3.18575227689222	3.91481617546465	6.86382416915377	6.57479236785985	1.46184816301443	5.12314505756386	2.46384379170361	1.2030185697182	4.39484890793576	1	1.28394477983097	1	6.56713180493628	1.88540230369518	6.95239200886196	2.9013333482417	5.38593645349798	3.54516705494463	2.63842542378285	4.43834166008123	3.39481667422616	1.38476762133896	5.33167128563973	1.11620538859836	-3.92467213606942	3.16798419613065	8.28927869985331	-1.35915999062281	2.7075928593406	5.1758741283481	1.29661869512399	4.39219818857888	4.7914422483726	-1.03855529997539	6.89511144668382	7.81170040876271	-0.861583291387608	6.81314843129779	0.889537453346222	3.40895111161024	7.97904789461048	3.42582437223224	-1.74564060158514	3.75945220799711	80	0	2
54	4.46905929937527	2.74791868559156	4.76182511772782	3.08087797619359	5.67032393211246	1	7	2.06879358934783	3.97375107383235	7	6.31321684644714	3.51435089152873	4.02137807096349	5.83064549586074	3.24033407636742	4.07064630582187	1.21074507249685	3.51156191751643	6.08468553447161	3.93269497830272	1.77577450585364	1.62514279016763	1.77156227405575	10.2893181926787	4.59367710941191	6.13144463447494	5.39364944226415	11.5410352338426	5.9038783159235	4.31132450722377	1.76341995454555	6.56635527399252	3.22436928926208	4.34244908754232	-0.0866764051273478	6.24649416971344	7.06601867008176	3.04146558288764	6.11486597297333	3.72105685370811	0.447522150171298	3.31996773550231	0.588036351020244	0.432764712774688	3.63301371680465	7.43670598223772	79.75	0	2
55	2.02631188899054	2.08933376700853	2.76314967547463	3.87021944840573	5.7072995525783	1	2.96313832262382	6.30686225379593	7	2.7685412117238	2.77237189714562	1.22801381076316	1.50255038264712	1.19553581792992	5.77147901346321	3.37269800082997	2.9766156482148	5.3938736394778	4.24011139294086	1	5.44066980805807	3.98497431885875	2.11263183175515	-0.0180945929480534	3.68563364507789	2.87627684395883	-3.59061701833224	3.32692002538362	5.01398511654759	4.97402032730688	0.533920473720024	3.63719838373914	7.85172304975689	2.77738544489069	5.49816143726098	-0.716954514304746	10.5711421651102	6.37308430862302	-0.723546701384636	6.37710506479324	5.04832422921085	6.34456897492253	2.9287778687431	3.16278514357868	8.80255233664277	6.25444018528071	78.5	0	2
56	4.81443834264511	2.25127717771459	6.58262113219945	2.90659035482033	7	3.56105984451288	7	1.11591895292151	1.55486726996973	4.93657735842145	6.48574946425638	7	1.30860278579695	3.12505693327271	3.26732064345904	2.45043477964374	4.55237881458046	3.83293113145775	6.22058361828256	6.25321340189497	3.98536131007516	1.67567520612691	4.28678621828492	14.6135166845876	3.47873951267911	6.62166648887126	4.95279847543311	9.87484524056866	5.15514857754732	2.84053807908489	-1.22582817019893	-5.1445717243691	0.557070303481983	3.36952871528763	8.08731771618841	2.05319139716604	4.76423395856082	5.27026382985841	6.67531143186504	3.40262897631064	0.384480241370421	0.938124126368688	8.2911708010108	4.89043035532723	-0.936476858600426	9.83503437588865	95.25	0	2
57	2.4364199461453	2.63592436706338	5.77474200221438	6.16406899332688	1.33833726186967	5.78335562637177	3.2049815883077	5.38909171451375	7	4.67004172283853	4.98440902425615	5.37478211802978	1	2.5969369012692	5.40287497032446	1.76720443102075	1	1	1.2093978066577	3.31350815187779	1	2.80548769904653	2.71449557176856	7.75140459859897	1.73817236210215	0.854923675634479	4.40245771637361	10.2682588674248	10.5315222285522	4.94712120223444	-0.364811819927653	4.53671247605552	1.88535228549959	2.48131421566828	4.47725434206941	8.43173147641375	9.48292164299178	0.229694915487326	7.00685511362459	4.86488230821163	0.661120710069169	5.24565666497404	6.70288662545639	4.41830368639775	-4.61945247234025	6.89439817284588	82	0	2
58	1.88777190678945	1	5.22681111539233	1	3.45623107903693	2.83778853045319	4.31988232025044	6.14643347981532	4.01707913331506	3.20862992411674	4.21307882596469	3.16189479976534	5.23757450345697	2.24460240213591	4.24683133560349	1	4.0383827731237	4.45466662561466	7	5.02160400347866	6.45365878943638	1.8866756455817	1	-0.0352802310992095	2.83926997810766	3.74968361305906	2.37083632293622	7.16395055477133	9.79430935362873	3.79676612940902	3.91821280923027	6.92830977106533	0.0945865398491023	2.21249598871938	1.49821868869545	-2.56175776702934	-2.68670722233977	5.80111318580993	4.47151147329713	3.05077762864688	-0.2866713647077	1.96811314583161	6.0012096824166	3.90794580473034	4.50026812189218	2.84166678419868	81.75	0	2
59	1.82489233971343	2.19890694026855	6.20446809117684	2.84042364662934	1.85781170976418	3.51562940072516	4.15827589634645	6.00212230447739	4.52824887371656	1.94468049847167	3.12325734230288	5.45967729868726	3.96924708941887	4.87713389041339	6.3873292661777	3.13913874011511	3.0627717659739	1.83678594707299	1.35361056094373	3.0701333414409	5.22836498580854	5.44674890364064	2.71594032661231	-1.91886835219552	2.76773966610093	0.733931586224206	-3.86335293300718	1.80231604271373	4.1414776353976	5.16575918971286	-3.9651942350627	2.56522562350101	-2.50512879392209	5.25901990114365	4.68426651146242	2.06464536911436	0.212569472016083	3.55943902645737	8.76828117582513	4.61881086244344	-1.61872139246296	0.0259588894311008	4.06129090756327	7.76897362879481	-1.27290061433925	2.06126383383821	86.5	0	2
60	3.75103340063312	1	5.06076635031198	1	5.21440779176627	4.54550637763113	3.42884802996093	1.58485877913904	3.05957013303877	5.00158895561898	4.77292697879285	1.12893118891427	1.67955307986439	1	4.16936838032052	1.6377895596571	1	1.46536856823482	3.50507845623161	5.52994956267281	6.28828273453442	1.50556388742823	3.87488035886028	4.40688640275664	7.93312304517077	-1.44241645442611	3.32888036850301	2.53466937244999	1.32248520725191	4.5762012170561	-1.24397447684673	0.661336109626189	1.61162711827619	5.71012071097283	5.62642354034	2.05543103957094	7.87585286470433	3.72271189306438	6.48957963461593	-1.65997906918548	5.12669700001834	1.47122903393109	4.92228932058507	0.642417833274078	-0.202509868101238	1.52128994928588	80.25	0	2
61	2.71014557830672	2.67945559217258	1.26447799944344	3.28829088713006	4.57656804854979	3.43523607911397	6.50535660340468	3.03781941787343	3.66005726643423	3.32691719333595	1	1.73021647169769	1.96385212123616	1.50541162600711	1	2.37550113890056	4.55037349068161	5.08244375559963	1.22053856320582	2.75417009226787	5.67153153673412	7	5.31023243305677	4.58611856085495	1.96133512687742	4.77799243670366	1.0236062311784	2.25300502716296	3.85911341022462	3.23351357406246	-2.92686479497953	4.9286898404787	-1.24181287597765	4.66357836459831	2.04029817647646	3.33755545878767	7.3433180745406	8.1480492450274	0.112058908018051	5.92230155236695	0.644070183906881	2.29696849612616	-0.416671367356261	5.07191756220105	-0.891808397925071	1.27587550050002	81	0	2
62	3.0941199767527	1	2.99482660397988	1.600681942887	5.27747920052033	3.56553628835022	5.56644298731768	3.37261723899227	3.25250989413515	1	7	1.0336420804209	2.29096796593623	4.44976371812402	6.57259536011141	3.34217557590695	2.90041594146118	4.62063895321151	6.65325530038234	1	1.87284853719127	1.4616051496645	5.90780059930642	3.48143431391019	5.4821854938259	3.67026149356883	-1.80639910772683	3.64180670613908	8.26153097628414	6.95534785693121	5.39080272730615	8.96918768444352	-2.24959017831934	5.54451703443675	-1.41843380953142	2.95106507570754	12.3661560292258	5.08735229614715	6.29803236454202	6.040284013955	3.34503240009177	5.22409986350235	3.98780043812774	2.51776598011485	-1.98118038813127	1.95132068157232	89.75	0	2
63	2.34852733510888	1.64081269133157	5.82535287145118	1.5230930498093	2.37315105872141	2.18066946320679	4.42988174325583	1.61707520298879	1	2.87918981438858	5.7424599792573	5.22980466146289	1	6.26327717852732	2.60590254828644	3.07791860689961	3.37411162035039	5.05315455117504	2.39589000986233	4.45046805388653	5.93974721719833	4.50293923918086	5.77993648829671	6.8676502854512	-0.905062818423577	4.83978256645171	4.98836393037648	4.78737655205748	8.08664502148643	1.11324510058633	2.25383404921902	7.79820315849647	4.14498408037193	3.89640642423096	6.44738186003259	-1.27859877434305	6.92165080965878	7.12630994668543	3.08743548738761	7.86503833732584	1.44651352551534	7.70423227304516	3.10582714210675	2.25485153212781	-0.987619403497164	8.61286780436979	93.5	0	2
64	3.82054663360041	1	5.94533335171124	3.93070249770162	5.12703955457806	1.49693635759276	4.28114187378416	4.79240858021045	5.48203197883818	2.4833626357705	3.66267973177145	6.07406591881204	1.80602023081487	1.63245691632805	1	2.72343827464212	4.83557540523825	1	5.31948336387766	6.31020255572143	2.58384880999014	1.88247101794072	2.68097361696699	2.66382576246419	1.29110178702491	6.90403866962997	-0.378488838309031	3.40526752683189	5.55809686598107	3.06990867278762	2.8930998490525	-1.66067981908028	3.95412058199031	3.16943509866246	2.73630487295508	-2.62184380072232	6.21861169695601	3.82362864156269	7.98641843135284	3.3420694414062	-0.360324064697473	1.52496062031971	4.74401139654733	8.29605613581335	-3.73951715265973	8.50483586737506	69.25	0	2
65	6.87109334237195	1.93011911962534	4.97415749415343	6.07758016069849	4.21841657793395	5.53369669996874	3.98665453087736	6.72492260403754	1.73570974067425	6.87335754428008	2.76080902478563	6.4939525411908	2.690595725784	1.91268864775861	3.85292028724741	1	5.9407413795994	1	1.72285990629738	6.62487621194502	6.38712878663304	5.5183932449865	2.62310211109102	10.46831227766	2.71589631100961	7.17225687002106	1.91093272003279	9.68902151281766	10.6790644273874	5.85164384790158	-5.37421142887592	-1.66694590491954	7.40022851605298	3.1866552094057	3.67828987022883	7.11527765335979	2.24039953683217	4.91950425853541	-1.3528905594093	6.56256040300529	7.15046282645723	-6.81004261291303	1.46723478445804	4.35141432967295	9.97416586865559	1.60182288009485	69	0	2
66	1	1.69886092542754	5.29667393335808	5.8806267049847	3.48829654548187	3.64284539693107	4.63204643501871	5.93863863479617	1.13498375390971	1	1.5594972280798	1	5.33865515263698	1	1.67011373284089	3.03019151825361	6.87502244238875	4.22976905959366	6.47443126706195	6.29818404175926	3.51158268861841	2.1329526359955	6.90653124602035	4.43949853218586	5.65370363460212	3.80750668359747	1.64452951854192	9.88317984898569	5.11007871223833	9.19307480085025	6.85597900535698	-1.54507976087595	4.10205002606772	7.4532140056575	3.01884606462635	4.85709840506491	3.11573787507597	4.99977604529628	-1.70897793762049	3.47602865570885	0.488015384872167	5.76290924293614	6.26933329026971	4.77714073254273	-1.2466462788775	6.0327731406725	88.75	0	2
67	2.49238619721495	2.23636547769885	4.81545296563716	4.51674495813578	4.52408829530995	2.45825213086117	2.29587631799019	5.65489721207516	2.36692504395271	5.79632548845606	7	1.10090596678691	5.51306911963594	5.69929271733101	3.2130981947971	1.70729853999563	4.48898789284926	6.75658551628756	4.62673671975643	3.41843988061632	5.93293308070661	1.69982446324435	1	3.41835367836778	3.66175625915193	6.08791571299495	3.0830345586349	10.3688468185437	5.4022126848174	5.24897653843956	-4.45587843172954	-3.55706344857899	-0.801190614974364	8.49150103506367	8.26798269410186	4.71966665252058	10.1365561897175	4.53549122825006	3.19362316341279	0.67503145148829	-3.19617373039858	8.71555573263166	1.52724162413361	2.50755993035481	1.34246555291332	5.29321910790136	72.5	0	2
68	2.90595261135515	2.90286064800184	4.58743313650958	3.5167697630027	5.14970991200261	1	6.58948663184401	2.31868377129959	6.4404399467095	7	3.66704970149839	6.46285065979705	1.03408269755549	4.34281995260217	3.03858050340767	2.07163819490655	3.66877275852139	3.53172258458995	3.67722642358329	5.6991884058913	1	4.04488926012948	2.47082989211856	11.0599094995796	4.45579929595847	6.8178648547079	6.370435749007	11.8946400496007	6.25848329193447	4.79747109482324	3.26079897226215	2.11121089071972	3.15048778038612	6.38527126217477	-2.4760620021301	6.06947004477547	11.5751157377153	5.36451829444554	6.75238015830075	0.812786299518172	8.98166336139157	-0.406748464121054	6.09211084863912	0.976293196088667	8.9645686523844	7.66827065852279	67.25	0	2
69	3.99589500588335	2.95202057741264	4.99543360078294	2.88134599682132	4.70844194160134	2.73255335925828	6.46113783936047	6.69835596595603	2.48088961914932	3.38927039923813	5.00008373144234	5.17960934456403	2.50924194153162	1.92489573431204	3.88476777570803	1.80483062954276	1.62152213604776	3.18081269379541	6.57257326193391	6.03369171678191	2.87304716127514	3.71771756069665	5.87501254450093	0.516966278037599	2.0015059657962	-5.27850659895699	0.490848207442241	5.44455456601623	4.91818938611665	4.09075885260987	-2.54818159178591	0.220712757719236	3.13777548293702	4.30961675513943	7.19678277155688	2.60028954552821	5.20286716533966	4.63269249208171	8.61049138672831	3.29438068660817	-0.925992082855937	-1.81442134580473	4.46039620078101	6.26915458524836	-2.89746944448174	5.10186580433737	85	0	2
70	3.20850787611252	2.66972569065639	4.7984038848896	3.59502817201134	4.97547592335129	2.01974019793958	2.41865947244538	4.78876331396761	1.69365683702036	5.08759374149408	5.39320883071623	2.37954408013373	2.05147138897937	5.34763591239804	2.83781198014249	1.39759093309231	3.29326767804904	5.93807673863524	5.51827056452829	4.01633586476938	6.69686085064079	1	2.12860151634456	3.30476030682394	4.35748961514286	5.61136246925843	2.92840422209392	11.7835527437013	5.31564530101692	6.78812031460419	6.63704970513512	5.25842149890822	1.01057874387355	7.66011197559887	8.29647321534362	-3.3306872245251	10.1383261719791	4.58997905426701	5.523518597517	0.739497508262608	-0.742068212294129	8.20760597642344	1.04983128152796	-1.03151393652351	5.92946882991576	5.15225456692222	73.75	0	2
71	1	1.18765023077383	5.95637651493809	1.38089239716245	3.46620336925789	2.56177001415321	5.99633110460487	2.37223285285596	4.5427865752694	4.700748795983	1.5406392000814	6.3985774204661	2.7682514270625	3.74596765897744	1.73648939865193	1.04335072033916	3.0062746295974	3.33890687633248	2.44798173567736	1	2.4702444644813	2.63395385475998	6.81349525701467	7.28170398733586	3.14154191642847	4.31478763090699	3.7214211327579	3.57557348821556	0.507186436873589	4.68868703322191	4.6675920059896	2.43268689237559	-0.287726785342414	4.0691396346846	11.5182451731204	-2.30151733861925	1.5372991313655	5.96854288033781	7.90132681686669	7.66267154982003	-0.46309308499731	-0.0434399579067335	4.71768160123027	5.84746122171864	-2.39764908778726	6.90478786396742	83.5	0	2
72	4.03225323480535	3.53859420528865	5.73672468239003	3.82448436349784	4.37743062990249	3.91599102784678	2.09475310879659	3.12187798790456	3.91852943406233	2.7167461314775	4.10138717432295	1	2.97668510703026	1	1.36844910470696	2.64856512735868	5.74429298283348	1.04554877448001	1	6.74589569199683	2.71850139770405	1.07885790091533	7	-0.334377777188051	3.75063733175792	-4.43142112580801	-0.156193830267176	5.14984470007645	3.95014957551039	3.27159606788809	6.62715268792355	2.92198261220557	1.13783021970667	3.67681010332766	12.1953732882169	5.89617172828321	2.8713322313491	6.65097562964257	7.52674282426522	3.16955615040915	-1.237878834377	1.71847074685689	10.5937721675175	4.22820008338552	-1.38469920982492	4.73046765021203	71.25	0	2
73	1.9717606645561	1.62604515178315	6.20540113072951	1	3.19520842435262	4.83217732029135	5.10235758612533	2.99095206025718	1.80184919450919	3.49210134031126	1.93114278456422	4.93845200556044	5.36714487912408	1.5182243752499	3.86470541254941	1	7	3.7571511232083	3.78904673177838	3.45947874855046	4.53961560770612	2.03160147254872	4.10763217006721	4.36552051752382	7.50334043142734	-0.319051006756051	4.45319696237395	2.88147037926025	2.98228926200484	4.51419678628917	-3.54786998242203	1.52257478692491	3.38916810614667	1.94595996896975	1.48710392357192	-2.58873053515695	2.62584376376077	2.79454149310054	8.22138784070582	-1.1140604389543	5.17725784651939	1.73854979123215	3.67496069893984	4.33612613123733	7.34192533859025	5.57888908815341	89	0	2
74	2.0946324467561	2.84854110304271	1.55706120959464	1.4378970896516	4.85313972327197	1	6.41787582390577	5.45858804544753	1.85111574190984	4.58964266147554	4.1102716605401	1.47451665895212	5.1232183801314	6.61340377704558	5.02929209534326	5.716040179597	1.50496195882887	4.08388172051731	6.37850082103738	6.19298915631643	4.56635504867403	3.75203027195772	2.83693046498755	6.42758382696481	8.35174669552663	-3.44615371894511	9.72318255444032	10.076476649769	6.1002914635746	2.87742509906618	7.64796037885249	3.72174410340076	-0.0440849551466297	-0.429563931406722	1.97421892831793	3.10720013280703	-0.123908280763921	1.53649611870973	6.11853811294167	8.63621827446088	2.42307824942023	-0.574523478365579	3.93526374242628	5.04476319013007	-3.68613855576493	7.32731442670007	72.75	0	2
75	4.84445139319502	2.77956195245039	5.47410061262269	1	1.73187030657693	6.97467705044445	6.66429493743549	3.73076824971681	5.19818310398377	1.34293762715207	6.23896885266193	2.41497216255194	2.59790271562637	3.17661965198218	1.26559967284607	1.1373112576946	4.10977758101731	3.9957499516134	3.74010000956489	4.61532638156635	6.47587111291418	3.81557663582662	5.9254461919592	0.2622720933471	-1.24906133467516	6.78715941255338	2.49855079052862	2.18273755540397	7.69229898017798	7.06182307874229	0.298353949303712	2.95254205139654	-0.569720315078051	5.82740858048428	0.264650930607816	7.73556019319713	10.3019294257322	4.09590715502985	4.92992594672058	-3.26523208319862	-0.500646209502721	-0.323170666922171	2.98253601827336	1.82200794344198	2.41837362169456	4.21373169515009	85.5	0	2
76	3.89232947159714	1	6.40872161949496	2.73972855815034	4.12045373954104	5.23749035545149	2.78547464960122	6.16217955661671	4.83105995713755	2.36779254972041	4.00577861034508	2.10199214235949	2.30636656266181	1.52214634048943	1	1	3.48045748140598	3.36449147905439	4.04570571373285	5.57571124447781	2.68179299193813	2.68046784662485	5.43573558289177	2.75495212618937	0.0739094146314166	6.35982738106226	-0.674635145193596	3.51245655357434	7.57582773944249	4.6929275747896	3.09560041362576	6.90988976281474	1.45235874896884	3.51243486226181	0.954946805889294	-3.08325056619584	7.26643930009317	4.18187634680824	8.72496581301412	8.59475420115001	-1.13542630831936	2.4785343139153	4.13955153683521	7.304296854058	-1.18843518624511	3.91517267749826	60.25	0	2
77	3.38032280940784	4.99800077557344	2.3899401755191	1.46487155424164	1.18821439718635	3.65423959819495	2.39026044624815	4.10043876981266	2.75016734213208	5.84505328376852	5.49481247705135	4.71669277575758	2.08003069729868	5.59270845090445	4.7351938019216	2.12654303846955	6.63699562878034	3.92472298523204	3.33873137907525	4.55201073138838	6.66158139733115	4.45955130370239	2.76010706867716	5.10963891783413	0.132081658166911	3.25916453574436	5.17757884129582	8.36561443506083	3.01601817643229	0.657669953101325	3.06434768499771	-1.60141550174502	-3.51525355362407	3.98820416904132	8.56752273896138	-2.89797892996523	-6.30481389503141	1.30289831153538	7.54469860738554	1.34726432028508	0.228309388877559	3.17176128968384	6.33241287722191	4.83302932799704	9.4034912994501	6.46582897799644	52	0	2
78	2.04804371156835	1.21462272180692	6.17052600909771	1	4.09968196396018	1.76363948740838	1	4.16917650476905	5.00433974720196	7	2.2011288513302	6.84834993639604	1.66121521658217	3.72621848954791	3.02993688142566	1.40190601330204	1.28978756876096	3.43342125789016	6.2639812698073	3.38168067749648	3.61514502848981	6.18932700738029	4.7317435748128	5.45591983857009	1.93828199161769	4.57437605026061	5.72800824215835	5.3941521798203	5.76351229752451	7.10209868156426	7.72467347766078	9.09908392875246	3.2866713803644	7.43958016421183	1.18338574940886	1.20178383056308	12.4747308766332	3.6835905155257	2.33143099955167	6.3555014239714	4.80571470435408	2.74141503705913	5.68100565467111	4.21683424928214	-0.859667531812911	5.93935053224859	67.75	0	2
79	2.24845877471883	2.9005097084727	6.41436564238741	5.60552225568117	4.56294981967394	2.34539721822724	5.92712090594531	6.4939114818402	1	1	2.0557863640417	1.25592666818379	5.18823757891274	1.74406069394444	1.68302660921061	1.12634879671798	6.43968055982205	3.13808959767097	3.35151739816503	6.75817682041104	6.4317603600658	1.60948523465278	6.83046937872689	4.410231935525	4.93509293801066	4.8174217809396	1.65698407398171	10.4688881841294	5.13325456658074	9.98767651804841	-0.852236114825222	-1.70983959432461	3.88360665530832	3.9501952653938	2.70436643736857	4.79544263518217	8.84454301521427	5.05040228565422	-2.19940891050318	-0.740067449469061	2.75702315971599	1.66213991888925	8.36328329202745	6.56862237235674	-2.65063530915358	5.10757542259865	75.5	0	2
80	3.6964809337709	4.27137951551894	3.26075907886087	1.47586154099537	7	1.5811467286278	2.758397294369	5.99596796763877	1.57978197974012	2.64972147456653	3.15315153499603	6.82342258665731	4.74416009970659	6.15284090819794	6.63189995640736	3.56592839051081	1.43672125496532	1.10425359657543	3.1514695764264	3.95196145392547	7	1.88690690174385	3.61331547708119	3.27913231839104	3.44601420402788	2.77508173111373	1.74167258656168	3.01846750908515	2.22249312755997	1.16890121160281	1.33718250017974	-1.16693891799041	3.48860160516823	1.98149749818753	2.92021508071175	-4.55494336115438	4.32191635686448	5.67941056119415	2.99647445159656	3.64922309443753	-0.885559913688396	1.43509651475213	0.559602535155259	9.60785502817393	-1.71764452107087	5.22345291644419	63.25	0	2
81	4.87961696315171	2.46177461498674	4.13563465910675	5.00393376956123	2.78247495825363	6.95387167511396	5.23530881824171	1.75614222995715	3.85010527666933	1.34413892363054	4.0396979925342	1.56607740992984	1.74876130464976	6.21544382418123	1.51485422446309	3.31519753546104	5.66088921716618	6.59511351809088	6.39904263454451	3.74084726659877	1.54738157651654	3.29693868126176	2.02892851122089	-2.18649655430611	2.84200392879882	-5.72468140678397	-0.0962380278917242	4.69993756809359	7.76365969938615	3.23607504271927	1.67356443885766	1.02707817492767	-0.707687444604098	3.92468960978109	6.77470423660201	-2.47209958683606	11.6059374016751	-0.663643060026319	7.78533046412979	5.62678688117276	-0.676974931412255	4.2972504530611	5.75279595379432	4.01650802548767	2.9601602394701	8.23183363237171	83	0	2
82	1	2.57799675238601	6.57092427426682	2.53791203094355	3.04815456342738	3.29088315935343	6.26729676113296	4.07041086602137	4.75894089869129	7	2.44508643889063	4.24940995709934	3.99553125598468	3.70888765729125	1.85402658799868	2.79699800389043	2.13000477909777	4.14932628857891	1	2.15926472098857	3.66642092586864	6.0466908235234	1.72088580871581	-1.13571829020174	3.99770398521431	3.06376824982139	-1.46553973314504	1.32937269611679	5.21784313599402	0.372681909256922	5.56141214662447	3.69283789386429	2.12435437041666	7.94536481915511	2.55863557258877	-2.80931330462772	-1.42674137738209	6.130853138736	5.5434993605732	7.52079278972686	3.89596880322532	-0.0813979633023882	1.49314915285336	0.761261881687028	1.05340838446147	11.6202209470517	84.75	0	2
83	2.85105107478672	2.13729849416175	5.49065130470426	3.14005222520994	2.75021723123849	6.87026062774757	3.44352982189524	6.83500969602237	4.86249578444086	7	1.86027230479664	1.87136644452791	2.11289960673942	2.97719925348767	1.98853809603082	1.03568350511426	3.70716587246889	1.21987987895452	3.96014289541447	4.0283034712575	3.03548492777584	2.80783994075286	2.47765454072803	0.685367193367272	1.30132178064761	7.2302788813556	2.78448691051832	2.64907066985324	4.81331489905998	10.3437760390427	-1.93931707865957	10.2861639014668	9.89322344901635	1.53824244947855	7.00811600282235	5.8329769391929	12.1785669423634	9.82670724492543	3.85141485085058	7.57227076822712	3.35369740105715	2.69365486243781	-0.504228332475658	6.15437839037073	-0.306656558643119	2.34676160101761	76.5	0	2
84	2.34866513980324	3.91297702423374	6.41564384526519	1	1	2.87531372810722	1.40390532368889	2.16645675439724	5.90218436507503	6.64849385616078	2.99927397124972	1.71444759151596	3.46449147054991	1.74314930780515	1	1.68680870833879	1.32077479288332	1.43109325254774	1.73987922706196	2.86716719223624	6.92954218814575	1.20867702615895	6.2986363510193	1.18373122367924	0.275687940310855	6.80547224545394	2.37649065726063	2.54813133113508	7.4319857073884	6.18215567757349	0.734780612508478	10.8817244820461	1.64696934862932	4.30719103978221	-0.13582104992961	-2.8208958614318	7.60410057748679	6.98186646682043	-1.311357563468	-4.27735583551652	-5.1734051465988	-7.23542117879409	6.697057103774	8.38035895921145	4.89098119819228	4.60681340856971	74.25	0	2
85	2.83776955115965	2.36365095800731	6.53438804661332	1	5.5263086245215	3.26612073909267	1.61995150552507	2.59053275343932	4.65155168227771	1	1.95191346210646	3.83074243636092	4.57990837415308	6.38259278590815	4.3044804566545	1.75619456612513	1.13518003218863	4.83911262532076	5.24119262797086	2.31645519411525	6.4198771956396	6.58941204578571	4.88085977090421	4.7970496521318	2.5752007286891	5.65159555284699	5.90112781188512	5.02165325821905	5.37989823571833	7.7683991057925	7.90355713129734	10.2868395085929	3.85907529532988	7.25167196747108	-0.130772784940459	1.43976360648182	13.0683783388451	3.92270171233033	1.34210108095054	-5.06177289911792	4.01322155657398	1.34991768582152	5.98987309367948	7.57279074415831	-0.480275464575439	4.81721978688631	86	0	2
86	5.23814805965087	1	2.00156955405211	6.26399561182186	5.38117477790248	2.63427560231489	3.3776192357698	7	3.90067860943925	3.82731141990197	3.81188623966167	4.76769507448777	2.75224073516411	1.70111880823202	3.89709587597318	1.49912405717043	1.23092751520564	3.30758800500214	6.31220923715752	6.17123577379086	5.46115443091017	5.88669653408509	4.25083547890518	6.14884603107411	6.45746979519812	5.80540839549907	7.21827882873004	9.0845464837105	7.5744154220569	2.60235633062735	-2.16294492370977	3.4309236856219	-3.16063339438394	0.443263645998676	1.44534293614566	6.51127193846953	8.46527802032946	5.4700669520138	-5.78403797272411	5.17704193361914	0.378390068134971	-0.206870403925742	5.29951446639111	3.49547002541219	4.4224499996244	11.2505159459331	71.75	0	2
87	5.01289207709708	1.27879143808937	6.11055355602268	2.41255314361025	5.96274639305873	1	6.92547194386987	3.68713409291421	4.61925802307687	1.01888760739543	1.41444501670345	5.26345124299567	3.55096965775128	1.20844275863159	1	3.54308760948464	4.60421383073771	6.2198854268556	6.67489970511065	2.52042377265306	6.1164841987147	2.83201498816753	1	15.003154730076	3.57329906136993	4.38914587129408	6.13924804527555	10.4400173100488	4.39886353791593	1.9176551935312	-2.98791897931392	2.79480817244973	9.07359898615787	3.04634134527331	9.72215836862761	-2.02612601138298	2.76813672085898	5.76842317507408	6.44665727313988	3.38863633204312	-1.0295886105405	4.70575767816064	0.92860059554214	5.60918031358577	6.10819272461771	3.3837574598438	58.5	0	2
88	2.83439071366807	1.57319193898369	6.82594081882369	1.08153260101376	3.09139654986681	5.84315698340703	2.08432151903192	6.64165657083732	1.30469021635958	3.21560695696526	1.80259116277728	4.42362329614626	5.98393657678213	6.3362761670568	1.85923397294287	4.55747341548665	7	3.97121227738499	5.00606042407952	3.50741773054815	7	5.8387926678496	5.92989428018025	4.11952418872567	8.14510622468956	-0.629382532405992	4.02302450965068	2.8251172607692	7.06235120227485	4.63152595160383	-3.08759810363506	-2.72959830009613	1.74502872954954	2.76660614731706	4.77036508280603	-2.52303465250335	1.72338691178302	2.78463148975475	3.96342783312295	-1.05673862909689	-2.37588397279364	1.81486695315439	-0.736964224392276	5.01498603059395	7.4545388809513	8.19598904935902	94.25	0	2
89	1.1445216455645	1.99406833632898	3.30233496807674	1	4.49462797295603	4.30567359387898	4.09304420785436	3.05731674044846	1.11672930090989	3.36861329203476	1.67512550769623	5.94723388495414	1.99919571993378	1	3.68180109587104	2.88778901655644	3.57844752159089	2.68719794150629	1.06427579612265	5.21627443374651	2.27363371142505	2.42162695688852	2.01606433523277	5.6540900989945	3.88808028842134	3.87395728987013	-1.05941170074083	4.27943292029646	5.80150404729706	1.96110594511846	-4.12301476247966	4.6049062841358	1.71817469762514	4.2699269318788	2.93356173453072	4.83942521672001	0.480799556064414	6.36606580355317	5.69376533026383	3.51720951318641	0.802062615596312	-1.22179885463416	3.38308061016455	3.72295495901286	0.724247283404692	2.14710034539018	86	0	2
90	2.27754499622179	1.17296730082991	1.42399032934866	1.76716839289167	5.72173790305087	2.32956130160902	4.14722051157687	4.9547296178301	2.22594068987567	6.49000584727978	4.02750421394653	4.80041637265435	6.71090626447064	1.1257851900797	6.80636039184017	3.4343661491073	4.2153712668853	4.67256985864654	4.16987551045838	4.40774244143468	3.98509701291523	1.22376030561201	2.10706155098379	9.155386427291	10.016442117851	-3.17948640017435	10.867655674862	9.99714858967283	0.64820864194961	1.48868079361755	3.10512217715032	3.91308634880017	3.08201833921487	2.26538341772575	1.36394530252707	-0.871646177403571	8.93052606630336	6.62380060460284	0.58289623568262	-1.13198121696077	3.02421609367843	2.15447431779458	8.4497006463684	2.12968283701369	-0.119250374450284	6.4769396433885	75.75	0	2
91	1	2.79406072062253	5.33411375805424	4.317715797997	1	5.14132596667202	4.53148487283779	3.8672990322023	1.00249009274209	2.08388472786364	1.30769527670026	2.49174175353659	3.14289200245855	4.9636678645741	6.36670056784452	1.50935936768654	2.32605153437791	1.99152092756694	6.94139382638393	6.3907265534926	5.52146237228268	5.1246275378083	1.94292783072354	-3.05488689403275	3.50836222468174	1.87372723325234	-2.22171164723392	1.48369755242699	5.16383609084346	10.9195205778824	2.39915293388184	3.71039156856881	10.1177967701637	1.90052034438239	5.40366522923805	5.64557898665138	0.0866994130143018	7.49800466359172	-1.55657771164436	2.32359256548879	4.95666234983288	-5.4912450671772	2.87278471255636	0.199617518077262	9.57420965411203	1.25990684437415	75.5	0	2
92	3.93481522937024	2.0803943112724	1.53397722485966	3.20624788121512	5.25908194264242	5.88997378640874	4.1322728972305	6.43541225167925	1	5.68696573389908	1.82972574208457	4.91754771479552	5.43914123815372	3.638442876912	1	1.51224668552897	1	1.53270366279314	4.01750969101252	2.95694424825765	3.16505455750103	3.90245215428082	6.69937454539469	5.10000522814839	6.97349978823106	-2.52940206487479	11.912732770816	8.87161627573666	2.92034434765481	-0.938759790415506	-3.95408553174354	-3.45654719901401	-2.5751025306401	1.85697541653126	4.4705420706572	6.35927209209771	8.35929437326893	3.44466597304699	-3.76706455798473	2.10169394342002	3.58337954688322	4.9101944021241	4.79186922909985	5.16857079132445	7.6654586889056	4.38112878634038	67.25	0	2
93	4.73012614308475	3.6642059320311	1	1.57158226934377	5.33528258437267	5.61209852455569	4.7042323173749	5.76128792311187	2.4132104182354	4.99541842576259	2.11165460313797	1.79285324605709	4.00593112895827	6.57236809247771	5.22272509421253	1.8388617821152	2.7475216548078	2.57104714732693	3.88369945647178	3.06272296941738	2.76241091305339	4.91218518388436	2.34764330813429	5.65166060982182	7.93343980346507	-2.13760865917121	10.2610590117113	10.4493171422962	7.67953595154148	3.20145876667068	1.88912085661783	5.90420941035774	-1.58521809236255	1.38507472220282	4.45607093560873	6.01195816979518	1.35162276542571	3.38200159953592	-3.19801009293723	-2.38113766226538	2.54865969600528	-0.0557348649454499	2.03828343545769	5.32345153915023	-4.58450865450485	5.15359337443272	68	0	2
94	1.78585437541794	1.83110358049706	2.07058873199885	1	5.69484190265508	5.43646774547448	1	5.65744739249691	1	2.42381363500523	2.54365894270676	3.80407759583088	1.34053794392434	2.94400878709581	4.53098223806926	2.40734889911262	4.01837052219186	6.57847766944392	6.82310627105108	6.48647400072426	2.52712266714446	1.76070041046959	6.04707888993971	5.44442600733061	1.23510654119568	4.87890127092888	3.43531115156692	5.90362986152313	9.27421357763349	1.17327907210047	4.33586982364885	8.06515573341182	9.63740528392114	8.10474395033957	13.2382114805048	-4.59130148602001	5.55176885195718	3.82458616445357	8.1583054824851	3.08139786253265	7.09073069749276	1.31789107715175	0.0537358492239222	4.34429050587903	-4.73170908878895	4.56551718690623	83.75	0	2
95	5.96484374429453	1.43267241994586	1.64193844026787	6.29394904730993	5.8433845818514	2.82564892702656	3.34307817594564	6.85750219555194	3.7373394037629	4.06858627703864	4.17710417710854	4.78637456904761	2.80693630704524	2.95459915185701	7	1.27986188257407	1.0092951886947	3.19224803102421	3.7339545294843	4.88687007190396	5.79294096955815	1.01754219564142	4.65983934883343	6.23779561068125	6.02826181116132	7.02852324675253	7.29902486298949	9.76630998318842	7.77271968558554	1.07358248533304	-1.63791383336907	3.75501569079387	9.63018864464729	0.611862420800009	2.47033929696241	6.56472839778818	9.66736419351425	9.21137504902282	-6.89322967417856	7.93651745857935	6.11583409468685	1.82825228058143	6.42666127411616	4.82796247771953	4.89521696948154	13.3044989278221	68.5	0	2
96	2.84357174944731	4.85707454412073	5.21333414866628	2.11679936560455	2.86433943302309	4.55621750383782	1.60659652204085	5.99154112460384	6.71809284140373	3.14432317528686	6.89652219898145	1	2.37238934630273	3.2877377598492	7	3.28395485033197	4.61263927026614	4.2766894292229	5.55224339734794	1	2.34963909981308	1.45928037116048	6.75056869959149	6.18401503782618	3.29195785242407	3.27841122431729	9.39663945678057	7.88769411427891	4.65861225374104	0.854438964683704	0.399320337818645	3.54079014043455	0.617863141269433	7.21713120233956	8.33293807550646	0.0531591830720217	-6.2385173360154	3.88036426049894	5.47826923789109	0.33545849730885	2.61091612221062	0.845093591114564	8.1032673952797	6.33797346476353	8.01586710146238	2.99771128135869	90.25	0	2
97	1.91793088173648	5.17977267994769	5.09302246992852	3.41637370470849	1.02831951737422	4.32379538293984	2.77218022570246	5.98391794531271	1.6460998269773	2.26697665742916	7	1.8520319090251	3.04605137537262	3.33090902020394	2.83277724510784	4.12423562966408	4.08272537850448	4.42711916723638	7	2.92419608844761	3.11388358742428	1.03554296226275	6.51965280123678	5.856409673094	2.67838033215174	3.67846093311311	8.15427435456813	8.11893582104902	5.02296711285518	4.30838210937507	0.912545825097619	3.97294607600337	-1.33030359334861	7.57685378484894	8.72108545265782	-0.152310502361618	9.20012439608988	4.36180374955567	1.11291645500952	1.06652906905186	1.59257317519237	6.03409568940855	0.410098090800754	10.2859379927175	4.65339182434556	3.15087293603648	63	0	2
98	3.29210324759642	3.16423314273826	6.08540149298337	1	3.53619009311422	3.98626668446712	6.67913985005931	2.53956705710158	1.31073681727127	5.29552031978623	5.74620003250793	5.61708828429802	1	1.37836681218849	2.07227017955558	3.35981582171703	2.55641952449102	3.22188684864359	7	5.85937281977524	4.74828166859588	1.381432313	5.1474622544291	5.20033189142013	-0.130401774124375	4.78899006173649	5.91944084733839	7.11243199396146	6.347532071425	5.88707522077833	2.35864256122095	-5.07425568048504	6.6538594757202	2.78240462991433	1.12327172404312	-1.12310822529137	2.01580762262355	5.55452867361618	-3.36699559184836	-0.827760338755639	0.192933882585647	1.36048761832832	-0.375493787454782	3.45412574058309	-2.11198293290019	1.80982286223071	74.75	0	2
99	1	1.25964828008034	4.30127861560347	3.16630502347587	5.81873477355853	1	1	1.24424850886806	4.77543127675207	1	6.63472874133948	5.55997207709049	1	2.57574385164224	2.2352802698287	2.40141063183091	5.70377491405752	2.80556132665005	1.30204936862354	6.51283277138021	2.89844444617866	5.22603332557687	4.70304119044316	9.68350920864853	5.49699808697448	-2.86748613552794	13.064880365505	8.15937310859049	0.38306000272654	-0.384134232374988	-1.92632665392073	5.05776876720432	2.31119766434553	2.63109763981828	3.90415251371178	-4.6310711100822	10.3601624894523	4.15148985840103	0.926296049766628	8.51252012721302	1.33339784357557	-6.76313591149371	5.84101247562391	-1.54445130148159	3.71314807388081	6.61126510801054	72.5	0	2
100	4.0173413989717	4.70693256464301	4.7401867063506	1.29291764644253	2.71312852010859	6.31176931779921	4.74964622457048	3.25561412812155	5.62118204986882	1	5.76217259013509	4.04469149621531	1.90232532849115	2.90918326670271	4.44530166247533	1	3.24125823788983	1.96958960072086	4.60916149736724	7	1.33505751539505	3.6502363024221	1	-3.00654068410551	0.612073194039368	3.44283582525822	3.47417612584705	8.7108894900866	6.4239676115554	9.75530378928393	7.51489639809194	5.0268223340572	10.5680156359353	2.14700410493887	-1.64658082004816	0.687387611940252	12.8240533018753	8.57965223896295	1.90931691347603	7.7005460308506	6.10974064377234	1.04046412396785	-0.417624578121237	6.25613117984148	-1.06207045383397	4.77556594231987	101	1	2
101	7	7	3.65497272600058	1.77469327823263	5.19587754266561	4.31379900620494	5.87554925060371	4.65071877085228	1.11291923333854	6.11527615473468	1.22177247083508	5.74181172967064	4.844976505738	6.62914737211026	1.33078304701572	1.29053834977071	2.01379558274641	1.79641519370308	3.08305274510755	3.54907822408351	3.59416379234791	3.85420252899409	7	-3.54597774401739	2.59269427257863	3.19964928030466	1.33144073159595	7.00067433185556	7.72987669936745	-1.08158852355507	3.26937903269165	-3.55178901017492	1.71773411145901	1.71007857985083	5.01106295772437	5.3375169796906	8.78039003831413	7.16069212849318	-4.11556977113913	-2.90113724139498	1.7971741018862	4.85294252452844	2.30150095805174	3.2376513533157	9.38620720934822	5.38325530134645	81.75	1	2
102	4.80090501867546	4.42495591917203	7	1.45504263906783	5.81888041113636	6.94642706779371	2.97977982496325	6.0507503981798	6.11036139122479	2.24201152385279	6.70234551550301	1	1.23525820912247	1.11767441284762	7	4.05744670667679	3.17210995245645	5.17439909597098	5.98020970801562	1	5.3098839890784	3.2909152412325	1.67724696145053	0.369646869119263	12.6123903849429	8.64496289630912	1.58810941588347	6.38052105185369	7.669028239145	5.3612509003046	1.41093967609455	4.16919100320448	12.7035551256577	2.51928865742654	0.76132321318735	-0.799799973315577	6.57686156238691	6.80668982687155	-0.921315949620746	5.4496489261333	3.55695180709668	0.358190872924945	2.31015555641654	2.90956727355211	9.42826928119808	6.18931263082136	87.5	1	2
103	5.16492946064695	4.1721140674339	3.58387370129763	1.73535957205427	7	3.76820031989798	6.84536273617969	3.97904846375201	2.92578189120621	2.25618615091971	5.79136650417532	2.46479878801021	1	3.83323917801072	5.39091051216362	5.32763589852624	1.32599504814894	3.28505989647014	1.63258172688156	1	1.79213002960446	3.73326049924307	5.56779750484418	-0.215736351809589	8.37130857734835	4.87632729952874	1.33394301350747	9.03329124182238	6.22899773866807	7.09948739295351	7.39763008801916	-2.69262105453785	0.616361517612969	6.16277822907327	1.74027622725518	-2.93645871681632	5.38705663002118	1.63461244372206	-2.0048637489645	3.61039363535101	-3.19421771356345	1.39215392080856	2.32248817864008	0.441056573323873	-2.9320910525742	2.09720466987844	79.25	1	2
104	4.13958765013291	1	7	5.41602718473973	3.14787123746423	3.26188791215468	2.32544582714193	7	1.71366011425782	4.57427495095968	3.17791068567714	3.41670640854107	1.14599336976904	5.69062401757163	4.93697293710575	2.40124885963062	5.81424494550376	4.09046402880034	1.64534106229291	3.00092474079877	4.92174596293374	1	4.40311182075217	1.04150544589544	6.15478643930837	4.75027705198602	1.29960198503069	5.12437543011303	9.09223519160818	5.41744245003631	1.7841096271206	2.99681974301016	-0.880325202111537	4.48957261685757	9.54823360338374	0.28964229488643	5.35273169105052	0.128710751049261	6.03724827632589	4.94164238598508	-5.00677316850352	4.00805590037818	5.90755290632306	9.38605032062818	5.36122517276465	5.34063911197827	96	1	2
105	1.58518544010278	2.03572285339921	7	2.44240931419556	6.46180082895876	2.43380998837567	6.78234776086396	2.42281237387959	1.25913217415574	5.04689299453336	5.53182849992019	4.98711664048342	4.39326637657622	2.81711570124584	2.8424066172834	3.10633583777304	2.10503743356084	6.48845770991176	6.58525935153277	6.42198893344401	4.78782521735364	1.86545144691826	2.82442872870484	-2.44952264841065	3.82440456079886	1.76344521135471	2.47929383449185	4.6239500012975	5.21188312081221	6.24440740621563	3.28423550152751	7.15804430461382	5.65383619274109	2.47503795405952	4.29947861125788	-5.98360751856084	10.7876569447458	5.7955066588487	6.19549447079513	-1.28788358374547	0.705543019493582	1.31268380222369	-1.32521195670788	3.24576649790541	-2.67789480981828	3.22597612109082	89.75	1	2
106	2.12130076791604	5.54026190308014	4.46179477621813	2.35585906061772	6.20457962963001	3.67320578209851	6.27507021641826	4.84765162834876	4.51270191442299	5.92633367430471	1.59657689870631	1.0419138042263	1.86167236911552	2.78077941362579	1	2.87486668171915	5.03385737667483	4.98737123907805	6.31950198461466	1	3.48919135252142	6.6585119464678	2.31712034316035	-3.74891073087036	7.02518387334236	4.63728480221053	0.89731746057446	6.90223775594905	10.1814002137082	7.9144395215734	-4.21380859707784	6.04321137532012	7.61243577819863	4.74133250587179	1.58889437940489	1.02720130728489	3.06620066787672	6.34872294017748	-0.360493688467883	3.61103530278713	-0.7590824911509	-0.869768308536279	2.05332492003685	-0.954175875436577	3.4581975784479	1.55864878210436	108.5	1	2
107	2.67383643864296	3.53187181749311	6.85856533327562	1.79725926817896	6.32146904457787	7	2.46675318134364	6.84289544263806	5.04820214479398	3.37721730377136	6.13533473536183	5.78525518143935	2.45947217840207	2.4866153986635	6.63424708353053	3.56090453385371	2.89696948820264	2.69620407749737	1.30177864956582	3.40107212227363	3.44477996766999	1.58606776333814	5.46296724328	1.17658836284467	5.44434369244046	3.13380173420438	3.29292104792913	4.75055224750543	7.54790476782529	2.58625952444623	-4.63499017183102	-5.87404246093687	3.53100408882105	4.67524779693337	-1.34337555625161	-3.04917903061621	10.8318777982528	6.51037411154147	-3.78065577843171	2.4775068474154	2.2862911987022	-0.283516711409133	6.51963060689636	2.79410692583017	-0.202033966273838	1.82243103806141	76.25	1	2
108	6.18127680591109	4.12125911417234	1.10127536524239	3.92972716630506	2.26449975528085	5.34566702802655	4.07209847099236	4.5302679615898	3.69687705758639	6.94293738202741	3.09855749652767	1.204370008828	1.4429069929603	4.68784055722522	5.32101591412056	2.60459395117016	2.63946459794315	2.8139326984098	1.81528724098081	3.49285081936077	6.79273004192906	1.32739646905942	6.21634391048716	2.97039709686358	18.2860369528797	7.03203396834046	5.55612566146853	4.36010811427476	6.79951239025778	2.08407725566151	5.90033502199965	10.2531034166536	8.52424910934349	6.89848965189992	1.20599846141513	-3.48632484590443	-0.215493074517355	7.12586836820605	6.00642783938689	3.87548023899036	-1.59895301584226	6.85400698296102	3.25683292502502	2.10174725995406	1.46788787336192	6.29356021934451	102	1	2
109	3.27810864457217	6.37125266497997	2.87725420463204	5.17725395590807	6.6437938108805	3.40439060135309	5.2584205677459	2.071863036049	2.76699855668475	4.73650913555553	7	1	2.67403951825968	3.47548123991058	2.23086671536027	1.99946002679713	2.77570233182214	3.87531254724653	5.69440706163682	4.21405854416319	3.71256038649563	1.43650368800662	5.8575990179663	-1.37682372591709	3.23856032115081	4.44554171896623	-0.371729050823097	10.2390517864121	7.91549104453072	4.87793412395052	3.26303150867928	-1.11345194368355	3.2739313166145	3.75761908810155	-0.805792050722193	6.59368749450161	3.09669344620627	6.54899699265573	7.68604742433664	4.53340451089737	-3.4043394614106	4.464258886483	4.2563037998038	-0.800831875227983	2.39735281946919	7.89108256209925	101.75	1	2
110	4.41076448337625	5.67560702083113	2.78760302062307	5.38659667975566	5.16618063539739	2.12471028386886	6.29661441898103	3.30987541425543	1.84945071222738	4.79352856035317	2.1318405257899	1	1.80609369094565	5.37439014167381	4.63792146881468	1.98451995228276	3.9336987469615	5.20040243171408	3.38298422720344	5.32229731025242	4.8189881878419	2.06677309955151	1	4.42691721922932	6.74812612623993	2.65758966951646	2.12659461839581	5.82276202835086	3.22437892470466	1.46546717611721	-0.996192452333825	7.42603471225712	4.76052417101582	3.44110883877226	-2.20936617806678	-3.11886806788927	6.06011619966661	5.55077199886765	9.08498432217894	8.50669616761433	1.88812296349432	8.05466304026959	4.05606679733045	4.82432784304034	-1.51424713605966	5.91946954582089	92.5	1	2
111	3.37593241703302	1.1879794158021	4.60865202084904	2.81719613864254	7	1.81938806904462	3.25601113265469	4.24360781932969	4.15658564479763	3.07178206683013	1.83341881409435	5.70636306522367	1.05973101825362	1.52497526269777	5.6229826853054	1.53430973352605	1.61202793592938	1	3.5886246442324	4.14112643439741	6.68682072275981	2.60091829483295	1.25144389583463	2.56001593426273	5.80456880663073	5.26974516335801	2.19346389120568	6.63681212889959	6.11068139280916	4.26670622090343	1.36222569268545	1.79743732898812	5.37043735504624	1.37911945178703	4.59932366945126	6.42329260688141	8.59620531643472	2.87207593107162	-0.207028242854199	3.63223559067243	-1.96590395157933	-5.59710846131789	1.8396347139525	4.99299621525002	-3.21932888554407	4.87210140739279	91.25	1	2
112	2.78278854645744	1.2924306537471	7	4.5740163716131	7	6.52193734999031	1.69205493399981	7	3.21573823210337	1.11427161798391	4.36744529118515	1.29655228327298	1.79650261402477	5.71014342136931	5.04955693950838	2.12134593454855	6.23720195220652	3.58884700188106	2.45639769946124	3.58488966178929	1.5250507223926	2.85155057918128	3.58986012733051	0.987832918784263	2.75703080822559	5.88607029856109	-0.927026013348502	4.93527883985175	7.03577649415901	0.301694141204051	0.256186259400816	3.42783393023447	1.93411432654119	4.35616193501107	0.877275806784776	-0.405380436094582	7.68577923875079	-0.428047426862972	-0.102748981454142	1.05238865625631	0.63916457672876	3.59795450761116	6.69572770184771	2.56815865522675	-1.70731323844861	5.7964037280156	93	1	2
113	7	6.38894151601216	3.44761677344027	1.45050642539957	4.87818558083201	1.03859145345912	7	4.8003905307924	3.53335012270781	1.28864681283824	5.82980572928726	6.64963108393279	4.73055859505575	4.04535356216805	1.13624976738447	2.73662133314883	1	3.75642160810922	5.97179805875177	3.76160850345864	1.66671831887944	4.48074375472224	4.60745939420503	-4.65236031410913	4.47182832577808	2.53498410851572	2.78690460521464	7.9660443631424	7.10149484306212	4.69403461641795	7.01383787431223	2.93419528126372	6.04958079438898	6.36081512328312	1.87901809447282	-2.82172921295632	3.81937183920891	3.08342795511385	5.6506379416212	7.20743167424898	4.01001225641782	1.16796109242918	3.46791769716088	1.51195185664864	0.828313765447199	4.44487475000001	86.75	1	2
114	3.95304094789706	3.92279792185545	3.55692138200678	7	4.0826247655923	4.00038682272432	3.30220205136074	1	4.68998469313422	6.47913933896276	3.17158117715193	4.31266655464645	1.7088217379357	2.65368216654728	6.00801302757933	3.69216985113006	4.09018585187253	4.94850825572063	6.96909667030483	3.14211129455821	5.66544627138815	4.03462022862539	4.75410228868984	5.63419872083202	5.19551955336013	2.62450042388578	3.47016653278124	3.63260249628557	6.74663805953145	4.61422703012268	3.06500002495753	7.3222386764678	-0.114748201490469	-0.0384319273488207	7.55654155215123	-2.28784319685366	10.030815203682	1.11616477964747	0.461246535425694	7.93598181527034	-0.17034262998482	7.23494873877898	4.28989460197951	1.64762412520538	3.19783714477899	8.64146353191993	74.5	1	2
115	5.91165693962959	3.4982586961855	5.06581884577241	1.47235771549928	7	4.72035429630751	3.49856736746392	5.74583045957163	3.71212047770368	1.88994023728451	4.88270222919857	2.09903415775527	3.98735670969471	3.53192422345806	2.05559443686412	4.09025314166944	1	3.35499129192108	2.27799082561229	5.5041762956658	4.35533267786944	2.55552062865817	7	-0.0314307295430708	8.19072198507799	4.91940187920007	1.79498055363824	8.68875558197686	5.50115584282893	7.10689221422656	7.12907451994637	9.49873708775603	7.48694885270489	7.49722667128748	0.478516886012269	-3.6803247850343	5.67868398398022	4.29219939989507	-2.15760171825518	7.91442008476743	-0.904054960286403	5.60048634435363	2.94795673985325	4.10390223924889	-1.46152469768467	1.88277460653313	86.25	1	2
116	1.95686018837645	2.14227771518889	7	2.42863890471082	6.5098459643402	7	1	7	1.21690111433246	1.8274594019067	5.55288442897038	2.37788155445018	1.4644356161135	7	5.41398670369859	6.55364875933834	1	2.20817476161753	2.1188196686526	4.36993172209676	1.01033803171377	4.1623269161304	7	2.11504644279993	3.44026954951167	5.37164463623526	0.356986077597783	4.35216371054738	7.79401246869149	-1.21092208092626	3.68483292957065	1.32226369418005	1.73794301153864	3.70192827845141	5.02482959643372	2.52229663538553	7.06394929998522	7.76135852356309	-4.4034569640546	0.381942815150537	0.588391461321055	3.13069160076327	8.28666050689344	3.47733563825719	4.21876326510678	5.00306402492656	89	1	2
117	4.93306639866944	3.01555611112577	7	5.68985348588655	7	6.03882735407734	2.79720474222622	6.71185769601423	2.12999262493439	2.32960274073377	3.28161131603338	1.80027221093124	1	6.64808410254417	5.53143759782443	1.41052518565591	1.66180433614104	5.05824678388039	1	7	6.05560874584832	1.50933676864874	4.55034363850359	-1.43297689623785	8.64028881725113	5.38230138874238	2.58374265206043	4.49533128864733	5.81767123060329	3.72107187008027	3.09190774832156	7.19073182898885	10.5192644513504	0.442385377459532	3.12557241100422	4.45523743673838	5.24564458323418	7.12509715698663	-3.83334706115871	5.06424326601118	-4.78555013602186	3.9621932318752	5.99557638258247	3.98968683451358	8.04874824212778	5.381528431932	92.75	1	2
118	3.13031396689936	2.24425648048898	7	2.26487137230225	5.97709869585684	3.93037083178079	6.29085274646544	1.11217084423373	1.34314697147931	1.66204872792845	6.75835474454122	5.80123633109675	1.44787420098651	3.38090597613525	2.6903373641533	1.43834540959261	4.44439492795675	2.303087369896	6.10042682756948	5.67027370129421	3.23752752818319	1.35640484786327	5.17674235514117	1.22905346043332	4.85242291573118	3.11953123511882	3.37391965386314	2.87753055869459	3.66256573343542	3.29429370609402	-0.438959440649329	-4.92590223283014	-0.788413461633327	3.55793859056567	0.187648858262896	1.9128642028744	4.12589828869271	5.99586450747786	1.25101450792695	1.23778555307354	-0.968876238119772	0.675391304057516	7.60845288675671	4.02970801239556	-1.58439815228568	9.42970747930711	104.5	1	2
119	7	2.14119379733776	1	4.92296455311449	6.17666400034397	1.60344358564877	5.97899935610903	4.55037861786121	2.24280791179411	3.43285449399445	1	5.6832964234301	1.10633065031751	4.13569147629902	4.48848163670651	1	3.19593841806776	1.69784484668386	7	3.54045725875594	3.65650575129054	3.0035203750662	6.82497874202338	7.86278405420182	17.1473593516277	7.90680178140886	2.86951363806788	6.92693100253663	0.515132028743927	8.54059476633321	-2.31144934058701	-2.1504658265818	0.700886836085063	1.29531431335772	11.7545758686336	-0.728595389861472	2.46892944168046	5.81301912313266	8.14879952051463	8.01072053994434	-0.239910800397974	-0.626396540350692	4.37995336575842	2.08656191366126	-1.97738379369608	6.7930573334492	92.25	1	2
120	6.01715487652747	3.24816620529154	5.31878803082594	6.81119648434572	6.39008847926691	3.81204881347703	4.7135380111595	7	4.05771373439619	3.38117265237684	1	5.47336217144443	1.12309395117589	6.11495483229918	5.70841417500069	2.03253563271126	1.73046643032811	4.63035269062227	6.01915190359146	5.12334235960137	7	3.94919461705674	3.38771674548677	-1.19774651148201	8.92200309619628	1.26599501149211	0.920069877285823	3.69011875498339	5.31733290269178	4.42321345231186	5.0495573220104	9.13036040172429	4.29919558281042	6.40592816023357	12.158511529965	-1.36979494682521	-1.35946419487552	4.32978324021765	7.22894138940032	4.83765580868299	0.132586749838588	3.6687124185647	3.06935184252351	1.56147395008639	10.4630112101565	6.02925130775298	96	1	2
121	3.29349557814947	6.0326749357556	5.33780318798957	2.48972997091929	7	3.16899773136405	2.11606917081089	6.55470612411477	2.29382717285674	4.32288200503903	5.17715536750424	1.05633318601852	1	4.18951147922682	2.22522043139121	2.39648265642774	3.89356719869989	3.803848845545	4.34659605436309	2.84848998640085	1.22789221466914	1.27625736183258	6.48901130284097	-1.01394455862957	5.89776393492196	2.13548555791733	1.97935905646449	6.9593073793678	5.31242881878972	5.77007673146719	-0.55158933622515	4.73058301334989	7.97792609990587	2.59152973121864	0.535531280333867	-0.965438548973068	3.46070121485864	5.57292707733511	7.22290054350393	3.62531669837223	-0.0936311243517957	6.12913368584996	3.00033273372578	6.48177984738278	5.28637221039475	5.25392452307191	102.75	1	2
122	2.93464157783947	5.22683126504239	3.15194782747451	2.96210858604675	7	5.43872461921019	1.8467114076531	5.95509920748554	1.11131859978698	1.35381715198666	3.00247601912784	1.73160748232639	1.43643127311138	7	3.37991653151785	2.99908527470377	2.07685654170938	4.69446069902778	2.37240062269216	3.61409544130168	6.48971385538625	2.78628300577662	2.43126424720904	3.06705425287649	11.5668775354427	10.6480629332571	-0.094155402314088	2.56236430173429	7.48987340149479	6.28642495702685	0.853015847439975	7.29471244435284	1.79591364776574	8.05453021967614	6.34459838021499	6.56433548829509	13.3825848829244	5.04519444076933	4.76226403365652	3.68596410193318	0.968920119961667	-2.97931417649465	0.506970877096332	3.93456294438191	3.35578825475178	4.76796714776296	100.5	1	2
123	4.87781979138881	6.08196622090659	1.50023658786217	3.25611954131004	3.52792783840936	1.91575743227643	4.0066715493045	6.04358851692559	1.35372823435312	6.01500003280625	4.27844876530628	1	2.10353479143459	2.9798523450325	3.1853398618642	2.76441453116869	6.83983321071553	3.60366721461163	2.96964256070811	1.17396761194621	5.96400339671383	2.08023831603404	4.46567461854393	-2.2739650066111	2.66707434446565	-0.308834293331471	3.79189518352048	11.2952008920393	7.32008840397817	3.4314227990694	-3.13660601294867	6.2886533190831	8.32151453085783	2.6595345320864	3.16323671060905	-1.74731231826289	8.76040092929794	0.328109164624692	3.19903566347903	2.12550950983406	-0.00338300693232219	5.54492201599177	5.23440639837034	4.19791581802113	-1.62360705028147	6.37824999867973	91.25	1	2
124	4.37363018061689	7	5.84605709610155	1.96320605391167	6.44419082776802	1.22318429926036	6.23162007954541	4.12747554441865	3.89789738525372	3.25008778775811	5.71614495633682	3.3297468647785	3.003136589915	7	4.06722899337814	1.63811129641538	3.73876038935034	3.49448714176174	4.58624912018401	5.82035759334502	1	5.25109571806379	3.93741481103435	-2.42436621217918	5.72444730185234	1.5647354377949	2.56305472732855	9.02738727898923	4.59511836691172	4.73410572711556	7.28641397303606	2.42007340168268	8.56390962759262	4.43857866381018	2.0447547556505	-1.77740285011427	7.56520784674318	6.9419445781701	6.11364745756102	6.54038608987288	2.49000260829306	0.245693711205452	3.48739279659195	4.09078428128324	7.13583808151354	9.02250554604558	104	1	2
125	5.59309666129575	1.79812443519466	2.51592442319579	1.91282224974497	7	3.94722165486799	6.04656577125626	4.22292305474412	2.90753440640933	3.43842003467579	2.7352679166188	3.04435001584362	1	4.42756079296287	6.11849599468628	2.0733730463668	3.55879237973568	4.21998045726899	1.96770656603756	3.20917272101742	4.7949170166323	6.00586268420363	3.42790364958379	5.39702152739571	11.4700501455559	8.31648931007777	1.2730282245872	4.21858901743617	4.89591599702581	11.0441877613077	5.59749207760728	3.92829653094947	2.54700186646902	9.7246973040505	2.66380909871535	-3.86952139113514	-1.40358145036432	6.18647948616028	7.93973350496858	4.91484831495431	-1.36149293468684	0.843707432816396	4.18077708162746	0.275481680178852	1.10999781313006	12.0339020855865	75.75	1	2
126	5.03327056970913	4.72938978531281	1.91916012957118	6.14534492751702	7	5.60246508615164	5.09969007530208	4.31288220041072	2.3474586350516	2.73826714044048	3.30015985396276	1.08502261128181	2.29513525961902	2.79714145126909	5.92335066338125	2.52092120059348	1.6041208627808	5.26616427230278	7	6.77551813772974	6.51983294220457	4.17941319229495	5.61936115606194	4.00560458194831	5.78875584453758	3.29200829477885	1.25318951934245	5.77483581621921	9.15354372515622	3.94176273975662	8.24124231925823	9.14246247942917	0.332779296308244	3.805838794485	-3.03688375758592	6.44915561766927	9.59318478579147	0.84052280497435	2.64189712187691	4.20392136539786	3.62282871535166	4.70659201753067	3.25677406228771	2.2445653950888	-2.78261981635904	4.68221463495172	98.5	1	2
127	3.56953239966574	5.91577757486081	3.64669471789245	1	5.92409828004313	3.81973709242985	4.45993320607525	4.20667439584453	5.80940431311751	2.17472347810482	2.87801462527685	2.65160349397952	1.50800157319727	1.740492988306	6.67420474016187	2.51461863956151	2.4958936002026	1.20994615120412	4.1095496306475	5.77541948275421	3.75481539759942	7	5.29783666738681	-2.20578743962841	4.46925580730168	3.03870171003515	1.23151237312452	8.39794466764849	-1.6035828471154	9.18157203239814	3.31083848646749	3.08941972299058	-2.36289952275609	3.05083481427054	2.33121935351268	-2.06212647538747	9.41406331977524	3.22406835230612	8.77579618078676	-1.32629453669225	-2.13042550048008	3.85931066710892	-1.48523605585217	8.36113635933611	-0.460133477290971	2.30710707255607	81.25	1	2
128	5.99924083752798	5.24815878626574	3.87269613852037	1	2.64246821951241	1.85298530278543	2.95005334808155	1.47737546233743	2.77835089835887	2.45409553144284	2.43453645498449	5.63118660801817	6.02261227355044	3.10943266802056	4.10704771558004	1.77071470990843	4.29893397874138	1.89649078861071	3.1568111723328	5.6626403628397	7	4.5332553667629	5.59324987298877	-0.488129788387768	5.87591639514246	1.64928448402595	3.58819867679817	10.0121259394412	5.70138560059908	-1.00999199278433	-3.25071579124253	-1.14197535998873	3.94849262513481	2.94888793359135	4.377338210948	-0.774759693458014	0.5968902162588	3.47595873092999	2.98186310860594	5.6065840017677	-2.77223582603716	1.37980033315113	6.68103947525663	7.00351625795559	-2.32583080869263	5.88749619556948	91	1	2
129	3.63915679346007	4.09466975919629	4.67276307060973	4.54973307148776	6.4984790209304	3.46565225384783	5.09360695074479	4.37280025345846	2.45446225670151	3.24598702807591	5.29058349783497	1.2505793362458	3.34216059338507	5.57122018530471	6.80051405205115	1.31449217108125	5.49209142793481	4.46184364706843	2.07077825806533	4.9639073952819	2.58041213694	2.78329846706427	2.80469314141996	-1.73288069336975	5.10945653609195	1.32388303482951	2.55266817930211	3.68331043536962	9.40544527848412	0.632833758188872	2.46108915717841	3.65944696530324	5.30984069793343	2.74863374074532	10.2106852379296	-3.10051112599934	12.8336011405357	4.06316000275647	8.25676046845381	7.72675556961022	7.12483886144626	3.94065185159743	10.0693471353142	2.10636907585504	-1.49846347489184	-1.29764876994806	84.75	1	2
130	4.38486322732895	4.56374132887496	2.76318653752499	1.11372904091811	6.2034430019425	2.94945651318359	5.58891605762334	4.4132003689799	1.16518193267156	4.26753991010402	2.88360861256699	7	2.83734610633695	1.67803180439202	2.74917584016745	1	1.72209639569319	3.15862459657044	2.57895972501051	3.61453854549602	1.85106969932821	4.04159670290745	3.35995761098431	4.40515589507007	4.39700896807877	0.0260630762797338	2.42656923772637	9.20579310645772	3.9764074963608	13.28500689495	3.65301972941435	5.66752364692536	2.33758273678177	1.77925799523454	1.91104332783784	-0.069893117825702	9.07973329766449	2.68989026587162	6.07164002331962	-0.76150862153625	4.05271987648102	3.30546302268302	0.239858432165646	3.12668974710977	11.1479193115078	5.16074140595111	83.5	1	2
131	3.82758982299731	5.44655239325674	3.36073425829365	5.22188581422434	6.05964052925858	1.44024637568933	4.27973350564978	3.32709747874696	2.27879100337691	4.89987176926925	3.27673209282446	1.76431339244009	2.38336944492691	6.00691332239126	5.25070514633451	3.13278346625077	3.67728890335586	6.6931751782281	2.68275209806004	2.88391326690828	5.80743726977487	4.21900990943252	1.40754173403443	3.63460989855195	6.12861689936998	3.40851460898843	2.72062571955625	5.23136440790586	7.01065140636503	2.62770738306715	-0.949791797328213	6.92069410640962	4.21249595322353	-0.266914601683009	-1.82289268701265	-4.35532572408582	6.29249403577874	6.31141893754278	9.16178682930943	9.18993031253742	2.9757322460855	4.09061686702022	3.51005386635851	8.41228725211578	4.1664968361039	6.99240811827963	81.25	1	2
132	5.68678445637949	3.51948448261156	6.37088339351102	7	6.26135426082244	7	1.06083199229835	5.10571571488874	3.41816692511258	3.75357400003759	3.3597165665621	3.69599983320917	4.39788087704505	3.74637743795719	3.89159874935941	4.12700868663496	4.69354305492699	5.20177247740873	3.59152585340371	4.31034867514273	6.59833431043759	2.53765469857793	4.26267870420012	-2.18582373144295	7.70953187134118	5.76679041459567	1.49731230450448	6.29936602414597	1.22675892123121	6.47526444788644	-0.0642954617986972	5.42428856804947	8.55970450827021	6.31268668687556	9.48149385331913	-1.3867898824304	6.39325600017001	6.13556833164576	-2.50726517895746	1.01988637095467	0.437279872094435	5.99501725814194	3.3782587160909	2.84014119432064	7.50404975720105	3.65104314813307	102	1	2
133	6.75376642062667	1.50866036455771	5.90261906564306	6.79881305263483	6.95506623510674	5.48154543021856	1	6.40800115808938	1	2.5420186709158	4.89764584678636	4.96998264597677	1.46364953376286	6.91254960098436	1.88316898387519	2.26533616292595	1	6.46700561373034	1.1149059798573	5.0697490284264	1	1	3.9206745765261	1.7823093484	10.1344828160982	2.8423629916741	2.34527346955664	4.72466653947134	5.48933795283311	-0.801074200217867	4.05714987753336	7.0594466131084	-2.38670375764246	3.92367130039427	2.37626109740455	1.25560754969665	8.14437778847197	5.57069972316808	2.69084419976523	4.39788631573026	6.48149871435795	-0.368680542396269	-0.952321209216929	1.495155540503	-1.49586684880845	2.45640326572731	102.75	1	2
134	4.88602790707943	5.42539270194333	4.85672930087088	1	2.24951507883589	1	4.69211893711087	2.05682431739441	2.1082547359847	4.55243440286094	4.31103132382452	2.67851152253362	4.93529617278491	2.87006192494863	4.62263624531769	1.54702252138526	4.99836404487518	2.01747435384572	5.98872742227916	6.38944939300298	6.56330094013442	1.51006451803972	6.80803555310173	-2.27086787331191	5.30256548277937	1.71663430886468	2.93618065291689	8.68284054502166	7.91691599892268	-0.304224155030857	-2.33590542277264	7.43887566791413	4.10588826231648	3.1946806326693	5.56387067037661	3.01174268547943	0.600944071426661	5.11195026511228	-1.47369202074049	5.53186125909953	-2.84915700839576	2.00558982636917	7.29359318588676	0.316885754871283	-0.550769386655134	4.44147022977156	77.5	1	2
135	7	1	3.24226787013095	1.95765133252585	6.3125042662266	5.93831841616462	1	5.27143466276237	2.60670841340458	5.6917154400877	1.11639967473431	1.93240426297812	5.77187839449936	2.54860835129037	3.77678444416054	1.013189820121	1.69393921860382	1	2.46710007821325	5.67107779831524	3.61849250269051	3.31695462692441	4.39575649712002	-3.77204682518902	2.04069884938147	5.69062351161243	6.19484664267024	12.3864903818464	4.34313394919655	4.56502448708351	-0.594815065288588	5.44377711074961	2.22707881520279	1.60139278618253	2.84417495808799	-3.67281288798739	9.43301937421394	5.97437263514	4.99638575778559	7.78373140099125	1.88109062766818	6.95364513905429	6.85838518450275	3.82007382285407	-0.816465089390972	4.34415896431664	96.25	1	2
136	3.14488935508461	1.52357778708002	7	3.56258689009089	6.61396694350037	3.46997326914542	4.74455567117002	1.19038813904921	1.07807610998056	1.69318384606387	6.09691570910767	7	1.17216644077067	3.58774248321688	4.47034156550008	1.75481008951205	3.94500833828125	2.14011038357357	6.14908536064107	7	3.34683158686841	1.51317418858645	5.12743370689748	1.12660778321839	6.04274373862044	4.42844140865202	3.5951478446495	3.13124885890941	3.29127990366512	3.98793559979988	-0.327891400739418	-6.45436941823984	-1.95258632046552	3.67298234066726	7.86483293697582	2.56544282443675	4.21705481691174	4.92718206242134	0.939375649480846	3.2842250108809	-0.66757979547895	0.362612846437053	6.81294356839238	4.8981036312137	-1.14257638226833	9.90155712883607	88	1	2
137	6.23939499867529	6.26671487779094	3.41356645234513	1.39202395389882	6.22265829464481	1.3671366765022	1	3.18621007817817	1.04026516584615	1.13235964350416	3.66861049658461	4.39030861028855	1	2.57923648868584	7	4.15140594678307	1.21959602977666	3.60870749893566	2.80074807326063	1	3.90590750106909	7	4.6582851798181	-6.44951596580223	4.23388200339932	2.28969903343943	3.74621280828551	7.90385348836929	0.674674427995786	10.5928059999163	-2.56991750416641	-4.61944870618423	-2.34126828078853	7.51853881817005	2.95331430551121	2.19832802666003	6.18716033459721	6.24062826082713	7.26116922884298	4.87097204431991	-1.41513092156706	3.01084995696603	3.41881203299981	5.72510629343553	7.65797490773543	6.76982843089381	90.75	1	2
138	3.43640304947375	4.92179313840361	1	2.04379558407597	7	1	2.57910147522147	3.14673509939189	2.45188626712311	4.69488429323088	4.44646634547704	1.05779994921479	3.37983054680803	4.84540338722055	3.13003476605349	2.00478787429868	3.37437059534259	5.43467167068946	3.03771308431813	6.82607494531308	2.84241515705033	1	3.92078309371011	-1.95236917764547	3.46061550425627	0.715104465506599	4.56718927423967	12.1997906158073	5.4946680590257	0.140248406096949	6.9205749378697	5.66673652745377	2.79075701791739	6.78431443856858	8.7077678595667	-2.89414155257034	10.8516499292903	6.26961355890633	7.01595889975729	9.44450372134841	-0.852539475189086	-0.112755303054639	4.00981236948225	4.15880644628291	8.17762690209278	4.35563343331724	81.5	1	2
139	4.99801532452963	2.01992750828023	5.10333412810832	5.6966975920373	7	6.2943613722361	2.10804486817409	5.2842980746603	6.31599395821426	1.11113673655853	1.49669042155361	1.51332593830069	2.79823507416879	3.04222743878907	7	4.74454435954134	5.50798181132426	3.67030825556413	6.32757936253083	3.6389059735702	3.15189162217714	1.46461961009544	5.53531810615553	0.777937568938677	8.57384546094721	2.09276617660295	0.812630352603421	5.14410683275299	-1.28935994593237	5.12323051967489	6.9280227045635	9.33886824583585	4.52677193650925	6.60795812601883	8.44544188868706	-0.408845390484302	-6.87399054894503	6.11119948941396	1.55252199485285	1.26027870957386	-0.230605740622613	0.116025816917364	-0.785456986838846	9.53921848753317	8.11652432328429	3.91669288612594	89.25	1	2
140	4.15865990732399	4.5449960809353	2.01145398249678	6.15829435385368	4.492897008783	2.81897554207039	4.02392817114531	1	1	2.60550680354366	3.84694937262989	5.12791204774614	2.49971518439848	5.65743440676365	6.09426078014859	4.22340960121223	4.24657591463991	1.58213585891225	3.75525610206012	3.21610735768609	5.19935349504477	4.31103477575096	3.42014704860294	4.27378631847102	5.19319814318827	2.48045425423707	2.92294658099395	4.76389828850458	8.29851931826466	1.41831429725875	2.31585959846718	6.46081835821804	-0.420626272128345	-0.888611762674607	6.11983098403078	-2.58693034495641	10.1288030080678	7.10626534098563	2.67036201929383	2.26447752564184	1.91749120034326	6.86909384610636	7.94748644432715	0.307844628292937	-1.66643690289074	9.31550042620064	80	1	2
141	1.54836678072234	1.04373979108463	6.19135574181579	3.99142580975568	3.4417828844607	4.26024732800057	1.31072464434362	6.43340085415879	3.04295577658527	1.07862917233919	6.7376233209089	4.43496080086111	3.45610062220237	1	4.38985528992765	4.19351643736622	5.03426178122559	5.65392173263793	6.70906730678091	2.70844847212161	2.47255181916597	5.86424978220073	4.25474260435694	-0.284221751019011	3.06586103100593	3.22817347110103	3.540991834106	5.42997168193349	7.29168495120559	3.14304059239682	-3.07483050641079	8.85416419250067	9.72397256892803	3.61147620219331	9.17318462159698	-5.22403184401094	11.4165597409409	6.39018159867675	-3.59035027709257	3.18206388069769	-2.12032641268318	3.80693931348191	1.87705316681211	-1.38396398558664	6.6654584477715	5.97005891618949	95.75	1	2
142	2.73055961305348	4.72743721897423	5.21837677248121	6.42637018085831	7	1.55481146379235	1.25642930763191	3.75923630767296	7	2.48996116938766	3.45577573408482	1	3.70581529471139	4.72804044572105	1.77584735222571	2.37874769911629	4.75302727918435	4.1200420656366	7	1.58118419478129	3.71589729887511	1.73651375571991	6.12584118782711	-1.79014024881824	4.80705778052808	2.19818605600683	1.52774048472397	4.45825422006068	1.66553183525043	3.22872038368593	-1.62263840240612	-1.12324191112898	0.562027333142066	5.59001528075294	12.7240082305869	6.42648806263436	10.8828180642959	1.31913831008507	-0.132533529736533	3.50995379195678	-1.6843174535656	2.40703256280085	4.86483907958632	5.25137950863938	-0.917424966271597	5.48549617455514	88.5	1	2
143	4.48448403051587	5.42578155399822	5.40916560510345	1.99761700847496	7	3.76513607520651	3.06946099547471	5.64547321301735	1.40950536896308	1.09117188430872	3.307389154261	7	2.14210167882551	5.99033838972323	5.11065456342399	1.66337423748701	4.17676181902034	5.77918915633812	5.71811539067045	4.75098255779506	2.10654708971522	1	3.06712470769226	-2.99582963344204	3.98403626060682	3.28470062815789	1.1212747310306	8.68878869281087	2.55006370486768	0.647114304313371	1.06463640416595	6.3924396270071	3.40142287165729	3.54904338352622	2.07903084608907	-3.26029229849267	3.16414290216472	5.29655635006771	3.07612479734995	7.55364623865008	-0.625220324600862	0.789339512062028	1.11322500642232	8.19421707477288	-1.17439029157203	2.34274744723999	83.25	1	2
144	5.77809612359898	7	2.38967738635968	1.61272416597536	4.87862154058033	1.7376069359761	1.70237673000875	3.83336773503328	2.99799921165951	6.19196598762252	2.70238582888857	7	1	5.19485209408045	2.50556066459993	1	1.1150852623841	2.58663706086473	1.37526208525558	3.87112410801758	7	5.60365957247758	5.18919953306461	-5.43178075675685	5.79740404229688	1.99442194201228	3.33426170369937	8.38330725959313	5.32026048098391	2.49961805204086	2.63377561117821	10.7066294775939	4.16983085151636	6.26144691164132	10.1003252263898	1.78734236775406	11.8022248324841	4.1371896543818	6.18576874726264	6.68251694393642	-1.58492381935336	0.974629771226104	5.87051115307305	5.43377708142343	11.1982535031757	4.48014744116026	76	1	2
145	5.15890605154056	7	6.33149421043228	2.27553508496831	6.58225743256351	1.1821212665408	6.87967570001231	4.2277612621839	3.56812624008895	4.166500416856	4.8687642349482	6.57475359497227	1.64660504677606	6.64307170948195	2.60863956242762	1.64279127022255	5.45104052499687	2.90329197374955	5.96632901868458	7	1.9667048346446	4.26886600365164	4.03646857918416	-1.05155833547744	6.38309184309595	2.81146688398003	1.69104651984105	9.75503971679063	5.64744691672887	8.29714483700808	1.74259728728513	2.90600600947095	-0.938057915326481	4.60053159177676	1.956647132324	-1.65629978925431	12.4825051899766	6.74713420666155	7.03255792547382	7.50606418048925	1.05117733592022	-0.400063839342846	3.31044166863241	1.01716041976672	-0.334928656250141	7.66499234888222	77.75	1	2
146	5.07258587558329	6.93674763495036	5.41221740221142	1.74183567342095	6.87705810659462	6.80229985802728	2.81658975982179	2.94685634589298	5.24903599951342	1	7	2.64407899170831	2.76043189653661	5.85080014657237	1.00245440697312	3.06266704356585	4.04130249120973	2.77647751357065	2.97970648630274	4.44035354286652	6.20475662165282	1.68153806795906	5.97743099584823	-1.32590108731918	4.57196333168382	2.01980810487797	1.45366852030395	7.9629867476257	7.65776458938317	3.95668663639236	-0.174501908315309	2.76414728615687	-1.05788830639895	4.51453995838807	1.34681288206929	4.84039661430876	10.7382028846499	5.53774901491167	0.190124588059758	-2.50308345823963	0.575729282869047	-1.69295726064106	0.0793369328079687	2.1436134529162	2.57333724041694	7.50442653543103	92.5	1	2
147	1.78066652873685	1	7	2.85693292131626	6.51840782660552	3.81711705111103	2.20067358560614	5.64955313519305	1.02437564249819	6.57861591672546	1	2.8821476915552	4.94852575269799	2.78932659147329	1.98337468040797	1.91701030494447	7	1	6.56093237062316	1.33434439096942	6.63541382780287	4.102242518347	6.07175052765288	1.32364075850907	4.09819677994347	4.98197072640958	0.849093416542617	4.97137892160787	7.344702196126	0.354978023125271	2.8807627080121	3.68218477750148	10.2652221347549	6.81702326215868	8.42804157698334	4.71239100172596	7.243884079482	4.63958163100351	-3.58717839509944	2.148466523005	10.8263978410255	3.75152843906957	6.61536514286607	3.32235817482432	-2.64368839119264	3.82565994847899	82.25	1	2
148	3.28794844881026	6.9144037991407	5.23075059993821	1.43083232359112	6.98627658467907	5.56348661885276	4.50572824177724	5.52492376178681	2.77505877622013	7	4.06560261445517	4.23239614728853	1	6.0232797476237	1.65422500302575	1	2.95607812186482	1.65466021167094	3.32120662480359	6.97741589313884	4.69046947049643	4.46302181125179	5.33539614538201	-3.5934126961912	5.7227704345547	0.930207315386779	2.74223177391969	4.98827394957939	9.52468296762347	9.76330861568552	5.36444969081729	-3.72972841274953	-0.318778840014812	2.88518206473399	4.80703172003142	6.20342082133285	-0.886893235389558	5.05444688001741	1.22240670525906	3.71772966468093	1.26096331634043	1.70108146977889	-1.18226522388317	-3.20327262488606	-0.621547550496494	8.19048857529678	82	1	2
149	4.4624779102374	5.07692776879057	1	3.28321211913851	6.66966828194027	6.16515625483183	2.69388354118273	5.56745001478501	1.43329572611428	4.52566841186454	3.62457580477531	2.54977643978813	2.45079477674803	2.5095819723027	5.81269531320803	1.19896182668969	1	1.03554770361427	3.55916252334313	3.42936373996826	1	3.78271859566808	5.9284880058408	2.71925643752391	4.64807735817712	2.01984854885638	1.3380870033817	7.92364388833279	5.57324709648022	2.94222370305879	5.15830155831792	3.93459315315466	1.17665506154923	2.027983248025	1.22285628304761	7.94282405561009	1.46827590133358	4.86250513119937	8.61478850520324	5.13031102126619	1.90624043725052	1.88170495491255	7.06254720923545	4.50727908383109	-2.31880396112677	2.20980985817393	73.75	1	2
150	4.44892879871756	1	7	5.44216934107765	3.92557625795569	4.23257656323172	1.57652140401976	7	1.91063340306039	5.25877247828858	6.36768115590132	1.8209349448407	2.24053524634072	6.16559989911792	7	2.92681703977329	3.25834763012424	4.33329385171587	5.45393013227152	2.10908460599634	5.00894760878892	1.60110066340049	6.25155113816617	-0.374656232954388	7.46409417001686	4.28203131356116	1.55402538343845	5.54673641641986	4.45316615848656	4.46346963317284	1.20837933658255	1.46143321643649	-0.592083679713579	4.02239741094089	8.94755699764031	-0.516635004716983	8.9526290795797	5.33839604503683	7.40238573966887	4.90764220070481	1.37336302619544	2.32992485226141	6.70525719247222	9.99709545232182	5.52535619606674	4.94848162827706	81.5	1	2
151	4.69927204205454	1.84506736464458	6.7593127629927	7	6.2433120265472	4.50572465098833	1	1.91952338186648	2.66346502834408	1	4.28991374679404	4.26587008864732	3.36842898290942	4.98643269874538	2.61768377109397	4.86709858440519	4.37927326763371	5.27724448266131	4.76209551656577	4.86007530486775	6.56967382739545	3.42710626013513	4.62980860233468	-0.685388569465126	8.03570040613793	5.50572925953241	0.771039448294832	7.13345997275383	1.07282260854379	7.62307750786571	1.29733792568992	5.62571047752397	9.14177189822479	7.2934656335286	7.00173756946982	2.56889663611418	7.10464605477715	5.94703149694888	8.00367926882783	10.0482602351507	0.607462486680327	8.18790505998783	6.6578730676188	3.6135974791987	-2.44977040446828	4.58021017033036	78.25	1	2
152	6.04124794304794	5.39245208356302	6.52851597852307	1.88803041796656	6.93926346356922	3.07168623956338	3.19252908807481	2.45433325315807	2.65553450736894	6.64951243463954	1.53543056263545	5.94941415903996	2.18419262984917	1	6.02366055957032	4.53221208587926	4.07126518565369	5.91801343156328	5.66481940321747	5.28121496724237	3.09661116812278	1	1	-0.628144203780071	13.0795290815189	8.92078114279585	1.26876266950224	6.9660338905585	1.27015121134734	2.07876593213279	4.25575076993069	6.84360279441623	0.935649476313409	-0.509737683955356	3.48421074409448	-0.0448479316431502	9.71580791001592	4.79386237315367	1.00526881768074	7.57919254519297	2.44195042047873	3.40533697428824	1.74966314401205	6.3707094130829	0.669081476238765	4.80932360790477	67	1	2
153	7	2.49288130726442	1	3.37897288358034	6.59038509498687	2.04031903503159	5.72009993274795	1.43550528203727	3.81991040758882	5.14711129655733	1.30803713774375	5.65086739326659	1	1.17313821781846	1	1.86305769912459	1.88653331513292	1.79284379663916	7	1.77751548351129	2.82231856407273	2.68988295244541	6.8187737881432	7.723195911363	17.9321391056084	8.70362749296807	2.66435377485795	7.0837376640684	0.927671532221481	9.90269331618307	-2.27731763753298	-2.71266924337967	-0.083996352004894	1.35316717170851	5.45471917082885	-0.659810554929793	-5.37747451149368	1.1755163811433	6.92242041893924	7.15753253096781	-1.02420448421931	1.33932631100702	3.87009048951989	0.686829802876956	0.912669358807552	7.09710206898188	65.75	1	2
154	3.80385933209822	3.90970606458746	2.94575422113447	2.69205847847416	4.5947311669262	2.38675510426659	3.99629977968998	6.95707551515802	2.08202104247655	3.33759928376559	4.22429216378879	1.77045114876598	2.19301181975304	2.52006016332933	3.29983122707065	1.20028717548699	1.33826730190318	4.18484649673726	5.55114495499391	5.9478046679657	5.07737609214261	7	5.3493450438318	8.10069104795597	16.6840558844121	7.18260429706399	2.93047337764583	7.1263673729416	7.71622664142761	2.21816900620599	-2.17698501566927	3.33268354079227	-3.85085442862764	2.04574091495393	0.298032883371797	-5.46369312754672	8.55661223241895	5.82544323355841	-5.15018381601817	5.86794630613962	5.33593790528128	0.25111269446781	4.13956792728241	4.65211020168988	6.51526560925437	5.20707261678329	77.5	1	2
155	3.09004123996003	1.0231172079816	7	2.9723798784923	6.49094925078504	3.60888196502656	1.33617625347402	7	1	2.24434602850009	4.94001053138335	1.54639465747964	1.94774687911167	1.02691298944382	7	1.63197069599017	7	2.30855197157596	4.57444621537797	5.02216934097794	2.29579404572157	4.66467489613078	7	1.38254231820289	2.26799222132743	5.29260267837705	0.150972769852286	4.38227703747167	-0.300757679069278	-0.99848668214653	4.14195654258557	1.13653147095408	11.9545294319289	2.12564012060557	1.15060758554786	3.14652719732341	7.63813352284688	-0.597585352942914	-2.68451063222205	-0.147671897455747	9.92492529311811	3.51831817065827	8.78281451650399	4.7000697818439	-1.29346752078276	5.54369988701633	88.25	1	2
156	3.26001288961682	3.77361165404065	5.30900363538711	2.50534195724535	6.36097113810699	1.12411016783081	5.9625268184514	2.354475915268	5.19494378150247	2.48263739175418	3.90342453954304	4.58727230795951	1.8917036769817	2.29139476535395	1.57431265690825	1.09814308169525	4.71942692429283	3.17967149773747	1.04805850615195	5.75131565393958	3.70009156408484	5.31545534118961	4.94042198516988	-0.512452779823022	6.57584333608228	5.31212042262614	3.13647981031547	8.45043262840909	5.84628620615925	10.8252414219777	-2.09039107013099	6.18057261544608	3.71225820003547	2.45562087214758	3.35168375406732	-1.58578394191028	9.15483307584099	4.71459075250368	-0.389729970676662	7.15557656700111	1.1852939906844	-6.6287167795243	-0.475944993685284	0.194569466533662	-0.932553778699808	1.53162850439058	77	1	2
157	5.33193858835772	5.92750755787789	4.23440264911314	1.05340952033977	2.90557758742595	1	5.21316372272498	4.57170557873426	2.34279541452937	5.20496576645803	1.37502372644176	6.3755252521886	4.83501585405878	2.43311142500607	3.14091989915536	1.73988651346055	4.4571742286149	2.13241769814462	5.99884547960707	6.52831698495693	7	1.76137286964173	7	-1.79939969766037	5.61062960601512	1.96510366534042	3.50760334350615	9.62798700520157	5.34059460905025	-0.443864729593018	1.18204617525767	7.77624324216166	5.4023474262924	2.76761605483546	4.76767863035179	2.16290797900719	0.954196312747861	3.79366121827842	-2.36859012484936	6.48984912944715	2.04564869484167	2.19393623504222	2.59713729516084	7.17134137533622	-0.205065155347598	5.14277799527656	61.75	1	2
158	3.4134683506664	2.79777072324257	4.28227992233968	4.38290984413242	6.25876317670477	4.62558362921581	2.97230071152734	3.74519925941761	3.5145136267631	2.74734545146595	4.38007046808373	6.47174885264016	6.83486833784662	6.61411154451131	3.77820133238167	1.34061209082782	5.63180627564572	1.26269330693634	6.39165761906168	6.09760799364156	3.38198525074623	1	1	-2.3697508471799	6.41054593736598	2.14082502849105	2.17327935182238	3.15236225408339	1.6902236038466	-0.324501009485396	2.0661676984254	5.050106680893	1.03277773289373	2.12830588483983	12.6419568539066	-2.23242314189501	14.0975301682146	4.22991642261243	5.21173682988062	8.56489737114446	3.90853093340532	3.67292375969371	9.15869339129389	2.02250468354904	-0.130630115744777	-1.02839739770255	80.5	1	2
159	5.37568686867645	5.04254429819335	5.929062931616	1.91814015485925	5.65947266342259	2.80342462518938	2.80683462814513	5.29722460854604	4.70866992064107	4.38293944744612	4.25113133115623	2.15662914177088	1.57319562138462	1	7	1.21335037509314	4.20879837938321	3.73542894473996	5.61154002692129	6.39138262534277	6.39772330160638	3.30941555753445	1.69512845432644	0.00818157256639429	13.7667626418998	6.76035000918784	0.630183600707331	6.07500079997175	-0.726686937309132	1.56304808957722	3.66463070113025	5.85961018502618	1.09254927203322	2.59196697193569	4.74866822239296	0.996872684309152	11.6651668079457	10.1655068642426	-6.30669510827392	1.21077094141721	2.60971168235576	2.35585162349467	4.88530318566416	1.38494035981613	-0.650144369752927	4.23139544194321	81.25	1	2
160	6.17729549631118	4.83864888887457	5.65608256649541	1	5.51041955742063	2.84952620289061	3.31300032924501	6.79707085609499	2.37373602451178	6.26486138972504	4.7340382756111	3.50603476444218	6.6211576564842	2.10346470620988	6.11644719549118	3.15370409523165	4.40448246225401	4.03267142490404	3.75635193942868	6.47441950880963	6.1558913304743	2.62058049034567	6.29697021819339	0.190471743264255	13.9736892688539	7.08938190765762	1.83170607242413	6.73906356634572	5.95514971363419	1.65084095149699	3.74507095706818	5.41002815020723	0.257859247704927	3.78612767867047	4.27112023020874	-0.698186992782561	9.08278949743497	6.62795947633113	-0.13019038137759	5.12598781695329	2.87161462355528	2.2754706898651	2.35703668593722	6.35791241076114	-0.433565168319426	7.92244194589757	78	1	2
161	4.83003364528601	2.28220958369304	2.03010302879045	2.29105770576083	7	1.21810661261466	5.81895197129943	3.50029254825353	2.48124157679549	3.17415591708555	2.20971810853572	4.65515216845558	1.10387231048885	3.74280247225165	6.81465543908681	4.08315512067226	2.9335780238345	4.43017240809217	1.39520070030749	2.46117267812426	3.68245569781777	4.68919507527234	2.89411804551531	7.35205794886401	10.233619236241	6.88993767201635	0.98483883946993	4.2373878926916	6.38427912401802	1.36264044150442	4.68408727841731	4.73993609983032	2.41100579588108	8.56408784634616	2.62037169624335	-2.42170498319442	-2.00106123183666	5.67801018798442	6.40181951155574	4.97717386858309	0.0447193044303109	0.988054870225526	1.40407423506284	0.709535901007907	1.50148818154886	12.0653302563598	70.75	1	2
162	3.56005978962493	2.04266526027125	1	1.15781714927741	6.62944024206123	2.77997736780616	1	1.02032496233777	3.14902534267392	4.588068484296	5.49286380329444	1	2.92718180872847	4.51524086960353	1	1.99742930731077	3.64485531332174	4.13849086262865	7	6.44115924694626	3.32821729142475	2.5399765620554	5.91446012773	6.85296260494522	12.1333414171439	6.87210473384843	0.979650453575628	3.22057430910409	7.02984450426204	0.506621069660583	3.51856160785712	-2.70764611283162	9.1991136753013	0.0820184806666589	1.80927936105926	5.89234483940615	11.3874508545401	5.54055734155318	4.58183067847288	2.86688329477198	0.735814458856998	-0.461994945230567	4.44061686167022	6.63468226287633	1.01098556363715	3.59478625845166	71.5	1	2
163	4.63069429474165	2.51639190623045	6.36578373249557	6.26376758417206	7	5.38791887529312	1.83120560761712	5.10069503529867	2.82212111472205	3.11402238976756	6.81407280949027	2.0177075381799	2.45400658024192	3.79532228057941	3.04823080767178	3.42462935287137	3.81098805556647	4.7932277203268	7	1	2.71459107769575	5.69241092340051	6.84523012161857	0.162770399128637	8.80914382017953	2.28068451561517	0.829239895307454	4.99419773195908	-2.09233935253788	1.10948884520986	-0.0541091742973381	2.28252659979372	4.06272624381844	6.34836995563517	8.42045329077751	0.912728377107165	8.65116263226281	3.53944016091161	1.29684958905925	1.23505410573039	0.930737653959568	0.952974471556501	6.95866716399095	5.94415096009781	7.11834515826543	4.45123908735439	82.25	1	2
164	7	1.24259618121268	4.91655227237752	2.22641994519468	5.89799098771588	5.31571982297583	5.1618205772346	6.17872197424607	7	2.45258386608739	6.2566124384292	3.79974717198116	1.54789644468584	1	5.23815600800304	1	1	2.58773514452392	6.80160060556314	3.8018684372551	3.58587688090573	4.78338932004318	1	-2.27194232859843	2.39465652179282	4.32874699830321	7.16785830431897	10.9667227446115	9.30990590934024	2.57002967903619	4.41442534255386	5.1695360813059	-0.638049914164293	2.72590781802912	1.64415398559926	2.03773479224388	12.3202017107196	5.23508090756235	5.81517804899014	4.5320435716255	-5.30510350058792	2.45286488532647	6.31455698871447	2.85649854523421	4.24338127122172	4.19315009378248	87	1	2
165	7	7	3.58285931024989	1.55873735069182	4.81345025781017	1	6.4541647693796	5.54361458684457	5.09468419406428	3.95463156866971	5.4187315947999	6.60247331366806	1.96590058964618	3.58809050415918	1.59079624867265	1.55207244161924	1.7803146191354	3.85939472622867	6.05801989796405	3.74381398783777	1.25227076877683	4.14153773054689	4.64669730372393	-5.27455594857661	3.97098972612943	2.48509912867039	2.71455194697092	7.47820416685428	6.00701396168131	5.33514581563762	7.73957472056557	2.35278551535402	6.0541085107411	6.76036409036787	2.10328008905768	-4.63278977444901	6.23588021643292	4.00601679604309	4.81230278620655	-3.28898073512605	4.40233537869296	0.852564548290432	2.86887950890806	1.3305080035063	7.17883435145727	3.37126165922948	75.75	1	2
166	2.10597259848215	4.67841491636817	3.45444239359583	4.33087538813498	6.91782554380435	2.50742147503958	1.72933859695659	5.90414779733253	1.38767083199963	1	7	2.74901916445574	1.18281547067021	7	5.78664645207481	2.198960543862	3.08020329901013	1.51733732379283	4.52746790637114	4.09461617426851	6.15510674346878	2.07782305566313	1.55541991618442	-0.0614844506588409	13.214006089876	8.69789510773841	-1.48812890699121	6.51976449310563	6.07992964085916	4.05838574417919	3.42231537326276	-2.13780340164443	4.65515298550363	3.90043613606611	-0.761987600962172	-3.19688803175619	1.59549734030925	2.18120512993871	8.44820278371736	3.20736365384292	0.726635064586101	4.32037765190271	3.66986255990352	8.26284802667722	-2.14700026855083	6.69284816309727	81.5	1	2
167	4.6660017382503	5.19706115700925	2.97041469034996	3.90485567891878	2.08270436852885	4.96386032102455	6.25890801824264	5.94719490117279	4.21692688417399	3.48310749662299	6.30580887285806	4.39809745744715	1.75418184857024	1.25434950442157	7	3.44965975033848	2.09611646567007	1.23720305625955	1	5.68473399494236	3.18345447322861	5.36441680589241	4.59908255164977	-2.04934521886945	3.20790591749908	3.2825934579589	4.50098091393088	7.81367978460353	9.91785294458065	3.43869713431291	2.19391856417785	-0.974740064294034	11.7378012239322	2.76217946875674	7.8378018026619	1.79768886100708	10.5318485764639	4.3132345649277	0.414170104754877	9.31257724454582	2.85573623537428	-0.336216213327617	3.10047334909948	-0.0279722167847036	4.10541553419905	4.68588058246314	90.25	1	2
168	4.64164332405204	4.70246486360506	7	2.38497078910585	5.34136159639164	1.11779347279803	2.02707745740777	6.94438158264031	2.47451828903291	2.51634711748925	2.58192703449323	2.24395058284332	1	1.26830816671257	6.18159899398731	3.81591469003123	2.71167147164554	2.57758849707257	4.17446722893642	5.57530749165772	5.21569976351755	4.34804664079925	2.68502681864809	0.366714756816844	12.7323756768013	8.78922074508667	0.830241967485842	5.58867871069014	4.82654679337155	7.99440102706109	4.21633202575029	5.57943156837909	8.53672932051168	3.22193177095423	5.81609645379441	1.97511544652736	9.93661703741069	-0.355496935215843	-1.59922956751006	7.24721684308906	4.44601073794456	6.94938431226937	3.26818779461862	3.79554261029927	-0.25138383686101	6.47399504743646	65	1	2
169	4.41396941774453	2.92732622635136	2.15798009419811	1.46472421966315	6.08809604157372	6.35367194296425	3.76584102198116	6.56191084835638	1.43561877688143	2.77527122641545	3.50513276790719	5.96851479739934	2.541228607588	1	6.6200559254571	2.15870383066779	1	2.22326142171987	2.86251733202764	1.83393548567673	6.17226116004208	5.87448019962864	1.05859191470275	2.03100470180264	4.51752818293454	-0.259199823955381	1.68015620581069	8.75476711643774	7.85300783384764	2.27487647090458	0.5129818807513	6.71796419242948	2.64415152225366	3.43440021864962	4.46874483833056	6.96765760418342	8.28907839388818	-2.30515103804508	-1.91863563221024	9.18338314153131	-5.44538103107912	-6.06513433600549	0.315634635672244	4.0665777654952	9.78184231245149	7.97344823939416	81.75	1	2
170	4.58280235099294	6.74770728335182	3.29809151424844	2.35216898754472	3.23960494192002	6.40954127743442	5.84281044804601	4.69763168429446	1.48782502593362	3.37157252508166	3.27300974115411	1.25874433710984	1.79991778208163	6.51516886673267	5.6115786263589	1.64721975298344	3.32440363115935	2.81357193900744	6.08662632414943	1.16089302792668	2.25799267048998	1.54283163787978	4.39746091401206	-2.42517738492494	1.96633223233087	1.72964086303778	2.67298176252097	8.35799221824186	8.36299656453111	7.34153484687799	-2.17230096284861	5.96995100169855	-1.69117956088656	5.55851806278888	9.786804632013	-0.253974109923015	6.19140503227389	5.05503991180179	-1.37862999001609	3.14362638940604	1.92702164296846	5.14419050974443	4.96643315413483	4.39713532694806	-0.373096496659342	8.71399750986195	98.5	1	2
171	6.3064758246209	5.98775781299899	2.81449536974362	1.94948495509368	5.63124712099053	6.36322452792905	1	2.30659062814879	6.93935327020077	2.3471247207053	6.19987733723419	1.95672365611349	1	1.70597767549531	3.7412942715303	1.20037571613859	2.17497642304826	6.49156044371367	5.35220417328593	5.54553867493066	3.5600226727354	7	2.07364838205427	-4.9328234307649	5.07508187475933	2.50148002922159	4.03568537565229	7.05534892413621	8.34440084191931	4.03028142365238	3.16980594947285	9.72667634862768	-1.49661402302732	2.76733680681984	4.24338183179212	-2.49362853362161	12.2144331462264	4.82481097808496	-2.89419850278733	3.56709088317838	1.22107689411767	5.02571866683585	4.83873258897607	-4.24461332078227	-0.831968359596187	2.00433397345597	85.25	1	2
172	5.7739343505617	5.82149445042743	1.13812991291157	6.00781388695039	5.56978873280505	4.7185814407902	5.98791762050335	5.44459315040244	2.83578297935858	3.70813404837078	4.75210405519596	2.41410977943624	5.76733139287403	6.59338767538543	3.75159072010814	3.96132469149231	1	4.92462757912752	7	4.73755025270972	5.60766969103864	4.37447188236239	2.29100403284933	2.4246240935707	5.6371080176769	2.9003364696103	2.03203120384204	5.07835345501556	9.45484991027201	2.76328148612547	9.14678274745056	8.12650574105751	0.494655021616871	-0.920870808220169	-1.15415984538766	3.83895171362586	0.484354778395605	9.50104904168515	6.27341837082535	3.42628777358488	3.43941555959401	5.43386833802437	4.87212588252589	0.351277425138103	-2.53045002302614	6.50437130839152	77	1	2
173	5.19922347146745	4.89218933382613	2.910905436579	4.63376015070257	5.50795114699928	2.74891360995556	5.52099019845358	4.04856554723404	1.76163618362842	4.49181277638722	3.2982515559682	5.25304705225632	1.79782760571673	5.3019202373522	4.73788839062399	2.44182662384383	3.28465193115349	7	2.01955462888197	3.02810801282233	4.55008546287076	3.57442027654591	1.46926900299834	3.44164809543265	6.15025295541137	3.190178086341	2.23110466158199	5.662459741058	6.27287628641455	3.3014620961011	-2.79999085725512	6.20411358764615	-0.46518740077009	-0.49315270115678	1.48653446684447	3.479240802825	6.93669116075327	5.99550674144405	1.87701703153433	9.33138221428418	1.05791722899469	4.80998110022408	3.36634330072038	4.49923809921547	4.58574224313504	5.30674634161572	61.75	1	2
174	2.39772228562137	1	6.19352931182238	3.48189995049981	6.73829272713644	3.12592483989738	4.65770449232565	3.69819240837378	3.06515108783961	1.66951082355345	1.96487219994559	2.47910944102326	2.96349115029843	5.13108473805241	6.34748333744299	1.92824353372481	2.68221491764944	2.78846681559292	6.36526432436229	4.90770821709483	5.46789555715404	4.56786893746901	2.57803572836525	-0.848384047265971	2.67187319278105	2.076918784939	3.40445388923222	6.25806924670353	4.15472294767942	11.8219882310076	3.4065983947086	9.89696207616088	-0.792350924105404	6.55311843019202	8.79627719775117	5.95352257392108	0.728307651081122	7.02478001329913	-1.56278413898367	-5.01389630509731	4.73256630474912	5.22157913733579	2.73783176262914	6.22632365499348	-2.59678582100073	-0.443143914465822	71.5	1	2
175	5.735256455912	2.46082686448651	6.06140242267589	7	3.86910626086969	2.85719787946096	5.84027102091989	6.20705002612833	1.5142425664695	1.38013315470534	5.91888902353238	6.21616103552449	2.02471125978698	4.76565145476352	1	2.3186921689342	5.96502348815356	4.24551213381165	5.36390186864882	5.36936364723724	2.25702348098868	1.85595276249515	1.69320892239979	-1.39297594787786	7.7198077979112	4.79716246496192	1.05613052185428	6.30715248381127	7.30577398458674	12.8604288482563	0.429679970596275	7.39716842353271	1.83336326744667	5.04431145173872	6.68404130560748	-3.29273144367751	10.9517987410393	8.09199252897701	-0.600615543472144	9.92626622591401	4.10284675267603	3.88217194207868	3.56716228990066	-2.55732364290755	-1.58692021778917	3.43973500996609	81.25	1	2
176	5.03781223037705	5.13220095113763	3.52475505999939	4.37706059992834	1.14667771981414	2.58600438648898	1.85554956751307	1.88513393010725	5.41796671461162	2.47360314394457	2.68659763918065	2.47703037713739	1	2.37181601778451	6.91010955364979	2.19932424469486	3.85167916876392	1	5.35924494540962	2.20070441865352	5.11737346799573	1	6.23433316775585	-0.0215643303522552	5.67720807960153	3.21516900529832	0.853319871600118	6.74852507734491	2.01848692063397	7.15061334787783	-4.12355166385215	-1.32872794234279	9.34787510102676	4.5925725997531	0.76933998214597	-3.04801741454039	7.04808772126543	4.14305657809078	-7.39153230976951	7.25885429803084	-0.607813294593173	1.88024115268947	5.57100585210592	8.27045925390677	-2.27502351292841	3.88740439989965	71	1	2
177	7	6.46650624259496	3.69660988339249	1	4.96368647102447	2.25718403100826	4.69360007596465	4.05360427213022	3.07049882980438	6.9254370070763	5.14216647186898	3.81329199140617	5.37547981438146	6.22773569065496	1.87050416840096	1	1	5.03801648179555	6.77442881523215	3.61073089769627	3.46852936441759	7	5.99584058702166	-5.95097366676377	5.45991980843997	1.34478627608597	3.39883923138275	7.55437399062424	5.4152311225341	3.20922376951761	7.45352496611769	2.34656880951583	2.44531693715229	1.92545990415531	0.708426409560888	-4.55637057132362	12.2661974911476	3.49196682096643	1.35788945741721	6.17212432761735	4.74140120013113	1.57120200793246	6.12878092004299	8.58106949572859	10.6993218896436	4.44742227580862	66.75	1	2
178	3.75280959451637	4.71278626206099	1.69969591859789	1.19230367048232	6.22256177269311	6.60802421034957	3.22769642749362	6.91875642348872	1.73235040135026	4.79535029818046	4.6852851073844	1.99507064036752	4.39557317352015	5.91386994330829	3.92953260153552	1.19601701599092	4.82820533054822	3.46454907692279	3.70249459064091	7	6.62232538678951	1.95392516560305	2.07358909396437	-1.91003425842628	3.88794954683253	0.197293309792159	4.16866566177178	12.1633745194702	4.44540290513215	-0.0120634133468338	0.267179557510606	6.04068519191163	2.285609117585	3.12534341290661	8.3825663059257	1.50255169200152	5.44106511371362	2.31869314112336	7.84907757041287	9.786097857232	-0.249608505754884	-0.50445987173431	9.78447341111646	4.31049538989401	8.22930001048075	-0.414164975111443	75.5	1	2
179	3.45727233157605	5.1643647511941	4.16920123787332	5.5352646263432	7	3.65728923582937	1.52534497561019	4.13908779333758	3.11395220828319	2.49408733329061	5.21146193475045	6.83486829063301	6.15134953121129	4.21226783217977	1.72332522683668	1.08576238250412	1.57342673159068	1	6.24703554737917	1.40936013603965	2.92175965200277	2.06089483707862	4.13529695210596	-2.03707906858808	5.84867553793152	1.55189954738933	2.76427584042611	2.28162512876877	2.1089681149514	1.85380451741616	7.64134855071277	-2.20133022063998	1.28725627661541	1.07215774163435	11.2637317132583	3.19885267412851	3.0524850471437	1.70527369949347	7.67059084438494	3.43971855266203	-5.1520667049794	0.889198952968851	6.25646136871234	4.97367970635847	-4.32151928063629	4.84295927870185	66.25	1	2
180	2.98418003179102	2.96928408671829	3.58577108361552	1	4.12568055527167	6.86818427508338	5.49816729170128	3.44764281432708	2.14296229496648	1.22604124598151	6.08432270711898	1	1.64630151063829	4.4959004451231	1.36792330631928	3.11497353791694	2.10937824945056	4.58719886957276	5.07241498395724	1.91236974782469	2.87787748577458	4.34562178659393	5.9515097072103	-0.969051315401322	2.32294918159365	-3.41777552677715	6.34394240803398	7.42452659117222	8.41141459523251	10.9700323907189	4.66026142306949	7.66068851306832	-2.47732366843427	7.45261531325472	-2.71312599653803	2.59212266188313	11.8907138099339	6.86672119530805	7.19680555407746	5.14373268768103	3.42291291841101	4.30877593982853	3.590752710068	4.70376683841193	-0.995047664920494	3.71236707638482	84	1	2
181	7	5.63652443174401	1.89323156634739	1.92458285876807	2.93693141170116	5.5669054932493	4.72750755618825	6.1168276253684	6.3674075662257	1.23424185335554	5.94535931135567	3.79654002374469	1.62530620862184	6.71579052534548	3.4889377803382	1	5.16548200762492	4.00098922151616	4.449274904981	2.66333363798527	4.97531146194032	4.52552212709038	1.6974843873152	-4.28186494315485	5.62161187383578	2.46050371019737	3.85435576153061	9.78152129761215	1.45582749246605	4.20465242174917	0.501409505509323	4.28559338947034	-1.25639694864106	8.1227517387288	1.76678569547333	1.79481275314158	-4.55536156750105	1.16259444748963	-1.13215623978889	7.62464210877582	-2.57676193515509	0.66453267659475	4.96132288554595	7.13517668667204	2.53946030055269	4.79692534882204	79.75	1	2
182	1.96648801689857	1	7	2.15894318766673	5.67304380951526	3.89095222280112	2.52170869350213	2.80283239529718	1.7038181970297	1.21559744696785	1	4.62468830259223	4.32807326147612	3.6887915175173	2.10027372725507	2.78287761747229	1.81942313702599	1.99047686346584	5.71868841418557	5.03545047252667	1.32723084107551	3.72009384018329	6.47035367228944	0.991243119882117	4.66046732930363	5.50725154570508	0.816025034554246	5.26213264103208	5.44066532040229	-0.0816161953353274	5.22874517302397	3.33061017863704	10.6130671222735	7.82009516610585	9.156369361626	-3.85988904624297	7.99298451697414	5.3108224586756	-0.480308097837073	6.48112066383087	-0.206546797872919	2.06481215499634	6.35160463942839	4.27257816222892	-1.83446019143279	0.979522303538821	88.5	1	2
183	5.38361717203396	5.10697663723259	4.38851424478711	2.79045841175381	3.03655662235582	2.3940597767512	3.94856878799345	2.06854970582006	3.59000830221024	5.46815417491777	6.13839648799129	1.08175877419949	1	4.69165089403528	3.50031943327353	3.66629601892712	1	4.52488811010973	4.5969209703069	4.85060129188963	5.06427793547982	1.12742321227874	3.85700487853023	3.87493425893279	19.4966075505297	8.58888078341006	5.7003581123923	2.40693298707665	2.50432849105908	10.1675008332883	-0.923100936214637	10.5049656836575	1.14372233822535	4.49183465378621	-0.267190869342738	1.71163173223677	-0.868117597829748	2.38464085045772	4.96529996682425	-2.04688951131326	-5.78636864155001	0.410258384775584	4.55011180327621	0.971791883774924	0.82472278901223	3.2425525534265	73.25	1	2
184	4.4434697190925	5.95212143337139	3.49143605333666	1.23352481415412	3.56205207658559	6.16146309526276	4.99988174037719	4.21200725173477	1.66195720306572	2.86856741571139	2.23852922783182	2.22913008678205	4.47496702699025	5.70638177930015	6.04870567800343	1.08101531046153	2.96050530627883	3.08974619433565	5.85446736358939	7	6.39988598583233	2.73106606314314	3.94811080711338	-1.75024379942675	1.63163285540995	1.5076944287538	3.32825112842113	8.30950097659428	3.94610831414144	7.63848995579672	0.132173218181215	0.675535403966604	-2.51762717178192	5.11666521827516	10.5074365671222	-0.312773450963776	-0.366409243835268	5.84919400749658	1.81774218224005	1.9354396016701	1.130522740478	3.1668815984911	4.42772868760379	1.88633414954506	-0.0361204029422797	6.58052571525302	80	1	2
185	2.02685782486949	1.47575625373221	6.38330370076608	3.27275903715422	4.39929399831209	1	2.38354012618664	4.01480400449129	4.46576029513623	6.06321652925984	4.67930160291419	5.21136772069113	1	4.52735146794359	2.64549053809652	1.11222587943381	6.10344947907226	1	4.85045179754029	5.19703758337489	1.42010088105261	5.90350071026445	5.53158146664798	-0.107267287257478	2.58826062020374	2.74694480109499	2.91230213033218	6.20062791753888	2.11956300766494	1.39953470356135	8.2380093973788	6.38918790784466	9.92396232039177	2.40141731278414	5.8220853841903	4.76592343867706	1.82805349178551	6.76792654733366	-3.90487953224037	5.82254268924395	-2.95196861180554	4.212362831777	2.77237693766181	5.4406306454434	5.83689481445334	8.53300936826266	65.75	1	2
186	2.63690456015482	1.71744090434926	6.55104590608293	1.75739017976765	5.12364499724674	2.46723063362267	5.75673257041476	3.88871436758122	5.63296926606829	6.35676327118193	1.13344691927224	4.32384160960508	1	5.69316636410802	6.51268742923488	2.51154860419025	1.32339019343817	5.55358987605434	5.83249548727847	4.63785372738241	1.17269302757491	4.41828072720961	3.07454385449639	-1.79536017692722	5.18984902848504	2.93856186971297	2.09600115473506	4.54016246317069	3.19611523281364	11.2860897267076	-4.07479911687846	5.13408185769691	1.92584915664818	4.34738659995942	3.63507906432354	-1.61324208467733	4.15078223663192	7.83202430797901	-1.16074880786774	7.90478331377775	-1.24826373327471	-1.61729538650826	3.30589713041443	2.4498108075428	-2.22911519561863	3.83056484410577	67.5	1	2
187	5.69968363967794	3.04243471518422	7	5.38380646749312	6.2956974059356	5.7936122912723	6.22731053106304	2.78661803296729	1.0108155022344	3.06751696451221	2.00586133088242	2.49329797097128	1.95605721267577	1.91948254257825	1	1.11713849873683	6.37786863989077	2.40825796927002	5.71760845328059	4.34757215833963	7	6.55033187701566	2.9374010213621	1.0110853512624	9.32219619930627	2.36813937056488	-0.519809736550989	3.68004563357296	5.64235483915285	3.51952656280614	-3.77661122343087	2.12649851063452	-0.535942653468388	5.78341474834448	1.53237644917831	5.51925062771508	8.21599316937892	5.03623667642738	-4.09505116861507	5.12791210626168	0.0342053694159965	3.59079367563681	0.19748786624212	1.78243676794533	-2.15878917408251	5.6093471299894	91.25	1	2
188	3.2904716145219	4.51341019219453	5.14973709274756	3.81821337531294	6.5051976616203	6.96102151224598	5.99914480553416	3.47053172590354	4.42901059841146	5.80578579232043	2.4623478021489	4.79684857591676	1	2.43157475925151	4.61241324646499	4.15298197772354	6.08570224531017	4.84928854710195	4.06472147002552	4.28073573329078	5.39764883159275	3.33293843962798	7	-1.0438181323203	6.29631892490689	1.84010795854465	3.0204290964973	4.37392973166294	4.76936305953054	2.8167118601548	3.1825529411718	4.3106024460329	2.55441492155848	3.78642807608862	3.35488309374236	-2.58001237553394	-1.00482085100025	7.8225863181214	6.39221522579951	8.53523561854637	-0.644784928090869	-7.14782567469114	3.00251180041412	3.15048963292771	2.27253952223323	3.61504757987956	75	1	2
189	5.63960667676427	6.64868622509948	4.1604671796774	1.20210304631417	6.14920191340201	4.24385247611868	1	2.77050700520437	1.20046213060824	3.02071272056869	4.43202493872046	4.09975956654022	2.66523016691011	5.49944308480052	6.52891694392415	1.2003329693268	1.51658197378443	4.46244825808742	5.01228283825935	1.39500217075844	7	6.59158646903103	2.15936517085413	-6.1580255377343	4.39871469426589	2.72210991909413	3.04099044126892	7.74744822879749	3.93857030623205	9.64134338454184	-2.53454668161386	-3.15914899969832	2.84417578439581	3.71824695284059	1.12702195734606	2.66031685328559	12.1567503382361	1.15520131540266	7.56900111447673	5.18742573782907	-1.47969226105844	3.14152427742232	2.75017074274708	3.40263459039471	-2.63998402700759	8.1141821217671	87.75	1	2
190	3.19866641981859	2.11718312287188	6.80869660709213	1.69359838863459	5.61765908877708	6.49557125204032	5.32314490760644	2.87182495426563	1.64743235294053	5.61454277268531	1.90478945301097	5.60341928534493	3.23376997094151	4.49919188112477	6.09770889650677	2.36926946401408	5.323035962221	4.36414173661896	6.14846988807831	2.9414853895431	2.57712552782873	6.35058390723443	3.27770805839045	-2.75631846906905	5.18071959436895	2.35174388866545	2.23840611666311	5.01805214249664	6.95131127840649	3.16319030518302	0.130330448185511	5.62679680501895	2.96668975340925	-1.03929523994977	4.8375360156909	-2.34974428125362	4.38374893690883	7.35258791852666	-2.68617341277527	-0.586307272613805	2.17427377670291	-2.20182334518721	3.02366540622873	2.56683797375106	-2.43636573899357	7.94642515087345	67.5	1	2
191	2.43646753683257	4.65698174289436	5.04606030584404	1	6.16674102535757	6.62615383332794	4.65577687011066	4.82290720888138	2.40899749809981	2.98493536012437	4.90322203374488	1	1.4019985022424	3.55450531652834	2.03071287320364	1.59203316791052	6.3623314742078	4.4035224886133	1.10552501101165	4.16363515152131	2.37221449139615	6.45663720882939	4.85869311729156	-1.47443377219136	5.9299944954938	6.0404818527689	4.28389702948929	7.45745536167251	6.02762908434502	10.9688518479964	-0.876940764573461	8.3012028417715	4.14478055505197	3.1510428690479	4.50073393597968	-2.01925554236954	-0.539233551357001	4.01277952476891	5.34112200582163	-5.34783538500788	-1.73021768938734	-0.687281793003026	-0.173125903108669	-0.471357114142854	-2.61168145742343	4.42850341349426	81.25	1	2
192	3.9983361283559	4.20178593048524	4.49834147044054	4.02439367235829	1.3264096784738	6.23661422055145	5.00985104635521	1.9535751466486	5.72962408559699	5.1955476036235	6.79476423176918	1	1.95142275167632	3.92086520595054	1.01993883489616	1	1.96867414088709	2.24929862418083	2.39382158706147	4.21526712691262	3.57246557810881	1.10727811394618	4.7264222188467	-3.14916021551847	1.14805548892777	1.9290550184268	4.46153111000254	8.30209365669767	5.7446040677613	4.76564910309625	0.365082581653646	3.13593090098223	9.80282279164919	5.48130854896009	1.75791459632258	-1.02560945432323	7.08605139002509	4.3174732943127	2.85527634550051	3.75650988294715	-4.82345282648076	2.29616259627538	0.0341270501529852	1.24689337543765	2.37935631867197	3.88650805489	61	1	2
193	6.222947504711	5.03791875608123	7	1.37946954566852	4.96951109387186	1	2.80201634279631	6.99252425358556	6.78089394987613	4.40554786144345	3.67567205949863	1.99599025642344	1.39197481491973	1.32234971733555	6.12823615655934	3.4062386407476	2.05971549258	2.91722246839555	4.61947443521482	5.15876045131587	4.99325099451992	2.54394753037697	2.61584042896857	1.46138685306177	13.0329810248823	9.06274670956946	1.27565956979282	6.72980658013319	7.21819228456945	5.5848704504812	4.24803712102436	3.72175614358953	7.29644655564749	2.68891097042875	-0.540204187412758	2.39336096805362	6.73283758879704	0.0455169513308167	2.6364996072514	7.68067546680563	3.81033877288266	6.31378705121054	3.15033084972251	3.54250538010161	0.297831915957379	4.92942456986885	57.75	1	2
194	5.66628609066016	5.96230992352903	2.38726378936165	3.57782451290444	1.55515187952253	4.9949903652661	3.49272209082328	5.80649182381497	4.09109705439433	1	2.47458474547694	1	2.86856502546809	1	7	2.14440247860612	4.60003536440563	1	4.32353859599117	1.88618807268103	5.27493235680886	1.82151286440217	3.0944749366048	-0.272928175472506	5.12560928265936	3.75728284124567	0.936873857251839	6.28609330670131	7.24894150809049	6.93539091684613	-0.948552373835523	-0.284000697580425	2.48529284672157	8.04388319599449	3.1247729176023	-2.64382177753012	8.65245163523069	4.73412874092345	-8.02784187088077	-4.5489938747097	-5.36310264341722	2.42172733086542	3.95376115632277	0.241608570469621	4.62167500938091	5.03825814592153	74.5	1	2
195	3.74286730511461	4.77405978417331	2.65624091085956	1.86113877639405	5.58900565825206	7	2.96285285823862	5.52198159107614	2.47506579744628	2.56284220575705	1.96630252084744	2.92571725960513	4.8248848273133	4.07355485148438	1.49293603442371	4.24774827098093	4.17607744289014	4.04157985557461	1.97906781735168	3.82161378459481	5.41248789829922	3.31626384072664	6.09543471704064	-2.53854351949096	4.22947448762296	-0.520242390048419	2.7719142231174	12.4337104623986	7.12202890035032	4.47292929947082	0.409132060543974	5.5968940699966	9.7710883716545	3.9389508744718	8.33004113515377	4.58610020769897	6.21739780668271	3.26439035720043	0.942183615881092	-2.43485676876165	0.474436650087042	-9.11931393679671	4.1324275472002	1.77329494159685	7.63020683757501	1.33891706486934	66.25	1	2
196	6.3723034636072	6.44483451339597	3.19335845737763	1.7685683490802	6.79855410113665	1.57947383583909	3.25838126386124	6.43277494288795	2.209959607552	3.51770776547947	4.33682793466925	3.86774650340751	1	3.28828884106949	2.51646421857498	3.98075705525877	1	2.62711104103879	5.42601891135326	1	7	3.36519887621743	1.78025671092238	-7.01532221282589	4.73492102488755	2.22975705711557	2.94895322145019	8.12494952816051	1.59368446326818	11.3231841525462	-1.55930972676469	-0.425951569074209	-3.34497961501294	8.04042159415158	1.10808443474357	-1.96348353971146	5.54012103538066	2.4306452479471	-1.52705064023125	1.61446364638847	-1.10694148194107	5.00237748651982	5.93709514899518	6.79659623687644	-2.39888198344309	7.80870672522162	74	1	2
197	3.11351653503688	2.68806718085312	7	1.1135612835179	5.39704157506764	3.20970152927085	6.35920326330517	2.96311383020286	1.30618585223369	4.05884375078705	6.60286604207454	4.87806727827525	1	2.27231039792169	2.1147437426778	3.81019900871701	2.44174104886443	2.55299383088097	5.47340750899523	4.61451936914328	5.66377779529448	1	5.62395063598257	-2.99958843757495	4.25189752323211	0.996913653886213	3.01037687997396	5.36771809754143	5.62752679635153	0.248549365612604	2.53834738516156	7.66568163389428	5.53578841553623	2.90384514087395	0.1041887610961	-0.380575919129216	2.28606918338893	9.32417230187044	-3.29559839279623	-1.05567548837579	-1.75585374982908	0.974747309689384	-0.999076348432879	5.36475830373518	-2.97006484771505	2.35966217849974	83.75	1	2
198	3.36892189082354	1.86779192205829	4.98617323624821	2.63911934894393	7	2.68164441750675	5.12449958499911	4.42345630772208	3.37917289267129	2.51477258803886	2.26454115594623	5.75752476604629	2.31377761135431	1	6.3154379072705	1.23340913304125	2.48381999210522	1	3.25071365479284	2.83638438402371	6.54786793776017	5.8437460604558	1.23646073418574	3.30983889247845	6.57583904724515	5.21169830406378	1.95410775391855	6.73796623676245	6.12790157190672	6.29903742177073	0.642196639432414	2.23890832028821	1.60278844180313	1.95704852989636	5.5579859278672	-2.8907610261877	8.55054104292508	8.84511175375282	-1.30559969979262	4.00887948821117	4.06905301523944	6.91328298998181	2.11084292669762	-0.492706513287744	9.63308218852664	2.83515381602042	56.5	1	2
[truncated: 5 more columns]
