# Supplementary material for: How Are Mate Preferences Linked with Actual Mate Selection? Tests of Mate Preference Integration Algorithms Using Computer Simulations and Actual Mating Couples
Source: PLoS One. 2016 Jun 8;11(6):e0156078. doi: 10.1371/journal.pone.0156078 (PMC4898694; doi:10.1371/journal.pone.0156078)
Supplement: S1 Data — Newlywed couple and agent-based model data analyzed in Study 2. (ZIP) [file pone.0156078.s001.zip › S9/Aspiration Model Data/Aspiration Couple Population 01162016 011119.csv]

	trait1	trait2	trait3	trait4	trait5	trait6	trait7	trait8	trait9	trait10	trait11	trait12	trait13	trait14	trait15	trait16	trait17	trait18	trait19	trait20	trait21	trait22	trait23	preference1	preference2	preference3	preference4	preference5	preference6	preference7	preference8	preference9	preference10	preference11	preference12	preference13	preference14	preference15	preference16	preference17	preference18	preference19	preference20	preference21	preference22	preference23	fitpoints	sex	algorithm
1	3.13163765615275	4.93629290830358	7	5.37392384342381	1	1.08369672905437	2.23425390202155	4.43896234703653	4.08220459959247	1	1.56860495749278	1.36947178013001	3.9147965442782	3.62482525781983	6.89805394210936	2.64028488653406	6.80760129833524	7	5.59923087497123	3.15376652510113	1.40722851420033	6.36400813087286	6.4338570719762	9.06172644875156	-3.98695950227734	17.5852700536759	1.23477804250514	2.93665048019766	4.05961989538254	6.42061239850531	8.06627081309112	2.67569046887005	3.02830739976444	2.66963971214913	-1.3641920915871	-1.59130180306755	0.999629199785632	4.0143160849294	2.11460967533602	-0.551218457341774	12.9925012348833	5.42939783206343	3.6256780227781	0.753499445359681	4.07873991873596	2.91203910046118	87	0	2
2	4.98100827333929	5.9321614860539	5.94662326173861	1	6.65186456315571	2.5682387878581	4.66991988034913	2.22022154800814	2.0059628279845	5.81584725248369	6.38647817520627	1	2.75735939906253	2.58835423590298	7	4.99017245521388	2.15488447589366	4.23513245393226	1.8948999260839	3.7386618494639	4.96976044621	6.1106677956226	3.96168474764474	4.096631685054	-5.21261116832948	10.4525133320475	11.5431215115207	-2.1659309666776	-0.915750882505665	2.39069493155412	1.37975183847001	5.08829041980735	-0.727124310972446	3.68869597038216	5.70165665765886	-4.50714252551948	8.53100553409007	1.07934666099874	1.61255208353518	1.05298315414632	9.9650610052149	4.9592715748301	7.93077878654979	1.527661904517	7.8478467211591	1.81982138782837	96.75	0	2
3	2.4816549099395	1.00664240603223	6.02864404016431	5.14100824127561	3.74268675331041	3.48105645591033	2.08403108510644	1.95822677569525	3.36728569119791	3.11645080719215	6.22468453179554	3.98126844243925	1.97892411115422	4.64083084447342	6.70801102459751	1.10504074446999	5.72675692849765	6.79301740450029	4.97620461405412	2.44584536312658	1.73944075210083	3.18625466647683	5.72187467875643	10.9498985625252	-4.29537127172642	7.43646405757595	1.07852430908494	0.429545283826232	6.77239195375074	0.233708285502029	2.46453946067192	2.62632782357546	6.69707490383198	2.50952193618339	10.7068620745395	2.04546395556916	5.36999661055387	0.444868951447989	-1.4695364052347	1.95512826262868	12.1607536328995	0.76380197350098	0.290177520572758	0.678316997482184	10.7182423938989	-0.44470524415495	100.5	0	2
4	6.08256501194869	3.77902451505667	3.91335305000354	1.97670656764347	4.01633367064292	1	1.46485226495108	3.52593892644836	2.00909309552741	6.48152164839486	3.74703081102598	1.1772743888504	2.69141706594552	3.18165090588422	6.07016019389511	1.40292637800035	6.03810659257452	2.58782550750928	7	5.43547438413039	1.24314838648523	2.65879719422719	2.10854081593648	3.48603986473107	-4.82882153631525	10.3561843902164	6.03366295676714	1.1043893198062	6.3616182603314	7.46994329696272	1.23944288460255	2.18839752837574	2.32277572609467	4.56228960800036	7.11300608197421	-4.01900365630195	1.0191571047555	5.94552510671882	5.18174907592013	1.98001258272661	7.09932885223906	10.1951026969829	6.86413535233779	2.97101579081268	6.77938521788519	3.15214079193514	89.25	0	2
5	2.915926601409	6.80097518414202	6.96355394501882	5.57138772702718	1.26240800752163	6.28454138058829	5.411610025625	6.18616208831622	6.20704888556492	2.56583348075005	5.84605372397739	5.58688269884944	1	4.88537497925219	5.3348518050806	1.94281461910473	5.27695617556545	6.76614190913954	5.8724048996296	5.72551208234346	3.55002708662057	5.30257323982771	5.74264339121574	5.20824279525542	-4.37143576516492	6.54678897702324	0.994823802788574	6.41441666776046	11.2246544716657	0.987010983546938	8.58590387964046	4.92593508223783	1.48268422453015	11.270067916468	3.77197625991618	2.89158557755254	5.82417390893234	8.91640360960863	2.43696522620234	-0.458819515475622	3.62276667776095	4.75083684245123	3.10037806790778	3.87331156959141	8.29222721463811	10.4114393369661	97	0	2
6	2.09189945755047	1.78855767488851	6.35891622534363	4.35471276975868	4.1082729412222	2.55667017386694	2.93877105610177	5.62662678369299	3.70523497014911	3.53169939112071	6.69319516099184	3.35862867664278	3.43238537604395	3.22568672483143	1.85373361604303	1	5.21969462502518	3.28817921556962	2.75936205457289	1.04531430019649	6.62591228352725	3.32493502743432	3.35259825021297	9.6931901780017	-3.98941200501731	7.57323481249595	1.17490056922921	0.425051921629613	3.54903403282402	7.07665250164167	6.61184209941884	5.32092287841201	1.72420234758248	2.85377596875468	10.1772209399859	4.8396533258479	7.51350865212675	1.05397778289303	0.828949241473544	0.612664393629974	3.60287303045955	1.18608649554174	2.90670822455014	4.34840703287287	8.2812176407206	10.4198753043361	108.75	0	2
7	6.31726444007937	3.67744670491709	3.46805800618673	1.90301982583704	5.04267753417037	6.75344444857895	3.9631594303416	5.06402993816211	4.79359285897183	6.33955677767205	6.96250208765071	1	2.97669987455738	1.64892583518603	5.98494286760566	2.53071178856823	7	6.33889915235517	3.69513073742376	2.15215659948808	1	1.31643833948426	5.55161438184777	9.78271310489951	1.77620425826513	14.7616677824475	3.20593134619943	-0.129576891023415	1.68266994799743	10.6004248671388	-0.50822167606782	5.3114902883761	4.81717629178096	2.75669097035322	4.98676402781957	6.37820656193895	6.75105114349816	2.7647745036384	4.05144640682907	3.98624066285116	-1.88118697104188	3.33221951480977	-0.0454287834692044	0.153956842530777	0.495273188231644	2.5259579355326	91.5	0	2
8	4.49981727247002	1	1	2.71605427566465	6.14252707828143	4.18468783018428	4.51330481261912	5.48414622845597	1.52661401049867	5.58311101454333	7	2.69465710253234	1	6.67463855470406	4.51549021713551	2.65424982884062	3.1582042831739	7	1.94370089750999	1.08177432070714	4.48143333933189	2.08497900469453	3.96545503204189	6.07194066874321	3.33542726517822	11.0551132376231	7.27094737488503	3.70744422195507	3.9520278061182	3.89729323104223	8.88198063741447	6.28719778337847	-7.04999533123689	5.45999594370154	0.256628866941622	1.13602197794062	3.53476220386303	4.60963470252236	6.51321941509997	0.950449479855813	4.89881702764474	1.30334689604554	6.63797965566893	4.25851661354371	-0.396711493798938	8.187016918177	79.25	0	2
9	4.16675039812127	1.02372667153687	1.01458845746614	2.04922804085452	6.39347059844865	4.93152213735093	3.58324256535671	7	7	3.18247457889879	6.42022213967565	5.38414701516172	5.77546416410116	5.05856387279146	4.26442549325026	5.56899899444138	5.39487679447809	4.12451029130739	3.88755641273807	3.77593096770364	6.35670539783002	5.80741357552476	2.89170152203294	4.42065770297167	4.70914866218404	13.0313987364393	7.14156494137011	4.43646827926651	7.91461457595757	9.88990026249335	7.19194548942826	3.76073594654971	0.89419746591534	0.478147762599865	0.320798077742871	1.10444899281947	5.44670106320613	1.21603701451812	4.34872627670989	5.35366405439883	4.72902793150367	-0.207897683336813	5.1414903533523	1.12226154475672	7.48864535076376	7.31854173852889	93	0	2
10	7	3.04911174583808	6.02938204140792	5.66512657591841	3.07872729798696	4.53839127763314	3.85033084281923	4.51177666948434	3.88765066548582	5.45613196711374	6.02769881726364	6.22870839739071	1	2.25149979421866	6.218061279826	4.27698852206528	2.44715909481855	6.18686523841027	2.26825396589395	2.06439246989092	5.94984143387797	4.5400799800855	3.65396100005183	2.82008515654571	-5.63318318098065	10.7802862232765	5.95831692037349	0.65033888851801	3.22159349266887	4.39753193026571	2.71874495554626	1.48402048195662	2.39283258216696	8.71800679089517	7.15645384287924	1.22559476215428	7.5474819427272	3.39792797964991	1.47144837201455	-0.651502276407579	0.864379884484043	2.76312143489193	8.14423442428781	7.01788133444468	3.20038742780132	9.08549505174571	102.75	0	2
11	3.30706046159062	5.77633237168149	4.38358369076443	1	5.76062746468874	4.38722784983185	3.83871546172998	6.76119451365532	3.83810673833224	1	5.19296680171102	5.30307409673048	5.6934551627177	2.14952221510356	6.40545260932024	5.12815198657605	6.72981550871493	2.64478197335664	5.52672280069965	4.14251308842383	5.32175111193714	3.71689827940607	2.12555492348907	5.81547452468415	-4.76157719453578	9.53438759521618	11.2216792572258	-1.93760652960754	4.2178396813471	4.98370057291575	3.52412548673679	3.36183437194924	3.83959705503682	4.12376287655914	5.65525426295833	5.46069848179662	6.69842265505247	-1.34861340107207	1.56093596208357	0.208759869544658	3.7161346436656	2.43012228631354	-2.5272267848235	7.86848482310669	1.28545800959482	12.050640448761	88.5	0	2
12	4.89609741727904	5.54655329319322	6.434560194036	2.15425635820649	3.23811073210199	2.6955151115125	7	6.36466271249156	4.38377646489889	2.77967628668985	7	4.76076471366721	5.29674636694463	2.52933097642683	1	2.39222730105777	5.84970512586561	2.40041950001716	5.01268624072158	3.07406662504777	4.32683396452068	3.6956521468476	5.84311544328744	4.50864898401427	-4.88503357852176	9.41312134670843	5.25323573787988	1.41774401203616	5.15359742592903	6.67399278569522	10.2484856602212	7.93015007471263	0.951322956313211	2.32537333274287	0.905786566394464	4.58181127161398	4.80934942915826	1.61264581925042	3.8297091514089	7.45729339529296	9.33729364370283	0.625643681678644	2.03771872077576	1.25925563743253	1.52365571691351	2.29899300525056	88.25	0	2
13	6.63427655308179	1.66956105147506	4.75645947526625	2.5602079971349	4.36916328130776	4.13822828868788	2.76714372728992	6.14203070714561	4.96770196158072	3.80010020926213	7	6.72670484327941	2.40824804466621	4.09667971971652	6.30876103270729	2.76930189345023	6.40551052065007	6.92347552107124	3.12217991079921	6.70321817086586	4.2766830041337	2.21059203424626	1.61380020814133	10.1143641368612	-1.28874084205875	12.9630160572855	1.84861320547274	-0.416772444274121	4.33930050837709	11.7491627528267	3.80307675955253	3.89117815441711	-1.28114239043041	2.78834141811618	3.90144435710707	8.66471750646674	8.80165797496657	3.7396471985653	2.23248729680246	0.830122317430303	3.98379333393606	3.14707279376762	-2.20487436090562	7.92529742794152	5.1532906392502	2.78484812075671	104	0	2
14	6.89390349161155	2.68117307336079	3.20332840809284	3.64075048381645	6.72283615695365	4.26112828347084	2.33828358085751	4.18622585251017	1	1.45438729600696	6.29117959450801	2.67708021865132	4.57244210152198	5.69121258404657	4.75812320625762	2.18494572159425	7	7	4.11756276054138	3.62031550356394	2.08867359472329	6.60671442603158	7	10.8687660470372	2.05748610412061	12.741229756147	3.6688963207643	-0.905675666752591	5.45848004154419	1.44490787317857	5.40140117751313	7.10228135546657	5.43411754124437	6.09390550190699	4.83402323825739	3.4997161272213	2.21399117742001	3.99292937876371	7.65115180799798	1.77883111395528	5.19833530760068	1.39573214486735	-1.08913350482995	9.86121989258801	9.19388569567064	4.16422709971794	82.75	0	2
15	5.31004419240394	1.2785138166165	4.5018272892366	2.44450684934302	2.15892803006123	2.75732229625503	1.35078187877432	6.26695735115883	5.38766627651008	2.1773645994099	4.20143317259572	2.22835288032144	5.06227826454644	1	7	3.4963021561886	6.04462566943069	5.45750761350062	6.47755051393707	1.50798386218705	3.39041630075148	4.74063096474389	3.94910420226711	3.16950451471657	-4.95163211828761	10.2145589047441	2.2014788320931	2.07167735305605	1.32714417744486	7.78434213348643	8.9392800687568	-1.01059389571794	4.16823783283293	3.8556347328902	8.43225824107881	4.7611073716123	2.18922274318975	0.181410984121845	4.7019622937071	5.34845488171956	4.35626460214902	9.47709205500806	-2.36573400740467	1.0436566955345	9.72083967238168	11.4379388591688	105.5	0	2
16	5.19115002968848	3.51824826425837	4.18753294741104	1.387228038593	6.81665121930771	1	4.0312928737796	5.92284963309973	3.12708372205576	1.70194884462247	5.87004469227807	1.79553385403174	2.7092523486296	3.47236498673081	7	5.2512005131757	5.50942404987512	4.62886375985512	6.5563455122234	1.33100139195047	4.64923665452836	6.42218298453435	1.78366756394442	10.0467714072597	-0.82522275284786	12.0257644010216	3.7074024393459	0.0486865629902238	3.1889173724581	3.55961544643587	10.8621085800878	4.00261864825313	-0.0742292289750106	2.16428769156184	0.835288557103024	-0.410619280496433	2.06846807769672	7.95822932520724	4.72900536567715	2.6435561567246	7.36902971796765	8.99422573997428	-1.6970333713804	1.86801962011261	0.345009662605638	8.97249733044351	92.25	0	2
17	4.14828015707452	6.55542755669602	4.13335975973018	1.70910778362154	5.89767670437938	4.38275799766359	1.95795792816801	4.25090547312921	2.17507703145391	1.73681466212496	3.77135005805788	5.27316463247589	1.96661211019784	3.52175926398332	5.55863226098096	2.25200175034375	3.19292892074521	3.4021897709627	3.1398042160748	6.2271285865738	1.24601872062352	2.25249965079522	4.67815776784515	5.52023513983987	-5.05436910817257	8.045513501903	9.91517604966357	-4.28354991125159	6.14554133962647	6.65841744202454	4.8978873434732	6.09999009721584	3.537904682005	3.96228258464357	3.68909862317605	5.58280059644314	9.50837221387914	0.845873260321391	1.54392706540772	-0.30170170261025	9.48100438582287	11.0608450461206	4.79937483526737	7.18382776720755	-3.45151213256679	2.25269378953093	79	0	2
18	3.53946920919703	3.46939609113972	6.09005197831188	5.61566940126344	3.9248616729733	1	7	6.93133776737753	1	3.04048030669447	2.03062762741921	2.31949612863868	4.3859096251041	6.3160833752878	2.60401077345159	2.18166835190474	4.08523105901935	7	1.28649220625255	4.57520138803031	2.23125464898531	2.52326334979062	2.25661063054096	5.81334378970168	-4.32339355206175	10.8640016939536	10.0253258137717	-0.168926148633421	4.9590116771197	6.90693317399983	6.33478327848113	-2.29656705930127	-0.069003950194292	3.02681009217323	-1.60311822560795	7.78232482339504	8.80358995805745	-0.0395388780845043	4.19576477484101	-0.18397584664722	10.1514265464976	-5.55208561642106	1.4297171641311	1.80982102461526	4.60985787968752	0.43127701715683	96.75	0	2
19	4.88900773328309	6.74791608956591	5.10866044390775	1.47800690718517	6.31897550358212	1	3.98688287405547	5.88616177639825	2.49099231705217	5.77258860963263	6.139251115162	7	4.34041031812567	3.2439182898163	6.921727612632	5.44647458118915	6.72417517003429	2.60359400447227	1	3.6929720240491	1.54681292354422	6.28078148275906	3.07061164291126	4.44170717854158	-5.7948967412699	9.97719873445967	10.9429744910892	-2.15644649005404	-0.900024959262002	3.88324897277753	8.01238527624609	-2.13445844174377	3.28117443461076	6.5654011089877	6.42207489659708	5.49637970374257	5.36440802404552	1.66216938396765	1.58509964982065	-0.0643188400704607	9.93615097380983	4.59364184332772	8.54925168779529	1.97568271916954	6.65216966320712	2.96744960444527	94.5	0	2
20	3.40824146135633	6.21297772732422	6.49030314125774	6.49263504263754	1.41305392286925	3.06722387293242	6.28025616444944	6.68996721645875	4.97198457541941	6.81523739936392	6.46595287661687	5.91521439194277	1.37489001568749	4.99916618165268	4.60137659427313	3.58651934710347	6.80866013417714	5.25316315284488	6.18009806190081	5.48013245643428	2.78540280678733	6.6369301216402	5.63457584550438	6.04847426543048	-5.21776459179229	6.82689130521199	1.10196473840872	7.03081100329692	8.14770869718127	9.79439369096898	9.17360978045535	3.72455115179368	1.17007551874301	10.1767797088477	3.65247500808956	4.00577362687468	6.28924142584798	-0.582175600966727	2.69595661817601	2.99080478516912	3.80406089505427	5.50352530307603	3.48931353863375	1.84563378630201	9.47642967466505	-0.0109932910263341	91.25	0	2
21	7	6.375270099237	6.67093085103885	2.56773709747621	6.47225987178776	7	1.79644181831803	5.72073835150165	2.43614005049736	5.64502866026861	3.4662283247766	6.06037292245243	4.93564671748369	5.66586640852268	5.00115920903479	1	4.68459426612821	3.93930546979858	2.98585498565675	2.58425740631241	2.36766024423892	5.22474016548555	4.70936318301444	5.67651778361396	2.44907371074935	14.5934390296025	8.21714091389977	4.52872730768185	3.81250266298873	6.43721364715643	2.06169053690044	5.46611294962335	-4.27356931750921	3.0316811613041	3.05978374781707	7.86457930803399	1.4949289214117	1.13912122704659	1.58497030585203	4.023401632733	7.42858883772257	6.50384679997738	-2.95131266267583	3.13277835104221	6.96181968923968	7.89200611406423	89	0	2
22	5.17507750186714	1	5.66065087155743	2.81601692369329	2.23366950699097	2.64021826642512	6.63178468087531	7	2.26117407797238	1.69057187643858	6.01750336732154	1.85743614740589	4.12138885762999	6.28590206563812	6.16316670707451	3.56943884762883	5.08523424306554	3.95718167586889	6.12532256907158	2.3494012686929	3.56504000415504	5.35755692776305	4.26208560079531	4.29016795042156	-4.30954162617027	10.7409804764744	2.40116915726815	1.1846006406966	0.717988367542193	9.51458719850615	7.49065955303658	3.53067325344087	-0.367638423307285	6.56441625002549	2.78076980404694	6.00041849561136	-0.705110004902693	2.02206546962321	4.83381251015912	5.81689698237068	4.34768486829459	7.70013530202859	2.13552317600953	0.635262698784794	8.87465169596018	-5.72273957373142	107.75	0	2
23	6.30647626885414	6.32541161603176	5.70759008369044	4.18604579931428	7	5.39352302523876	5.4529585553913	5.6562766478462	2.69664681534394	3.28119986799595	3.02314278543743	5.7226785718217	4.95547797686996	6.48476142475718	4.95096715102003	1.06407132905829	4.75159258651404	6.06432431045367	4.05533202922096	2.02586728320371	1.62934605545695	5.86764151649124	4.75143792914227	5.69800824975239	2.86806373239826	14.7920814344517	8.65555032072387	3.61691609063113	3.20098561400159	3.47016850776667	7.82038588988724	5.76971162220288	5.97786437650495	3.16366414106872	9.05140247240854	8.82463655051811	1.84098795506551	1.95675448204407	7.46201857080345	-2.30982618742189	8.02682558827543	7.02979869503226	-1.93278059947649	3.35942823041581	5.89170276375795	3.76970496710591	104.5	0	2
24	3.67409372495816	3.5458158346583	6.96372499790236	2.08978303780674	1.31681842129965	3.74884124911192	1.7905483009187	4.58698442887415	2.400013495414	3.24524976587432	7	5.34217624206013	2.16941391139453	3.64537339869376	6.64432082008728	1.87465435647472	6.06131313046015	7	3.36379635119772	4.06216679476238	5.00241022769742	4.54619864980941	2.65310417226503	3.97951150732581	-4.44042255360106	10.6687886467748	7.76096987728268	2.05065673073973	3.95564444723484	-0.780517679840865	4.70140458003343	4.07566908543612	10.4430075798509	10.4958780652295	3.37074885800814	5.77129380515628	8.09184239233372	2.9099476353275	-1.277937837255	1.36275459906896	3.0500316346846	1.19367185575137	0.463333162244046	3.59152042803213	3.73260440707025	1.75833849077003	91.25	0	2
25	7	1.61057175897246	4.54328005282299	2.8782344245127	6.23867861920608	2.70766073805742	5.67303367498548	4.20109665852644	2.36158619134718	2.21570090776193	2.24622672284497	5.37461143367251	3.89467486859116	5.16778315428476	6.42024911796689	4.42566389907467	6.55908200925489	4.90656930691858	5.71854464470066	1.54727174549323	1	3.4109007886684	2.59712055580679	11.5118515205087	-2.25599436592537	12.7391743152273	-0.091814368755583	-1.3307665148621	1.95729331154007	6.84479352395419	4.09251270164993	0.786224973934755	3.83794526787935	-0.356464812599426	5.26756485106247	10.2139470516607	0.913318047818391	2.8247105806817	3.05920292123151	3.24090814684215	3.93300006152847	3.02184136823811	3.31772205535442	3.73915036647267	5.78445353977195	4.1584669580176	92	0	2
26	3.64764298290358	4.79864582223881	6.37499378724095	1.09379388414123	1.38818020616625	5.84591617789544	2.76459267673928	1.60025419578327	3.76862040175613	1.88765396620508	5.93457052758855	7	6.8164376356668	5.45848931324703	6.83616409700541	5.96495975787239	6.38802312787473	6.27790903869473	2.9183494955085	4.92150898961309	6.02710558665777	3.81636135484286	3.21923260128828	4.14203876776849	-4.66282601920077	9.55010503797991	7.39419554843004	1.31100049217881	5.36765919625243	-0.691225138901683	3.72323686431108	2.57460133097713	6.14722266764971	6.52341946038169	9.4948615726986	8.17764155139916	5.4649498503128	1.63568546004059	0.29661848731256	1.23336951176792	5.18334041502723	1.35832830642171	6.56820124693237	3.22931517726301	2.29355594064551	-0.194416680590861	93.75	0	2
27	6.98132489554735	1.03155201312695	4.84537322751471	2.68177752367821	3.85737738072367	4.12666579124987	5.73356433544039	5.79941232288415	4.46437392738586	4.08028402562137	7	6.69259616997214	1.57804545781135	4.23003583764874	5.50040179861773	1.89304351603803	3.73576430419413	6.63444357016638	7	6.8449508289788	4.56486424919063	1.5732037991693	4.63362700712615	10.8224345313373	-0.960722174693503	13.7673917628013	2.01399617629643	0.481045958823759	5.18545571155508	-2.80211783703952	4.37551494506696	5.8779364024705	-1.62085185010803	5.38866374501416	5.84132282081089	4.3738699271129	7.25839885531113	2.55126441044577	1.61217264004809	1.1763055116419	3.56615308290305	3.11240533409622	-1.61126278529525	3.30511438472509	3.9598438687359	3.10778837353224	94.5	0	2
28	6.11794985717337	5.51805435194296	4.59194770408789	2.15904682144568	6.18042056444042	3.45211695213271	2.66504944061599	3.48645209662724	1.52654750250242	2.72391922072123	4.84141748105964	1.93651672057696	5.7964006715608	4.31482938622347	4.12921342167758	4.84237732174693	5.22130320187063	3.4031127363298	3.77901856240524	1	3.35672491757931	7	5.78528964297845	5.44145897919785	-4.34879942429505	8.13725194419562	10.1818501615655	-1.97807197743776	3.2870530109964	-2.65200031520146	11.3474624413152	4.40105486778643	4.12877776071189	7.00834760421061	3.8076880891062	2.35624315758576	6.2382065686627	9.5438919532393	7.79405075523772	2.23805648556975	5.87153439002769	0.960814812632139	-3.72024355171108	2.52991230253829	5.6846000712512	4.03139651395301	90.25	0	2
29	4.02003220471966	6.14918303213543	5.13209751168402	1	6.23600633898851	4.19844860116691	5.08727914802005	4.56564535770237	2.19485984518705	5.82917614581771	2.66475585090926	2.41269691170543	5.03440755513116	5.24132284820715	2.44197780637372	2.80543746464507	6.48150165411094	6.67587006296579	2.28199248677309	1.95788845665126	1.60893317227195	1	5.56018486952614	4.17631660839993	-3.00474978421507	10.9145752681109	9.32460927105657	-1.78148111949755	3.81285537016189	9.87223729666218	7.62722330368536	-2.46276976675477	-3.45308665872718	3.12750545034302	2.39085842317329	5.76261980878774	8.34324748196719	0.571093484723437	2.16553918640613	3.54829905368406	3.85292609876446	3.01741023443881	2.99253220726595	6.74938199003871	2.32652505125622	9.51081261288168	76	0	2
30	3.98460764833108	4.18807637560216	5.52177885855961	3.66207584616595	5.88939766902535	1.3358828405632	1	6.81409183922401	2.28311763726266	6.25926804290941	6.60402920983853	1.0912034319268	5.06692707509081	1.51845557149741	6.74944230768256	2.66879043138281	6.66390657002082	4.18538892116024	5.83608462759449	2.7084332862034	5.11183314881393	6.48841262157732	3.6347469883714	9.06128309137646	-3.12191628506312	9.48063647917882	2.85516026324932	-1.44171418190733	8.84756618302095	1.15489221171012	4.73130158678134	5.04834030041679	3.19383168797774	5.94525401396754	3.84897468383968	-3.72704961158256	1.10578319887311	5.42655466988418	-3.08838701387522	8.29989362224416	-2.10063158113753	-4.95834340256833	2.55432848951759	5.82084335033527	8.43675549892561	11.0844344322659	87.75	0	2
31	4.98865381332191	3.58118684808103	4.78043188342469	1.45403819894588	6.40606890601301	1.24578726998664	2.46868885433757	5.85695583450476	6.34597471254385	5.77530716110801	5.34637810032739	1.34333704693131	2.78179513989705	2.62408359296058	6.89716716146205	4.58794416026863	6.31560729541662	4.58179657011923	5.67813668616168	2.63124672868843	4.71911792962392	3.70214438336165	4.84309021479159	11.3841395341745	0.673686549910025	12.3897500327735	2.3606691234261	-0.38158024361643	8.28521765691909	4.99627106601266	12.0194149538752	3.70534510292739	-0.0411058652378442	2.49286194097436	2.42742673113807	-0.112006174204412	-0.892121659356795	4.6766037454426	5.194243749804	2.84100409053244	7.6016615228054	1.08676509914264	-1.70442915980299	1.30534604887674	-0.642035804179868	10.6590663195481	78.5	0	2
32	3.76253038203154	1.59451603346856	7	4.93684728329722	5.29726428852234	4.13715927960509	2.22914141338289	6.68597379593695	1.45569659647668	3.43118992223672	3.12742332424828	4.78167901904566	1.23615705739046	6.87962030843369	5.77062583506798	2.4849256826525	2.6865433934814	4.22953176036814	4.2416505837621	7	2.3645760230148	3.58238217948569	5.50814209653274	11.7309897282814	-4.1568700733912	9.75733440389609	0.0243173208549652	0.582089595531716	2.92808316400899	4.59676646590072	-0.987571778223975	4.74739194136877	8.7120233505018	11.8329847184482	4.87801861473803	5.03331048492894	3.06980258821374	2.48445382463283	7.54145460120616	0.704426609525818	11.1003404639895	-1.35143636500048	2.84212611434885	-2.8568008770859	1.58305966228356	1.86474005253204	71.25	0	2
33	7	6.61470432452388	6.44544242531403	2.5558149058742	7	1.07106283297436	1.82675731072633	6.12427906471322	4.2150768226801	2.17462994996807	7	4.20931254436799	2.86295474872896	2.80473202090847	5.04409234373546	2.76950437438004	5.7198280488467	3.34940546540885	1.92138192712889	6.41210976253743	7	2.03937791294117	3.12769596040555	3.75897206764303	3.31734872116516	13.6636841229784	6.30250438314321	3.06626723117161	4.71689984219391	7.86897739297791	9.99564663622992	7.1497759997611	6.51117107357756	1.37924536572611	9.16408400959971	2.79023352484671	5.72744892245196	2.54585547746107	3.04894611117776	7.20606047368954	9.25703304840186	1.68957916065752	1.70096550176585	1.75673631624412	5.08784845656176	8.16819078970175	96	0	2
34	5.4335693951341	5.02641814508927	5.49320580469883	1.49663626291274	2.4703590537098	4.8916839988474	3.04421201156053	1.06698673269143	5.97043786406412	2.34835085789613	6.21650483785888	3.15135846139984	5.87493793029067	1.58763403090734	4.22365884292477	5.35652389511998	5.13060057165749	7	5.43090276933754	3.41358347573516	5.17119351076836	3.04578010504601	6.35533325973589	6.85361047474799	-3.98748959298598	15.0717187196149	5.76993269785941	1.74716106266899	2.27975431469859	10.2660157797995	2.8513191916391	7.89966785983258	4.69687230958178	3.20811435140246	3.0106259809027	3.33930913634115	6.15643897610813	7.67430442150706	9.02535120135693	2.29602969543689	10.6790091003919	3.77573928453864	0.800185987481775	2.65103721701972	5.70644763616684	5.71618158522341	83.75	0	2
35	6.89997974788279	1.80849321119804	5.50513343591134	3.3018990731472	1.79295668547752	4.81098013988629	3.30483437636428	5.40204819235902	5.87910735384241	1	4.76757416577129	4.43796059765033	3.27658366231087	2.81148468133388	4.55589927337793	3.10308190328759	1.52940579612407	4.2994777378473	4.33969865339244	1	3.14880814985007	6.92075470442779	5.63050728705919	8.47705080050716	-4.06745107921084	13.7969934820644	2.77970965631095	1.40436297271045	6.25071880408494	7.40995236610614	9.49736765086111	5.58189804389868	5.22518704691168	6.64435358934343	0.915197972618732	5.51395381628102	7.69261987072182	6.71503898657904	-1.33584541726601	7.56157827158227	5.34792677827993	1.57306411110481	0.112030843589874	3.25984179579638	3.30357278108942	1.56997227816717	100.5	0	2
36	6.60740723589949	7	6.9809750080282	2.61367373518017	4.5445160483067	3.35264221274483	5.14192569055077	4.7895444956974	2.76238199136285	7	6.82980941558855	5.77949177135091	7	4.64430358801878	5.07756683808112	2.31502992474954	1	4.97691095318334	6.58772880708927	3.60919372050841	6.56573224906811	3.40565310049582	3.65581933603413	6.35616402933675	4.38892108712824	14.9000911749681	7.372870778635	3.0890716140119	9.104481867856	3.26644883701668	2.25092948050107	0.799198458850189	4.41003252757203	2.69318170859992	6.27688901033824	-1.64458379422359	4.44569332681762	9.76777525743454	3.00087095667259	4.32362148975128	3.06131641965602	9.70713128974157	6.72596390695252	7.65730067582146	9.83376482237828	10.0450824365052	85.25	0	2
37	2.13148093528954	1	2.90132434078618	6.64014689308722	1.51318508888913	4.20783868817169	3.22459752108703	3.0615266806117	2.04757289851542	1.6442106018211	5.26697742528146	4.05154642599913	3.9952002980132	4.33852544635729	6.91609655941783	1.80157281282212	5.32074084707672	6.67192674787736	1.45847187990399	5.69519274297166	5.7780252410934	7	5.60521612161281	5.38538969281585	0.0617280427144495	10.2258783368902	7.22860716261996	-0.549234513811129	3.79311976517648	-1.91888924914723	5.15674173177538	1.86545923615013	0.528907171518373	2.52249506013865	8.52594381036559	-0.09853562891907	-1.11531852078051	0.557913724863163	0.465370346882278	1.03438965780388	9.65007762103316	-0.928167181064973	3.59192131914394	0.866953574516213	3.20617045317349	3.90978604034221	99	0	2
38	5.88913796134525	6.23876084313238	5.15111242452757	1.49285555782048	6.69117011143181	4.88982864571522	5.37447916008084	3.22586786459318	1.52286249595191	1.17955614703149	3.98806144138787	2.19823767360042	7	3.52376208160058	6.7719944967581	4.28197369430292	5.31511582204807	7	1.72935217884588	1	2.11261465559139	7	4.96624321193157	5.04529370789267	-4.03813473005387	8.27089790467498	10.3211121975788	-1.3772402247767	2.62373042580297	-3.01661405912407	1.22528162251757	4.6987709331763	-0.105612153045851	6.86677240348218	-0.56407437270925	4.55992977886793	7.55469559986697	-0.157420333997849	7.86685252917235	2.06464508595031	6.00507018937799	9.64122545064818	6.11625307848224	-1.74923389591562	5.32874940222647	10.5443996286898	84.75	0	2
39	6.32436102384356	2.70894469184827	7	3.08363979821625	1.07820860342897	1.87940757903462	4.01496170407566	7	3.73567438825222	6.78939762235664	5.26263959802503	1.47405719798159	2.85569400074444	2.63481688396643	2.41386466188937	1.97233572394733	4.68654019551672	7	5.29148251342265	2.28907621739157	4.14979306249563	4.56551258853762	3.81679327801337	10.0334650377776	-4.31335773441899	14.1719508940071	4.18488888374223	2.30125602960875	3.43875401927073	2.24176460428911	0.423618977158723	2.4052575751876	-2.12997039057917	7.67013354066035	6.77073167326276	5.96438542938323	7.91158407589775	5.03471997434654	5.13853851779841	2.62286615428781	9.75339312902185	3.48236025408931	0.431713364556317	3.5161221127497	0.345256450118686	9.82955149015615	96.5	0	2
40	4.16234031256088	6.25892412478817	5.41914115606982	1	6.53327369541346	4.62109687021013	5.73685619359515	4.8216433250862	4.36028216661558	5.39684107460226	2.00172209280774	1.32329177448288	4.35537527851884	4.53940865733556	2.86113298297753	3.64645707991225	5.50489561210012	6.04391550660581	1	1.20559316236877	1.95792682998525	7	5.91954222863401	4.57088465033839	-4.06619902719975	11.1255860458252	9.6337343059363	-1.76290061464089	4.37503170333661	11.1155168072271	7.93453141751886	7.8016819295418	4.40987323028253	3.19062667519898	1.15918397017217	5.12592162687821	8.70569522194391	-0.264411393774852	0.643358511790798	4.43383067481144	4.33863566712335	3.2414863234764	1.81901399328818	6.21359599479955	5.29230678396126	9.97242970936208	82.25	0	2
41	4.51734476295209	1	1.32879956099709	3.26003175573611	5.33109207425625	2.5356736856153	2.84837563490946	5.44038398243513	2.11201660199437	3.24348562641641	6.87442720140535	3.10001710940837	1.51821626214804	3.87202538641627	5.70148684903486	5.29943062190677	5.81680574039058	6.41687613176394	3.38640361654382	2.00000286362399	5.29642310389153	2.82110378857234	5.32632627884045	5.39708758078946	2.79827527719701	11.5531251763908	6.22942870631489	2.59128089657568	4.74187028276499	4.38468379945494	4.36728690133377	4.8881272938141	-5.76473991301487	5.32098120534637	2.64375912961052	5.12914555081099	2.7427313137299	-1.91759663450233	0.530328715645207	1.59091134335401	0.795556505227459	0.879958515173711	7.83335850174256	3.53061092942857	0.986979888115565	7.84908786651674	84	0	2
42	4.69976513695998	7	4.0845782541372	3.33667401166712	5.21151699295218	5.34870389557121	2.91115404453027	2.33881709869536	7	3.24298913250245	6.89123934725581	3.74384880161986	6.81162828829197	1.70638820228512	2.95458284390415	5.1789052291828	7	6.79498404777257	4.91748237073786	2.01442879137047	5.93216514082171	2.42611629792288	6.03000692653509	5.18503290455865	-4.06346732142495	8.58478495408115	9.92219951010406	-2.36503061385108	4.34496880522251	8.42762085474142	1.28752058290073	5.20197861685395	1.71937451146188	5.65622083235154	4.04054325755981	0.360538852186713	5.07403684684775	2.19681169693896	4.69156111265864	2.03307181204547	-0.870402064849395	4.01528064394721	4.11386654199809	3.75581807474271	6.51108257480778	2.36579100350806	77.75	0	2
43	2.10548354344717	5.5361166405717	6.98876502748423	6.50176893621509	2.54887985810572	2.47953441808875	6.91084186087158	5.47430990429347	5.75296240089444	5.65144168706533	2.86517397027992	6.82496034662081	5.63103055992228	5.84823621300578	1.54883625016378	3.74953502751575	6.44935540103641	6.05718446922698	2.50510105282634	5.09023692519654	1.71630167721677	7	1	5.11359194130841	-6.33464416092549	11.0670841312456	9.89902714129814	0.373115343214921	6.0137923265899	10.3859407647911	8.9123907552241	4.2992083059869	1.54739981980443	2.47145936137746	9.74428026802202	8.59968619661353	5.68133600842172	7.84552428343733	5.39312637327322	1.68636614952976	4.96096486420444	-0.472779977506991	0.900576773843778	4.16591672542212	1.08619580180042	11.0690229976626	87.5	0	2
44	7	7	6.77171905138975	1.07929458088751	5.6915230168656	1.7611752380842	5.46958264570317	4.31912082247734	1.512511818569	4.08431937923069	5.57691242782342	6.33618770441249	1.54479830713787	3.80259460102094	5.03287321840932	1.645951441889	6.25956255485563	6.42103353637512	7	1.31862744447605	6.8395355491452	1	4.46381171731854	4.49093967482571	4.36129506156477	14.881923826913	7.43110417578906	3.53784818525043	2.84098845997462	-2.97317623928945	4.45393661752926	1.04103750094833	5.62325216917082	4.95863526504008	-3.05609342473934	5.62297523537704	3.75692214149286	2.04182205392464	0.0436994485465687	2.27159946486171	4.47038845101271	1.36625324601942	1.85656515538098	8.07455557180849	3.75675664126841	6.15929178743109	81.25	0	2
45	7	1.63967967566914	6.43490456470381	4.62164014102764	3.70722493317811	7	1.00334024316645	2.51012394337656	4.16222723789682	2.02585086160787	4.14992812553309	3.81741725435977	5.26620911227367	5.68710158496823	3.83489931052043	1.97096631659172	1	2.19197285485374	5.99536033871155	1.82721159939141	6.52418792054274	3.40950118511751	5.26496542787115	4.05068360711611	-6.08491110711964	11.0354394403017	3.47958142205856	2.35686878546798	4.73085967588643	3.77293009314463	11.4985147096515	3.5312008617985	-2.18966399922151	8.3206522682729	-4.11201456187151	0.704885802037173	9.84233633726112	-1.74384043323659	0.561192600365424	-1.74027743364281	4.80960549958635	4.22451518346507	2.99268734524509	3.51838257406268	9.39909660298055	4.88767137865414	96	0	2
46	6.09366359052092	5.83547920558489	6.19761102775487	3.04030724072481	6.60826046340705	6.48120491580376	1	5.4779657966388	5.30022140276905	2.95867522295332	6.01557842567935	3.15960768191871	3.83434683674237	1	4.80233958618863	1.06809612271599	5.99710736930036	4.62505789785413	1.61454283535532	1.23844502886078	1.89947938375621	5.11721431089449	4.48296689372669	5.83544326814358	1.76278464665397	15.1452381750926	7.72781923725899	4.17363166097616	3.38276041875557	6.39782731588267	2.58301587296403	3.68690870355176	5.27526370641629	3.269584348178	9.49422803187844	7.73182595498107	8.03798244677443	0.66316331064642	7.64833037975711	-2.05703596020359	7.98248269047044	2.48100730161549	1.19514410544593	1.50145965615769	6.43692500630971	4.6241416003044	86.75	0	2
47	3.7223365395903	4.85290661067528	6.69654934302216	5.89672896609835	1	1	1.63364619762098	3.08712636481582	3.7940261524102	5.18475650489881	7	2.44426333596476	2.5838611061253	1.71309028216551	6.24037917408284	2.22770330955303	6.30063153155854	2.98019634956839	5.36192300373752	3.31513996024239	2.07486715358656	2.37534412262347	6.26629714898021	9.50978964995854	-3.92435203846033	17.3056313189439	1.52071253427078	2.68871061276779	4.81011241048801	4.28902593143518	8.58520095115402	2.99004773731767	-1.60232406453563	4.31227916947379	0.781410878053515	-0.911622423371762	8.86526580715524	7.2873335545219	2.5039898115258	0.195714598911902	10.0128315493198	-6.13602156985178	4.21310162610455	0.766036019765708	4.75260961850272	3.44176715860088	80.5	0	2
48	3.47453524898371	2.61369682081587	4.78378947851739	4.82028109148794	3.165072116111	2.56694479174871	2.70595697324978	2.58729003334786	2.61703888466894	3.59147282489346	6.93463312959717	1.28842613397044	3.58444400555484	3.3009393119471	5.77830701971175	1	4.47150231897096	1.28257029033792	1.54048614052427	1	6.82132876844123	2.35122910879375	4.46315756637413	3.3242089888413	0.510815870701673	10.9774876251365	7.79577167835107	-2.47238504746743	3.4206122775126	2.42220064229678	8.30906429428525	3.69037445682711	3.50241506141198	5.01177906254517	2.24986509901497	2.82076630618703	-0.229188389304998	-0.589497821322318	-0.802597465948477	0.409359197465665	10.0901289140987	7.90965726601665	7.74712281392538	0.63166406560922	2.61377567353272	1.4906187844555	92.25	0	2
49	7	1.89049327522269	4.09454485551832	1	4.5249745565876	1.93854205619657	3.04178354751741	3.68402021295182	6.25930080679093	5.09783652835928	7	6.09510618704473	5.11905124346862	5.23122438025664	2.34222912697951	2.13236723083996	4.83770699100247	4.04908407985115	1.77212496670508	3.78795132108518	2.76086997322398	5.55282928396141	1.6889342862792	12.3102036266305	-0.687385379413186	11.9729375668249	1.37000415809127	-2.40591370711652	-0.796447284726746	9.00277545946324	3.96000068951871	2.07139342725656	6.5299470090701	4.41171243430861	5.83957911853268	3.85936719207349	6.16124636144645	0.442015935389702	2.96082998905043	8.81678309233773	8.49728271498368	6.69253889938698	-0.957156840847031	1.08980446933741	8.33456883975669	2.39635362548478	89	0	2
50	3.9338100586744	5.67886691028577	5.82549817557592	1.13604092479244	5.55359625084806	2.36858809944918	7	7	4.29345452305312	1	5.58243232828052	3.58529387445142	6.70905508954782	3.02229823333952	6.63127591811457	4.24033808702973	6.65077354748028	3.80899083757332	4.15564342314898	3.48526120490976	2.86316221385399	1.38446308170132	6.15513950912612	4.68616390154897	-3.51057168193845	8.91561582663089	10.4226129609269	-2.11797752262772	6.2775603211648	4.94142034697273	3.63148715525134	4.16021906083136	4.96590256406473	8.04681109168454	0.281793125830427	9.03409554264578	9.27284798663291	1.06598463425619	-0.265181863327696	1.59296581222727	3.99093245534185	6.1152098308467	2.18818240899781	1.96746869565474	6.16024944029518	-1.87947958950927	63.75	0	2
51	6.52143907737629	6.74414871779882	6.74775526486129	2.21094784463354	4.72740754027273	5.61849740793666	3.1917702285454	6.0321195135315	5.98776589414996	2.4030699527913	6.82031026603636	6.29584277919533	2.62211653960368	1	7	1	6.15263943817161	3.37364695745634	4.17750286647723	3.31019290661701	5.38390842351363	7	6.27738105978584	4.66581889551399	2.77650100197146	14.362522105183	9.15000079568017	2.2438512222758	2.86759347501744	3.82584247533964	1.25653091872769	4.9062645576278	6.84706534486174	4.29511366573966	7.68997471016026	0.839871480588759	6.28601478067786	7.06374690517829	3.13320919781522	-0.493457994573683	2.37504954063294	9.16259234267737	3.08213418217758	7.14047379274031	4.18487980476038	9.75724164057559	91.5	0	2
52	7	2.04868553448715	4.02123861379305	2.3699888419315	6.80300528329197	1	5.03233544899681	4.82844190512044	6.46255197156547	4.80334886832154	1.61951765293764	4.25452027503439	4.60275603871095	6.06833749328173	3.11472163658744	1.99042817766814	5.66262084493939	7	2.3398226128037	1.39907369073998	1	5.73183597393628	4.83063283614417	12.2745694090155	-1.9114404482134	12.9143828113575	-0.204630683680085	-0.327690698471781	2.66312517890764	4.53646602586968	0.906234260861304	4.35566716772405	3.30694741161577	5.88165021387636	5.41578786848831	0.80503895790245	4.18732604715032	3.78530459703366	4.06133201694578	4.67013535309167	11.814932443023	7.8563072446738	3.13388556382333	2.13170349755456	1.13376257405311	0.990548691384954	100.25	0	2
53	5.21069411374436	2.62139172515395	6.43248011679627	1.33232476027477	2.31471384085896	4.94666175097521	4.79528826724106	2.53603209114631	3.77288128627349	1.10661146629015	4.33000101220475	4.5870587972413	4.53471235743196	5.76579035963728	1	4.53121759275785	4.33777910150543	6.88232198737923	1.66506879534101	1	7	5.26568456725245	7	3.05181412811584	-1.25988005113301	16.7888182902071	9.33139792844712	-0.613893097112978	7.57403014708814	4.15945039052869	4.18901241578663	2.82200970844712	4.1310473585812	6.11793973967101	4.83936396599405	3.56535257991989	5.9773324344572	3.28089092607752	0.376244313362137	4.50287879353537	6.74286854759748	7.8782690539444	4.89230570265206	-1.52259803473112	0.681463352986634	12.7995486738367	72	0	2
54	6.02194712528959	2.16645654498405	6.11508643214145	2.65512753497088	3.62156958470675	1.24772246538073	5.03549527786695	5.11997364245105	4.69554936026509	4.4910133655345	3.9791155740967	1.86718805388075	3.82642399987657	3.56745736627375	4.33348859968646	1.28341296638402	1.76685490381019	3.74332059029498	5.36468879032092	5.11654767010066	3.70948976404945	1.42789051549978	2.90063959311118	3.97282547104236	-5.7244473565394	12.0070369820299	3.76991203284324	3.20912459476187	5.64777880113445	6.4440556948495	-0.5552936375094	6.51383635416889	-1.72885498030674	8.61286288629311	5.49134991609294	4.79750733212639	8.78012190678063	2.41414955970513	-1.97056866976585	-2.82103574591444	-0.688525122440189	6.34584463175991	0.981630274573743	5.59848397615181	7.92289234201039	2.57593449562926	93.75	0	2
55	3.91483469640631	1.33490267946555	5.46034716863736	5.01429392620647	2.9653857933307	3.86116411690688	6.43077367784758	6.38757985014508	1.93232035057383	5.18632745544472	3.0200751268111	2.19695646524835	5.62634267619459	1	1.73006514342549	1.03367771987292	4.63481203224723	6.26064884320284	2.92798351593918	2.77702318483048	1.24317805009931	7	4.87977755164762	4.0396314778007	0.029861930048637	11.8912359534229	9.48855712137168	-4.2253000280761	3.7959115869505	1.99699351177487	4.40387473459109	3.11229478765149	-0.283017793209842	5.84979553718344	4.12471415871918	3.58572235537188	5.09666003617412	0.908265870940295	1.06989837987556	2.56677543163782	10.0614969475687	3.37110278047044	-1.26740877853458	7.03850251118584	5.44516499137201	4.7498684062217	78.5	0	2
56	4.92743846786743	1.29965896225735	1.29040203324174	2.35857825837368	5.62916197125695	2.40877876859029	3.27531056704199	6.47979205521565	2.27703199443174	4.75976455266392	1.30792103244045	4.28515005287202	2.87003244825432	2.28649461048433	2.94932394067675	3.06197745697789	2.8161032028694	5.85997761839696	3.65509867473592	7	3.02458318861697	3.28999493008381	4.50600366418986	6.00448392334877	2.40449139876227	12.802179967889	6.52804536535842	4.46235898090879	-0.395519752913865	4.22228428585156	1.10667458900165	2.93550921581562	4.45759182730283	3.85136337160552	3.28049563715002	5.60604247596768	2.84860028698443	-2.99041220409292	-1.39728193806068	1.03728759673487	5.72267817559707	5.23601122093609	3.44692025646698	7.78100660294493	-2.81387709290577	1.49737313697264	62.25	0	2
57	5.33860289066532	3.93773149901409	5.650169688754	4.00464052828061	1	1.03578856450157	1.05308879918255	5.27095593510935	7	5.60328581678083	6.90286941138316	6.14531832358483	2.18681537814928	2.68122579945991	7	1.64283006178028	6.39679727228497	5.22375277790997	5.7482116717916	3.15627430203867	5.37280631717611	6.87522780437415	2.83415972781656	7.75942577664482	-2.91641520764542	16.1636912697193	1.46551415300807	2.74869627456508	7.23505898954216	6.61567176104795	8.87552578846235	7.07206856312921	-1.64709475786495	5.71019308345775	3.69653713268236	2.52144830107227	1.28607323530281	6.41977407122696	6.38478361343511	-2.44691114989771	10.5458864229239	7.7436474428708	1.58521369745551	7.01261117241495	9.07269849087838	4.80156136871316	95	0	2
58	6.23718154828537	3.31562828538366	6.06675419251429	5.37281801946266	2.67532187573554	4.412159603814	4.45617690449964	4.00162287647513	4.07580282559489	2.33826845936608	5.70993206398336	6.73829477084866	1.12829016418296	1	6.84891108287976	3.64929874157332	2.26927695358841	1	1.84807917514089	1.53516996129327	6.26065766741778	4.71594378375061	4.6062892156535	2.75915822305159	-6.06665001241915	10.6806214273389	5.71492790031733	1.02581893087064	2.20381715341348	3.78188286917263	8.57081586663606	0.653029009048284	-2.22470196993962	4.08829232587994	6.71811078166591	0.901975918910824	6.98393797398351	8.06185108628013	1.89445271928524	-0.214477935766944	0.874036310154615	3.00790741862965	2.39431426861232	7.56149504737876	3.83609443055959	4.49549868357252	84.75	0	2
59	6.51608205034651	2.55097341323388	4.18287674900893	4.02335366300095	6.87163391220683	4.98108722718585	3.18811383229355	4.1730560015449	1.17738600544481	1	5.27161537950893	4.74153013704229	5.01322772112325	1.55346350044376	1.52665203115242	2.96449362340241	5.82714823192817	6.63406178770287	4.24865779369844	4.11731053228175	7	6.19040651852459	5.98456901503531	11.0570530021222	2.03468869956207	13.6309009029529	4.01316229628652	-1.60974137634095	5.96536697190436	9.59851576705727	6.61013431900395	6.60006335133628	5.22329031860269	0.988606335150091	4.39304073236275	10.1220322735825	6.89668582186237	3.73686667467364	7.28217124591955	1.45880564414855	4.51260346346888	1.2187378356692	-0.924894233543225	9.11760102738341	4.17945276354959	3.88664055707908	81.5	0	2
60	6.09852118110233	2.23160831178308	1.48863765445765	1.4579717519715	5.03424795706258	2.45197066312669	6.94582792207114	3.19422897035775	1.73260563876756	6.62039892180268	1.01561532093396	4.54872147094321	2.01395833788549	2.45448635553623	6.90349616697886	3.03491964626812	5.83356764736558	6.77840418439236	1.42242507127463	3.2642611543066	7	1.72523950738	2.03292773102764	3.22620616557063	4.54605536893827	13.0554754410597	5.95976691433142	2.43942448178833	3.98306122179826	9.74476874303717	4.64230465232122	3.45496758295053	-0.366506129049193	3.97606858228597	0.730262995642867	6.35192381682759	6.28211441342453	4.21395121327935	2.89563571063489	1.58295849092845	5.60676048594096	5.80456602109778	5.34952104090245	2.95223522626811	3.04877289914245	7.57465071628127	75.25	0	2
61	6.35558857697266	4.71229182162558	6.67950154205305	3.1086819505539	4.73387177950805	5.36695363354773	5.7299372103086	3.5009811525234	5.60487710287238	1.6174543845577	3.30392269382052	6.43279370906591	4.37776510646151	1.45789214948753	7	2.21051181621702	6.1119752390958	3.38788253762775	4.80114615378265	1	4.01949674415573	2.92339317113021	1.85505065209402	0.212133612635753	-1.52500967257081	17.1133378306627	10.835978068418	-2.46413338689613	4.32130897320479	7.75739504001306	4.52604740291889	6.53339494030635	0.0613739086366892	3.92595570469586	4.43205955909629	2.69291389998687	5.28819074459312	5.48689625797774	-0.285397885983433	4.19902076187496	9.47402631640509	4.633565634823	4.30536400978722	0.651655275924667	1.05239768011709	3.08361318365715	94	0	2
62	1.97481510431857	3.15140884362042	3.90707757860973	7	2.34040836165471	1.74074273273555	3.68508907338295	6.41205734116145	1.4312909244446	1	6.23693907489087	6.65663829529144	1.22312969708825	3.47440177383431	3.5684177398348	2.38726891968013	5.82906859847704	1.03356944677102	1.19362710614034	5.14723594555628	2.92553829430076	5.54463052616107	6.38361673727536	5.40786112350256	-2.37104118578365	12.0541528712799	8.03613472164513	-1.50259268153308	12.4709458805591	7.16765865061152	8.38559630951232	6.97247716683454	0.117865428341405	3.11830950216779	9.00485733041745	6.73916423416509	9.36689354939915	3.62616520058195	0.674677281437113	9.41470893980042	10.7158820006354	5.07571724914554	0.981665983031219	3.10016773900789	4.18130369899634	4.52036473580725	70.75	0	2
63	6.60369296262929	1.01610184805824	6.89703857747068	3.47027330656209	2.39199980240217	4.36640889049377	3.05320279654623	6.40277939139403	3.32263235781959	3.39224228402175	7	5.80402967018428	1	5.7921478383988	6.34509301563788	2.05921530633615	1.81899454593011	6.86007469003182	7	1	3.61646467122183	5.11071820697309	3.64407092435254	2.01513806008545	-5.63847524371491	12.4901082358411	4.99186663716889	1.59700194110399	8.49710586005903	9.94787210481833	0.755140578977055	-1.12943409114834	-1.83511780639877	3.8492151972547	9.09006865930707	1.41999631091356	11.577719680672	4.4142568795596	6.05132692472865	5.25471448753037	7.46508420912669	7.77433089955133	8.6625399912717	6.99557959359223	3.6257296677093	3.74411632251545	86.5	0	2
64	3.03086152855898	1.95314663743149	2.74702793400377	4.35398026211459	1.44293899028441	1.90370010301168	2.84413868230801	6.93228545177299	5.3336573578096	5.24897229682945	3.2095081778877	5.71109807814639	1.8205178505812	4.17969261887615	1.33309321981788	3.669188370949	1	6.58843300274704	1.38953583258566	1.57007893190615	4.52185790218274	5.32213533945872	2.8781607545658	6.07980582169645	0.891059174927629	10.6146600104127	9.51710212451271	-0.594902278490901	7.11864176979567	4.19614212998321	8.47492963112785	5.77878842053104	-2.61753524687083	3.00457311517424	4.56827954477795	6.12331745284975	-1.35964379935467	3.15133881707131	2.01512880937139	9.64517671039721	4.72557511814724	9.98852711249349	2.18054247688391	5.72131595016329	8.10820658158523	4.6201036919271	87.25	0	2
65	3.55203157520912	5.74053672379751	6.07370170465798	1.6200374098052	1.20801154576759	6.19367329426295	1.7204487255372	2.84752568763997	2.11324585207835	2.63430725701146	6.0616583924647	2.93943718826027	1.44711104224646	1.91926145575788	6.18634321919432	4.54435612319133	7	7	2.27927259838579	1.32113893081367	6.43650191435927	4.19678218212605	3.68971184424136	3.50665580364343	-4.86138901959452	9.94142604547518	7.03083151113743	1.60372692343006	6.08121449951374	-1.57072440948417	1.55805090468275	1.22901474451234	3.91395858164144	3.87295012771126	4.99760293782315	0.677073999025257	8.29591865821611	1.50743163593359	0.978240434852259	0.494344853820764	5.1652003807205	3.40121586408995	0.941446081702953	4.95101104956314	2.13475094129393	8.41982899356113	62	0	2
66	6.96624422796987	6.14164513657437	5.60822793768387	2.23836224049707	6.21351337694253	1.99529242000785	3.06328247019721	6.09214497190505	4.03842547221898	1.33910558595347	7	5.13670791130915	5.99722652098892	4.81925092225357	6.8068390279154	2.3437348811746	4.66169297601572	2.64396683002689	5.91420751766106	6.96159171887413	3.69786459524945	3.63886157358628	5.68755030198872	3.97643293622533	-3.34388218266827	8.13964453572352	9.99843593088555	-1.54509397863386	9.33552716227274	-3.84994174344937	9.2730010813318	3.70830619486583	5.24451192917569	8.30484582512943	1.21365944080249	2.75118477287311	7.47303057986769	2.95454883132503	2.50980263052631	3.8117424163185	4.37722029718179	8.59134679737772	1.24997476417157	7.14740562335135	4.96110727475549	2.95481789072319	89.75	0	2
67	4.08840821092325	1.09308446819378	4.52584720006571	1	7	2.78414744097594	2.62151910160521	3.06206714689634	3.66100563189567	6.40947690586832	5.4681678090651	4.24772592651686	1	5.31292210800652	1.7399938236096	5.29484818837971	4.84129572248375	6.5706486450191	2.26968452069311	1.57373396678264	1.76029501710667	3.61399446833275	6.27928082245574	5.40781158638867	3.97092856672906	10.8928565828723	3.82619017688326	1.08503860638525	6.17679916147354	8.96264349974186	-1.300193729871	8.17965961725259	0.844604447368399	4.5119217695584	4.14116925661768	3.58986351738479	2.76459424804039	-0.820430130834385	-0.733565159944783	2.44498273512109	10.3512677146436	9.65244479327663	3.7510991356932	3.87675976181383	4.81925282621456	4.97206428899908	83.5	0	2
68	3.75333060490055	1	4.23560189376189	5.24057449331957	2.28620298051304	1.29886558544017	2.57935521916011	2.58788080930322	2.48015457546797	3.42125379623338	6.17202119489658	3.08091231170143	4.3418479587078	4.84248482836612	5.5021886861961	1.79967859113789	6.28239658831277	1.76251585632288	2.52231283888423	3.26704420930144	7	2.58565127823575	5.39048170921906	3.4074116726828	0.942288092331049	11.5672082036425	8.51919354216755	-2.56617375912958	3.06941532926307	7.31349515063892	8.53003836688294	6.858561020858	3.15740523331599	4.37229361982382	7.78258434806068	3.21972879725609	-1.33662185131411	1.62512984622201	2.27008125862891	-0.105043963015322	9.74142976015996	6.92467514429773	7.16562576592801	1.58444922162153	2.55162762183089	1.77074056384332	80.25	0	2
69	2.63914734948179	1	3.10833782558207	6.84420226239051	1.69015574090326	1.11914228839498	2.52413610321643	3.38106207469555	5.83380571533535	1	2.54853882265455	3.03366444533165	4.18232546861237	4.34089633301591	6.74740370945131	4.44124713691685	2.747002929557	6.67019946161813	1	6.65095920842218	6.21783226196494	3.96489177092829	4.50831169019981	4.89179858416932	0.367053322550878	9.26379963351414	7.829866051587	-0.969916048461605	3.05812568486181	-0.644215169540517	8.96212069759027	3.01795810589643	5.7510861059694	2.08246278772123	4.10665607729413	-1.27711523527109	-2.46558858529239	1.0077155514808	-0.757244770224424	0.219454219387168	13.3966852467353	5.42442646440462	2.92489079265077	0.403525041018099	8.36544422226126	3.7180749632677	80	0	2
70	5.87699079491227	2.22875894247651	7	3.19972187219907	5.35792891333647	3.27005200818852	6.07338559650377	1	5.73867307470501	2.96137149273639	7	5.37780972261878	1.90962120429539	7	5.05756640525366	1.64910414246325	1.00655656978164	4.48241049081185	1	2.46441721200869	1	6.73732088500755	5.28504043739136	3.40999113740219	-5.67141900522906	11.8357726069394	3.70127735842393	2.03741404559073	8.91934814049582	-3.09834048052927	5.38523499007378	2.90237294470264	-1.50322245431006	3.85473816543418	7.48280903522739	6.71466017219436	4.85953552849067	3.99682297577067	-2.59167867028306	-1.09606048797726	7.66424927842883	1.15671794874913	0.108053852964537	2.57243537688722	8.4581478015174	2.04950685839848	85.75	0	2
71	7	1.89278418343051	4.96942766343117	4.18760689610481	2.61767076425207	5.12836204187715	1	3.81026770371177	4.16343943729687	3.03664486227189	1	2.90361884953346	4.33586033245944	4.14439508874983	4.02051263361357	1.37348606867284	2.23315320262392	3.88967419483129	4.9215504336965	5.4225339101889	7	1	2.70998130491633	5.03248017276718	-6.15482766268828	12.6466830015044	2.1282341684346	3.09886443107564	3.99867857518763	2.19378867786046	2.58852391769101	5.18059307901116	6.63075085971732	1.4191467282584	4.19912776448437	1.4985403679416	0.270991506039284	9.40994128256433	7.93123611173462	2.09057292700392	8.77400816958143	1.00788879984644	0.282484475598901	1.27440473110826	2.86659097437352	10.6270330866296	70.5	0	2
72	4.37381226843838	2.66008688705986	5.08184332007988	1	6.30369659614239	3.22324463797573	5.07850541622932	2.09168486365029	3.4850299142781	7	6.1158200712866	1	1.84471931318247	5.25963620200604	2.73126167968284	4.66159263758973	1.10302927408074	6.49143245194293	1.97777047745017	3.40414915490601	5.38016505529088	2.74985533442826	3.11033216011446	6.14746754605635	3.54868485777507	10.2199586050165	1.03511398778683	1.48653768602278	6.40756836930624	9.47624156291957	-1.77355581731632	7.52505609634914	8.91031277898951	2.38675025948726	4.31120931668475	-0.277908367374559	1.89032954250498	4.11201463507065	8.4699918971185	1.66049829935169	10.9742094270743	3.31183867741011	1.52840634556857	4.85686566198052	6.27278437987456	-1.38312627342198	67.25	0	2
73	1.89279211452734	1.71710019177762	3.91197837820512	5.14925243129228	3.19029662800185	5.53572189008688	5.92708201580066	4.46711077445147	2.45463114736732	1	5.31990299966044	3.66659461325499	1.91888004792571	2.80779562209995	6.4578400914467	2.37018231683046	1	6.72617036190201	2.43755612295066	5.92790969649411	3.0292938203323	1.61619171770112	6.48719969366057	6.36156034871302	-2.09570184988464	11.5282947588196	7.36734248582226	-1.94443175385686	10.4313433000064	-3.75962438361485	10.3219245024319	3.20316809933447	5.75690307826693	6.374388228194	0.575148524603505	2.66584421831858	4.74079263638712	1.11939227539434	-0.0996413150248099	2.77426680286657	10.3875633536411	8.3727942524489	3.9069189469461	7.216868105	7.96622092839929	11.4515680408578	66	0	2
74	7	2.10620880720048	3.12099766191117	3.18796231135639	6.5418558658345	4.29898992775114	2.76326877571709	4.62312951544297	1	3.41939856202074	5.83907226890295	1.65436983057502	4.03242190954864	4.76457439087234	1.38058835989793	5.81870929410469	5.08018450936903	7	5.92335636987987	3.72999748901109	7	6.81847122513604	1.87388797945153	10.9442277771849	1.29011934345135	12.7964032178952	2.6447804265663	-1.25200222787919	5.78647791435709	2.08273862634457	4.24663106569711	6.0476165210601	-4.20999150987744	6.14066860073742	-0.174472823752803	11.5791572437616	2.78062174777973	2.89997713236476	6.73157504204096	-1.0543291051746	5.51001620054591	4.4501668535352	-0.865030056646191	2.60508002534048	9.66522636925262	3.69666157537711	85.75	0	2
75	6.66620754013928	2.73272764705431	3.79264506205086	3.41366092723965	5.92933219005988	2.09189309616823	5.19937890643416	5.12475163630167	1.95023397808425	2.12544991518079	1.39754685913031	5.59199681499406	4.32291423509457	1.33028159682656	4.445841919688	1.37071436761997	7	3.59277474890912	7	1.65057047087561	1.33206752114923	4.78231806575421	2.41359513444024	11.9955995932499	-1.53263999421614	12.4472842363953	0.998553089506233	-1.56089147061417	9.25585292661189	8.35369843717739	4.1202700099186	0.937868956302939	2.90877269560001	-0.676052501212285	4.23635383948143	4.23559544788859	1.01270292400905	-1.78933108577314	3.60757090899472	5.21191984045903	7.91208411439606	2.4879012919514	2.91884944848355	3.18164392107869	4.79217084923136	4.27151146682347	77.5	0	2
76	6.37294060653374	1.37858864391508	3.71692995904082	2.06024831576876	6.54042658317577	1.06178433844238	1.18867220236027	3.02032037607903	6.66211880618581	5.55204504965068	2.25525626047315	4.58990929708412	3.733361650298	3.86493377241953	3.50494600687281	1	1.35552212337168	7	2.27380484988411	1.949475081755	1	7	1.56704410596401	12.1841215478996	-1.33011552735597	12.2718684826151	0.45119330651806	-0.617508796550479	5.64187986940793	5.31222245641425	6.97459042540947	4.23063350962914	2.53420674712957	5.32855840511875	9.68632073113106	1.41312776638677	4.34669161159287	3.46328797572647	3.30511089471659	4.35987262288364	7.37810612157876	7.7871867775372	7.38376388676935	2.91118398067933	8.74127869354905	0.17110674099792	88.25	0	2
77	5.47332621821006	3.85052418920478	6.39785598121696	4.48175930796297	1	5.80842391721836	1.39313033282439	4.24210128256626	1.90090729612002	1	6.39912007804786	5.85300778937012	5.87198617820631	4.49224548425918	1	2.82166227195986	3.28275930655604	5.86835321392391	1.77176785398412	1.37741177628514	6.49500920350283	6.40178951668891	3.38989977468063	9.90299747164979	-2.71711088528565	15.6016235109963	2.51553446828938	2.46824118818247	4.89856060216258	7.93026738364343	11.3952995951323	4.74880319663602	-4.57444807886986	5.81363407903767	4.49458373766029	3.33679023544616	5.18455155625197	4.38851802553718	1.70930756040645	-2.58587058909657	5.39086612558207	0.591073380758858	-0.600871259709835	5.21125426032603	10.7352321152907	2.99252739410249	67	0	2
78	2.75590979375584	3.82515041285455	1.86083206014566	6.42446605494536	2.08722636399565	2.77468972605449	2.92307430546817	6.54128629731509	2.42924616042835	7	7	3.17596094323085	4.72663562417952	1.03484270189845	7	6.15848865371935	6.00030537523961	5.56207432394957	1.20638839700233	4.32095297471625	3.56658423428485	6.92107567539518	1.33273674691136	6.5786837247787	-1.15822601889193	12.6401336569063	9.10208358814077	0.202317162986547	3.71892806124671	6.91786593124599	6.21316585010828	1.59383061878863	0.590023529601283	3.97957542337087	6.86592729342611	5.70195195345036	6.54953506994235	6.4817765241658	-0.0155460726625822	1.85980862347379	9.34577045120663	3.5941994642571	9.96491667446292	0.728684958961763	-2.40070961261542	3.98308351817561	91.75	0	2
79	7	6.85378096283429	5.81234743918546	1.8521835095145	5.39900287099531	5.58317911555667	2.15151660271812	1	7	2.45858033592771	5.2144316048901	6.38294662998594	2.03612525309158	1.39401002526978	6.42573447012341	1.42310692877694	6.31190464298003	4.4399956986638	4.11857677727253	3.26380945750353	2.87955284936359	7	6.47125412250338	5.89802684315191	3.6326709308435	14.6208141056896	8.62311479128736	2.44420440568628	3.04625262721271	2.84762822681134	3.85792033560094	5.83030990218711	3.51304382796233	3.76330544401975	7.41168511931189	0.789379896617642	6.51602295779676	7.17651233276217	3.19848026957857	0.22580999750553	7.46944966035006	9.16405654081103	0.466471591225221	8.02737316758668	9.63390189965885	9.35104061265543	77.5	0	2
80	2.12930155010669	4.05552617223627	5.92036098515333	6.03454319890709	1	5.1519352886346	5.19701386957395	2.86252840742672	2.28120153107414	1.73903890477301	2.46635874622661	2.28772952606876	2.03173109733509	3.33366872309161	1.75333431630684	3.92082350906362	5.99365310598735	3.44937721761356	7	3.41581294368736	6.16196221465054	1	3.92377114656895	4.4200462079983	-4.73996406187578	6.49563071917467	1.75846369487923	3.67414890721578	4.27129209657476	10.2636384933732	2.26640674259275	0.556387683261872	8.39054873889723	14.3817953411534	-3.78517899615951	6.99882181091225	7.75646959132468	6.34590986184203	4.57342866149106	1.66248709664251	11.3480104768367	4.40824990286722	2.4765544102733	8.08537299589772	2.52054262510209	12.0003966380691	65.25	0	2
81	6.71220702207047	2.18012412865091	6.62222054019348	2.26029361669344	3.44045225283262	2.64057955014466	4.08552218032354	6.77034019148546	5.57059854385807	4.53434277557832	6.33945717042938	1	2.84800170974031	4.78266271022539	1.47055604419679	5.98367400074579	1	4.29391908269366	6.38014211683616	1.45678753910848	2.81414556746334	6.64524521523545	5.09185938110034	3.56969539231839	-5.50371160675891	11.5040298963749	3.85820660649866	1.44583655530431	5.94836683695454	6.90335808571515	10.7616317225698	6.60076418099878	-1.51640805737042	10.9728278759962	10.6810550483426	5.76427692284472	8.96718783296873	2.66990901985863	-2.24888768851604	-2.44995848307697	-1.43862645699605	6.82840600504448	4.22401031735885	-0.654299622789573	-0.044916019564208	-1.09669324834358	76	0	2
82	3.64464523395018	1.65421564936771	2.22925898806641	1.78174219353085	7	4.85344904446181	2.15679453628372	6.74225471584466	6.41014806070577	6.88928351845977	4.56441023220171	2.76758196883227	6.05225236357383	5.83403400445234	2.93038375707099	5.41323694280699	1.73241788378764	5.49551226117295	3.43144665736679	3.13334374178215	6.97884006886505	4.96904730392959	3.06403025580274	5.38589715612953	3.45901503325017	12.6935873915447	7.82343695843198	4.09309379054514	4.86234976724701	8.55187641767241	8.8052259558048	3.38959516526749	-0.294272146826715	0.648373310929167	9.30470910417024	0.680185997566009	4.71649698211067	1.43649695343003	1.02270115054862	5.5346285640469	0.215568848304472	0.482525952235256	6.97321569334826	2.41114862988017	6.70948272368001	6.30562648754524	77.75	0	2
83	5.78110266169249	7	6.54494936257919	4.80167452426756	2.68284628616956	6.00398183532084	1	1	6.12351985453316	6.16247397913364	7	1.36309605027093	5.37234332355655	2.69895277917723	6.86226338607834	1.21999525932026	5.15365409786913	5.76871266588484	4.10319820636919	1.44874973819574	1.17976025684612	4.46046172520642	1.24628837429163	6.40695800186665	-5.02939987413729	7.18368106734912	-1.56378658768084	4.98089536569266	7.65341664564276	1.3157159794123	0.107398157866487	4.91828025123363	1.3751759727252	2.04433587077902	3.80020977844096	8.668886347008	8.72103201935314	6.15440786105759	2.32160933866256	0.425849236239793	3.52865069913047	1.31543786732629	8.63738759893604	-1.35875986016661	0.291426577707105	9.3158679615275	76.5	0	2
84	5.17942286585311	3.67548811146638	5.76788583677758	1.82655670930205	2.23212702523087	4.85937697459349	4.91119983109648	1.60190294196918	4.57130516014782	1.63171060647457	7	4.49014154003293	2.57910360829807	5.49753777424097	5.5784503518287	3.7898502129713	4.67953405175997	6.52832508368485	1.56575841621424	1.6576072680544	5.75596569213641	2.60314271556893	7	2.50800216921269	-1.80948218188191	15.7206832899841	10.4384278105702	0.219906050465782	7.49664621056792	5.02151645591373	-1.53016023664517	5.03794060117111	3.76143043071575	0.0496829113451965	5.2696213553189	2.58111962403388	7.45076811094023	3.09777477114117	5.64935095063096	7.35508215361717	10.3642283840354	8.10108860843519	3.84061397709052	-1.83125392558589	1.14441047046321	13.1020288960656	74.25	0	2
85	4.12587182014223	4.41515427176751	6.64478208326444	4.6727868107125	1	7	2.17927049340094	7	2.77077707909831	3.41012287809699	7	6.38463568978161	1.30109042181394	3.66599816693763	4.10392380080914	2.59125358640251	2.43454395093767	6.17515635984923	1.06874391126571	2.64286511483826	7	6.7265276259727	3.27293439510542	9.32040297001482	-3.69934401961595	15.2146019275966	2.85259061392139	1.37401372609689	7.85763037906255	7.77151088907564	5.00089481897406	6.14427272733039	-2.20552510361961	9.04606186726538	5.02307937115565	4.53338029200177	5.1708615853681	4.18818042589404	-1.49194050533996	-2.80230669090343	11.4516401074134	1.20800212245078	-0.769785728033558	7.16133721641738	0.741966620032742	2.20435962610172	71	0	2
86	6.15463941124623	6.80804778650212	4.97533069814296	4.31066727613994	6.59375946709898	3.23294561987424	6.38528700508904	5.49663781700615	3.25980443486548	2.48282938902923	3.0967388567562	3.99210277328523	2.83499425795235	4.38501138581271	4.75526002434784	1	1.85825381728291	3.77487893961908	1	1.83027712926241	1.47668749334833	4.6657141813458	5.69802516361569	4.43993777402844	3.65857667527682	14.7598191103788	9.12634274777139	4.99232726269152	5.82058206258339	10.3799377136346	4.2550664829225	5.60616255783781	-1.27410389728407	2.9006153332432	9.25148827091463	5.02876030945644	8.15349912503757	6.07667202432741	5.17296957534028	-0.546210747264113	6.15040766486087	1.69410924717088	-0.3263710357898	2.66447656167173	3.94122717174265	1.47647002060325	89.75	0	2
87	5.5044237789878	3.5631401522247	2.34886701391084	1.62831238566276	6.94311925422967	2.46924869434418	1.56485932053415	1.86194657279862	3.92783037017602	7	6.86788031203802	4.79437690630724	4.77216014132286	6.13057119628085	5.99874378277225	2.56420817490745	4.05673011172752	3.36549629162327	1	5.99687201541343	4.28591819677808	7	4.60957030183658	6.67204421035751	2.15367177507571	12.14484164281	5.61120532919756	5.55898397960186	5.52788720879172	8.59442725778278	2.32662407953661	5.13353524934825	3.75485638815239	2.99095824145227	3.72060088743273	4.74797694140569	1.73738625834516	1.45085488378321	7.09760685320883	-1.54203477814192	12.3064509583368	-3.54651571980974	-0.0842521518074609	10.3140309529423	6.43517934263099	0.749205514768691	71.5	0	2
88	6.52181504364733	5.80835517294749	6.2552051506446	2.4291776140016	3.94803099840331	1	3.91265777498548	5.97192577548168	6.45589294533801	3.82505694538425	5.29250008215955	3.50032342473479	7	5.53931529429095	3.89401820101136	6.25531962854674	4.16060236496297	6.85913073275847	4.64243392444404	1	6.00565323551094	3.22553608605218	2.32169006087437	5.2139237669223	2.39358740642642	15.6035933757372	6.92278982102778	2.08518992863147	9.85523372545283	7.08137768313935	6.31414839050884	6.32359360449855	6.4755989979581	2.94804887761447	12.0378621569264	1.03281971473165	9.09203026081178	9.22909183696725	4.65809932239237	-1.47273529608775	11.503931939801	5.40000506274422	2.31603091587766	2.63226760689348	3.77550208792374	9.84207548746724	79.25	0	2
89	2.96192853232754	1.13400410188418	1.47462922008197	1	6.93850771944648	4.49647701500212	2.33966731481793	5.68421154327602	3.73362295863226	6.63397505875507	3.38625505485387	2.94379583386353	3.24220730618721	1.89519739498271	5.38307531253706	3.05596800315953	7	7	2.99164971402346	3.90384587468201	5.83262320804471	6.00986493012389	3.31559343568934	3.66195228817392	3.66496452361465	13.438644853964	5.83572372322938	4.88900635165909	7.33377550600834	5.23970265865259	6.36577024812115	3.08773965599297	1.57467101472602	2.86736282296055	6.94674954010434	-1.48857734408203	3.36114442515248	1.19809615602569	2.36901575793668	-0.580030276882832	9.65163885081786	4.07553909553118	-2.72320252576001	0.446284041459033	1.59899628487718	4.20747898558795	63	0	2
90	7	6.45834420178484	5.93223905142982	2.30105080893986	5.13297660108276	6.20067540641038	3.7741058171113	3.12744678327541	6.5946791790601	2.02253736772937	5.48212604544935	1.30236907499881	4.74412199630355	6.43256922961591	6.34219447141464	7	5.59362679204613	6.75226373193686	5.70503576364876	2.06499042379133	2.86693719845427	3.93267783752524	2.56732744850391	4.13363375734963	2.48083270833917	15.2192406550252	6.96705412494106	3.37915829617757	9.07219984744407	4.38206752098975	6.10214853839587	5.78312015296902	0.158205858238798	3.48530333003027	-2.20838026225961	-1.22582261729516	8.44145809432986	4.35812625653819	4.27097958171394	-0.850280510065176	11.7690428035085	5.86832490081205	2.10263434412932	1.36421981969015	5.08439530320144	8.68540717349607	85.75	0	2
91	6.9267276937701	3.14346136062991	6.70768217566901	2.1364975415343	1.55629591963227	1	4.26848320315433	6.46312917022543	6.10375777769741	6.77833922044144	5.3777292296136	2.83759547326078	3.47099959208718	3.42359472255558	3.53521487181048	3.18507986853086	6.07067189519881	5.53283946026729	1.56663507704485	2.6308968879307	2.41908441065484	4.62124879899044	2.75489106330871	9.53875965079608	-3.83095493580084	15.0433873884011	4.71333636193872	2.29345706723051	5.1539689332626	2.73912392251855	2.45595323743495	3.03975951437395	-2.64295906432085	7.55696571106224	-0.177103674328771	5.17786754134991	-0.317176991109733	-1.60088261011259	-0.502258093021911	3.24239989135581	10.224925888584	5.29881477127551	-0.0384010119324507	2.67646922491027	0.200273936865437	-4.72210659082636	88.5	0	2
92	4.56613442451014	7	2.92222922589497	1	5.04067840374474	3.16332204030908	5.64705937088954	3.9709452599574	7	6.62996684663671	2.08178440965254	3.78602532321714	3.07872924666444	1	4.99159543036844	1.32419739042064	7	7	5.79460513660895	4.62100583971718	3.43947158540045	4.80040466322374	3.11530485278784	0.391755280607514	3.76830735538763	-0.851741793656779	13.820300514584	4.39252809829351	8.28519899506117	6.37655737332019	-0.260783930082138	7.74825605995109	4.53498700823	3.30511690815394	-0.157008248235028	7.51949978933811	3.6737516870252	-0.562722771106808	8.41567366299353	2.72305761868913	2.80543148329014	4.60278654483679	5.30604418703432	1.20460778094665	8.09964364081121	1.66448240480421	113	1	2
93	1.16586213894319	6.87779657702976	4.53762755095998	6.33009082621129	2.99757551268758	6.67214277226787	4.28547885415055	6.33524134264813	3.10140866433631	1	7	3.96311658080021	3.94361751357848	1.48371017553888	6.95232021934027	2.80241844596613	5.29105670688353	6.20596136524133	3.29108344834066	6.01302207125722	3.3399944788293	4.51675650348551	2.29367213574477	4.71873719242877	2.06397079782805	4.62180296948054	10.7378436857987	5.82543426560519	2.34847199873876	3.66872301784785	8.46759139360506	4.47519677695777	4.52601860582544	8.35341222286552	1.06934694097729	3.84562804699046	7.53718243882421	1.7724923903502	1.52375506042065	-0.101444044914964	3.36191922957965	8.91867287432345	1.53593602653636	6.1381033405409	4.68786312163914	2.01649180269329	107.75	1	2
94	7	3.74270932485916	6.84971881257222	2.73076869971389	3.06415156917397	5.23492542014188	5.62547918448558	5.87139843073826	4.56054061832974	3.94085326106261	7	1.75150039398187	3.67064874020455	3.26153811817908	6.46629200354089	3.08250643018981	4.44449261887881	4.32074466107797	2.03510996845254	5.03914480266189	7	2.07449584957282	4.62495915135988	7.50170694452953	4.93008025929266	6.18229824402009	6.99949183204782	11.5143440806196	3.53977808988702	6.82978690323121	9.10155073130309	6.21217140839704	-1.33915144902297	2.41679107972507	0.916286648947513	-1.99612605446201	4.32820671838414	0.550079299363032	7.82998833175868	-0.523886631858907	11.1724076989867	1.87034604395174	2.71218210041301	2.3344997662395	4.97526224150424	8.87689563120469	101.5	1	2
95	4.06835404246716	5.13950400783732	1.76703604028138	1.83968401019514	1.75455184758724	5.50612722923492	3.50865308705817	6.79482801628843	3.36682263591264	6.84544910136755	7	2.39676922681239	3.20381662608373	1	5.08982877628871	2.57560675301354	4.92509050590437	2.63509677384463	5.93250866629928	1.02935987273697	1.31036574936435	4.27371158439212	2.83684604632284	8.46864654466342	-1.76961929133733	8.48691662662289	7.91855853232141	7.54655031130289	4.30527997206559	3.1595882935188	4.1652756661401	5.30507640008132	-1.43815424115874	5.49688761052591	5.52050956918519	-4.67997345965455	5.39125241421568	5.41003699876828	-2.95143023571582	0.760497040419292	6.83712841102814	-4.05667213644222	7.20676871031678	5.32828653661592	-0.108893583186218	4.08083605201829	113.25	1	2
96	6.96409297860185	1.62923945759241	1.0901975173096	6.19901506037499	3.828116782126	1.37147451838146	2.70800074502809	5.07772223288164	3.76722476303065	6.05746947052987	6.46910876160228	3.44577906046299	3.17256323985598	4.56742015565816	4.15318105680956	3.67316147556995	3.1099392121284	6.4214398119467	3.3249596048376	3.67302080731612	6.25564812591212	5.57085562016113	4.81197363154672	2.69834187090577	0.906744864776935	3.5125510255973	8.89132134307719	2.12926353702567	4.60512375119733	12.4370245927353	-0.460084325679451	6.60987361672271	0.0202560051552044	7.14314053005267	2.22311109512581	-2.70136293966856	3.21284853780935	3.76445839710237	2.10573949820945	2.70510657959188	3.87381418251189	5.14119667224853	4.4326133806992	3.06871255213023	4.48310267651736	2.77257148982301	92	1	2
97	5.31054251757573	5.92776868941342	5.51797960475603	2.31081030682476	4.38676291749881	3.81472950242132	2.37169208381366	5.52621576794313	1.73589605981621	4.73467791207225	4.92162278832865	4.66002754038123	6.33449893265359	4.52740507887922	1	2.66379142067193	2.24655078063132	5.46877323681597	1.97127381983256	1.52829158006943	7	4.39270929638067	1.97393822139524	8.47844450642504	6.07681767327391	7.86395317993308	7.67441133178884	9.59170126755732	5.28894782690046	-2.87530645766933	11.1855415787544	4.64453140950732	-5.30234921135392	9.37487414503859	4.6104016817631	3.79263953597208	4.97123248262923	3.30776027623419	1.38906343013331	-0.205076875194338	10.7199113841348	1.53475704827242	-1.30562042119643	5.92431237494077	10.7546226243326	1.87808542902842	93.75	1	2
98	3.38460672086038	4.61084170669521	1.87550250960801	2.28586260214433	1.01324570528412	1.27761427890816	1.73033311050172	6.91510399588189	2.93313384147843	2.07328276850808	5.97874797935112	2.49783074692276	1.15236986284647	1	2.85347385575027	2.91039340341641	1.45402125711623	1.67048111016892	6.5145642264989	1	5.6611423628333	1.08166705735307	3.73850047910144	8.52753672601517	-0.138993029645992	12.3105986096566	7.01154378553865	1.96276390801999	5.34897358131707	9.58793425901003	10.76328718635	4.01331720802741	0.633708393351043	4.53078475976588	3.44987013867784	4.84633088393378	0.431003150195005	6.18923073996202	0.778990714810983	-1.38852854683295	3.55785820361542	1.59197930119307	7.05513898936673	0.237869465451472	-0.221830258739677	9.56095378355982	93.5	1	2
99	6.18399141601763	6.01345457274431	2.49162998723864	3.54731287640196	1.81316487227284	1.42885300241583	6.40968851064673	4.32884568915932	5.56592750450838	4.6905597465244	6.05482985932556	3.30754954300473	2.77157385233432	4.30766163635819	4.87259130417561	5.32529335923729	2.84499271199979	5.48093715669122	2.06524275062635	5.70992851316844	4.76648992694565	1	3.18771006255638	5.11432285262844	-0.0786166554510789	7.09366813510907	8.60187567394317	3.54099898986009	4.23914953222871	8.78817900441235	7.55160710633331	3.41950975997633	3.53736095420592	3.88290831764401	3.76444638424153	5.15774841938306	6.86584392070941	0.394955801083027	8.24862591229701	3.48810477456346	5.20141943639701	6.47029521936815	5.9002942422732	7.18492557910037	7.30060097445493	-1.59763750064154	85.25	1	2
100	3.95747485511082	6.52436915994539	3.15850651548532	1.80198746089494	1.08728626586252	2.45636410625581	6.64652150958218	6.71586549469041	2.77269283458075	1.03322521156482	6.60588989628767	2.48875748755099	4.35738179435703	6.45327838021212	4.10036830077372	2.45402702598332	6.2230282826481	4.7188553578563	1.8869987716357	3.05547125784329	1.09664849626099	5.33203448762163	2.26027079374219	3.45880684045091	0.692141425798274	7.05412791120942	7.50972435582498	2.0430884737202	3.55957737577505	3.11368744080462	8.08724788912225	7.43117662343232	0.654283983063671	3.98878135258606	4.33679835063	6.05345820572118	10.4437729858301	6.78113533843693	2.00966428839449	-0.811029021853728	3.31255870785476	4.83104765822666	2.37150501238229	0.358020583331226	2.49895861832503	-2.21504371240405	95	1	2
101	1	4.49122197522488	2.47542581972343	7	3.15537955766082	3.17360673787761	6.67902505932915	3.20129510358712	4.40506127176341	1.60692399390464	4.53456953902711	4.86231857330168	3.19060659828702	1.0285242453253	1	2.26416107934999	5.2499711362435	2.62034506792727	1	1.57178527120835	3.51483463913744	1.59186797814923	5.89523219538243	6.17488556818514	4.98275421427711	5.68879856862528	9.8532873836957	5.42956047271245	4.63403667533835	1.71677865676216	10.9140659113489	7.58679078558237	4.42089218848453	2.21815138250485	1.13978194073384	3.84053612479597	5.5659959923133	1.136610389841	3.93137654212167	3.9394960791793	9.15947909490278	2.48816859655384	2.5315592552491	0.978039637469018	4.22191025727063	8.01331610247416	110.75	1	2
102	2.70820665666476	6.49448696600389	3.87441120578121	3.30229947135421	4.41115705997907	4.25187279244987	1.27191732942133	1	5.5172170106941	6.13926319287271	1.95161400145113	3.61596512191329	1.40049741263638	1	5.39731910738343	4.06680750416142	6.36574903121047	4.62835136695817	3.17872872328929	5.53644935392233	5.01416577648077	4.9129675362303	6.43887997960282	9.00201723299568	-1.38761690505458	12.9101323064566	9.52396599369267	3.20718725683257	7.45359662293049	12.9959085777199	3.10912402989986	1.8998685737227	6.61941581198068	8.67553157147184	3.43434257547143	0.606077370883799	1.0181380998293	5.18406524310199	4.20442839691922	1.90104142952775	8.53277415856734	-4.4262931931071	1.11012501072477	-0.23060554488741	0.301913035953453	10.219695004491	79.5	1	2
103	4.8740704540136	3.82661759268317	5.75967846581372	3.80283300248426	6.43521297782178	3.95697691561356	5.69782548167968	6.79732916433099	3.42612823907451	1.99068154718464	5.23087030859032	6.7428198642791	2.31959465776435	1.14467839936762	4.22343125189472	3.84443491394676	5.66473679195246	6.6058472443946	5.72049893072754	1.84214429230735	5.73320766460856	5.67128992597673	4.08009326179421	9.53999230612541	-1.18373950542888	11.9817398219421	7.86288848677046	5.81463312164461	2.39338974475536	2.34508973061675	2.37254880804709	1.87136557777791	2.84747950380391	4.01737512362013	7.08037460751694	0.151163022803338	7.14015054881562	4.70122018634699	2.33268458900676	1.87830087393846	3.84454319021091	9.79843551070739	2.35380160692851	8.50589339974386	3.45968026666816	8.8297302737761	109.25	1	2
104	1.29935779941627	6.14581026682637	2.82047274995102	3.45165503433685	4.06390562178809	4.21352418778775	1.32206513248595	6.73675276374316	4.29119763635736	2.93708888311784	1.81080489311751	2.35985645780677	6.13968370795916	1.97563122943531	5.04891098947884	5.63152905072328	4.86365666354234	6.48209345668102	6.57896932836009	5.03479078347064	2.61988806401429	5.52441754982325	1.96196223158182	6.84214489440383	-1.19048358447705	13.483767444095	9.49805770413921	3.33028149042505	0.340256722665257	0.990271094108306	3.89504466860249	4.22224577325333	6.6645236972554	6.48488718974158	5.23991801711959	1.38919003136161	1.49795724703659	5.67769170400225	4.00354428563023	-1.14981386314985	8.62270229498237	6.20240814757514	5.90861290693343	1.33914435635735	0.384238809068635	9.78240323243561	83	1	2
105	3.41570700090928	6.01797025676357	2.80882119841435	3.28797885354297	3.11665817041342	3.59188075499022	4.88736685836453	2.97095957122838	7	3.45731516013	7	2.63543473495604	2.99415342116425	2.36789383279032	1.40801211498843	2.99187785690637	1.97655137427796	7	1.32953349609776	7	7	5.96435018287203	1.31825200906769	8.02268937541381	-0.262177136471006	7.91095031789949	11.183277603423	10.1946796314108	4.08845048887704	4.26316836108529	2.97141548041587	5.83216560115531	4.25648079831005	4.33065461802114	3.67740951984606	7.60934546408689	3.66030786615074	0.709294957491044	0.351208613151409	0.166718182593206	8.92687138619835	9.88360292876731	5.3006233448392	10.147611385107	0.677648549564701	1.35994494546778	89.75	1	2
106	4.27295794345731	6.45303804607387	2.6403559050675	3.41614233084192	2.83044327583898	1.43153325123537	3.91607467799168	6.05568715741179	4.43438649506422	7	6.86371225508282	6.23444186312159	1.75638178608301	5.4667753394693	5.73339049073975	3.31453061711884	5.13428962243455	3.19501720652216	7	1.87195867565868	6.44216683700912	4.25901510998667	5.9848900081131	7.29374054612938	-0.822048761825371	7.84983759859698	7.97110150311506	8.33804245382352	8.48754855027249	10.9193991318503	9.09069427629196	-1.1969765546184	-1.53616608289755	3.81403748357313	8.14846837280579	5.17052819937631	12.8398115762353	5.32655337388382	7.00255603130167	4.56929264039008	-3.64525379519411	8.82642509764873	8.25470877824005	6.29805872354226	-1.18009429140802	2.8967951197374	97.5	1	2
107	6.56644418461734	4.88891966959649	3.34447987520186	1.69124228510673	1.54920053464657	1.42026393876651	1.6714202030808	4.46821118933651	2.35243900150555	1.46302759594205	3.92432678799409	1.32180714940394	2.75888832411295	4.61078533982965	5.95094303717491	4.21473052939887	5.24901047567413	7	1	4.93021384147877	5.81748116286639	4.47686559048358	4.71727197999792	8.04139431743416	-0.48051032949343	12.4870995804958	6.08586575276485	3.70313708120413	7.22773882788655	10.2831790993906	8.18689491886025	1.14738041281101	2.26597736873478	4.97994747216402	7.18962596149178	4.97017675083649	0.645994145322445	4.89577466356143	5.83380887668527	2.65019446831928	7.28090309955266	9.94530642125001	6.9292074095965	0.635752601916768	8.86042186004961	-2.08128331836738	81.25	1	2
108	4.2037369456997	2.69580709757718	4.80638865215278	1.46043767541642	4.86280292657302	2.67669130191465	4.98256305254569	7	4.78081012920346	4.39190563932535	5.67168021483835	2.8468910663003	6.21632617022463	1.91060634877659	4.6680850139415	5.20552963985648	6.75205435106765	7	5.83813096835538	3.06381154917124	4.86410564529736	4.57202357567125	3.78598600704317	9.77783135118669	-2.09135268338991	13.0759900736162	9.93835953179343	3.07461715810729	3.77205272583827	2.91460653784455	3.997728689115	3.48213798951838	6.98601205271162	4.69498178950237	-3.06641573848261	6.0102002225081	5.80240365421719	5.75696297701231	0.0894268443845021	4.46587668921086	5.25266085369208	2.36940147452777	4.2119981681744	2.46844071814403	0.684130470405653	3.856645108225	101	1	2
109	7	3.84319767947103	6.07339609018562	2.45246354977111	5.12829506333111	1	3.57164816104656	5.4757659944107	5.39654821514034	1.76031448818882	7	6.34616327893688	1.2975121050853	5.76141053172886	4.52991148275881	2.83544548417839	5.44765669642139	6.69383319160446	1	5.92666276370009	4.9964964305409	6.01228702032393	6.72482816091218	2.64529467148974	3.99243862429727	2.93234716178176	12.9962824675284	5.79886116742049	11.6590178927987	6.36822234881749	8.88034442624378	5.0872814935833	-0.523958897538094	3.04359786780302	9.13044997196432	6.1089954725022	9.23529198120867	2.7391199989948	0.399100957863972	1.36233952267491	4.08646881890615	3.98216462303508	0.0435581473921887	8.69522796548009	5.5502389837221	5.88226228119391	104.75	1	2
110	3.57041821265083	6.50903398448053	3.96742893930786	1.02030485175272	1	2.01577072749215	1.48574668043305	6.00382839542818	3.77485589698006	3.35516372991333	6.80139027883024	1.03026604254411	4.58602981430336	4.16781306637733	4.18007395665344	1.37584177541282	7	6.48608327625569	2.54680417762446	7	2.9785118130219	4.89438822323267	4.92950118828638	2.80534351129902	0.538202651180705	5.86478991989998	6.90478795021249	3.67083981513927	4.31003109614949	2.91377944264818	9.38117592968626	8.04232984154333	0.863424749269327	4.52914540953255	4.14197397653995	5.17495605798873	0.922506760066673	6.47734208556493	1.94074519970547	6.93597322462585	3.79400855741288	3.536937829113	0.850136657847027	0.696338016494989	0.609890949221296	-1.13411618955557	85.5	1	2
111	1.44711224886763	5.88930949484647	2.98357761650181	7	3.90563996691865	2.77955692480884	6.31142327537633	2.3747858765813	6.44789574587142	1.69032771368606	7	4.25703824436905	5.92398692439084	4.6275826691313	3.21618583712093	3.67863250066462	1	6.92759791156443	1	2.44263301131388	1	4.98772990735522	5.63396825746255	6.15640103160372	4.04633398765768	4.67067047799676	10.1374901084749	5.47471449676549	0.961501904354398	7.340616279488	3.79089290221247	7.37000909337737	-0.518183588997542	4.80664952976321	4.11566350646463	4.09189137193178	-0.555527532384838	0.827850600657625	1.10844173056836	3.76552905655377	5.5616712584444	5.29201861200663	7.93619684164784	6.44438216408886	0.465229719207718	-0.829919410999182	94.25	1	2
112	6.62524013542695	4.58385316733566	6.69139863809357	2.82731881311129	3.32970953423916	2.05498710121731	5.51568150707492	3.69704327335953	3.98458134195557	1.73285421139077	5.9582579477181	2.12313232188444	6.70629756131465	6.54290304173688	5.40295001542308	5.28856085102269	6.72723464219256	3.67967947064187	4.65011668156392	2.53933987024057	4.14087803027258	4.11909871330708	3.12441845398151	8.01922907204591	6.61342292778521	6.44396141892836	7.68223744246079	9.07888820777385	4.54052615445368	-1.87851065142771	9.14388037537124	3.81177041526087	-4.83684735937015	0.956686128941938	5.54383829145634	2.98292412585581	8.37955103202395	2.79898848778918	2.36598874379653	2.18327838752681	9.93974752410841	0.365636478737171	2.50266747408707	2.40600151157787	5.90193455276882	11.5403357733512	90	1	2
113	2.34693008175667	7	3.38815911604957	2.80289738880772	4.15462365202941	3.88617744506068	1.23190423738524	3.86514132250023	1.14723118799799	4.04763101360621	5.80068260156857	5.3736898635854	4.5278693998816	2.14431425963547	1	3.93268444739744	6.20243262946187	6.70665581662457	5.76731321280472	4.09472121329028	7	6.77743447187092	7	6.68086300083095	-0.411516523665121	11.448419957592	12.3081127935124	5.69179162340478	5.46042775355229	1.4272210227	6.5601972347344	4.86730386284898	-3.90039254402601	5.54661392427719	4.76545884702122	9.16294033951826	2.38335546380976	3.46257606821845	8.0463199624282	-1.04430064736424	5.9056802951318	1.52472105937308	-0.740111531811874	2.75432578992156	4.23466720473774	4.15043570351258	75.75	1	2
114	6.61812664574732	5.6300032919851	3.73259513672313	1.37943610054237	3.08890083274985	1	7	4.66592290562756	2.96157573581595	5.88918862013187	6.61867817419507	4.17757233418642	6.69206360791731	1.45332336456862	1.7318229266884	2.58906627029742	4.40307784600211	5.59906494833948	1.60577647941576	1.55741851371679	1.47930311659901	3.39982908742288	3.80492012591636	10.443128647941	0.271453709439043	13.4597016811279	9.41403155169819	3.79757469344759	0.26053129731438	9.71511769974289	4.73757637657466	1.76139714075866	-3.20681920400975	3.89959685126232	1.30924532701707	1.4193194672037	6.48592564862975	7.36769931064062	2.94645548048278	1.94788946879886	11.2070211841603	4.59748030781572	6.31884409773196	1.6184531470333	1.28151516227254	8.16570572297494	97.5	1	2
115	1.17700672510064	3.30839213300484	4.02638610964466	7	2.67624908455525	2.90048897569968	6.49307674362849	7	6.38985938704155	1.46469575201637	7	6.24776652559491	6.54679599169398	2.43551141301167	3.01481789433306	3.48024384160378	1	2.80436490659529	7	1.47827692492316	1.75684234619185	3.4614813702026	5.84203504849282	5.86579505289135	3.20838543406944	4.22973272254534	9.22364088938125	5.26943874417793	5.94887442853981	6.17497794785266	3.81188681373999	4.67158234255628	-0.31704876329123	11.0943150685568	2.85924561609603	3.21400603988594	8.50174015531841	0.927439674741616	2.11515788733597	3.88861071321268	9.10822109756402	2.93993657712412	7.64530670224985	2.17831142746654	1.69355468771855	-1.3003971570423	86.25	1	2
116	4.50633791806722	7	1.55967136358692	1.41130087949148	1	4.63568510997177	5.58940582565012	3.61281082565728	2.18539473309844	5.79318768663923	2.99721047140725	2.03414962797471	5.93635315396962	3.64724990305413	5.98870975818945	2.6656259490123	5.33935479650297	5.65413940026006	1.56106554356965	1	2.16685435262103	7	6.45226228600334	6.71779602439762	-0.36224428371931	7.0245308310168	7.11036117780705	5.13855485187872	3.77100674367949	9.55851171036682	0.691302247059549	7.52243604760731	4.93418346116433	3.50861386230756	1.89731262573223	0.254488944585502	8.77527789976627	-1.03503035425436	1.8485886039277	3.37381169124462	3.86833899234414	3.70008681114712	2.81902153058304	7.10363010740129	2.62915402842404	9.63270444489454	105	1	2
117	1.19669847704063	7	4.58910739849211	2.50717087606062	4.00151626802396	3.88250900043517	3.30781863761316	3.10382842073086	5.22744957137639	6.15758687307503	4.088209704527	2.56709917475268	4.97196378031566	1	6.90486199024316	3.60565147292544	4.5724266887945	5.59191632222981	4.75470129712425	4.15883513991662	4.03860529237088	6.06792217453528	1	7.8087390558317	-0.971000053801341	13.6134786018437	9.17270220660372	3.15792712552912	2.25548092047788	8.94379232789838	9.78886718543864	3.70000513791761	5.25089365716682	3.89452505110078	3.88428574471689	3.09077232388339	6.79069979346967	9.6649424953636	1.42045294909713	1.89913771331023	9.42823429423389	3.30513290213784	10.7602029642005	0.0899523839657213	-1.6118479737502	2.91936340243554	97.75	1	2
118	3.27622187166148	2.65068687463294	5.68914446163332	1.67708390233011	5.40560785649587	5.71277954464327	5.37626421003713	3.35180427422482	4.62928210957678	4.42811370819587	5.5130250906118	3.06562989689787	3.69395047724113	4.54328139976026	7	1	6.24021299584745	2.92863036903516	5.90170550450328	1	3.90039368457179	2.92543070147476	4.66910277698737	11.5344480826924	-1.46179913722395	13.6328078061056	10.0266230598717	3.77129565903798	4.36765328235055	2.58327250474614	4.10848797384794	3.78160377846224	4.97789662033132	5.07474696680743	3.25432726774827	1.26650411449639	5.06788822253478	5.95155864038451	0.819994626135529	1.39928987338483	5.52906191043525	4.50333668380881	0.882416621281672	8.09655885573585	6.03026266655911	4.00690429765348	102.5	1	2
119	4.91513018110806	5.71516509730519	3.45899381186279	2.57301330049596	1	4.97030597589801	1	6.75394784449649	5.10725150461953	1.46260969481031	5.0323929061002	3.97509583515254	4.79680860331681	2.65459778741043	5.68277262400429	2.52740640292713	6.86316433551639	7	5.36485688306615	3.51120643215647	1	6.85411030035106	6.83705536385516	7.40998340844724	1.79449856622962	12.1483949996423	9.0100518559987	4.13300397007187	5.21385625749487	2.7025622811537	3.49655571392399	5.90452069199029	7.17448991189637	6.67473307976264	9.48596954065862	4.35992684667913	7.61210118866616	7.54758858322246	-1.24893955103804	-0.995035115276306	5.54715246213755	2.59045750067839	5.4059911971694	3.53734373171337	0.0346928336701417	5.73212374753579	97.25	1	2
120	1.78981838335561	6.4880593561013	3.3632840602105	2.75339731474055	3.86407100060923	3.07952512808595	7	5.77882107905563	3.82194536062018	6.26621730841749	2.83676598820545	1.83803599832451	6.40929605485366	1.03380524868435	3.93017233479487	4.56793753306209	4.46733343942763	6.54264550989099	1.48402938913025	3.42617029055034	1	6.16687291289799	5.55524649399527	7.69714858897016	-0.815786120993785	13.3146754273033	9.51195577234396	3.54743732978307	2.52185245297803	11.7940427315945	3.59144446177814	4.46385912201121	1.82623487335786	5.06709466080638	3.23310567580828	3.19199339116417	5.01388354232671	0.721614814112785	1.68933959752718	6.12353085060121	4.29098506690003	4.00719770997642	-0.800514767863716	-2.06048020595034	6.27684640544538	0.335814688515042	77	1	2
121	6.23443151583744	6.27006955269018	1.3447929515525	2.86483936522386	1.63450863993888	2.84806469540543	6.87651724780067	2.15303144542053	5.86028577624079	3.84766988566726	6.54030678585	2.84338060610765	5.41571547159103	1.56066456293943	4.80657458560049	5.36070183148525	5.11431888618946	3.15908142821475	4.63940073790286	4.31673264870266	5.92243063277544	2.81986800770902	6.60280969264339	5.4051508258538	-6.07250134586091	11.8887796481749	10.788019600729	6.14086961831499	-3.72890800428856	6.81963901655234	3.02091531237102	7.73715509900805	0.522095574671052	9.7626731056776	2.9863208459608	3.59843126529198	5.13992228701273	7.90211896917641	7.53439818911277	6.36019018254027	12.0705597140304	4.83882526159989	1.26702066234239	2.27861546663051	3.07871473429901	4.25830273787152	84.75	1	2
122	6.31189060741265	5.51528202356202	2.71912847920573	1.81410667282989	2.3096464694116	1	3.15933469927038	5.1621583781103	5.3872570706353	3.70415882444654	6.38719744362287	3.42464763132375	1.65034710398517	3.01078561872182	4.36454643841638	2.9778231492866	2.19245985076382	4.92142791329628	1.89668950835426	5.37818988972763	4.41368910974077	5.75877617571344	3.97703579377505	5.75371964376757	-0.434488611590012	7.43712748106229	8.56889321883603	2.02485740542056	4.38708897453326	8.0205267563906	1.73233835972158	6.21017657402483	-1.88561011710413	5.91977088444204	3.87532589938512	6.35958711268063	5.95881441274187	1.76886980208528	8.27670346819694	3.87716721345796	2.64077853813611	5.70443906784884	0.528396443223208	7.33522297377391	5.57207572275279	-1.41606615790742	103.5	1	2
123	2.59214234669097	6.89649311803423	3.87698421809931	5.50681026658634	4.61063109654124	6.81316627808106	3.55484971724861	5.20404849893896	2.09720767194075	1	5.36201289623102	5.39689114877981	5.9535754324676	3.21729664714319	7	3.8002180211662	6.40091431009018	2.26253518111595	4.23728777995207	3.75132981251548	7	5.74122752373781	5.95535765828416	6.75983382192225	1.7184716710931	4.202306808219	8.9305104618913	5.48280106762923	2.55847728013022	5.1080891040603	4.21642619705923	6.9358871091518	5.77490759321313	3.90509153727281	5.95584155556374	0.362761504305403	1.22457427927625	-1.12253930455498	0.581770268061378	0.298533814263922	5.65672685075058	3.9559762245891	-2.89243140590276	1.80786387513847	-0.644764492132342	9.05066877739296	85.25	1	2
124	1.35896562375799	6.22123942718731	3.6043464736376	6.3265335613113	4.27855875082251	7	2.51242972375859	6.92946807611712	4.51356527113942	2.36195443800855	6.44493742383033	4.90774401048755	3.35521213128268	1.15157847802589	3.01288910969453	2.10159408623151	5.99644167594609	2.4344837186754	2.28928172124483	2.37248304009027	6.88931990150818	3.46385405063702	5.18920105243332	5.18895129742197	2.59386835027128	4.60661210827004	10.3444457565894	5.58924423207854	2.27642616297992	-2.94830007005609	9.16004252289344	4.32334716667506	4.52951796924716	6.56963784784186	7.9000267440375	7.10874407064742	2.94341841766402	0.383507203998427	6.05366316291244	3.6859351871689	5.56468323008913	-1.14747190042758	1.06661542833056	6.53674761895715	4.59638970993067	3.43068769975846	87	1	2
125	7	7	5.88158560277925	1	3.70159949833745	7	3.84614014381017	1.20520391903107	4.86624557661388	1.31273296849937	7	1	4.06376862434854	2.94235826501777	1.38689639109567	1	5.14594334027434	5.3642972459387	1.72503057631696	3.56700542340878	7	2.04032572076807	2.2557345027653	10.4142023441886	-0.756391265053717	12.7038620719275	9.44824164884553	3.79782445831887	6.35938416586603	10.358225831063	-1.80891835571668	5.31910815019993	-1.22930818928224	11.6178912019315	8.61101317327232	9.10933952068372	7.04130142686531	2.13175732013161	8.68461983049681	3.04783862530736	10.6828337371432	2.9025309685382	5.96741211121546	4.9237449047955	0.213750821197173	7.00964274926817	80.75	1	2
126	1.0695806927579	6.72489304696141	5.27359722150879	1	1.61756176457635	6.60672342067402	4.56416868817346	1.11046072454845	3.91250801875377	1.95912630315397	1	5.00831956744853	4.77645332638282	1	4.19582290451338	2.08494579216704	6.99347693473829	6.25844217576807	1	1.77063754204548	1.70633836100619	1.17241220122317	3.61658696563157	9.6544010733881	1.05981386519127	11.5163886404308	7.70414001993323	1.50139045223964	4.48730797090609	7.1894854622346	3.78722947917827	4.69048703843189	0.142774874371433	8.58440295102709	2.408100036864	5.24946493789444	0.378623526758303	8.75016260605295	7.71100251945035	2.60546525504818	8.10023036393501	-4.31081179650433	0.135128832542356	2.76603209091703	2.89639588804417	4.57214316605738	88.5	1	2
127	3.62793325056784	6.30538878736248	5.24679353903528	2.11438010569475	3.27585046320203	3.11017378938052	3.43660532505606	3.03896467468256	1.14713625830875	3.51624087257217	6.52931769481277	5.90155213664302	1.92385416986469	3.90404490733227	5.96691566486979	5.83233945281414	6.51128133279131	7	6.61437312883678	6.64404743387939	4.79001264285507	1.85171743647611	2.23304063341929	11.1741245608343	-0.401773599436161	14.8823959020623	8.71331229021439	3.79351168545092	4.23792544849665	-3.35550717211711	3.6059460028205	5.97819217671213	-1.66064412752052	2.60950539731202	5.80231730420258	8.27611204620468	6.18329586460785	2.88748299030302	0.673394449355024	0.10042781418717	3.9326829908255	2.75722012395775	0.394700057883048	3.3703665290786	5.61703352234531	2.82318337842888	102.25	1	2
128	3.22416569209268	7	1	2.03630999677609	5.35276798518695	1.97084961368538	6.09412921598495	7	4.4815706486233	4.06102531938852	6.4660098808163	1.21133393115225	1.27691415379323	5.61495022291742	6.57136147303715	1	5.74950309045917	7	7	2.90355062202409	3.67526721307137	3.1260274799398	5.07229516583945	8.0002665052553	1.20282581527939	12.1999181524951	11.6594739082344	4.60173659827853	11.5837920446798	10.3738256201395	3.78172347596017	3.1206203717378	0.918248501098482	11.5884700832072	6.68092544883119	-1.04333664228105	6.52655926855127	7.64926316766881	0.200763314477859	2.50556179564992	3.12036128882087	5.581316164169	7.15855408849956	4.88055687507287	8.90184912793231	9.33044867591292	86	1	2
129	2.07626650862193	6.41032089635609	5.08468612286696	2.96165496405228	1.13909546524235	1.99751239428818	5.22545587285268	3.8096432551089	6.14799414496532	3.30782721453536	3.94594535346929	6.35601353725796	3.88063086962905	4.81488107151747	5.23525003939635	2.44084439564416	1.35757067743659	3.68105828309549	5.32089588700679	1	2.52738847910839	4.72399480732505	1.52769716057962	10.5509820559383	0.290177609881277	8.97286376481086	7.19161962651347	0.589077294403916	3.20463398891116	8.88698448368345	8.13134677002384	6.33315236044566	0.0898476527172108	4.71364519297176	6.56981326619241	3.18886251673054	0.80566557832946	1.4716678823732	4.98277930214752	1.49448082750753	6.76184096744891	2.65531675269412	3.40781518774739	7.19975974973827	4.42821186228112	3.71384705116208	78.75	1	2
130	4.93650327972477	4.62644134431173	3.6694982909898	2.23047176262886	2.00298652866235	1	3.86419712875455	2.50427711010121	2.33048420836677	3.09243189719031	6.57651616814704	7	2.66555357580773	2.69295727584418	2.54196028624121	5.27551442119959	1.51360188327599	3.02992817301474	1.35556743780284	5.69589374283152	3.78014101462729	6.3830153562686	2.78316752807401	7.00373896014802	-0.972830605148759	8.67687365501176	6.10559702686552	5.33155022281578	-0.358600083225796	3.2506983467585	0.418780485665178	-1.29462376926564	-1.09493136540289	3.55709235197518	5.64136327525286	-4.50754005362226	5.52032682153493	-1.52650784393798	3.13537461980976	1.89034053303526	6.86293168921347	5.02415690625093	8.45515670948256	8.13930048060401	6.83098002286222	2.72958114959947	92.5	1	2
131	2.52863579766088	7	5.52379041080687	1.9046007004433	4.94627974042327	3.96239013238947	2.56877771768343	7	6.69917472047303	4.86870020231121	5.75592005001517	2.13659261505743	4.64517218594758	4.84613431089081	4.32024696157524	1.55271688789564	2.99734501744251	4.5526565658546	1.73521995001975	3.6202102187289	3.37279556153988	4.87344794491183	1.40206110880468	6.37124216860041	-0.884394705394064	11.9601733052593	9.37627403351896	3.46398749870238	3.38023931929798	2.95831170259519	1.29029847762947	3.66819146617385	5.45114446593322	4.87437666981835	3.36832761541671	3.81698654215446	10.0246248456159	10.4079995388462	2.87016040814901	2.41817798243849	9.10390345664543	5.68818077513082	-0.665262051995633	1.86592860331072	2.27036750737125	2.19033583712082	96.25	1	2
132	1	5.27678618625273	1.88068214028331	6.50001400970696	3.05818858750533	1.15897830577381	6.37235769975453	2.52809131006256	4.0328881349146	3.28316531899456	6.53156101739301	1.80528075992502	2.69062969405335	2.50724548026764	1.61247204005748	2.55495533459962	7	3.43056347670009	1	3.18135906481939	3.12070601990083	2.25660016654525	4.94552084578376	5.73698982217526	3.61463376589844	5.47113730456958	9.600160976816	6.27495253735927	4.43356607551946	2.81190892408196	4.57345779124324	3.60867766217396	4.21104161926694	2.23573999949145	1.73613897700991	4.35443113455529	4.79605305620773	-0.776843507653166	0.0390155897320696	5.90915626594367	8.38221896930157	0.668964436779171	-1.56773484788603	0.823497649455713	5.2132264399073	3.74594404668848	92	1	2
133	3.96248751436893	5.53813097075991	5.57521028888797	1	1	5.08097266072849	4.84651643994496	5.78777348503066	3.71742304072313	2.26971793901491	3.0103911087608	1.46490026951711	3.68149076379419	3.43168141586759	5.1875960675658	3.36371572695661	6.45566655214914	4.18967080554892	2.7912265837641	3.4318071043393	7	3.74131019991937	1	12.1134958621341	-1.81396922175305	14.48742852312	7.69589979467458	2.77363853936218	4.10333632066819	7.29048819223108	2.09022952692175	2.99744110070014	6.50047471397142	14.4236437040374	-4.08928193633595	1.78000215986302	2.88737799248365	7.84226885439671	4.00632496985853	1.88266214246064	11.1457654658297	2.83732130163879	5.47538511757878	8.01968808401027	7.36030717760335	12.3475948405599	94.75	1	2
134	3.81869067845911	6.06173892510988	3.29200282085776	4.47231398248994	1.56725114241022	1.10386005644609	4.16483786222267	5.81669496904269	6.62085088202434	1.05360362452066	5.89763862633434	6.11412316580746	2.02498854169848	1.68606768869373	4.29965415125623	5.34579828123928	4.86075679864355	3.6840239570296	4.49047481590928	2.37088425086416	1.78307517692	3.29526842723369	2.09718420892885	6.23291734937034	2.41773998734746	11.6429320457853	9.22260046709004	3.44951891382685	4.26270068199122	7.37309725480531	1.77412193863995	8.82726709982414	6.53895727551058	1.54722119579565	8.49534959183443	0.709553763723749	0.496013017242101	3.12909301388609	1.01481969315047	3.74576932573314	8.04839778771835	4.12347265235503	2.50857616085292	1.84059441454231	0.563285770903869	3.46485944417371	79.5	1	2
135	3.37615254365402	7	5.39343841603559	1.04781907333874	5.57441193126259	3.1796608765176	2.68656579403827	3.82376105085328	2.95615811057131	4.96511430075472	6.1051276132328	6.03524134311787	2.08903240169134	4.47221337241851	2.93755641623109	5.3803821078404	1.98304563738745	4.39402612480712	2.25164855598863	4.24031483098344	2.64834359321952	4.40184208654506	1.57484912753957	7.78985269474552	-1.93306322647095	12.9894675905178	9.35247862766693	4.50415229924253	-0.854331031400351	9.67092364970017	2.5611381171938	0.628313267861566	0.45976287556113	4.0561883850653	5.86451344317361	5.79383018887457	9.35077166859505	10.1236456348226	2.53354141311938	1.75714513840656	9.87458755132989	3.15105359526366	0.304538268635273	2.44691850749483	2.48245397691393	0.996463065398728	84.25	1	2
136	3.53159810697897	6.54787932227993	7	1	1.94175204476284	1.62404926819352	6.9731219863854	6.69341223502313	4.96450997709948	3.6639011854995	4.15150010946274	2.61511535577434	2.840792856521	6.64753580012932	6.45732387381842	7	1.747421871418	4.71171707204811	1	4.72674862137074	1.3008617410665	4.81434981289579	2.66905552801474	8.39325491118584	0.0786997811253074	11.647255873932	7.96261739109742	0.909078519592518	5.09494270735161	7.5187783854929	6.97076892202694	5.1275756291063	-0.682951374060563	2.9665179523525	5.06198101570304	-0.253799639834759	8.488357017394	-0.151057212777884	5.57235629394398	2.65102593992555	9.65729352587295	0.650114214031834	1.30088491957584	1.27487023270706	4.14775353712214	8.36990820386674	89	1	2
137	6.00284300708172	6.89804932046896	5.86643358403474	3.54340683861708	3.62097940459225	4.44245725488134	4.98285919107518	3.61095961924282	6.95700259139559	2.86834989419028	5.7388920007159	2.49802358099407	4.33726991438213	2.41719792006116	3.60417142953229	4.14532214310325	6.79140462199551	7	5.72201532579537	6.04319967765097	6.1134864081816	3.64505066455933	7	3.83538906482999	-0.0933261719493419	5.76618279165024	5.01318360377507	11.9544240142451	4.84683917743245	-2.94504612478639	0.908032667753494	6.12787339312169	6.05272705661175	6.61996965955181	2.31173824766521	5.48300356986747	7.13338671407876	9.9803396436528	4.76433900399103	0.511596707970272	6.25497078786923	4.6248931246604	4.07676391500881	7.67644401318051	4.57495426041153	3.30614200291688	74.75	1	2
138	7	2.1451667801916	1	6.85959744837233	4.67032346918799	1.86988472446084	5.48500173587093	4.82351148586581	5.05317900620761	1.89512331679031	6.80471541691995	4.21180041933258	4.28769699105625	5.0948788134557	3.6584994512843	3.57903709844453	2.20073614738301	5.77022343886438	4.02780456320803	5.84468542358784	2.24605904186618	4.03526463616757	5.30301255156548	1.88369740849917	0.142901655080003	3.55232711244615	7.09948088034291	2.15556963395575	4.81496086015113	5.20234756872016	-1.89231122049098	8.24530380318202	-1.28402217825354	8.79783517245777	1.85930123803041	7.85176059780757	3.60776180857032	2.97252281831136	-0.507314185170644	0.362129918571712	4.08101760413989	5.58862923696105	4.65580440188873	3.47756323771561	2.83451884161849	3.51534256198054	86.5	1	2
139	2.05613635692014	5.57046700523373	5.67454782748099	1.99526419307389	4.46191925163982	5.51519935115338	3.19956475461692	2.64662595839949	6.12254501651055	3.40129771149348	6.47718692641717	4.96069275625947	6.92262479586037	1.56489113135455	3.33878905370196	3.8634196751927	2.70633984217724	7	1.87082168170978	1.31261604290205	6.81187314868488	6.12129986189154	6.0083743517095	5.38074837817646	-1.17547137556369	12.84957999599	10.4371200396025	1.49897715739638	3.31022443914974	10.1651991451348	-1.23107812633227	6.00039477583168	-2.51940272982028	10.6709551708032	4.38358630488371	5.10442785873247	5.55394690573408	3.67856683910917	3.60520092715537	3.76496185843235	3.13568240859217	8.53727379462371	1.18901964130273	-0.463798908788997	8.86101310705315	3.71324732211982	76.25	1	2
140	5.64394294441684	6.5554804422167	3.61108288866745	1	1.87881946916781	4.42895275651358	2.98842678656196	5.42760379416435	6.82956312073345	2.96213065235481	2.72817944677223	6.37024691131958	2.40050963132151	7	5.85914349161436	4.90815933375187	1.29996919817772	3.23583571312768	3.2136874183815	7	1.17073823344853	3.74780522790467	3.86087866275828	5.92806433092765	-3.25736382845027	8.66499385261448	11.0244008952443	2.38743173994914	6.6325220212855	7.82011082911643	9.84645210560408	5.78977993811095	1.8252288085709	3.86237127992978	5.80784143007689	2.8031144936162	9.18957847743114	2.3575402025826	0.907943951498862	1.07559036521071	9.78185798094416	6.41423364126027	2.58308667254742	-2.78343570487774	11.3096022772385	2.76729277498419	89	1	2
141	6.22173418838764	7	6.16163396853495	4.570888379654	3.23839312650684	5.4968724322137	2.04488578057899	6.42415120692924	4.27348518246883	2.84981762750808	6.7331582762069	4.2312859732194	5.65807617769052	3.70603825305182	4.33944665617559	2.46590074945969	6.97274343823727	2.72935167675261	4.85632926531343	7	7	1.93833062497992	6.68049079768907	4.33115012534657	-1.20070916208571	6.87789043852908	6.36962753991371	11.2625080349195	4.55770720091057	4.76133688976307	3.11402607665307	7.72093562922985	0.14449123106138	5.71948550696811	2.3093829426586	9.26184874784537	9.09377640693835	1.73104102481079	3.42336116905364	1.52749197447371	5.19492784815401	-0.0971319511269597	2.16639598531109	2.63358912822751	5.52855359154169	12.2064947909961	86.75	1	2
142	6.92512744761127	5.32257414019287	3.06116225572394	1.75268727459922	1.36701681707961	1.61365919963756	5.79798013101008	4.02768820385561	3.04702445092681	1.79298142989003	5.34960778145045	5.64613731950899	3.69225696664293	5.07197413957293	6.43230303245737	4.86290208932747	6.25887417723899	2.0824360326693	6.4617736213609	1.99185900947003	1.79855395089062	3.11937948247488	3.02727440773794	8.02354198985545	-3.36293017659767	11.5583352880078	8.54211629237201	5.60490529960814	9.75754158270825	7.58635447014465	3.82668579284232	5.10208285671531	0.406658537271911	-0.471478881292529	3.12275753214684	3.09785469473452	10.400158433677	2.6257433942646	2.16866088628544	3.25525520659465	8.29662168629224	2.77097575870651	1.8522766482836	3.82711699790059	5.11171125115852	5.79078278433835	101.5	1	2
143	4.69685895156577	5.69233219092155	5.94896699672698	1.37347018431964	2.2346936211212	5.05964276183429	1	1.56384312966165	3.20637366431981	2.46621141915022	7	5.19248483551386	2.31453305840168	1	6.74228093605294	4.0671475091062	4.76366692602487	6.34899872237453	3.10509067096208	1	1.43234394929168	6.81312700750497	2.98758570572506	11.2926290543975	-1.78876283844413	15.1702285142516	8.56158266057839	2.97350366690091	4.60627799569016	6.87024812780175	3.03882306850364	4.48265350590356	-3.91116368807665	8.97686783335963	0.582439274152877	6.62569956571663	8.35076321456655	3.36951419476503	-0.96207432219954	1.39489765148469	2.91830397076437	5.0290883434376	1.42676179452731	2.05986168411834	3.82366724760536	1.48017055684208	97.25	1	2
144	1.88959475559272	5.1308788457933	5.17052689124855	2.72512463493758	6.48424621771095	5.98706588162462	6.29574931414946	6.20856058248022	2.41030898984318	6.65557364131662	1.22387347174015	2.86901141528825	1	1	5.17289839185327	3.58078850079743	5.59317371466284	6.96729797449804	1.97198612234312	4.57717493208178	1.47385107890968	5.10962049111535	5.67661582438498	5.53620305599116	1.09729293499653	10.2975056994397	10.7216855987523	3.11369951169626	6.84717599983566	12.8297485032176	3.32954592323788	1.83430250977355	-1.80861655770324	1.56919637580647	3.71144194493048	7.19370049419648	5.89817082331394	4.10455103669927	1.39096829057334	1.34285380536225	2.01671466861808	2.44395436254697	10.0452675807066	3.72695098581321	3.60437828379228	5.35304416583615	67	1	2
145	3.08757925001334	7	3.85896825896364	2.39984057415076	4.48820100829926	7	1.65959876767845	4.67745259457053	4.61761835983291	5.14475208029054	5.81759710439115	6.53039309461512	4.5067380444937	4.55600979839821	6.77495713846169	3.24339800667305	2.60092423106365	5.35916974209784	3.86794527519772	5.96298862982217	5.71392726384663	2.52528482817918	4.53525369009105	7.30101164140655	0.810481468538385	11.3680306176979	12.8227305802754	6.6698679060228	3.80103040384763	6.14713010942738	7.54053535556344	7.70661406035003	2.8158848477827	1.93561038352809	3.49481834688569	0.000788003999545706	8.86176476559539	5.52603950447305	1.01837130527331	0.746567227071549	4.97529281754154	11.6952722881448	4.1676286622637	1.6717944706585	1.06111513092598	3.07388649814645	72.75	1	2
146	4.7111639529856	5.39685150834436	7	1.35928471117351	1	3.27571924787831	3.44422817661869	2.60182726543183	5.78161627854977	4.96659404314383	6.38741210029268	3.49198629307525	2.32419625469595	4.01859617538952	5.95461312793431	1	7	5.86912328991389	1	2.51412941161008	6.51095586907412	5.03248036343338	3.89896935831948	9.79947202179003	-2.30284438505476	15.1033529421688	8.51335822566916	4.82486015649208	3.60717789484914	8.73699885752768	5.86480973253876	3.00902596026452	1.39309722816305	2.4519061251766	9.74877862530755	2.39336895646991	11.6284221861331	-1.63537860022747	-1.68840896663521	-2.19045488361659	9.10348913893879	-0.478594680593851	8.21957085431182	0.584014065046967	9.89191566582767	7.34814923077567	95.5	1	2
147	3.49292836264598	6.58357866148441	3.26483814183675	5.53666083105082	1.65151469581182	1.37469374189385	4.83502154772045	5.14081841194069	5.96480871370645	6.14109032359359	3.25007834332519	6.37693092207328	2.35670384288912	3.53408769263681	1.30581772609875	1	6.59207962437929	5.1118580794533	4.71947207734749	3.10264049219123	2.09459287661065	4.25076537251224	1.60066284158416	6.53463782220235	2.64874994991291	10.8608958359564	9.18889871725763	3.10687109039173	4.60383696146822	0.0718619333859868	1.23022632530613	4.60207845696771	-0.432995787982887	4.32937315753193	3.33766384352024	3.48278542501317	0.558799610770211	2.5794943812601	-1.10023789186551	4.85999863938776	11.9314049833171	4.24907709336104	4.39940490166839	3.85633004073241	7.98765458605251	0.315193675236211	80.25	1	2
148	6.55299390756737	5.60027595895916	4.33832600092867	2.03113786913216	1	3.72793873408822	5.09316421443515	5.01620744160006	3.29306446813666	7	6.38237473176007	2.41399560164375	5.93027674279864	1.41885590725685	5.59285965488403	3.6603582837701	1.00514709712606	2.87242928271105	2.57175485619231	1	5.00516127687616	2.59463226681208	4.25955129731079	9.45145470172517	-0.613976148539722	12.3161994614654	4.86952830295347	5.10973893699179	9.30939052571475	10.622356799402	-1.5014214500353	5.23640920738212	-0.78255112358752	2.76953219821282	6.63405502315171	1.79300502795473	3.72165846899536	9.40323161503255	3.97602860471675	5.97035969072557	4.4175108941343	8.77274445466209	-1.78499652777275	7.31042216834534	5.43665446248712	6.94723507670778	89	1	2
149	4.83715024428448	6.13847414287176	1.66914562103276	2.7536128875947	2.49733350521191	1.89438483965376	3.53314535604893	5.80708082403792	2.04076062391437	4.83294666817273	6.5468290742869	1	6.22990000954719	1.20854214232276	7	1.8210399473446	7	3.20292228978432	4.91175590217324	2.65246711536768	5.50261513968931	4.097772136736	6.18163183349631	6.88296065776021	-1.2582305894631	5.80035760738017	6.96364672825332	6.60802393821197	2.29775927297325	2.70528565812569	11.7298965650471	3.88162445433124	0.680511079850118	4.29353437685724	4.24767780341456	-0.230218720355581	1.5448411195146	4.05610946240462	5.08576537877597	3.20953688542837	6.61890143254789	1.24919122405208	-2.97811937697262	1.68272091969895	1.24854536031679	9.61377098775747	74.75	1	2
150	5.15720194063976	7	5.8877796814865	1	2.87930978401646	2.39249233205227	7	6.48381624410678	1.23835521971187	5.20899116458614	5.39197823289824	1	2.02227450095108	3.79752730195217	5.61358595337444	2.89717582875324	1	5.02514400057766	1.65345583569991	3.63274260197263	6.77048279600607	1.39353277606264	6.8692497731998	12.246006509993	-3.13538924690407	14.4612247656273	8.41575433884793	5.30161740157416	8.17942852565968	10.0040493464457	3.80718143802379	6.26641167122885	2.62948821090803	6.3181186730263	1.19422369341045	2.13405322291469	1.00331203184504	8.96697254872577	8.41245716329654	1.81830233789387	7.57411497405766	-1.14889334951857	10.3927654336967	-2.09186765768276	7.76572584454806	7.96622693804715	80.5	1	2
151	1	6.69566301279208	3.8661940466082	7	3.41723016544697	1	3.03452907843977	6.6147623073558	3.71096430225895	3.85043790487185	5.32499418070631	4.72980234340215	6.62487689597929	1.9270371792516	6.6684988034632	4.02863485235079	1	6.34220930185803	5.56772579739759	6.71808743180438	7	3.00049952695503	3.47560713697394	4.96848276879047	2.1633424192064	5.43526501489377	9.39586583624781	5.18049585065784	2.17256981748324	3.45659168871599	8.84633131125539	4.0112818104934	4.02150222216399	8.11975356485443	8.71864732244546	3.52474340479942	3.51518889692062	2.56687007942788	1.55579227172925	3.98955296656038	3.07623574042288	-0.11368714363133	2.11198890774076	6.27926098929283	5.57773968864121	2.85425208758451	88.25	1	2
152	6.52035094888671	5.29225815176611	2.02399109313091	1	1.77663585534792	4.17960361713554	5.31959888501464	5.09391009164239	5.43946975702994	2.63172928473033	7	1.11773576751722	3.61173397275814	2.52858066122211	2.11760057569835	4.63033312604271	5.61629822648376	3.69678985938874	6.75844303480859	2.57900926889506	3.68362875323304	2.48455710896337	3.05787354091916	6.22763656337201	-3.11531261471843	9.44589421976834	10.0930143844461	7.35764632685872	2.76951375540324	10.3251877437967	9.67753526303112	6.46513346535828	-0.0684435125597027	4.27383514635902	3.57044979941984	2.73180928593105	5.23186643618143	5.14241583560214	-0.373723492195971	4.63674416736741	4.30637126921311	5.72124552910908	2.56960651946055	2.55881932379454	0.540155481801797	1.56887711362275	74	1	2
153	4.70724810300685	5.88756882493985	1.63234195278085	1	3.99713616250341	4.1102524268658	3.88008600406135	4.67767985525893	4.35434725918807	1.24413535608158	6.31154942731597	3.03126355748275	5.78740235309482	2.19374178372539	6.27383270039853	2.4797127684651	1.92608936857119	6.92047737317799	1.48610493002116	4.52386737212861	5.37669156750658	3.3664895461428	5.17906707529228	0.599745228858259	4.28765039752723	-2.67684167567128	12.8292174427207	4.35528052894505	8.43254437703512	4.39826902886291	5.8634905979021	5.09140807464766	-0.395131824330023	7.06509220896578	0.639633650759032	3.71094984748761	0.788817534780019	4.86389130230614	2.99080991472508	3.16383745502899	7.82660390198923	-6.911324241834	-1.21411596222176	4.63498800422063	-0.0146921732483636	3.62814732417117	81.75	1	2
154	3.9328996393015	6.17838024302252	6.53940812791808	1.7295458466122	2.00648756329302	2.5620040121648	2.16648679715426	6.83993404145093	2.18144456858571	4.17543239337771	6.49789870230083	6.51689999682791	1.35606787251118	3.62791821371299	3.70611626767645	2.5853972601482	2.4282290870942	6.27629674244304	2.60495789879187	2.04229277868179	6.7024281979168	1.44996291397355	2.46998847607298	12.2818334634506	-0.644302528615899	14.1680776842345	8.38802711477638	3.21232483659148	2.18375302835506	-3.6604420605571	4.82468985265484	0.637236706704665	6.03581013618836	4.47913926993192	1.90447440944759	5.64355041221323	2.01651209910429	2.02984487914651	4.70201310610266	2.05040562626157	3.41453460776958	1.29507349264888	0.195054411841913	8.1228796519974	3.56491491477205	6.13334150433029	84.5	1	2
155	4.93874522294953	6.54513815890103	6.01318978909619	1.5979077732625	5.25594565878822	1	2.79249212508116	5.16456372887902	6.80663499038991	1	7	1.33398423918343	2.868191229841	3.22713727552216	5.90136008382311	2.1992968478013	6.88947975237478	6.04147476759352	2.2332036470432	3.31387928984753	6.39392278052543	6.2131569151859	2.87613424987081	8.30023930548667	-0.235311299571998	11.4447903131392	7.47927800452443	1.79233438973015	2.72176002932479	10.7039202272177	0.144839483374407	6.64338288642378	1.84412648253185	5.5979283796858	6.02806921833036	2.75017916519542	6.53847271112727	6.56921185456923	7.64433374900772	-3.43354404846074	12.1754179786842	9.00585777467256	3.73186482324303	6.8569967515205	9.55126256459807	3.36658107208042	95.25	1	2
156	6.4150624829025	2.9003473951504	1.32926387754865	6.22556462099084	4.18012192097241	4.60097702065531	4.88204115329712	4.77351051604775	3.52965127691761	1.63173313672611	2.97617242070736	3.69448351569694	2.98924457764397	5.90782961794507	4.35757249939863	3.21363333872177	2.75290287687681	5.48754222226019	7	4.7157538061097	6.48812005142858	5.97327159582117	6.08707798157651	2.70188001499027	0.0437145903091969	3.27923403203032	8.88820562530696	2.14405137600548	7.49612994505421	12.1207761848211	-1.05493028908446	7.2974049156226	5.56524094050652	-1.84658989946849	2.31971609016282	-1.43928464717172	3.83898471896374	3.88339000918137	-0.306242598034108	1.22822889645785	5.06698590465324	6.77312618092222	2.01772060300494	3.08108417031532	3.57242554595589	3.82748487899679	68	1	2
157	3.82565178405384	6.23020394585546	4.7496801782917	1	1	5.07629429092423	5.5234784512624	2.65595955826098	3.15049646200769	3.28078637306303	7	2.01450748667995	4.16067969079639	5.81254532151425	2.24498162302691	4.29674418383524	6.42641752344244	3.36121585707859	6.88079772940115	3.32265143104711	6.06294422212065	3.31677594526449	1	11.6935920048678	-2.82479220444403	15.3227240298205	7.15601357050391	4.19719700375641	3.74297344358031	6.98880644428783	1.79202743505727	2.48084035929097	6.56994110881495	14.018916241955	-4.0409114058744	6.9446078634032	8.87551014072605	6.87503746911213	3.08642206427212	2.37280169526548	1.61859733685036	2.9281306817551	2.03732228983191	7.09021473403842	7.04313524886933	11.49062610553	76.75	1	2
158	5.43054137527783	2.63764291665953	4.33674346254342	3.98416341947841	5.29876433966961	4.71363830008091	3.19083165489356	5.96837855136584	4.24634754205773	2.71280859898958	4.7826122323869	6.95047458281805	1.45168838289412	2.93259975157748	5.39824433847086	1.12739167446592	5.74506491299907	6.45429290667446	5.18661252404894	3.77592300489521	5.32997961980998	6.19720286371943	6.5994571701767	10.8728785253722	-1.7958902665957	13.4120361395302	9.83938969504203	5.59785206826991	1.44579414774097	-2.6018633649685	3.73442242162351	6.93840071048106	7.76268224161055	3.05361636778756	9.16105265477058	1.24799146555342	5.52389836838755	6.83668727541097	-0.0369758152966917	-0.297724908543091	7.10373879554289	9.39283200274196	3.52771583114874	8.36194059939397	8.80499198616064	8.56207191956474	89.5	1	2
159	3.92267122858582	6.51630850724152	3.21455511977208	5.16675290059712	1	1.70762974916477	5.29527362874309	5.53451938001187	6.29475174830065	7	2.12884830843521	6.29637566112892	5.82111989235184	2.39946923231973	4.60632132444048	1	4.39183723843737	3.24821279355582	6.83741242918411	2.9769363505086	4.4267911318061	1.81583585810876	1.82984428356658	7.10739779992012	1.66884668721358	12.2974771648079	8.52478885549645	3.64134580402328	3.57663786370412	7.91260975224321	0.771512303618635	9.18149987042943	0.187967336336994	3.22367234153534	8.92458133677343	4.07784368100064	3.20140621380563	3.98298030876138	-1.12951527622596	4.55639395872821	11.1397730569396	3.7006705093185	4.42033689078523	2.88736254223525	8.07808955262929	1.04476003417921	77.25	1	2
160	6.53113167443579	1.89134622828545	1.09080799009271	6.88640145222102	4.30114155227892	1.8810245101077	5.11956852262839	1.62707472461176	3.75932968739049	2.11537954678547	2.44059072972629	3.34892562567673	4.07825046373166	2.01431151831967	3.57247035371975	3.51026571550332	3.11804046858612	4.57590906195244	3.26397511052393	4.77462399302641	2.04247735423881	3.46802402787761	6.21457959775538	2.14092030271698	1.11706962396764	3.54418619516206	8.59497347055436	1.99294530679834	8.26237232296337	5.60278328203886	4.23608165089405	8.13390919538452	5.72506835433719	-1.85610008596626	2.56042493158476	-2.03016977276262	3.93083542188597	2.59927144412856	-0.337164573367414	0.822854648524334	3.62098986930388	9.91744988218877	4.88126358192124	5.48954202217573	3.15459968900257	7.64050718182053	63	1	2
161	1.83388899755078	4.8078446878218	3.43359839143743	7	3.31639464977552	3.33561112880782	6.96271169017992	2.64437909189375	6.98736618279412	1.99147810436471	6.93885085807682	4.84746448517008	6.24555491260467	4.48974622326937	2.53394327688725	6.0776319536393	1.63122922403107	6.95140288446216	1.32206536689765	2.10430546839788	1	5.18553248790352	5.89270900186881	5.54034473058518	3.69710647160592	4.55499548744739	9.67015044809104	4.9035828955843	1.20850541371924	8.10279840274626	5.95663669435186	8.20437001257756	0.896595488274494	10.6201802501529	0.728660730100421	3.72582169151632	-0.855285224151408	1.40966392153371	2.1096497262955	3.64643034712101	10.2261196842804	3.62401033300744	1.56413996594006	6.01374093652096	-0.0951592940593791	3.19745490982374	102.75	1	2
162	4.26070763732835	6.89303884762254	6.43280037683841	1.18161202757288	5.33487011076203	4.39025705254349	1.31941374534929	5.28936702583127	6.07618470620972	5.1745470958465	6.55984196874511	6.81444647490096	3.58816698897758	3.82623113951297	6.96272880687428	1.72124689023005	6.8142505748127	5.65797234547588	1.71259417935376	3.26038393758411	6.34019132908462	6.43577225428762	3.18190231220507	7.45530683909118	0.499722813738296	10.7437997947905	6.88451957978754	1.76578837502505	1.05133040052088	11.1428452412322	0.0434934079341806	7.10713541704539	1.41733547259214	6.19321620126281	6.32098559418661	5.80649835158371	6.71221771255589	3.61489933007648	-0.984955023019959	-2.52123758359227	11.9184097078926	0.828595677402286	1.76328630222663	1.49613237384512	-0.0631728091372752	4.6417931589882	89.5	1	2
163	6.95423881987373	3.9859142661249	6.57570866344219	3.75668994145664	5.02668077115017	3.57958272802477	5.79804206746694	5.98435585029918	5.0770696343231	3.16340210032544	5.65338237683379	4.75514300186909	5.83905542866028	7	5.20946615191305	5.06513122325431	6.11274432613266	6.90583393195145	1.02675390295454	3.14279282164945	6.79079597808515	4.8529192646483	4.83184652256924	7.5854987326861	5.97426439239284	5.07559783072008	7.1305622969126	11.2448242326541	9.00770956317779	7.47504938624827	-0.136002476892055	2.23087010372351	-3.34626551247099	1.83364136442496	3.03197671495027	-0.180755453197142	4.74571831662584	4.86158034755629	0.918126757117828	8.11216792550604	4.51805126242842	4.13260015155856	9.65832916406274	1.92168495200239	4.39351694350811	5.68691925721187	79.25	1	2
164	1.56535989415992	5.7131690909795	4.8593049108678	3.44697524959768	4.3205578035365	3.81632442975415	2.79937679196178	7	5.33346003331375	7	3.13403166994384	2.86371519883307	4.82615729650131	1	5.66421879273893	6.28808993815498	6.24276359320196	5.24279473877768	4.67192882496803	1	4.47641478581208	6.45812630486809	1	8.17472984097259	-0.49287174647355	13.1005782370159	8.47084753233855	3.20631764766662	2.21763408465923	7.83240100177477	10.1457799553724	2.57653223100331	0.499140870423326	5.78527063869219	6.82383502122797	2.85289385416899	1.18094184801886	9.26333312681869	1.12980113540328	1.92687091463645	9.46665091584225	3.45182600132197	1.63561533120199	0.0243689585863749	-1.69022503476335	2.01048130444504	80	1	2
165	4.84244097910795	3.50716549552149	4.80852191937345	1.41817072303706	5.43253194690562	5.57235330142137	4.50061621378616	6.95193200242176	3.10382192261198	5.22271095260108	5.70596817607412	3.44355921438907	4.92442859169417	2.74954173283999	5.16262038415748	1.0201126077039	6.80197721375338	6.95848596230171	6.1695336390767	3.40545337470852	5.19733548251349	3.57459797467615	4.39229264206812	10.567842141236	-1.87871932590007	14.5311341895442	9.14864936825317	3.19967918234849	5.32080491646394	2.91366530634851	4.61035988048267	7.44039038948561	5.81429488335822	3.99264040560531	-4.77996346088857	7.1020694276263	5.97167188790639	0.741610607413554	0.918038713584717	0.600275773943988	4.83026903498634	3.36905723674412	-0.121457550196046	2.69053029633022	0.614988807750829	3.64427882972534	88.75	1	2
166	4.88814320236777	6.60700880296366	7	1.0371483402308	1.64993214184353	2.74915084893421	1.58259960411056	2.31025064842659	5.42750143247278	3.03464694930573	6.43774358790678	3.55579918712528	5.74427192333158	5.28371687620861	5.05624124203915	6.35596177783903	3.28374327653289	3.70129443403049	2.28151191397961	2.83061094808186	6.36866917745696	1.79544779026867	4.55349052818697	10.4474846021166	-1.29545377210636	12.8582198295632	8.81824575465038	3.42482021122591	3.10134319098142	7.6196218011478	9.5401533591279	6.76021022083489	4.82695774674631	4.97290904311115	8.25971006013099	3.24413803863864	-1.92795841110487	0.621892940488766	-1.19959510718699	0.112440144213337	11.477229273212	2.7286566543229	8.09147671205001	0.980841542603239	2.80621003565699	1.00127090841368	68.5	1	2
167	7	5.61520756817952	1.46228849754279	2.98379160102879	1	1.73468043165473	3.9074703487096	2.66818636775139	3.91717762090946	4.44647191688547	6.35775650080186	6.58906086451085	2.6513074544815	5.07543263742248	4.56533510619612	1.45354555631403	7	4.79850428655199	7	1.64442955496572	4.33280090451239	2.56247188663603	3.6196897569759	9.20304065736626	0.459840416805984	11.2372074912595	8.62369327599338	5.43182618021578	7.39663254161796	5.56424194747711	10.8394553320625	5.92062115041791	-1.76298828518575	9.16563844413315	9.97514386382829	5.73764165876367	0.975556388017335	2.56260682266439	-2.00024340459697	-2.1381157866233	5.4625705022201	5.54061822999544	3.50590035106471	-1.06600673565088	0.277104403102429	3.48404928107493	73.25	1	2
168	5.53081975929072	5.5263441722942	3.84943082277167	1.2172973806924	1.69501798579473	4.64721873703267	1.76188366236124	6.21285165298189	1.01418149234107	3.18324658927208	3.72536612188252	5.07191758910193	2.22352844598587	1.16159861428362	5.22155659711899	4.99328657479206	1.88091163549614	5.51939598953622	4.88203462258109	2.21728380856118	2.3340889757693	4.19565272709638	3.72086913385109	5.63618955389284	-3.50414495797223	9.14102799756218	11.2944023377822	3.00089148138485	5.68643515895967	8.89146500629734	-0.802299798308326	5.49941236736387	1.59269450230458	12.0725327462974	5.7483422586196	2.76688977655131	2.82517075221091	2.8051282523684	0.564790937563723	1.14378409712241	9.86942441396247	7.07404829086943	2.79275050869508	8.38047103953546	2.5346149070027	3.1344393178964	74	1	2
169	1	4.03389483890686	1.29548769429448	3.36624895404363	1.85111300813537	3.44569204763169	1.14667811114608	3.55052312511427	1.90698987888821	5.23943120043326	4.58222954957582	3.81783903653148	5.1062859771822	2.80363538756229	4.76799387914338	6.00207835927043	1.71230274926001	7	2.52207293420664	5.26815053764305	1	2.23533398048419	2.83486780589809	7.95726105522799	1.34723514580192	12.2651639475268	5.18483825147818	2.62713156844197	3.48334386056014	6.70762028880105	9.68708228755126	5.37053310582108	1.00020354949307	2.45977709537996	4.47969726348391	7.00979726911117	5.98418731719975	1.18378966655099	5.55531064546889	8.08071166232281	9.01823671338067	7.40294910563594	10.5248839941539	-0.204468603721283	1.54666681594934	7.74771984852638	76.75	1	2
170	1.99267006962238	6.22173796907216	5.37564982334691	2.69261183330611	6.5231114881342	1.99466594665431	6.37024038108508	5.79090985811716	4.03368062707543	3.16913090317916	2.10716247756175	2.34821827599689	5.84833132555231	2.65907483448622	5.41424521884361	4.03965482342021	7	7	2.94415904978125	4.8314824347414	1.24310345451491	7	4.93675410621752	5.62910948377386	1.31994399037601	11.132094653231	10.433261995575	3.96468430943107	8.55612828656407	13.2521822401768	2.74131590776354	8.36031779268648	1.17354401595872	3.69696801445075	3.73160431416975	7.80518094265892	9.0758561843801	4.81799680989244	1.39790558319427	0.398724207637368	2.68924943457917	4.65022218742775	1.8048743669384	2.16437999301944	4.28347425500788	-1.98247228457186	71.5	1	2
171	5.2179733610003	6.64575476293274	2.0233274472883	1	2.38593915215596	3.98773071171827	2.52238053107109	4.68918278341931	2.53398628534709	6.05499356641073	5.54279379003638	4.6282645443562	4.53666630964254	4.18688945797788	7	2.98313385695842	3.12061050481627	6.89470250340864	1.41263969081976	7	5.81149914365838	7	4.2217974314616	1.16914981478943	0.353290612567332	8.77002958444029	9.45717688851066	5.24882116034015	13.9180943355756	-2.13087353092521	8.66163196833544	2.56386574107652	1.01042424983712	7.12733920541749	4.40323450831957	6.45075415500116	-2.12877773576278	0.899105159903226	0.485032836234811	0.20135610871253	12.5506118899921	-0.665113587361462	1.49048612839114	3.70969494291919	9.12798947927685	3.38150300008523	87.25	1	2
172	5.52941822339906	2.47442054616337	5.93641564248845	1.95376425571945	6.00954407268734	7	2.20487609272281	6.34100382870081	5.32417062340409	1	6.20865673084067	5.86939486408279	7	1.53200341402448	7	1.15115700577962	1.54041019175895	2.61888490398077	5.39529701551129	1.09254332866648	2.55765399748409	3.41577844940959	1.93921696206877	3.37276086506138	3.99525581027594	3.60864074602756	12.8900008940924	6.71630370796872	10.7317568531439	5.10623607398112	10.1377851975529	7.62222886324263	2.44257627281221	9.15875925876759	5.15936794241294	-0.473851634700723	3.41065303991432	2.25083285770352	0.700083346784445	-0.832713756465017	3.46560621315394	4.44989951208946	6.35757549874876	7.13367466077807	9.18330609092025	0.347982924800677	80	1	2
173	5.27863757966471	3.32789617668025	5.93512540100485	2.95695249696285	7	2.29377488045661	4.27506249275548	6.45013485810947	5.00716563140847	6.59113310468959	3.97546309608708	3.90045641624938	6.25710443454334	6.48447047688607	6.53562158539651	1	1	4.41871494540997	5.01129935319156	4.95560351715581	1.54067563909365	6.58632953085119	2.4632508083577	2.98635886795514	3.70717270426973	3.0412859672321	13.4768553595424	5.44090742844851	11.7779992914908	4.90735186315087	9.82919262773612	5.95705380528652	3.25153495593457	8.34227584555776	8.71474821857903	-0.308441832498636	3.0213296948324	5.60218343586071	1.37851823536556	-0.3462089815069	3.16454753048131	5.35469463485402	4.99596907411217	1.88793671467161	9.28358374916889	4.27095886390814	70.75	1	2
174	5.45524608102651	6.47877304593422	1.70786899252981	1	3.069417204896	4.57037401769167	3.93021428266749	5.7159841712404	2.68099386274467	6.48476589823061	3.82343855088812	5.54454079959176	6.31674998349076	6.1160152658451	6.62292657007473	3.44422792075901	3.48584764762719	5.90196253715545	2.7146571997047	5.96832663669672	2.46213951932779	5.74590193461151	6.98911233900923	2.81579632179584	1.09111278488932	9.10987883905778	11.6953305293262	5.947997065086	13.5825956816979	1.08778828688549	9.90669133857681	4.81541892393325	13.4105351626151	6.94131105157852	5.11816765545665	6.68911038934285	1.30590735085796	1.34597856712953	7.11943061341775	-0.036836877151543	2.89543899146352	-1.00139474259885	3.15635877481606	-0.128158409121184	10.498072975652	2.74223314055798	87.5	1	2
175	6.64781132363609	6.92725099340618	5.77379317670439	3.85224826676069	3.47359155221358	5.27345217040474	2.78703295633563	2.71907836886052	6.54323802547136	6.26190174248369	6.23743610709311	4.49732823457947	3.90717901326863	2.84174993817338	3.94504349624634	3.77912034718128	7	4.11588603394586	5.34072018654308	2.31823562698819	7	2.48869195345258	5.92418568518572	4.63956257067018	-0.208465761735126	5.35574389155911	5.18899764478628	12.1845280175187	3.74178308231023	-2.89001091083592	4.90646606524476	5.55291364015783	1.72144050658638	6.0668392335355	2.98024133679684	0.0128700611955493	5.24223598319851	2.22716830745565	5.06202292382545	2.19428573405098	-0.0674056514063861	1.23579627938299	-0.00970530499021338	5.0392663406879	6.75263758688378	9.50165181890953	93.25	1	2
176	5.39317221912644	5.28078337464019	2.17016770911978	1.64362444534164	2.0454758930612	1.6612579169372	3.1972418688232	3.95931351095478	4.42457014564535	1.40481383386719	5.88829628168127	5.25526275802024	5.0413731409383	3.93519324170023	6.26865546582324	2.82701311012033	2.55927884642873	6.4812048505165	1	1	2.79975683886963	3.80207041992021	5.00801541419019	1.34663511137641	0.535538141621223	9.61812270782419	9.71864111696917	4.81542592096579	4.00346558415564	0.76648778751714	8.91843171108041	2.55048782692752	6.34472444883921	6.34550255919785	3.54434026809105	0.203636115511804	-1.18401306765163	-0.213842530411074	1.3714645672427	-0.184811332735499	12.1653101397002	5.04845625697834	2.52806105582921	2.12193526708695	2.70602641818104	7.22340048054748	83	1	2
177	3.28275244131427	7	7	1.98469579149204	1.26738648643043	1.34357421466759	6.59944246090987	7	1.19757872548348	2.77784400851347	4.95383247857863	1.80926116804662	3.93121184788194	6.76368753938267	1.92923164457819	5.9539858436347	3.88351926476613	6.79900959567266	3.63935396620446	5.69575648880832	1.50945136983459	4.86876179646907	2.11916603731625	8.85231808885337	0.0558881596218041	12.5945756522669	8.87964704355718	0.78551077483509	5.18818627115431	7.04246683863826	8.62403163078477	3.22853312496967	-0.0431234964301172	3.36866791084395	5.65355427896288	7.83022919440059	2.21787467989302	-0.951224358985222	3.99603296301976	0.0627824978764836	3.91472549422727	-5.49816513223991	-1.1192327420999	1.46002928968004	0.984064990389366	9.10253094203527	76.75	1	2
178	4.03247527144522	5.43895779385756	1.45456529960713	1.56272821279683	1.63552442085699	6.57903041185327	1.94766643872558	2.01911233099028	7	5.78333931713396	6.94060078267423	1.83542410110753	5.79753176433684	1.01017218496535	7	1.36355270160533	4.92551228146854	5.20011806571261	5.11442968092289	3.0691441626468	1.54355121405443	5.72018725631792	1.08338861433563	2.72629532493459	0.567316825759797	7.42979203093678	8.67787593417994	4.46887213008954	7.92270896911207	1.80741378751197	7.16426549738744	4.0816337224903	0.45896058500374	2.38005987407212	2.87980850915993	8.4352212010699	6.70783786617846	6.53365959098371	2.26735588243549	2.33887095589493	3.41598293645259	1.19646791434469	7.54871867964562	-1.96271283580628	6.26013540171148	9.47444178739459	94.5	1	2
179	3.54864995159163	4.853189294434	6.30356235905562	2.24507935262017	2.5139782689788	1.65707540924045	5.54087033831354	5.47360838962139	2.08972199038128	1.01462825556635	5.84072220615565	6.24766843530579	1.61280641241316	3.91750129339619	4.98443097244227	1.68256456966086	2.97948867347204	1.7659290015845	2.60429455018749	1	5.79423221526466	1.98710182706306	4.982867724016	12.7434781813341	-1.44742077255294	14.2046582362382	8.15939731718922	2.46076364188814	2.94961506474163	10.948906206822	7.75881240298918	0.866921476445552	6.89103362267717	4.40750014970051	-2.71476910009511	3.67283883563822	9.93389654843173	1.79653154797102	1.33430237660609	0.508824084864396	4.91618194539802	2.1087538194074	0.922306464276868	7.35340649626957	2.55502452587517	6.68937289255843	82.25	1	2
180	3.63461021651863	6.95969913021613	2.6239773222739	1.06730578563389	1.12953538992645	2.72841856513146	2.39766571102623	1.63476988628458	2.24550749513464	3.82622361026856	6.45788267091549	3.15563448872368	2.019221557849	2.08954814797637	7	2.5120842845295	6.45333439796583	6.96035383783475	5.67692085692899	3.16442409624108	1.91495459531448	4.57257592070234	3.6804576175458	3.25614978288257	1.31765894871039	6.28763200744111	8.20859236797532	5.11997546581385	9.22787947505852	0.872251216554684	3.54477011926038	2.53602956785924	11.1728189197165	0.43759933307102	10.4558519496621	-1.4525688427484	5.42801119007366	0.851357678141011	0.261626614188135	1.53448541224844	12.9716970941778	0.507886915565937	8.11807940622072	0.798726745098659	8.94325332916992	-0.525340059429057	84	1	2
181	7	6.78721121794329	4.2823370518146	1	3.50839177723483	6.74996646616667	3.42932405991828	2.33408483994099	2.29772367897509	2.99683374546473	6.28059462887136	1.6631080767993	7	4.35719634147308	4.30566414340545	1.01192819221279	6.08304513167547	4.72765079206867	1.66714898743705	2.69875899893473	6.40011661922159	2.49716317458159	1	10.601208233212	-0.521364688619263	12.1508964621107	9.89815532650887	3.24303988145356	-0.162231756591052	10.0586764919385	1.54205451633357	5.02475325477574	4.73492316949377	2.22576758854511	8.1280863644537	8.3434680751504	7.90423963359824	2.71835775287767	1.58125344707873	1.55713702202118	11.0510603433126	-0.487852992776554	5.56744252719657	-0.668509480396311	0.875341190409713	2.20442762727311	62.75	1	2
182	7	4.1427787500257	7	4.78346454040264	5.78697069000299	3.43534697420159	6.33009046308709	3.00188886510089	4.43471896574555	1.71165105137439	5.96828585129547	7	7	6.89979054800073	4.75861037614831	6.21771169509919	5.90667452796689	6.42064471998936	1.50301469254456	2.42589803977845	6.35928530601803	6.59648883094073	5.97914318248239	7.59793764185169	4.66879251733951	4.12617193578507	7.61778515113371	11.8340801474401	1.44044367814792	6.10863108655382	0.783407634659413	2.35800700861491	-4.93554441881153	2.08582383276375	8.95823308255106	-0.122387173255357	8.79721320058295	3.41863385288499	4.20510395220795	8.83144333180864	3.79012768167986	4.16685929424757	9.84241718377726	2.6526049548663	5.29835419717684	9.2241223391257	83.5	1	2
[truncated: 5 more columns]
