# Supplementary material for: How Are Mate Preferences Linked with Actual Mate Selection? Tests of Mate Preference Integration Algorithms Using Computer Simulations and Actual Mating Couples
Source: PLoS One. 2016 Jun 8;11(6):e0156078. doi: 10.1371/journal.pone.0156078 (PMC4898694; doi:10.1371/journal.pone.0156078)
Supplement: S1 Data — Newlywed couple and agent-based model data analyzed in Study 2. (ZIP) [file pone.0156078.s001.zip › S9/Aspiration Model Data/Aspiration Couple Population 01162016 011632.csv]

	trait1	trait2	trait3	trait4	trait5	trait6	trait7	trait8	trait9	trait10	trait11	trait12	trait13	trait14	trait15	trait16	trait17	trait18	trait19	trait20	trait21	trait22	trait23	preference1	preference2	preference3	preference4	preference5	preference6	preference7	preference8	preference9	preference10	preference11	preference12	preference13	preference14	preference15	preference16	preference17	preference18	preference19	preference20	preference21	preference22	preference23	fitpoints	sex	algorithm
1	5.4789120856426	2.67111115744129	5.81349345588312	5.80692124303291	5.51755204519577	3.42611554147771	5.55263470451366	5.53180416585806	1	2.4919491792297	6.20524763257454	2.11445905876864	2.32910264391022	4.13311786641419	1.53079582952443	6.26489641621541	6.26654484343456	2.7256973377095	3.45048413510162	1.31607268035434	1.77434613339332	7	6.69157092323765	4.0702761474478	6.87717703042814	-2.42164655251217	7.87085850784534	2.99218068341608	8.42649083046788	6.77187205336946	3.73933964119458	6.5042252873028	8.12663879187369	1.99378992780121	6.11438860465333	4.52126481428946	0.247130153986442	1.4300173475676	-1.42423459520366	0.943657009816617	7.81320568666249	9.72956530021923	1.6775129213326	9.07899433513113	2.81718286368599	3.9448283724208	92	0	2
2	2.30706846800093	6.31988362986571	5.18142271439844	6.39931496895347	4.42925905047745	3.48028973276562	2.57375015094092	4.04536801424101	1.90553090029537	6.64797112762164	2.4100333847044	5.59749223370864	2.57501524192903	4.26450678244311	3.15232593558038	1	7	5.5060010753109	3.34153454759357	1.89418551445419	2.29549981572962	6.83875054441784	1	2.12992664946776	7.99671204192386	-0.764788197174949	7.75663656875064	2.88811629785472	1.69189275119215	0.250212740077287	8.88968667919808	3.04345280471915	1.41312236757916	7.29166493644697	6.7782510536697	9.05205210152897	-3.25733193192439	5.860837116081	9.31716307240134	3.26595100735977	3.34510733481951	3.45597881071059	12.4636576842087	12.1555704838192	5.08317810062159	4.9070266400375	93.75	0	2
3	5.5618211150598	4.05371279649001	5.34852319792114	2.28739324928665	3.61939088187898	6.04090571577559	4.89293705285407	1	2.49707175569335	5.02571145988321	5.86548921226816	1.26817003337728	2.83881285029951	1	1.6027004281261	5.88783754382526	5.99256702528011	2.71802800716588	4.95303034268178	1.685222109801	2.06531720555538	5.23336625834041	5.16925769756729	1.85923659314048	7.31478682236562	-7.04278791549817	6.80095050128831	7.06674294235273	11.8178843078359	9.44141192976835	7.80179243899458	2.44858039038767	4.19196291692095	-2.55788898475359	1.50838217702758	6.88004798014999	0.616995522647504	-5.71846842444092	-5.46603011373595	-1.83782669541209	2.19779165140272	9.411077008741	8.8383139828891	6.72797329798923	6.71758854465486	3.57713485388974	106.5	0	2
4	3.39881694972577	5.71196407878216	7	2.69982188788518	3.82987218293147	7	3.63381456596587	3.61822938239733	4.2436188306945	5.53489591632197	6.61508396301809	2.46311933580303	4.91161822681514	6.37766754960594	6.55823003947276	5.64992500038929	6.69613015246007	1.83102664480247	5.46330946869593	4.46335711339342	3.66756582953468	4.77921369325058	4.30202906833516	0.368211176130668	4.85240817751632	-7.20502472817887	3.78159254870156	5.37055180571236	2.66256909127404	2.34474589502993	8.89125556034704	-0.4827099767326	7.947279628013	4.45069859763872	3.90807703399713	6.74586945037918	1.47638781501729	1.30735359225077	0.986055282988456	3.33186186594379	5.52957537161056	1.37991858856388	10.4780794162296	8.83653600621523	6.50862421747796	-0.279533303174318	92.25	0	2
5	4.70035752919208	3.8898863896323	1.93660159889184	5.59342617897593	6.4222096158265	6.67376284068684	5.19975600813854	1.18816200734767	1	4.09981467221066	3.50766329104523	6.72898032210966	2.56728278788418	2.7844606025145	5.52881567367515	2.50866344787448	4.42150770367281	6.55317947204266	5.19453775362528	2.06867308518346	2.82986424708259	6.45810642722597	3.62166170062961	0.422508529637404	0.297302511770315	-0.604702840230102	9.33670103336885	9.1393194530844	0.158257065012024	4.20667496069049	2.24808947834887	-0.938675709644941	6.08936510687022	3.57238158536607	0.102081455182614	3.28336358366527	4.71052695757578	0.746283750987261	3.81964063672789	3.52325929768122	5.62298244946792	-1.99681339235341	9.68341635713388	12.3726335971938	1.06872723218216	5.19848093667456	86	0	2
6	1.21231938676932	5.02701444517681	6.74094636815814	1.0713864373769	5.69789635149879	5.46596728104022	6.73519794101494	1.21781120199214	3.91055657881747	5.86788485853279	2.67335333263265	2.13486091621582	2.11123545900436	1.85721699760604	4.20502284541006	5.31156007610065	5.43018341485514	6.45845910985915	1.98824958985083	1.30798513428192	3.03422508677714	4.43016215172164	5.34759946525279	0.0961286904667992	8.53869390800299	-10.6527413141877	2.81223012886473	3.91171318579925	8.12333434038165	1.29528813897745	4.86367808857659	-0.699937511495634	10.1452388671772	3.53140422005182	5.3891269060924	9.19243657896443	-2.70195889691122	5.46246216151386	4.91764945096374	8.4098978295451	4.97541223086809	-2.19278920507394	10.231667722014	12.3411354118255	6.0202078008028	9.09508014450333	107.75	0	2
7	1.47474919206197	4.11259445618625	6.23011791228604	1	2.5149901362344	3.30011869961141	3.79038474994561	5.62752144563635	4.03333540147632	4.58388899441787	4.18371305894739	7	5.18992462857647	5.89004013579487	6.9248231600483	1	4.32623176153393	2.02551121662352	4.95947167004633	1.35018631588667	6.94163778472381	4.55833995099166	6.61360531122244	-2.18084112226213	5.27282190976885	-6.80515307016222	2.65122250579913	4.20803771166288	1.25910039052408	4.11957413599826	4.49592764704309	0.0192563872533187	3.25153631072089	-2.7116896636961	3.67162989106179	5.60761983802741	1.03635018220352	7.31509191898373	-1.68656042591424	-0.795685615452708	0.00243832228909824	-3.49444636387506	0.387229156681012	-0.982500889539337	4.65215637413849	0.999586449025611	95.5	0	2
8	3.1386189576285	3.52657737641904	6.85264133723167	2.41029839663518	3.16447054067763	7	6.60494806694502	5.40206490761556	1.8093995844743	5.08335542733125	4.12327394056681	1.52964468574357	3.97944130393806	3.04160797111359	2.32238506302996	2.81492570260406	4.21957845017264	2.16297869798828	6.71323330933932	1	7	7	2.38145240172791	0.70609833202657	7.2676403008082	-7.04512686573144	7.46554230175582	4.99860014171281	3.19244352425113	7.47917791070856	5.49697028895938	0.61967613867483	7.08435680290372	-4.03279994489463	1.43686333788058	2.3284528984185	1.89040375055105	2.96592950459014	-2.39553255586205	1.21337951896477	0.647070111913003	12.9716387691882	9.42670444939475	4.65564892124434	4.5461361108862	2.71963249166191	90.25	0	2
9	1.32027482402313	1.50887147542494	5.4737469266287	4.324389325553	3.43565276437954	3.20022856177546	3.90877995000266	4.04841747786451	2.32996913172893	2.15026996021136	1.87333996881135	6.42927814328028	1.90153003515974	2.28846213973029	6.32860942792175	3.70293191052344	5.32036800922317	6.147697966469	4.00887821031292	2.89951749263087	3.98907486419267	2.8315463665672	1.45541387840364	1.21525371742051	6.19217639055527	-6.87447366160052	8.77285496367701	2.88392882445811	0.0796763071140746	1.63046623405984	9.99493544770366	8.21060581638044	5.79310868496593	-0.246629145253063	5.42474895010621	8.35651225878525	-1.35552551298942	4.3194060190426	6.45115152527212	2.3622887298898	6.82339880512417	10.3605888526586	14.823360153467	7.07171611622802	0.194103111014834	-1.018885418312	97	0	2
10	2.42108165304561	2.35981631696555	4.77166584552782	6.53627547859246	6.66518612540134	6.49471902194351	4.35479998918231	4.1146546560803	7	7	1.57344032456845	5.77342173680984	1.60541062647482	3.96671549934754	6.03499253940607	3.01486411911751	4.59534646328489	2.56823015306387	4.04156212688674	2.37760898700633	1.82257256539744	7	5.90431053718043	-1.13561753429917	2.88485994354154	-7.36931513345147	6.50831836187895	8.81176498957624	-0.107315621705909	3.19204483686909	5.93381796891655	8.33708350161355	9.9409139391123	7.57659247171185	1.73081541563141	3.77270414476079	5.56839704069233	-0.319457040557117	6.12197977573643	5.79460032040709	4.96438817956537	10.7701654683241	-1.54657038815333	6.81336719608451	2.95910991878689	2.37076074450857	93.75	0	2
11	3.03597564935981	5.31883930677543	6.58590289631551	1.17564339395402	1.49041664843776	2.43308883077122	5.72152568915542	2.83279744057954	2.56680099361889	5.44452687277614	3.91638646290982	4.58732215674999	5.32527791651545	3.6774517885906	6.91148448440875	1.03948603625452	4.22043357382667	2.96381892511526	6.57042819641014	2.85949036215733	3.90950610989074	3.8816145333257	6.12263080909651	-1.52106186703995	4.24932138335944	-5.83066513048067	3.69919862251739	4.37235343056335	1.05716276734303	3.95803411180108	3.64428069856647	0.116116261149169	2.8915799757913	2.24577731052561	1.85933957027933	4.93293952584165	1.16294223247555	-0.0319953891048299	10.2507196943119	6.46727773469265	1.07489903186549	-1.75911004588207	10.2739253409216	-1.55030387019422	3.74187527339583	1.32265394656888	77.5	0	2
12	2.91962909522643	1.5316997645817	4.72924655598844	5.02026270216624	5.79995840812479	5.74662059893364	3.1835494807645	4.41485468513782	1.84679150008917	3.87156400949805	5.93721970247277	6.16206078322029	2.01645183499825	6.16979908850611	6.86685464574086	4.2470895909244	2.57502934220743	5.9584537875808	2.16679361935654	1.71433814893996	6.23388611790306	4.38867181152398	3.91709922329755	0.170419794480373	3.45749946268563	-5.93297752320599	5.36290049642701	8.64295935781566	3.66250913251843	4.06069110633044	6.12973274682313	7.55599896410102	7.06844129020655	3.30219034632286	2.036614119036	10.6835679583437	-3.95835427195856	1.33791461186295	-2.21007982334548	3.99379150808772	1.74355740822855	0.973961063949422	11.6916477977221	8.50727059727887	-2.28567962868292	0.0608523461390431	79.25	0	2
13	2.9434842548117	4.79435915089754	5.96997501059493	3.30705741309357	4.11703651834123	3.18777608523916	6.46899777803999	2.68379709142286	7	5.1965049603446	7	7	7	5.86842301002558	3.85330822626084	1	1	5.00839868606199	4.36310214848082	1	6.19988821498596	6.42147509180413	6.68803082241336	-0.2931816361922	6.49960079088835	-8.58717400150106	5.75171461624138	3.44142838754712	3.16014753436303	-2.72298136701462	4.28626207263228	2.96894545379803	0.78214197784497	4.05785746359403	0.818747969872075	7.36163899476533	-3.25898220456562	4.95908870286232	-0.672722332019144	1.22924142161783	4.76345664245311	7.44002819305576	13.56088848468	9.55253610230639	-2.07157539475204	7.5939002007382	109	0	2
14	1.5845808839245	4.59288090539231	5.13883041483874	3.72150945155854	5.59429714045827	5.09672397242322	1	1.65512026614976	4.66521136312568	1.02925615425347	1.49628900177674	2.43767167154971	1	4.69066792900708	3.57312578273748	1	7	2.3358910630201	1.4591959957065	4.78819869318234	1.50946953998876	4.81579011004276	1.58685684200999	4.47492067515767	5.63064565351894	-5.50378373454052	5.37935595239473	5.22682092386545	2.35350445699279	0.722454265378325	2.23113814084914	1.33059388471124	10.3286224874974	-1.99350305526764	1.13551511415355	3.53358816011487	2.33788284047005	-1.73700219672333	-0.376717648305146	5.10946974578126	1.28559148477955	10.1795391876663	10.7866082031753	6.79916312496959	-0.445235225116579	3.37110070243154	92.75	0	2
15	2.37818662005267	4.22720155507499	6.7927451835382	1.26569035892049	4.6967532103824	6.27184195083798	7	2.36338430686134	5.71264867471138	6.56499810292763	6.67628204632492	6.50032661371141	4.7653878075231	1	4.50634664264634	3.61283006322634	3.67337831441714	6.83238693596508	4.56326827699877	6.99696343174395	5.63152209193629	6.7308504714539	1.35531353167723	0.13538122751046	7.09387268087953	-8.2230805951518	3.58690802305692	3.36495045588739	1.31355794970017	6.44442366039582	4.25484565563946	0.952972788110707	3.49413618918367	4.23937264252102	1.78303128960629	4.83629907660727	-1.46401450250143	-0.719973888216681	4.82403844218885	4.52293882234758	3.96642123913824	8.33760698558978	10.3673747321018	5.49918987813459	3.47968201794007	2.46708727735692	108.5	0	2
16	1.86843605835773	2.16321465452856	6.07231568218295	1.25815730234041	5.07706159801996	6.48162041495237	4.99231639775746	6.96240452876819	1	4.65882178314559	7	1	2.38670652731111	1	4.21511693668487	4.96801926390445	5.18883502298836	2.1220913377939	5.45675877292768	1	2.33542493186435	3.44960291103857	7	-0.586726782492719	9.69492664201958	-9.15005384836103	4.83596122997256	3.59799402219535	1.97213582886811	3.63619437428559	6.75509924035156	-2.88696047964436	9.18703768728612	-1.71661805294176	-0.469804797524074	10.6183596533994	0.419780623840393	7.80928914206558	1.65920502625162	3.42225726624407	3.35929790437472	12.8202657607529	4.38164863959155	6.99001749604362	-2.14904972312852	3.63774967691393	108.25	0	2
17	2.82561576597114	5.74369440053527	7	2.3399554105396	4.68029707715247	6.81420064801341	5.00176751305665	4.70827718173972	3.69579725746087	7	6.13501641356627	2.71298331442238	3.53752976861463	6.48805725935834	7	1.79984670653853	6.20007888955879	1.47152045187399	6.53317797131506	4.39347094973717	4.78088292567548	5.14094383117447	4.69885120620274	0.0164397047341311	4.43964628813107	-5.21084936198728	5.45344866972011	4.93308644373754	3.87585731927691	5.82563583058753	7.34891806616343	-1.03708057362299	9.04160905168864	1.23856701747646	3.51382266220615	6.77701907603768	0.703813876922882	2.29778494044046	-2.8735092698579	1.19894745309521	2.14610616720705	1.74336412545766	-0.110116384392307	0.978414292166259	2.20446311299706	1.30164361960564	92	0	2
18	4.46454258135481	3.76037821179774	1.9069701992539	4.91414905181118	6.55997071272579	5.09591939725165	5.58429055504465	3.92857689745789	1	5.28347752813417	3.85594932834125	7	2.2505138934859	1	5.7834529899454	1.91368577728901	4.19918300144058	7	4.77985294646436	1.37091077480676	2.42047187675843	6.09476877708689	5.63150804678173	-1.37166251157345	-0.0304853393958531	-0.499912706213441	9.24210651913176	10.0072784221311	-0.536526204311539	3.78792092047774	6.23782734136228	-0.505009508063214	7.8016367677408	3.83144122218888	0.087585818765278	3.34439207568776	2.49336947996176	1.54162147132558	3.59648902629566	-0.507253398041053	4.27552741640622	9.10267449867246	9.65856489554402	14.4593462966947	0.797699493948054	5.41110916374956	110.75	0	2
19	1.84015775249203	1.06584969383889	5.76388833071193	5.40700452298125	4.71339334333145	2.47132047016837	6.29305544302054	5.4373195614747	1.96533137968245	2.10880646782098	7	6.93259735744895	3.12258329547576	3.3691614635196	3.3694914220598	4.43576938200509	6.31003106813276	5.84170241047775	2.06578305230375	1.11598180726922	3.15513467064531	2.4460036698076	1.29010980090144	2.45493024463877	6.83836147333124	-6.67294051768687	8.32462779002975	2.36945645061602	0.0196638524813563	6.17490956118063	10.5019919228872	7.99048031873919	2.65530291667976	-0.603991462023689	4.91025538954987	8.15414600676117	-0.99506169830921	5.94221414406808	-1.42105707351451	0.802661041674013	7.20212868057961	11.023695211764	12.3491222634642	8.99823038471734	3.37959515078075	-1.51280044310477	92.5	0	2
20	4.59991829203954	1.61971147492828	5.46861638244383	3.44482396481965	4.86826253840699	4.08279617761868	6.13796153988236	2.4512846449507	1	6.13490294507746	3.03005100279475	4.3214967806886	2.78757280268092	6.12530629543752	3.97417702016235	3.64164745549618	2.59680101746638	5.89023204572654	3.46233662269163	1	1.43172853511829	3.98948530891484	3.49283344640816	-2.18137697434654	7.11670747197001	-1.15661537537841	6.67991926745674	2.76727247669646	1.95748185262152	11.1556395484204	4.62648626407373	2.5408613612292	2.39686167370358	2.34342511725103	8.65479439841148	5.14196649991317	2.35570559891765	1.28996302359711	5.98589392733904	3.17757595002839	2.10195737194432	4.15867797861868	6.00210210237679	9.23467588039039	-0.260305372063008	3.01833837923021	85.25	0	2
21	2.62430463717001	6.19728875028943	5.41293610181497	5.34601605111397	5.56819530256699	5.56488163504207	1.43561716150133	2.71398585406501	3.80740218156308	7	1.53022315376191	1.71739368375577	1	4.83338948318629	5.510922017938	2.49033651357381	7	6.48643513198279	1.22151465670818	4.73512820952108	5.50284534192018	6.90886693766387	4.16561345684242	4.65916133277224	5.32703760379592	-5.89781926825864	4.92980404490227	6.8056723509495	1.98976132298186	8.3442232800741	7.12651587396727	6.66891154759024	2.13780788998002	4.02469305400721	3.55664615493167	2.4667187929227	3.49199244731217	2.28332598912138	-1.07283415634535	4.32182079590805	1.64062338585602	10.0930388172381	2.98020982097448	10.7398538325056	0.620533868486002	5.64072359563136	72	0	2
22	4.12907368065484	5.3126828393669	5.06077197933004	5.71956254502275	3.28825083111777	6.20908057621652	5.01887746600986	6.28196602460246	7	4.46048817799912	1.09312738192205	3.20847130600342	2.38599139001295	3.92798633917155	1.50639321118032	1.5061988823366	4.51369662760626	3.31832332819138	3.91901496259843	3.74329926590545	3.32305761876792	1.27762892147762	1.20040386331392	0.561894449288869	4.4288242843914	-1.291107761146	8.04765893208624	1.82395379510962	7.03373500854227	0.878654251912391	8.88971798070232	2.82782556027086	8.94952225778409	-1.19289070028877	0.0866276466622129	3.27966631818391	-5.65088200924147	-2.78864361344298	-2.04680637778177	3.376432682149	3.40740939510768	2.1540327350088	11.7952259481834	-0.986909721424982	1.44978536514711	1.48151840230049	88.75	0	2
23	1.70511983877479	4.29800121194182	5.77391690559881	2.93621503483976	4.35033938470431	3.79651050555133	1.12901243038478	3.04397660502355	6.48402851173696	4.82890146321998	6.35704168023362	2.0234229227687	6.18418799444796	2.29279558517596	1	1	5.69679418710983	4.01622418845125	5.01093855045531	1.25180993531009	1	5.76001679251239	2.76148147859885	-0.040610291118671	6.86113397349513	-8.71820704176528	4.71380846903934	3.96314968778017	0.868469274003045	-3.41196740389295	7.92268112205497	2.5870345402893	5.6737146231893	3.27529673771811	7.69824021245874	7.63520544090192	4.37167290960808	-3.05911132256165	5.62474193148663	0.804185992194421	4.78511251209253	9.37252396031714	10.0643341495707	9.7136887508954	-1.8687748668577	6.19026374862686	96.5	0	2
24	3.72052693188301	5.8872775050992	2.3085599802782	5.14703814930643	4.41578745409122	4.56253994973196	6.55366111883373	6.37326435498192	4.86114881709777	4.11048922955326	2.7855744014163	6.94922194230966	1	1.94756362511038	5.81991341835351	2.54097458448605	5.08495816738413	3.37355505429235	5.29558456627974	2.9583553509187	4.02383764103786	6.38791399898183	6.29807152439822	0.530615808619985	3.54772786883351	-0.449161052389185	7.83191911783484	3.70305385455239	1.6155011528664	12.9296184144504	5.98121437124335	0.0845996004818384	8.73820146519812	1.42202494916678	5.03600948481907	4.15279000370922	0.0879934943577256	3.11522817058836	0.619293340429103	6.63641111514909	1.08742424072441	0.752353266611523	9.61605605380927	3.72506139748173	4.13357332734011	1.92727804487716	87.25	0	2
25	4.03758338582336	1.2852526269619	5.83028843719375	4.17021213426754	5.59363203369565	2.1399059824728	6.76672281818457	2.71641301891721	6.69585177648173	3.36745155855516	1.17655212613033	3.58880333295055	4.46932107744558	5.03168564976787	2.18379895844524	2.18310785336807	7	2.87886962994032	6.12863335363329	4.16704750400613	7	1	7	3.83880258648135	6.19635803138366	-7.02997209076194	7.56498611645516	3.01662091946527	-0.604915495271772	6.90783740363704	9.36553299312224	8.09845211898037	5.53963412853361	-2.08639799160278	7.59003717807922	3.6778430599749	-0.852087782340776	4.8234880178755	-0.766185209080951	3.21652465009648	4.48320422800715	9.42406375093819	12.2564040425507	-4.18384185374506	0.458176583223165	1.21034241055729	79	0	2
26	2.51766872574113	3.55446386911722	6.07207960554359	1.16098429012813	2.93758450407524	6.07335333843847	7	3.44318270928057	2.17737992493451	6.3622486697534	1.233717004122	6.52417148629653	1.17489680236466	4.70516517476691	1.61146228284331	3.44040774491714	5.08839836487668	4.49186943702862	1.13728268639402	1.86763275249747	1.23452456441577	4.74758759929458	2.46439107336059	-1.64771428707053	5.08224378089436	-5.66679036099171	2.18756037739792	4.70540151774955	0.474663542638127	9.82084931574099	5.09540747983174	3.81706027479607	5.98223224105179	1.65925061717768	1.58729945028755	4.97689403174369	1.94640107240045	5.97299255376488	8.94146433196242	7.07783485718292	3.90204427924414	-3.35844628103727	7.51872290336973	1.08176508317811	2.90232635436596	2.22194251356256	93.75	0	2
27	2.16912965131577	2.33048239924883	4.10774214012835	3.04738497095263	4.72086222764641	4.24994777322756	6.68145607701346	6.57728254265322	1.70773920903069	4.49601820198717	2.90115656420773	3.43048309161756	2.71061201405489	2.88148395632651	1.19081062058744	6.81682595219788	7	5.54026871331872	1	4.41447366225509	5.34925920215897	2.43203455429044	3.59646006589783	1.96205308845461	8.1536770759391	0.986261326406368	6.25902810730105	3.50191037392556	9.7876095926089	2.8192938710913	7.98952358448811	2.99461730536511	10.2879859878523	7.77941814020892	4.08162999137926	7.77494551186514	-1.4412053864494	0.326944778714847	-0.0720480000919108	3.96342154494557	4.82627473665842	3.47629374408402	10.9421330223341	4.96808652722247	-0.786534475732027	0.914517187877316	85.5	0	2
28	4.09778899705927	4.42044392416876	5.92258511260415	6.15862165688869	4.17577216415265	3.40325035899416	5.11955590348116	4.14711328382373	3.54283626417096	4.27677423325221	6.59629534527001	6.54174443976629	1	1.74399167245284	6.07105537896449	1.360500882995	5.76574318553883	5.29149266238749	5.95787335990857	4.11519954006235	7	5.44520273865486	4.75615150541976	2.53948622621568	8.06214876337588	-1.60576050024978	9.2898917611098	2.67643800107983	3.83828142138366	3.53714659982749	3.74447550249466	-1.33640674762944	7.03191444713774	-1.95794295674733	-0.23803208095961	6.64259825774736	-3.25055594617598	2.74917414376838	3.9110612493892	-1.40017657526787	4.88329414593512	3.5176631606389	7.92874484503319	4.58864799677724	5.20026486604487	7.3116009650043	101.25	0	2
29	3.06491540305844	6.10633601821002	7	2.55230191369876	4.02419744702661	7	6.68274824811805	5.7160150262159	3.87294713953431	6.18811044528248	6.90691955578298	2.23729589127244	3.69545616061812	2.91085473725148	7	4.99600995341665	4.62822190768276	2.49463080307812	5.46869633208112	3.75999125414502	4.02887577403103	4.78842577812653	1.67171014802825	-0.107401621636485	4.7401906589645	-5.70550120020169	4.28757145204566	5.16029783371167	3.65953143221358	2.26943044484403	8.94107882086509	-0.294576240548012	9.31940395483957	4.03363186572044	6.05842212368053	6.4765165926468	1.58343315597599	4.82474570004848	-1.56102956843991	3.95287448574225	2.83754437798398	0.526276709077859	8.81086672001887	0.922426842050821	5.77653997255741	0.644778172993606	98	0	2
30	2.71306759140717	3.93020357466293	6.95451031673512	1.67276912311749	4.96398222619197	6.34952569775592	5.4526126289116	3.273430516882	2.37932462998007	6.37044892838781	6.21839652037521	1.30224977454991	2.10299487478138	2.2506560550384	4.72350290621863	1.89372847073515	3.57191630055323	6.76645691337807	5.51857166157876	6.62606252044592	6.49306614310738	7	1.81830237634577	0.37319822115807	7.13287921201337	-7.70528722282299	3.05659003255426	3.45380622953267	9.76766150228707	6.49610504584527	3.97068767744424	0.0993385999383437	7.7135943889909	5.74040801808384	7.14922674984144	6.39607917453368	-3.50359131527177	0.340444521671864	4.74674090095832	-1.26512508042525	6.64441489794174	-0.278765572372436	10.4578573358502	5.15873134342337	3.94538745566666	3.3032916279351	102.75	0	2
31	2.92431330766548	4.026961242281	2.91283064246308	1.45475342396088	5.9438912188809	1.32530001121978	7	2.38548004456511	2.76640439511652	5.06935133873378	1	6.42088149123659	3.63731702465538	2.80337346913363	5.7763221234979	1.57102708640764	4.53844373584054	5.64703358381436	4.10851501680405	5.69544046160111	7	5.5943887776328	1.76458584211708	3.96730756653637	10.006809997913	-4.38260829115767	8.75980094161031	4.24430470729507	0.27457408300145	3.15528946959704	5.11687567187565	6.12781157065923	6.5746396077036	3.23962709902815	1.20032404765952	6.93028487664206	-1.25792694924164	-3.26532480456108	2.25956719334359	3.35595108457888	8.87574066983857	9.23101570429958	11.5257267219571	-1.4425969017736	0.297299584627003	1.75327325723671	95.5	0	2
32	2.70793096447666	4.02771011683315	5.42851528301787	2.59767320182349	5.74213482937292	5.61704724104779	3.41482071250991	2.34406870355196	6.80272015067334	3.05513269098725	4.89340814177957	5.65345033577832	4.47167511844574	1	4.26032011122983	1	5.83201279386447	4.95709030529721	3.69785431912318	4.15876781696185	3.16397211887233	7	1.79450028677178	0.466452697582642	6.70374582310772	-1.30988273695913	7.21578838775721	5.66002993360309	10.1025719540268	3.42842698300883	-0.292986139822136	8.62288965157717	4.16062828429226	3.71829251409113	2.80807863422454	6.82836997340402	-3.00874408990542	1.30657990526813	0.263128105697033	2.22631365234326	6.35573184971327	1.70813535909197	5.46565395865044	4.98301468950321	1.93739530475224	1.14747827461362	103.25	0	2
33	1.89890004079603	3.15001083356611	4.21991602549906	5.37510424179322	7	5.59140203316053	3.52530970589212	3.39745851274556	6.4067151342423	5.99288730754756	2.03644711357788	7	1.97786635234871	1.64733595303619	6.81243378613041	2.79839906840343	4.88904723182378	3.81439917951485	3.75536306465837	1.39075520442995	6.5278553370562	6.27218913758191	5.34810430473177	-1.15089139300138	3.27094313837593	-7.84808392985963	6.80256854200225	9.02501931403877	0.458696915398249	4.04970047364873	5.69169954613214	4.81584095933092	9.05701350598843	8.06930798856114	4.6287713517382	2.88438578501028	5.95298520710173	1.94655531901759	0.573632421130444	7.39318033110619	5.0094360052039	10.1424301990411	-1.19213988454671	5.21843585900005	2.97777841743255	11.1152517080358	93	0	2
34	3.0799687223425	5.81128822498292	4.55782884877339	4.18990380913539	6.51797265846059	1	1.64197859821675	2.60961381737613	4.77108546414181	7	1	3.39794029350609	1	4.77193192624401	2.40603230542136	1.18490929930652	5.46391032222232	1.8679181476102	1.93734141811452	4.45093860076926	1	5.71658791277664	1.45052837578862	4.48137124335586	5.22217041595828	-5.35931195586016	4.60144467815894	6.13971115152292	0.853270633229663	1.11967739236681	7.64121857634577	1.12631140347182	9.42364084751648	-3.29071659536918	1.33739622930727	2.55995983902894	3.21521242076566	4.1433823757061	-0.0639106655911014	2.61864600230816	2.07150649122977	10.1920678065116	10.2050667340467	10.8597086393542	0.47685106359107	3.133592855776	79.75	0	2
35	2.36310306916954	1.66632053626943	6.75324043886676	4.74885357593675	3.67608750163237	4.27446710978545	5.62420900256032	1	2.18978958240275	6.33055720834749	1.11259481723906	6.38301541435067	1.82882940514778	6.90748477691395	2.7081869140208	1.92393912700851	4.3789723705445	6.05895352362992	1.34214281632213	2.74867518503781	1.84262630922871	1.62873979006126	1.03852613353202	2.35051726547348	5.74772904360421	-7.31269717095951	7.7213263740968	4.20200884924997	8.8403674398885	9.27071974166033	5.16978330055492	0.374732307426161	2.51284342562597	4.85169994782018	4.62734396542659	4.33743461146233	-3.72583596125283	4.47369351612817	6.1695949671113	5.43931045419797	5.40952512756455	8.16355753648943	1.94353431759861	7.28908233903013	3.10051673597009	3.82548061379665	106.5	0	2
36	1.15750017333139	5.30547487135741	4.32643952250297	2.81943260699543	5.336009611372	4.40026057650372	5.48391756863275	4.01251953010088	3.58473005564784	6.42201400887477	1.47152792827307	4.57535876814514	3.23902096229053	4.02322908567021	5.06327599131757	5.32741042530891	6.81640517699041	6.87026328958772	4.56499381571142	6.21497157283374	6.70688929066041	4.84762290521732	2.02009015131676	0.538610411776305	7.07175876835286	-5.49318835109134	5.18478181923608	5.58495890059951	3.3272529213901	0.890276655374848	3.33082822691717	3.32431556143684	10.700267570081	4.29783839981943	6.93482247704801	5.44056173228928	1.0698882263898	-0.113290153454836	-2.55070068307762	5.87255771026882	2.5723506469071	1.98764105087519	8.11320744450948	5.95683394520141	1.85204630905842	-1.86916271686633	95.25	0	2
37	2.29539205975396	4.40613961892662	5.6374600971754	4.09790043032317	5.77427056235822	5.1208160240624	1.62955000573714	1	7	4.49668790492648	5.3125633497405	2.9279257272555	7	1	1	1	1.06693031420312	3.43062717229483	4.65712386164444	1.05199739833984	7	4.84545387462951	6.59216004949867	0.0516134832061758	6.01467903098695	-7.76523079113664	6.11059146067195	3.79026613312278	0.918936245574253	9.00392653864046	5.18464635351699	6.82250865267515	0.679672667388695	4.23327390290908	1.92931507863232	10.5201397629829	-2.36619427754739	4.59970979629151	0.532131549611068	1.45638751591149	5.68900896629507	8.81042939502018	13.037136926937	10.3103406190385	9.19999237715025	7.50096318246025	107	0	2
38	3.41404718066044	4.19514028831022	7	1.35796540266771	5.19250990104409	6.67282078329348	1.5728586847552	4.84065573101792	1.65844122094581	5.90155768657877	1	7	3.17745199726642	4.69982056551702	1.55843810136085	1.86141797110638	5.43869613455529	1.73331996158995	2.15790231328073	4.15044567937525	2.60164328128475	2.54466119349618	2.00588535500391	-0.821114139060148	4.5847216042601	-6.88817399803193	4.33246301967354	4.1446121408119	9.93871237571365	9.24664584891703	6.84091088680069	5.5770410146525	4.96602952042124	5.91089719424195	3.16840295720087	8.6212465431056	-1.79351910767877	6.46855293337108	5.91273937720183	2.21814653167715	3.91122052828387	0.80321341806471	9.57462063392164	0.421182478956776	2.06453790348887	0.608040371882746	96.75	0	2
39	3.73874868598944	3.89692758173038	4.82147303234353	7	6.01916977215181	3.7773745088339	7	3.18018441114988	1.427035115825	5.51829654497119	5.14930806546036	1	4.85894491729212	6.10915157295832	1	6.53093744014438	6.03357665142553	6.0884666027047	4.69605224017822	5.84620324649784	5.68221917712422	5.0364140172903	2.29330804292223	3.39974189095556	8.74703414519161	-3.50591258501379	9.64136535928539	4.15499413528371	7.87696068765375	2.06160722034876	5.72508413933542	2.15410872230683	0.575672872676819	1.17074433426671	6.13126555497853	6.51820195173806	-1.49059281277905	4.05923918745568	3.88129965323921	6.93892125858237	5.36228216116987	9.26576330534746	14.8202221652795	10.1083851080016	2.40772043541146	1.98391050733656	84.5	0	2
40	3.43327353091665	2.02394707053771	6.24252155817051	4.39932557012749	5.19565897432223	4.53907336411152	4.68610396718194	4.55225607535583	2.78266249330337	2.44280760557273	1.15179483182218	5.0135591471518	1.52190086848919	7	5.06893648087589	1.71652026409682	5.95417279004029	6.80830164450159	1	1.46352209932341	3.98114704870873	2.37899018151	2.557560218572	2.48325571716578	6.30145358571138	-7.33809668412903	9.08657041190387	4.16799359038703	7.93712069052225	8.19109507797503	5.49406411190238	0.988605230391215	3.16623504498573	7.02173020949963	0.455114264963537	4.6214098709643	-4.00822341193924	4.01852652457804	2.43257765724353	1.51094069725928	6.14356577768769	9.01056810209611	13.0257664384964	6.51161149443499	2.74584169292116	3.57239349555959	92.25	0	2
41	3.2004671750031	5.45625494083666	1.43219679545736	6.92798588827923	2.6798790147682	4.97149000439434	4.79454219991652	1.90540717811822	3.32720738167252	3.44320521910477	6.92222540031218	5.45632276922243	3.54970654536228	4.36567024397349	3.96647563074657	2.4711675711113	1.03345647346226	1.74696182053207	1.29603999935346	1.55782938049317	6.9295505872435	5.45392341916562	5.26925099590256	2.9390304852255	7.10290381832943	-2.70411463367475	7.41624594619057	3.18498457371236	10.3931968804283	8.14182515362527	4.49887810889941	-0.911005651636715	5.05674452573086	4.70672822881466	1.3603790159	4.26744193064797	1.70804943801172	4.38394142048506	7.79632985777505	3.63445244436775	8.07880605184895	12.1812151789559	5.4982347476309	6.44607667888614	2.19356973262467	-1.32697005222216	92	0	2
42	4.44896947142745	5.82706521559598	2.87617954352947	5.83860999690961	3.93617834219338	3.99072299944346	6.11849004835509	3.92894676842545	2.21535984317321	2.33050094724702	2.48721081240116	3.35123286939964	4.17495756374281	4.92277522335738	1.2296051677079	2.52100636404163	2.99862524475356	4.16615572963999	7	1.6194948859258	4.12849328537691	4.09588205160632	5.13308362608963	0.103044420002336	3.93201016854871	-1.68181260942898	7.50582037859443	3.6568495842749	7.0124313439483	2.14957230322746	7.071418724039	-1.92213417894026	8.12830471999363	8.48262514286109	4.2418856356954	4.70608914024765	-0.780411235559069	-2.17773371736069	2.38510106095578	-1.95856613216489	1.5275204973648	1.64112918895651	13.5781602560907	-1.9850749762542	0.767272474631177	6.34838139088842	73.75	0	2
43	1.90872958086715	4.68386150161069	6.40121577577426	1.21741834885328	2.52520324970845	2.57614940063958	3.95599261434978	2.81212496279764	3.53393343688366	5.03498017779767	3.66043763300484	5.21026622857153	1	3.55183621058315	7	1.1146364723609	5.03211970608377	2.96943329249911	4.76036688902424	1.94572288221503	2.53609067129743	5.58195523937811	6.6834688566347	-2.03836101381702	5.89917429047104	-6.44356793623738	3.48233754093223	4.06875965987304	1.32486754492941	3.36556450560731	3.82806733513394	0.68340942834119	3.21234037942187	-3.18596534619804	-1.98495243552124	5.04257601402878	1.48217905852365	0.723147279291283	-1.25648595071564	6.25544590300432	0.965858344427054	13.0304721190267	0.488007214049944	5.41212400354939	8.85064783600352	0.850948735934529	80.5	0	2
44	3.2980974137324	3.77578519253716	5.23459904538315	2.20583959807747	5.85515966019915	5.50497716830083	2.59816051247388	2.56344625113335	7	2.52186769647678	4.93894974664627	4.36479111238516	4.40885889483131	1.20074117263942	1.0956884653289	1.69354995594579	7	5.74656223786693	3.61840978692595	4.26236652405763	3.42012581297687	7	2.55102597044018	0.133010340879499	7.64243289883646	-2.49942988326365	5.99388507894754	5.114703754801	1.39484067101811	3.68394649971595	0.441031730182577	8.12308151143051	9.67883348868669	3.32636376053305	4.26895123802924	4.94312349339336	3.80612929635829	2.67795469124114	-0.372313295231141	5.96148104691649	5.38656940158863	7.35778544840687	7.84302358406589	6.96895990601798	1.04930151881743	1.09784210397691	87.25	0	2
45	1.51409044792769	1.23449398437838	6.31683394850709	4.77023230074384	3.82420148780076	7	6.61443894547092	7	4.27045345308088	5.10706563469421	1.71844280079183	1	2.34735925556934	5.23867456814501	1	4.62883389482619	5.76585939618825	1	4.95273127476641	6.47835649307367	2.99327019230469	1.56803809274737	5.83257271274587	2.57920986531574	5.33953883446115	-6.61491939745874	10.2200402723133	2.93779128945677	1.96099221942166	7.51857478265482	9.71695345658403	7.50516441644638	3.18944366848559	4.91205937820936	8.61167244070838	6.54587877654167	-0.0737224331240556	3.03765416242284	-2.78770469441606	2.6128589802339	1.0905124249438	4.64597642207566	12.8254115631268	9.54623189339523	0.946999606339332	1.41867951966119	72	0	2
46	2.13658210564226	2.94452889950544	5.21921027252453	2.82493217508097	6.483244272426	5.81033855400071	1.78234272044604	1.25147503947311	1.7243139559623	7	2.1689827789258	6.90200883459438	6.21809654175755	1.56876711742345	4.43030166173984	7	5.65969861232128	4.82008316603397	3.05628628634941	1.17620000779669	3.55782451869549	1.21345457161387	3.85165244237339	1.46635802587679	6.87399050745712	-0.996482798077705	6.30160313765801	5.54469566795405	10.9628084587732	7.09726785124096	1.32013397865291	-3.13324420221039	1.97633519737295	2.68641248946922	2.51590839990671	4.14987517231874	0.388587705565086	6.61066574832532	2.19979738447733	5.43584911673272	6.22708188636223	11.1750206031879	3.81098655103487	0.233271171999456	2.81599836831224	6.06002572228259	98.75	0	2
47	1.54115462674853	1.88756432594951	6.46651134007364	5.11984636316885	4.85787966219798	1.9799355904011	5.9288200786221	7	3.49225328568005	2.06804755906249	3.15346430492046	2.61617581552595	2.81693032083087	2.08565511408377	1.36298405772649	3.05624256326842	1	6.80701865739719	5.24939339353768	3.75071115826221	1.90621458757812	6.86987583388588	1.41327829264248	3.94566294340694	9.68458956225913	-1.21071637258145	8.69586838514838	1.65535724274092	0.260236377350988	5.21477574601885	3.72940900000732	0.006113088228337	2.62714549214374	2.74526885614057	5.1067217596747	6.58813082346127	-1.61920791475701	6.13730166726418	7.40102962431458	1.68886165090901	8.21181029631534	9.99889310496067	1.68084315536051	6.01187280073539	0.961442374479754	9.26373791775674	92.5	0	2
48	5.08766097903807	4.49759530452476	5.78797572534021	2.63316348863934	3.47799653155362	5.90415421034618	6.84944957328288	1.26649487116396	1	6.13159893764442	2.5872640596438	6.33828021933574	4.18635745963341	2.08272128615403	3.25916633174563	6.10590486917239	6.84197671444511	4.35918983952402	5.61905651038076	2.00351894781188	2.82675242771805	6.97217030147841	1	1.92779583515974	7.33378579038169	-6.76609023239926	5.42521277192428	7.85277483760423	2.14650265450253	7.06807832185064	5.50597945025212	9.06699890729989	7.03963786644201	3.31371644107762	-2.47576181115993	5.35300126701455	-3.29462667114306	6.50736223862532	-3.8504670646154	2.37171601063924	4.95874748805567	1.86281137392572	11.8197420643261	1.00544226464249	0.0888724114101221	5.62794833244171	91.25	0	2
49	2.59758652745089	1.89675261705028	7	3.64173571383548	4.01037878029415	4.36564710468831	5.6454662957724	1.17303529595225	1.3054955965511	4.46286320146657	1	7	2.0576781536833	3.04687081000921	1	1.85167238418969	3.27993514109716	1	4.33668251648342	1.11786308914772	2.38928546048337	1.04760734647038	3.19466076854827	4.03630237463604	7.59238149485409	-5.55011276558261	9.05059223611405	2.77944493434395	0.684825968638324	3.35376922144828	3.16796360962005	4.48624167734224	6.114810831646	5.83487843547984	1.02756124654206	8.42490500117347	-0.483430538432615	-2.92766612550657	5.18814958468748	0.899383395887783	2.49093345451995	8.81777835011621	-0.329102515895978	5.44888128416999	4.77447065940789	1.22938037507658	94	0	2
50	4.66262647034759	3.96174031704113	6.27691109549968	1.87562837481424	2.79684871227545	2.68132210820718	2.30316581606709	1	1.2213572409694	7	3.49468685936888	2.81719085401888	1	4.18006991520033	3.7875139777786	3.4688539876483	6.50516363411672	2.84556045902069	3.54637880675527	1	3.22455010810354	2.02380781648967	2.447723227344	1.82862835280378	6.16092396843425	-6.61115889269579	6.54696963373148	6.2455652479489	-0.104234731238962	8.43849952277245	5.36426040213945	1.91533022754317	5.17826773447161	3.57682148037863	1.28297280517502	6.47606947828408	2.34815619170677	3.37299990947029	8.54290556042854	3.08419557397922	3.85973265603149	2.86278770879349	6.34768726565307	1.77031941619944	5.30325929933308	6.55309481679231	78.75	0	2
51	1.47868198992437	1	6.31900511081462	5.1582981806654	4.65395897191876	2.19872647855569	3.04773186551114	6.17204875147585	3.31142536609589	1.76513759094522	7	5.67427585370128	1	2.65342345076423	6.42650023457151	2.88056192266161	6.08385664611154	4.9409972850219	1.88325002539771	1.60352543854923	4.03441979650092	2.3949141557273	1.11603352984988	2.15493435570317	7.08929992451754	-6.27790310317884	8.75906938033829	2.73716052409599	0.847340419485569	2.48701180274813	9.49906787054618	10.4571796748899	5.92204680258779	0.912274582488574	4.62014967316542	8.77465813880129	-0.915507719319649	4.89349940576629	-1.23693965664838	1.79070035247048	6.61443575284625	9.09049610591504	13.5530514932223	7.4134596497903	4.08097656148291	-1.53854582788964	66.5	0	2
52	1	4.59644598024861	5.9958987892871	1	7	4.07929139248786	5.8887789934505	4.21828109537566	1.09237684704373	6.35891698773939	3.31374826903917	4.46637484541162	5.50237342781277	4.24316519708018	4.46338468929073	1.86458524496184	5.69541860534402	5.3937871348191	1	6.36465733622986	2.96189145155438	2.15391102551159	5.88816302070534	1.46434872172147	8.21804778784551	-8.68840211278546	3.13577299230116	5.07962826390383	-1.11848895196032	0.814079066876381	7.26458320249721	10.0979914020852	8.65635517514401	6.45146286843286	4.27904850030408	6.90103523697568	0.204519077265828	1.78704527296291	8.84547834131141	2.61801757845193	4.14355931148808	13.8538981234366	11.6596294082109	9.22269701219674	0.218823121179357	4.05087784234363	93.25	0	2
53	3.0235472276528	2.33362947572294	6.12012550685108	3.10349760986985	6.26293922281951	2.09710453129328	6.02986870676459	1.22506208977337	1.42711007283775	6.97308436899318	2.87274935340458	5.5251127839475	6.48616356332293	3.63427473113786	4.66503597786638	7	6.14120107857546	2.9738979552655	4.77257666462911	1	2.76332959207119	1.75506703171033	2.96531477916314	2.05530416246971	6.8439672749277	-1.28660610896082	7.00403619238109	4.50707975956454	3.61024812375127	8.14663693324001	0.230435996996712	9.82023046182888	2.12868770543671	3.24373292853333	3.97719196045583	5.00632891108576	0.0484867240090762	2.34263396167909	-3.96569972126402	1.73115020920677	6.21600057289089	9.96611330830303	4.03201384260491	12.9207518356649	2.93795212371729	5.62912774364359	81	0	2
54	1.75171303837902	1	5.6417900799945	5.98605232128485	4.59470488644226	4.35225148293475	4.46503976380544	5.65258128699038	1.17615163647341	7	6.01111869208313	2.07719954834386	4.70751098085199	4.72910532474983	2.16698967717774	2.0319520026318	6.28091479488017	1.68644818684022	5.8229936563631	1.93950389217492	6.10989290189601	1.98561201128753	6.13956799991739	0.0605071093395779	6.73756873348686	-2.881093758376	11.101221513612	6.30127861419259	8.31464349636254	8.19425984720699	6.35241612115518	4.54308423787132	4.60369576148157	1.84057994855766	1.34005995737062	6.80421635051516	2.22128493805942	2.82629874978032	1.18388632225096	-0.792661171953476	6.32730969439004	8.44561105359228	4.97288157234912	12.3027115330354	12.0473298697908	4.77803961899921	72.75	0	2
55	2.93512982539895	3.44127831534451	7	1	2.02604976018201	4.05559632382369	6.77939266051888	2.99331325458449	1	5.90032489694737	7	4.6349805103058	1	4.36126179286527	2.63582911481793	2.14554944019	4.47356379135143	3.4043332949768	1	3.18903993687049	6.68723011052245	5.16620720878944	3.94134223274786	-2.11793428910631	5.18183818976724	-6.63024594145775	3.27030562449929	5.25895698756102	0.241346386340696	9.51510017946094	6.05890569393865	1.09902553141476	3.46278841617194	5.02259184546777	4.42526744478587	4.86086588572387	0.316417110208682	6.74633822646446	8.74739512837867	6.92325167086835	2.89689315752312	6.98518079883658	8.07879959554717	-0.123784018242285	0.729015324164856	-1.09984459824426	83.5	0	2
56	2.46567560087929	1.79485976284765	7	6.99545550306552	3.91638721347944	6.87770064792246	5.61569695941642	3.49051774586293	6.52544515967484	4.47536220892117	5.04326710627338	2.82120075787263	7	6.89271042898325	4.05474304413071	2.99345436858953	3.93580783946564	2.71031283577345	2.61874580555953	7	3.62835223439334	5.63780037732769	7	5.71385751888435	9.58856423887632	-1.67352541031477	7.2375252818525	4.114409276416	3.01199025984698	6.29884294895481	3.22708457120928	7.08876143035479	9.6403649452318	6.54524700395322	-1.88958691414853	5.96023035978371	1.40665541449094	0.01082606247596	3.55176419385309	4.1924896355681	5.13440044373776	-2.36332679431656	11.3637881651255	9.21769007045848	-0.254638623740024	1.51514506968407	84.25	0	2
57	2.39857806891115	5.95486104437714	6.8434247627519	1	1.67660161676607	1.96606896540617	5.6737501451251	2.86598033818771	3.88819013801132	4.0800467094719	6.26452682141835	6.80365902151307	1.38357044848277	4.12432133080405	1.17864294378345	3.47026855912928	5.86744643426728	2.40493678554695	7	1	3.215217847768	3.81956283633716	5.29773895664119	-1.29261151208195	4.7769466239004	-5.67540532811127	3.2697519339438	4.13444621380024	0.00376581189271846	4.06686749595978	2.57396137135624	-0.37760707826473	2.98615258763266	1.63562495768457	3.14133223219685	4.61318439721179	1.03540049700201	0.0359829089593532	9.97106191543312	-0.494011225468942	0.215730414489036	13.1220340721577	0.550053549091785	-0.788692253232457	4.98262915140817	1.08372059188007	71	0	2
58	5.87817768817783	2.2796845536514	6.0865183721981	5.82893847221768	4.93059556742704	2.96589573033314	6.84424872307152	4.71008309413185	2.15014264206268	2.59243159758582	6.78960792894096	6.49477750482676	2.3368274457931	1	4.44237537027436	7	6.29599245986825	1.36787710761451	4.75568307971952	2.08523941818176	1.01366413293913	6.37855279388148	6.37434195109479	4.26784131852281	6.65279667219316	-1.93248205065534	8.26000914093131	2.39907826272	7.35961673435585	1.16326542742934	4.28376072335648	6.91310479292899	6.94356953694586	1.33057508766869	5.28095803826999	9.51684592571645	1.52103794533758	4.89361938479841	-1.2134411993112	4.61557476974316	6.87037039651741	9.29825029681619	10.7028129041949	10.0964395713133	3.11495080270238	6.59217291122045	87.75	0	2
59	1	5.67933662145364	6.78551282132443	2.52164854197337	3.42332747759171	5.47579691405642	6.16446214769432	4.01423115684881	5.19187080259165	2.46547791017728	5.13396947849658	2.20304939498755	7	7	4.84395175082824	4.00667003569046	3.67349688759579	5.28051552022859	1.44072212653174	1.42666950202284	2.46159449019503	5.57803705856418	6.74360656074807	0.494604951376125	6.86516050996011	-9.45447894589088	3.72555555366942	5.21294854072683	4.14795113389916	1.76634069543079	10.0535536081349	2.04990451061409	1.56432297485024	7.10909636234549	-1.89042578182052	5.57429262639415	-3.19445282778509	5.33318712982879	-0.36558530412709	8.17476554350642	8.17994800505904	2.57692633773113	10.7177315365821	7.60264148106517	-5.94108523104986	5.60292635033407	88.5	0	2
60	1	2.69967454826782	6.8042143823962	1	4.55063835543852	4.13536455798542	1.52874409484558	3.30052724470018	1.26747431348975	5.68794729524669	1.45030127359638	1.5154662469244	2.96494596105481	1	3.65000840123322	4.5590230053472	4.89974920333079	1.8238790748831	6.61461123360685	1.75436917150966	6.47204682042925	4.073728637504	5.01023711458028	-1.28909561946684	10.2211485923669	-9.28948227248264	5.77950050918125	4.62364928929051	10.0531973337113	3.76401003692737	10.1424161763766	-1.84095784073125	8.01709072805863	-0.717755201904391	0.484187572384409	10.3204664539889	-0.436863800291676	7.78644701023867	1.67835976571406	5.83361647560011	6.15423822238446	2.46716705398874	6.08303093052903	5.62380628137099	-1.44644097617135	5.36130484521833	89.25	0	2
61	4.17910965710835	1.68491186682521	6.34793166820221	3.8766160463103	3.70383621073104	4.53782063586427	2.20604344467625	2.14286425767858	1.27230169220534	3.91307756861758	4.89752399198868	4.2049815251802	2.47282223079209	6.09018545891165	5.28767814701672	3.15272326510094	2.74500918769345	1.27654182771769	2.70470239158226	1.03108231281437	4.54919870825477	5.59265229138721	2.34878374068551	-2.5530413163055	7.78303683455064	-0.49871412225552	6.3394078642015	1.68817038158701	1.87251086322419	9.83556499578883	4.07155995214437	0.804779795630807	2.20614025674798	2.28117385101024	8.57550082674056	4.80931631237542	1.2903479246305	4.60838524163682	6.69870271260662	2.59799942829606	3.90356637111327	4.38826532000987	5.87301055760954	-3.66176504123965	-0.0534636374787616	3.71785082103854	76	0	2
62	2.92222990095385	2.83180419404719	5.60604713667414	6.87771517317469	7	5.77987514242478	4.57990859579258	1.24366890191408	1.13403140962178	5.01486464499048	1.30553006753699	2.83843480724733	1.45907576268199	4.48324121194289	4.69327611707767	3.61827935473341	5.39304403942096	4.09195241469168	2.12246015782855	4.23125480273946	1.76343127566956	5.92325598971568	4.6573164771208	-1.60586133197741	3.1332616074994	-5.38827120112899	5.34764630265881	9.28902109180068	2.52947558714599	6.91707540223144	2.21564620606152	8.37814824344269	0.459878407936316	6.38646700267828	3.2523430265339	8.3775061525976	-5.26903197842791	2.14071279120346	11.3777704932251	-0.157548387239702	0.493254816165535	10.3892400206962	3.57967890627329	0.949437365369497	2.90538435498139	11.5968098185655	88.75	0	2
63	1	3.17997302979828	7	1.51281646143477	5.88612989292778	2.61600521812073	6.67084558296193	7	6.27554281229354	5.42249362777013	4.31668013890202	4.47785401095578	2.78043353113014	1.37530439319644	4.21793661123576	1.9265068845907	4.49507008398343	4.10518255834067	7	1	4.51138862216382	1	3.28101517109146	0.750876530569464	12.0968145124464	-8.53731804148809	3.72504873127072	3.93188678165967	8.50279427077212	1.39709404487133	6.37616114954338	4.60004112219231	1.74647457826024	1.30938915022447	1.34311374117515	4.49594711925945	6.49207447786889	2.53379528621269	1.20796066211507	6.62582607965614	4.5367274145037	15.6329261196475	10.9759135154069	6.00526958295707	-0.495115974205111	5.89270883960872	67.5	0	2
64	3.56535755628361	2.92515816979972	6.70542419906339	6.39726030727266	7	5.48751110275943	2.63794752698566	6.1256152510455	1	4.67207457600168	2.14061217518192	3.01395929978243	1	2.32564948101909	4.90545334733585	5.39499292146764	6.80904485389747	3.97466615922742	2.00920215159777	4.07756090428648	5.16012542983689	5.82376769888604	6.04323916009671	-1.26984077076922	2.31874181823465	-6.51816412183158	6.04769267596278	9.57749032403661	0.793602856524799	3.95978443086898	3.91334562050915	8.08924462221533	9.30162989838149	5.64628922229084	1.78277311167667	3.75559139493522	2.56235444508225	8.61653905960664	8.70947776376551	3.53679365824025	1.32932327080867	1.5777589255464	4.64370316989113	6.1409630968018	2.83073861659546	-3.64536099380283	80.25	0	2
65	4.00934425920415	4.80023169021581	5.85279571541335	7	6.49091851214139	4.21871358111646	6.09475420466712	3.31167495594146	2.37082052664523	5.36435046364852	6.23293332941141	1.13466873100661	1.49200188084246	4.08247907127288	1.37143590859093	2.46790318094893	6.20170669695402	6.38533694449182	2.96919972515064	1.15980779319904	6.05957584099936	2.86935264011488	4.93720626404868	2.97719449777359	7.64410985518406	-3.613618487348	9.580468532805	4.85750631798182	8.50007553586943	2.56094066134722	6.30909927043788	-1.68746234060012	4.92176381656982	-0.22856780028922	3.44297202925229	6.40533610183788	1.60911116895517	3.27538293773349	3.72406216165566	6.80310320371476	5.58487796298945	10.2774699999269	-0.871448964879991	1.7595296029229	3.27311103822614	1.8607505803266	71	0	2
66	1	3.12372407448019	4.0308793914293	3.08315757382361	6.28033754321673	5.74861593075172	2.27815955254131	5.12636874064601	1.23705761519913	7	5.52907867608772	3.12038775987361	1	3.66837252465294	6.72967422692812	2.47177822016797	7	2.11982755975331	4.62132796972785	1	1	7	1.80383808886871	-0.684100079892572	4.20706052033362	-4.51510050017779	8.63334188455499	5.01598738000749	1.60851011434537	2.82812946085934	5.64280761151642	10.2687815966311	6.66090617601631	-2.4683052970362	-0.0421371517671763	0.684026808258873	1.2181863522329	-0.35241954687144	-1.99303263964593	4.71499987312985	3.63158538260302	3.11396051317167	10.9201487894272	1.87764423779296	5.73906905748063	-2.73005497398808	81.75	0	2
67	4.03086031228925	4.01751006322782	5.80454320141225	1.41877345811038	3.11050741984184	2.42707927995851	1	1	2.09445900397179	6.77206367397327	3.2644236847369	1.71272586782182	1.52632406409059	3.83976755143143	6.02229406233125	2.68385904852724	7	4.18770735842909	2.31188263446777	3.68610238615659	3.8404226202317	2.11668764383798	5.9784674550118	2.38873796242601	6.96679539945619	-6.25847162936769	6.42093115913673	5.76221939273623	-0.28528992136221	8.47897166051278	6.21077922328074	0.750805374640563	5.36386812010686	3.5952412405091	3.19274657753277	7.36589003043582	0.482035220540855	2.70004209646635	6.39585668599409	4.68654508777203	3.03973830894381	2.12487784793259	7.26690220850485	1.0003098359588	3.75827386004912	-2.26849711577415	72.5	0	2
68	1.95472224790257	4.86162729610602	3.38342893554159	3.49967592994865	5.88352067206125	4.24188251568949	3.92344071113159	1.9798534023309	2.90767559165513	5.32732384846903	6.52777390842743	1	1.28732401221565	3.0736091321867	4.76842627654434	3.39787187348403	4.9420078651738	2.0340752410385	6.39552714866244	2.04005566021473	1	4.6587452727775	1	-0.194994400327172	5.47156465300006	-4.45031132174134	9.97460138914126	5.25381119868185	10.2876375900752	2.71811342230179	-0.187046574761724	4.27555010196361	8.89119618144943	13.7346606032942	3.20318840827175	8.902816769371	0.895682937428113	0.392606186837269	9.38020256908087	6.36792973708805	0.172583202518434	3.08452891789708	10.8947228719731	9.80872713853399	5.36823719695736	5.43557580117043	77.25	0	2
69	3.54066555885896	3.6550918785846	5.56878045063788	5.982638690734	5.42671573227217	7	7	1.60662463469174	3.41404005802315	5.50624632571016	6.75030246789236	5.3751874042465	5.0360806755735	1.94715584818976	5.13094680622545	1.08304827538961	5.54067617733017	4.19091832516045	3.84233247504398	1.6780283341463	1	6.79754779586549	6.52068134305614	3.12455270088316	9.97682422723467	-3.76872997800104	6.73004021677262	5.34834853809663	-0.32789577723163	2.8344734752825	3.19578679789567	8.47238193679957	8.15755829792045	4.61500405400968	5.85209286258417	3.85266412207472	3.39041935901397	4.42881207495288	1.58303220497977	-0.486550754017954	6.08358657650642	10.5275279854992	1.86402210692333	10.7885512079864	1.26564340091871	3.82661725037844	91	0	2
70	1.58646992540471	6.34187907638386	7	1.92461649279315	6.36143457682094	4.17193326418231	4.16198001092104	4.44982004949254	3.96686429260423	3.23672174256956	6.22224201636297	6.59597217244203	2.87392581608016	2.50844909609232	4.1661798546036	2.851458413182	6.27972916729709	4.83555232448415	2.8137877920133	3.34756560240819	2.85411427934782	4.82797844170647	1.06255881556401	-0.386502987784084	7.64343784077159	-10.4997523953671	3.5658041836627	3.26004778565753	6.44185555581561	3.88535989608488	5.46844192393506	2.83661478402773	6.94715248461789	-2.10292745338569	5.96382270011151	6.95453345320939	1.10873277679195	5.56677847246111	2.75395794155622	8.24782006869928	5.75702664060041	-3.13035977383987	9.64126791072936	11.760593866056	5.33158255468016	5.53372738968079	82.75	0	2
71	3.75215711491879	1.74397387627724	6.39491185134304	5.71441034426709	3.82115156889609	6.13241428544797	1.8806687477544	6.18378864293612	1.07491396009064	2.38348425967866	6.30883198668328	6.24878332453604	1.33770347678771	2.46002745057337	2.85190075844781	2.14950545167383	5.28925431889839	6.32525060930643	4.2465812612609	1.43535017985934	2.92571190816209	2.65570576248407	6.43213973930689	2.16151009661989	6.74005286446047	-6.72375637389753	8.72604123724162	2.65372512933122	8.86329480126917	3.11932291670532	2.93981746176139	5.99004089776386	4.64343102889077	1.45008585391906	2.79337297741629	8.64468019590245	-0.992767310826728	4.75503324992058	5.29026244605967	-2.15071193215968	3.71379183879647	3.38258817637826	7.73156419728569	-5.68909306405697	3.56288158566571	-1.63107580128716	86.5	0	2
72	2.71486931435761	2.6241888332392	6.97425276046202	4.1668162084719	4.67098772998285	2.40532201835091	1.37944032804121	1.28678293134906	1.4609288966605	6.52605107475185	7	1	1.73721074557011	3.29054325662204	6.50607524321283	2.45066058264635	6.380406440539	6.85223667027956	6.70300988985005	2.03121936424294	2.06115630278491	4.80254037709322	1.0888952755954	4.28749393280351	7.9273758201377	-2.0946061811312	7.8871093274853	2.96958322324721	4.42279912048855	6.15700191868301	6.16678349883611	0.63489727656994	3.18749967176422	5.22113302181448	0.561746183304568	7.17899564682241	-4.09869187051874	9.53385837361086	9.40829562373578	2.12796052717418	4.21083394395823	10.8497783376598	10.9770163236536	-0.801629227967443	1.66134161306908	10.0189432462066	102.25	0	2
73	1.02766230216638	4.79328671290937	7	2.13319435640858	2.5265339776297	5.65422456731719	1.28333549626622	3.43279178405244	4.40276756818253	4.98912099094679	6.91982398350224	1.9821802937194	6.79279303981783	6.62666232685159	4.98186713745929	4.12871577726848	4.67268215309307	4.21362606292042	4.02395054287652	1	1.81473165453323	6.42846341312778	6.73698312560148	1.28107584621624	5.90838754900143	-9.51159135406308	3.72529773710748	5.12866302267627	4.2829745476611	6.47413880914781	10.0178824786983	3.32159371946951	1.67734898749103	6.73251224894308	-2.59877093935684	5.50465309827176	-2.39214670003913	5.31394297845199	8.94951302236565	1.44826028349318	-2.03224346592552	-2.75590472729154	10.5916631420835	8.87471163298755	1.14118836306234	4.28701193738406	88	0	2
74	3.27272315845758	3.18000254150877	5.37556470121358	6.01613892788242	4.59374792913033	3.35928599229975	5.24996033601707	3.93394607126796	1.44303308001669	4.97890996909735	4.97409484382294	4.21027224186521	5.47170127388666	4.73225481325881	6.07804293764103	1.90026266371763	5.4473122780983	6.11554251755422	5.3148116895807	2.47622663936158	2.1274041414956	6.97000575714638	6.09477835163843	2.61663982621225	8.30679786628235	-2.64182966709081	9.80921734765314	5.73324539056818	0.432586150060471	2.43295450316905	5.91795923567912	4.82192631505321	7.69702126511073	0.00146243014354652	0.725777774170579	4.24637472731364	-0.128907207807706	5.1415663837806	-1.85374377710108	2.84297658635876	7.05639399122083	10.7649943580515	6.14156546123528	1.7104172882387	7.51815259458328	2.19111087701207	84.75	0	2
75	5.22242835068484	3.83991311086635	4.98415108203	2.93130186293545	2.18520446693223	5.32765191818354	6.12275002600412	2.76278441322683	2.39493524840724	6.48591517701867	7	2.12895541051345	6.71087796845169	1	1.6046082810702	6.20966143726994	5.75930901673849	1	5.65302250591323	1	4.92555050792906	5.34234149002643	3.90110392687335	1.28726756798169	7.34172901213131	-6.8762501435523	6.43681608492034	7.07636109045679	2.2309196068241	9.47871067243153	6.09791724033883	2.85036760465982	5.82108186068487	-1.91588619754657	0.624585952909415	1.79934603917567	0.539478777152891	-7.11329924481175	-4.71808942029295	-2.57642845100512	2.3208093950931	10.5629507058166	4.2769387533289	6.28100173809752	7.2966608963437	-1.00373289776782	78.5	0	2
76	4.58597103089348	2.76343577211163	5.22027961274863	2.08371166383266	6.20950826756246	4.14723176435683	6.43034089640046	2.61450866744868	2.11206512726425	5.10168693620778	1	1.30220436519871	1.317804959944	1	6.05204368719331	3.0641044322684	1.07323180625841	2.46546863368642	1.45377749252435	1.38302036884572	6.39253080392856	7	6.10938891528089	1.08998857635675	9.00837353807904	-4.59596109382834	8.18115672738582	4.28021242862303	3.26182687857222	8.43813727566341	4.57844357063531	-0.134839915147425	1.36994649426261	-4.98453667100992	6.96640237915559	5.81281458741795	1.34818518148285	-5.28560647208588	1.02751267953957	2.98257960695844	3.87427941315234	9.23775114720891	11.6794775867413	5.32416140972715	8.57276407667212	5.65628232041548	69.25	0	2
77	1	3.17953456083999	5.3251159307118	2.23521453839952	3.96221752492825	5.02641859393316	6.3497174876062	1	3.04827324759668	2.07192930407223	5.68570835171539	6.36235477423554	2.2487625396069	7	5.30133860875107	2.33345477248017	6.3400013717727	3.87547641321729	5.27992551759619	1.62401675076908	5.20793896667182	6.84524724654219	6.248692392239	-1.88148927487358	6.07868838065708	-4.17615552189746	9.02664817258662	4.41291172400924	6.16779939453747	3.94123836702576	-1.95634915246081	6.66532808815139	3.1528882441117	5.18714689546709	0.107686419626807	3.71188021262574	-1.15340508724867	5.48527830456772	9.77737814524721	4.03416157947347	2.29390127685513	3.43609045849237	13.7450024753466	12.8900595248444	-4.40280003518618	4.96366660393392	91	0	2
78	6.6945362069996	2.64393677957091	6.07770121189243	4.92736789565557	5.67080343067396	4.35244093158281	6.93982366150981	1.91753107158307	4.87413316526108	1.32167409591557	5.64721837394653	6.27587957080349	5.72869644454592	5.80293585707705	4.0243580824632	2.31829464769396	6.51333377810379	1.27590598274122	2.74449818863376	1	1.59968125413214	4.81343936568616	2.40693653227136	2.92191688203764	8.34303826473632	-2.62235913684697	8.10687791478122	2.7588821725139	1.00202396326308	6.98655654088893	6.03096178094814	2.89876581177072	6.31188052435429	7.47331153001261	3.07794803911176	3.91691012619156	1.69379650780142	5.88718028033396	12.8595674508259	1.80865619843887	3.37310135591936	2.7639065953859	8.60814811894817	11.272352810228	3.64200193560245	0.047691668436183	69.75	0	2
79	2.36835195374413	1	6.03737851264265	3.81965949710746	3.3219089370679	6.98323176587568	6.37459184743214	5.80546268244175	2.16348346372542	6.49434575761546	2.92680377240105	1	2.05666401026064	7	1.84317595823728	3.9873026613046	5.45291121266798	3.33256352829908	4.57155327797788	4.35309639495687	1	1.30998157157164	6.66939786119414	2.58705873178078	4.53940986377595	-6.97309509147393	8.6667989994004	2.87015407069177	2.40210872576252	6.44497016897574	2.28724174974873	7.8221407612271	10.470794678953	4.70574370770643	7.61965175033366	9.16943927816267	7.06030445198697	-1.02689196379887	-2.97499418202535	-1.18034434001789	1.80277565149849	7.97056073625295	12.4007851635587	7.31742276926299	1.91606315096335	9.98013872476298	87.5	0	2
80	4.86066785996352	4.0358980129872	6.10576644841728	3.31731548119009	2.26806269502508	4.49418924676723	1.51746016011939	1.1169697334873	1	7	5.95031343336141	6.43895619690954	7	4.86280945047775	5.22877383644106	5.66100087814863	7	1.19309302874218	4.35394658643779	2.267553149266	1.74733839435109	5.60149617027687	1	1.4211351228532	7.49343393135737	-7.03776906269452	7.07458462463827	8.59004904841737	11.7190088501947	6.00817898250665	6.07768578044683	9.01041403062631	4.18404033429333	-1.85256514207511	0.935698562936042	3.97660466534781	1.31052721976035	2.82807585504483	-4.05220761440355	-1.24637375932082	3.43690575017039	13.3248206202071	4.20223755227499	6.10733913344072	6.90297436700355	-1.80806980313106	80.25	0	2
81	3.87832888528541	5.23814946348924	1.7564759686277	6.42591741228077	3.6785636888083	5.76499169883988	7	1.04563824115911	3.33237847614929	3.64700179252507	1.86452215978605	5.46890740034452	4.03030952005609	1	5.74685729114853	1.74762548883025	6.40605767699724	4.77193511163557	1.56970333091242	1.17488833161067	1	5.56227761902409	6.78261837424721	2.71632710903383	8.06597065123615	-2.67990916865147	8.59195484249809	3.32492862578214	12.4940875883879	7.33744947494757	5.22637334943427	4.21120472853948	4.81470738333004	4.57896751908313	1.56174872757826	5.25871337890511	2.48329811879544	4.81540794608222	8.27048225574521	3.44449403462444	7.51210751160502	12.3790833446982	11.7008702729568	0.232568065172618	1.31499168776918	-0.234656048406188	73	0	2
82	2.8008902123585	4.28944267752414	3.57738500326926	4.09589920961742	4.43577737316643	2.87506282009213	6.02227763847362	2.40356123366526	1.56802616567825	5.82263227552087	5.12340936547432	2.55388404433178	1.89245854057128	2.10416456574428	2.90773927660207	1	3.57442102165316	2.55042384912045	5.90514626967324	3.35677812163384	6.20563861663358	4.1497056803453	2.85457471863932	1.78306733589671	7.21149241107402	0.26619962870336	5.43739973682292	4.14804746690927	12.7964771352144	8.05250487598673	0.990543969603886	7.81798792393155	9.5491489117138	-1.47198605068286	3.28277813556309	6.04897256425553	-3.69784505705813	4.97685521750265	11.3302436330815	6.66208959793293	2.06222461536339	0.313049655723024	8.34172514812962	1.66490372093778	5.62363629249099	4.42422282484236	77.75	0	2
83	1.78045575113872	4.51106876251796	4.30862325893228	2.23442747351072	7	5.12589390294204	1.43988190844845	3.31478853010894	6.58745658989289	4.02421906950185	1	4.89096557131651	2.40180157494517	1.21302696204484	3.72693140975177	3.78156455649391	6.1537795009615	2.55060043925061	3.41699312608825	1.40402060454721	2.77487442644773	2.76259943152638	1.59765653593261	5.73223015071574	12.4492330106801	-1.44442701575967	10.4420460770021	2.98404952605723	-0.798405819186887	-1.4564456549974	-0.539999661140011	4.41519535112057	9.34232630348153	-2.45714982476758	1.7683945306084	5.67737721790426	-1.63223594773324	0.883200532148865	6.2688250896581	0.304696519159049	5.74722564046264	8.38424961629129	1.6723678681844	5.54696126658229	3.82745856854897	7.8662969383923	93.5	0	2
84	4.53010795494931	4.48840796007853	6.53370599085237	1.79098544101198	4.19722098896799	5.41132829320926	5.49821534957253	3.35577250152156	1	7	1	7	6.05833447657001	1.986101236185	5.72238465887906	2.34362563237071	6.49104957084996	7	6.26533642956552	2.31733893269796	2.19086306654167	6.80830867628605	1.94884744345386	-0.447024906794282	6.43307389947286	-6.41136238773651	6.31549543879972	6.7704718075452	10.9010639025749	7.19588519784307	5.95923465924748	-5.29954355714042	3.98406887409643	-1.81998569580796	1.65961672079846	5.16316185619179	-3.13941656394177	0.716038836781543	-3.33313543804399	6.33371408047958	0.147232318255729	13.9156512008484	-1.17216295757472	-1.69561615519954	3.82017349881259	0.426228205815171	100.25	0	2
85	1	4.66816338988897	3.30461419287701	2.40080371130803	7	5.72136233266011	2.22447715886189	3.33747805625231	7	5.63112826167478	3.31998382906267	2.62957571872933	6.10071458333864	5.10771388392147	5.50973491832262	4.28638559624116	7	2.80189715439728	4.58923190529428	3.80758408915525	4.09528091882171	2.90229608093367	6.69831123158818	2.62641837635619	11.3967676273954	-3.01810402155338	10.1545810373151	5.63368650040942	3.05574431306539	8.21416187002559	5.97807648075288	-2.44583004329796	9.09839593077419	5.58436119790087	0.856638379876519	4.10620714071141	5.34014467865936	-1.80041249094755	0.351034872819761	4.31421837086204	3.37030128298659	7.05719983894587	8.65137084114416	15.2591249470473	0.414518706825791	1.00568064790799	82	0	2
86	2.2470447119656	4.32021952680066	7	1.06547723572955	5.98754071030836	3.55801100393575	5.26371748033616	3.71114117550721	7	3.01654229823274	7	4.88380297410805	3.87030720543824	1	3.74681243380067	1.56077862783466	5.36722093279181	7	4.34877157905202	1	7	7	5.88733494489582	-0.520393558794482	5.90213512909384	-9.9901545423911	2.58259435793528	5.11587406193835	0.974183371040298	4.63501537600598	3.98536675730985	3.00307170699419	5.20221694064579	0.676795009300393	-1.46581257480627	5.23333776749301	4.77727445872058	3.24322521811657	3.69299018088401	3.42860740428195	1.92339550672522	12.968288534808	2.66337977849562	5.75111212089663	1.51822375496482	9.24105741308394	103.75	0	2
87	3.00260852128475	6.28110029763778	2.3975310653406	6.78361094285912	6.82422411714368	3.12190171943746	4.72835668554168	1.20509977489828	5.39912630177733	2.83679326876852	6.51970224851478	6.14504299212405	4.88616668537896	4.09423639702435	4.5958955799418	2.06329680597469	2.70141564977831	2.2845634798091	1.33859288146789	4.11567952276809	4.31909506105954	5.92027691416113	1.76607203862883	2.15763980584222	4.91748292309033	-1.62481380762462	7.5385026527809	1.55040632160642	-1.7772202899287	9.45150851510115	4.7207814877286	3.45592503432899	9.468905908532	4.92475891465167	1.27836416212406	2.27086136738083	-0.68514476796626	4.73254323375524	7.53331922723124	5.52434492031851	3.36245615355966	7.58357134788915	9.29459262336376	15.256849217992	1.82272804281643	6.61729185577859	72.5	0	2
88	1.72275931672445	4.94834391364233	6.77499419108198	2.77662040810107	4.57478154811795	4.04273323794239	5.42512021137034	4.35028496159823	5.77730954028012	1.16665254302894	6.13427746371975	5.22509874450777	7	7	6.05237779708155	3.25722226818715	3.79880156691062	5.19264183318125	5.09042259009634	4.57576279528766	2.23725710709293	5.34476017973201	7	-0.236868885245517	5.79008633490124	-9.06290487639267	4.49461371697932	5.2932002386317	-1.47571966542619	1.36502096685916	10.9710223518005	3.62598047531754	3.72780517903132	-1.29716697043605	-2.1403187681324	5.70118134003522	-0.631299130557962	5.43420579025465	8.90597088307808	7.74852696036565	9.8039156576086	-1.31123631835917	11.1437567273223	6.85177038482195	1.66752537746256	4.94738020284719	75.25	0	2
89	3.70470771098818	4.72650450446461	5.32445954542159	7	3.97787346918029	7	6.92058903806295	5.66403907652899	5.543998762241	5.94598635625579	2.54513709641831	6.54709657609079	6.91237137783249	1	4.21203500109606	1.79464769789149	6.37980510880107	3.98971970325899	6.89102505636506	1.85090974095996	1	4.93568841163659	7	3.67708999652837	9.71466410015095	-3.12911048497329	6.89684518797855	5.99756714729983	-0.743245267312256	5.11084109858566	0.33199271456696	9.59877545933289	8.18660839364053	-3.23571341029563	4.98801164085737	8.57844745857251	4.50307988620224	4.29616163892964	3.29766422637861	0.592650306956889	6.27963068721805	11.382607160223	12.4461807244554	7.63389659771197	1.12520103585091	3.62011199238452	93	0	2
90	3.71922024635639	7	2.77904267798858	5.43309728284524	3.34913244062527	5.32598187605202	5.62205959161061	6.22627806128028	3.11220783765443	5.85973282720287	6.48352478208749	2.94814965588886	4.95922011690085	1.02928077648652	1.26705773409891	1.91745845452096	1.2945054875973	2.81477128569286	4.40448016263524	1.12592969510405	4.0768797135942	4.3233380904245	1.92052517421683	3.04928566462765	6.73147474157144	-1.23467725590435	5.70399024540702	3.49656754349448	4.55626552125649	5.06699210283046	8.96033157180047	-0.642269795039285	4.66101511883371	-1.66667102138246	-2.36794571377937	1.42985083135615	-6.89740736491503	8.25769369145778	9.13762522067575	4.84908734822542	10.0296170936795	11.44986913578	7.98223936091125	5.76061289748882	0.642075591405767	3.34590351156171	78.75	0	2
91	2.02853845514566	3.69340162532594	3.87246265589399	4.45434836920119	4.39085403243961	7	5.38931840494236	6.96685312745908	1.13277149648783	7	4.8605312853695	2.19447471553778	2.89091879744762	3.8776629996292	4.57596134180864	1.65471998834791	4.8637602884659	1.92644366278781	6.19364126387189	1	2.9368409138887	4.21233616369581	3.47791414513299	1.45838014990392	7.29607817608399	0.344227191520337	4.96307957290823	4.45474802452394	12.5909073499178	8.24188484060856	4.16192329697353	7.19502920717197	10.0362008860741	-1.60637804074727	3.28584684625964	2.07998676147844	-2.71386443785262	8.1021191661601	1.89035462814065	5.63254704395997	1.76041976223031	1.86536634329113	1.4395518509508	5.02522498867904	5.19906324674993	6.15029205564594	64.5	0	2
92	1.73237163379374	5.42060249008746	5.5332785505768	3.65885515024524	5.19439750261976	4.14615471062656	1.42330303705515	1	5.95574599518135	2.1116367737601	1	5.65173425042307	6.8259448352342	1.1495026822768	5.64410160356106	1.58981600645861	4.94632311925615	6.8463324531767	2.81941640790554	1	6.12934394090832	4.67062555474572	4.15265159733069	0.172976204262851	5.09479028211266	-7.66113312923001	5.03803364913861	4.61059152291818	-2.8370474183216	7.36023401323512	5.0981806463831	2.59125196444199	8.26651144332176	-0.477101265873521	-0.366782205082307	2.29797088198792	-0.441072301615201	4.3939557454598	1.88815848767391	0.434997333423391	5.5094628951734	-0.56476604409354	8.71787393226228	5.80668380090163	-1.04980389531071	7.64113389729162	76.25	0	2
93	2.99287384577503	6.83920905292564	2.83028355249577	6.32646554756706	1.73141681701453	5.16445291957444	6.32184131114257	6.39419738393291	6.01800815421012	6.30275625999618	6.97222624910714	2.84734970182152	6.42565573294157	1	1	3.91177953818895	6.07992716490217	4.01974381632579	5.29517226457734	3.27745257563747	3.39919687297444	4.50274151510501	5.90510455205939	3.258145004506	6.17982771353249	-1.31090896820954	6.18680955096159	2.92253190661748	1.09575450286365	10.6250788057523	8.71799153966543	0.0268635742118267	4.41430182885685	-2.08037037225676	-3.45987681446086	3.08892420004294	0.845489478900703	8.5787909682715	10.8608453620138	4.7316004714311	10.5263201014894	12.9882356805964	12.2370960800815	9.28446681264437	-0.813372968725678	4.72260368769384	86	0	2
94	4.98493862744559	2.67596973848448	3.08619892429246	7	3.58040768064376	5.29428758723717	3.47069442839964	1.49499583559883	2.32526911240642	7	6.61088768392236	5.18360774323247	3.03142965780152	3.7320369581131	1	2.55988455597132	5.56183014592676	3.20481508105368	1.72019516861173	1.44068036490107	6.08297625393814	5.71684631738229	1	2.17637698947848	-1.63974101938031	-0.985588856736281	8.44867491494525	8.2475603165355	10.5343213621446	8.99634168051819	6.48007680937747	7.46748827574456	8.82740527593526	3.35439383895827	3.31692678718775	8.17391188031172	1.50949489239149	5.8351019498189	8.78473460621265	1.10134513074635	7.54226428684683	10.5606728385373	3.24257656396443	11.5284452520357	0.923093447194388	1.27455655342361	53.75	0	2
95	4.47943105746332	7	2.91906496184199	4.83321095574948	3.79792621230441	4.32950699786263	5.98843005185908	5.67875710102301	3.6007745161092	2.49790141187057	3.20799688194537	1.79267875156782	1.25521912051293	2.43566868158438	1.49015024411168	3.44109162226899	6.01353549816824	1	6.62777500872411	1.360357755425	2.8703439218151	4.03849409313979	4.8082271885465	-0.423312361032939	4.26001411724452	-0.375477040941061	7.5492672032169	1.58809543388003	2.3651522783066	13.0669041562103	6.54883557910831	6.32194812304881	4.42833402371793	5.18534345731418	6.18298008352151	5.53412775225162	0.647179758935922	4.65850943457903	6.95311965604439	7.25179514009985	4.6743673671754	11.8878198755751	-1.64216292628354	8.12164892733255	1.78598895495945	9.0844837272441	71.5	0	2
96	4.72415043437382	1.88312790260571	4.98555069352507	5.40629845287271	6.43075479798291	6.85006731751985	5.89579836744353	4.38688344536228	1	5.41931048101681	3.43482831136677	4.37751745365851	4.77602005498015	4.38664647320565	2.5073729296941	1.01963592654187	6.00649933197602	4.92222904083749	4.95722780533754	3.73053379534094	7	4.58711756100529	2.87077933785785	4.2913028565926	4.50936861425694	0.566700155437409	9.68778240503947	0.105403398020635	10.7588009173257	-2.05200321848191	4.23672460659854	6.63763543070135	7.34521885746557	9.17476944441141	4.85821264384102	2.25469680729972	-3.35387847403488	2.66046805512246	-2.43535327348498	0.324317532092466	6.16649522577337	9.52004416952179	6.17483494665709	9.14870645158692	2.58713042182792	7.73057804226636	77.25	0	2
97	1	3.76887071635815	2.87192037982568	1.42102962852838	7	3.08314913348787	1	3.25346615349632	5.17792420641253	7	3.18630647820825	2.19904445037594	4.61678303505435	1.10145381487595	4.70117235307954	2.00037820738746	6.64699351956025	3.09054742708433	2.85700460808875	1	3.35791782283581	5.71503119654953	1.16549418617972	5.37725862894679	12.0753162306025	-2.94060868336571	11.1456935295481	3.55124804003216	-0.256088726327861	2.27338136435149	4.72371609433255	8.80042923475806	3.4317610452518	4.46794577097798	0.977585071957417	5.53492237125485	-1.536849317514	4.39143070990864	2.19422600817536	-0.686126013399277	6.11123812892395	7.90015959376975	0.835026017032249	7.39971477678029	3.50371839734252	7.16082505125055	72	0	2
98	1.35436279776397	4.52790385562802	6.30341893497709	1.03539782526616	3.76530603116719	2.1337099946988	2.96603210251051	5.0114370858076	5.20887827163351	4.3079827772662	6.01887838432491	6.87691055840246	3.02452755118538	3.05178212305225	4.93387378335319	4.08482903620267	2.36621615568578	5.86548144635873	4.42662598442933	6.07486368865288	2.58356255313198	7	6.53763928773524	3.62985386571456	1.64672412238045	4.4830010253976	8.72412799576307	0.882127611620202	-0.938397710291438	4.07747767684489	5.75560943212382	-3.19528738680892	7.05230177941027	3.14791437086845	-0.438706539421283	2.23401161711268	3.7181505516636	0.481385317960122	1.37495131816228	0.744484287718352	7.99442228512461	0.183309934445599	11.384220095558	5.6018697126807	0.41298798849805	8.45466067093054	69.75	0	2
99	2.83938126653443	1	6.50339037190047	4.59748513647549	3.50454852616122	5.00751716845403	4.75727629851459	5.13360122896137	2.7458992407861	3.06370591404615	1.11260941005297	5.59489713783494	1.66738802985525	6.99417682122531	5.41576884694777	1.53049723701312	6.05786068549231	6.36008058502259	2.20110846431872	2.75212877718242	4.42168503173807	4.90964269357284	2.97428978146969	2.50838711046249	6.63318472014506	-6.04620955410458	7.68838204619822	3.29841696473217	3.92780248944372	8.25406353822368	5.06367851370397	10.2351020856101	2.72287286834742	5.51894478381227	4.63520420483439	3.48472140074161	1.375480596386	4.79120523657004	2.85555896694253	3.93493379073395	2.60731464504723	-1.22869749439189	1.9720419278267	7.72173666525769	3.18191538713781	4.22645273696981	79.5	0	2
100	5.18891504906399	6.82194725755322	4.24332526890184	5.27351528694029	3.5974181091363	3.50263672783397	6.99289757387575	5.92473032676859	3.64868771078829	3.09188066430759	3.95758902882898	1.58657364272378	3.35386695612427	1	5.97690503922463	1.68697337659598	6.12103456607548	3.47788917296868	5.54438257239591	1	3.00801166252021	2.99715218413939	4.65039098437229	-2.57226678239576	13.1989449439331	13.8962959765966	1.764405263512	9.02926819480794	1.99060585745434	12.2378634826672	5.45868438325129	6.78171014615828	7.68906475154124	4.65205979006035	-0.0819418406524526	5.44133584709352	-1.67016621934795	2.74688397731965	7.39769271875999	6.90111505897614	4.89779922574125	11.0321199017242	-2.94719079266507	12.4569026812529	2.87005612195885	9.88558076841897	76	1	2
101	2.98500334317757	3.67416713709284	4.06614283238839	4.37372816963525	4.46526955453935	5.29910981903166	4.66830325066565	2.15160208278097	1.60463986139459	5.32430231086355	3.40996769214747	1.96397164575031	1.38875450978021	4.86434051792331	2.88426198212448	1.07989744217919	6.59810492321693	4.84348010853057	3.94010230561358	2.04184857111369	5.67215664518343	6.04671791437111	2.53338820486102	0.1584930373551	6.53873789389655	11.8889058598513	2.6991353455066	6.11742707605264	3.38588381623357	9.05382401574785	9.73103393871807	1.65961520468244	3.63149640807848	8.56422689806902	4.39277534030539	2.93780166174005	1.69721787252708	-1.47947419385063	5.91824284555152	-1.2315735445626	2.91826999349974	1.71566711882652	3.77121063745506	-0.562954863542272	0.458055198520352	6.72045363662472	84.75	1	2
102	1.2497559113277	4.74520479782527	7	2.06655765156988	2.31849170835991	4.8738084781513	1.5726767688755	1	7	6.63202198084569	6.65508540797343	6.75493847960697	7	5.97347187304533	1	1.28498075010476	1.12070861501165	6.26854841023705	3.76893894693265	1.23951787939438	1.94096967531821	4.46316294832879	1.44425017867376	2.57998060927831	0.768167526684874	5.94641400424986	6.042737706701	4.59690935733433	2.28914218043049	9.90924742981554	4.15755429029727	2.64147804356409	2.10351929814623	3.22454425578173	7.0281976471004	10.1917024968707	-3.62137627885461	-2.45490421803152	5.59756420092075	0.518388401728065	6.17298599513226	8.10304277011767	12.351600377536	2.62863795245479	8.31450830510535	-4.44401173416806	120.5	1	2
103	5.98123628836278	5.82368737552489	6.61229709705339	4.22886080210029	6.87579114153497	2.84021364099401	6.42271827415871	3.42367969477462	1.67599472305928	5.67305841464859	4.46423276044846	2.53045516409193	2.21173040063624	5.72219744971068	4.6277255431432	2.39853441248554	7	5.34019320626329	3.2474216080291	2.71736000977461	2.68044862082891	7	4.02819316709581	-0.855744653819384	11.1891517439161	11.3527521318402	0.807129959339204	10.7847332307721	0.624610436855247	5.41079448274181	7.30612746188298	1.10296799314542	3.73406632776091	6.87100662692915	-1.6462430290317	6.2456644956828	2.02149666047059	1.425850142933	-1.90133061917743	4.65542947073946	4.00998058449527	-2.44116158299261	4.24853784631737	9.14672239293238	5.11379079647613	-4.48710141571578	95.25	1	2
104	3.66132581407034	4.22059001752291	6.30742554735472	6.71476668249926	2.0217301798798	4.07236002331368	7	3.03892734404306	4.01046690061145	5.9907740647653	6.31002947697634	2.48096382198289	1.91150963855125	1.07156034857925	5.65360890707588	5.54224463570014	2.2966455386907	6.50621970771388	3.58060330210255	4.72689657991624	6.49543573405408	2.55524558149868	1.72833264793402	-0.763264511108892	12.2041817024803	9.54699806493128	0.925971886565163	9.0067925888483	3.69176901980659	3.20426668440156	4.88159792179244	-0.557338597981968	5.94110580165949	-1.23488979690439	-3.95789892873588	8.43489899643345	-4.99498985630125	7.63657377879996	1.11672920170383	2.44033398043468	9.75865827107063	12.3823306156319	2.13713269136203	4.99048536351952	3.70326697691718	1.53428545838953	90	1	2
105	3.77285717163077	2.47511390535457	1.18738592459173	3.75407002511797	1.57093227982389	4.57090577419248	5.60392257031878	1.1375014179783	2.38485979221123	6.5090687746107	2.13958175363205	5.45434099357419	2.8397860341899	1.52706771913227	2.26383261162144	3.76313997169246	6.43666859159859	1.33940328615181	4.39732109992724	5.7168304788867	6.83324405976288	2.88880632525128	1.9441994372346	2.98657581738421	-3.889469620444	3.90003065187654	3.49002335731777	1.36662719218743	10.280038951164	0.219978452882032	2.84308800792032	2.30350067768615	9.85337711478319	5.44355184356393	6.48103757160233	4.20542385185958	-5.89856740154291	5.680211734977	-2.71865015949272	5.97988539130827	2.02177566939884	2.63109193154304	7.95762438013875	6.28610172230315	1.68251962866155	2.87936431217711	107.75	1	2
106	3.00882595110599	4.83171504410346	3.03065251358347	4.94016009433468	4.93737112372354	5.15220987156697	5.28340067349574	2.40131225798878	1.46225474436532	3.86216460316567	2.66221869877964	6.01966744501141	1.20725070867149	4.95510219250233	2.5404823270219	1.86712369362649	6.10684830458379	1	2.64088129802648	1.33293682297683	1.47945780502242	5.54989363272728	2.18768110264491	0.0152539184081334	6.20840781466049	11.5474515471683	4.18121638722431	6.30373060828648	3.8631387778208	8.96066171449939	10.5037584961487	6.15379421892871	3.58122406292591	7.87201777943046	2.70154095275245	3.08492729471276	3.60634613237417	-2.2149703927277	5.94889819255414	-1.40269972710154	1.74591939497536	11.0249387940087	3.50411438749684	-0.346967461365088	7.20836742764851	6.45544647247559	90.5	1	2
107	1.19976950885976	1.31309093948712	4.32558117876436	4.85080050970584	2.92708786801525	7	4.72159017124537	4.83030884281506	1	5.4879105287066	5.21357761757825	1	3.6907818238155	1	2.44271380792096	1.68656236131086	1.5898881668282	6.88163957824944	5.396962099346	1	6.78300048389591	1.58216267959843	5.34824055539631	3.26095402776844	-1.87627237554752	3.71591910520739	2.53653065296122	1.50804837732343	2.6692404217659	7.49561363073787	7.69379015858731	0.920051056269067	3.32408752763282	-2.14141430546917	1.45426845889482	3.10874386313866	-2.81537883968951	5.42066960780839	-3.41775500227485	0.834712571666435	1.45800050829092	11.3173574111046	9.60594078583183	11.3535291735453	7.26677856777358	0.925419727395072	96.25	1	2
108	6.98492002398016	6.51339586962413	4.65791735214144	6.11818368476584	3.36190615901316	3.57905009887244	4.81375268757191	4.16071370564285	4.42114820027367	5.73103225902678	3.50754378683553	2.969513279901	4.69172692682271	4.12600470344273	4.1092817143114	1.69748056862198	6.25601390982938	7	5.27492845071348	5.94468973916075	4.97199843699174	2.01637669550511	2.9213253974665	-1.63579788530636	13.2470712342557	9.43481100009348	3.13965107868107	11.7504533402732	-0.301980527033204	-2.13083668764209	4.42866489536686	7.25761965773432	5.0607415127867	7.41715162526503	4.13271109849011	4.20613849661852	-3.24097145054396	5.17938153670575	-1.72088164833782	0.746391893172714	6.72659038465705	9.53207236744899	7.55465577756299	8.49810433741041	1.91177427802384	7.23155766230365	86	1	2
109	3.81300157076075	1.76991400813894	1.43656993030148	5.39745400486424	2.45003765556792	3.41919456942872	6.70267742674525	6.8689925170089	1.20262228181302	4.89661555744063	1.31514784549517	5.51589056154539	3.25778008100341	3.95060370726489	4.90610795738358	2.87044342953186	7	5.35076301548836	1	1.76402201276458	4.24400293381391	6.18283182434727	3.13520542291409	5.64245602704748	-2.12613410451857	2.89546162277876	2.93310531117958	-0.445147957447897	-1.16446076583529	2.39469669110494	6.45470066694718	0.210399564018535	7.85554854872198	2.08128497628796	-2.79506442848527	7.62618109597534	1.65162472766509	4.85861905487084	-0.504426610743262	4.58334305695928	3.79896973536591	3.21907939828573	12.1210595244706	1.93885859336432	1.68509140704912	3.51649998546967	86.75	1	2
110	5.74868263497113	6.25425064566006	3.85435213461209	5.70193158700835	1.25282779118082	4.58989095349053	5.75941232248917	1.5256102279455	1	6.44573591197319	2.46764542732284	6.65741269458015	6.9765161634358	3.09361679270679	4.77035323518006	5.75487736841909	5.23634416123711	5.21011332928765	3.48936743717511	1.55132953983553	2.91891648217322	1.64615299138156	1.59431730320717	2.03859195599692	8.91332793659911	13.8728874029326	1.54703382125381	9.37316259182654	12.2213172480047	6.64231638416797	0.389596075203253	8.39730406840409	2.11186662610509	2.13965877731199	2.53135662044281	5.75414632574998	-1.52543858247515	2.90263212628874	-4.20681278325336	4.90526801821887	5.9702273751425	12.4121338144973	1.71447446000812	11.3595763386553	1.95440083876118	6.21686186248644	106.5	1	2
111	7	1.52112036395439	2.19275324516858	3.28716951002196	2.43566424657748	6.52277020126164	3.59823424500069	4.69107875109402	6.02491131974801	3.16942495761584	2.07296265857101	1	6.28084272948657	2.40525605615506	2.94671340877534	3.66545780320206	4.80417962750681	1.13384679991305	6.717851046169	1.7391586082235	5.94479129256235	1.95016563256229	3.15372883461418	5.61224331381761	-0.830006283696736	1.05066772312842	3.93158839049563	0.701490491355051	-4.18551421621495	8.70110856507334	1.85080517492932	6.03633982543059	3.87950809382097	4.20773931332134	0.0504658249097632	7.81510920785241	0.283238268341083	1.95157088332334	1.25508578604613	2.18778528298881	1.92912194999255	2.56900787983889	12.536403482614	12.1483914091744	0.0601223640672559	5.15526411633955	102.25	1	2
112	1.99390178087276	4.1176942822668	1.20792426762275	6.29849941341342	1	4.12294852676992	7	4.16121857533808	2.69474905632529	4.7601151720557	1.08406471588858	5.83040538353701	3.92399559992248	1	1	3.56221518649553	6.53274770308871	2.60915042809009	1.85933314284861	2.52821041751833	5.24601318614466	6.08307987396608	3.54135638084133	-0.485153350498397	3.24797234263961	9.52114301615233	4.7777991803762	3.31504568693276	1.08041229150501	1.05597013997188	5.37936142792693	6.54207985720759	4.73606107047508	6.10359471506033	7.52495638240926	8.47790317986377	1.58795917392605	-1.12805395546883	5.04231068156973	2.43347313647368	2.30604876939784	-0.662565347033273	12.0040479404995	10.2063131658366	2.48936000307668	0.723822725435322	81	1	2
113	1.5097811099634	2.17933643874939	3.17131239300126	4.22943175428288	2.10373956036262	6.16281804279971	4.11063264178209	3.855130551378	1.88180105124038	5.95425262435032	3.43271796219418	6.63785983240473	3.50638339519513	1.18615792587203	2.23980595045422	2.18492306459084	1.6007571908583	6.53809050509566	5.69083833519501	1	7	6.65245453434681	1.67384359839803	3.05805560457807	-0.801271454099367	4.45444865313836	2.28521036806027	1.25246986157157	3.01307087332346	3.16944577704507	4.96049582021384	-0.272783382599924	3.7438934772598	-2.17178804633631	2.21382533457643	2.0991192244055	2.68836139374769	6.26056720727117	-0.898804084765627	0.995490974422613	4.25874970455759	13.6908456599263	10.1242910609789	4.49750756173361	7.14091132464091	1.14261443676809	110.75	1	2
114	4.6871899375627	6.51273413297565	4.46440125298885	6.17035889097413	2.86807677864613	6.26543397366105	6.06559130289927	3.08062184066482	1.74323768584936	2.45838226423984	1.42138179372302	2.08089922617251	2.6508836621164	2.33434883537908	2.26057485813387	2.33352180391161	6.7380774496027	1.18476471672972	6.23423723156034	1.55498950043474	5.73904442948579	3.72171610043262	5.75207451079481	-0.330863384703492	12.7001060205767	13.2532597474294	2.07530784416021	8.2377459208123	3.53563453770974	13.767508360324	5.99070481727503	-3.54251758144071	4.61663964623916	6.08758761135298	0.00876071958702626	5.41331866344359	-2.29356938415389	4.25567798880346	7.74755090134243	2.82542071197342	5.26733397209603	9.83094836401431	11.8632886210612	12.6906233776295	1.05443168017482	9.30232508968292	81.5	1	2
115	7	5.81104318984473	5.33043157417957	6.03433484964022	1	5.52020849984403	5.68956025095264	1	5.80287155943423	7	7	1.58982934776033	6.48090337404097	2.54052777714227	4.68885095811483	1.33428350928061	5.15351434638133	5.03280535038379	1	2.52135617285541	6.76131337275046	6.42175042550442	1	-0.550979192741331	8.49405387451148	12.5332810884245	0.0304301280601833	9.31664653259185	1.91633797302449	7.56243677761579	2.93220974321406	3.06668568347654	5.99974658572912	-1.21248557608874	3.78232819436562	4.32048543203911	4.13336516110904	3.397663736409	5.51012590220202	3.44328712919618	5.62735787626553	2.15286373833321	11.248880475865	-1.35895038513913	4.81953005869442	2.12465210601593	110.25	1	2
116	1.96231643073378	4.26560813143287	6.21772292061027	2.31689620893537	2.4129319392402	3.0857185263687	5.50949422678754	1.91250951490573	1	1.72216228012315	5.30746345175229	2.45143222055693	1	2.49569101584534	3.48143304554537	1.7799533065438	5.58031172482053	3.92116392082055	6.8747697045665	5.63781377034224	5.24425050260011	5.3051582130861	2.90507282708667	2.88753186647352	2.96148556660632	7.47556718100439	3.37708418881535	2.19908889219376	1.46685706205244	3.61729692446715	2.88492877931442	6.89465210769096	8.72161846553449	-2.40714240224516	3.99648668433031	5.29438083750991	-4.55812016293237	2.54621598720211	9.15708667127023	5.2456418963261	6.48642987615029	9.2520559878406	11.2829554019096	8.01057060235338	4.73819516019056	-1.15103316247199	102	1	2
117	3.75853809480608	2.6951076546544	1	5.90750863974834	2.4582255728055	2.0486884793826	7	6.29660078350808	5.92514722976628	5.97671334286367	1	2.9108654762337	3.22512271112433	3.69748647552336	4.03259578109815	3.32702936060633	5.66523807211269	4.64631948645813	5.28936858606666	1	7	1.0906125012807	4.32299259535668	5.7015867232942	-1.93003263313118	3.26461125360209	3.06043250146061	-0.963387403717207	2.63204428305165	3.15268830692681	6.24939716119728	1.50056141011656	8.30131777060169	2.50962466483162	1.30293893929956	5.34122195402155	1.89788524428483	4.41784459232793	1.07248507465814	4.56388745284981	3.63195075084695	16.35979010632	12.802133020709	4.57251349046169	0.594304408642456	3.50287061405441	82.75	1	2
118	6.93744553218813	4.07553346147293	2.0442455521093	5.0169308319955	1	4.80995771994299	6.59886144807674	3.85536391315526	5.18205418055425	2.7302453421488	5.15692745849203	6.14933000147391	6.22677259418301	5.45224257459141	5.05963344417272	3.32061898347489	4.1035832931057	5.34018696914164	1	1.33080773643178	5.28718675887335	3.21492502558937	2.05528315126086	-4.41581083534159	11.1859769741836	11.352660744472	1.96648774796972	9.52861341000465	1.88448768428903	7.66581521422402	6.31809013968215	3.45694324875235	6.63305127380393	6.41596205229738	-0.257191933688953	5.17322712400641	1.17300101045262	-2.13231440032181	12.2494928370205	3.97733905753811	2.70812392472984	2.8345180440986	9.17266495379807	2.65377022471423	-0.788585440672336	-0.787710269355859	79.5	1	2
119	4.3880389850354	1.82510617966737	1	4.68695434128802	1.74452955744156	5.31542874481961	6.20684551457327	1.10636267660476	2.77356445469515	5.51431469789471	2.38406231104062	7	6.33306047607441	4.71571435132188	6.05176879433933	1.38040526401402	5.04083533085284	2.84350913376541	5.42041607403405	1	3.27904522505127	1.1722177562233	3.37673746636726	6.54756559810688	-2.14476676446834	3.64051347259335	3.73321829851886	0.486672033784211	-0.969370793361904	1.35330444956284	8.71731062800791	4.81170996533425	7.46203989942472	7.01470293726672	2.00755488054865	4.62297698479754	2.83379965065838	3.60983571847641	8.06507767313616	3.88037524748486	3.71813213234194	6.85014622366574	7.40846673088376	5.04442526716406	1.40158286526647	4.44455555363873	95.25	1	2
120	4.70776624665647	6.19307930944389	5.09286213658455	4.73645214689604	1.95738194745072	5.97003573152555	2.83922761118118	3.3307241584537	6.43289758261495	7	4.64052545124557	3.42514183940784	4.68684261742904	5.32690033686636	3.5374266040181	3.74344477021934	5.667139508072	2.91938152646632	4.73115113446527	1	3.02433622277386	7	6.49438354521052	1.73282302779447	10.3072264353495	14.8193881896116	1.03246428894287	9.80520394057523	0.0233510411695223	3.7385483929365	6.40023833414157	7.95712866908715	9.01313793182274	-0.576097839587632	4.25088306437297	4.2982263161415	0.954424623500786	3.0118734977896	0.503008690445434	7.60229396666991	4.44665235514696	-2.87559682837312	2.26070176346419	4.89704464324653	3.07940311019839	10.7116171039125	82	1	2
121	2.84508301889199	2.04847348392542	1	5.51575133978164	1.93097626080899	6.75503992203938	5.09049724492751	6.6930810255937	1.33144117585658	5.54290403477902	3.9418601500662	2.11063900872132	1.97323744054605	1.70544352751598	1.88450265207994	5.97798802444895	6.7297613110154	2.10219135751881	2.04017353343595	1.11229499110529	1.66281002728301	3.1730830733352	3.03565985541941	4.17486572776709	-3.91004846644027	2.33313191761741	5.14080550015363	2.19277974594819	8.29351486523672	4.40239778952622	9.76772408029651	8.31073371255942	6.29972907916096	9.30753978906961	5.21930497577552	4.51704805029563	-2.88016825728883	4.67804860420934	-2.54160717987492	1.51607173695039	3.98077812894858	12.0000320824504	14.1717181590066	5.92974225590156	3.83584395447714	-1.71190926267639	81.75	1	2
122	5.88478869361317	1.6163222904165	3.10470618532864	2.9723906413114	3.34597222326705	6.35810841063563	3.66365376887717	1.3412759199828	1.36803415760265	7	2.53587236529736	5.77145658214658	2.59328399474842	4.9716816824433	4.66886833100089	1.93910794315221	4.17268462572768	1.75799074985778	5.64926349713859	3.20433334455188	1.64365380068149	6.06619855617683	5.1737305229756	4.29893200659247	-0.574003193512866	1.49759743698783	4.24986865040775	-0.608572623207754	8.48628529486129	5.25004919918024	8.29705569018089	7.43948696538877	8.48388693803066	4.32345708737497	2.49558296272913	6.21537519966781	1.84608434747628	2.68002239482338	1.46623964522532	-0.629134137401821	6.6430612143349	9.00319600552271	5.29299744713296	13.5266400288279	1.00186377844308	5.71873157512011	85.5	1	2
123	6.54566498675052	7	2.82416394043429	6.46306376659832	4.20285921211225	2.44176845127437	4.89788062740146	3.82996904698166	1.88803694992529	6.82428793510498	6.20841498680058	3.13672964190035	7	4.95129617251181	1.6422267819278	6.25378662684253	5.51102804611631	1.31471546128282	3.42295440937637	3.79940320106674	5.54235057212282	7	6.37338410985205	0.390049039313294	13.7913676884763	10.3279127948815	3.69988796465304	8.95985400706917	1.26159034611823	3.58698525110877	3.04207334098892	2.62634821533119	6.94829467068905	1.80227143738682	4.76283404623405	-0.215765645230853	3.53001105317845	4.95004027463058	3.1766265074865	2.54038669783884	6.30952602748728	12.907319241217	7.38545029266902	12.8404682792104	5.60108693763637	3.99528314191434	77.25	1	2
124	3.4547597101331	7	1.86247994154502	4.15808251704358	2.27412018548479	6.69505910732466	3.32222975619249	2.16051489344551	4.79874448494763	6.47486285431794	1	3.80414387977377	2.48554820550554	6.45347558137912	4.23649801654519	2.38652898465674	6.34604268864624	1.51913124387932	3.50195545766697	1	5.63983660111455	4.57253891307358	3.48253999253296	-1.35673809362605	11.019296285045	11.0128362102929	5.04382409192781	11.3285048178862	2.55281922951234	9.89897210600945	9.27712100932524	2.66974168021078	2.46891598766261	6.41713997275223	3.78239060055169	3.58098032945187	2.9882294168699	2.73314177241805	5.78161602013795	4.73356111266805	1.47939723824757	3.93953761979766	5.99400364627255	-3.23549380277441	2.74249317171288	3.36190470053478	80	1	2
125	7	5.68146017383356	3.59124535484797	5.05209918195016	1.79809949450196	4.17917858133517	6.0943094462428	1	6.28481959871084	6.71278071970017	5.73811217901713	3.92915660245433	3.43306567824292	5.31631057131313	4.09056343950088	1.85731210852265	6.92637420478841	5.02874509696244	3.36847404080833	2.24690144171725	3.56804227912001	6.8553822965514	1	1.49839853266653	9.90430790568115	13.647407968375	2.62899375252092	11.3325321950308	10.2748886333778	-1.43421293282211	4.16640417018298	8.0912323277207	10.4117795043621	-2.08894839685897	2.68685243143108	9.69292361600697	0.201427763718043	5.74496770189655	0.418232519523082	0.614190745830936	5.73547475853379	2.57503967633595	1.43969645379673	6.85687107915292	-0.718969609664934	-2.37847419439558	88.75	1	2
126	6.97292119859024	3.13225522246719	2.61808791980358	2.13704189583651	3.53183840489884	6.88741489653554	3.98723799769405	3.03944804498412	2.599170188564	6.47900386644565	5.91533289537435	2.29828891661515	2.10489698411185	2.70174089281727	4.29323047299274	2.81601088096893	4.17452310375669	3.32966696593529	6.60799426459018	1.75400983865754	2.61808341963852	5.70868672411002	2.67427640940353	-0.566312365018445	3.13366016737056	12.0150668114196	3.61898200324932	5.96748635751599	8.73551720807566	9.10987712433732	1.46313906106437	4.34605676716773	9.10527675539297	4.13910865947162	3.45754325928788	9.63906741524575	0.615129174497845	6.92710384459741	8.92445310160546	5.45579205124544	5.43711008109597	5.56756692355108	10.0638982717287	10.3493792533861	4.27010530180179	5.46289288467283	75.5	1	2
127	5.98867929401072	4.1780367827263	2.30536018851825	3.41888523145128	3.4758389417368	4.95180082429994	3.16992148449414	2.15044761453609	1	5.56336186206484	1.86783338190934	1	1.26938468724282	3.25198289941632	5.43610143740834	3.19247166429523	6.8657237372004	5.07979084260351	4.59081377179941	1.50077638454375	3.23385025905437	5.73786961075861	3.07569917703187	-1.58299191498083	7.88480577328797	12.224121683781	-0.413228932254807	10.1980685568537	1.76041934876904	3.76335183031624	-0.0553201845215495	8.02839595150916	9.41616140666059	3.84305620294836	2.93413007626259	-0.0649988558731804	1.68055299213392	-0.793389553254135	5.35447803328667	6.98633413303735	3.36662102403084	1.23143279090003	9.05823155207815	2.0278514782845	3.32905496515796	-2.1443376364848	81.25	1	2
128	2.84775310359263	6.40390249173409	5.05143504211416	5.43457803312112	2.93976648916858	6.1136976415178	5.37439487406383	3.67099188704088	1.98602875412297	7	7	3.49033788181544	3.64084205229176	5.80959399746297	7	2.4399094076611	5.9021314545088	1	6.54633688276984	3.36480583132134	4.33016268755251	2.40636592665227	6.20538871434249	-0.573343990718759	12.3165856443668	12.2527026822552	1.01528494936517	9.97297184305805	1.97704599490925	6.78777406864974	9.16624162007551	4.68525360645744	3.31947149240928	4.61198345464138	5.97810748561592	1.39814640359929	-1.08276883653392	2.17894114178631	2.02426061903025	3.60848707941887	2.66525156586662	1.11725960183083	9.47237101968058	0.396196926079595	1.93192568002492	1.4784509557537	88	1	2
129	3.00760706728966	4.19543038020316	2.78206060568157	4.00114354653366	4.03803337158521	5.3528948312021	4.95602495891377	2.61228774372213	5.70343336230057	4.13507143039154	3.28212445042737	2.85990440463796	1.65727721732256	5.36531592660322	2.14368691922268	2.57120983050255	4.31476050555426	3.67636056451977	1.73948627515899	1	3.86839165063714	5.59387815511905	1.65213022024978	-0.119543196723334	6.22262856363498	10.4200181383669	3.90633824714445	6.86347080315522	3.25867865973052	0.162170558890305	9.77088676700274	7.43576123155394	7.40594697965511	8.37159037574602	3.51500274912054	4.0038578300403	2.31569005680849	6.89495807366182	6.6127203183447	-0.619053602098542	1.29176689684458	10.8306437154862	12.56528322152	7.13883146816212	7.99854223341966	6.41610964212295	65.75	1	2
130	7	5.12104446655646	4.85201401566727	4.58888205544291	1.63017247719268	6.26826045023307	4.47982490302339	1.7219154727446	2.6674897609955	4.47764326024118	1	1	1	4.53830961464877	5.41574000846373	3.8712119765146	1.73951666956747	4.2145185509345	1.89408362687148	3.70944913511645	5.03111817624038	7	7	1.17161550716243	7.94664980265885	12.9009150345828	-2.5416089117058	10.2645874600711	3.71103175606646	7.71957597153158	5.56836880220544	2.27907047717114	3.42018051464817	-6.14743072870652	0.760234522035222	5.33393487155574	2.41363111755817	-5.3931947604017	0.719835668280343	7.96100074545834	5.03589569305541	10.3082978486767	11.0329080437553	11.0322439764918	6.84710758391793	4.55557905809729	85.5	1	2
131	6.68048350388244	5.5901096238348	3.46092952969488	6.53348169069992	2.81242596045809	4.82052706842803	4.86783973572765	1.57385984563886	1	4.16303486139845	1	6.79344870749465	2.0799051743333	1.85731803111621	5.00190915651944	4.62125028869836	7	3.94063854671672	5.4942426928997	1.8790927108315	3.59235526429682	4.14190306109957	2.70534121954086	-2.70847431759571	10.2071260246675	12.0144304898048	2.49247467049223	9.2271225416332	10.1833559217888	6.61149044440808	4.43906287920793	8.63342451692697	6.68975045747158	3.9592726465204	4.33722545089023	4.76247463519789	-2.90174946020319	3.15504912695753	-5.1469842500555	1.79716898999454	3.43869862590017	3.39359178791412	11.7238082413749	-0.124677195303041	-0.95611915546065	4.8726577229282	92.25	1	2
132	7	5.16566757937179	2.71893909254666	5.59930213474124	2.29103862504036	5.69279035223589	1.16615825614146	1.6567159757793	3.65035819526009	1.91235024424198	2.14206317432746	3.6151200532277	7	5.53953316746065	6.34255334285741	2.63589299345157	7	7	1.29725980616394	3.36774416978036	5.9977224951236	7	4.58872765172233	-1.17209103508388	6.84235670535547	11.4195926893935	0.56170148647406	11.2526218809979	1.18224392378155	4.3412285904849	3.91665492496844	3.47363646821696	1.84392554378027	4.54125762015613	4.03627953907001	2.88249422988677	3.35089348914994	5.00407315344454	5.58150228777036	2.43326485688287	2.48506376261067	2.58868928999583	3.22897842614829	10.9122428224999	4.69378116593288	10.4490263262791	80	1	2
133	6.47736409026819	2.45213373770797	3.5194303293306	4.87239740159591	3.30352904920522	3.72415561983383	4.559579851033	2.35995750443068	3.88424338358604	2.98507263132644	4.25016136298579	7	3.55356630009695	2.15287378288349	2.6266113159626	3.10657443262021	7	1.92145735930059	5.15153844186119	1.91177981017522	1	1.68005793262797	6.07075337082036	5.43599873015642	0.81154068188929	4.18983741821462	6.07430162080139	-0.177637466849643	9.55557632203347	1.71871315134264	3.61806468397843	3.72589808357768	3.88192035020662	6.42864573193027	1.54510002668124	8.9847486589455	-1.11576206777231	3.2547690598781	4.65570623837523	2.23813467880968	3.21767333591692	5.97125806451944	-0.423465450730799	7.24424791777483	2.19250821347717	11.6036636905173	81.75	1	2
134	4.51685386741353	7	4.09205192622476	4.03691342360681	2.67721663536471	6.67261235984682	3.32043647166643	2.02028124788909	2.52657326491171	4.49936160288344	2.363931201304	6.34830116076389	2.11608438224216	6.90269927041884	4.17074675793346	1	1.13997051358121	5.66678192279048	3.13791712659198	3.82653467994021	1.14118973331075	3.64675177436533	3.11792096572709	-1.38278702402808	10.1431855772801	10.0366067398203	8.01697508040587	-4.08905464376719	9.68709353145833	2.37824125966472	6.55943065813822	7.60690393794689	0.716630815125222	2.3023697790712	2.13929817110301	9.14292841961	-3.42014291859649	1.1957687702404	-0.920323840243513	3.64789973428995	0.851181641351025	1.205038497008	13.4432013337327	8.51554850368985	-2.12562309010962	7.23370425560134	71.5	1	2
135	4.44122844877208	7	5.86947131681188	7	1	4.93700174917533	5.60541544315459	2.89513594367592	4.71330988606801	6.87180124039832	4.4197606770608	2.27130365440531	3.8739559472847	1.50436094838659	3.48884843821365	2.10423208468284	5.84756540054815	3.1336534935745	3.37546516152665	1.67864168365033	3.96705415064064	3.99293783238672	1.3729942384033	2.16090436090017	7.69165733146277	13.1991713558615	0.709484067077108	10.3369530950748	0.195143341879579	-1.69933409502953	4.54155215072274	9.76426602023772	9.45875820058915	-2.05627440330024	2.289931470856	4.56178748358993	-0.559912142505085	1.27160999583323	7.11217543750345	-0.0347072875860064	6.06740960682111	8.36290702939544	2.34251253863731	5.09770657067961	5.36913648751332	8.02880301292462	88.25	1	2
136	2.62891176649718	5.10363892280477	3.14533393701738	5.14024131844971	3.52461406018072	5.88315434273548	6.21755249433137	3.22398833480778	5.80809634361965	5.74526825400626	6.45998656196487	3.5823178778348	1.1740619874761	4.04723311050906	6.33990007350159	2.50444481444002	4.83091555409545	3.97528332415819	1.08622314380653	2.11219834361884	1.4139839322884	4.8075797382814	4.02342524118253	4.27032435333877	-1.58445677586556	5.0259259263414	5.04144244688989	1.87218577352352	0.783427689166257	7.44068568472298	6.74616151496247	2.10671600247125	6.98471612596367	5.35340896304451	5.06747717346203	5.79699719393059	2.08555241347293	6.26301281269577	10.042145142944	4.49593281200269	3.966615637635	5.91457540013306	-1.72074694366072	-0.0744446047933541	3.26070864629997	-0.998664948034592	70	1	2
137	5.47163427825528	7	4.08603129519617	6.05705520202957	1.58976057409318	2.56741199216699	1	1	1.86396440444699	6.91472085952385	1.52193573516902	4.65332398133673	6.98234496482506	3.91628578315985	4.32558430012336	6.17325689031698	6.52518434778916	3.412514907074	3.05335260515772	1.95585256668436	2.70328255098115	1.23308801683168	4.55571884963868	2.64546750760327	8.67377809307157	13.1541322971932	0.990587245324645	9.1788395219128	11.2588557485182	2.13404675676099	0.819325568154645	8.55114271072848	5.83412491800238	1.93751432785048	3.39175772622047	5.75188356349495	-1.13402277754709	5.41735688451	2.44035836220586	4.39473614402298	6.92343413994427	12.3654039615864	1.33895579117746	0.222216438761516	4.05890968537383	-3.57712939789337	85.75	1	2
138	5.94278534912896	5.35016662222257	7	4.77746501941523	1	3.18997655650539	6.64898055757349	1.68694244641511	3.03911059935424	2.7269710209645	3.03700882477574	6.10709027772204	1.29873568739396	1	4.44675957778534	2.46132106898312	4.05027496655584	6.38706203549416	5.3028845081755	1.61206908782926	7	7	6.51230114179607	0.05378868270066	4.26259268559646	10.2139941116947	6.9621381522528	9.28726264985337	0.131126763630678	1.08392743036269	4.07729434109411	6.72794569954255	6.58093280187179	1.8621701903033	6.08941757920707	9.51162460193903	-0.591616162977321	5.21233536446947	9.35150049326683	4.51750225008375	1.33632309237744	9.51240955963173	9.17786099572259	6.43919938059816	3.38193414500078	7.50024177526923	97.5	1	2
139	6.3806219061352	1.10229527714616	2.02426020688121	6.52064680984933	4.02336090084104	3.92937253261433	5.75723529712572	1.95596298017981	1.65016942567823	3.44728951816335	4.0273652497592	7	2.01309202976724	1	3.46321989687884	2.69874918611588	6.32208966656687	1.59126133136397	2.04133860042285	2.14902080918185	1	1.12731381661503	3.74332078355659	5.35550122301256	0.234164033134901	2.98779360122997	4.9917543462821	0.717221165407735	1.65635619359329	1.54504936174342	3.72272030110306	2.34673961896829	3.45273964758731	-2.33875349982244	4.02701613478151	5.92105676398171	-0.948736137816424	3.25162135753808	4.87777918549037	2.41261985536344	3.1864007419958	6.00613396826652	10.6557594303606	4.22417825381356	2.73357428607898	11.0336045118337	87.25	1	2
140	6.71872598096673	1.31633478052189	2.07782759356625	6.08170821375914	4.04321250809431	3.53525005855113	4.88853329723774	1	3.82134658102304	2.84670753163918	1	6.57757753183567	3.54884057088078	3.35628010021456	3.66978991647584	5.86605774148194	6.11725602014242	2.29073683719685	4.06341839892248	1	2.58175020683835	5.28674565262586	3.70906973338974	5.5947580446418	0.332224100146356	3.45948590280653	5.22364447440093	-0.837371772514811	9.58303384603996	2.06827334181429	3.33849611990227	2.69127688714435	3.13402015613876	5.94846332764193	3.77482180308993	7.89364371988337	-0.982117963772937	3.20379362635135	9.47290754419325	2.88892179925016	3.9782466222601	6.41228682705794	9.41555108738907	5.36933888162964	2.98429160873253	11.4304674720267	87	1	2
141	5.23521232714431	5.12430345841693	2.7394661268072	6.95357847815079	1.13162866449961	5.07898149941682	5.48335528460949	1.19842901304582	2.44834455884649	5.23630603110329	2.56064961452786	1.61822419725212	1.05561863281309	3.75174279664261	4.61118255758994	7	6.59961004889983	2.6489272705627	5.50711778945965	1.42146735705267	4.16520344070586	7	2.30676683370744	-2.2726135086434	11.0740468525324	11.2303871232454	1.28358965962675	8.84320316933323	10.9354384331315	5.13906471042142	5.79839554631318	9.37539301333035	5.25564141664349	3.15069841176756	-2.39664013307828	7.72323018834265	-1.76541257691176	2.79835557186577	-4.38310727932556	5.29268510796695	2.57067063352498	3.50478726640805	3.36507239040786	2.55746981345922	4.08375671111876	-1.64172278379871	81.75	1	2
142	4.01443785941963	2.17331057662569	1.4024731008951	5.80906533785508	2.27443606729465	1.85354381143005	7	7	7	5.63712218045972	2.56282689463197	1.74896656678279	2.73332814906227	4.41049932616856	3.33840177035724	2.05811472707801	6.84636448323832	5.35086439498178	4.11905084853144	1	3.74578423031746	6.41421980713175	4.94494118510901	5.3185040795038	-1.34319434516514	3.79856407430839	3.18795741556951	-0.0939475917732286	2.7531168342518	3.5892184025452	6.94615123325803	4.86548689620794	8.79310598804971	2.82871655133229	1.98706332385377	7.7059423566749	-2.60970129786496	4.88944807152594	-0.46664791823075	6.39505907835555	3.31424261156866	16.5688614489658	11.9782654010408	5.65014264468353	0.0127255133227292	5.25462021888336	88.5	1	2
143	4.43337420800643	6.68665282739933	5.0444306707082	7	2.98937973471483	4.5382602581181	2.49627528648289	2.16916357479621	6.54015383655584	7	3.31391059571948	4.13841575478488	1.51650643787097	3.26156220565127	4.02588501705184	4.47724812673003	5.57103965178286	5.07317945699102	2.85002166732874	5.9412542369587	3.55379504298993	1.79194455016976	1.25421466556224	2.45509471916823	10.3781567742804	13.4077150614859	1.77636929751902	11.3398099484885	2.17304432187098	-1.57493581965648	4.64467685813928	8.44011612477592	10.4674887749047	6.07197010341712	-0.569656401097224	3.6188839913361	0.553861663677367	6.36020859183056	8.68699719702705	5.33843225646723	-1.85532975097757	2.518896089221	9.84674448354874	5.94263466549391	6.33538407486846	6.23792965202448	94.25	1	2
144	3.80479004993648	6.33848427283339	1.3265338094055	1.78907749914855	2.53634437034378	1.66871862298562	6.60501384613967	1.57755737149984	6.80318855063448	3.07341431865261	3.39079868825724	6.09735768897782	5.04632242172614	5.37299724690627	3.60634535376661	3.03435371597847	3.80065109750228	2.67650491433841	5.33370157572635	4.64704479066279	6.45819119238382	1	7	-0.0187604537980572	12.316418853125	9.98392650407677	4.29867464553742	10.0231926281568	-0.378194229326959	-0.0759754244447672	9.82735112827877	7.60830208514858	6.2483349568131	-0.532181808955383	7.01208198904577	3.8316979272696	-5.4315481062009	5.71872181957631	-2.04561716534906	4.66902371665474	1.86117562651722	8.48994219633101	11.6769132668533	8.31418978925835	0.872960583779834	0.277063665182288	75	1	2
145	4.53169562243699	5.90474235694088	1.94996558644864	2.50779594140879	2.46504796764483	6.72643313741822	3.31304469060899	2.45557041807858	1.34853206483984	3.96389313904259	3.68967420240183	1	3.44903251468635	1.08868600388533	5.32390832175011	3.5412288124449	6.07474054752111	5.435144322176	2.07820282014521	1.2593867823432	1.64727653269439	5.28836600505601	3.62568701380825	-1.92093079893339	11.2450759137656	11.7976681078398	4.76875442107705	10.1567043705871	2.48293354476763	9.32762682130444	9.02536815230467	0.909585182790448	3.7268403045755	7.11390540557433	2.78712034285008	4.00131286680289	2.76776258322791	5.22273398284229	6.10013025269733	4.7232357733926	2.46492574795401	3.90001426172183	4.13578362841364	8.76445024192924	2.6163401463853	3.17383436760045	81.75	1	2
146	7	5.34225166121855	6.74030186161629	5.57669571032371	1	1.33618782749329	1.24173826034695	5.36896276535842	1.99685892049007	3.5759650363367	6.05422829116528	2.03801499777404	3.71732021730922	6.466167005515	5.13452940949848	1	7	6.21995144848487	4.73586476418728	1	6.61961058325555	5.96103629857903	7	-2.03553148462038	5.99073802028136	10.6655762073676	6.05920812424745	9.31068218795239	3.29403769060088	1.96062347776997	7.24361241205605	2.69346976808294	4.25828874735429	1.35335690806214	8.17971198224781	4.63245122300282	4.35048987571437	3.59002673986425	3.45106673568833	2.31330201934273	5.61516957212755	6.77844658378628	0.107037675102446	9.30892779821843	10.3679482789168	-3.57044817784378	93.5	1	2
147	5.25937302356436	5.48607916561901	2.66797871669054	6.4141538711025	1.8574822716775	5.31668621408679	5.48561859960147	5.55677178524668	6.45340065070775	6.93494629249888	1.41402973880003	1.39539687412202	4.42959717095321	3.72345245980545	4.55850703132478	7	7	3.54491765768925	4.61303486174354	2.92060850463311	2.62947332722015	6.72044371891438	2.19057651288443	-2.23058206745291	10.302568318886	11.4441872803335	2.28845676621366	8.87609622845478	2.87204480142658	6.85662041912385	5.57476688999793	3.98239174742935	7.52162375014366	1.31152894808653	-2.7711179407164	5.73299915076298	-2.44493696235934	4.24495813728814	10.8339482439624	4.46897381581555	5.32184485396917	1.47523894454352	11.9515813933219	0.605876083548943	-0.501238093070075	5.14367761861739	86.25	1	2
148	1.99397857968872	4.02012906568241	1.4807300186663	6.33455508540333	2.36212777617755	4.19757140725683	2.39964228488358	3.46096319060751	5.0624564916677	3.70583057343372	1.05636942782761	5.48443047962075	2.92549901608498	4.10572823379291	4.99975347431663	3.35718647784327	6.34738413613504	1	1.48309444402155	2.19144665870765	5.59997114088536	7	3.51612119205891	-0.269527981851651	3.15263260954134	8.95794869064065	4.03303481082701	3.17535367003884	0.946172324315859	0.477333357579575	5.00827799036134	5.83262625798293	4.11303515694739	5.52276862342777	8.13021348528235	8.01243850475498	0.731783863877691	7.48233436675545	5.137398389886	2.46132093921365	3.48616447480462	2.64867560254836	11.9089213333231	7.11518953503405	1.88203379066512	4.84304348921496	76	1	2
149	2.9727427385116	2.68906563046808	3.27166825498562	4.32440873996763	2.4146570814012	1.1427233075675	2.36359368491999	4.05384645124294	1	4.71780316776157	1.08741508013513	1.01351534644138	7	2.84383320271405	5.54184912896989	2.0609025887078	5.48996432240197	3.71665941211373	5.84428212174802	2.24873486539044	3.06782283074958	3.53275688355689	4.25362996412286	6.39022052100132	-1.3535746861122	5.0689681843933	4.26655905134193	2.27545116274596	3.24481537752578	2.17672330251588	-1.40322284386243	3.63272218358123	3.12064183394175	5.09340938486215	6.35105724027358	6.5338316770423	-5.49811447650006	4.54102232881055	9.19080698463972	6.09757497372175	6.58351170850862	9.45500503318975	-0.886585552573897	4.56341444516771	4.25516555816855	3.34332051721383	80.75	1	2
150	2.05500661770032	4.18671946739279	5.50908443417483	1.13337814306586	2.23189151085259	2.28404060511545	1	1.3581148271231	1	1.83067240389496	5.51987312703318	5.23186162407187	4.11248483551479	1.3302527030764	3.11949653131523	1.6452405515738	3.58942007671468	2.03448261165521	7	6.63270216454228	5.00907366637666	3.15575942919763	1.93788602225383	1.83563319811716	3.07586402275298	6.95665649107617	3.65823833157692	1.71115226955373	0.991723713094523	9.33419793398663	2.87354154463502	2.79197365734985	7.7056595361423	-2.21925917365741	3.79925258171848	4.73934666089828	-3.68621328027045	6.21303691914313	9.79251366778588	1.76998001584531	6.44222153778634	9.37782074712272	0.205078634332689	0.34171086531564	4.47369081572858	5.83299058639759	96.5	1	2
151	5.12245632046721	6.24611838900703	4.93259409336803	7	2.14192521169663	1.9987434166916	3.61317715977936	3.08545532005112	7	5.76152264763898	4.63220116793056	5.50585302577894	4.1511127222348	2.11921897964546	1.34390289800678	1.81431046766057	6.71661910284185	5.02768155334117	1	4.47494546156898	2.94254290742255	7	1	2.98448993187006	10.1478720077093	11.9821455650673	1.29488692312381	9.68700302749305	1.0105454243307	2.81137632168807	0.941720356298131	5.16210849580341	9.97239049846781	-0.588599274893435	2.58017438295353	7.5537964540539	3.43525827236851	0.225181230962947	1.07929861926014	6.54394262355569	0.10694912132882	8.38334073689128	8.23699931258034	5.65286454566063	0.935079031651974	-0.658821757928752	90.25	1	2
152	5.82108600355246	2.8278524568513	3.69550566821483	3.6575798135232	1	3.4956326478977	5.59384045870145	3.66666978013696	1.47022679781828	6.34314397802717	6.65081849238387	2.07191781874925	1.49928129364923	7	5.6597233724874	5.14636889529486	3.62673212379142	6.54904338770742	1.03446614019916	1.38561483262757	2.4580920400565	1.35290557655984	3.39228327041228	2.31428894139127	5.64660935314167	13.2341971033608	5.24447004358124	10.550639508151	9.85609617223115	5.51137423473032	8.83073682871185	2.3150842532676	4.96697248777349	1.79893425996726	8.24950771048587	6.97146921656595	-2.54284211518964	3.89124570327613	5.18256198665036	3.91606237837875	6.48136224114468	-1.16764646392197	9.84534153133735	9.02041516158574	1.29634234550577	4.3431003508713	80	1	2
153	2.15577639151443	5.0403226052094	2.56164552109798	4.5707352207867	4.34600448089423	5.65491924703705	7	1.89081730508379	1	4.14743865951981	3.92563037229662	2.97245717701016	1.26862472487042	5.08017633583431	3.38746591996195	1.77120856247558	2.96168217481369	3.64117501348487	2.69019169216713	1	5.1630950839308	6.36782842982694	6.50595733673004	0.035368665635113	6.24817097560324	10.9718467017456	3.67918812011987	6.24869261522156	8.04976249312989	9.05686639708236	9.237312724188	2.73622378489185	7.78970679140204	3.39668735379587	2.15744041318008	4.42845628027082	0.617261656294962	-1.12507630237272	6.87683127130559	0.270909706018773	2.50393746202073	11.06849169988	12.8377006801705	-0.571892616957752	0.77353784893182	7.025910319718	69.75	1	2
154	1	3.47745160754321	7	1.77428323794459	3.74269824310703	7	1.91342204035338	5.43402338157248	2.44687784715653	2.31629205650387	2.32906499739095	1	5.31132947700391	5.53686575451308	3.94717981868147	4.04211479675082	5.74886220959287	1	4.89688919111339	6.86301491415579	3.7364663613614	1	6.97739963930473	2.01472499599879	1.28511773516825	9.16622282145975	0.960140057160931	1.43731882874832	7.88050217852004	9.7450844424309	9.10355418383408	6.38621569454424	10.7137374547353	4.57216826521962	7.79796398851852	6.55919213204861	6.56803792126617	-2.10210011071987	0.498938572918047	2.04537636538462	6.11418049639248	8.58133744280941	12.9460962119131	9.11625785565933	2.22979635975187	1.35718989183906	83.5	1	2
155	2.94724123303295	3.73325007540614	7	2.87695247388509	3.5731995930467	4.65753974676968	5.93133015500461	1.87393841516841	1	5.66721287468601	2.46086412686182	2.65442771975095	3.25769301877154	4.16970536864004	3.5802056729924	3.33665786419046	2.16478988824024	3.65199935760838	1.45768625631779	1	2.82999103711652	4.07771082093227	4.95398763837048	2.91050453672917	0.34415932530377	5.20915060934908	5.83070904593557	4.10931525747789	10.7080799974124	8.98061389693045	7.31575904488906	8.77919260056185	6.64160664066132	8.03119601091457	8.02708315781761	6.10093485409008	-3.38400544107205	4.59969348328446	9.00484429804197	2.66698011801874	0.569156804142273	3.30943835485739	5.17024990320697	11.8550781934371	0.344875418735943	-3.61958410782818	64.25	1	2
156	5.87354249752931	4.2830884284378	4.66814102767974	4.09386606569761	1.52630284975704	5.99322810829472	6.24699269413551	1.84534351365101	3.15513273096513	6.6928767440571	1.48194699953535	1	1.85063620464142	2.59449478442431	6.3718732919024	3.71547585147917	5.81542752547755	2.19473383401021	1.26961519353335	5.38807388500089	1.17140338937317	6.39523471795893	7	-1.14987191109703	6.25665298419823	12.6427439828802	0.418670601260129	10.6942709767197	0.689342216754785	11.6234549621798	5.81461879047282	-2.51822945329719	10.2788567494351	2.98724159024207	1.93779100914732	-0.577504474789817	0.573368318362517	5.48605461288729	0.602501097428235	4.15444881175707	4.91462551462029	4.20454421946097	6.61628389219649	-2.52825394819018	-0.494191864343583	3.22509206584314	86	1	2
157	5.19445187963385	3.66698085048644	4.34332882979423	4.21808189932185	1.13476907120376	4.62626766115821	4.60613696142346	4.3388330257857	1.45019698059807	6.55671430993971	7	1.19978006005453	1.65755644642421	3.82576992075239	2.69818581046852	4.40190285655878	3.90856134867187	6.61712490330642	5.82814018238143	5.52356915765592	2.73039414791532	7	6.60863109730469	3.60959865605942	5.27398369116076	12.5725727964837	5.35767657455258	10.9122992876458	8.39786272592881	5.47881651369576	5.67576322574414	3.42704853730204	5.16299953889366	1.11042319381636	5.60434775694164	6.05136469580376	-2.522422346465	4.16471491690104	4.5496983877231	0.985518316151603	7.25946026524287	8.6745036532723	10.9731505296665	9.93623202131223	2.50710402734783	5.02227205828523	80.75	1	2
158	6.28814422142619	6.83114696759749	3.7151477251237	5.39066797271943	3.27930868533155	5.38350970667193	5.40000724571531	5.64346692756745	5.85850597315948	6.50107317437514	6.01091055976735	6.14575168642229	2.16538551198724	4.36172648451369	3.62475100235308	2.40710836874834	7	2.99655102109688	1	1.85026266452315	3.70466195287348	6.46794212661768	1.19410348082601	0.983788240507082	9.16648947839754	13.3579827260319	3.18001331124941	11.3990639165282	10.4908616901259	2.02146514299249	5.63952675576799	7.18281622081656	9.79025059999405	4.22590964703809	2.68382856432639	8.92206184129208	-0.397319705663481	6.59576174130628	8.34779404779321	0.507782539096292	6.01669478004908	9.19909081855647	11.4070895134332	5.67774786801018	3.83556666281571	-1.23857951471906	80.5	1	2
159	7	3.94450847128931	3.28644864706823	3.70448079415582	3.66952209442626	5.02433816134905	3.56946347207047	2.54692206086978	2.57215694049044	6.29194528434897	1	4.36797871002154	1	5.45097838458529	5.97311987018706	2.99863114627704	7	2.1544580723361	2.58858418673792	2.22927677786786	2.51128853985291	7	1.95674524264747	-2.06026270826659	7.00062179795225	11.2628464586622	-0.156308644553498	9.82291148660068	0.988535071724532	6.10410124814123	5.56395723834178	11.2205366911334	5.61218330340623	2.96543197273561	0.462955134455555	0.107586154464323	3.66251445051884	0.554398254811439	3.8328998291872	4.80763627018918	4.82237684383427	3.05069769846609	9.72209081261287	1.07769781046745	2.62060557483376	-2.58662068507009	62.25	1	2
160	4.65006241737211	6.4024239613617	4.1896433307361	6.69552949204771	3.10894712766521	3.5247110779412	2.2534353330359	2.00697783772689	5.18457742346197	2.21583935160489	1	1	2.72737612271665	1	3.21507084743708	2.04421412087094	6.57902917317679	2.60989143409344	2.61589557141924	2.52599690751099	3.28248173866074	3.75971138597164	4.27255082574494	1.36135428560182	10.3904684975701	12.9310632811753	1.79834272372892	11.4420019753792	0.0707899157667855	6.3407077526427	3.0052840754024	9.00465167383591	7.25450388361799	4.52229158019381	-0.377882153412443	1.8183885097273	-1.6270118174418	6.6776309986519	11.8934084010135	4.67277611186997	-2.55048607955496	3.41356042243772	8.95747281733023	1.79702496158775	5.4776057022591	5.9861044665197	65	1	2
161	4.67112721376557	2.9634613157736	3.5699284309289	6.29191440882213	3.43524814854037	4.32125473816988	2.32761537580648	2.90929620694375	1.12175620766919	5.66958147277728	3.52803546941619	4.95788098602284	6.55182903889511	3.99315566815144	5.70749596697491	1.1480639542506	2.67941049136631	3.25129007706557	1	5.54105617607617	7	3.43377446867389	6.18284326393599	0.225984593609476	9.61191231916763	10.3302999535295	4.57253414282151	14.0745551181093	8.03057142416043	0.94397193054225	7.3812752304454	8.7317866877629	9.65444515663269	6.08906533587313	4.7128224485054	4.05463152735021	2.28884290640878	2.88241992622942	8.14671266185802	6.26771253882692	4.87630499545369	14.7394922974674	11.1632960107837	7.29539481532245	-0.973767557286164	-1.13921650756439	65.75	1	2
162	1.38181851747046	2.22924824232456	2.43948016625363	5.75838140744996	3.19833898405404	1	1	4.79181314618841	1	5.1660635226216	5.04600458622614	1	1.2442821694538	2.50748035318752	6.69271632221982	1.37065346645425	4.72888867113344	5.0693970110224	7	1	1.52122217501632	3.76309996865162	1	6.51028792778282	-1.3233554502013	4.47986817179974	4.97324299936965	2.34298247448972	2.42713597162587	1.76028049866733	-1.77431559443401	6.14418780908893	2.57265289768432	-3.60227277835429	6.42875414865677	5.74819169910505	-1.70993253644346	4.26554244456435	4.92601894796813	6.64693772482672	6.18062976862953	6.36788667307653	-0.502026188484166	4.98719394458469	2.44899362751074	1.64362498236849	94.5	1	2
163	3.17904333091924	3.97768688911797	6.5511538068491	3.11451977228089	3.21317396709368	4.58626158885372	5.59895506464408	2.43596174646737	1	4.74928435559497	1.64402741355743	4.61745969693888	2.91803103542939	3.95123419495893	5.30434684821884	3.2069659686825	2.22615256296641	3.14911944101205	1	1.41396112980053	3.92015448454543	6.90359923044545	5.46006874033338	3.44307215981198	-0.21722110073007	5.2513894080997	6.63096065526552	4.19284599352883	10.8937893916074	6.39439825714287	0.894523203651678	-0.0855960892213325	6.83542432243869	-3.37440602605574	7.20396199749926	4.04047533706299	-0.779056885204203	-1.92281891413691	1.26359241464298	3.82134549967718	1.04544732001801	16.9355323649281	12.2298229485217	11.1069924152376	0.418784083757995	13.2882783084008	68.25	1	2
164	6.09846170923446	5.35077574097713	4.62475311927742	6.20994045944763	1.6870594990696	5.84627811914401	3.82882756553466	3.95755137105146	6.7427239200287	7	2.50555804641425	7	2.41660504185826	4.45704074220288	3.67312853137151	4.35001988520725	5.88158482010692	4.20515682674025	3.1850394048745	2.32644576319722	6.7217331005581	5.62855810406575	4.93694829334641	3.13837550655791	10.6245028261233	14.0169194425646	2.34121293199242	9.07770454342913	0.724544798294294	4.54038721594279	7.57302457993903	8.34119995698748	7.72019890653303	8.21801811754385	1.39235399976031	2.97403765175958	6.01026826953295	2.37503820375607	0.879183365004695	6.60126183759032	4.62360174744529	-2.48303770612864	-1.42918489254114	7.52182388000068	4.13250905329997	11.4448661834115	106	1	2
165	6.00675244135584	1.04602848612793	2.49191338934656	3.99095933297332	2.77406319163515	6.36951680579972	4.26123861801417	1.9511126358583	4.75090777718185	2.48445453454888	1.65878760301215	5.66747601977591	6.07454282544977	3.97970415463573	2.24545918445047	4.75379064439007	4.08175947814143	2.06620546115356	7	1.39759089341867	3.21694048396515	1.20344927075418	6.10115640278266	4.24213494667881	-0.687896926360024	1.37992151892547	4.43831997872901	0.900309762559881	3.18760354385669	9.48278045824808	0.838862020881024	6.9091994582502	11.0066379945144	5.06497674171041	-0.640650030584535	2.4822033819695	-0.570035133030437	2.37504819439093	-0.628879727832467	1.15225939695907	2.43562809788398	3.53861458267857	11.5733018965338	-4.29696744024506	3.16141119028354	-0.142657258361443	60.75	1	2
166	5.34528167701851	2.44471196530532	1	3.86090356576066	2.30509871349645	2.65695622392904	3.87961351566603	6.57527307084751	1	5.53377232597258	2.98327464187989	2.67114752372541	2.70753633499324	1.34482265277201	4.82167044211835	7	7	3.80595831156318	3.75322565796124	2.14393558867625	4.5390114479375	6.15861329974699	6.3303845825413	5.03538649058424	-1.42095584218898	3.51574279304979	3.33729835629842	0.996465245416298	8.1678451746517	0.63090334283249	5.66844724657507	2.51389551054145	7.78305022502385	6.74865392775856	0.89646823411226	1.81961879744267	2.71630800370664	2.89716102839392	10.0846113834286	6.65013093166427	4.47338904510759	9.02427760167308	11.1247183379592	5.72006841665473	-1.44542747846319	5.28890290981434	80.5	1	2
167	2.86005132510248	4.9444139090865	7	2.11233378372887	1	1.51494252587262	3.57434154548173	5.26798927705113	1.85574009998962	4.15175156800158	5.08735406283642	1.98725783540333	2.98261997885124	2.56692519314059	4.99980179729975	2.13686152028753	7	4.07076618787099	3.16697904785353	6.80115782343157	3.90633043298013	3.73804906655745	2.36747713566566	1.21829159745937	4.02320113170578	6.07743062474202	3.23716779386391	2.3378854610968	1.39569452508735	4.90059618545307	0.721360285070141	6.64953195408804	7.65454133537823	-3.02236273448584	2.6685193425454	3.23261747224154	-3.17970740313485	4.65689495655321	10.5498701900375	1.19255869220221	0.645337990945325	1.92038163197754	0.311193952833986	11.2162334204796	-0.234278187077042	1.50825546014437	71.25	1	2
168	7	4.54257515208105	2.16446937777883	3.26733424350407	2.56160931860838	4.1136552283327	2.72180594794147	1.56193814884608	1.04751775854326	6.74616348582092	3.14136677285693	1.43723322360156	1	2.43421016301285	3.76634679946611	3.10779486344931	6.92832338835311	2.45421990325307	6.02469622982554	1.54250661227883	3.79863400564642	4.07403056647565	4.73841301872394	-0.714488716392985	6.93403437767375	12.3726864484898	-0.501961226771829	10.4286316322063	12.1098038370572	7.31748272923123	4.63603354444092	5.94182464613919	3.36484725179837	3.13664335173445	3.98969159397814	7.24553680673536	2.58686922269332	3.5146371056256	8.24703700465973	3.90642925264509	2.92900664767996	2.27178006129136	3.09258023797669	1.6595142018019	5.15860862276903	7.19924433780136	73	1	2
169	6.70846477916779	1	3.5356331122539	3.32940998321619	2.95411782633376	6.3423064024052	3.10137857464904	5.05660813223512	3.67440947276304	7	2.55778206403514	2.90823028845495	3.99843091629026	3.19979329242361	3.23774057123549	1.61601429574682	6.54442311758355	1.51699154052419	1.27295645584313	3.23312143316319	6.36421036185171	1.94983877760023	1.3579637454411	4.78402681043028	-0.523426438233287	2.06731288504358	5.85645920116016	0.338674709895278	8.60601142476566	4.1513330356457	7.59802982642936	7.17154492071667	3.97265227768002	1.50962802282441	2.29331382022096	8.46423889706804	-2.90632909714601	2.93350812959238	1.49680967626039	3.33781667085194	1.34899308852902	9.22383947182523	3.67930060108113	14.8933182058026	0.885894920545569	7.25566813944712	68.75	1	2
170	6.82642675659735	1.35186986372168	3.19594161303312	4.65058674620459	3.24247191440584	5.63675290049771	7	3.15242363050594	3.11770550241893	6.5619994614591	6.68050111443005	6.03314883595723	3.57120465654289	1.31599203914464	4.07981205428347	2.0793380049617	6.6377541602246	3.85735407034975	4.22119418274129	6.83457674740746	6.73475653868272	6.87636694606212	2.1469707236007	5.01734851737185	-2.06170538537416	1.02678385224385	5.49197423014028	-0.806617432673358	1.25525695262688	6.00143514899734	3.62375610270925	0.685728372257693	7.01134000145714	6.77853602615552	6.91247444581093	5.07971648877181	-0.735483772928817	3.61756241550696	10.4307327611451	-0.137663878339306	3.5339306192848	-0.296536095960687	4.04434145589604	5.39829160065952	3.00609789139533	1.06807406247199	76.5	1	2
171	4.57458290670261	5.68260910795601	2.17611987756848	4.8526787837342	4.09635105658618	6.10048046107132	6.56086359420171	2.19057381717622	4.49400502081443	4.92224345164691	2.43533243905544	6.669140293065	1.49054791792826	1.0802220674516	5.97961905260806	3.25226657102418	4.92729414076024	3.15047496123608	3.8455343885007	1.41838173939168	1.89413191394235	2.5925811968583	3.8586848431497	-2.05042554109856	10.2478807461101	11.3743913359374	8.72976529950829	-4.5831688144775	3.02205840302908	7.13235493534078	3.29599784765809	7.30640267373215	9.2251337643192	-4.5582189682941	5.06234440621432	9.36625306363124	-4.45275823312391	5.05753319015799	2.24386243766974	1.75445602372376	2.93727368130688	11.5432080175377	7.74619752803916	4.85337837978929	4.818166753422	1.54841343822516	64.25	1	2
172	5.70348414596197	3.33715996309928	7	5.25337414464869	2.49096512023193	5.8295607045587	5.71597461097649	6.70727873206882	4.5418747330892	6.02772691309908	7	1	1	1.19236638392801	4.61693851593042	1.86007590386574	4.06079607906548	1.69715938948313	7	1	6.58304907726977	5.6883449174354	5.95389008318977	1.54911870680595	7.43290095446764	13.2845785185769	5.56557236574611	8.92682302613808	9.53889245066157	3.94107853074148	6.15568542698672	-2.63943701405576	8.92577181607557	-1.40802595523585	0.779681955324472	10.3351781142176	1.73699539955624	7.75069479186052	7.77394912015201	4.52212668577353	7.598036293983	2.55481743068459	-0.0935815966573364	6.57463063436379	-2.19056645725035	3.448754907617	76	1	2
173	6.52925034978573	6.20285578189333	3.4853079714373	5.62354279143425	2.07543444109214	6.77694048439554	7	1.49474375954336	1.41269411789951	4.55195323056495	2.17916957622382	5.97749244387653	3.27881694996631	3.62720634828826	5.16444098386896	5.03001643010368	6.30360870154271	4.25895489282984	5.59367114799377	1.59123540749228	4.12448958668258	2.53417879449107	3.38483985982568	-1.31548598604784	10.767194126568	11.1252747298188	1.53848922940515	9.10863594257832	9.03249778450549	9.78406135488932	5.50347474581418	2.36914860339938	4.29884718638506	5.98213020589173	2.73830021041274	7.46967187071061	0.0972302619470232	3.19533671419869	0.374011719710635	4.38421651501169	5.13886564294176	2.47499199972171	11.5880049793748	-5.76951479137143	7.4166671005913	5.24493621779469	68.75	1	2
174	2.07198109903405	1.12117888236888	4.23052613118011	5.12505037071754	3.19441189930446	6.2487155910427	5.97769145651411	5.57346816025392	1	5.40273078435059	5.20563177126988	6.71762872241104	1.70988618400107	2.58235270468507	1.14761853758883	7	1.54339277061035	1.79013246559489	4.42908006234565	1	2.85667510840762	6.26273746371792	2.07384661167742	3.24262223019765	-1.64672639412109	4.17910548857935	3.45671709677159	0.43988972753001	4.29053397754633	7.01919851360652	6.09303430949161	0.763873918878668	2.86203482942129	-3.54688555903951	2.02327198659913	1.54213977940363	-3.36176128422344	2.43947440338649	-4.14988934447158	-0.133958070697577	5.06980475667576	11.840701230431	9.45376580666279	11.5463625459266	5.68690146229857	0.823865245437646	83.5	1	2
175	3.99850441419246	6.68859219288379	4.47491876283668	4.89765044831187	1.74014313032393	3.35112498731159	6.24205768157388	1	4.74585823374039	6.55647935932578	2.15515242923193	5.9214823303071	4.85698797352207	2.51147986351448	5.13244694172632	1.91491939514282	6.29434654641859	5.10496445590148	6.29172416150372	1.5663621896232	2.92965568185718	6.36132673309735	1.36291611931673	2.13264464693992	9.2132109732718	12.8365180436048	2.54140958713479	10.8814456721893	6.18052333721897	2.92176509191508	-0.215801514113463	6.80815687592258	9.01553068610067	-2.81058923112644	5.2172698424531	4.44678331904565	1.9706625858499	2.04134060391928	0.982853054798794	0.840606607006763	5.42566911317178	12.3499409752338	1.10899611214374	7.40705972407828	5.43976248939716	0.47132290450759	77.25	1	2
176	5.22522281442176	1.35031758894527	2.5559267236336	2.94850743575153	3.63844249892353	6.88920579978728	3.64856701899599	5.65039238181831	1.23488659191947	7	6.26706642034076	6.59911529929722	4.52284019014755	4.53126504391312	1.97700814899478	2.17042763352925	5.58243797546088	1.11051359041654	2.0663328316749	3.4823279360039	5.50980341532556	1.91341993855885	1	4.20011839890476	-0.745692987333058	1.77279297160099	5.54826092441106	0.253397426078706	9.56279006404957	4.98069297908198	7.28767313686503	5.74312051387585	3.85227955984677	5.79194446607507	3.44134147335576	6.04841818620768	-2.74862928146134	6.06664306651316	9.19512292799575	-1.15373881078718	2.68528360244425	7.83722817709218	3.91310161782113	14.102046660755	11.0661033915074	6.45276933112584	60	1	2
177	2.73599845156696	3.05354571843043	2.7079652564667	5.58228642617098	2.474814933396	5.73920528788425	1.0687455964748	6.5934997714893	2.84233870908579	5.06213585170115	1	1.44477876054288	1.65763453700461	2.01776171216609	5.5086266165308	2.01058259298256	6.32934834858305	4.92616672751009	5.46090854709048	1	1.10658939877447	3.58634614688971	4.84546238889196	6.00497904669042	-0.693952649110132	4.92624399178459	5.38505052809715	2.22865974169822	2.48992528413015	1.51529258221231	4.2197465793459	3.7708146929145	2.57586194648444	-4.07448643655243	2.41962842300448	6.47994397862315	-0.845474329930935	2.09414327598984	3.47914556203419	6.83990974558456	5.13632461307956	6.14344719204817	8.44639566874574	5.41187096409196	3.06535609954683	3.25943113675789	74.75	1	2
178	2.61897262748254	6.33296342107482	1.18796115669085	6.20183434329388	2.13215123601548	5.42866525568305	5.92244615182832	3.6516736948252	1.01972369825776	5.71787135562269	1.28749265702641	4.32398620892416	1	1	1.51643915914824	3.27760198053999	4.83398517700491	4.02631307108219	6.41984294468075	6.83454122556954	1.43591080178426	6.91453008776108	2.70157543071518	-0.81733091181775	6.25975673962892	7.84065248496882	2.15154698130529	6.84184909734189	0.98128158029053	6.14992182932658	3.06291844361357	1.41131762557882	7.43002571234968	-0.380828702543765	1.24596775283079	3.30055234786628	-1.23051846561281	0.305341683028456	1.58848734612272	4.22183351854175	4.08199962218936	10.6579356568999	-0.157344697928099	5.7828740924026	2.56193934474413	0.204755670347243	80.5	1	2
179	5.72729322915829	5.31904682484406	3.59351139607111	2.83119901155181	1.32666516459792	5.57208058991121	5.67844348035208	1.31356703827062	3.32830685765137	6.61556291274855	1.68970682749542	4.90194116817909	1.9063930804108	7	1.91785780200294	2.26298694264465	4.16324764133095	4.60532834978808	1	2.78624159718792	1	5.59164844979126	2.46516334025973	-0.0830381760718596	8.98814872956774	12.1963071094481	-2.95527082393869	10.8795530542182	8.550106381207	8.69101885084014	5.39030145593853	1.26443725862959	3.14381930012498	5.39033203832326	1.4539969659302	3.42993506388762	2.05787959066003	3.88049781406384	7.42177813688707	1.96750379724735	1.82920854198757	7.97827046400336	14.1034394357269	7.19753489398608	1.99683117450952	-1.86392602140741	82.25	1	2
180	7	4.8169220268576	5.10367501026135	7	1.06372642255651	5.33677090068599	5.40984152567461	1.55143587452329	1.95648338139194	6.40680458642209	7	3.07176430085227	4.73828203735098	2.88037427423316	4.56326231012181	3.41778120288947	7	2.64859321846846	5.08159962206929	2.05080227451272	6.96794532308977	5.48725339133519	4.42106602206463	-1.31022834284436	8.14383273848781	12.0116144603312	-0.120547624580864	9.2938554687244	10.4054718701029	1.56174255794165	1.88468311057815	2.53459512891541	2.34776300515097	-1.41797249093003	7.20760873385672	6.72241769505699	4.59633476230699	2.69010216540721	6.41409981837049	5.50578980780956	3.39448533146691	7.28383369888126	11.9076321428471	-0.718566240155075	4.54489169620856	2.28505157863773	81	1	2
181	5.44466208236468	6.72371072904018	2.65146636634282	6.23622211207988	4.22606984895229	3.41252130331025	4.96828661864358	1	7	1	1.60799143223789	5.97500440638995	2.17080741105074	4.67282895609913	5.03003208490079	1.27175512590586	5.24027746206942	4.46892229735408	4.06938348354587	5.05905409455775	1.79982703935144	4.15778200493888	4.70330842864217	-4.24314779788112	13.6276750893146	10.2847515513177	3.17322502074368	8.26180847890967	1.09190704176382	2.74926179373033	3.85193392332556	-1.30275571292792	7.44064456713269	-2.34661930412336	-0.356793708440133	9.39146417401152	-2.98743322891229	3.05252523375552	0.672638998244921	-0.700403034251925	5.02972588741786	12.2765479204196	8.72363134931382	14.6558537201935	4.93736933055585	0.751470540734885	66.75	1	2
182	4.32532279531205	4.24832870941727	3.18330636227327	6.22144032414376	3.29704699445925	3.93352378678897	2.00013740634658	2.1719512524995	5.26132387935492	6.61781564507227	3.49004213446243	6.0875983013003	6.2012902230842	3.89092948140536	5.96870366663534	1.52278787143174	3.64412358078912	5.30587237224428	1.77677711253929	5.47325542873764	2.92524493738643	7	5.08428264476266	0.326293885956908	9.523028572008	9.97237667564447	3.45630674268301	14.2573269278718	8.75494374655783	2.00746198608566	7.86977450519939	9.78360251617324	8.87116968877107	2.46595628801253	5.01373790993427	6.93071670215948	0.555023350478185	2.13474749451199	8.11810786774389	6.53373655926492	5.20949563173346	15.376458357531	11.7213765385171	8.12632087629888	1.19718576946618	2.14666837416528	60.5	1	2
183	7	4.87427374388389	4.03885669899916	6.86358566056775	1.0701376099668	2.9151051322683	1.64581353048125	7	2.2552936401844	2.41897482199375	2.13319753620338	5.27327094066083	4.92313377527203	3.58916957554221	2.66912579877286	4.22947688505154	5.66647012713049	1.69544640574127	3.93117457485806	2.96448489556348	2.59699557567923	2.04682256406033	5.86562951248426	-0.84299236967202	7.42934240494515	11.0899209835713	3.56952915220622	10.9300645437738	9.15351174086701	3.33229529180073	10.0507720487483	7.44384428473852	6.92195753439883	-4.20848517839617	2.50445442155778	2.59307623442655	-1.13731218826954	4.48879654159882	6.41085293047359	-2.7098945740485	3.15205514942906	8.43416391787671	14.2810026688372	-4.82088561456611	2.93916127384125	-3.13724380790097	67.25	1	2
184	1.92845953036463	4.61582268985132	5.96241947467747	2.86825919463018	2.26410930240964	5.43873786009147	1.43000391753718	1	1.22574573975841	7	6.89322263185187	3.22113859260434	6.26477086571909	5.24170115168787	3.70750406202126	2.2620660138556	2.00568433257804	6.27793077266201	5.1665573148333	1.85344804787297	2.10402282155109	6.93822912779656	6.50819404787428	3.28869920914713	0.492920288141404	5.2517045572821	6.31323190616659	3.79933905140436	1.18545200414977	9.85590020027276	7.8959552675969	7.15087013609586	1.40653443579285	3.8837978573196	6.27727835521441	8.54829528470229	-4.32163998860126	-2.01511212917363	6.3812869453039	0.782887066308742	4.30086390214931	8.1263887779521	9.30126495220826	2.39759073259846	-2.29080082773377	7.15669607033114	109	1	2
185	4.70330202836925	5.47463691196441	2.61747791821422	6.67382947299806	2.59234034651382	5.3420093454201	5.9742789304892	5.10888443665314	2.11410710487388	5.47026721787112	2.91554078781233	7	3.04618378897714	1.26232563980691	5.90831593381676	2.66450092374529	4.49201818764087	6.24346985731309	1.11904861175952	3.65826145802221	2.21885434627903	4.90292946799142	3.1221475358654	-0.524068477358361	12.3882473363504	10.609421115927	0.894079892313825	11.719224313882	8.22603857269659	4.17545816133656	4.62489839936925	-0.52455996957718	6.01484306704848	3.23808721641455	6.11694999000713	8.39098088026197	-1.2144821923873	7.15098118069277	1.49673865241307	-0.285005729516861	5.20407686157906	-1.75485684862192	9.83399193074987	7.05619396536699	3.86264710778485	6.56672709081903	82.75	1	2
186	6.51974434889142	6.48611603261664	6.4574457909325	4.25375911507252	1.55680108707363	1	5.67201793044172	4.3927672639379	1.81924761443832	2.94363942409599	5.295701862556	7	1.73511519250923	6.32407048834614	4.83111221505836	4.73398730818432	6.30046776076641	5.30588314039583	5.17754226468378	6.24635508051507	2.49338198838636	7	3.60235170403898	-2.0829455517624	5.64298711514407	10.5794022264413	6.33561462528268	8.89354810022538	-3.29986120885558	2.06141036201539	7.95372902639209	8.89019603098028	3.44855322411511	1.31871602700085	7.65406013482831	9.68347338905167	3.63546130812305	3.50014998550424	3.20189715377239	1.74087397597729	5.34519237422291	7.37858887659522	1.81834845818156	9.56479681452777	2.88466944152832	0.254925681846581	95.5	1	2
187	3.15806690577242	5.96174007256172	1.31784762499524	6.42866979229301	1.95130707378188	4.58365348505183	7	4.99747373011164	3.9090808259898	7	1.80242042652682	6.29576236870875	3.07347353229623	3.50726758255622	2.95825079215205	2.98507192250655	5.5373857110719	4.99990926380604	5.50947159668508	6.42133802601456	1.10284722957655	6.56538502997534	1.94085957000085	-0.956897028107694	5.6831375350982	7.72857140977586	2.38719086687841	7.23276246516436	0.873351181585594	6.00927193122757	9.10886456319192	1.0577080701393	7.40414166484827	5.9270915241525	7.02851359043644	3.77706201206715	-1.04765807866919	-0.65972182535196	1.09542466770039	3.55445760384529	5.12779824385437	9.63432764275384	3.34122873627682	-0.0315415332497525	2.18511757989074	0.384790538353827	64.25	1	2
188	1.56241288729462	4.72369860640505	6.61938720661598	1.51572383949803	1.47315687174063	4.72375667507897	6.20264132431798	1.08590684240739	7	7	5.24733028976809	6.99893385741168	2.28415653814684	6.48093330948272	3.01827699061181	1	1	3.84204136237968	3.92336833962857	2.5404948005685	6.69248126305493	4.45977234261228	3.60125151100043	2.10207398018271	0.315840257923872	5.82844886871919	6.46930651511584	5.00152358831066	2.4377723691304	-2.87595284491765	7.81915017727323	3.18034430517613	1.65027453100502	5.0814184129529	1.36802650407806	9.88799421217182	-2.80675752724008	-3.21959050909014	6.53372862087626	0.623709564536567	5.26293251747162	8.25072507707924	12.6270541764023	9.09386636935858	-1.36246853630444	-2.93974408401527	92	1	2
189	4.92216104565084	7	1.92631802730975	2.12277603423993	1.83323926215017	5.20067223245325	1	3.18903034289548	1.90116604654132	6.65815174866083	7	6.52217556495751	6.89234887067918	1.77775217113834	2.03111226440913	5.66645933788672	5.74513466528595	3.60951235685917	5.1305558303564	1	4.2418522560015	5.03804665221775	2.2935301594096	-2.23643824658014	12.5236214636958	10.6180779619272	6.03112399011745	9.28873105740124	11.6150447727871	10.5218798435138	7.45217890661188	2.50559234659853	4.13129646357035	6.4715204650578	0.62398676456681	3.34905620106558	-0.193921800349787	-6.27479713442111	-4.73824736084517	-1.10034533361138	2.88586705739264	11.9383732415734	10.0091272763839	6.29175327961994	7.62020746574409	-1.93647123925567	90.75	1	2
190	3.74447133982994	5.11299041176055	7	1.52281763356417	2.09583688936561	6.72278208226056	5.96053081205882	6.60805432627442	1	5.43109085328762	4.78963760548569	1.8070945104445	1	1.74762890783784	4.46774345653241	3.77009540907187	4.69157772979005	2.82507937269056	5.72725147956423	1.12700684424604	3.12671635209002	7	3.16491315747811	1.80625846416599	2.53782904583103	6.63067230973085	3.92422662012912	1.38796337368461	12.1517373797787	7.49006019725826	-0.251843458728001	-0.235199828846475	10.145966009135	-0.13413315888343	2.84996298762479	1.29712550687145	-4.41148937270636	7.12229326903396	0.44890946492869	3.95081438509497	1.53781354342471	3.34134098852095	7.83504539561545	4.71523485454531	6.11157235915937	5.6497250160787	80.5	1	2
191	6.1059218595415	7	7	5.35534499248744	2.47428697779158	6.65827934807136	4.51374375356335	5.06472023152954	6.17061359863561	4.27704998631433	2.70513148959507	5.86138051749056	3.11400190897485	1.96811647373257	1.50620951863763	1.53415206655398	3.32451040469872	2.14210484717587	4.31355151812929	4.32858021551073	2.10711799869492	1.8176836813988	6.3479875880333	2.08678076568508	9.34886995374251	11.5101314730317	5.07660085341759	10.5340984850798	3.05819735811748	1.11933755001211	8.78843294867771	3.01158675061901	8.80050136458396	7.31954344318683	6.1571128693305	3.87450060980007	-5.65901689892103	3.6319185314121	7.80220291171629	2.24314177454419	3.06877705540957	-2.72729199086379	2.36860963600925	11.6513321309725	3.16298621986484	2.62136820249741	64.25	1	2
192	2.6726568223375	5.90356165724673	2.8466897884005	7	3.66387685175449	5.46483853049204	4.81038514176467	5.55562518493837	3.87130055888879	5.18260268521754	2.8615304696387	7	5.782890318545	1.91396397978051	6.24691970814192	1	4.54308566686944	5.72619202544722	4.72575962756653	2.24666383096723	3.20118563177291	6.65725660823897	2.17495135645053	4.02836435393797	9.2194461699143	13.2947255222599	-1.96938970075499	11.1205201443098	-0.294246205885869	3.74459491569748	1.42821278530728	-1.32448639935052	5.2139178133858	2.90325129328454	-2.98969887152874	3.01762320867246	2.48499358787502	0.921364653646417	5.13021068101023	2.88253102242416	9.05608344503634	-1.3089726689179	-0.376031084545049	12.5718878379791	1.06842529822063	4.43768637475769	92	1	2
193	5.98970074057288	3.46725296368839	3.46032501300199	3.43178174151747	1	1.51134870711802	6.27282901313251	6.51626346135971	4.24173636801746	6.56339943991963	6.3316603833702	2.35250903020954	2.42973826858803	6.36988988872322	6.97434477666085	6.51770392257406	4.22057806408854	7	1.51735301237663	1.37672703828924	3.16463862237614	4.29055023762568	2.03655300066923	3.94646018392701	4.59494492201463	14.5363317226442	4.02559194133778	10.2364840724689	8.1239471767861	2.25554261109298	7.5065653610303	7.35378041260508	5.87445555185671	4.94831703233437	6.5678019831249	6.79029197112195	0.832434652568897	8.00458509320623	9.72619894886016	7.93257495671607	4.78172526461945	4.39251642566692	0.702911884077525	7.00542766901079	3.4652353709324	9.10565773426382	48.75	1	2
194	1.81219592785458	4.25557526820934	3.80982376236452	4.96497983478584	2.2095695709118	4.35509591161181	4.60796203960323	1.22723480163844	1.71422455488402	2.51474712159357	2.36842766556115	1.74655690686277	3.9543389246996	3.17238963552984	3.84556982814911	6.76779010863333	3.07392134102526	2.37853829210769	1.85074264945111	3.61468500123829	5.46530886506158	6.53137573506306	3.36781755187815	4.03735043642348	-1.8095718374051	4.58028870530107	4.67977509671571	2.11918849899687	0.235038430352014	10.2980432706477	8.92948411525233	10.2138562641139	9.03511840937852	4.53247696940813	1.26458242852377	0.982475717491848	0.603568512556009	4.67172030209389	7.59818118966348	3.60840703842061	3.13537012600015	7.42153139384614	9.25269019816821	16.1030780626275	2.24382912250891	-2.3807755624704	58.5	1	2
195	2.66692756685133	6.81331270946197	1	6.95689504842413	1.35479928612074	7	7	2.69366252026168	1.57101563315556	4.27678798847996	6.72103171003771	5.12815914639238	3.893419390679	2.18653185510901	6.56729088265202	4.64751403011319	3.33444865573487	6.47059631957583	2.97988157389948	2.02484382514731	6.47907947971558	7	2.78888033577894	-1.29645872790012	4.48610229231859	10.4337461310432	1.77830317999289	4.89721982479813	0.970765811297723	3.35325140684765	7.98542236668835	5.37176889679477	1.06745875396382	4.38682767241166	0.862783789815931	7.1084454795079	-3.53348417622151	1.18570813275355	3.16859192189338	1.81166935076469	8.54618072986743	6.80834501248611	11.5301128015274	-2.12038091803705	0.346013673968663	2.6584658428094	62.25	1	2
196	4.60115633224734	4.9864033808419	1.84449961302523	6.04020944308855	1.49602071684417	2.85347143529657	5.98504375799198	3.5970575728999	3.10762484752023	3.22212525776659	3.55729403879885	6.98626810929503	4.61814555431103	5.77699155021888	1.80698735150848	2.86629696954467	1.98807800967871	7	4.32929854421333	1.97929053115803	1.11500751041503	6.50068246300772	1.20842082535584	-0.813816317413194	9.69299865482755	12.2418931722497	1.78165060966428	10.9075573841758	-0.250356832912729	2.62930879663116	3.48200217100919	5.55247372686143	1.51368664351053	0.28836251685583	0.754288610413328	6.80556482503597	-0.784535569605063	5.33809851442313	8.48060320521119	2.50981087848432	6.91850782946531	10.7808695688956	1.93347060278971	6.49028940118359	0.783514783733948	10.4126134342384	82	1	2
197	3.74091707453886	3.87817073884182	4.52392131838614	5.05922682231835	3.03341974918453	6.872112651839	1.89672892834954	5.24641023327968	1.31840488936994	7	2.44904891909718	4.83376385812191	6.92054515381178	4.19873379902818	5.63663445927898	2.3772573532893	5.24185309209187	2.38100685475916	1.39980273852889	5.46677715168898	7	3.13650416674811	5.10113971187674	0.0976949225799126	9.93671998511242	9.9143116848605	2.45424652917171	14.111697382002	-1.33137762502498	2.0154780766598	7.72487493371603	3.59429319535991	7.6928242378772	5.69194155844189	2.15075100078976	7.86545678597577	2.03837402116264	2.5228808153118	7.44873800835709	6.81964976557861	4.30676060658833	13.7813315576523	12.2598120955496	8.75685370656837	-0.547958341367586	2.68214336393548	67.75	1	2
198	6.12214104370333	5.44553302465373	4.01123014365794	3.37444329548939	2.49839366334402	3.14533675923764	5.39838892661866	5.20314719645521	1	4.60858331551736	2.75090756410383	2.4372676853776	4.30200351502024	4.70391073460419	7	2.0195596900815	6.21448074704645	3.94887503265381	1.98200023942992	3.93812411095284	5.61142736725078	6.28143181104354	5.16002388861619	-2.11032695511511	8.62282676447946	12.8311364908305	0.580357847945952	10.184240401703	2.10226093239539	6.71761943681009	-0.200681755481122	5.97850783826796	0.775583055689836	-3.41607576286329	-0.373985363844577	4.46956279677803	-5.4090337576954	8.99385799413543	11.7149426664877	3.64805405238083	1.66191422657766	1.79633338618301	-0.487039951096432	0.921784023749326	1.8361416640662	-2.29356618761547	69.5	1	2
[truncated: 5 more columns]
