# Supplementary material for: How Are Mate Preferences Linked with Actual Mate Selection? Tests of Mate Preference Integration Algorithms Using Computer Simulations and Actual Mating Couples
Source: PLoS One. 2016 Jun 8;11(6):e0156078. doi: 10.1371/journal.pone.0156078 (PMC4898694; doi:10.1371/journal.pone.0156078)
Supplement: S1 Data — Newlywed couple and agent-based model data analyzed in Study 2. (ZIP) [file pone.0156078.s001.zip › S9/Aspiration Model Data/Aspiration Couple Population 01162016 012145.csv]

	trait1	trait2	trait3	trait4	trait5	trait6	trait7	trait8	trait9	trait10	trait11	trait12	trait13	trait14	trait15	trait16	trait17	trait18	trait19	trait20	trait21	trait22	trait23	preference1	preference2	preference3	preference4	preference5	preference6	preference7	preference8	preference9	preference10	preference11	preference12	preference13	preference14	preference15	preference16	preference17	preference18	preference19	preference20	preference21	preference22	preference23	fitpoints	sex	algorithm
1	4.89382615723265	2.84283049742324	6.01787609714148	1.70433053959739	4.93878682702021	6.70495260909776	2.17898257956527	1	1.71169891007822	2.47421517960333	6.54690137006365	1.99072654889488	4.23328719982193	3.22144564311518	2.73188682705819	2.15863453632385	7	1	5.08279745542866	5.83596378896729	4.37483406377318	7	6.20654263903069	2.18879759726723	5.32692172539322	-0.639423538922301	3.22458679983041	5.71793023701492	-2.76982531805532	3.36584612436003	4.39544649003498	-0.19043247713303	3.9526359089074	3.12574393542917	0.720526342022565	-1.05554064478455	5.52408146074275	5.65076961204701	1.63944200551871	-1.81437589201358	6.59827402604855	7.895446222183	-2.05363181623552	-3.32591568019112	10.6534312756089	-2.17486946105268	105	0	2
2	3.34829498247754	3.07807444628266	6.52765388474708	2.14279309924208	2.83527931305791	4.93535948379987	6.0549162324547	2.9038868625636	1.2407155332202	2.13797922064989	2.0086237076687	1.6901596834899	1	2.71089800297969	4.04602046331386	2.95913831260974	3.22656779256957	5.64503553440737	6.84876768704703	3.49888597706945	6.41157333504726	6.29604438380308	6.5818546043889	2.18092759519088	10.5544533415066	1.19686402576444	5.04473013400389	8.92673770335656	3.47496270793048	1.30762697322834	5.7492031271151	0.375965717863742	4.08323075128357	3.70657116261426	2.65568252876137	4.52132376725113	5.39866428995828	4.18392873150859	3.83334496011124	-1.73567591547804	8.43860598885093	6.97798651125436	2.18875336050848	-3.51702440439375	2.22671749608608	0.240425948286706	95.75	0	2
3	2.01586051728441	6.40304254305118	5.11690887712416	3.39785748263743	2.71178444897792	6.80998500609159	4.87280888165656	1.37603610990859	3.76364248206373	4.03726029051605	4.59584807908604	3.84119219794501	2.74439494277798	1	1.42333970154267	2.69268472514951	6.89516416643797	4.68739304536109	6.24693156695129	6.51874696504103	7	5.44301110384424	1	4.07610423116061	3.91215986551521	2.69110327924189	6.50729640724129	6.8022553512216	6.23179668471005	4.42384068306586	0.272354045731852	5.998651810699	3.10683513320839	3.63578759758237	6.97240007026791	0.77268183982829	3.33530213812109	3.7624623439615	5.50414055739311	8.61841823551918	8.60160804712637	3.23191354257947	2.67611819755457	-2.2751934336314	2.11681211863474	1.14340536278964	100.5	0	2
4	5.82827856791968	2.91243074958609	6.84271952764441	1.55827162732614	5.57366988115942	5.28582034957152	4.85620226422555	5.70427593291941	3.63785688180204	6.77381632109779	4.59972638717855	1.8889795663588	1.01873889673205	1.39516356541338	4.7508855157625	5.40725150408091	3.64565743704154	1.95048115776229	5.23188445105308	3.37535052281239	4.71623036103699	6.45359492349035	3.48411564213069	0.267980242158201	5.2077679707454	0.890150185001337	3.69014343590176	7.0909637296503	2.06471623470939	9.12312292678935	-4.16086338084449	2.52445196943426	3.57617846728184	3.32679527799116	-2.67673391449631	0.403708931802185	0.051243018261085	7.13432427077503	8.19175592609797	6.79957352148267	8.08481021381183	3.7969624853943	-2.06430703019757	2.34351098899576	10.047299938493	0.735922731208205	101.25	0	2
5	1.2245216397301	1	5.33507995097545	1.92942443506081	1.44213071888167	5.74110046198699	1.44660536373977	4.83175711082089	1	4.43331358314993	2.91356466112392	1.34108797579266	6.40236301112555	1	1.72230177963368	3.79043286723341	5.23253884168188	2.0669388487323	6.05844025810733	2.97688747697433	2.80000569221739	2.68471545412102	5.22257317650852	6.79598751051805	-0.141211099055906	0.810358068676849	3.93079600986687	5.27123610600834	9.07961965100969	2.27693316715875	-0.781734984587459	9.54320412553646	-5.34187742577817	6.88866401584447	5.60817054765162	0.671603203075895	-3.0590984624793	-0.566979576920147	3.27242724837199	7.43720765633378	10.7382725477899	3.39858511827651	0.0642289117292923	0.791930517781869	-0.534796991277144	-0.391393607096301	75	0	2
6	4.58482042081142	4.8583046915123	7	5.34356876327166	6.42795010970963	2.16386685729836	3.33761935737084	6.95739501189111	5.25192419381873	6.21950286048338	6.05827125012527	4.26337312937814	4.57818294587361	3.49001041181895	3.60009677241437	7	1.76674025401265	5.19399102966771	2.54262229859642	2.7701202546761	1	3.71842078848193	1	2.80605238496126	6.1722955159491	3.33386875822528	10.2997901125584	10.8443295357548	-3.09072946254235	3.31071571670322	-4.26125611893033	2.84231708203792	2.42608552135871	7.30872653628564	0.236053935390668	0.515796935810731	2.389994307744	-0.950024926897799	6.27213657057643	2.67751013342579	-2.96888446028986	2.02376667673107	-0.932443792172824	2.65472901833677	1.85770242756653	5.88486654125726	85.75	0	2
7	2.77390008729408	5.79792672158921	5.59540412490239	3.60741571940036	1.71434080043895	5.63343316723557	5.04610742256884	1.54155352283178	3.22287003641997	4.07533312362375	4.79056230187835	2.86458007671504	2.76150830754061	2.63769378312427	6.31563567703119	1.75158752238429	4.85313132278006	5.47727759089406	3.25798970416397	5.41288082287535	3.49948092187199	7	1	4.54224154626484	4.61975927204205	1.99557553368717	6.40238366833449	7.24147762573529	6.78364532623072	4.0958753956492	7.80630698407723	5.54081040988409	-6.74587361608398	3.95463336277548	6.15829956992814	5.56958091821771	2.65725893661874	4.16074567384184	5.7101442894042	0.092215411478407	9.66670194855102	2.88671835238013	0.908303729669477	-3.15292582895	0.462795992766531	0.771177673920248	94.5	0	2
8	2.71641358892216	4.5279937575643	6.69508341576988	4.42242002118229	5.70823706694614	1.15596581863623	2.13456800637476	6.49765930367921	2.12149895130819	5.93582188395628	5.6228148650736	3.91536418658286	2.90796019092685	6.25179951949952	7	4.03270900221162	2.95907497275936	6.63888491772875	2.79065191427405	5.30413747936778	1	7	4.25039082386508	3.40017841470999	1.02557195978475	6.10697501450473	1.91802574128904	6.99671291991279	5.18330191560434	5.3857564065458	6.71693232847248	9.35369737797952	8.31706571169844	4.91179022700518	4.47781525739986	0.460352386420128	0.152060320391356	5.93622305530709	0.744277968853459	7.58365571614652	9.87480438215649	6.52328681139561	-2.61293972190219	-1.01446101540088	9.38209142570371	3.50784931868619	100.25	0	2
9	1.15316781433839	1.27867432156622	5.23213899547622	1.80179082544989	1	4.40718760222361	2.31059316258978	1.51198084951019	7	4.04510810896184	5.78572541368025	1	5.97871979499075	4.99833864272619	1.31284025721315	1	5.96822509660673	1.62934208918972	7	2.66911652624784	2.78332955911857	2.76111082936203	4.12567053644086	7.35800549985682	-0.361766463772358	0.731522783054028	3.7625918767188	6.31315742675168	7.46237784384644	1.9771054030207	-0.819260550262161	9.11650683939508	-4.90818952589548	5.87066229050958	6.04227913666552	0.906245415687922	3.9557640446862	4.75568990599434	2.79248072056022	7.23645379235634	10.5002296230034	3.46187865711605	-0.00168387824402649	-2.94999650691842	-0.326725610240747	-1.32237439470526	81	0	2
10	4.36698891931274	1.70621504575217	6.01037917612921	2.25830823826754	2.43938113951191	6.14131485603812	4.98530887499127	2.741119241749	5.02881356527916	1.37292163211286	1	7	6.64120491576943	5.16061351355524	4.70241130078937	2.41928407001656	6.9823766145282	5.77594276498725	6.57815841893267	1	3.84681927524362	2.57166573500625	4.29288934475187	6.41097964991622	-0.430431429813915	4.15234116959656	6.03694429502172	10.5589763254661	8.80448876168715	3.12456659321734	-0.147650306286675	5.34849483597765	5.22959086359715	-2.0209796658128	3.68490842065085	4.43898966060962	-0.770335989146166	-0.978614437641455	1.54916896418539	1.07420779605845	5.42260392476033	3.97115975058204	-2.83063858267492	-3.26697893420669	6.46356176056567	-0.416014034931144	108.75	0	2
11	2.26057024218563	3.32749280546226	7	2.08821376844109	5.21210166494043	5.17999071797157	6.5145213596573	2.64289894170237	5.46000122778413	7	3.25066223113263	3.54769907052134	1.84071150233508	3.17966054320084	3.67856141512561	5.10825140192222	1.04746694863693	4.72554305186978	3.99710098403286	2.40824675846176	1.72239402465989	6.17464731350726	4.89140766526341	6.39575541020153	3.08029856968257	5.31285046484803	2.42306486098048	7.32483453999219	-1.28687117054187	8.31242380321458	4.70965692535286	5.19530835135582	4.28303919815911	-3.75892102690856	1.82018144925975	0.380273213558799	7.06288850837117	6.31341520010465	4.25251973989322	8.78416262164451	5.82070400566901	3.54496493729971	6.25927258072167	2.38209171899842	8.33993489529886	0.736754551274837	94.5	0	2
12	4.72277340262061	3.3881311524268	6.70120685660241	4.05404351966601	3.0918694102094	3.05873216922512	6.76483150579805	3.1045308793938	7	1.2032202105241	6.39823227512492	5.8119745457847	2.64218594911053	4.42183674556064	2.62631182786851	2.06751086629311	3.86842009558338	1.58508973068848	6.87909472735156	1.21694805468732	6.10536289952429	7	3.24355874468469	0.900361620665936	4.67867216190483	4.5632401519412	2.88000840809849	3.33830370835176	6.41609897024204	3.49099733907528	3.49814437488307	4.28944259719405	3.71239529467423	3.21588073020037	10.314849933004	1.61077406230835	0.23399792291886	-0.502086326591547	3.87687711378848	-0.265743434789811	3.95034182636737	1.30151007758999	0.359321983505573	0.514874042661461	0.564998930469023	1.84979882551778	84.25	0	2
13	2.67192932136506	6.35229170382279	6.08423893920742	3.95390915565868	2.0017586398355	5.50592646571639	6.07525498441594	1	1.71435680035112	6.88584471902884	3.74402984294745	3.89199838639995	4.11824361750573	2.82934127126955	6.44718582720899	1.43741839856533	5.0958032222448	5.02711485276726	3.6512110963889	5.95476355972469	6.45134717478262	7	1.26934219065848	4.10324091691574	4.40005674229672	2.00430504210919	6.20375352520249	6.79358211548251	5.57529020351526	5.29409311507101	0.291678209745987	9.44954045670586	2.92326090422501	3.14510591487639	6.60737451649472	5.41653345465076	0.311456783858845	0.263289104010776	4.49277247759735	9.61518546389787	10.0825188971039	3.45248562132411	1.41375860406293	-2.72586317918004	2.43801639766329	0.695329782405099	99	0	2
14	3.41195241163741	3.85866057982435	5.62066350598307	1	1	7	4.2035221111927	2.39738865545115	3.95395658236171	6.11270741686893	1.01446424800839	3.50634918167532	1	2.5911203210601	6.89295639178469	1	7	5.95191306418193	6.90125522787329	5.18298422256956	2.48213576486566	4.86727623432112	1.08626643415009	3.90197866714126	2.71378537100409	-2.29967795301984	6.31126820275521	6.9768465941074	3.30677624394238	5.12631096086195	2.32281372153956	9.44902973917758	4.80807773849039	5.34226503707906	-0.730146830864679	5.79859873846345	-2.46480155536864	0.808212909566952	1.35210269978494	4.62433203329136	7.69453986480113	7.27426637921224	1.15486084618509	-1.86025940204073	3.37587477880771	1.80338652548393	103.75	0	2
15	5.78838716752816	4.86735900301616	6.65671771723097	5.30483751779357	5.65392122799182	4.99700257319871	2.42784176747027	5.0679607445286	5.95822584923653	4.17463735973487	5.72017300071795	3.20212898235473	4.10676714019011	3.96090814902368	2.6605502119053	1.26925852011984	1.53257302533751	5.46864044881813	3.25845337464999	5.04843743658188	2.9701567740922	3.92878266799149	1.76137152284894	2.47377579554847	7.5071873946644	3.34595433727126	9.59780127507982	10.5302386861133	2.46271485483999	4.50295175465721	5.89850385110709	2.98058817477025	2.32572042700811	6.57942974956533	-2.52752057774829	1.38600357466765	1.33005197403265	5.64067016956828	7.59735174347511	3.05626536920639	1.42217556975952	3.0381710610581	-1.34160315759333	-2.3105600742327	5.637022320204	5.10827595547519	71.5	0	2
16	1.21265366650264	2.96758685866035	3.01795117435337	6.84039514273617	5.29983768081486	4.81485337172363	6.14595224310094	5.28575468231009	1.27943142220706	2.02378957020661	1.23043136118061	5.46578571229303	3.2104921407486	1.99651164662047	1.17530939928203	3.83252521802701	4.04519819472002	1.99588398410782	7	1.18955455473748	6.21177501545255	4.26060614987175	4.09584904726822	-0.0218068291816004	5.14974364409563	3.08791853007646	2.4213250569216	6.68955189350391	2.07359753167282	2.11679695371012	2.28618952715585	9.61060755698121	4.76157942401372	-3.91762450267689	1.29750542351305	2.47041474448105	-2.30285631309571	2.73144299475458	5.8289361548014	6.75181207890509	10.7542945378995	10.6457644510013	-0.830821720951901	-1.29224298454137	7.96505239301986	2.24556008851726	81.25	0	2
17	3.56339806622683	1.32004862301061	6.05119131217858	3.1770648628581	1.77713726507912	5.47662274106072	6.81265378190624	3.09970071923579	1	1.20914457878432	5.11552635682061	5.02473668780764	5.81966171592825	5.4260169867648	2.26353534951293	2.37675748860759	5.76279336694972	5.35774704462751	6.93615299788663	6.46004209649438	4.14611858649937	3.20276537783001	1.10379086440377	4.56003876382183	-0.322487322299097	4.35954981871256	5.01056831531897	10.7362336361263	-3.85314203750444	4.77001081114681	0.579892723190401	6.13073788280599	5.18776792478236	-3.04661282758213	3.77775750272147	3.59395254345449	-1.12845844485492	8.85424088502984	0.490206811107839	9.04108312421199	5.53561037288475	3.51431140219764	6.94424580192451	-3.82960276232995	5.83962166100878	2.75390516951707	88	0	2
18	1.52537317517746	1.27270582318732	6.01624854715474	2.4153101785058	3.18926273995965	6.00802835699517	5.66176153361449	4.40109158230304	7	5.28396804965478	3.63454402830636	5.96298861715368	2.50513168724225	3.70859743263591	1.39961984877357	1	4.94174975989738	1	6.93803813834332	4.43094658228807	1.53767538179813	3.67195767611248	2.55502886772649	3.4104792874928	-0.529043173119031	6.19776369872574	4.50545092254957	8.33767618138516	4.91442515691583	4.89066552241901	-2.82802467053603	5.27297625947032	6.81331386923736	-1.10513715066217	-2.18829275720903	2.90619818939385	3.76281312739132	4.15049649135839	6.8608194892897	1.86349514444418	1.5164604454753	7.30701583895968	5.48486255357574	0.137186919353832	0.627463084046932	0.921969561087712	96.75	0	2
19	2.15922938252021	1	5.75729020541854	2.86932857710395	2.84770445610162	3.2181295776568	2.36884833202901	1.52173467022392	2.02629445536392	5.78233909147485	6.53330163557883	5.01017046646022	2.5642310868324	4.02249248928818	1.73186839273884	1.67317534442689	5.76162661810691	6.47556207585013	5.72212872774634	1.41152565236005	6.30566947448655	6.14213139793268	1.74542877111208	6.10563625565347	1.83783431115757	1.72083495372564	5.34053532937971	8.11328338941282	2.50203659819555	2.35968084210409	6.06287025274966	1.01017744754369	5.76124601950603	10.404349948534	5.85339846435082	-1.23650611500189	0.0377639163811834	6.54154157921364	7.98864670386523	6.91571922429456	0.873393557604052	7.65458826474734	4.43590324796662	-3.9661258589392	2.76611568136352	-1.38322077357257	87.5	0	2
20	1	1.66480063752771	4.16396250058293	3.74384980563216	1.93924222496611	5.49336254356907	2.9651109665606	5.79601460058445	3.08002984310034	3.0926582077968	1.46289392905405	4.54545446213524	6.39546026282724	4.79023470639262	7	1.27261895931395	5.50533116801208	5.9164022798399	4.74432286765677	3.42375365098879	1.87117110155256	1.53410886709491	2.6423942159845	6.16298911151112	-0.777367152635839	1.25543265925005	4.78275401750372	6.36059824198016	4.74202188155701	8.17459112935355	2.58959375943829	2.507764958589	5.0388686303963	0.836461588643996	2.08744333859766	-2.01692100899641	-0.79828473659515	4.44106516743718	4.38467375894082	2.23500472304264	5.24460444540116	14.2993383659059	5.72424376876333	-5.85644094157964	1.88113484150548	-0.0113903810480573	80.25	0	2
21	1	2.16907812382194	7	2.04521684994628	4.18838461585602	4.52523563419621	6.29054475323125	4.05886876705545	3.46160968047969	5.02709143662265	2.50506859161323	4.11344408448534	3.8123796033973	4.61226318026058	6.3640481735621	2.48800407400693	2.95613386310364	2.42409481641873	1.99601859136784	7	1	3.34252725383316	3.18474231860965	7.37593550380505	1.21533869184037	3.70554517800438	2.27161650234299	5.55419584806997	6.0038641617863	6.83938751197384	-0.989187298816053	-1.07619569558227	5.44353851943366	7.34039908295455	2.05152686729292	-0.355798102426184	6.15786212424075	11.3071548545077	0.448608310809321	3.11735396613699	5.74526031471897	10.201284812432	4.17780929788126	0.83696875650713	4.34297465269741	-0.0777710411988415	89	0	2
22	1.53941545524153	5.35201124518682	6.39384649629851	2.80094036784889	3.75906766105153	1.83716455583708	1	6.11319946099063	2.15792658583825	7	2.16357898719101	5.26196515501878	5.23909090628978	2.71962716738937	7	5.99134910304115	3.26861026377802	6.72358032055646	3.54864475323992	3.11068150233753	5.34691805749589	1	1	5.17201156618778	3.36159500886599	3.49088844816522	4.85963412484708	4.30289600251181	-2.11906137075106	2.74166442988912	7.05560139748148	1.08442031874597	2.76967158399582	5.78908576721546	2.53668257475525	5.34737387705211	3.86891841566034	6.0954896807612	9.52508734731149	6.26604645707675	7.38058310807935	4.76263940567996	1.43474986459072	2.37742716023837	7.84132260997414	3.49852775094906	101.75	0	2
23	1.55648853949663	5.90483899287511	3.76343699314881	1.12765426398946	1.13822938572204	5.32849963237621	7	5.16520974948491	3.11616554489224	3.41979350794887	1.03071963955434	5.55027365586177	5.06607767119141	2.23246583713697	2.75158195185294	1.25043325233384	2.06598792259116	4.90193985540295	6.33927741325031	4.7191986480784	4.11463146863534	6.60045468793621	2.34608726903073	2.8163320438637	1.52470321549496	1.19690853427056	6.63552920330506	3.44193354600631	0.42773941876009	1.18622459688828	2.00435418999179	11.3159467967463	4.57720213592515	0.962333934713208	5.70993717981738	1.2126429151777	7.78779564825732	2.30468795571793	2.90187891291623	2.99051432084496	8.53806767907074	4.91710569575668	0.0365956592136763	-3.14490947846879	3.32911863009435	1.30429128658193	81.5	0	2
24	1.94843815562423	1.98702540299498	4.66067418558703	5.22908436768108	2.88856173668208	5.06042534736664	1.82912135378562	1	6.45595687203672	4.84624037138177	6.83737377575315	4.75884065831852	3.81022836214056	1	4.349552590249	5.5114317636577	2.73264011833637	1.27499815686549	1.22541911752057	4.92057923467572	4.81544036776274	5.90863186454404	2.7805791918059	7.64293656056233	0.941698941371284	1.16495128841548	5.32032066916478	10.6347482528052	-1.66750905634572	5.68224177572379	9.07014499975046	13.2910341278707	4.76294990448513	7.32884578271942	2.75536652705436	1.87572669167253	6.03154239606276	0.765525123412058	1.29520448796614	5.34105209250452	11.192142699372	11.7809874173407	-5.77192507815525	2.12577757793625	0.814317215643534	3.38774501974904	100.25	0	2
25	4.20864180331781	1.33535248798225	5.39521174930793	4.65681307205922	2.59940329881466	7	5.08753841036292	4.7066829002459	1.4783999644607	5.03191881051054	5.11604246933243	3.76806046102575	6.77677262315166	6.87089186934698	5.14219305763978	2.10407437380377	4.88412055215287	6.8690776370716	5.99279302049642	3.61985928585226	6.42961714173321	1.30069217768416	1	6.00709133914367	1.26773919882688	3.8137570521814	4.94860207373457	10.0764757683727	5.79152964335456	4.08748591504669	12.5547041932473	9.20546248856015	5.54195488662993	10.2231459509866	3.1267263416585	0.660911293567862	-0.0562398049545669	0.18257738640954	3.35481687776084	4.21500477119397	9.9056247662558	4.85398240113828	-2.07086840000812	-1.8626467492674	3.29063492827857	4.74558758059781	89	0	2
26	4.47910693407434	4.83517176268807	7	4.65130166619222	4.77728910872947	6.79151912804084	2.02088310634004	5.73504755502115	1.69153062404832	1.3288000541205	6.99411320735926	4.158858190468	2.35685172747269	3.59550034743454	6.200604101683	3.36661507734212	4.53007201534889	6.4984269189636	5.53534483684029	6.28679079752662	3.62944344471891	6.68682206869987	1.45468426115733	-0.0810763336044524	5.89921812884022	2.44071229719634	1.61348500911271	3.76776277854397	3.85401561504462	5.71054338910703	4.21538498213037	12.3831579106672	5.64539443854408	-1.46867456284442	3.91581612036746	2.33147251358751	-0.46316661694789	1.58841339111579	3.79399245475351	4.81576129926402	0.216084997343346	10.0227980356536	0.564225154428458	-2.22166209930976	6.46911293105863	-0.926518143757891	88.75	0	2
27	1.15280383607594	3.87217294090553	4.79434374123883	2.42048816149909	5.67850182435048	1	3.5125019247587	6.13645555541643	1.22944728833663	5.58010058532883	1.70389392217867	3.13015396840802	1.34774245873375	4.55460913475212	4.6381769757178	4.12739795774531	1.90319872164625	3.01244358758438	6.86427357670807	3.11996671588853	4.45679193175314	3.82797364541876	2.74056738429265	6.68881395572621	3.36739304725627	5.96006408598668	3.07685462392096	7.31349029775905	6.7538413262277	2.72425492054253	5.94828890611293	-0.520753949040582	12.1794728154957	0.735994327300521	4.06690052447454	-3.53542239609928	-0.134125365761833	7.73994845764128	2.43855339990609	7.98025918532659	0.752734076091662	3.93319169049792	1.16971184163994	1.5930122815121	2.8403565470272	-2.1720428882514	104.5	0	2
28	2.14820554605671	6.25368169305858	5.67349258946455	4.97848574099309	3.66992014227258	5.621028004519	3.32546815217341	3.98154210377574	1.31124745825199	1.21949266873801	3.94959963112893	6.80015745889795	5.44296809526435	1.88349743180212	3.02615476329229	4.06007378036607	4.85209588534127	1.07453762450989	2.84747073993758	2.58201945426728	3.79942584543301	6.18047281645828	1	4.08069666924097	-0.128670009748124	2.39692755710783	3.03036257355917	7.90500494085902	-1.3571960746096	4.80473173146972	0.304331178366269	4.43760915895543	6.16275489835476	5.14674187519741	0.980032801207397	-0.212753626511297	5.88348517739156	4.48695646468271	1.8514367532706	3.88289324724894	2.16430158053765	6.70244495961144	0.704812885654085	0.943665707068884	6.14463137116527	-0.206359668025128	90.25	0	2
29	1.34509341585439	1.31386762918723	6.40005597069825	1.08072827226004	2.90955698433723	2.86097876783439	1.90124065227764	1.31964543342798	3.14984435200904	6.87273962151855	3.0942030170015	1.88345904186686	4.12708152615216	1.17101305757126	4.78921937027437	5.55096486014077	2.69537242455009	2.78673448777014	1.17684147184519	3.13447275384191	4.3562963064569	2.91653331750029	1	5.0090088620969	1.59981080179088	3.61182423862533	2.22134020885434	5.48770574479244	5.19951230649548	2.2439978289727	6.1279456304281	2.49512953754124	6.46885598344601	-7.44918572649441	0.707332698487989	3.17054094916269	-2.35932197823893	7.6949986497808	3.9342944544136	3.37273854451434	2.33021908304509	10.9544064490942	2.52671086444048	0.891675130446988	-2.01391344128681	-0.272460749390445	86	0	2
30	2.25895611058417	4.34704776701357	6.43752011558633	2.35331035572334	1	5.80180297141109	6.61769047198648	7	3.68274723781123	7	3.07348150965773	7	3.86173836097232	1	2.05505380108472	3.90831103161139	2.41569721215118	5.67880742737976	6.00456849757007	1.50039425621766	4.01370671592259	4.24371785729321	1.50797795703499	5.01210190331116	2.85927623226894	-0.107045002797549	7.40540352291664	4.57159742375682	3.82389970073281	6.12994616084051	7.91372680575559	2.73923117142946	4.21289000607601	4.3537002102055	-0.776985821143126	-0.0208550231644982	1.97901274071241	5.03156683225347	1.6900282402394	0.395197770052406	14.3260450622808	11.6717511591223	0.0262429840208564	-2.83174580287672	4.48981940390489	-0.164092840413245	100.75	0	2
31	4.60909191567756	3.41930023435432	4.92245307053555	3.62730328994068	1.92205884487993	5.99554539963893	3.62231846628585	4.12757902790551	3.97052679222184	2.05002986394351	4.63225804741168	1.07278668415225	3.93901716883834	2.516127912733	5.71435746033926	1.67035242650926	7	1.69115491910401	1.15380366437321	5.57009400315942	3.14470916285312	5.46973130127823	5.91017607656097	7.67973074035976	1.44540025285835	5.87512984677862	3.69423962733892	6.23135886213766	-2.28074279468074	3.91663743901303	5.92450825992298	2.98344977157255	2.83965416948173	-4.22237370313627	2.82742815674073	-0.892233378078447	3.52188296942232	6.83619523371284	3.31744153331062	6.20579205501551	8.1352220498868	3.32513523069989	-2.82918657748986	-2.72219576358162	3.39581484388459	-3.79569464384258	90.5	0	2
32	3.17534148930427	1.61691774293982	5.18415490833954	3.28602528692562	1.80677795022057	6.7536932958107	4.22903986298025	4.81402896443012	1.21566402077472	2.01980782356723	5.26699780603012	1	3.00831966016475	7	3.89606254644186	6.03698336399917	1.86752634666766	2.49423405815585	1.55054797472924	3.75823215052416	4.39465195321708	2.33581100026293	3.02092700504577	8.95271182846708	0.118254686503487	3.27926830366002	4.50754365767407	10.2517140362001	6.80807890030392	3.94326296455907	5.19599403209556	12.0929595476178	6.90089795915405	3.0399724386073	2.57523988739286	5.77997415752881	10.0223099813418	3.76984213209829	1.79725205317673	0.549677500030506	-2.41565911836239	3.71422751396823	-1.84080825362845	0.447163870454465	4.3984066613393	4.45088888156529	87.25	0	2
33	4.84717878622869	3.64437487635198	6.00734752713079	2.1260558973832	5.2345958189231	4.49968867412552	1.49521959735172	4.90669116326825	6.89817220467742	4.48072254460537	1.45429675559758	1.67858614918065	5.52913304736063	3.20154253242252	6.43451869401148	2.8120372069621	6.91199034774762	5.07846427013074	6.37427989075251	2.97923928941079	7	5.57949928895745	3.55127767642246	1.27416154517739	5.65551564068482	0.990735038514056	2.31156042176183	7.61902918931042	6.81127632462386	7.68310243344314	0.796607681610789	4.05548797930955	1.59691017677981	1.33664605108329	9.93255208528991	2.73524933843441	3.44251998490721	4.25723512901985	5.46617882911061	3.13003354327094	8.86693283104112	13.7011677898024	1.19745240474499	0.745215716920725	7.62870639922194	-1.21550695003209	75	0	2
34	4.35406914563836	1.62641134186624	7	1.87692202265897	3.10844164591795	4.36054607325662	4.80524045019709	1	1.17713745398851	5.6604248299056	2.69754566358704	2.16270776267644	2.65683689147112	4.24594052167528	2.52025857158827	1	7	1	7	6.49189446351708	4.14318509723187	5.37685981952918	1	1.71850335474069	12.7129131375141	1.8180837180496	4.83752507442806	9.61623255870444	-5.9967906383918	4.09626243946853	3.21694657345073	4.87867612577023	-1.37705801994686	0.892952655818078	4.36258045704078	1.0150239943758	7.77712831546217	6.68055571105346	3.33517791035317	8.89253088275693	9.27772949060617	6.11691764638125	-0.571714722444848	-1.84374552633745	1.94864052060623	0.892698601571482	98.75	0	2
35	5.82355227609539	1.9329486266167	6.38489771483116	1.73689743441885	2.48298075104956	6.22340058258401	3.32246273346201	6.91581399775675	5.26000854501267	3.42353253346141	2.93443750640986	4.2431002914847	2.36218355605458	2.76898323049215	3.42785844737869	6.34819149168129	6.31883785685735	3.52624251798097	6.72842829068858	1.53420096196738	1.3459925553004	6.44533075435232	1.80062811534376	5.47069033527552	5.62824829548071	-0.176478943158857	2.63755737799422	3.45811948328681	4.32094653338412	5.93309577399785	3.7100099385233	2.22329592202714	7.01043699478386	1.93637167827204	5.50586184386433	8.70717614944895	2.31291622617999	4.81322815908933	3.37774518008468	4.83622643181216	6.2578348978937	10.7245989242803	-2.44828533295529	-0.147506790300125	0.113838264832551	-0.929324855039004	98.5	0	2
36	2.66981598371877	3.58128963777045	6.36114229617307	1.05639077846594	3.36170592937578	6.04491675276177	6.25632920167286	1.61777806089528	1.26651765818202	1.61230506091232	6.67613231443025	2.94265000338968	6.69767315845535	3.97054918032568	1.42304056751347	3.86814944725906	4.34523402530624	4.25497748573245	5.73475271698496	5.51221738279998	1.35999322344017	1.35174835506822	1.03755114437524	5.31828832112173	0.252210687190402	3.12053269982701	4.27734087816406	5.95922054432229	6.26201284555132	7.54770553007187	1.33694175512576	1.69862335856872	8.03239478065441	0.16175618576736	-0.468823479245446	-2.9915435542815	4.67543497909482	3.17132562150617	-1.30157952078893	5.72451671141881	7.87558542770465	6.09883906554527	5.00867751377865	1.89362120478119	5.46168490526864	-2.11151817012375	82.25	0	2
37	2.73796543940903	4.69252940733764	6.06905501288045	2.06295989352262	1	5.04578983649279	5.77148154450236	2.03397719588064	3.03219436353035	1.2355098544182	4.73675339218484	5.86944602626102	3.93082598684601	5.95176039583331	2.19337840947358	3.17196639704878	2.48410138080558	2.85153568026873	7	6.61089207521484	7	5.82737457002393	1	5.26205020612572	2.96715615720376	0.73406488688409	6.99979350000922	3.5162618911313	6.37635840226289	6.3345749996102	8.97025920785713	3.03103116731534	2.05396316680547	8.09530747001533	10.2133391039866	4.91082333392364	8.44636771371198	4.31619216776948	1.62558905357098	0.789459602736549	7.90567636801481	11.4241122214452	6.60166083179456	-2.47556849562692	5.92253972270381	-0.772884243698026	94	0	2
38	1.38650239609063	2.78328293638773	6.49052571594063	2.15592975881284	2.14736174445068	5.0484175756908	1.00091261000346	6.09934152053496	3.06010523065536	1	4.39612024188296	4.34163282294514	2.81960406959982	7	3.20997552965236	5.97846256602808	1.38440358134711	2.99691757782635	6.48992531941997	7	4.71011847332918	6.09164893255641	5.31668197167528	4.10531569997169	1.58728100956447	6.02884449932857	6.83640884125831	11.3953333656751	4.8168976197239	5.83469986614441	2.05754124827229	5.26659507421487	5.92104002907655	6.89524857953916	0.305941589669121	8.91701018303943	3.51077450591916	3.47836980511178	1.26546661872275	4.16053192614066	7.77295567439143	12.6107286055257	0.562713607348672	-0.342703212852966	6.37916899242521	2.75835118442346	101.75	0	2
39	2.20222025307479	3.99706459455676	4.52243987638572	1.53467457248565	1.88278239181023	6.19998338289613	3.04184108672158	3.5940678140156	6.80208612996989	2.83352202532887	2.62032489776486	5.50102343956146	3.12159938649577	1	1.92108347068879	2.48594873127768	2.18811400869831	6.45238843079114	5.77070620328152	5.14943862917874	6.27293282757925	4.49281735990564	3.39060638978089	3.04186763733572	2.90884788007972	-1.43680558772277	6.29644030219391	6.82376630708504	-4.98522787476309	5.39150296634499	5.89446159397125	12.4029050946752	3.41719391050985	-1.66412725924985	1.26080963967987	-0.115970970060936	1.95020383904317	10.9950404564615	4.67791208354655	-1.43801055976956	7.32774068836354	6.05967798637502	-1.29441685987945	-1.88897211280335	2.81255560015288	0.959614654915578	84.5	0	2
40	7	1.42612761678138	1.25022002881826	7	4.59783900963107	6.33841132588234	3.81501580431575	6.65136416920127	1.30104736434139	3.64398169188308	3.74784383404219	5.55177273006336	3.04518482989044	3.28046041268442	1	1	4.40571274162464	4.68520136333187	5.76221505763533	2.60851184468488	5.71140787208847	2.83639448127802	1.75673576078461	-1.06706981061181	7.84972922793282	6.2810942960513	5.09994915453676	5.06447154595888	4.73416000544091	6.16061039493646	-0.0215030319957367	1.7804638811572	6.39100761257208	1.32955499879315	0.0321200467702812	2.18513252729276	1.45073129554563	3.78386639633281	4.30639536616731	6.70353405973814	-0.0660380019412964	12.1107410606934	1.5314400443695	3.82360910193217	2.24306916431398	6.17974913464176	66.25	0	2
41	1.72534500844288	4.36682536009185	7	2.26700038913453	3.25770182773632	6.56881262142678	3.89309973646407	1.844512528632	3.97491722672551	6.06610314818627	1.95733740692755	6.55116203169861	6.2467682071948	2.26902371013985	4.65358428951317	3.39683842802945	6.25448789461685	4.02485236162076	4.12564351822969	4.31489484148285	2.81125934885966	4.52155356087465	2.87124027350176	6.81034655038078	2.77196644509681	6.97180731494044	4.96869898332678	5.2159606062507	-2.1873329786787	12.243692574764	4.20145855829619	8.58753170193972	1.03405632532985	7.20191929180172	0.101479702752088	0.123652118825473	0.594377636670861	7.06115749742085	-3.90314492545183	7.50374699917898	3.69287607417821	3.51563525060878	0.887841846417132	-1.12011147339235	1.05349663272921	-0.33529154379885	82	0	2
42	4.35010720895998	2.96640017881293	4.31713676685784	6.98030683020204	6.65240598083145	1.65682588099643	1	7	5.8034860628338	1.42299777845996	4.35937267008961	7	4.74699830672909	2.32143688692686	3.43615985800979	5.92707585430675	3.47624465999644	5.56305183155054	2.54990876562733	1.16355730957784	3.98994141749105	6.1763951661579	1.5126586967262	1.55547768840046	6.26018262227865	2.76820068209188	2.95767033079544	6.35838751192148	10.3321787884132	4.13979040625604	9.97879550189772	9.59809529218267	5.35356927186325	5.87585404331043	11.437617833198	1.97934139765401	-0.822053161402911	2.16001453150505	-0.312725632204438	6.67758548380212	5.7714426928853	9.15333338637618	1.0606290447959	-3.48295358025046	4.96795442619899	-1.00043815318563	88.75	0	2
43	6.31657849617138	1	2.3734986486753	6.04138184901872	5.20649703701913	5.56708921470134	4.41630396785685	2.15688050683501	1.28680558982666	2.36642781739539	3.4952198780976	5.60034981974745	3.42342471437739	2.66507395233117	3.28959276276953	5.929048890587	6.39773523393286	3.31089702864129	6.72105968098272	2.1490945608516	6.21621447485663	2.6684196857284	1.53569453271331	-0.62006505820489	7.20785244254721	5.69874034558511	4.71469481404	5.97741730311322	3.12835712619368	2.0308854283103	8.98497642641002	1.05744818514264	-6.75593032963249	-3.16908363357081	-2.31923664717286	3.07645791960386	-1.47157042225481	1.95610670665254	1.71290731705358	6.61665658183916	2.70958657177596	2.77901553891007	-0.793305188442193	-3.39742534398637	0.607144377889584	5.95381934483277	84.5	0	2
44	5.43672186397726	2.89535056549142	6.58270961006065	2.70808081456652	4.02467967716814	4.10757889644074	2.71281475307475	4.92518719689765	1.18734583691553	7	5.148482362098	1.4490927125495	2.53509015273522	1.15751904938004	1.34287752054702	4.23646590324885	5.51408159595969	4.56214766162208	6.58300445036917	6.46667047132307	3.18300005782582	7	1.24316472411059	0.760765967177513	7.86692084771384	0.415083069963911	1.84612656956728	7.29269230284581	6.27833200247006	6.2822221460981	0.550637708452709	3.40040098338313	0.131005149666507	0.999908105604622	8.51861949872662	0.653434168102997	1.15139538300421	2.72127566202987	6.9179493465006	3.14631994850252	8.82380805989568	10.314858771046	2.19775847497956	-1.81568677721806	7.73174535186159	-1.60439071583067	86.25	0	2
45	6.58845505125558	2.66969604417942	1	3.01100900923662	4.05063923796183	6.78130269952464	3.95949066890818	5.34286851148547	6.51052029728775	7	6.47277986169392	6.05090292658118	1	1	2.18062621470886	3.22372237442878	6.6685572320064	6.54830421764001	4.90478855841336	5.42349275392032	2.56930849544152	7	5.32038050923634	5.02206189979888	1.34061589259225	5.64730062278722	5.62852495360241	5.99090416305956	3.31596680712761	3.27353174362137	1.16669815300353	6.81287410265817	7.98457911191938	9.57114208673453	-0.613512001096783	1.50420673864826	1.36979260853657	6.83696670584882	5.04834403576737	3.3392771443677	2.68319256312533	-2.84254582007831	-1.44270274901003	-5.55664825015242	0.493679028064428	-1.90583355893191	77	0	2
46	6.60001470944439	4.38072832031057	5.27263288929219	2.66047990772688	4.90973330017556	2.70758612173926	3.21839721818756	4.06237948224264	6.30644664200594	2.15455872576245	4.42184677941745	1.41202661549336	1.39645859684544	2.03249124292778	4.97729736182731	5.59519531971797	6.49792548906585	1	5.36581007369544	3.65709816553114	1.3497984515347	6.55217622278709	5.52668462431908	0.688976153176073	5.35323140869546	0.0113138231102319	3.68586531996281	5.90790990294419	3.51148023193808	8.45237860256308	1.06393804388829	2.97980094405541	3.74601386382093	-2.9325555616339	-2.18763071639636	1.02527782720374	3.89114577266183	2.68757623675228	7.46198808361633	3.76490310209483	7.95122196801491	6.42923910707403	0.582637061712157	0.142829525818818	4.60323108509212	0.858839671146814	77.75	0	2
47	6.00584220047416	3.31827868536617	1.54071070914093	6.8139380788212	4.61549398780051	6.42110652217384	3.32516085618419	6.93746619849404	2.30125325484033	3.13396178151269	1.80867163138668	5.86418944688439	1.83587788859533	2.63034222892701	1.95015445968165	2.11313434292081	5.05424633644961	3.06743304576844	5.37958038404177	4.17363246157607	6.90982327882562	4.80313679756865	1.77551622221304	-3.61811377375686	6.46756469471273	9.11620945468993	8.10011904516964	4.50464685184159	2.74468358715572	6.54369483430839	10.0135335611233	4.95065910722191	1.56381282394568	7.94261456538346	-1.23310975418917	2.18174912199021	1.95742158327173	5.7836840928126	-0.290035854998482	3.93678541107333	7.13915309883893	0.611546969964417	0.853232159953434	3.68811484667177	9.30114608966768	-1.6832050637856	81.5	0	2
48	2.5326967627259	3.47145253288848	3.73567600873095	3.09556654223719	2.65845056496536	4.54254000335139	3.48028442746167	6.34543254422455	1.73506256791444	3.10995090663706	4.38867008571813	4.06020052693859	4.1272023250932	2.9912652636762	3.58531858397108	2.51803034539907	6.59782566458117	4.39582483850992	6.83631629465636	1.44001137138402	6.78522455075869	4.11904881254555	4.38406584637663	6.88416171061905	2.01505572161964	4.95236909918684	2.5751954474859	6.11107517871281	9.09368986975906	3.5805515862243	8.24077645473104	2.81934405053104	5.50199695681797	-3.4240967659524	2.10843006044396	1.0398058823632	1.88177070660798	2.54541184069309	1.16621473643093	2.70264556522458	13.1752293408798	16.4137938426847	6.05782011131318	-0.267421728301989	3.64007004157944	5.59209767134159	99.25	0	2
49	1.1790571958359	5.53600968467742	6.46999111063158	2.05061369651189	1.8779449391391	6.47513395884649	7	7	5.59803812157043	1.33700299090928	4.29837320756925	2.00258693885445	3.9768942827204	2.22459351025738	1.38505150666303	5.08088231786858	2.98363248056047	5.42991633622535	5.70504092317541	1.76791986451611	3.80390049679252	6.60575424246448	3.52688666655892	6.65387894493063	1.19339172474121	4.66199877013933	2.06690009451334	7.17838505503662	6.12637035606944	4.50473690205489	5.90407209053232	12.3146683269976	4.25262472473462	5.16164749202319	5.74306803320582	3.99574388032916	4.59000940909716	5.58601310777285	3.71960565003241	1.80032266175133	6.83492225005411	5.87309128907363	0.243368260031916	-2.75469298163083	3.1859909152298	2.13811580166498	96	0	2
50	4.71098008092761	2.47518702940068	4.47406029360061	5.29261894098677	2.69448354133585	2.0181802241757	3.49096773560713	2.05240676800974	2.71555515336868	4.28288941775716	3.43020474995584	3.09071605711646	4.39933937076997	1	2.84102050009358	3.95099108803465	6.53963075839545	2.78693246988294	2.1185241369573	7	4.62429113321948	1	1.1616864341953	7.06228105320333	1.5443312392796	4.92905687304047	3.25031160633288	6.29235710507336	2.85854029696783	8.59987379509159	0.629817761518139	-1.14377754771966	4.09771342576896	0.115006532948985	3.95897309900292	1.30494398360522	4.84989301004848	2.93626825602905	1.63622039698355	5.5031292322628	1.20217834111141	5.79802488519943	0.217804422065135	0.896483066449173	4.71111105732684	0.805622795884479	84.75	0	2
51	2.41857782608036	7	5.66464468520102	2.96101154252316	3.31026319156641	3.31722436577257	4.7389466660742	2.16001622237282	5.16319603166254	2.95359747142586	7	3.49212934561721	4.35338926750675	4.05101497343034	6.73927778412658	1	6.94195856991416	2.79453798060862	4.13606914882875	7	1.67174615736197	5.22591594522715	6.54235095764517	5.24188939008263	3.70222429227159	2.4052054434081	5.60768467245495	6.23309152199662	-4.12735410277652	3.67098661438131	3.09629109873504	9.69382546140444	6.01345962228548	6.86081313023377	-0.579306468455902	11.316596200832	1.08884948975912	9.67492015277521	-0.552644874215613	1.23899789914836	11.8635188190144	5.00685648550898	1.51285132470631	0.307223122934366	7.57986019189462	0.652721660679028	83.5	0	2
52	2.15438355346223	4.65644638060157	2.98389011198278	1.27174425800993	2.79976453527718	7	4.9205108395418	4.1115134751173	6.68071607596626	1.65498479045107	6.78603236695477	4.65598222695795	5.22954474261913	2.76114953398252	4.43404986458137	1.2340834410038	3.22194622103005	2.27016843070618	6.02308029787491	4.38886271426578	3.21293134909215	4.07446650026713	4.10295750769612	3.98028168500251	3.85510949237531	1.93293233834251	5.58874765282846	3.04610708922582	6.13345117913878	9.69901468115937	-0.653924700503854	7.19910487463265	5.65401572167431	1.61747429566394	10.3592551228488	-2.41788805235254	7.691993937286	1.65837690526047	0.973827058329495	2.41766386972696	2.4147639796488	5.93629754960525	1.32220896649249	-1.88621381240795	2.48269788379887	6.09522002981063	78.25	0	2
53	4.86386106820357	3.03355778339699	1.95508912557423	6.00114950236451	3.79486909853123	6.28903115115032	5.06135316461133	5.83431236616659	1	2.87783470616235	1.90174359966169	3.62032698985294	1	4.12715376045744	2.25964327042269	1	5.39136447436918	3.16992803206455	5.58920734941754	5.25298150640964	6.36485860573374	4.91215072007352	4.15373338742622	-4.86660793031463	8.07839015209036	8.92444631753121	8.06898898490754	3.89453471201183	1.75319548956203	6.65155595360526	4.29409747482695	1.41317976268363	0.407910818912388	2.78683469646639	-0.324955051351096	5.08721544574327	-1.96840763492923	5.04155711839688	0.0207275576012029	6.65427385806754	8.0080435698298	-0.366685898189186	0.978837512255931	3.26360580237137	9.51827672718399	2.11962107987977	80	0	2
54	3.26663512295898	4.49184516453269	7	2.98275857053988	2.78323001907214	4.84696279556806	6.8266804066771	3.69541858902752	1.26580583292552	2.31900608252695	1.43207039325799	2.83109654634693	4.28115672106256	4.64842429950316	6.70636383750833	2.38942693254017	2.17636834469622	3.08291622183694	6.71772025913727	2.17384500680869	5.53189974667633	6.9002935565369	5.77732499302351	4.54647881668679	3.87650070383982	1.65753388375498	6.43128745734688	3.44408870872404	4.93294812950042	8.71313252334465	7.32318187970275	1.77579371751595	11.1453760407459	-1.50812972827814	2.14810453366736	0.788054485028113	6.41738341799701	3.94418424064831	1.92394842444188	8.15837945908216	7.54988096926186	13.9628969229494	4.51059309635826	-4.4771236255283	10.7869270268661	-2.77126336834782	80.75	0	2
55	4.2463212850396	1.93898415960943	4.04005910000483	6.83355106582097	6.98166288039699	2.04548484368348	1.41557892304342	6.78669618500485	4.61006666576537	1.24838015821531	4.710747824253	4.27416732285814	3.1134448887411	6.37288218064416	5.5320576261378	2.34706046007379	3.45945578769449	4.27068074223528	2.99123390963855	3.00103118425034	5.70816344620265	4.18605340951634	2.8198653380866	1.52099544873899	5.45833554775469	3.98833956225728	2.34671877525285	7.19959540867388	9.94373191524231	5.06330515209016	10.1403709997485	9.69571858913011	2.09754925289314	5.38236516878521	3.25498766751835	2.68542626816981	-0.740774172113837	2.102148293837	1.08885058089045	6.63302278075321	4.88105092549419	10.44603380004	1.40690472100181	0.660867172498688	7.65815665477597	-0.803758999069649	82.5	0	2
56	2.59926210052215	2.65647719968496	4.98868475153845	2.18930497457195	2.67081829752305	6.33904116798923	7	3.72252486001561	1	1.44815141071595	4.28221527478245	2.17466948986867	5.33159951677349	6.00285981107494	6.03856449484642	1.47973258498161	4.46169825183861	6.15026806943049	5.62657209997312	4.94297797091121	1.81163106371161	5.32135087483132	4.15124441335739	5.79061472628096	-0.880134440953955	2.47448944560487	3.72104339797434	6.94479781395967	5.79457657514642	5.39458840526299	10.1920638578958	1.8732074090502	4.87058264848173	1.24126725365068	10.1550207421705	-0.752832044694632	5.65932792397318	5.20226973730096	2.61852824462912	-1.53097417218134	7.86409294991954	14.9309645397093	1.8926092007932	-3.92758741043072	5.01402614225263	-0.472154156664908	77.25	0	2
57	1.56794561152966	1.55619338146597	6.51322697275588	2.57533705315312	2.21407121910965	6.11938085461917	4.42173097877197	1.85049405010046	5.18799277196908	4.65391725791304	2.14456365559283	1.77126066363625	5.15791046315555	4.53973541531546	1.02856432990781	6.12827153001929	2.48342163288246	6.94527935796042	6.88849154277661	2.81104780126524	2.08427939027589	2.6177308282338	2.27563739714119	4.90464827778708	0.9490316627379	4.00086405485079	4.91111117071741	5.86970087124539	3.55838181011947	1.35546091559329	8.67694331063169	5.68342714095515	8.4217039418617	6.53378376670736	2.30497527926885	11.4445805549947	2.5634917058903	3.79492943220845	0.75674951810208	3.61233420683876	10.0750928672573	6.84623045016703	-4.67248008373147	-3.16084233823124	8.67849435719803	3.34553881197821	90	0	2
58	2.71124182368281	5.80045761632817	5.05279934337798	5.39579074329442	3.83381098015524	6.19674371558088	3.88382327347298	4.38102199770407	3.25706591311593	1	6.80666652501897	7	2.98916816214158	1.02555113005687	3.9595890654614	3.4946722260638	5.64364278718398	1.28094863153521	5.31990388995994	3.81425321985686	4.60645898186318	3.86754850833921	1.55187016511381	2.86846680571959	-0.00880542865301651	2.21700538291536	3.34049173129629	6.85449529905444	4.98423495571889	4.18355888734269	2.00035487448549	5.99586211417058	5.36965607858805	4.17505706458233	-2.53524738539409	0.669204871059693	5.42900029519085	5.59288480487817	1.44291578805545	-0.123499337309894	2.73073387588385	5.56048138416988	0.637669745717996	0.22834750516798	6.86882749562449	1.24594805779187	86.75	0	2
59	6.53892269678795	1.26288779209676	7	3.29099347739847	2.012856441204	5.2732071331796	7	7	2.64576313268858	2.52174682855223	5.91019269895613	7	2.60060916895718	2.31998580402574	1.84614958243306	2.14999607384113	4.95222537410589	6.70888448372218	5.51529557327563	2.50581445220164	1	4.74811196340499	1	0.971732451699381	5.05578975012284	2.59918727956092	2.30759666832728	2.44296006366478	5.61329992890535	2.89919588446299	12.1891304115991	4.91341623430084	4.829327433005	0.105887575181989	2.48651596162899	6.89557580350269	0.961533622754112	4.23418215503594	7.36301847699458	3.52233916411154	1.94981414922234	7.96758374601988	0.361015446832769	-1.68233971334784	7.91917619032987	-2.36512765376967	62.5	0	2
60	2.45069116468193	7	2.09094954291632	2.42980534336063	1	6.77676247048695	4.02361575498371	1.03706499905351	5.98967745061127	6.48417631747844	1	7	2.71406697884189	1.13961490312081	2.48237664640238	3.21196361550362	7	3.77244146392727	5.37168610413915	2.43998989236472	3.75772606276692	7	5.73128165981753	4.71183243073564	4.86579444069793	3.09284852138019	4.09891757163186	2.47889173972048	5.65525825494624	8.49114216903715	-1.53414637760047	11.528800887523	10.1017344305043	3.48606461711694	6.58772939269065	1.46947643836005	7.41999195526846	6.32409415898194	2.76985339267523	9.11531609669892	3.54726706144066	5.21136886774615	-0.141494085929336	-2.27315916052179	5.08106617994309	0.871506223167447	97.25	0	2
61	1.20749666413167	2.453306431343	4.11052827065132	5.19054830829222	1.19082066041343	3.66808282278929	5.20890513876625	1.23990233562857	6.45848004442677	6.70545819472543	4.33702071299528	2.31675310861956	1.11575993145985	5.13377792929269	4.40621107433769	3.12102241779409	7	6.60949569893996	5.62913810199816	4.51759869867694	3.28694162222704	6.20239715486218	5.69410563386575	6.32015335753045	1.4935173231048	3.36177181179381	8.02492276947811	8.59817865331912	-2.88168217235513	7.07269548629425	0.0676080073163364	-1.69014402890719	2.55817504943312	0.376775107031879	-0.15126415608008	-2.88536640054471	0.401956786991009	4.31484779420676	3.50912829937732	1.66682383367679	9.0011975172456	14.7161373817842	6.89110148193182	-4.3134066198293	5.79540268725314	0.616081537930239	92	0	2
62	1	1.48372658011761	6.47322496841204	4.51137736856258	2.41263384378023	3.92184123494768	3.85567005442245	3.05574362463336	7	1	4.4633639800381	3.67397241004401	7	6.26458713448881	5.22994912171955	2.827300814582	4.94536816206831	6.3782886588816	6.78348114307657	2.24262136291615	6.77132326991118	5.89340377713107	5.948917200784	8.55477602051818	2.25216480641144	7.24575587469509	5.10453043737283	7.32887404091074	-0.323821197224959	8.17496173866204	0.314098615255458	1.75435247672895	8.8799087940661	-0.609645851383203	0.517833204053915	5.27142562362394	6.09360276010605	7.69129898937683	-0.040250506807192	-0.548696557959498	7.21136213468803	6.1058230839615	6.4661498437487	-2.3348412613061	5.76818684749989	-3.66259724247652	72.75	0	2
63	3.61434711704748	1.99082077569472	7	4.0114455823753	2.15730631346908	6.04476029052703	3.55737690657285	5.56614987773094	3.89566494039823	5.60451114471087	2.26898906847901	7	3.84392065078371	3.50359503433335	1.32186376971718	2.92017792932177	5.40037956434237	3.42733997288381	4.79950708562361	2.40331075645051	3.09333533352085	4.56670313582019	1	3.8294818200665	2.93834071241186	5.22925995574872	6.27034157737839	10.1405284134018	1.52951130544755	8.17622097834398	-1.59701704365794	8.82270161912031	6.52669159630049	-2.008893077336	6.95779506707172	9.37787915040127	-1.63207010923327	9.40667125320164	2.62207284311295	5.74872736965883	11.6683309171054	12.331194025334	-0.356630717709215	-0.732548633201598	4.69485828363137	1.16893502343063	88.5	0	2
64	2.60973564957536	2.94336266634018	6.23324271538632	5.36566571970597	3.58550880827769	4.71294488405206	2.89383805491037	4.54813117871018	2.39191984815258	2.00020972653873	2.57470407061599	7	3.37309121015226	2.93470345464796	3.89073814028297	5.30758421796932	5.08744429557192	6.11490298482286	6.44739697045445	1.02184702848202	2.52293436611833	4.0466482956854	5.26953766182238	4.53920427818769	9.48379783953275	7.08237705444619	2.86655306511655	12.2193760515089	7.25497515472257	7.09344474006365	-1.9291146771019	10.3480609035511	7.20122370114916	-0.286198062843463	3.93329766170965	10.40414791531	-1.35614156170915	4.46200484643626	1.77225335143897	6.53398694633271	10.2094893437813	9.06088786803534	-4.38832706500624	-1.07305804358266	5.76353934495054	3.58116771209233	69.25	0	2
65	2.7079596317831	3.46636330472074	4.97630053483707	2.71036430087636	3.65543618679092	5.80491276749509	3.45986611972447	1.4865356699367	3.6995950763964	4.25740279865482	2.24500058520489	6.37630237365228	2.44644002856866	2.97183487502382	6.03222628062678	1.99470805240343	3.83958254473954	1.22040439155127	4.13300246603235	1.19019399554465	4.41726281448049	3.10935268393891	4.38154996866741	6.3179656091235	2.47717018944655	2.94097614867734	4.92987836830072	7.76110703404489	4.60261362489273	3.54483424466878	5.97561827663594	12.2022672383589	5.26830628908378	-1.75026950739791	3.68323309624378	12.0945989127197	1.81197481939762	6.96070788247186	1.60019670799729	4.03397855869031	2.93061802066193	13.2121626494655	1.56797511374645	-5.69701885578359	2.73113936002353	0.324021671233918	88	0	2
66	2.08754759048323	4.65442047038085	6.62184388957244	2.53947647357337	2.05844479720965	5.9997222950137	4.62083493147783	7	4.0798852452019	4.22168831039769	7	6.59810499292375	2.58939482973607	7	1.16872163505492	3.77132515457775	7	1.81782811004525	6.03989234355711	1.63064772318074	6.7041172772071	5.47981021096871	5.51364424179074	5.19312040398226	2.52986452836402	-0.341137520073125	7.81202317729762	3.74603966330888	6.0277449194676	6.67605257857921	8.2102892857523	1.78233912598371	4.54925024930657	-3.60769898275406	-0.623213896912466	0.0689603959797462	2.39775983497256	4.9439499728399	1.72693971126086	-0.966714238634019	13.7338284632131	11.2603060974885	-0.455489391989387	-3.55968867837651	4.49356874928154	-0.606180301215981	76.75	0	2
67	1.96726947140904	4.81712089388998	6.10524476701432	3.01860883041472	1	5.70019817501435	5.43942493758532	5.24928465462173	4.03734860461796	4.71652980785104	3.83381373158669	6.28892186214558	3.54902148539621	1	1.62962540108786	4.18732632461406	2.16543739952001	3.14257563121553	7	2.45982306237378	6.86775736615385	5.15290438993081	1.06968397592722	4.91115885374023	4.099239402025	0.622271594884773	8.55879544490734	3.87675048914699	5.90463771772373	9.40936853619567	0.388950123789922	12.0206464403764	6.20075159982158	6.79559896342991	7.98070673199303	5.39551635482457	-0.646723610603575	5.74652259970036	0.639127928650628	2.17502264375569	3.20992228409349	11.1727478067174	6.27644584466436	-2.99039289563679	6.01608956364689	-0.565432872453066	100.5	0	2
68	4.0458793055558	2.45080930228753	4.31621871504687	5.78829590082988	5.12304898103321	2.84847938043882	3.15365805186202	1.16516144829366	2.56731504796877	1	3.5027581684445	1.2144128626536	3.67692450530662	5.96965478514977	2.56521249586818	4.15529918124514	5.62585943581274	4.98667409855061	4.39104020567776	4.63298663560778	2.75181667809636	2.25434880782994	5.4851042595956	1.80611945617243	9.32526769625648	4.97069517133452	3.45742081340367	9.00757850832093	-3.42334575037881	4.75668749003061	0.095542001370353	5.09297609376899	7.21221536602557	5.81755410595909	1.67872037596411	0.862828846193172	0.512334303926972	-5.70326451784834	0.711886336536507	2.82914718828162	3.5188120278081	6.69788755386882	0.0431846276263805	2.82417452432113	3.08518480578086	-1.17020808166572	73.25	0	2
69	2.10324278204199	2.57241391179192	5.07032411352963	1.52648241967618	2.262930372402	5.61903659109427	5.27707503655364	2.02838855667146	5.19193206711514	2.63451876791454	1.73233104730482	4.24742137025631	3.62983446027244	2.67385384418575	7	5.07755313910467	1.78336541537019	1	4.63496739884644	3.66715690725052	6.34324656585672	6.05263466629436	2.51431392646276	7.7839652060371	-0.565696235926359	-0.615385309797191	5.71214898444368	6.38320628387751	4.29627803751044	7.64056130017344	-1.42093284269812	2.40755202182714	4.42551717010876	-5.67293866440635	2.68159149151964	2.3358395285217	0.868834458481319	3.23713434472425	7.33841811913904	2.28127111857673	8.86068916741724	13.1461221332915	0.238118730955772	-1.09002915259247	2.47877771571518	0.617662213255808	99	0	2
70	2.60815926385478	1.05112358269827	6.04502780837863	2.05985090797435	1	1.24409461793091	2.09628016867553	1	4.04479810532212	5.49628922552779	2.56041528675412	3.96197012408122	3.91483177103686	6.14823510252237	2.81432775639839	1.3369897034025	3.74973565587734	4.80274379330094	2.78152805295701	1.43898316292129	4.77273111685426	2.17913726750235	1.90826707425775	4.16334789335379	4.61735778342838	6.03522294579625	4.67731385164606	8.01179183285667	6.56699763664212	4.21993333340173	-4.24281208210811	2.40122494436504	10.7331806411357	-1.56402825441407	3.0473994087901	0.63832648727737	4.64444572895298	3.35166084440176	3.98411570769359	4.64657253922029	7.71946200277869	-0.718056430380112	0.795596257817584	-4.38813009134059	6.72345125289129	-3.74893737237385	71.75	0	2
71	1.28905012241583	5.56599363366766	3.76149250753364	1.41282418017656	2.5800995888048	6.42907589804254	3.96409131677138	5.35320861094295	2.51130389212309	3.38797130838018	4.34696519909741	4.90576343582981	3.62519395170918	1.77467551421846	2.33265806074084	4.69550413612129	3.39476482727949	4.95975246470464	2.37395177414161	4.33573531009714	1	1.97347911570801	3.68771308560007	5.0829845863363	4.74134970148967	1.52239728033327	5.69802206511593	2.85870994983514	6.76907952410616	0.798987675559758	-1.27607428658532	5.12780275017198	6.22517501805068	6.4741124963996	3.50552340626943	-2.27308110068624	3.38966532721148	3.8778803873298	4.72173644062223	3.05549450543278	5.46585222450234	9.59124387828238	-0.733744756248445	0.12476964882107	4.2437610942159	-5.13924704739877	69.5	0	2
72	1	1.62354681088527	3.09589346052586	4.1934321486768	1.18684216029996	3.60476415276663	4.3762598532713	1.49606602704782	5.98773605113585	2.07868557523608	7	1.05623539744394	4.37528747089288	4.90424307781981	6.71986082822539	3.11127058166787	6.17987137123304	7	6.67139103245918	4.85779480876885	4.61413929381804	7	5.55023104220774	6.50621579348196	1.14845423258533	3.27820710715076	7.84812200914761	9.52497294193342	6.87476543208449	8.02700230057601	-0.18676519923268	12.1154068201642	3.88752183764955	-1.88542797248179	-0.0977670459040308	-2.98524837431056	0.174860549037379	-0.270950621974832	4.27387704334558	1.67833954796597	10.3193909567205	15.8192513550107	1.66793332040729	2.80772838671601	6.55535473706789	0.399659918570716	83.25	0	2
73	2.07437851589035	6.12827339343138	3.71602078605195	1.54490289371142	2.35342952079652	4.86454849547837	2.7561282746584	4.19087262985811	2.29304470794163	2.88562513151948	7	5.09581829458754	2.77589658329205	4.45045087475294	1.11108437366573	2.15786415026595	4.65343640305405	1	7	6.38311020673618	1.2963941145051	6.46119929904554	2.42754966413069	2.47697014232832	2.28061306242118	2.66926907878243	6.22140385973284	2.88822344249013	7.46091256243477	3.9880371409811	10.3968166117731	3.66995783539882	8.63876854040827	8.89614156166094	-1.93184801010777	5.76194057106874	6.40433551119778	4.42014010177957	-0.204405050462628	-0.652282525556881	11.0019811091538	3.05584020827663	2.08910926163527	-4.27099438709481	4.39473519512385	1.21703894033241	79	0	2
74	5.87019945474093	1.68730260343413	7	3.70985799038477	3.51246248282718	2.94722911183067	7	6.31947746170285	2.93853010379722	2.38603861794222	5.43679378316198	6.03971744848041	1.33778158023122	3.10640000486661	1.21489121640929	1.10733408196904	4.56427008152735	5.68198423587385	5.17814517015973	1.22685560751566	6.30410339859589	5.00840836000391	1	1.56044618155634	4.75331591441699	3.6503984840026	1.63125090478057	2.84147087834945	11.8979457434138	1.54947750864195	12.8427313775694	4.39735323089394	3.21269749673522	0.793139001843246	-1.34792327776174	7.91925889680244	4.53579697313558	1.19582195088837	4.02135549700372	3.84832831035321	-1.06986325267649	12.3520263065286	0.499748131208836	-1.56800955279236	7.76885010195112	0.927296519213005	65.75	0	2
75	4.97352244265036	2.86265337564934	5.06142845092064	2.91680072284154	3.81294172387177	7	6.21483522957944	3.02184977237079	2.04561192481673	3.99989254131065	1	1	6.78969277445397	3.36532090977305	5.58221282066101	2.23489811781888	6.73795838702829	2.134984139855	2.97791393600694	4.51931054516151	4.14955594843171	6.63576955728608	1	7.21446537779702	0.716134674710137	5.40006365186031	3.82622173927418	6.58494998651477	2.49370060624473	9.69995724791076	0.920633547034033	2.4243727568309	5.26698600440814	8.48135906680414	7.98030903252948	2.5800819934542	4.40147445297815	10.6932168017029	3.36448559673935	3.7389706563467	2.41355080555424	10.623396771471	-2.13341963322099	1.54439950559665	4.54289967518215	-0.603655131555423	73.5	0	2
76	1.15179149279331	2.98183816523502	7	2.69628308109756	3.68706875202012	6.84777652576383	4.67769096787352	5.60805223207347	5.10395606421302	6.10975459514691	1.40525494240555	5.22415672605587	5.87642590290185	4.66696608480244	5.4228839803002	1.8629323702363	7	4.46861218034588	2.76745650933689	4.06843044151722	2.38596719441789	4.45287214314611	3.79115162622571	6.8340779179978	3.67745930348144	7.31558490059449	4.64300913650035	5.4682190833063	6.25299888918563	11.4768342030098	4.1860400325373	8.00112737280952	1.2087488071322	8.04619374232361	-1.37918811191266	0.648322783012213	2.18703923479207	8.25753622299544	2.13315641313388	3.65005132182246	3.02302424907312	3.51328765189122	0.14530959462038	-3.56304519994633	1.0576741503084	-0.223319519585378	71.25	0	2
77	5.2596616143786	2.4176101707201	7	3.55705694658806	3.28793067839543	5.96659725778364	7	1.14066389485109	2.20763324247046	7	6.36393580383469	7	1.37922438585169	3.62367102280837	1.19361271659205	2.17336976694216	4.14258572164397	2.22864971355728	5.67736060733015	1.474301880188	1.56683407467071	5.35102388113376	5.40630317010726	1.27164690343651	4.71102114318097	3.41704508785082	2.19966164112937	4.06423441648881	5.14412326011333	2.29475650624342	11.5307209726592	4.09260536927126	4.88336132336454	1.54674038374692	1.13746263356861	1.94384197040602	3.36324483890973	4.63313099618812	7.98900745671053	0.0661208077237154	1.22368763108867	12.0237465558204	0.348082000612488	-0.10860693933283	7.34996256949521	1.06766099472161	79	0	2
78	1.15240133899308	5.37358545176072	3.78948855946405	1.29078363222568	2.94872014886868	5.32405252840669	6.27348273978824	4.36007680490657	5.82073103780548	1.6101763149022	6.29653419741139	3.68627764018091	4.78383256886008	3.14435809588955	4.90244356541326	5.18305316488289	3.0053065154708	2.24897505752953	5.40044104177505	4.14192026428275	3.14007600933013	4.99669619072925	3.48207338284569	5.41117361431865	3.75316378190684	1.86259045978624	4.35259224787796	2.27880311199183	-3.98315943774945	9.18106217476878	7.63308068752862	8.34256059833005	5.54844910776043	0.540828255446938	10.2706571968404	0.677230016484448	8.07137514856321	2.31498752693912	3.43310004996882	2.95651484207206	1.71830028311394	14.6260208397971	5.04277109706892	-1.82358992710079	2.64856587783465	6.7109997149782	69.75	0	2
79	3.68615944358299	1.19748285939451	3.75943805332222	1	1.21391649638	5.94691683184005	6.80747695710456	4.59888283491261	1.20228172937328	2.39743354950947	1.01278365390033	5.8547906955895	2.11868749311543	4.86934062174388	2.04972766785985	5.00633314054382	1.95857508857881	7	7	2.06334107233832	3.76431134628303	6.19560141660556	2.75484160391433	7.47474351214203	-0.196387647190602	-0.404229575242458	5.17313812845994	5.12418192638507	-0.0669685242395219	3.8247408700444	-4.02276111796367	4.40089868756718	5.78082130560019	4.58814144154202	-3.69634192797107	-2.79911617861199	-0.455123518852875	4.86108932133564	1.69303340025845	-0.46176070992043	6.45550907146506	9.75263118790653	6.00509591232508	-1.86144401048455	2.71930391558406	3.96223747856171	78.5	0	2
80	5.44430341822854	6.07866864664801	6.87961247940661	6.19990491969348	6.0931340069608	1	4.40363907539814	6.36921125406235	5.56253589615701	2.32659003007609	5.95401876569991	6.43456212310232	5.70159678394502	3.52919130796561	3.68985382376908	1	1.54184780202301	6.55629135668534	2.92932390096376	3.97547086446867	2.73076640084015	4.82651360936879	1.77245897210864	2.05147920124772	7.38437531067021	3.86783793471415	10.4216078827042	9.42432778910301	3.85909449461797	1.95948805468351	5.93049513730337	9.03968815374608	2.47024662622218	7.1292565971251	-2.10841387099265	0.91211417889111	2.02206742564044	5.35653642650581	6.92975898466002	0.16475031865492	-2.67706035608521	9.78331256402383	-1.15549711872662	3.46280466757157	1.70174322072983	4.99006952165443	65.25	0	2
81	5.81565156794791	2.20890074765201	6.92827892117051	2.85901576769647	6.49442281005127	5.62240963847898	2.15718444922038	4.01472453654699	3.540010553823	3.19259451530693	5.99732646321302	4.73289537194092	3.7369986223771	1.44458836787029	5.39842611586807	1	6.44266654679587	3.84481545162355	7	6.96853836482097	4.59674045146168	4.7525213148839	6.85901332740771	0.209453664549849	10.7627489003761	2.30299249564839	8.50468552923495	7.68655376439463	0.169780931797687	6.78359771487743	3.77849477223099	10.833839430083	6.18500356805744	-6.64917612286514	4.907594633594	3.11072215113884	2.48445560182588	3.30987469367691	7.10418061534826	-0.332809557761104	0.398397169023679	5.94035293589443	4.67793840820045	-5.60969149279917	7.64291108554994	2.93776096321594	74	0	2
82	5.01059475505294	2.48680786686502	6.68622146371264	2.73845682377431	2.73068170494893	7	4.97695701048382	5.72740367457565	4.45141202498857	5.55732973782013	5.0009584312507	3.14459531195577	2.47873893263493	4.33265920642176	2.44471340175427	1.61619027336213	5.22644589698819	2.68266632959861	7	3.12083751757441	5.63588056332219	4.65514883137018	3.04177091198857	2.84892898391662	13.4405778026381	2.52414325505406	5.78867269173989	8.70744335183723	1.67553536008783	5.65308970899259	5.12451641450959	-0.948003878405961	11.9950860076893	3.82904006550442	5.87291953374056	-0.0903131414270501	0.545196861985771	6.52503023190522	2.02248207667662	3.86589309053461	2.48628011765458	-2.43327642321771	0.963364695832141	-3.07097870627653	6.82224614381826	4.64856906412298	73.75	0	2
83	3.45212366988785	3.40362160801581	6.0599729730336	1.66236824158672	1	6.55648723008341	4.76607819152537	3.14880378836755	4.3286970972694	4.95987525760551	3.32459581480773	4.21531816124	2.96141399307015	3.94036129295806	6.4598979348161	6.30837968544943	4.35115923822367	4.20449459074626	5.70284529056897	5.70404736910996	2.4295022244608	4.790875526253	4.20741719065197	4.28602036037439	2.7729798136908	-2.25625296063929	7.04455636327005	6.28043911066492	0.57069558692871	5.18424949969788	4.94242083099857	9.08356443697721	3.48376029818062	6.13831388682509	-0.349722063332846	6.88312461938604	-2.28211489236733	8.40812180703493	2.37745605812542	3.93568197319092	7.44424721362634	6.92522523697032	0.0511907121517792	0.556806384262632	3.74854280044628	1.58240261697276	78.5	0	2
84	2.06519626355739	1.01123709382844	3.51059513399238	1	1.07804758836663	5.6374020221455	6.48724933866899	1.56834762226697	2.51125019631041	4.66613299574581	4.44757999750202	4.09375371448282	1.59079453281531	2.92109697118549	3.41212389849196	5.12494462768547	5.6429995053943	2.73379368714507	6.13108115520375	2.80171387258389	3.13216455464275	2.9347999967079	3.19788180976805	7.11144533837617	0.0073708440177086	-0.32557500729488	5.12884596250458	4.55872537910877	0.0125366650737845	3.35129286555782	-0.0853847674481623	11.1740919473994	5.80190144245852	4.98722187278698	-3.12604868490844	-2.16201214093719	-1.47252352358675	3.98733766223041	8.23092485798097	0.203998557872957	9.41450176018057	9.59236063244667	6.61864924217092	-0.644276497926768	8.72776416854981	0.436414756952775	79.25	0	2
85	1.34672533670117	2.28429599717863	6.38166662093552	5.05744527579799	3.71175928993432	7	4.09796310090604	4.55553740777621	1	1.90026546820283	1.57573386875986	6.5107790063036	4.59371595663315	1.1565353645348	2.35179250847743	2.2872229850501	3.80392320521109	3.18852289305219	7	1.88197409420965	5.28104378414996	5.19802841269627	4.05936474286689	8.54344930991498	3.28791608601843	7.6804890527455	5.38219768362381	8.79421352398254	2.05302071677944	7.14309721937788	5.34353061916021	-0.0613266555916052	5.87962802308674	0.902810987395411	3.3138625792901	4.96796391602409	1.2021657521839	6.81551350281786	0.537996288262707	4.93043995332282	10.9979769829403	13.3157271769337	5.48489810029328	-0.44815600637774	1.29819763797216	-4.02012930556065	70	0	2
86	2.41005107020504	1	5.84707856216682	1.18320018089235	3.56035000546837	3.40488414348432	3.92859830541772	6.76450654635964	1	1.7661783568332	6.95487235626634	5.32055534686314	1.21779329404189	5.21845961130517	2.80913182428945	4.6877493948759	5.04133905474664	6.8800718868741	6.97371358737423	5.2017408928162	7	3.63204693967531	1.3444839084019	6.5229233957908	0.993363577144427	1.74469722807991	6.22289726762043	8.65766241313962	2.97627604087995	1.2305638517748	6.01681905030473	1.41074251134669	7.87341940726368	-0.218929516388402	5.92137898441379	-1.03026879586756	-0.0822665909579292	5.88620721713778	2.45088192077256	10.9201790535777	0.692277337066265	8.2262738403455	4.16684877842411	-3.12882324418134	2.54551260970576	1.15319156152842	66.75	0	2
87	1.17450933193743	5.06035704257472	3.49356432284744	1.80625821411603	3.08534790971201	5.59863688313991	5.49843533321188	3.73429534061304	1	2.10391291199295	2.91518016669951	3.70033515096403	3.91785298500958	1.75160230521188	4.85721730746374	4.63772164377164	6.22808570926936	2.85212384381644	6.597347896406	3.46439877313615	7	5.00856219007705	1.26052381238171	4.65638896938647	2.71604323996445	0.46838674168171	4.26477778414325	3.42565280567571	-4.40651385665138	9.55019016942663	-1.05044327601167	8.29182800620579	6.71529169153427	0.526231184567681	6.47635951679425	-1.65414860289741	7.23584412718801	2.08452600399748	0.408937713257952	1.64458624494601	2.11488790241872	14.6112813083978	1.25218726106557	-2.0944066822783	-1.3703634083488	6.33262372828562	75.5	0	2
88	2.09645808507972	4.47883596438607	5.27629199859424	1.87597363533238	1	6.33471610655892	5.24720012543411	6.48829794969898	4.20600982688923	5.60264728349431	1.70983471068218	3.71476522115715	2.27373387851488	1.77044759432753	7	1	5.57272541654233	6.18192779755536	4.48939294552336	5.10800432342228	2.80452173504897	4.29682935352505	4.17073307387659	3.98663349514618	1.95502008674213	-2.86860676533436	7.55981835276226	6.50487380165859	4.11150638381601	3.84638157397355	2.88266086833458	9.88935415216303	6.05145478914368	5.14282384903325	-4.43854150071794	6.63514797159451	2.07824461288676	1.97850601898307	2.00885435740105	4.20893010154554	0.981641198151605	-1.21063446072036	0.341087125662681	-2.33813862074413	4.73413471179167	0.31452339317869	94.25	0	2
89	1.58131887938454	4.83623866242287	3.98558692011099	1	1	3.40393633466926	6.49438509599352	5.30766924838903	2.0792502761728	5.32272122851141	1.4252447860122	2.99198466959535	4.16015355952651	1.30837964110656	3.67825239505745	1.84708915409443	2.42188904392278	4.80783135072085	5.80593975483936	2.24743070519011	4.48343936431665	6.13141605648217	3.36859141016171	3.69196191753696	1.75552770646294	1.41770581294651	7.39819688752118	4.38696122382574	1.93636858052577	0.805959212104443	-0.464139148405685	4.76304212528834	6.12482058634628	4.19316433864346	5.42922456599553	6.23355202685561	4.83788320321839	4.53626469510558	4.80970637925298	2.34760639994786	9.24421709385747	10.1261547311918	0.291676387260953	-2.97823458895078	8.4105500041306	1.650119811592	89	0	2
90	2.85738132632175	3.57001533720099	7	2.05744366167703	2.99175377578253	5.11895138457665	5.90897136224993	4.38457459089771	3.43271057916328	2.18919869053441	2.74553071642634	3.61424451855591	4.73718222908149	5.30321584540063	6.0215753737125	1.60023397875721	6.7210952361778	2.38292909809709	6.58967265524265	2.94642560986818	4.44117770612599	6.17665025481629	4.59507715238934	7.49914871945829	1.05616211765032	5.22979836678667	3.28822301035583	7.21870999495814	-5.06978599041689	8.30284805037972	5.54721695808287	1.58634556280018	6.31839110275559	0.152794051026461	-0.978995122718064	2.75831272225654	-2.80288412119247	7.61541552432718	-2.2463778457298	3.93549923669777	7.75820687808095	8.9189937042994	3.83343705958559	-2.02148520147317	3.40343851754451	3.74866929091171	75.75	0	2
91	2.45416815037781	2.15538144414372	7	3.51327394895585	4.61793580437926	2.43306440705774	5.37149558603311	4.49048850313943	3.22770144612215	2.1230737592949	5.92558158851677	3.53758599031613	5.73007398550815	7	5.46335456442374	2.31269064453113	5.05900845977445	5.54276154884851	6.76929361552688	6.38617752720253	3.35617083203126	6.73785664301052	2.03186222557295	7.04385655543792	1.69311325953191	5.14298666031021	3.10236768223773	7.31672547229709	6.51606261756929	9.07723327663803	5.5727753912653	2.93293253351028	7.40191689957397	-4.68821262119142	-2.87934521188162	0.843346410043524	-3.05767791950356	7.59912960394947	-3.15031800211283	3.10273756258151	1.79511195959715	9.59715759815788	4.85677771047135	-2.18568867452656	3.2189732301887	5.1856236619114	73.5	0	2
92	1.60351706623007	6.97725218840914	6.44339142288115	6.17214340584573	5.45492249976577	3.05902929664597	4.35896880270439	5.7611440365472	5.00887071867708	1.88579539849728	6.735225309641	6.67204637177452	5.14836825145841	3.18537769482433	1.17016583038482	3.30031907109703	4.70080357142813	1	4.76917428250724	6.04273107860751	2.1576769230217	1.27565837945178	5.64469147065215	3.83877149591669	1.38773061014994	5.22133429338293	1.21825336049325	9.12188948785182	5.28345603769699	5.00396605285379	4.98031765014831	7.47152880664126	7.4053910761688	-0.421230264615706	1.24459862164047	7.17283465466502	5.26906056475941	-1.21195166490063	2.07248315955744	3.64984722082776	11.9101522806026	-1.80715358484548	1.86881564698664	-2.65362551237517	5.04611302498998	2.22855080517618	56.25	0	2
93	1.89422247512065	3.80872578448481	5.86851509473365	2.57538819165174	3.84812226617583	6.15369584250382	5.60559655637581	6.80619352045293	3.91732359312174	6.17112873450465	2.24533000830214	3.74090509603652	5.2245319568132	1.70642993292938	6.17010561926594	4.94352951953236	7	3.38078924451073	1.86904328031948	1.03212014396756	1.86454565575371	3.42823931831795	2.06184674385072	5.18065269055244	2.33276085736354	5.47388919934529	3.45181371545248	5.66437623219856	4.53206127938793	11.4023217872122	3.44337945121713	9.94567103791623	5.02850600528541	8.36859301838055	1.99891236309291	7.33773721769901	0.944770642859495	-1.71892125032604	1.4625977491685	4.90095859148634	5.01601554196966	3.77117450640026	0.613629377534752	-5.92550348945826	2.03132088774924	0.417811558923153	79	0	2
94	1	2.96744115860079	6.82899021260389	2.73858001277326	4.31295301267033	6.99519004949096	5.436037385893	6.59797720025522	4.20656708763667	5.96077349686313	1.95318928167275	4.48864474028223	6.14650517222758	3.05282228872694	7	5.73990894202257	4.84488708093002	2.4936248732184	4.89230341541896	4.48998014267908	1.92255307046048	3.42881406725468	2.00556443445513	5.7329214364159	2.70009788710164	5.34585193350175	3.82152770264145	4.69445765019809	4.59999101090348	10.6177698220064	3.73983270034498	10.3234312668859	5.02058649556755	10.7731573502056	2.02763869622369	8.20518102468064	0.501351491128664	8.796927138034	2.68309208888269	4.85162493114912	4.14692882488995	3.32489570508635	1.14970117465456	-6.16959259375516	1.11596898910828	-0.397352168556356	64.75	0	2
95	5.02485871221638	2.84129691038435	1	3.91482039364301	3.23701424462488	7	3.74752423414759	5.42797571500332	6.07856196173115	6.75851513059904	6.82142547287901	7	1.12919688345592	3.17491073885947	3.85241126237248	3.84232759782934	5.98710468955989	1.61275283959999	6.54235492811708	6.32994983478901	1.75140047110097	5.44796976725012	1.57032924209926	5.1800819612569	1.63114940027055	5.75229677791615	5.325618028198	6.44680423971837	3.79486708328149	2.06151901577767	0.969898092611421	3.03547512562024	8.34551655024334	11.0775994803975	-0.868271525853374	3.32935359496442	2.22555211343922	6.02022755336574	1.24337703552935	4.639149562414	2.15374349274838	-3.73113872919218	1.13662763367206	-5.4541984741893	-0.0567165749977963	5.87567550836588	70.5	0	2
96	6.83883405854163	4.65863498943503	3.62788598043278	6.99533096876186	5.49113849729618	1.04376120975539	5.79441506231581	6.43690851604299	6.60826163014546	6.53988548002548	4.13736633476242	1	3.38565459295289	6.56346204460822	1	5.57538379741279	7	5.4358253012772	5.2485469047781	5.96589472799081	3.88227594289184	4.1538537456831	1	4.74718953296291	4.97191708145241	9.77498966736172	3.98962186551663	9.72550403053093	6.49655452580609	1.73864846550889	10.0697989124551	13.1196086927266	8.14831473631889	-3.31027424679284	2.53100756408223	-0.999210420167644	1.56829487122236	8.04935920065335	1.04227514687678	1.38282015416016	4.8457168650241	4.74777287515878	3.99031427189859	1.65868924154105	9.34117424116122	-0.0474940301214722	82.25	0	2
97	1.81155675496729	1	6.8294803483222	3.44428131483056	1	2.38421874375345	2.49938158876663	2.67112595298205	1	4.34819495431809	4.16895658310779	4.57626218078622	2.25345842785039	3.74242270156068	7	4.54970653444953	4.82787492801452	1.76990253893096	6.04306136755492	1	2.54224739165854	4.76458847238293	1.5875197673823	2.41807651064219	2.38863718025908	6.71336375556956	6.57025010902943	9.72298308553233	7.17480837751991	2.4984477270676	8.53875661022664	2.72823703472712	0.262804033645322	0.326025763493084	5.20138228715472	11.5008440681283	1.68273867565714	6.51510076140896	5.77813137378039	5.60468484061932	5.13919080107957	-1.91220720290537	-0.709563063491406	-3.24408878722377	1.48266928097632	0.886615315497711	52	0	2
98	3.63546533338373	1.34276830350893	7	2.57397606298077	1	4.61408767316947	2.87093052792024	1	4.29616119624955	5.1522004646199	1.26339247026889	1.13579093756063	3.08892052118372	6.30596291676799	2.54401837779191	3.2891460780015	2.79514765559453	3.13600669162557	5.16049263643703	2.21570977442884	5.36133940019043	3.01131993071348	3.61499798628427	3.17521688054118	3.67284256267617	6.08129194711643	4.54589811918789	8.76380918009441	6.13650921746193	6.9098271968949	-3.51396266995582	1.68300248787409	9.95157563151059	-2.71312407846596	3.55531081438403	7.5091603259304	2.33080282725489	6.23368190884105	3.09662601571598	5.76025773587165	7.20231875461907	-0.7393889569819	0.168279813876541	-4.26277963414669	6.13849601902073	-2.37778675437746	74.75	0	2
99	3.43674114846026	2.86907731938927	1.70144432728384	5.63197333970021	2.17390772003498	2.94183318056193	6.84987822681534	4.70935116170619	2.82730762684076	1.82617309541867	6.04220307561023	6.06532152863247	2.93670290151765	5.3225579367457	2.51771928102985	3.69915326076982	3.96217652636244	2.93136765220022	5.78474612818066	3.26525816568067	5.6062207840624	6.64103152464211	3.37711907371539	6.24292207417171	7.09299877081256	13.7120290682037	8.09669685437406	7.46083972714098	6.71074805599161	5.94090350015874	3.91279703338829	-0.302014367721344	2.57182266358584	2.15042342294583	-0.749136972475185	2.44283787561782	-0.772238855368621	5.19152405219317	3.76958708846613	6.46568698920576	8.57176911665407	0.101024158498066	1.72109260625315	0.219094277501737	-0.309645226263365	3.53443573981022	85	1	2
100	3.96384877124065	1.46244038081143	1	4.27203810309248	1.52844014728057	7	2.88645826322189	1	3.33255592550242	1.24571997430191	1.70364713943834	6.7020736397908	4.16591175605769	1.75133871644834	2.38794083421091	2.69867304549696	1.79573627552027	3.19283662481717	5.5493538167985	1.94898585638521	4.61107459996687	7	2.71003175047078	5.20584458020695	7.98787810004864	12.3589176483612	8.67655949660503	4.33712271863081	6.64003657487271	8.01307225238235	0.16013221280438	6.1759760160906	1.9410692853587	0.582655844575	2.01746326778389	1.63055982290884	2.03701160294175	6.88724414277401	4.01888649884269	2.55031533153839	8.09693849748316	15.9300655024142	0.082199956900549	-2.75819649355101	4.21521894289621	0.73076360272283	101.75	1	2
101	1.72831743698295	4.94757246227303	2.15906733082693	6.89907721016181	3.95670267002815	5.43204737374724	2.79971425356616	1.21361947771665	6.64965381478942	5.53926589580751	6.55946769625496	5.70205800489163	5.56765496232986	3.90216430520105	1.88304009631693	1	6.12125804506714	2.01977306043623	7	5.99646017715148	2.36230837983502	3.68483603898513	6.40083948763583	6.94628911823606	4.38721606588956	13.070919562134	10.1813404678295	3.40947358872428	7.11189653795606	3.02276756255912	0.874316733846279	9.17765682000648	-5.70574077455592	6.15963924617013	6.59753501592053	1.63889895334135	-3.55801486618975	4.93732039715385	3.25599397628222	7.7056420697654	10.5417384622564	4.9095564648039	0.441304809373493	2.59293502549428	1.23322725175539	-1.03794194941751	79.5	1	2
102	2.18511659622227	2.87033808970089	1.54653026596262	6.85822207039129	2.98707331761854	6.35092006704672	3.85057857335891	1.92406482525504	1.03927468464703	3.68573044214269	3.0408979976346	6.20537243515826	2.09949688204208	1	2.14220866806725	7	3.85976191431881	5.5693616383815	2.73516975504547	5.36297320827671	1	6.33574680647364	2.24492435653599	7.06485354489891	6.1850159490083	13.5114911397974	10.2250143542035	4.71712674147775	7.79492505357763	1.46061468370947	0.946682827541035	9.03359289719327	3.8325768216609	4.52329999659554	6.63692244594091	-0.720645111258465	3.41067426027711	4.73162573103716	1.57016964526902	8.00010369309101	10.1479091658207	4.47500822678672	1.14157454699398	-3.69603103991319	0.429278048286027	0.254941912275428	75.25	1	2
103	3.48624344144143	5.74008019791633	7	2.30387187061949	3.89434716384368	6.74397719320585	4.89586868204057	1.02075592085936	2.37203667501842	5.30162816870345	3.85538127054409	4.74184263694755	3.83146416857602	1.23993138929441	1.52072561700714	6.27778373176405	1.43724108798069	3.77825303058342	6.95503599557827	3.59990682377294	5.84674225683945	3.55852931344633	1.6336244999196	-2.83024868865688	5.41088159497005	6.3905753117436	6.22032789663486	2.45387286753758	-2.18210618020496	1.45282900809654	10.9403598332843	1.57092048967945	6.56821245478327	0.460520545229249	0.0355691641335944	7.74892895872148	0.738057725570188	-0.511421324582459	2.56565929614354	-0.278077981169581	2.33993766336011	9.17982482451635	1.80087090060426	-2.69123122508748	11.1514260128784	5.45766857383633	105	1	2
104	5.13982444102965	7	6.67961071450058	6.75213172472896	5.42082737515993	2.74882697920274	5.81564194650207	3.18503608118331	4.37624691469906	3.98625201596821	3.80985418160699	1	5.06534230356667	7	7	1.56921758689588	4.72065661954596	3.11704822103117	6.05090958160569	3.5286133723479	5.23034051286764	5.61705497868634	2.92414765275918	0.331135103297691	6.11514382839248	6.74694063263239	3.073746111959	2.12984981767315	-0.943606897488581	6.96196379140849	0.585832657229665	3.08362613764304	4.22854564956301	6.86235509936964	3.05002390126876	0.551692943703241	-1.39822691119929	3.65768383324416	3.42265561339392	4.48448040269692	2.71585964606827	7.94066883097712	0.82034711448191	-5.72398094972267	3.10327820796188	5.08587471119518	99.75	1	2
105	2.97583070980624	2.41560997663762	1.71581335236549	5.31978117627446	2.29630035058872	6.89184677468109	6.86641987923661	1.03523569998197	1	1	6.39293713948167	4.96308808290504	1	2.64382721827059	1.47063808409343	5.19357533288145	6.78197703639264	1.27471583693443	4.57318166142254	2.82505776461352	7	4.98762801328475	1.97500081045104	4.50084340887361	7.64433691320054	12.6053023743491	7.8496440074467	2.65684378804941	5.51273735906821	7.31347325286295	1.15268617534383	0.89401753653866	9.1498308917219	3.12875877939515	-1.18384286648127	4.85014651888014	-2.35610198521976	5.0677342826657	4.19775276911052	1.68823105926638	6.20045862160682	3.29127893459837	2.31871006685413	-3.86075584799014	2.76786392798475	1.64937473569999	90.5	1	2
106	1.87551177855371	1.92869591157154	4.18601719019143	3.87011963738231	3.40121704729152	6.48290379667619	4.14765394960642	1.4385060060729	1.52697310011996	5.96230600004095	1.51230116628176	1	4.38629430169005	4.80857909925315	1.74127301738894	5.46455291567246	3.91340233271411	3.73788687532265	5.958074014132	2.88556575943377	4.77545661707443	2.51442084273934	5.15700307291388	5.41429533212645	5.78396975010336	15.5625187038742	7.16812418751799	5.07873851562252	3.8349929891528	1.21154576198557	9.47309564601092	5.53478971253886	6.99049598571627	0.931125211521186	2.46425863099216	10.8639765928729	1.95165787152794	6.88701069517341	1.48927389223468	3.09380934280842	8.40130306023221	5.99922143546875	2.2587228519464	-3.45001152687871	7.62890497687924	3.58368205860765	104.25	1	2
107	1.52669128842584	6.51942380193011	7	3.30991166930809	4.08602389793837	5.64102050813898	3.24270544243092	4.89282561531268	4.75239327203167	3.24509974960293	7	5.54728536751708	6.74340597619991	4.7454893272624	1.37904317753671	3.19772951952208	5.52756774184238	4.65580152393382	4.49381740611106	1	3.25157227468011	2.08027090444601	2.5074544037039	1.28456886114465	5.44853279850571	9.73378343615864	5.83886308102675	4.35508246805837	2.61233988202548	3.65261575420525	-0.047472807857577	4.42140329165485	2.45338078695827	0.444451549268502	-0.277194253005338	0.764774313869791	-0.856322011102221	-0.522024296667321	-0.0814429277208313	8.26255343406226	7.40131577098484	3.51710699325379	0.595728621303967	2.86254377433584	3.45848150209209	1.54759765967801	79	1	2
108	5.46561430055948	5.48902314734488	1	5.06917226320808	5.656145524882	6.32496034683823	3.92591161742613	1	7	2.7833352696872	1.30717624263289	2.77793857538189	5.97544951977654	1.00209037842307	6.17421337253058	2.1235065637469	1.92868206252948	1.96372687461111	4.22653100398226	4.39262583398198	4.57800489616767	3.93362163844096	1	2.42704174917027	2.08366051652884	10.7256482949789	-0.298754755623159	4.56456206766616	5.85786608001523	6.41200753718639	5.56707904912	8.19786425090239	4.33415928228707	-2.91617809325484	7.98459161413875	0.662431532591536	2.43111726934456	10.8352975843536	4.18550047103665	-1.49124057085077	7.78256665683464	4.3726387864139	0.793143274350016	-1.96064623954218	2.44125442190061	0.71638756541772	106.75	1	2
109	3.80518573552524	2.02220656813454	7	1.6686403006486	5.44755439621318	3.14781959995534	5.00516589766273	6.75044505493312	2.76445852026005	2.32961589316079	2.11133326448316	5.80481431604205	2.94473755259626	3.25796125849844	6.65706918633327	1.8055966295428	7	2.3919443752384	5.47113664204639	1.69024301909759	4.9343241234783	3.19862589444933	5.43720288184196	2.17475161342693	4.38999426413013	9.68528993379504	5.54424814264314	2.10851066891358	4.9997280797853	1.72418822808815	5.59203921651571	2.81600870621653	8.17807169655817	1.80737369583019	3.96109720535521	-3.3858761834056	6.91050316692502	1.97893295145819	5.63082367460742	5.53614503042783	7.08495035963317	6.2910426481959	4.15270357302162	-2.52682493636247	3.42119538973113	-0.502771753530355	108.5	1	2
110	4.2573583703	6.42903243379778	1.17855095644648	3.10836762917986	5.30103009962806	7	2.71355119175994	6.49290331510841	3.60233720350116	7	5.80397542968011	6.89579739195599	2.83796408602347	4.41232311474004	4.38379303337311	7	3.54047367600668	1.38130024386398	6.02893945084226	2.30357466309683	3.92875881624819	4.03393125836444	1.39460233116268	3.91350469483479	-2.30043568240643	13.978747564287	8.2618740721518	2.33692890052285	10.5843291736927	2.6766830733143	10.7392607854989	7.26158025061055	9.25666761985731	4.12355698671981	1.55977456816269	1.8436482694529	1.50846401129934	8.57020503167222	0.115375440501916	4.91388569624588	4.10905154415166	7.67644570688724	7.16277781829181	-0.263361337978983	0.424520312032582	2.19910892392632	104.25	1	2
111	4.43542214272714	6.24148017077233	7	5.76720678227382	6.57148444796606	6.92724442042954	4.2895695695982	2.93082650991605	4.47575594695327	2.36246162133506	4.33545677926801	4.61982598339677	4.14467472725629	1	5.14017359539803	2.82181010853234	3.44919154757899	2.21941292761117	6.23886533850158	3.11172247503568	6.56387495292992	3.15200020289849	2.39454340279736	0.560083976115607	6.6594420029154	6.35381998954976	3.14869654798853	2.37814449430773	2.21008092301265	7.56832659745979	7.96570322917379	11.8494540650289	5.1142329683902	8.21479747193447	2.81194914628849	0.781276248855036	2.00205866946548	4.59366429632512	2.81051167687585	5.1227322874941	2.41674862307469	8.66058762837178	0.251837666411433	1.27705961733061	6.47392142078552	5.20076195451803	96	1	2
112	4.3687025633443	3.31923818570763	1.44334864968196	4.70383509821512	1.06454051037782	2.29650944950768	3.60520753039166	2.18054320637466	3.37827877851295	5.94416921431672	2.39074091505756	3.58410220409259	4.29799022168951	2.18730501116	2.44820735805482	4.31426943990483	6.19039273180906	1.63588667923635	6.06941593366543	2.27642585578826	4.04008598815047	7	6.72147662268435	4.5230617873056	7.78070560444596	12.4010893071764	8.71136633051849	3.91471513471794	4.75567973290162	7.98933954645541	-1.26864623995323	5.08123091324302	9.34480496998609	3.16235225280366	2.92122170292934	0.715228501989542	6.86663022776879	5.17433719229289	2.48468721537503	9.68798856429092	3.68648905553542	5.90454236220598	1.22494012189841	-2.27284221230452	5.05834520964227	1.47559552266145	110.75	1	2
113	3.36566807714812	4.27928311732753	3.68071342054059	4.81255154233951	3.52849655918343	3.25658149591902	2.00328014245974	5.53969628036424	1.81904331625992	1.73153852874583	7	1.89806322965748	2.45051249382156	4.02485321895579	2.74408463156498	2.88295641067117	4.97528068492188	6.81058533312771	3.8729723249084	1	4.29190873339088	3.29994428878812	3.03314066480587	4.48422025033949	5.63357931113812	14.0628739142617	0.831629067023285	2.80750001349449	3.17481795749674	2.27498623110033	2.71407804669545	11.2836631310296	5.98311682889714	-0.101194864831108	2.66701103792647	2.63504495128825	1.32868813829872	1.83590900697395	4.77716254247692	-0.655792374305032	11.4902741361427	9.97329284040622	7.38925468824608	-1.60230511966944	2.50195850067014	1.00355884080709	81.5	1	2
114	1.62184675711591	6.36755103708249	5.95646118403233	1.69314651785525	3.68191331944579	2.65015806680264	5.87932005674366	2.31189821380527	1.05390859570031	2.10453515539903	3.32181985936117	4.1708114255757	3.22757831522604	4.05842240344968	4.19386169909354	5.247210819442	5.65510673813766	6.38193276756833	3.35484298179186	2.76045037633537	1	5.19573663165864	3.59677072806084	0.0234686857478627	3.52478066549189	9.60086073664501	6.39189114202985	0.416205825186269	6.15158744006688	-0.546376155276828	7.97258852336871	-1.01115084066228	4.07599342113679	-3.90941095549002	-1.7555587477747	7.1684225973757	-0.00314840186808005	5.3728563338119	2.19734195104368	3.3850460873946	0.807126175168875	3.89493930071725	6.74912552203131	0.716015689088613	3.67278899574797	-3.86721646910868	85.25	1	2
115	1	6.51118507869933	6.8451151456868	3.53491671783108	4.9367595484505	5.32350476532195	4.32700149491057	1.8117329816386	3.82740443508232	7	3.09881472953479	1	1	1.89920498719795	4.44431327712585	5.8246989283361	7	6.82433745478459	5.32208912702369	3.09632740764384	4.75570552698575	7	3.62196001616712	-1.09974757116581	1.79752194786685	7.19664240292609	3.3448170529683	0.701865315591502	2.35859482722551	8.93540596336106	2.2390362844598	0.123931901804885	2.94527687620153	2.64229186856868	-2.40308233714311	1.74644295636977	2.9261087727984	6.08342633827547	2.69185466821232	4.78636415532917	4.96615694126481	7.004865605739	0.644506626353619	2.01070794973917	4.10906923190676	0.607538239686394	110	1	2
116	3.04485769837946	2.37320935895947	1.65817599808562	6.15283756233249	2.06738599106664	6.4668292422034	7	5.26201632131235	4.01834826737282	1.17107088296462	6.79766604225008	2.40304344096711	1.80665325897555	5.68557947991233	2.04241780572786	4.08328826397279	6.96522991532859	3.58067212910843	3.87587165059792	4.85147208756296	3.8436210907841	4.2361353612685	1	4.72375910509396	7.12122461422454	13.0309193402027	7.8774749170902	2.69368755485299	8.48308254518981	6.76028430252885	5.58514549685925	10.6054134364773	10.0688410332006	3.67324933935119	-0.414231437745512	5.25655013629783	6.96240165992567	4.56364411503513	8.77813748110816	0.981210347525467	2.03849712691779	5.32702553665104	0.733045885673542	-4.02100670650677	3.80702239360154	-1.17449533887731	96.75	1	2
117	1	4.03734298975866	6.8508926977618	4.96127341162737	2.7891999421208	1.19266942633032	2.36079916559898	6.43758885819596	6.68770162787001	6.31110089215915	3.72622669838401	3.64335061395736	1	1.99600901997731	4.9656368684696	2.54943019553181	5.20199920501509	4.22630764488704	6.53981862225127	3.33265449724704	3.19196709368792	4.88027368213005	1	4.0925322187521	2.47817493367805	8.02192943427965	3.41257911435019	4.09852176498076	-4.3836507646235	4.83408403184466	2.18218040777219	2.81291020413243	2.0174954761329	0.276017304955381	-0.58576568573197	0.04682843011542	6.92647816685651	4.41473211187447	2.87571927808105	3.14322492460134	7.94205344620674	9.62847040940366	2.20493828105309	-5.24364733773381	8.19351866454128	1.16011230462425	91.5	1	2
118	5.43023041096965	7	4.3003766855493	7	5.26646964427316	5.52591215093603	7	5.54667363078173	1.13750149263364	6.77057548824524	3.66116053838797	2.24116779163944	5.37843244456195	4.52204171401787	6.43148583761076	6.56652105944031	4.32943214155464	5.13090430231496	5.67710563665288	6.99837310144896	2.46340905968779	5.82279952157748	3.52914686267138	-3.56504531321907	-0.56139291434026	13.755818702118	0.83850237750582	4.59737223175823	6.20133549476808	6.35242356814424	7.64404243879342	1.4661394065205	3.94586714933427	7.84625823474805	9.49290305269517	-0.650442708093273	2.53012553269253	3.43362383663307	1.95835114720158	8.54712350223559	14.8474497249905	14.0559775234379	1.87453651421831	-3.35100544334676	4.60244774303703	7.64906318376311	94.25	1	2
119	4.25133322270387	2.36250344824673	6.77326073456387	2.44818385898505	4.58431841029772	3.40398108252419	6.56013491270582	6.51481907868968	5.68578823977022	1.6892617232473	1.203834625777	1.4710384046665	3.22231673689826	4.08525361709527	7	4.67984853530846	4.56657206822523	3.79529305205948	5.90265668458774	2.41681288408395	4.04136941597571	3.01369538864016	1	1.92208750791195	5.36071569204625	8.29761398709096	5.28279880905448	2.41383356137401	-4.24310448289221	5.26358113636441	10.3336058504574	6.56094299437209	4.43487192151564	3.77156204927688	0.885904684284382	0.836570877067301	2.96776190266085	8.08066041034514	5.53982054374081	8.75082562360623	7.88087898220578	3.07378712177462	3.60856423603308	3.93218681778989	9.3916904885602	1.86101211310132	103	1	2
120	3.91976017691999	5.45554162127949	1	3.57344603660544	4.85134254177833	6.8607725793755	4.59069142056707	5.11480115019026	3.94676132835236	6.3722083057523	3.10575739305204	5.87453908606001	2.16660535606163	5.69925302507534	2.54119666292027	7	2.48699704224743	1.39180903697302	6.73422652178823	1.78353625376133	2.67371920874903	4.73307608386962	1.36628873518366	4.64244581736408	-2.01466241173663	14.4847849009421	7.7468771993672	1.04804478850366	12.0681570137167	2.6477493933817	13.1233721094123	6.8312768637571	9.21223881516178	6.84539121065389	1.24569940664972	2.95416666245034	0.433352922038566	3.93548258751457	1.03352482670772	4.19197344683445	11.2785561443539	8.38598593611536	7.22462898757136	-4.66072543458414	-2.88644934511283	6.10722940250022	98.75	1	2
121	4.99494793426632	5.68028679164364	6.28314258894161	6.00284500480354	6.34092535415712	3.43820951983468	1	4.96833055548225	1.92917145893738	5.4747792576359	5.8262345772089	3.49516778580969	4.19075142429351	4.20368047520145	1.30865446746712	5.33781046118709	3.1226924940924	6.84094793021487	3.5781794266074	5.89053477259805	1	2.13825678774532	1.51239743129785	1.634732310687	6.16872483593128	6.64053263020894	3.74823148400805	2.36981598219649	5.94418856985014	5.33228760903409	7.49316261741415	9.66801658311246	9.32875040093217	-6.41687479970036	-1.83554471241945	0.131819436887815	8.56019896581588	1.15714094296432	3.08168961324345	7.64952667968592	9.64378113454315	6.42818533885485	-1.58784018057238	-4.27492683245555	8.13309481088416	3.6792811772378	98.5	1	2
122	6.8056140237438	6.58866652598061	6.42084963679914	5.43391951470481	4.07736513999766	3.12395151292561	5.52267741606447	7	5.8792538528839	6.04373020779835	4.72701154403126	2.79429027331902	2.52468761755282	4.43573863670463	2.88043094284773	5.29185302009206	6.11358030887194	3.9113109897668	5.62928405009681	2.24516814063675	6.23244511500799	4.3613069072091	1	-0.294439330196007	-1.3526628624182	9.45694870644278	0.0802575928103818	4.03837609803081	5.48975007580983	3.23848565335762	9.4674766248117	12.7798768360687	8.54682820307523	5.16502618524428	-0.0898628107649492	2.61179667702173	-0.34222186319677	5.84795197874274	1.12144059043322	2.04666460149831	7.7456980139739	4.02232902289233	1.45507310151809	3.64992971977991	8.0723990515234	0.26999365276604	93.25	1	2
123	1	3.7947041724748	6.97274687914625	6.88483020497137	2.13525346213411	2.7314278976123	6.71992969294577	5.99494450559256	1.37990712952775	1.95880602289641	4.20094872333281	5.6426497097106	1	1.95366008344674	3.60440284890711	6.57800280294849	6.27412927356473	5.50274738192048	7	5.0224595160941	1.124932705339	2.19381186994662	1	5.1529931003735	5.03673325168678	8.79894265108769	3.37051027786279	3.99240055186133	-1.39961775314672	4.80524760139487	4.48829902106642	12.555552452531	4.90078831975346	3.46562994555463	4.38707855320187	5.77333316263895	4.14407230706041	4.93261695560058	3.7585564222639	3.03338546257077	6.0892757969565	3.78531319414206	5.39905915024198	-2.03498388526245	6.22580509205514	-1.13991006453275	89	1	2
124	3.33090672670399	7	5.96893238548557	3.26685877965185	2.56300803943408	1	4.98186010076255	5.9288749491368	4.00697639518073	3.64434573334092	5.8535624720515	4.50328017652211	1	3.74466208690052	2.05271394508149	1	6.76116183261629	3.68832766205674	6.98095983284127	5.4640243526094	4.96134525147842	5.80985142011623	1.76349277783665	-2.27110974740486	3.97174383802079	6.0956778650288	7.12668948923836	-0.0237651706435691	0.0311523630234282	3.09746636737793	10.6759558850135	2.31934759831261	6.42403295240295	1.87022126117048	4.63858696195814	1.03412891243515	3.06765948043103	4.93787562892901	4.61563987604497	4.15171461068122	1.12816273433711	7.02866280468116	-2.67584665023997	-4.94968041379039	7.28595167519681	1.13910823820245	84.75	1	2
125	2.10405883991436	6.92404751420346	6.83264379830651	2.16768879717872	5.64134455824147	1.00992407703922	1.22046454180091	4.93885263527839	2.89265128740541	4.44686427261683	6.96183678302585	1.26394550432887	3.71455220704313	6.66326624256785	3.35161477839653	6.36273279545781	2.07257666602974	3.50423919061572	6.11431092514466	2.93411162563637	4.3595787469917	2.37911869144589	4.18060031980451	-2.0282167114431	5.51934623696578	6.25914688736786	6.75846992732873	1.97431830088652	4.93125648440613	3.74029891349754	4.35246089111719	7.20848295714915	5.5081726433348	3.68025184773353	3.438778150774	2.76255785502212	10.9098668687442	3.95379465751309	2.82493396877365	5.76277575852146	2.59008657495274	3.30900747670585	6.23620309512756	0.480597300354801	4.13445863370177	3.71880933838447	95.5	1	2
126	2.15941355131027	2.38532533679638	2.80693527439549	4.95740617544867	2.61185543811421	1	3.05618783268472	6.43356543909866	1.14218010261561	1.09620504111106	2.26395129847866	6.518965455979	2.65003660524795	1.43236152318741	2.07745435467775	3.53261854794822	6.26205766012967	2.46552932028836	6.43578280184938	2.72804032757031	5.60464292306177	3.05210134325993	1.40561710333145	7.30569193209427	2.93329506691192	13.4802420000426	9.47139236400177	4.33718287508319	0.655679435677031	3.34405652875797	8.44402205194332	1.3617001590705	-6.4936448622822	3.03794365379938	-0.239245488804398	4.39180204848864	-0.934138990916323	0.908227823606227	3.02956566720283	5.80917737401961	3.31181126547261	11.3937090087749	-0.854478593872867	-3.48386701627799	0.597469917865594	5.02958174675076	84.25	1	2
127	3.76559024061016	2.15854741171611	7	1.30864335359679	4.20366979706531	7	6.43259928172006	4.90965270233426	5.96634268945327	1.60512635493548	2.44699753606399	1	3.49686995510772	3.42185386653163	6.90594300307191	5.11559612742146	2.72745819150024	2.62577942418303	1.26009943050983	3.0323109015251	4.41865433136413	2.51422268578291	1.04308671751198	1.19852557805648	6.55551236877489	8.81839544805286	6.09213574335248	3.16170511612315	-3.58469055588627	3.59585814503865	9.20650881655841	5.34156834992916	4.69023538366176	3.69866720052244	-2.73744114587208	2.24078127717446	-0.199681948062845	8.47539232941085	6.24907044243198	7.00928727673056	8.36947981654724	2.87009029167953	6.33138428765512	3.37695263829188	8.47934975847111	-0.108946217667989	95	1	2
128	2.56165745737673	4.80317093822647	5.46654262510047	5.797446250365	2.15225280617567	7	4.84556511121224	4.01064800261245	1	2.0446013269085	2.80423254624225	7	1.28728677808582	3.66811214535857	1.52989235757301	3.85132457870814	4.65722930501679	4.12211539460468	5.17208457684266	1	5.88085010342632	5.35045248630279	2.12252514431528	4.83341689360919	5.3271967930803	15.0995270216531	1.82749644028664	1.48909681097642	0.978987742034847	7.13853915001056	5.84742765307493	1.21266866251102	8.38719674418596	-2.91496562218021	3.53030919850929	1.15333021139575	1.44380461908888	-6.1211705700803	0.72704072665193	5.31490238417076	5.26130484523756	13.58676154279	1.29755764493218	-1.14181317248457	4.73766062814855	4.01264031344207	73.75	1	2
129	2.30520448330399	2.6833492446825	6.7912425503446	4.88477392826364	2.43392875719675	5.08665045767421	3.92868619033943	5.41048181610274	7	6.86104370361392	7	6.24063543037976	1.22003955394634	1.07902704839843	3.86640031773304	3.19819236893779	1	1	6.32655414103759	5.52055726428268	2.73836167435214	7	5.12918443067416	4.6141486792306	2.16129023489159	8.62314917394397	5.72467511338121	4.55185247149983	3.91157167595283	2.35951697524623	-2.95509504737415	6.72960013319065	9.35457349029254	11.4111409920364	-0.922513510388113	1.3794817837252	4.44815961627022	3.87861778462582	4.55346904667741	7.15576972862685	7.07111979658147	-4.14072301408761	-1.00424607655398	-4.15688897884875	-0.00801497800530927	5.19220647124273	86.5	1	2
130	3.05114593389653	5.09172159188305	5.37384167598821	7	5.2783453744463	6.6312559564939	1.25167254456644	2.07240315210373	3.52169580313133	4.1445616414747	1.1458902753286	1.76618485048934	4.03142028089861	2.70518283329319	7	5.65894424054343	6.68232469776174	4.24158624964333	5.05905217756477	2.86756451464453	6.30817610218035	5.88467623646557	1.21225872631132	-1.13403595205462	-1.76479532226236	10.3426824464126	-1.02580903334185	4.07674428496568	8.35332042454035	3.94724441897816	11.7911654341348	11.8922916446194	3.09063014922747	2.62248412464062	1.07205892845075	7.14696504819207	0.487965756822104	4.94422301644421	1.22543315952354	-0.954892935637009	1.35082135811573	4.1920505429021	-0.805210646854016	2.059759953643	7.82163813635934	3.14089282389327	84.25	1	2
131	3.87494897687704	4.72050459295795	6.85307784795671	6.09779213075516	6.14494859038532	6.23168981823354	1.1329369764747	5.10648913829176	1	5.08074150519732	4.24307031250475	7	1.83626128509928	4.69181443544494	6.43843723057438	2.30199422871364	5.52801298665797	4.97988486025693	6.39198811543507	4.08664124950019	6.37192212460541	1.25035597559655	1.44673122352073	-0.60068439377524	-1.05646669573948	9.57334989869568	0.408773835347298	3.04506706891458	5.75520303605961	2.85622728129175	12.2805030632357	9.27053548064805	5.44233295062764	4.6787329979316	-1.98091395158049	1.20170621792066	0.591024140033172	0.209549299167323	3.54174180079772	5.23884549947899	10.3403803079928	5.58869705342485	-2.48495082706428	-2.9298412571108	3.73634050915488	6.24908909054456	91	1	2
132	1	5.48598498211709	3.47237951128778	4.88236921352966	1.35662992004994	5.60580656107137	3.85981306771619	5.33165068615232	1	5.51293228671101	1.41686734615573	1.89746757939408	4.08706923910011	5.78558175458292	2.59188737806742	1.96694548123471	4.86016877048009	4.03336112282186	6.08933956823023	3.68302627927274	4.64408698558699	6.07705852958889	6.82498697590703	6.74854215519181	8.15117768682703	11.4795797745708	0.360977822287546	-0.103475199937995	8.35199654501998	4.0977877462248	-1.04399840073819	5.18292844208047	1.52788607318826	6.46964403588368	3.51420016237293	4.27595817195853	6.88297936426466	6.85249611573553	2.34806519036008	2.9249496758126	0.707114215478789	5.33555787935519	2.07004659486854	-1.60677756959952	1.37746253160236	-3.53216034674079	91.75	1	2
133	3.98994650967882	6.06440140081159	1.16949726400948	3.81680792792205	4.68527219858378	7	1.65009602855057	6.93685824479184	4.2496521167152	6.93393202217825	6.31252685946743	2.28189442181005	3.95639456761466	1.8351088370562	1.76986501248166	7	3.05723380057398	1.86280583880515	4.03969141745424	1	3.78405114984534	5.05277501002374	1.51991557737266	3.6752258243398	-1.27961922497545	14.129348272246	9.19170427460029	2.09411522473792	-2.28007357185663	2.09444121987852	10.5744559710951	6.95175950501817	9.07894255960552	6.59622163981755	0.762977238713565	1.02931918795063	0.773532757764921	3.30448193473164	0.858430052838818	3.77948642479522	9.81315054134895	13.6741666219895	6.2884923018213	-3.15933229215664	0.643988220416651	2.98789886640484	88.5	1	2
134	6.65377814301122	6.52260661418066	1	4.89823083678616	4.74052997116873	5.17794132696953	6.58950812306146	1	4.06455297873278	3.3065285518992	2.6652421996327	3.51795891181717	3.56731357674462	1.45059590500744	2.21073642516034	2.99068042420083	3.33714219474657	7	5.89733100279967	2.86853228217898	1.86301125745796	3.13738401742511	3.49359503910926	2.89509108292518	3.4280093951499	9.23315332625311	0.330588941223137	5.11899567562864	6.60009894226287	4.93929648467612	-1.50154031804395	5.36699532138439	8.80810163683856	8.33526230662654	11.7340102128874	1.60303483085314	5.04937220938991	2.58399831095011	-0.648675029403557	4.44716133084259	5.82157719983344	7.85826483553902	5.5709991344543	-1.56178662979651	5.03811888212389	5.3380651194498	95.25	1	2
135	7	6.08864922222127	7	5.6846728994769	6.09631532297	6.16618776516973	7	7	4.83780161790578	1	1	3.96568356886346	2.0798467653809	1.89512852144429	2.45252375011719	4.81902871601003	5.48203052073187	5.02972829010841	5.58087257236265	2.14066998729424	3.91451979775294	2.66594742497894	3.49914879503294	-3.45817207981838	4.54022034054389	9.69406678831878	5.78904351559583	6.92508953389287	5.85887452910736	3.55034566425025	0.554773664492921	11.7880868914469	4.35002851444551	3.18940048072378	3.90335451596319	3.42179447736922	4.65419084995371	4.7139723283269	2.33030799601311	2.37574570212504	5.59900238316559	6.01681669403528	0.280046898093507	-2.97181213737716	2.84479409581502	0.392313652761357	86	1	2
136	1.71921946355724	4.24452690915573	7	7	3.0204734367528	3.0915295418646	6.19109923607104	5.63212432842361	4.51101982667215	4.1977483807988	3.65623783129668	3.08499787607937	2.43551381424125	2.50839084861428	3.94558257431513	6.74769752496482	6.08762085189663	6.03660209200426	7	1.36140999630399	1.26772153165927	6.64450650401803	1.88100797914423	3.94375417078773	4.24092963220292	7.96570411338906	2.6392650084313	4.55681338346258	4.79978307523824	5.54776429227956	0.927400860940973	11.8439833471133	5.14139597991178	2.66431798699856	1.06427051581935	9.36560248428883	3.17734763306884	1.9380969591604	0.298829049353759	5.46768233389868	6.96839652913528	11.2084961010768	-2.6163519787037	0.411001163012164	5.54879946394683	-1.77446866464588	88.75	1	2
137	2.17923018928736	3.12307300265842	1.75442788366841	6.09158512888663	2.41900647726948	5.38195212253897	4.13893367606513	2.04109643984634	2.58203572491747	1	2.78138904173835	5.79519239618769	1.98332871590835	2.23645234354141	6.24066145163447	7	3.23766288080422	5.0528908284709	2.93094307804529	4.54042468161011	1	6.55110623038661	2.21224871815066	6.98479278744082	6.83337151694529	13.544060275072	8.75609392137977	4.68030242623011	0.665293253095205	5.14100235691726	0.624044467567492	8.34892404118547	3.63130401318604	2.48502622839947	6.06446784140186	-1.93720822230534	-2.1763695624468	8.64173737354453	1.64944204642908	6.06599355095948	10.4651136578115	3.30935192544162	-0.985080112256323	-2.44266037259116	1.98494001976355	-1.54329680126718	76.5	1	2
138	1.76266422907855	5.13901462006514	2.51600415837012	6.78414112233239	4.58102711739249	3.65066680720665	1.2789724418282	4.94651568699326	1	5.11268039490129	3.63909714587425	6.00790308018152	5.90519604772266	5.21993832582031	6.02613652568069	1.17244802627693	5.24015023065972	1.87478580651629	5.45360419409994	5.81134142683179	2.73940371291723	4.1799350081072	5.952426829128	6.83984117879299	4.66131673853945	13.1210145095872	10.380600840013	4.16690905936526	7.13202603749253	7.1649994401612	0.340077220361114	9.15513977820936	2.20688335192118	0.574602439690031	5.90216786216303	2.0122501829929	3.48879596287945	4.13209380043543	3.86531978581657	6.81250654998037	10.1375433330581	2.57099600719735	0.0655296317110628	-1.29722859100252	-0.0522338194259989	-1.31539533141619	72.25	1	2
139	2.0200950587369	7	7	5.37228220385023	2.37986565738573	5.36856764243537	3.74483669008554	5.38894661700359	4.24616514214727	4.34705424148542	4.77475804103219	4.99436780836527	2.77242026570098	1.74261437834255	7	1.56054256882357	7	3.70527727464801	6.51398920045097	2.23338623667491	3.68952008993409	2.55847339377869	1.12922860814808	-1.46437167509919	2.45457046422312	5.11315156298061	1.91310838323379	-0.919508345439741	-0.779574836099366	6.43800131695556	5.60425507383451	3.47128575040995	8.20632191433576	-3.56906716119516	-3.3997647302829	3.03229176771169	3.43550147869797	6.82602665792791	3.67000224341915	6.28695814092073	2.33108901258042	-0.585940044396136	-2.31862441889965	-3.51453718691372	2.92431219205227	-4.19341842799229	101	1	2
140	2.8673651029654	6.4585020258276	6.16027258286489	3.07947899743611	4.32374112674711	6.98483340083062	3.2155958606004	5.00229468021936	2.4304081183489	5.02699734912941	7	6.37635590162813	3.11386729620005	6.25652019718115	6.57018741776396	6.42240714484294	1.05670401108427	2.74494367994091	1.83447038817786	2.49614400249944	3.98103641348201	2.99618083238999	1	-3.45961383644595	5.42352685765809	6.42851921559226	6.70572084218657	1.60681765022859	8.16955517905709	5.14455494156626	6.32415911748722	6.59835310492418	5.08215113395193	3.90894515627612	3.30890114887475	2.49539565375418	3.75908195260279	4.95752821532059	2.953273127993	5.90254514011663	1.34847338590803	3.97839249383408	-2.70923575809398	-3.35609469086007	3.9849042827758	3.83067912251972	78.75	1	2
141	3.78109641436023	2.56975029322755	5.66503427581856	6.74807454371386	4.04484194280982	1.59845681433555	5.92236715867848	1	5.51718190222125	4.39046066668279	6.33980484007033	1.49049165239982	4.01754826246844	2.88409504013342	5.75142209696282	5.23253743942913	6.95447340160371	1.56991858245905	5.19326350123215	6.77739022409457	2.99398900398036	7	4.34851226400404	0.388040706811966	-2.10783280543703	10.7369136287386	0.672964675272519	2.54874912547243	8.16579254597456	4.21058276283483	-3.78381142788163	9.17129963113188	7.05157056643545	8.21360470186851	-1.29256433393462	2.07389134793244	4.28148977542962	-2.9260715791029	3.85374090000621	4.98312633693329	10.5365466698234	3.04831285284806	-0.356522446771211	-0.251156899225127	1.44372365838569	1.45211255933604	86.5	1	2
142	2.68186331468654	7	6.56206110140815	2.0779787286011	3.12297768827786	1.43472445090594	1	3.218238064273	7	4.00449131400749	4.15402748864858	3.17187677717936	1.92719604472359	4.53026083039817	3.62307066713254	4.40868222639326	6.64102739773744	7	6.73515152736323	2.58121186605047	4.1241417602487	6.09632719537996	5.65338034730159	-2.80743911863643	5.30124347073127	6.42892499251937	5.69848536124137	0.279427332331491	-2.35701379402093	8.15162594960549	4.84692610343952	4.37418071144443	4.61532528628141	2.34066100132063	1.91639352394361	1.08485162907353	5.96154193664902	6.74010835223824	5.34176730780218	8.20495621709622	9.18398479418264	7.15508995054716	4.02486983299932	2.91955838329656	5.63672250961551	0.0420992524743322	87.25	1	2
143	3.80085096841391	7	6.28079339997923	2.27946277331629	3.0354304385857	2.968919876043	4.3190647139071	5.67171666900956	1	1.4035818610306	3.22130521514155	2.92073095511403	1.58746391002539	4.82128987479662	4.32963613538598	2.26081320568095	5.49402359020633	6.17436192818854	5.93030719008558	2.28412307627259	4.68033844986625	7	2.31307265979854	0.228227326350576	3.5747328120806	8.28917312677949	6.31219137908588	1.03848055370732	0.694064250973761	-1.26193093370173	7.00004721004102	-0.621177495014904	11.6451708025105	0.901390746708431	-0.901754849211275	6.64530815491143	0.349810622625123	6.5803554147247	1.9003382210562	4.23265246665566	-0.184746291998165	4.24834423634505	1.27499608289983	2.11419085387931	2.04802243211785	-3.60204548451403	91	1	2
144	1.79985753910779	3.64848691188796	6.64528723450052	6.96476092170811	2.92859572043978	2.8196251681114	2.68939473523377	6.16280508363753	1	1.6199328293873	3.77982413965062	5.23093393153248	2.16825039187839	1.6775952956193	3.46125665554209	7	4.99071666773699	3.56684853811479	6.55489747455328	6.23953417836111	1.73886784405786	2.03138705464099	1.36341948077097	4.48150784527327	5.48696462054787	8.07614572867325	2.41546688254999	3.4290758117526	-2.33189855365518	6.06254823778895	1.64523396154033	11.8990097349466	4.96567872880757	1.78703252500495	4.54259807128559	5.67873882479515	3.99516381682857	5.2669946913352	0.827177762964402	3.64611092037738	5.95826518317113	4.50291346126659	-2.12910240258612	-0.0509093085103911	6.12877241623847	-1.46094985874141	76.75	1	2
145	2.0019140883557	5.29680690183916	2.89091912129442	6.27039063419376	1.77364787197309	5.31258784800495	6.0694073576945	1	1.62670230986695	2.82966556245345	1	1.68997035484583	3.22185439482548	5.56575890363104	2.31276747591586	1	2.0035515036015	1	4.51341073309841	1	4.68378962304035	5.32562170587174	1.47625783717423	5.6139358476896	4.38978152602644	9.56531035264171	-0.397333642615017	3.97399706125824	-5.15735527971345	4.57168485444496	3.14928686953005	5.25646574862401	2.77625726009959	1.19230302416929	3.36609396321302	0.563849019754361	2.14562808801326	7.30884002615473	2.9419133292649	8.76120401295613	4.79910005672136	11.2151786545893	0.0175863878696527	-1.51564094806616	2.15009124650116	1.59461769693791	81.5	1	2
146	5.5571704479331	4.57897063647989	3.22869170772122	2.1207951936523	5.71505988173141	1.48360314104288	1.27045595861019	6.22060148999482	1.31556152215454	3.49671300501186	4.49746619217706	7	3.76008109894524	5.9856539315384	5.10456293763662	2.32907570644357	3.26631252508605	5.51842030585851	5.60614330116518	3.27966069430082	3.23923355080716	6.0421273010094	1.45749337573399	2.30795333468283	1.39079727510494	12.1625614922087	-1.60231644241826	6.09204544328355	-2.60264187653593	5.88582769185311	6.02128718700246	3.43761833690349	3.12643854920256	5.29463676475188	12.232590582959	1.70751187962283	-0.971741998826439	2.01518054438558	1.52691769332777	5.75785120019148	5.01340002363294	9.28002088200866	1.42856895515433	-0.808981698234628	7.61436376176278	-0.11922431907095	88.25	1	2
147	1.8249941072272	5.62330801308768	3.80186777857547	5.09288107947305	1.75718855091549	5.18394665571231	4.42689843948965	1	4.92229512046988	4.96946935235423	2.61930559582365	5.71581854420696	4.89002512515491	1.50051783935266	1.87312968205707	1.09888741873491	6.39815649343479	4.72733501691231	6.66688819491772	7	4.24487903439517	6.7279004522376	2.91857643534445	6.08083485497103	6.36883777985064	11.4981385063799	-0.202951068488945	-0.973178428922224	7.88834335269609	8.05848235290621	-0.116538917265001	5.00062913184635	9.16856694507918	1.5842143940778	5.70406963513275	1.81094499537267	6.68362712514692	6.56825126265415	1.53723785998167	5.58706855275603	3.2370470226594	5.83315168331032	-4.45014125919902	-1.54606124192834	5.96919025015945	-2.83239289262343	76	1	2
148	2.61888088186376	3.46695375038588	1.74829726667106	4.64664209861247	6.59893113235798	5.68742058391423	3.98190537557627	3.69855918659735	6.53283231308004	6.84439453349117	3.18221009624029	5.84381997849364	1.95046962892487	3.20031403976753	1.18615668567059	2.10311567836529	2.7062303800321	1	6.6416599249282	5.26534200809807	1	3.13870633134253	2.82226335237692	6.02742882666574	-0.712589108581086	11.7868341905606	8.76181479816265	2.91316563736691	4.93574268739847	5.17238084089496	-1.97016979696014	4.91335239604862	7.4169938772474	0.898840118870256	-0.601172091276242	-0.422223211237284	5.80968552721867	5.06112265372509	-0.550905007017698	3.0493454495781	2.60772404062018	6.7489925434053	3.76488380783636	0.976507932930436	7.24358344244231	1.23018257634621	81.75	1	2
149	5.15791221219097	2.26640394011458	7	7	4.56024314142468	6.54902422821334	5.71624221478775	4.45766624799989	5.56610245149188	1.42711497221882	6.82617800703996	6.94073674924686	4.24143134840189	3.11512983616215	7	3.29512645431574	6.18650390356839	4.66460059568413	6.8497449567846	3.06309977724687	5.81624606254186	5.11455545537637	4.22449936601914	-1.75380484259048	-0.161875088464431	11.0779790976977	-0.232740680566965	1.89553502565583	5.41419570252124	4.20878223382285	6.29035250726549	11.6779709770425	4.1178363709542	7.08639562302719	-2.77253328313086	0.921511989296345	3.81456115608638	6.41321209088074	2.65890481931071	8.37158982474767	3.16312997347331	3.81245967476903	1.9695843512071	1.12578255718013	2.15940970341962	-0.0122874267197205	78.5	1	2
150	5.36554511720589	6.80060315842505	1	5.34672945023323	6.19493614697815	7	4.53910500963296	1	6.31372005313427	2.55699309606727	2.17988033300627	3.25143695215981	1.81403308216856	2.07867251443571	1.51850172087935	1.20628220446136	3.380319088883	2.15507585416084	3.0381069130498	4.24019348714759	5.01684938508198	4.17597769717546	3.49564444213769	2.91872250366875	2.48629914009402	10.3635368977092	-1.3273645978974	4.02068158109719	-4.65693684620492	5.9216894873068	-2.57242585692858	12.5637885737225	5.11784340374451	4.66097652028232	1.92427211625089	0.279497816330404	2.66215537508591	11.0026617585681	1.53347874193152	-1.07473857298591	2.91981256435001	5.48429980573963	0.291196907115499	-1.85225655442958	0.270919598117037	0.37453569302151	85.25	1	2
151	2.87159209582279	7	5.95958075532504	3.63708384504823	2.26735060698032	1	4.98552464127738	5.60196600325828	6.63856982477537	1	6.51166564146229	4.09359057390716	2.06036618867257	1.64144541291268	5.89517274601501	1.11473164169187	7	2.79291072911563	6.32039863313149	4.9358135553495	6.20719564245093	5.53870368643916	6.98002038298416	-2.25521800317009	4.61200352860081	5.81744367250002	6.96562789525687	0.462928845962018	3.14687070141855	6.36666801182881	4.20255224730812	2.13149615434023	6.29982354685209	-6.90231363420772	4.46305018577871	2.23156537607262	3.35275039406365	5.20049695877884	7.2475269523004	4.54310542060237	5.5753170161348	6.16736577591934	3.297796320925	-5.51311710420336	7.86510309784605	2.96407928188567	71	1	2
152	2.1840163681304	5.88282849120334	4.71545167309545	5.26918388674258	2.03667881884887	7	2.94972991133951	4.32792053972503	2.81492486931793	4.65354421759891	2.55708192654102	2.53687280099687	3.13603601591743	3.17958144412611	1.87652249085189	2.37385322213752	5.36875006929825	1.54770194522969	5.70690155270106	7	4.5425915703772	6.66427409889376	4.37045750857787	4.58920225153873	6.76039572007372	13.7986042380102	1.41838317158557	3.09507712448465	0.329904021677883	8.10293493263302	2.88593734515962	2.71545130442228	5.73911941274344	-2.46981704581236	0.665007987802571	4.54440536287421	3.78329041121987	9.65814643779407	2.45375343430181	5.48579002854963	3.44175726306862	5.68064094587274	-0.250613068492689	-1.48399341741393	7.45464826635324	6.6217236216919	76.75	1	2
153	4.80393656458354	7	1.756814605506	4.07835254731163	6.2561285584583	6.01550505139674	2.98730339454657	3.36637317744213	2.43651540701095	3.76278679159256	1.83304701691772	4.49387580583385	1.0661874284031	2.0493862589924	7	2.34246650512968	6.45406113175339	2.7060522617971	2.77839976491195	2.04048529342126	5.60056598740686	1	4.35121046427737	3.1228945657433	1.96825096856419	9.79927879448558	-1.05812296700506	5.20013574090679	0.777865181002784	2.79101519784502	10.0837542576144	12.8207313285983	2.39415886838254	4.99291005030432	2.55248750434462	1.81187178403744	0.45203900141249	2.08906306223295	0.289273115020815	5.72787420710057	8.17699888565098	4.39593375378395	3.64141725959214	-5.08505667139671	5.27821045011089	-0.170220427771267	93.5	1	2
154	4.92123044442737	3.46357510374714	6.09136127411012	6.88859859542944	3.13021737539935	7	5.3456866873889	4.90555152068795	1.54673271358747	2.57994813504803	3.1797485751753	1.89598276955132	3.9289789658009	3.2234889847774	6.44026352925605	1.77136007315419	2.04183853915115	1	5.40752457679597	6.36418203920531	4.01637022766384	6.95015299952418	6.06315098060529	-1.96479510777138	-0.428538519828931	10.8669689299101	-1.2178084925107	3.31114078133009	-3.87896711526136	3.2090018610454	5.64857928986157	1.44798666990879	4.37334669815656	2.78891195155357	-0.502906364835923	-0.689237628568176	6.0300623499031	0.263486842525787	7.18183110878311	-0.364905955388412	7.92355523859372	7.52684934257405	0.985905015183203	-3.49749674381202	-0.325904974728609	-3.86241238375117	77.25	1	2
155	6.32165480791928	6.63419472709448	6.98692570683741	4.56624098610729	5.53740049592365	6.39440605940614	5.20169062758944	1.8585546526356	6.0007665551528	1	4.84938651871461	1.64254050235948	4.50372300467323	1.11623382016811	1.44461343863828	4.76994616608437	2.1579472780118	5.92268295047755	6.69321029447455	3.5376402387543	3.63416212943958	6.27603317876809	2.78749655672416	-4.35091404129086	4.8453264669064	9.97392343317528	6.46084839770045	7.00838657741996	6.75959910600238	6.84470875860261	6.08411444116862	11.0620929304848	4.64520228125859	3.45955505072475	5.2526161638721	4.08725502529905	7.63258816376661	4.24041051344371	3.59737799658499	1.93464046988184	3.35921489613241	6.42973669151841	0.986877070400934	-3.22266227724438	2.58164225972913	1.33215678921441	98	1	2
156	2.75836505625346	5.49105058074845	3.89992520717461	4.49751043217275	2.41979599463041	4.58231761591474	4.09467364212757	4.38268472682491	1.31458275859017	1.71560222491417	6.54665864239294	1.45323191590325	2.17655733926037	1.93836838870927	1.28108237188456	5.84233986329536	5.59597478934533	3.57150846379426	7	4.29067446969448	6.68938329404585	3.64659652340782	1.31454472765998	3.91728795581743	3.96617364941956	13.9188261105425	2.92259742522656	1.05704487575319	2.20736426855855	5.16049903039306	6.34735238132091	11.8122791256201	3.20052077746188	10.1037150958662	7.52406809492637	0.507877363594451	-0.687892638591357	3.68962476306155	7.95610078399129	9.3835415853124	6.00409829860245	4.45602662876919	-5.67807291248521	1.62798686398597	3.59664766009121	-2.18158785365683	72.75	1	2
157	4.60725008818738	5.27328551700275	7	6.52150607609055	5.6302454710047	6.91922638618249	1.82267518422563	6.16422257128017	1.03117263581797	4.23696092190785	5.04825197406027	6.80718109021709	6.71498639950865	6.65642846322115	7	2.57710351155404	2.61140674963701	6.09458106663137	5.33910901245809	4.84214528928111	5.6776184390274	5.34442447017955	1.30843724794714	-1.09857635389705	-1.31260473770292	10.2458196303227	0.659464747615534	3.86438668568799	5.77533650309047	3.57931396767983	12.8871934304115	9.94691154936275	7.91929663189228	10.4399343193897	3.87742834882475	4.63864511462137	1.34624465663402	-0.356274407857568	1.18451394056398	4.93264264249546	2.07730525642856	5.88393303307138	-2.38301443933109	3.15869376739628	6.97537899442837	4.15917069444027	74.5	1	2
158	3.0827593408506	5.80292405792755	5.09072970808985	4.9722388129189	4.78523328047979	5.75030904153665	3.99955389703926	4.30819377428148	4.29603317190805	4.70813754336501	4.62989540898723	4.52882288774857	1.4906750720479	5.63599464699062	1	5.24922477468915	4.42238980654482	3.13359984197693	6.32844026776306	5.15040302195562	3.83878688435209	5.04697814786347	5.97095010123254	-0.993720458274898	3.85207023062281	5.79401491328272	2.88981176240899	3.33867319142577	6.52326237791406	6.10943267260944	9.12236558113346	6.1125523072484	5.44271392372534	-1.43080962013297	11.2741936588784	2.0939888010739	2.46518466287153	5.936446710882	0.802549344516652	5.95750333444269	2.71437385040744	10.9821383989894	5.26899209047805	-2.59272800989037	3.42743451835685	-3.15055499405265	73.25	1	2
159	6.89963750740191	5.54930553872038	6.17993012715689	5.24776015767584	3.70209679175409	4.98710897346071	5.10459916564362	4.7299794560835	3.6917899020039	5.46517041310425	5.30290907471759	3.53245885239271	2.75421718555263	3.6187241650834	2.46483434305951	6.62762490931043	5.3316232449379	6.59361448161729	6.9310379760657	1	3.98477507091984	4.04126640241754	1.47301750107899	0.600551277884906	-3.97062155722271	6.67699901002268	-3.65088737340393	4.82991295989781	3.77675567559903	7.15120908086381	10.3036747701097	5.43280582993464	11.6613511297299	1.71412769190078	1.064899068164	4.93452897074357	4.08503774376467	7.00459825422961	1.37785787246995	7.26371271221582	5.26741010578392	-2.01223741936402	6.2986044101792	-2.60759677279886	6.95054896228713	4.31184000031013	91	1	2
160	3.6255502089481	4.797702663487	4.76641872109514	6.52013521938225	4.84279862588477	2.53568359126951	7	4.50289848126342	3.01081391336529	1.33922996487214	1.89964131184193	2.61131933279771	5.86126118088263	6.67859391035812	6.63568689004788	4.44730043947639	4.65074766158094	5.8559317278835	5.89008227317293	4.70152258197613	2.81137680889011	5.22418190485389	1.86094574021708	1.25472032706231	-4.87870197421013	9.9202527439703	-1.25791043883715	3.80307891498969	2.34887948608221	9.86781237415988	4.25734881207744	3.63499057790407	5.27872028711856	4.38368276648729	-3.29537731185745	10.9254949146918	2.76767245576948	5.06877703669469	5.91219987589637	4.79597038157962	2.25079840108583	6.14943281266834	-2.50698008154988	-0.815537674976898	3.85666257939525	5.10277221830692	74.75	1	2
161	5.23663740312689	5.32196156548726	1.861971614733	6.7158955543313	5.43500211508443	5.70158861771279	1.77526262134527	1.32853310900085	1	3.10959587007152	3.84257387362127	6.03428518114586	2.73378654475578	2.38426206112939	5.37936308160639	2.14508524895914	4.77679415515946	7	6.99030221169887	1	4.41917653636127	5.00030582281393	4.53527962538599	5.82589871916269	-0.363592213494309	14.9685775127698	-4.20553163146228	7.17814097065964	-1.84915368082161	2.82874803860733	6.59274531354821	0.42089467239142	8.05037877612069	5.09549456955093	3.41639882738387	0.270806903797183	2.33718938388589	4.2389046260489	0.985343143945956	4.46700958180781	1.40563528112472	6.03382143285113	-8.15805805977865	-6.20917443735663	4.26530917253205	1.5914051759236	87.5	1	2
162	5.23668607286786	6.03332131151257	6.60624800489043	1	4.84175042988509	3.75318553691708	2.2333686083129	3.84546083843477	4.4452865057049	1.55509131223767	1.58133656580559	1.51258000749261	3.2071464303421	1	1.47977254204656	3.73740653779416	6.9012108627896	4.60866233504936	7	6.35933340685126	6.59203888023441	3.98975767237194	5.0627950121849	-1.15360150799878	4.91664351154101	7.40467629205675	7.15439797508047	3.46993267232417	6.93642187945019	5.96920237945053	-0.758774281583974	8.84795839380406	-5.64071400189711	-2.55549783050187	1.52179358518906	2.55454532781626	2.28541967648215	2.23847886958739	1.19388427522915	5.77619042614674	11.0973839336859	8.75065494249965	7.30120040605814	-2.86061955815873	4.95183577923378	5.5893457055887	81.25	1	2
163	1.73870394011607	6.86656147974438	6.54845880271187	5.15758940740292	3.05427438173259	3.59966656021832	3.23596278883221	3.64630826912744	2.19594342880429	3.28962651740921	3.13148052295367	5.04900698300769	6.5714922100097	2.41402749223	7	2.57644077743208	4.64624256196525	3.93403502879987	6.17911819893391	5.04787773154094	3.94722531338603	2.37355352604971	1	-2.5889300686556	2.49317144266844	5.65996702811687	2.36748063698499	-0.53917889921176	2.72682735263216	3.12607396019965	5.5292816605385	3.52443691521834	9.00066083942737	-4.200976354494	-3.77930948185149	-1.18003807327165	3.32898537204094	2.71088898512032	4.28799662201549	6.73255106688631	7.11260975868814	-0.626702490929019	-1.48730243015879	-3.05904143968777	2.20671460348366	-4.37536596616138	72	1	2
164	7	6.81687756543318	1.05562077935144	6.91181017262731	6.52727523254945	4.33309231396647	6.42361189206506	1.56398723219385	6.22216977763971	5.74861049159713	4.17090865111065	6.55204034591696	2.30025902018536	6.19354563822972	2.20739526671357	3.94576221704634	7	3.44877461744535	6.76201717622278	6.05467192357355	3.45507711109589	2.29544625216188	3.45137719502865	4.10076216047166	1.32071339493142	10.6170919377745	-5.51058292674649	8.11594226313562	7.52222649185289	3.32452128547251	3.92408981753451	-3.33111860750269	2.72199115549683	-1.0543878445026	4.17504881664712	-0.684725976940812	6.21959330609271	1.26930275389848	4.03592021821881	3.62296001368236	3.83515375879125	0.666228210305775	4.44537247072918	-3.52992661715821	2.54631035457568	0.612044643508089	76.75	1	2
165	5.20945463211403	6.78852070055732	6.74043749790788	4.10670629459056	2.52674599036615	4.67049658284783	5.04956266733309	5.24045531278443	1.19936474751104	1.91096186435969	2.5679980830487	3.57606379996155	5.15595513203788	1.1720244305608	5.31026666887045	1.38767193561139	2.44335466093413	6.72232363398598	6.60252511436456	4.59899259004645	7	4.34328156785185	1.71201337218975	-1.22384033947843	6.2360427182185	7.57371425247761	3.92982050707918	2.69962820221217	5.96230170110186	9.14557538441174	7.58782601561116	13.3084865322539	5.78171060442751	0.798280248271161	9.48481158026476	-1.83702578892143	4.50650224645619	1.91451306506163	4.5642666066619	1.83202429449993	2.85792619893074	14.826499940179	5.42264489736218	2.11171735530341	2.18366101789229	6.97524607765063	73.5	1	2
166	4.01046460787141	4.07874108940546	5.73594638840736	6.03418690558155	5.26253380829254	7	4.74906913790809	3.48810604547676	1	1.46809890715434	1	5.98924883595189	1.8327941200769	5.76969816215474	4.84146022853616	3.00714519740597	5.84857060901238	5.587932285647	4.73522014937772	5.12986477214824	5.18298687395294	2.73908965217083	1.03175269596802	0.743429672426331	-3.97695352332237	10.6462004118357	-1.33054819222196	4.00116822614925	-4.10852099067984	4.39506341894605	-0.629978306614843	5.10235281729308	6.29267908076978	4.68688625830228	3.98517301805553	4.89070496987781	1.16449716231776	8.50086683507654	1.59265381875167	1.75218603626118	10.0037424613919	4.18508358575567	-2.11215755384897	-3.56821689356181	5.9460391169853	-1.42227040300672	79.25	1	2
167	4.67597125379189	5.91341800230214	5.86882686129753	6.45544272420763	5.31968926492822	6.91441156127115	3.10154072567332	5.31815209710031	4.44597504778615	4.7906568791908	1	2.59688940641683	3.07345954023205	1.68628574690039	4.89546520169943	6.59782854208084	5.97881909906515	3.07827200698886	5.37063846374489	4.01631568644116	1.56647097575823	1	3.23468572666362	-2.21172455807577	-2.27780474629148	9.31582613110423	-0.341096757410735	1.8355367914838	-3.02635382656066	2.68631627341487	2.80422845116396	6.90949308658695	0.983982528056634	3.92494971783155	0.682966732732568	-0.0210384979236475	-1.39684568664486	11.1086246146145	4.56739879806792	9.15153893642117	2.45980808333981	5.36935532336851	1.36546061177276	-4.14848880758201	8.56411328210017	-2.04785420545725	75	1	2
168	2.8393548997285	7	1.65453982026501	3.46857001321375	4.21988038027474	5.89073686002526	1.581156297873	1.09223758099809	3.38780063023203	7	1.8170696384503	1	4.72407036736739	1	4.64732947587905	6.31067517164728	3.67878483775794	3.01848299238899	1.48191417358656	2.3378622306469	4.70784576805768	2.86069837753795	2.33589796668431	2.95962968908524	-0.237026853575858	15.0851808119916	7.7562452715742	3.69848143423765	-1.81605405737804	1.80738787472396	3.44812805452762	1.25595880472452	5.17700989501702	8.74709144823254	0.145209114410177	1.88003445720978	-1.80881430778352	5.05988564800368	4.44452129352802	4.94531737575281	2.98427216295233	10.7816766344704	3.2261451081381	0.340420205461557	-0.729397526604739	-0.504922270023315	76.75	1	2
169	3.40402907401961	7	5.59860906160807	4.74601801779815	3.01964615875183	5.44771891497468	6.93646059574435	2.81011512945616	3.2114468464783	4.64816858352427	1.40822375722539	1.64731843022206	2.72292380880819	1.06839541177146	4.33204553426992	2.31046127120437	1.81920059443078	7	5.18041824792851	3.75295210000965	6.57655225952514	1	7	1.05216318349387	5.13461321506115	7.71203730893764	5.73205296103297	2.94640490507745	5.35239383973748	3.9959154584019	9.85559601720539	-0.478800480786819	2.14782623472147	11.1172424011598	2.80023550207941	1.53462306801163	4.38771514386502	2.86128112730039	3.23041624869489	8.18098264392108	6.80933460228941	0.351052549339557	0.215109333026222	0.775485082713223	5.67930089713239	6.33698389403132	74.5	1	2
170	1.71030311584993	3.64588807386343	6.01276505138579	4.76049611117653	1.80478273771324	5.00399881962263	3.88116814474532	1.28139938082884	1	5.66943723956202	6.35458428424476	5.61913454987816	2.89068880001056	2.10936550326312	3.33748387746746	2.39249563865641	5.04244694467306	5.42818546250852	5.70839745013173	3.20576081114592	5.09318692892875	1.28093371788405	2.78522653109348	2.88464823880403	4.13866400203304	8.02280496745361	3.51209210915411	2.49090472315986	-2.76771183181872	3.87435002326056	5.72933010987246	-0.494575093317164	5.83928004596379	7.32741186979681	-0.235087648472428	8.38183549100242	3.60470288682601	5.20537194823574	8.45879695792435	-1.75131088897747	7.72818346405946	3.93920534310609	-0.414707317453263	-2.37187508805787	0.839703269002268	-3.76382739485864	75.25	1	2
171	6.59244355710641	7	1.57565064423816	3.10791744743804	6.72435937328487	6.33522428774285	3.32216136626281	1.70571998606336	6.74763673115464	3.44032232730074	1	5.32353800890476	7	5.97083625567307	1.5441846647137	1	5.4147836892002	5.59649305631094	4.72518964049556	2.96135643108014	3.8781237030852	6.35690613522241	3.87206625652241	1.77321482034495	3.36094777961603	11.6146269249934	-0.6073589947717	5.17937039035467	4.54562363902518	5.4869203273332	1.77908158691073	4.9096396391404	8.37123534127601	0.442135328907532	2.04377888203424	-2.11064597958061	0.190197651804386	2.76134520929425	4.09092824595165	6.45947899749816	11.0057580861049	14.065625256082	5.56189886176239	-5.87216754394291	2.1442812137299	5.78584784385148	62	1	2
172	3.67952836033288	3.33708543892881	6.80578599566883	5.1317485898833	4.52315850140494	5.56701407117612	2.45105628166262	1.29195486963623	4.65649483500752	6.10716525165654	3.17421129076197	4.03956437388417	4.57378590078319	1.09630473321081	5.6558110715422	1.12943740387835	5.84296953580529	3.89744008046059	4.32065632665386	3.83855611906181	3.26145325332257	5.28359227673961	3.27432936360608	-0.348773017898723	-0.932220774546873	10.468898084835	-0.229766619120799	2.73285788369749	-2.87692545169583	10.9175310941829	4.709680274545	9.40252151588299	0.648233470593628	6.38905683848747	-1.38504396587466	0.179391926065984	-1.42932464791588	7.75929813264181	1.94117369390445	5.01425823560685	4.29156200396304	4.29797986425731	-0.00481436930592724	-2.13956290998719	1.44911911864835	0.407936796718089	81.75	1	2
173	3.82120271631256	2.58909606145013	5.60398744107583	6.93213752083646	5.11900416295498	2.44039057522273	5.75738715743278	1	4.8458994827538	4.47875986421685	6.67636981220853	3.19456492803159	4.02257840991417	1.2607851476185	3.56519472750769	5.53994287773584	7	2.56248719159769	2.53557774763633	6.63787151818794	3.14527496943512	2.80658014385371	2.9688832955244	-0.102644488295253	-2.19927405805613	9.568125691607	0.507849250997809	2.34231986298835	7.66294183868937	12.9772357535672	-2.8633777667679	-0.310544688926234	-1.5046755379888	9.06047663003699	2.24677928139217	2.25150809453659	3.97664039205819	-0.776826996331204	2.5112647223129	7.16570339830594	4.45197184861893	5.20757358839046	-0.854041627653817	-0.219574074664035	1.615481574008	1.7023540833027	75.5	1	2
174	5.65892065403849	7	1	4.63658269504104	5.45525346043721	6.0976699439857	2.30619582520197	1	7	3.05571658450924	2.61168570923833	2.83715951544055	4.43716731135991	1	6.42305257445566	2.75760646238691	6.89279456252804	1.36843924236534	5.59338172307886	4.77835065212488	5.76792655667017	4.44041803194819	1.32728125482059	3.10467285036103	2.11842748610468	11.1448932728829	-1.20806976992316	4.9163168670803	6.20533019837439	5.60444328649944	5.80622929320684	8.65665141030955	3.03446018729466	5.33820582918094	1.82950812187547	0.126738653731636	2.3252599694381	10.6721794927107	5.61629457247809	-0.477081454680336	6.91228177287619	5.43120356174977	0.974237656785633	-2.55144778257665	4.43757478003165	0.126883203224087	80.25	1	2
175	3.54580854278305	7	7	1.11771617506151	5.97796726060997	4.54589546292586	2.84666442204989	3.68332116224688	3.26301222720458	2.51490648907551	6.99146989927526	6.70569024745933	3.86377594173407	1	6.73356704806069	5.37894678237672	5.37103801121996	4.82382366132703	7	2.94520343036913	3.31722853545437	4.72213564409612	5.96973455100702	-1.00640630369969	5.17781431719178	8.55658598436542	3.66640302007875	2.594292733429	5.36323336670058	5.21691546673992	-1.82584900939991	2.94272145979189	7.68632302276517	0.836414162113366	3.86979986268467	2.55809511977019	1.43695084319508	4.30771918235991	-0.373644715311742	1.54121158133939	3.46444285855654	9.15792898534661	-4.19090182062653	-0.119625624616576	4.97160979142468	3.26323286123518	70	1	2
176	2.43561987951064	6.9665568114487	6.93235805042881	1.52520816378447	4.54025276747503	7	4.59216544430005	2.24630766200369	1.92978932050261	4.88214798172223	5.4374775125303	7	3.41140590677691	4.66479898207674	2.70626432167105	4.99108172879485	1.16426873005837	2.36945519973034	6.94858195074288	5.43350738435821	5.79138169478757	3.92466953239338	1	-2.92698833164429	4.94187516051877	6.7360368242365	6.1173597837414	1.97241981924667	-1.9947410049218	3.08444054005637	12.6672542958686	5.75024397927508	6.56295824737142	0.818492336748334	0.272796551884162	6.13498251446686	3.08435634208288	5.97231480212552	3.77073599673254	-0.973935383029914	2.29837032181636	3.59060037703849	2.55123137408539	-1.03779660056608	12.9588570446114	-1.58078718865078	83.75	1	2
177	1	5.78626047009984	2.60223460270494	5.92867405208778	1	5.78498909357401	4.97893655924892	1	2.43894672263606	2.42143928203815	2.7265198253379	1.47102533677544	3.58910022323029	5.14982688842572	2.73566527692151	4.74920963704549	1.5630678634716	1	6.99914506457234	1.07764227185436	5.57704274631126	5.33346759691423	2.50384553584029	5.27836823260063	3.56389257136251	9.48341233453548	-0.491130787176155	3.32778371792836	-5.42558581272448	4.96496674926096	-2.95152823297279	5.94217270691737	1.13535463413573	1.23599438384208	3.13540146343095	0.541434405165308	2.41061280012189	5.9322762455027	3.10370256576275	6.32430926731712	9.17653369946417	5.8749654149408	-0.82302856210957	-2.44624723866159	1.26061652989428	1.43989156625865	83.5	1	2
178	2.86943205153595	1.87126672861929	3.88418828894411	6.3835833554191	5.6964143793555	2.25533053038605	3.89712377208711	5.395194320766	2.91215124656294	1.06381924479711	6.72361006496946	6.56986006064924	6.25059015835491	4.67342283681914	1.97018270279878	1.94289666632994	1.52409024724074	5.89449780459982	4.37741111991467	1.85331252164837	1.91867470164956	5.91194946498484	4.03419383318127	6.82506013025028	6.20153517924854	17.6140361104987	9.02449918326523	4.9318568503859	5.35558809412325	4.33461927741059	6.09001877745692	7.27159823720767	4.98556259946929	-0.721974284672147	-1.75239379916629	6.23647061040246	4.27169212609241	-1.80644093920961	5.59740028989617	-2.35250983492773	10.6265820551294	-2.02523940145163	0.604435352909503	-1.55411660502935	6.40583515839158	2.00331833525031	77.25	1	2
179	3.92002494626344	7	1.04323678044768	3.31134106193837	4.25942936097588	4.30969011140911	2.25242791120814	5.72089204091867	1.67176513632503	2.61564830551836	2.50137189096849	1.23514270579343	1	2.53568654792255	1	6.96977800972189	4.78637277665812	3.41654136716289	6.666371909397	3.26463935655732	3.49807867345075	4.75227701209925	1.37746914929794	6.61516982876416	-2.35347612624394	17.3941110651669	4.22673490644723	4.49334747497834	5.42192312906802	6.57673836543091	-0.146952668566794	12.6737426479949	4.03727198982254	9.857875898554	9.57063372795073	1.54710120201564	0.771177564454921	3.45000849819734	4.97807776155978	5.14495096640391	8.35945092823392	9.66110989157929	1.77441291050687	0.747170104800012	10.5708141752134	-0.603942761517997	71	1	2
180	3.38923837891481	5.97227507260849	1.38315388521069	3.77899433412848	4.78984994792854	5.92300230079303	6.5699191620229	1.9708531619515	4.33806670849213	7	2.09015568389528	3.86913203371119	6.63341794034364	1	2.19412953702505	1.0519077126967	3.2321978090381	2.86584295534092	1.44080374299766	3.10553497566816	4.55688538794172	3.57303407044666	1.60870826034924	3.2575630676079	-0.345199996780988	13.8698721969496	7.49660046426177	3.38208286850243	-1.9961466513352	1.04074870881999	6.08648494221113	2.05325055162911	5.98731913725331	9.04160341233782	2.77114682338433	1.7028538491892	-2.02089817253762	7.45940175709594	2.70985992588442	4.35700699943913	2.96496268427488	10.8192145230369	-0.581883690236521	-1.47358738810349	-2.24503750877919	0.260835011457719	87.75	1	2
181	1.15210360394152	3.09570177485864	2.82699089964852	4.96531423942982	3.62285630994217	7	5.94947293363093	1.78817818443438	3.11745451196593	4.63371903188162	3.67770480326998	1	5.59181335045066	2.71017385295778	4.61884222743097	1.65426945661125	6.03614163191326	2.99076982440549	1.23279543719243	4.83100512298978	3.90522793287352	6.28799245412093	1	5.24260964574006	6.48330673815849	10.6967252407558	8.16772202006612	4.03608405735713	3.11996862952667	8.43220678349826	4.98003497615269	-0.692251985178775	12.8932021808327	9.36184717409041	8.42176523873709	1.60895193349407	-0.273574371665788	4.14795962916384	3.50696576959896	3.21656705717007	2.22623006272302	13.1127352438213	-1.08577320570153	-0.0393955866487806	4.65085390709485	-0.759905127310188	69.5	1	2
182	5.99098544311868	4.95854804579892	5.98362830267131	5.07918157779833	5.17285028660743	2.90178971675231	6.72003473034927	4.69634715296704	3.06731835612718	2.35536669630804	3.66173778638896	4.65778275271548	1.89957705424764	4.75990409886108	5.63643086003412	5.60414625770775	4.92049864864188	7	7	1	3.79768019566215	6.8018805555466	3.36479501331344	-2.62822803725324	-2.63617266690032	12.064925490984	-1.79262778973172	5.56906666527653	6.67395845842939	3.98035717576564	-0.533812529901926	4.27569304349299	0.775588961593638	5.33433283905431	-2.81892493000696	0.308221763916066	-1.01239848846264	3.80316913499993	1.86861873643893	-0.0165543415663219	9.33614498114916	10.0083869290956	0.994573788640815	-1.55319524156248	8.09008510410503	0.201565897184444	78.25	1	2
183	5.09624367175861	6.37721373185117	6.06486467363839	2.41345781920596	4.5253567856001	1.79321429045397	1.95142116809794	3.7639779371761	1.1200620566318	2.05645298802871	1	1	3.38643706308303	3.10859551867042	1.28347156422158	3.7770580590576	5.20244139381864	5.39195049552446	6.96570664784752	1.72246825198616	4.44595561681663	2.60071092055747	1	-0.543677362975424	5.45817874644679	9.1988345344814	7.55134534899363	2.83876567745338	1.52298004632766	2.1514669145376	-1.64821714190371	7.94574765751557	-4.70473072303888	-3.81383260324147	3.18472347545132	2.21870914646165	2.33039684923104	2.94011410420889	3.13319294377181	6.30845513568814	10.1828224938575	9.60352323512977	-0.38627344092053	-3.21419902704004	9.41656484353367	1.33614772542672	75	1	2
184	3.78343729453843	5.93222551193632	6.71938400529416	4.81330564621858	5.78379695411266	6.31147686478347	4.40305061280308	4.67991034676564	4.41247406039445	4.20757304363446	5.11552293038934	1.40684526451508	1.3080060831647	6.75276290270692	1	5.428372298543	3.74427064901046	2.38537032169884	7	1	4.47158547398885	7	5.94309699427948	-0.92917428311035	4.85191124433122	6.39036174695429	3.09173554958183	3.30524881271844	6.25300049332332	4.02097393447039	6.28514616950765	5.46433643625789	5.1305395782651	5.95241883007969	10.9460051140033	0.989189807565433	1.85645904443211	-6.54837776361495	1.69926303111623	6.07203081318515	2.9571565564246	12.3720072898088	0.258994043163608	-2.66394056914568	4.44243050673198	-2.96580793072676	91.75	1	2
185	3.17905348247434	7	4.53517418038315	4.04256232659151	3.65874926008114	5.93423007043158	7	2.97121001856394	1.39901317768454	6.35435570384431	2.93920091114582	2.90911008626138	1.94148187824984	4.41201426188754	7	2.76446495861626	3.22328175036534	2.69450715560774	7	2.07183170947563	5.69179860715818	6.94062626374176	3.2108996343473	0.793335158904658	3.96318662146538	8.15900911819507	6.56252274952608	3.65352367686165	5.80850578228764	5.44404033013477	-3.57905614740012	8.52405839313436	6.39062568286648	-1.62240804287116	-0.781482106018239	0.480243575438072	5.27535682118215	2.53837635917474	1.26343900011953	3.44134861607764	6.40715705675362	14.4048640547335	4.01513446863767	-4.348194380296	5.97669451202002	-1.17447700691268	76.5	1	2
186	5.09402989361817	6.470230537721	4.76466054563177	7	4.59689717007204	5.32326300813087	7	4.74240965470896	1.37807736712152	1.29678480419251	4.77500452634612	2.68763885661744	3.38907393660771	6.43938356221946	5.63255387593304	1	3.44524670620259	4.24749164618293	7	4.40855519511832	1.89896184688356	4.92701845406647	5.48255546106365	-3.98933653966197	0.445047074280991	13.6100481626958	0.563122695632215	4.87204284748815	4.75547211520745	5.26671486774104	7.55811737636514	2.11321424851659	7.1468618653019	0.534023054801243	10.1198378748577	-0.410468490331626	6.80080791701628	2.70799932338039	2.83829099028455	6.92317255390676	13.7662264174266	14.1284104840716	6.7799479273443	-3.73122726749895	5.94401092630977	7.89433195696232	74.25	1	2
187	6.40750755647032	4.76623768617737	6.75310843865425	7	6.73148259275803	6.10768494606366	6.54247668995459	4.09855806607126	1.68250500293874	5.06411321852258	6.5455739767454	4.5926627085924	4.56917318697113	6.86958456316412	1.98502359733005	5.0788842737208	1.16955207083387	2.58563302580517	6.20696271848261	4.97175020625362	7	4.08152922735299	5.1221278460216	-2.3961396175072	0.6760871883792	11.1947633240214	-2.51237874757995	5.25155489388127	5.92683410988748	6.59246175850764	9.03959952997994	3.25867345372264	5.63598360133411	-3.8357477268651	-1.74967991333992	5.24488814268337	1.5892151966371	3.75215062676305	1.86354719636003	-0.473541903925822	14.0393736128492	16.5961339265453	-0.0501793771680594	-3.217766694896	1.55819379622165	-1.35855818091243	69	1	2
188	1.36660572697318	6.3753752981933	3.96021240544303	3.21629965891989	2.96237757228531	1.63140497608065	1	3.55908219097488	5.9120081315092	5.57271985154886	5.40026955583534	5.83650304353219	2.16607918897357	2.82731424629343	1.77362344582542	4.87205099386242	1.89802837659783	3.34630006104388	6.76621330843563	3.65133647921018	3.57619202828181	6.21912710757116	1	3.69812157827314	-1.89465340773818	15.1564208876349	6.42383706808053	4.76613281591793	-0.193535417371975	5.95879232288028	8.67383625234612	5.95364105737717	1.39840393106193	0.934184620229131	-0.840743051814643	11.941817009757	1.49483282440918	6.83227760176535	4.20533361500624	0.308365445229925	3.08406646709454	16.2403641339996	-1.72136521209699	1.17418933233566	4.07818308881456	2.57690369115341	64.75	1	2
189	3.08340302831319	4.76008830550271	3.03593372436775	3.10089870789167	5.3247076243839	4.03105681665106	4.32165672537279	6.77165022417473	4.293437501388	1	4.69958623855096	2.99492570045063	1	7	3.61893019954191	6.12638424181797	6.3643634764655	3.14845192539404	5.85129692177252	6.97298471311179	3.69787298964296	5.03802892911013	3.01095748619446	1.18648016320568	-3.56404022160878	16.6809732025197	8.53666938466745	2.76124708883392	-0.548291497400157	5.55759620358633	0.719972242200744	4.69806811560973	5.59559979682904	5.74789257533896	-1.54309446287931	8.82392892110265	3.41162635721199	4.92853504946429	2.07116656612126	4.04252708995415	9.25637550051469	12.6984211518252	-0.152248693511195	-2.23372994740669	1.58104919300734	-2.32332645312947	80.5	1	2
190	6.5720334164712	5.27342711218487	6.45709925491919	5.67170875233389	3.6767773079475	2.18645909289214	6.616888102949	2.26908736444592	4.86517827493584	2.83503804457753	5.63727706004202	4.81408831776518	2.83602568707633	6.39785679672227	5.65453287701642	2.83063686979088	7	2.11227115632645	6.86944732590834	2.57721084827843	3.3617576413934	3.71391231409253	2.80117936082271	4.12110598030295	2.33284923218144	10.8212877305776	-5.05667178132491	8.8327036714961	6.33881156783711	2.03801185790701	7.75828886852718	10.1848454141676	9.01670720836652	1.469805278331	1.7945611384009	7.51849645633526	-0.15893399457083	-7.42466967777123	6.49475292680192	4.58070027782237	2.41593469405053	7.18997493959153	-2.32529293487846	-2.24041142803592	4.42268605411767	3.796518951095	61.25	1	2
191	1.65963592037399	4.39276533194587	7	6.12040331240661	1.1107796186037	5.48493702857516	3.03869319917402	6.083733698988	3.93885661721329	6.37771741162039	7	3.98147241423993	4.54685411254673	6.03873337280384	4.79839271583871	4.70204017899565	3.60657025242514	2.27762725258686	5.85280373727699	2.39418476000882	5.6045405261993	3.79713755700479	1.49489050850975	3.47299323079694	3.3701062193748	9.22275748889233	2.74110330194611	5.18798921298491	4.074342394625	4.60006364177715	10.27103368166	7.89512709514239	7.28445457262961	0.663451198534644	-1.70649190545307	-3.97094409079329	7.4949603308713	2.03106265127472	1.07829603096162	3.2560033576061	-4.24325226914989	1.81076788952992	1.58756289113989	-2.09731264664326	1.9191199562382	-3.63802168942943	77	1	2
192	2.49095838306587	7	2.04326243836634	3.10459043121165	4.73705575059459	6.29794570538973	6.6069243134254	1.37920469319897	3.48898923145009	6.59852207812516	3.10829383540407	4.00604087972464	3.73832413610459	1	2.18734116961901	5.86686604760917	1.69975477878369	3.04398287051463	5.22985742177397	3.18956977706047	5.22093934516973	2.38727254155203	2.28775695207187	3.75334995958189	-1.4635358652789	15.0046023498319	7.13485128471645	3.75384691167912	4.17887463820368	7.53570807494157	3.12827120493502	2.60437475554006	5.98134386264908	-7.30619164531731	1.96479300374098	2.5616363813343	-2.16435227127775	5.21600850607796	4.45779454041062	4.57101295668629	10.5940033423108	10.0475360997474	3.19815240040072	-0.674256907258195	-1.41962136064063	0.559494098790629	78.75	1	2
193	2.12979836071103	6.79163116690239	7	2.16415992903535	3.74583974016932	2.4222145801332	2.45669404027647	3.62526365134211	1.2206218857653	3.17103448019584	3.85906521452334	4.17887819037776	1	4.18229742006306	4.13581670381851	4.81327371264847	1	5.06373806918275	4.32973911357319	2.96659578346724	2.91061186363821	6.76902358696388	1	-2.58360267047131	5.68677708019301	5.76539116178004	7.14304983274535	0.384617661041658	0.606049734629641	9.64836737496103	4.6727195107622	-0.811807772003655	5.27470998773421	-3.26709301236986	-2.70929075197913	-2.36756996132821	6.12432907454496	5.5753093762109	3.41573835052582	3.35630430395661	9.19196625214849	7.09511355642021	3.28947438867585	1.08232180775555	7.36804090674648	0.522384294820539	78.5	1	2
194	1.77681931874495	7	6.05903830283347	2.01833596812531	3.5203806495758	1.0790255545649	1.06834867396069	3.43499493328458	7	3.66859614289321	3.75320618511639	3.61952948820266	2.0028290059456	4.09464888782925	1	4.81362857481746	1	4.55614953144145	6.65854390528218	2.76370627918057	2.28251796197583	6.96122790706698	1.37762721112854	-3.5837393611092	5.36233307408383	6.42320025357285	6.56037324449654	1.16153013419236	-1.39906790099613	8.34043477993069	-2.11040344159049	-1.0542540057351	4.1595891684313	-3.94072338584512	-3.8410647603973	-2.90283966926364	0.813017669933198	5.96055316596658	4.23213088762213	4.1209209911084	5.2678534590744	4.3616926265195	2.59799762484194	4.14489984420943	6.09141020141274	0.611889828817674	68.25	1	2
195	1.21549468556387	7	2.73443213281342	3.16133408851439	4.47974397494546	2.46693751904383	1.05668878955401	4.30689357834961	7	5.04841316976474	1	3.25868439792023	1	3.12275415363424	7	2.83201755866623	6.83020913415232	4.17833987383683	5.01438020332972	3.79409186762063	3.20533588525364	4.09883805110848	3.18428345762825	5.89011273836503	-3.09458047202669	19.6575013232293	4.08435742362122	4.05239329718451	5.60960109766396	7.9559119525024	0.892146605705728	3.87007601081515	-2.34463280033426	0.456492915194523	10.8097606807396	4.04952888688206	0.397495401005744	6.48245299683871	4.08868939074647	0.396556640814887	8.8293065427089	14.0078964306935	0.120192509682001	1.05166696197245	8.31101336105627	-0.941335827899913	65	1	2
196	5.69817045708283	6.5379252115228	2.09636894661057	5.45527039285302	5.06122668668982	4.33181854287868	6.17558122702034	2.05021536613044	5.83022127131904	2.56111138540408	5.14536272544282	3.38220639338695	4.34607316863544	5.62325959678316	6.76878640752657	4.84973499231535	7	1.13065954295922	7	6.84224756234628	7	5.3574832077146	1.1085711757195	5.0246661701938	4.0580280191942	9.77932899576146	-4.95008926206966	7.24378025409486	2.93255663221676	7.35998648920034	-1.77875217034141	2.24154171051948	4.73894963896701	1.78319394041186	4.99832367458635	3.51576974578916	0.907831886348022	3.63648781246521	6.85898316359472	3.63933987465257	8.85947815784931	13.9127397833265	1.54621297742577	-1.15743073186701	2.30879279229967	-3.54961157414746	83.75	1	2
[truncated: 5 more columns]
