# Supplementary material for: How Are Mate Preferences Linked with Actual Mate Selection? Tests of Mate Preference Integration Algorithms Using Computer Simulations and Actual Mating Couples
Source: PLoS One. 2016 Jun 8;11(6):e0156078. doi: 10.1371/journal.pone.0156078 (PMC4898694; doi:10.1371/journal.pone.0156078)
Supplement: S1 Data — Newlywed couple and agent-based model data analyzed in Study 2. (ZIP) [file pone.0156078.s001.zip › S9/Aspiration Model Data/Aspiration Couple Population 01162016 012658.csv]

	trait1	trait2	trait3	trait4	trait5	trait6	trait7	trait8	trait9	trait10	trait11	trait12	trait13	trait14	trait15	trait16	trait17	trait18	trait19	trait20	trait21	trait22	trait23	preference1	preference2	preference3	preference4	preference5	preference6	preference7	preference8	preference9	preference10	preference11	preference12	preference13	preference14	preference15	preference16	preference17	preference18	preference19	preference20	preference21	preference22	preference23	fitpoints	sex	algorithm
1	2.21106192617257	4.77845772799531	3.05086310449828	4.21128123612801	2.92752283867971	2.48548183073954	1.46544617332705	2.54024864115273	6.07378763315498	6.56185542315101	3.9154918900669	6.00926039610291	1.473804447203	3.48699874484911	6.23393929200387	1	5.73884062957979	5.03687207902844	3.35426755194816	6.70974641864199	6.60746081198778	7	4.3785745654932	5.52600306585175	1.38387845812219	4.66775586347806	1.39094287886569	6.678126423867	10.2411433381672	5.50544716650782	1.6258999969336	4.98614247256311	9.10731373896672	-1.98149344198759	-3.57176697041259	3.30584162549544	2.37872975543294	2.21017600959994	8.15033619487824	9.94844251346386	5.39174922641612	0.467142146391947	5.246217233158	7.67470935357592	-1.29640343787559	-5.99031971415228	85	0	2
2	2.99092411417014	4.76256870227354	2.56736251699847	1.57943360422888	4.47278147859983	1.5099918436887	1	5.9367381837783	1.38883541729831	2.4536710894492	2.41766399815889	3.3790964462475	2.9185747977826	2.39859083851303	5.43300218183994	6.58281243605885	6.91495695751716	4.57837878513299	4.03780135910819	1.0857821215789	2.36631882038921	1.79871548601055	2.0153180936789	5.33348795500585	6.93817759473754	1.87344947702753	0.73802510711754	5.83067110719174	-1.11200204659079	-5.02987516930227	5.05441598423201	-2.96603272156716	6.57784814180904	2.46003422575825	6.55953281714484	-1.82394968780412	-0.279420164411643	4.06222588263212	9.96994439253262	4.04972768885166	7.42219002556337	2.5410512885899	3.84996832983363	5.17186062878072	5.77194479708331	3.95629058127848	95.75	0	2
3	1.80763176779375	3.32028393386931	4.46705309173065	4.52628287819006	5.24913626377283	3.64440544164766	2.1219415216022	4.98004135442529	2.8137728974214	6.52496262994854	2.6223208192685	1.65163574645988	1	2.4454996982959	7	7	1.82998146591136	6.56954103134029	1.33853163255213	1.22097387969792	6.53201312644164	3.86807542074482	1.57989329170987	5.0416865752955	-0.0503531050493203	6.9710655865118	-0.197670335200787	14.9967986823066	-2.61193895550574	5.51254361425442	5.33150192437768	3.3087303638696	2.57062762598264	4.92720073391191	2.60463858446948	-0.30778561284478	6.28566326084891	4.56757500447499	4.35155360770789	3.09168902740151	11.8339205921653	8.68244193967832	5.55804944318468	3.66574110879981	4.87752948328139	9.78687586005045	92.5	0	2
4	3.71813395880501	1.89875600528694	2.19499425033989	7	3.18990479666254	1.52348629131479	5.30125532962472	1.89247029048501	4.6315551937612	2.16564277211146	1.5678442923364	1	2.05291675479263	5.59869934859056	6.93036481597612	5.54929490791208	5.30497240684425	4.41205222460869	4.24840764482884	1	2.64338615942253	1.90587075390789	3.06042974074294	10.2554979664834	5.87695041970233	3.35371904658021	1.24401789071007	3.78184302484416	3.78999877279644	8.25781233609319	2.9014537551864	0.233035933266323	2.0174663955563	-2.90663098687159	1.66494871496741	4.47512597447468	5.74991162227107	9.26527103369101	7.32502774494714	-1.1064691068957	4.11139947764632	3.09313628698563	5.50729142351371	11.9272848420781	-0.884649939996324	3.74853581622345	91.25	0	2
5	5.30415517663471	2.53448179332323	7	4.78978781763452	6.36049892114628	6.34601175996166	1	4.49206638381449	3.50583754738618	1.39014919830085	6.63875344210518	1.48960969459463	2.06128868772151	5.25305674315524	5.44980909588012	5.95788988257496	6.36188257130284	1.95689822167557	1.54128233594281	1	7	3.14197469894145	5.27061761779318	7.54154236257501	1.68954324018087	0.208206851865566	1.29991179331414	7.88385411378184	-2.78874399465172	-4.55727063412046	-2.27256195778093	-2.97201131597348	8.32677949668067	3.32463360674137	-1.29929564945304	0.521573476535505	3.63055426445135	-0.825840173362722	-3.26608778169651	5.17480618962278	5.1708422278724	4.77809002278865	1.16014016104657	2.98620384149085	1.77414990248136	-5.35473803557801	101	0	2
6	2.66735384692302	1.77465601028749	2.23568555894188	2.15131829872778	1	6.66206439121824	5.1206786258078	4.23167107918296	6.26348944948235	5.31350077591255	2.81780504139571	1	1.80601903326682	1	5.19369185763904	1.10475498233616	5.39277032423271	6.2766499020681	1	3.56863198867005	5.42837309320307	6.28360781652057	5.72471569354022	8.01902582409005	5.97337030508202	0.124772747696762	5.24303017434251	3.7645074915641	0.365068563735248	7.67484004914316	1.81990330599416	-2.93559739738128	6.14361185995318	-3.44170139130947	4.31740155455378	1.55507110520203	1.3670914169337	2.88390852758093	3.74103926668219	2.04342558333482	5.65513494852994	2.14715487972931	1.7345414003069	14.1438877545844	-0.299600648573885	-2.10632828694961	90.75	0	2
7	2.76470383964165	1	4.54618650187809	1.24852468024077	5.00334809323022	1	6.28489120321095	3.14849746202546	1.72187428201905	4.75733816503959	3.85551401856772	4.10500566201948	3.72643812275488	3.96932482770794	3.09207502494725	5.36439074585129	5.08355444903714	5.19654148879856	4.49291072197739	2.72216719479401	1	4.12377908352684	1	2.65830845713351	-1.2706199567713	2.11517550938171	6.11083240748986	-1.18038061995911	-1.90320251239938	8.49545495877064	5.18873990023521	1.3746941592639	5.88128836356173	-4.74371571451277	1.42502546986585	-0.13441362441245	3.79115076152039	5.07050012316507	13.5603963879738	11.3336724815897	6.95193943717458	4.87831097371106	6.2936303047447	3.14251701690073	2.38214869269752	5.10703696190123	97.5	0	2
8	1.23006454352764	5.13766278449383	4.58797975373038	5.50150772750009	3.65395398902899	1.95835884879906	2.21401900629102	2.9833517066234	2.46258279111772	6.29505541049374	2.90085759926835	7	5.33817740130713	3.66626414414826	1.8125493406055	4.11058549502395	2.16542440357595	6.38793729696866	2.97036876711065	1.83320408920117	2.28077890363269	2.71890868487287	2.51066447099817	10.0585641176659	2.48050466340462	2.14560185216202	1.48153372165468	6.45681187312068	-8.56181857387809	5.17172955749976	9.62970950957671	-4.82228523185828	3.12943910342034	-3.24681891109206	1.67434491890897	-1.49800298432128	3.92107519181597	5.34940227152009	-0.46593624157368	2.70326608463935	10.6230963867917	2.32178863522626	-1.75648048130037	0.263566327026385	3.89049864372163	-0.629362566694027	86.25	0	2
9	1.89375589856458	3.80381577645509	5.21241291307909	6.10221117229918	7	2.91581947283863	1.19732585233842	3.70716959597845	2.66788785863253	1.81203688552217	2.14137406923725	3.68908750603096	2.64267731060406	5.88087016293547	4.41225314139693	4.93761381476814	5.95368602894069	3.76186330308047	3.33112230148649	5.05401772310364	2.07226713536046	4.6952572420997	3.3304274042261	5.94386441590392	-1.71873556395145	6.46701765445892	1.88599601589697	13.372043582974	0.47315653014423	9.42449236793907	6.40522252822447	5.48456940915279	3.01691155118162	3.99729156228552	-2.01182135581139	2.9098311445968	2.63834078915122	0.979492140454198	8.82994490621832	-0.395447388606926	11.4223495615377	-0.319439070870493	-0.761211057046251	0.106767866207318	-0.391999436557307	-1.00799786123724	86	0	2
10	1.81826654294189	1.88035863606704	6.26262214793383	4.98401121853366	6.7762906424446	3.32196781466306	1.90061810384591	1.46000558194013	3.7876760899191	4.47021040387613	5.64581887973807	1.66648579959788	3.07808453614056	7	1.62027528219473	6.18286558617449	2.58603229054957	6.9813110703067	1.39418272705513	4.6375579355407	5.60662845709255	5.82537453581302	2.54394146635358	7.71825724335969	3.6335246342099	0.348696145672828	2.93044436188184	8.22443422981094	-0.0672282019140787	0.915033028465949	-0.363355895469278	7.11152890523423	0.885634469975416	3.3835237663496	0.110201206841597	5.76326901031358	5.40182213613363	0.787092477732766	4.94116597585818	2.15813334995438	-2.63994507884432	-2.2356047539522	2.99244567398041	-0.315577223148642	-0.614217595877138	-5.93195639167365	78.75	0	2
11	1.5011258937353	2.10931818019074	2.21887331478572	5.11553900534314	5.70665015916836	2.78905763943355	1.1794473746642	3.25251184067383	1.3472884197103	1.2685819790145	3.66121060276893	1.5394819410303	1.47318700300159	2.21716071349037	2.88754666827697	5.57017665639324	6.72029079428795	4.55866605570771	1	1.37608698522359	1.12715154801882	4.63600359013386	2.79670146114325	8.40855856945854	3.70249132587482	2.84569921388699	-0.405820381571171	2.88756231124808	-1.092759596387	5.21405159352253	4.06974771168835	5.23863355183577	5.28951026978185	0.848379175750428	-6.10309025298039	-2.8760275746808	4.95401744918319	5.8048447235287	11.3629258452764	5.48365227115457	7.56969355387311	-0.508006778543634	-2.18923185194092	1.33451948195104	6.39531081355364	-5.22309548482032	80.5	0	2
12	3.55101069317367	4.35167404061287	1.18921127466514	2.46280115226471	5.45595002398376	2.44371897537514	3.89389399644873	4.39980532350179	1.28776844824409	1	2.86637606521099	2.95131967685933	6.16428604840095	1.83484496919435	1.93183701934298	6.74272735331161	5.47001788002637	4.17365290926475	1.36347679854382	1.41594752152393	3.00161617522163	3.48696455213279	4.36987198904723	5.59938460720621	6.29838635823369	1.81649692038164	0.856763000776371	5.84079589755005	-0.597356445903197	-4.79822108412863	3.83157543001942	-0.142627145582554	3.76368655624919	1.12382506928505	7.00391899055356	2.24210801275006	11.3266363600422	3.62644073038665	10.6918782605626	4.36094084588224	8.73954115783136	2.74816842131512	0.534159628924143	3.03769642233617	4.30377104790725	4.08555838510854	91.25	0	2
13	2.58429893601042	1.79176953902288	4.45214833757658	2.47242631997198	3.7897603595043	2.34682069724719	4.38902349868816	2.47848561170225	2.3544056442695	6.49636537735383	6.52621945464982	6.5701015912174	1.72368396495694	1	2.65990299343111	5.71289182236775	1.65547268926197	6.2756910183301	1.5409053782181	2.85571294081667	3.97036114136083	6.38817394420727	1.55729197039199	3.93728222073176	-0.376577989526012	1.9357313597712	8.05767744383124	-3.14828947377502	-1.58846703020676	3.33367971265187	9.16483085312518	-0.812220755399978	3.16757307893276	0.0928559186935108	4.91566985007826	-0.781980148826727	4.85502038321845	5.60260373617742	6.17290498728654	7.69461016405312	10.981936101544	3.43170142784268	-1.20535943910885	6.10035797213654	3.00582348136961	4.00598722313437	97	0	2
14	3.47408041073161	2.97664797627716	1.58744038235756	7	6.90031653392078	2.23875060534263	1.34001171648969	2.3057421750171	1.49315531533521	6.65530221983991	5.37393395714617	4.62686994870032	2.51054087773925	1	3.18953724702714	6.67390058006353	6.59837700040144	5.91928834897164	5.5189078409055	2.35245227501581	1.93709239933585	5.65052390206796	6.32551699956228	8.49947819109023	4.17808330143502	0.434774275640619	2.32585483049508	2.34016452129165	-1.33036573579851	7.07001625811037	7.17365779716567	-0.685873087826914	2.01853344492166	5.09445035893909	7.47485817979483	3.63223901339484	2.740926497024	-0.246697986139881	4.6307629769573	5.93873945746093	3.48046195226805	0.340697426371748	6.35965757884007	13.1255051599525	0.275367969460811	2.86042410064785	83.75	0	2
15	3.48195885844747	5.38704654758422	1.97162435214857	5.62874826745665	1	5.35347653258007	4.28917675127857	2.23489232153947	4.27448666135632	4.8001247389084	1.82258465039051	2.10024927964915	1	4.42898940684046	3.70643364313425	5.95645430822888	5.1757504336517	3.88642640351144	2.99822985652406	7	5.77450906559224	5.52543295001619	2.04253662014328	8.00600494788645	5.89392921816137	3.59585691394752	1.82509516986427	7.68156305984047	2.00490707295668	10.1205392132938	7.37183197818895	6.95888430721539	4.90207143357571	3.23509260765844	-7.56566914415705	3.1874901977568	8.37080766177477	5.91023446675256	-0.319903361513636	3.08142196185602	2.83061279122265	4.63373971967545	0.254677666731316	-3.71306811941827	3.52630498374965	-1.78549273604478	87.5	0	2
16	2.57474026096882	3.61801663019466	3.21280076728863	3.70800306268674	2.16564179828067	2.70540958779613	5.01885764715987	6.53872713893917	1.64518251257243	6.23026337261113	5.74596897268039	1	2.99973056549459	1.90529136356767	6.22553844800993	3.93982894754018	6.65425631531852	5.29598333670935	4.37884333394147	2.32125165803347	6.03407227630325	5.09394028562131	7	10.2979078351925	4.18874090365327	4.09840789132777	1.95964363725786	4.77410882522864	0.527619202563461	9.99460691575563	8.78004463493007	0.314265451448639	9.38381245765823	-2.52861526911903	-3.21418140867047	-3.23280399447316	2.70994642362563	9.10889403479737	4.29266164435107	1.56334527302266	5.69575465874196	4.64557141280596	-0.239068248621021	3.69386097455705	5.456115243769	1.02365026588372	92.25	0	2
17	3.61374233661705	2.74260792765035	4.00494768425421	5.96129425733235	4.30817844512626	6.57268622978642	2.43004597715791	1.11594162349751	1.70130139124784	5.10106902311602	1.2651494698908	1	1.96734107247907	1.37533781063027	1.75906894236669	4.47636858693934	6.84412249729582	6.94169135353457	5.52528631798301	3.60341872347298	2.42573065798183	4.54936161822747	3.00844053771863	8.32671240051084	1.61275983490774	2.15393293750834	0.477112844418463	6.73097597357393	3.62108232770806	6.42837249834135	4.7254339570614	9.53367236468426	0.438674378170858	2.84729341131094	5.13138847130603	-1.60080137894154	4.38309858147643	2.86020254065512	10.2892076203548	11.7680676196154	1.34864644355996	4.45945593999609	6.413174578196	5.38273727087687	-1.22168237231601	-2.18603545637865	90	0	2
18	1	5.52723149545079	5.31363861591955	5.35040119328174	3.43067228301605	1	3.5478289645538	4.37934876729975	2.82491233588949	6.00434303028401	3.42608022839572	3.13393319594078	5.88417375593639	3.60403908877355	2.79945865320356	3.88352447953854	2.48241236749257	7	3.58771232578228	1.83426312722271	1.575657913823	7	3.56944784833668	9.52672026049295	3.12318411783197	2.87404621545025	1.67168520244759	5.60001744435922	-8.32163572725923	5.14572598028403	9.31695698400014	-5.46194025404524	8.11851381908231	-3.07685327909503	2.12323724551131	-1.20290523562904	3.66998249613949	5.94344125684859	9.7894168224907	3.09266825525711	9.79241253949473	-0.306986523147214	-3.64603306883106	1.8132108043605	2.81124511643228	-2.73234766274505	83.75	0	2
19	3.7029199736708	4.75165018101434	2.05356943237431	3.01295548832303	4.26245484663892	7	6.4235179724391	4.19311762472536	6.94354607328248	6.26333443969271	5.55811834454585	6.38400707031657	2.08540877995035	1	5.4610768564179	1.12374449177793	4.52812889553767	6.43237115787173	5.27775858049587	3.11487138977965	5.35810058324654	6.14637997410555	4.31362830720812	5.25456953854621	1.1689471164839	3.98954452959199	1.15885622978122	7.87090390399746	-0.52387767683257	5.15414677830828	3.25671786766985	0.553737497653756	8.43297126011791	-2.15900056203258	-2.16755423034586	-5.18726683104979	5.42036681320885	5.14433102716365	10.0811889408792	4.3013480617771	1.95771412465744	4.18715291346486	5.83464518916425	-0.831643647374593	7.80932341266607	3.97463409458957	82.5	0	2
20	4.09777414761182	1	5.27426191882745	4.61442814686493	5.05061239075876	1.36103179590446	1	2.7095819437234	1	1	6.02385341008252	1.45500112026878	4.03265215671874	2.1089165007575	6.41902728453352	4.2983297832814	5.76178384893008	6.01366296464431	2.12567803240794	5.17468234187636	2.94004004969392	6.51186104555525	7	7.33125362458689	2.23590626343953	-1.38675562039718	0.945673764138061	6.46368515865327	-0.999202549100914	8.71800706997571	7.73474893668158	9.60694032390231	9.10866686394045	5.39967246495775	-4.0931593995708	4.75881144225493	2.05800410557394	3.42419772661655	8.81997082285853	3.55631919271413	6.18150923932756	0.130823189072536	0.131544583020833	5.49634404037095	-0.544576050316276	9.74652438275566	85.25	0	2
21	1.51451656906822	2.78247097711239	4.78518170375202	1.04936873107131	6.54397677684856	4.63062866075665	3.48035077017094	4.41485451086848	3.46960768680196	6.60907540009695	5.5215928563628	1.60938779462521	2.54899986355811	5.08778991762928	5.57447545179634	2.31233068332958	3.61839359004057	5.91959148945139	2.30599759175829	2.25322557782443	3.38322827294183	5.2025445036404	4.80809439236219	11.43295346624	3.58761810871045	-0.245220282137081	-2.57112908683041	2.59490299758609	-0.517809740688786	8.94682104585807	-0.600324540738048	8.30155639977269	4.24565042885576	0.54939430912072	0.474798695941923	-1.95647456411814	0.923630138432559	3.70416389863194	12.77145044943	0.146070294906839	3.2440136690368	3.93556639725306	4.97971701110107	0.826871813529887	-0.310256169334177	1.64537261021392	78	0	2
22	3.46938840841895	4.34689180785932	4.09127069425533	1.92141230232572	5.68931604137868	5.51647894724151	1	5.78207902577046	3.83091281484326	1	2.34587962987172	2.84418219958413	1.69871292663783	6.59927140076801	3.49378337719855	1.48899648906393	3.66196786638871	3.18466288853567	1.35076703099475	3.12688061719557	4.05886181909071	4.02667982778782	2.76011079998257	10.269017883567	5.17951113763963	0.443371442393758	-0.911373688201201	1.82935602603721	-0.217166023276157	8.49423246613107	6.0241957445404	-4.54426712971391	3.27706690708128	-1.86504007352391	6.03698074704708	-1.00571641571493	6.87977139936509	0.490017593419043	7.05368344207694	3.81789832405048	4.29170459573993	6.14305146256657	-4.77441783429468	0.0386857504689319	5.55390627314696	-1.82352652890821	92.75	0	2
23	3.22973728786526	1	5.93326400505456	6.49579293952005	5.33048779171305	3.97794782612531	1	2.25401962665397	2.46003405146965	1.71191106197113	6.11735603156883	2.93842656472764	2.61369848438597	1.12385073156324	6.03827982051581	3.21849059158746	3.21323152149302	4.54665267474727	1.4743183883226	3.50909816019761	4.37812096800541	3.16928217136792	6.81891032433555	4.83055076186025	-1.54297279786642	3.42613814223951	1.14354735033075	11.8230512013952	-2.32629281223895	1.07787978360381	0.778280352578287	7.72446418937789	4.00047355726956	-1.47519127973513	-2.09418989868132	6.76213530029029	6.55745174163101	6.38456474056248	13.0929367806261	4.06505720883831	2.37363398873124	0.642448224647585	1.33452837837512	-2.13164097366905	4.86343110706976	-2.6852949875373	81.5	0	2
24	2.4007877100007	2.7190779924771	4.9648879693664	1.44977226053823	4.90204659479638	1.80170718583332	3.80711145497135	5.68801477370033	1.67131680745817	7	6.48374439787288	1.14650946688985	2.51468585786666	3.43770721309037	3.54570908354611	2.16784422708687	4.91672270310019	5.46780299481499	2.12339699361722	4.60050511913666	7	1.51420605453823	4.98831754310709	10.0031838738622	4.33802597831908	2.21660886551512	-1.85668632864929	2.74069958548118	3.84744164578263	11.7907205524026	8.03943254231138	8.1343690116171	2.35853475123688	-1.21904777275443	-0.564502699135123	2.20897289207509	1.22065265149167	3.76868687080509	8.87003042513035	1.1897005367331	10.6910809186292	2.4322496751419	2.25825322733723	3.5766138189779	7.18789261768282	3.74478910458531	101.25	0	2
25	2.31097505509996	3.59433505855225	5.36056974344899	2.30529704851678	3.73624223822237	5.80149193232489	2.7485313962348	1.07717615197802	1.43511010062801	4.34352383624561	6.20015214050812	5.54544507246201	5.0412403087602	3.20071067107769	4.97083509782324	1.56912314872132	2.56075568676379	1.30041437760572	4.63245463657809	5.08130334333022	6.72917473553629	7	3.32156176827115	3.03316927487091	-0.445594353036418	2.54002470200521	7.35931715215267	0.312604318781044	-0.652600998205956	6.44537636188178	8.63336556648941	-2.40737764256854	2.1618166899977	0.679467997473841	-4.49697598419648	4.54860321545295	9.93972928574258	4.98827076270564	2.54284146657332	8.10169783127191	-2.15249570876913	0.708317446036346	5.90577135646699	12.8165927779537	0.58406173006163	-7.67219080734631	85	0	2
26	4.2630808520138	1.83773419190609	7	5.65262486960144	7	1.43515019158385	1	3.39633355860557	3.64255151426172	1.13877156632395	1.63937897506319	1.49864356174563	1.24817570149182	5.35313599963581	5.88174254365337	6.22279513505492	6.37986459834811	4.31585588140202	2.65717538167004	5.4777801927177	6.24228619455421	6.98570447423638	5.09324787420509	6.51704563547793	1.54151942126065	-0.508529305577005	1.15402667021925	7.61950538765682	-4.78385898528616	8.84126447040184	-2.99535919716454	0.585354462335657	8.59198641406691	6.8867309145749	-5.54513403438106	-1.10208952883574	3.10068207461139	-1.13807225232225	-3.06324889422513	6.07542038193971	5.02001598193309	2.0810646125935	0.207115619301735	3.24235463555558	1.05127270823517	-4.47572187646388	84.75	0	2
27	1	2.83553435937578	5.42715604559834	5.86605816314519	5.81121787046687	1.3125558129918	1.50826341550293	4.20224625962141	1	4.57605629278002	5.96485073740805	3.42587445686749	1	2.86787043834166	1.81491265622045	5.88859057766214	4.21212575625413	1.00607415121188	6.77376969907412	1.17204424887547	1.81962809444655	1	2.98555483571324	2.12481772723152	0.0418948823432347	9.00697622785474	2.89648488496373	9.05326096345083	0.875407740368704	10.4383681687298	1.78534316653833	-0.610367695230343	3.40806415427967	1.78641032328344	3.17247188403684	5.81005867929749	1.96022621538692	1.08499364650874	11.5760556363983	0.619226333772925	-1.62286517681783	3.49470617501369	-0.367365617767751	7.54151431112974	5.78249680958352	1.4191186006071	81.5	0	2
28	2.61636310504355	5.46815000597959	4.55510783530702	1	5.61897239905203	3.12585083077227	5.66216931320328	7	5.03741461126154	4.92526247225023	3.9051886735022	5.10232398972173	5.9981091437792	2.64938115963462	5.25551820887925	3.77677470958171	3.29659598552734	1.13115755463249	3.63528275868009	3.97894604288703	5.00233460653787	6.22072076917929	4.44530596991915	9.12006407631162	2.84213126993788	1.85333829686287	-0.0591228983091987	1.96634198381627	-6.82779649497773	5.32561060408433	2.69694769294613	-5.35760938738674	7.58300523571484	1.61999930691795	6.31663208263471	1.29456838779674	0.540385962792299	0.955491840831123	1.07223454079036	2.2837625485917	11.0037051873779	1.56964003783545	5.36746392939923	4.67503687919816	3.81012601217741	-6.68233279311523	80.25	0	2
29	4.07086303862773	4.33712896292026	2.44014700813159	3.49920898909644	3.57427215024412	1.40256050231808	6.1190621471488	4.30362395799882	3.53934241126149	6.35631327004537	4.90917778672281	7	2.07297537645884	1.44672684418631	5.67705156809393	2.10987378664279	4.95495531645449	6.6271035420675	1.8932386480918	2.84537783390019	6.01104363643175	6.96403469103857	4.12103798693239	5.45937966553268	2.72472401874574	4.34752778896165	0.767490835556526	7.6644584960381	-2.47091964207211	5.39811248096663	3.34094466549544	-0.137942409498718	8.34763838382211	-3.00571719600889	-0.98651458515186	4.32746038433593	4.90146272593204	1.68863178917863	10.3254753468306	4.68979022712291	2.24244113243092	4.36820250567842	6.16297460556481	-0.85441473245096	6.14579875623072	3.58279247777944	94	0	2
30	2.49760412820181	1.57495805618024	1.05031076007794	1.7701116553288	1.41874418166032	3.62584936908068	3.84001187246935	2.05650289987476	5.97300169979646	6.54695670988337	6.3101309594045	1.79726832235976	1.28776127509493	1.03157196482892	3.59102228241664	4.69632972957077	5.04673812457158	4.23713994179631	1.47460072742579	2.53417328059771	5.35333642987496	7	5.49501400436066	7.60728395627586	6.13579712578317	0.126768455725535	4.70545916157708	5.00973086260378	1.07557444192894	11.0873993158416	1.26642671256442	0.612405605241401	4.47686687228247	-3.24573658582384	-4.11826249112447	0.828452187497326	1.30749010722843	3.07584377601785	10.4017297451412	2.3676141246892	6.34293541097203	-2.30228373453348	-1.99083067703535	13.5506759907697	-0.642719725452681	4.2647937392275	86.75	0	2
31	3.47360821011553	6.24812039967705	1.74108842317369	6.4182361040184	3.93355591372752	5.58370931315074	1.42058441267792	5.93925354195268	1.82045309845683	4.64546702079929	3.47978524355646	5.13653749371638	2.03902950991351	7	5.05457705184054	2.47836974412728	6.32975220798176	5.76634084037867	3.17606454372249	1	3.55907509783531	4.97968936730167	1.53035016565993	5.70496574930119	2.60941419825051	9.45920276197004	1.80697625714642	10.0761626931478	3.47937934545059	9.59298973087607	8.00931378201331	8.15131215908483	5.47140827434966	-1.06204617228179	0.0205165796791316	1.498228958306	1.42189814976536	9.16644117152913	4.10074689505552	3.59547131401049	-0.43876563226525	-0.838804104039769	0.0642675381729907	14.5251475435248	3.62324256404238	0.726046942392606	96.5	0	2
32	3.43016011481636	1	7	5.27229141157191	5.82321102237199	5.98750601976555	1.08791524079323	6.48049630447085	2.18387078138958	7	1.84341087472844	4.87649365652548	2.65114907606707	4.21134287190021	1.9551491441756	2.22507568894966	2.44588796684113	5.45358328031386	4.69509904368377	1.8418965630679	3.8419626947402	3.12759552777142	5.98180186319608	6.27142536552708	-1.70740048617612	3.34210053961037	1.4344360165149	12.7449382374074	-1.73679899273894	0.358100976193419	-0.356619394661458	-0.946136573811392	3.23741921124518	5.3967656610273	-3.76374178044957	0.0070633923956499	2.41061448410077	7.05090448325948	12.954426243686	4.17713077492141	5.23135515001501	0.314580594829235	1.94519880910396	2.06333398503176	5.34893694126691	2.14993385450142	84.25	0	2
33	4.44742276400885	3.62985264177606	1.39339807976023	1	1	5.39368520748745	4.59641721087505	3.61407576114823	7	2.47467974420331	5.47754200255534	3.94149257221794	1	6.32950671482771	4.23328095031413	6.90863517723797	6.64139853748454	7	5.3644184772675	3.7065011252339	4.95373413402489	6.0548113861847	5.36919906811989	6.16902656122979	7.39887399007968	0.617001700180162	4.02397636818539	5.59221591728699	-1.6359172895117	3.16446873734268	1.38882420039678	6.773027524393	5.90747946455982	-1.6834153230608	-2.11775490652965	-2.72440838246653	7.85771264278657	-0.333617771689944	12.4214974701598	0.467470150844938	9.96890411438392	0.213421884148038	7.53822905122234	2.09717746518218	0.367367396854493	-1.10657138580816	89	0	2
34	2.67783197734715	1	3.57134343857144	3.49000391707002	4.10854131778173	2.93448536755316	5.86570045001837	6.81204876190386	1.20686176655213	1.75666898928563	6.12058278305875	1.98213545498544	6.95543281138805	1.35200960968381	5.91494827402497	1	5.22152280194548	6.35080852430973	1	2.86847349922153	3.76300577664146	1	1.79220994215145	4.77385293045038	-0.698325390606268	1.6518782558357	7.66984583699136	-2.40928783643602	11.337250871158	2.37470580397217	1.50947257390351	-1.06874046415679	3.50313770038037	-0.0347753653842673	4.49634850036201	-1.9475717493824	11.2286598110092	-0.286850226598616	3.52516917578827	1.89470788854131	12.7720612424046	4.93892755215465	6.42489445210624	6.25684810676733	2.38648581222013	4.33678686188357	82.75	0	2
35	2.23028305488417	4.00936283085196	2.83477702578067	2.52993175734172	1	3.82283144429308	2.53467146576151	4.5506651124666	7	3.83218249518455	3.73087141271421	1.04034855456721	3.20305511785102	6.09706584263704	4.90918988063678	6.29487988496293	6.20189042499491	6.72861449263547	6.61082633794508	5.77878369155449	3.85620073330723	7	1.51289321887411	10.8500286725455	6.39007033383401	5.31860305022703	2.90962741115299	3.86189673123328	9.84362378933132	8.68423382070315	9.96548713315199	5.28949097823105	8.61310025161296	-6.3927078893968	8.01154565346113	4.84911233074892	0.223937056711041	4.844804239377	4.07547433070037	6.69748078240659	6.93660901583353	3.34536403664141	5.4027709383756	1.08425551000408	-0.416927011387161	2.39360522638991	102.5	0	2
36	1.38977703686535	1.76444545806013	5.36894871690251	2.79120591098099	7	6.63553622041163	1	7	2.90413497324653	3.5657827596931	1.10373900830309	4.85828458851041	1.20127954495056	5.145012312015	1	3.52842490559369	4.47825935154031	6.5653410055484	3.32441997750676	2.30779577336119	6.35302887304275	4.97286150332372	1	8.59584460467972	2.94253953410381	0.413438308311432	3.80909844425408	6.92754592964457	-0.464885086327216	9.03159148904265	3.25098379236231	9.79677443967566	4.10036294637669	-1.14916584598952	-4.44892455619054	1.5124237548734	6.13779635146995	-1.20358051232085	3.39366473838438	3.30601004429492	3.59983093876907	4.7327784601416	3.57690472380454	6.79446210990086	3.13938492285058	-6.79115958784832	73.25	0	2
37	5.39318470185267	5.40323144691857	1	3.6959873067287	1.58910450253804	6.85114849593059	1.37555684368901	3.33482745337581	2.41993713074008	5.17394890393295	6.13886220524072	1.3596681270364	1.22307263995759	1	3.76660634129657	1.40888535635723	7	7	1.70542643296661	1.05072353886816	7	2.01372594387496	6.97309097778284	7.8488204036183	6.92255494936442	6.03343958354157	3.05228069556861	7.35593733155584	-0.337576904801655	6.78825171336692	9.06309282523044	-5.49774292638962	5.09958738979449	1.44213297370259	-2.66081095448464	3.54086421670501	3.08529769103528	6.54772616029162	10.2334728306877	0.43344781397052	8.5806337218117	1.04601627093514	-2.14474588551083	4.66788318123575	-1.47086115362071	7.05433707929348	99	0	2
38	3.2176134469962	1.26381427422032	4.91167839371366	5.96250238844612	6.74631592885257	1.52120451908599	2.60372324762698	5.68830592841903	6.33364518253446	1.39130290579596	3.23744895573294	5.14725608185966	4.23200368809064	1.77134376695575	2.22484660438838	4.37199750309896	5.31197769094011	5.28390731413306	5.85584543713345	4.5907364470198	2.79798027431944	6.61076606925701	6.08287516888941	4.8259092661165	-2.33506588758988	4.86853768412504	-1.71612399487983	12.7193704441574	-6.51982744019051	-7.47560317637549	5.22885039759196	10.3793125328417	1.69552861993259	-4.2193544498941	-5.82371862224331	-2.88682509929799	2.55866728997429	3.21513071221318	10.2371407286132	1.21166814474946	5.45100412693688	5.99772434916537	4.7862289893507	3.15969684577228	4.81973908030523	2.65502517228157	78.75	0	2
39	4.26416114331297	2.31859076386269	5.07775802972486	4.01035962402152	3.92754245174824	3.94549194591105	1.76839984671707	3.86581937091001	1.94334144727109	1.41907262418131	2.34929590653304	2.03546663825021	4.74976630126042	3.32710768851736	4.03565104102829	2.53204907117621	2.03415633645695	6.59261524146554	4.6810568271848	1	1.24981294354411	3.36617751477799	7	8.41556164065672	4.07271966272183	-0.603401247323787	0.913406946844013	8.72187685512891	-3.47272160394125	-3.41046676637829	11.0893197743979	5.11900492008966	3.05206611667727	-1.50575967715074	-3.01094129869108	-0.766262650369823	1.29744625335354	-0.0149565660360134	0.763502515531846	6.28262032716853	11.4240274808744	0.672218815675066	2.80136388427737	0.23735943480424	-0.102898990040733	0.132845568167348	81.5	0	2
40	4.94315033374977	2.39658681766701	6.76619948947851	7	6.13100685580145	3.27973107937687	4.08931427141192	2.18790386412447	2.92848507644137	6.38269969762843	3.14083243966813	4.99280467595564	2.09295373135405	2.62331933013112	3.51918697252079	1.00707627516675	4.57397350606856	7	1.80504609919392	3.03730557656442	2.78499354516539	6.41235521231582	5.67206295345079	6.34072920444873	-1.98946843788074	5.29749170872513	0.469395971714848	12.7263150049538	0.975909631109065	-7.59633701327116	9.50251399832646	-1.30948630627551	2.30130392465677	-4.3196167982906	6.50743690525381	7.12762614060741	5.26410840133364	6.48296492642172	9.42774833691289	3.28953604046448	9.97856505179552	2.69378861167504	8.72827778397625	2.9530315825478	3.78074994582398	-2.11097207936226	102.25	0	2
41	1.66426765530478	4.5735163803913	5.18609494664	1.45253893478759	7	2.03985512582402	2.17793977418528	4.16676834194076	5.19290002335312	3.29381532837319	2.49786873451306	3.13065516723205	2.30259123982	6.64934221265477	1	6.75519020426388	4.88415858627247	1	1	3.76345185600212	5.899722996464	7	3.72382371031047	9.76167728130699	6.00606554857177	1.20253995508256	-1.52192581670632	2.24971792071243	-1.27940765023172	10.1559729557851	4.38477797185044	-1.79703243257889	4.08639656139558	0.963577708581237	4.13774183070767	-0.807406729188821	0.0613820328704439	4.48922859635903	8.38256387702364	0.968574653608526	4.13786467844428	7.30293214750082	-1.73878567577724	6.94130418847516	6.15468606201578	5.21901874862032	77	0	2
42	1.50797601849854	2.23823399456903	3.74086764752403	4.90735041591933	4.96245731009752	2.02259280580326	1.69765110728372	2.73363996670181	2.95811508961311	1.8001637206704	2.5944642390435	1	3.99857360779513	5.85049810300514	4.17649252605867	1.43604490447604	5.85533754615004	7	2.54504637810134	6.26844800743542	5.07008944584001	1	3.62121679549859	6.13803161558365	1.50838726337765	6.76885819372333	-0.63071513325068	16.5083765486478	-0.325782498533491	6.47507604075341	5.92088858767309	3.10822781170898	2.89102799860779	4.18842764382944	1.95618647048591	2.09943256927293	3.51419657429364	7.4050308346411	6.25186332569398	6.08946329291836	9.95894828393195	2.4442793318003	-3.41416316797446	3.31893316013391	1.26668409797144	-1.58692651620564	90.75	0	2
43	2.60774457050187	5.27952609154816	1.76679186445692	1	4.83806177172579	1.49851795495093	3.67391281796511	4.84230490168535	1	2.09644527804869	2.54003292273076	3.40851472363444	2.56326610179911	2.00441315138557	5.13450334147554	4.6163523271133	6.93852206436662	4.3365815490409	2.39607087579227	1	2.439042177602	5.00469422154046	4.81531912579254	5.40635816736756	6.21323190644447	0.870494871135898	1.00306244796964	5.56195584306078	-1.56452749270812	-5.20583088113298	4.16370833389411	-3.64356169859122	4.42152781125386	2.43054743268065	6.12342362718727	-3.10305498753124	0.968125361348612	4.90110870381117	9.75484202766229	4.54147359853052	9.28145508018285	2.47245592100557	4.24480380413797	5.36353545280103	5.89264804475885	4.72956981860926	99.5	0	2
44	4.47679601794615	5.71018049593668	1	3.03249344652548	2.35744524036975	6.72259841347802	1.50688205712885	2.5554216831224	2.00239322863532	5.35315835856197	4.57828998070122	1.28126321128953	1	5.57577854145316	3.44740929279155	4.53304700536107	7	6.81403770782618	1	5.35260058248963	5.03181130687976	6.54115016098359	7	7.80378189726113	6.36101325931298	6.07886774044353	2.45352930936536	7.31627390595781	-0.956595890377906	7.56743299313037	8.65690686572565	-4.56478284480455	7.19634391118794	-3.0762109743407	8.40183088077869	4.31702227606613	4.85634255753358	4.92441032251877	2.67675783722302	5.51239747840439	-3.40219264275078	1.28233311174527	0.809698302350428	5.46293343798847	-0.820763573409641	6.08779973566634	90.25	0	2
45	2.4411435724031	3.1185631360656	4.64624277573552	6.63148596197956	6.5759078151363	2.71327897160053	1	2.6145010555208	2.66108976921932	1.61448030864283	2.64717708770789	3.33120544550184	1.73201376731828	6.44826391721468	4.91157621666577	3.9601143340221	5.28823708021	3.9112886809359	1.26029709801431	6.00363469339046	1	7	2.15434536207332	5.98564821511985	-1.64068277519517	6.9960853420322	1.55101583310312	12.865718705124	-0.167184530997132	8.16970242564978	5.75381352579557	6.40471847741504	5.05492764332526	-1.3168852769279	-2.34923718630567	-0.319059699687791	-0.527126996677172	4.87516018862528	7.42508381862319	1.13955734923788	-0.679514354123088	-0.0778818488944562	-4.28382522827564	2.92501406731379	-1.82173153482749	-0.398335530515236	80	0	2
46	3.27132252553729	2.4651378994862	7	6.42899509226952	6.17379398620585	1	4.33616113382575	2.05305385586261	3.32035834450274	6.07947700641064	4.68437137113171	4.64305109218075	2.77632908293738	3.77697371046974	1.90056959499395	1.7308942856539	4.96394687812348	6.23788701336139	1.22297841610953	2.06398118462726	3.30372993366724	6.63770057064032	5.81602516541242	6.80665727191913	-2.76816647616895	4.61390579647014	-0.590264151049503	11.3278414870862	1.71280281426679	-7.60760464038033	9.70639250549059	0.758036702797101	3.27123984233012	-4.14087143230565	7.10672315733284	5.69019916470545	2.36277813139075	6.41283248574442	8.85709766837476	-1.0785256628176	9.82614974434287	0.00263902167455277	0.496215021300683	-2.95060892647485	-0.199696644822857	-1.69729795206752	86.75	0	2
47	2.82371984863009	1	2.45623679667132	1.28543034584055	1.32415268065075	4.03229376662788	3.95867597672844	2.33874514481252	4.11507392258906	7	4.6731758719066	4.23881609400279	4.14450019696756	1	4.34038188262194	3.92292959914435	7	4.86946304769669	1.96231999501512	5.97398071231585	6.27149392226196	5.68627067891401	3.44926091748282	7.14665017107989	5.48460787269966	0.517391003593364	4.95949405771725	4.13401278912287	2.84730343785964	2.2105214297534	11.5185272913391	0.303161315712964	4.29540881508028	-4.29290076557978	-2.01627127009288	-2.73817917367285	1.61993094918016	2.86398248045965	-0.864477931706838	1.35145887624463	3.50534365119089	1.85325124545175	1.37393091529773	2.73309838661164	-1.91377750197171	-2.81118261426664	74.5	0	2
48	4.60696631418353	1	6.36389575865534	5.03568802861177	4.70260944735436	1.30244734525022	1	2.7446507719573	6.14861329977942	1	7	1	3.52004670265496	2.78002333825551	2.05274423320292	6.3357147519056	4.33782337368757	5.23375744387629	2.27345844439596	5.21504699870426	2.48494450287095	3.84115451033134	3.4521789566519	7.75286591418809	2.36819011169122	-0.235465744085807	2.52897749734833	5.93624166469393	-0.638227115461516	9.79922515830525	2.40885801283022	8.84933767385196	8.99423390602206	4.93615983240336	-4.48138657230515	5.51865241304573	-0.994895794840457	2.93107182201008	9.08458290411329	9.72693622679118	5.19322860034461	5.93073605091677	-1.04406090547353	4.33861013804329	4.47918099781941	8.85339941888273	78.25	0	2
49	7	1	4.10284354508582	4.90633406881564	3.43739819125596	4.01740265861151	2.01048698217291	1	2.03208220468041	5.07082586022645	4.00473607099844	5.29083721051792	1.37952565464262	1.07860053290721	6.07428189684683	3.30982028140211	6.91892651097247	1.5183789329848	5.31918790908708	1.69047601790115	1.31468502216199	3.19162014443266	7	7.54534595861714	6.02465889172734	-0.780531653230428	-4.35378797927162	-2.20598606446723	-2.03931226804105	-4.50093960175365	-1.69582541658547	6.76465894612516	-0.749903069591871	-6.23314532834128	-4.09790685867494	1.50517270766353	0.174250042460847	0.826764394901174	3.38204529099399	4.98878576811257	8.48202787800342	6.28453578193197	1.54823360224217	5.07931969794845	0.16761473231551	-4.24607589643483	68	0	2
50	4.65737484657524	5.42767657164887	1.47682300011723	3.13851580363387	2.21439657523581	3.58335698682674	1	2.18705415496163	2.16473465608275	6.37339315362615	5.89797556854701	6.51405035591235	1.13423293576096	1.66931148485223	3.71510721345997	1.46882844833433	7	7	4.02685377204968	5.67947347188592	6.24238188295664	5.1618645327316	7	6.65213751867361	6.3634281587168	5.80224013456226	2.70179530519386	8.04826966043511	-1.62722291114494	7.5676633812345	8.57134647759271	8.86718408716886	6.67009535782055	1.05091842868645	-1.54539943417177	4.6829273892273	5.0650356395084	5.86769373829887	2.23655262563446	6.04437191160576	8.35747091703736	0.850600822948385	0.661112958486835	5.26411530101253	-0.978068727884917	-6.53454195594834	99.75	0	2
51	2.51826355844777	1.4568000195019	3.16586910581416	7	6.01592137964381	2.2779858925534	3.34604989226991	1.79874283011393	2.04714108327841	6.69819854842187	6.62249808113389	4.21882382552966	4.8317767006393	1.2297592506848	5.38670223857151	6.63055242957368	7	5.56657063759765	1.23317060775725	4.19115764525198	5.25999886051285	1.54667124924943	1.25473243104567	9.13333951129536	4.36098958288501	1.94491412963252	2.16790462660538	1.5399342288979	-2.56042356970039	11.6775503063532	6.72120338419785	-4.28405090822835	5.42980966352383	-1.29700460406405	8.46455805459047	9.114555240362	0.340387416243887	8.26151624035099	9.92348687706227	4.96520914438284	7.15541694930329	2.14920977291892	6.41210767419638	7.05521405086601	1.12108916528934	3.12646724690672	88.5	0	2
52	2.42683017662715	3.552593950419	2.79873101835089	2.60260017996969	1.03605459698295	2.4209431500813	1.96851592971719	6.70943194317313	6.55119980944246	6.85561603080622	3.77592710581131	1	3.73582608733164	5.41850582267091	6.02773680794125	5.85560187822627	5.34793383453965	6.3499868474977	3.82974571818684	6.39106546767185	3.96645857824633	6.97316342882881	1.46270326083476	9.47804091282867	6.04149490620557	5.01143086227023	4.13687292086237	2.92319845521	1.87487530326196	9.96818721469764	5.98366423420502	5.65604637456649	2.97843189942012	-5.59676144364775	0.759983830172555	3.68876701817029	1.14844536368438	3.15254427012575	3.58274856439058	2.51508953073666	6.67491082883494	-0.619111443768477	-2.35252499477015	3.35303381858808	1.25548368523953	7.86074654937025	91.25	0	2
53	1	3.88004858702208	3.59980022737637	4.95818145845717	6.17986476262355	5.56695347730489	1.62597707175934	6.10886619759829	1.48513312446874	4.46343315989887	3.11688685274435	4.12112416777376	1.51760260545758	2.66086439721138	3.16080732118662	4.02449907502688	6.90521174410773	5.79036818769374	4.86540294999365	1.37878963449637	4.52585308275991	2.41709057356683	1	0.567099880444152	0.532852480233705	7.20319429129678	3.83135606758161	8.12755310060632	1.07897243343273	5.67197215997295	4.38101708165599	10.3160983911578	-1.57585476664953	0.0878164821369575	-6.28675521564031	-1.97860650813737	0.440056502225125	1.84752216666822	-0.534528951546445	0.454170039309756	1.47440442476674	3.70358835289251	2.52404409778637	5.82038151115876	0.852223553403517	-6.34514391153015	85	0	2
54	3.33373765269975	1.77570466200278	5.23126147488779	3.1908710941889	5.3216168824893	3.26085316811335	1.47224462850668	1	1.65009379964703	1.23461925570097	4.07218409091824	1.53330525417669	4.35442985807734	2.27571597797936	7	2.18946609933271	5.6222251710581	6.78486465026884	7	4.25512412019053	6.06674261528455	6.05181141277497	2.12807773689942	7.57452608920143	2.02287526650406	0.181842540097087	2.25734747554086	7.90824457864804	-0.751801535457593	0.18157066935923	3.84462732058082	-2.75887303141613	8.0232161230176	4.45780003004983	2.77633726015031	3.84084910973939	1.53399666731544	0.328824233741542	3.16693160547531	10.1763961435477	6.80363478986252	0.338359842046683	3.46707187594103	0.228312412933799	-0.097837629555146	-0.789612631648465	89.75	0	2
55	2.57887053693483	4.25399528372916	1	2.41081075628617	5.23188925037501	1	1.91887040149685	6.31917622234955	2.3117383553515	6.06191721542958	1.56577134590257	1.23740364007999	6.55805856709668	1.68937810917595	5.0348751705738	6.14711741229006	3.43665339154617	2.07220938779562	5.92185826271599	2.53253559367823	2.44080173173926	3.51706895719334	1	5.52990963515602	6.24212611808991	1.16646103071341	0.127043187952172	4.67954392354575	-5.89978682299394	7.20686271296867	13.6292347005914	5.67074897317984	4.10151886860582	-1.59670030916766	-2.23594926921695	3.75762694495461	-0.157630816351548	3.2989642669636	4.11515558664496	4.33349510129159	2.80619050939912	2.46359695025825	1.17450202929754	2.15271015908968	2.76316093255169	0.427185658791211	92.5	0	2
56	3.39372559760418	4.56787972222997	3.09221630491337	3.39143670771839	2.76322354952515	6.72094998126517	5.63373208319355	5.25892618599048	1.86189389157259	6.6301096654634	5.61920345555342	6.53235991485276	2.88079410487142	1	7	1.96370764482226	6.3898131679085	7	5.60991800915162	2.3225348980469	6.51241087324673	6.93188379347593	4.09110396201696	5.2597526328083	1.85374750890514	3.89248593253871	0.583403679730123	7.20237244603371	-1.08634555062843	6.0895470498648	3.45953340444846	0.440611881855669	4.68783897280409	-2.16719695003355	-2.64728715437541	-4.41692931742639	2.68455054773004	1.0287634530667	8.23700349418128	10.2120944461081	2.52133823145253	1.39957570175594	0.45925259211855	-0.131728356759782	8.23827220840852	2.44981332640048	79.25	0	2
57	3.22440647782148	3.17199586757512	5.94106771040951	3.99996927186324	6.45461193711221	2.9169738614008	2.28964053590546	6.41882071835884	1	5.95842002556353	3.65079843785168	4.81805685293088	3.43862329437909	1.9840312006842	4.16093905226587	5.88403877079999	3.91562377634257	5.82866310160948	4.16176421464369	6.29711383358559	4.15782994307243	5.48767060536027	6.60510528798293	8.09009800460449	3.71163195177149	0.330119472513126	-1.89711828090973	0.92646589595023	-5.81057470084408	1.21809127675026	1.32209484027348	-0.162083026258926	3.60061689251202	1.20479166980736	0.938702905043776	3.3013829501744	3.80317198506968	5.01928440492164	11.9327913602939	5.64702019632079	1.80584241353239	0.670065367643967	-2.01053423264649	2.25060222541894	1.75669703776336	2.6310418396916	98	0	2
58	1.73979742137923	2.79109766367425	2.13782752710919	1.25943430721148	5.70308494299458	2.24701971634288	2.18933194635109	1.8198628297904	1.68348951620483	5.11740047633582	2.3810800616736	2.8706180901266	5.21826096877375	4.35993594957302	5.49450083349151	1.83052010989188	5.42505341504847	6.3559596700634	4.54024188814537	1.50042505533132	2.99764016731803	7	1	9.06843685038068	7.38855403306172	3.19386957059165	3.29646948518572	6.12426088558041	1.7388326826419	5.73243354233209	5.15211664297268	-1.06109323066737	0.977320324462214	0.951429751587717	0.176698343226957	2.62396462362616	0.816549280187912	3.99897782266786	11.8371226474029	0.922256003907575	7.62751781282087	-2.93842364348834	1.37752547453116	14.8890796390291	2.06696076925927	-4.89374699648686	74.75	0	2
59	3.42706398517598	2.49345562741204	4.30259165500193	4.33572574970018	1.4632069819136	6.34889079375497	4.26767676246137	6.60462012697868	2.08056184544253	5.65708728127333	4.12123112563477	7	5.07858900509492	6.38728026256903	1.79753300424357	1.90336174475671	4.78376005353721	5.85434646787455	2.01142148604466	1.34495986564577	2.56135330629285	7	1.93699732165625	9.78433620001183	4.04413721562601	4.34285284677363	1.86165201637665	4.1349669163096	-0.651005693878153	8.70461491217153	4.30903718671381	10.182426099068	-1.73788618156486	-4.47380543229362	-2.36440702287255	3.53445897670612	5.5177143156972	0.341751103132597	2.93917075479858	7.16679786303965	1.74999393354098	0.788133573024966	-0.752318867173582	-1.18096803912581	2.92577272862943	4.63334932722801	107.5	0	2
60	2.28366322320739	3.54008317677869	3.96427614401259	1.14111155462026	6.77951290418167	5.38879287014481	3.16725323589196	7	3.3123147405217	6.37372900134602	3.95319243613837	3.85087419052623	3.8672342132543	5.50979988104638	6.53174354793638	6.9122341666975	1.05214881328668	1	1.47864840731744	5.25464500155933	5.24520100643975	5.46379934898494	1.16711968806227	9.5803075838466	4.58989720312385	0.00899249571544077	-3.42925147495286	2.51754066137815	-0.88651081202106	9.17307686188916	-0.66865715894305	-4.3042230185113	5.17005914286695	-1.12286634769459	0.170111085708975	-1.21573302871059	8.06805270148899	1.07035772843427	13.7771171229247	0.133398196311719	9.53177501100664	0.540796706980886	7.38654164990064	0.736144941320614	8.9767180797516	0.208616231840986	77.25	0	2
61	2.45459543161118	2.53243472898716	1.61900061418617	5.25293676914893	6.49301414895222	4.5288004501468	4.88763368826268	7	7	6.56842290916749	2.6727710412826	4.15377689956444	1.06478486613135	2.68150152392909	6.3125745741902	3.67892903935908	5.41932067909708	4.87254564317146	4.40373507800364	1.26375479003673	6.5745998566032	3.84458387708583	1.61797687710627	6.19186195804091	-0.219970181389086	6.61158655963206	-1.40252970360123	13.1830952048696	-0.872793046775635	4.05762636737173	9.64780745962871	6.54186171625503	2.23655651565102	-1.42951212124185	-5.4088866665959	4.91021685125669	3.20170759462424	2.37787930713547	2.09379403468574	3.62576923596449	-0.329805246129218	3.78274007619454	-3.49105518236568	3.54229521455366	5.70808871251582	-6.62597868411144	78	0	2
62	7	5.86445896199977	1	3.36046907899115	1	6.12051236368305	3.7936656690878	3.29309081448463	2.22631324884809	3.19334064169879	6.94203560768054	1.93070651928387	2.72809701031952	5.76234892211534	5.18393697483257	7	5.80649468378772	4.86443691155998	1.13963830398382	2.9043037517828	5.7194622384639	6.59605092765664	4.10856611106182	7.77940925277078	2.74578425939565	5.08215025592789	3.66361352688188	7.74304060827781	-0.0971719428528881	6.08777194196768	10.223843764759	0.997697936504246	3.61778142994702	-2.51710318745309	-3.65198116419243	0.481289152590618	1.85617434130846	0.106319470260969	6.98945944834033	12.3757911769432	2.50803096186205	1.60747387626754	-1.96471405578137	3.64002495820872	-1.09321859374139	2.6946338847896	80.75	0	2
63	2.28187700907042	2.68324627966966	5.89313049584432	2.1603666758572	1.13230051641886	5.74883122261902	6.8130584088886	4.51844335024008	1.75392692698919	3.51256169167387	2.22787107125126	5.73763103677681	2.6422787340146	2.69433317790423	4.40165746907498	4.79373447793466	3.78319349173022	5.79680062206063	4.9325344944379	2.47758421897885	5.45387513973784	5.03884838566264	2.4919218864112	3.28397954294766	-1.67503755474764	1.62484515842668	7.9165518529164	0.35035611069028	-1.06842626212061	12.5730069372525	2.32650004654311	1.05306476765531	2.95390078878332	5.35668562188305	7.40130249618889	5.01076268164572	9.72629278141115	4.82926647624928	5.47957026408511	12.8013596731723	3.374863823074	5.07017686239006	4.95004837588455	3.26266532710202	3.87565809407425	-2.28357165035448	85.5	0	2
64	4.8379293088634	1.07400129356093	6.87474155039112	2.37555449504604	6.87165417664349	3.46342476631427	2.25271555292503	1.54644736684804	6.59580969643957	4.81584990680096	7	6.95577324232694	2.23267700399101	2.44638508142089	5.6954449081059	1.88043317848111	5.72656226383717	3.61663628582681	3.52548582157081	3.89987756675301	3.78356911274495	4.31931051311158	6.25825461582193	4.26949367210501	5.87388086580415	8.58139008845466	8.25897283242153	1.60044311423509	-0.474126169631858	1.12166946006302	2.73720677630603	8.92622032938272	0.398807596470205	-2.21061504944692	-2.44189302921966	0.617591402234444	-0.49044184134502	10.6965877800472	9.75220302510617	10.216767687868	3.76044544949577	0.95957999152861	5.25734314287295	5.19470697739408	-4.81685814974804	-3.12061517553764	83.25	0	2
65	2.86471303351253	1.96320040635742	3.22667794151997	7	7	1.78121053747447	1	5.27714525098641	5.78491380700459	1.96439955771019	3.8325304678233	1	1.2566407218748	1.03505017435756	1.55228274022752	4.96419751940242	5.23410717137964	5.53925819676622	3.0501072041243	5.45063617669059	2.69488159061223	3.92127683888066	6.65946460275301	5.80065576122956	-1.9417770730962	5.89740509225358	-0.80164580469962	12.8902247911955	-7.99613769641272	10.2425614225019	5.57859907245946	10.0802280792723	11.0741902959347	-3.55033842885932	-5.23062457787764	-0.367199322619226	2.91860562306224	-2.61700018794411	11.6768591270868	1.51857748650918	4.85251037880134	5.90085141933749	0.809310831847092	3.72020282298087	5.23266788286598	1.8982813821469	89	0	2
66	3.00083814640497	6.43593058426812	2.81883971177719	5.96819451783629	5.14084413407366	5.75058913349168	3.34214754732756	6.34263421726477	4.13376501082754	2.92260026893731	4.76939988798357	1	6.09926988881792	1	3.64149498885561	4.99577357734719	5.95872331558973	5.33472740086094	6.21849639752852	6.62203103489037	6.05678013550657	6.01880912219271	4.8309102630374	5.03217112275963	1.27386743893382	7.72197740197533	2.22327183570473	8.32739386235767	10.5930683226996	6.72329318033135	2.36781828980496	-1.38925147432845	3.64542755093779	0.390864222423562	-5.21127298818345	7.6440742279196	1.6511764169009	5.77962566225015	8.71572187325143	7.71625929263213	11.2261197183709	5.21764620495669	-1.67531988896412	6.15873345405418	6.8882447651	0.112531640323112	76.75	0	2
67	1.25790886122367	2.89511625982809	4.61707026979971	6.18944973333326	6.31443461791682	1	3.97669467615331	3.46241057816646	1	5.32868623915385	3.50895133006713	3.31281418411798	1.93525836361086	2.72772851574526	1.36227205506916	6.68983936390688	5.71564380360323	7	5.86977029974216	1	5.5968179780558	2.31593428690252	2.54270105684723	1.67818870660786	-0.574384811370735	8.65037907765957	2.14378239974197	7.39424257623131	0.790584778855052	10.1229415480655	2.20177174836062	-5.14689779954076	8.39342877774441	1.66472345456891	3.0306307615712	-0.433033456027518	-0.598957996957987	1.32320695272085	-0.189016756228777	-0.231003780359578	2.20529710783008	3.13984488729921	-1.71626607473976	0.814171365995882	1.54171021282449	-0.222099478063442	77.5	0	2
68	6.71947174560025	3.4969253336048	2.96838780438905	5.07146276693038	2.42363743387517	2.11869799721283	1.92177082263307	7	5.22784529664864	1.99446598296245	1.14935929599321	6.33582321168858	1.19031126341798	2.83489804907381	7	1.25812079408821	3.1726070368841	7	1.2381934602612	7	2.74473718574814	7	2.84258267253045	7.10720197606302	1.6686343043673	0.196400136730449	2.59854430233459	7.66984984918747	1.25379234968044	-6.63824615675946	2.41086178716287	9.95268212385413	7.9799911737459	-5.46346233458398	3.22108161009701	6.05639549116556	3.20689625350082	9.32789727518476	0.19600149498979	4.67542383025684	11.6890209234629	-0.424492221592769	8.8286425456867	5.27738505409504	3.88077266466061	3.46506012514978	70.25	0	2
69	1.94772789349066	1.35238942023229	1.54991574219325	1	1.20072462627354	4.24244172780911	6.25785001177952	2.83275630887094	5.14527849421821	6.88389479661828	4.16220772316113	4.02511990951241	5.193856215418	1	3.36411102957261	4.51209566913759	4.87194205609789	4.90148234092144	1.34391964990205	7	6.87267812587573	4.00293391418751	2.63386065986909	5.91118326526081	6.23170383055886	-0.154521877102219	4.80064494893257	3.52402001668049	3.29616196008268	2.20091538318398	9.11680886689999	6.62568115971597	-4.14628702970772	-4.5695444958007	0.840183783439779	1.70236216960816	4.30692630953457	3.53368895689089	12.0501994311517	1.45651775722748	4.31426065495544	2.26871929541822	2.51358797951496	2.33474145136033	-1.89599660809189	-4.4736490519051	74	0	2
70	4.00155382724799	1.17498919777944	6.55482382655368	6.07005706165618	5.4156277666977	5.23321095288813	1	6.72823985804853	3.213245768798	1.63462289967419	5.79530139581639	3.72713992904555	2.93022850778133	4.49540001508767	7	3.95564008302798	6.82598718467679	3.94068502665482	1.80860592114428	2.6074437986373	2.71666986854316	4.3000709618385	2.67717598606233	6.06522602407993	-1.13717954762404	3.75934094897949	0.896890827428678	11.9524245609669	-1.38612958275542	8.22667548489038	7.44274073576454	7.26076506805852	2.87070367816212	-2.48685524807673	-2.08864556732643	-0.586103376129251	6.87085242027435	6.47105116874414	12.6553345597242	4.20119321305389	2.05452594463535	-0.432869841448424	1.03921460866621	2.49470394286426	5.40822700569147	2.6535567132623	71.75	0	2
71	6.17070204975587	5.86797809858045	1	5.64669160314849	1	2.75524333839135	1	6.43917718317477	1.63058051045728	2.68022225543369	1.32066690164792	4.10642959521382	6.50303720126545	1.73858452310308	4.92422225920669	4.79975343701456	4.79044940228927	6.11357151443916	1.90141768094047	4.10611540130539	6.01126022874344	2.77362491209464	1.91656975868929	7.38905215721896	2.71273569357564	5.56834084223214	2.99790034879383	9.09539314486603	-0.316277512176575	4.39523717352644	3.57283441759945	2.07718371739368	1.67126251559863	-0.680062943475068	-4.44385758973568	1.43929504198047	10.3730767717712	4.8603326846131	10.4565005960393	-0.0262517574283395	10.8171154040693	5.50498465509206	3.64229255371831	0.518798383468911	-1.09065665635865	1.41842353596923	77.5	0	2
72	1.63012586828127	3.46246974884144	3.05048308202404	4.96760937005114	5.39345124024671	3.00612564631773	3.90588650794285	4.27952868811731	1	3.37992962096413	1	1.6667356709044	1.73246852414939	3.47187196522646	4.4078018270925	6.70198737333778	1.4204873061171	7	1.96189067615956	6.14533227499024	4.6336621744095	3.95932762498678	6.47613731941936	5.46344525099415	0.0577026424382834	6.68881327693672	-0.952097525030345	16.033230452526	-0.164057152061958	-3.36353795737086	3.65969586596691	9.59165783741519	4.88203624662179	-3.70069155289162	2.14144939138198	-1.66611098398361	3.64585083959582	4.48245647027767	7.6600640534812	4.00784241561748	10.7101675827024	0.379446707581314	-2.09995481143699	2.04757482912693	0.312934221833235	7.10565401330245	78.25	0	2
73	4.59656859933358	1.54650310711538	4.7219099894273	4.58524296634841	6.05919409965899	4.1287500335894	7	1	1	5.35723689381001	1	1.97064105524977	3.43489967722151	1	4.44264748499401	1.38044158517511	5.39869597461419	4.99940248891155	1	1.47372142784637	2.62933260356072	6.86500834609042	1.28506957101104	9.42851891499376	3.77741294843135	-1.05587630878011	0.728655413813558	9.12088064128291	8.70876908657396	2.77171097179631	5.89623472879021	10.8860370542952	10.9551886021769	-7.47241962609317	2.3275377683699	1.13144766679714	4.20954367873379	4.67335579683943	5.70486663904587	14.0086485635988	7.13035227308677	2.02464612587349	5.2277929647819	6.73711867155939	3.01344400050705	-2.60101715733177	82	0	2
74	2.72259146457485	1.94672188144995	4.00592902861019	5.11458310608118	5.04661566991628	4.52540853783875	2.06337731668181	5.90746625561121	1.9937093136678	6.04664718436181	2.525729445662	1.33311823892855	2.75807303760418	3.32034480993868	3.81356754965597	7	1.53754760680886	6.97350175628531	1.31391078427483	2.63765584556293	7	6.79038919194937	1	5.26152308719819	0.292694570646757	6.73468096504605	-1.38985679124648	14.4971504095701	-1.05530532141662	6.10894896691965	6.3140890457589	4.29393277111796	3.32940354001104	-3.07832794364921	-0.516814977168295	-1.44316026232675	7.42350867269254	8.08603041039315	11.6697336286623	3.71253833689566	11.4979468766016	7.48081886940487	4.10610044438541	3.34031212603924	1.96335349477803	0.587495877600734	99.75	0	2
75	3.34080218262235	3.74062827128173	1.68128108289034	3.53437442141806	3.13784579923269	3.06350249985416	1	3.89825285714343	6.93621660750013	5.42622179067211	6.30262029695779	5.41503127204605	2.70788906484558	1.27178117281776	6.515622574218	1	4.95837979348238	4.57125301405993	5.65009846771924	2.21549007269951	7	5.94113576062688	4.15490877000572	4.23778389257196	2.58386922917271	4.16157004527384	0.656976095479413	7.21752923945885	11.4188443255455	4.57877533088114	1.07698353189335	4.82655750738739	5.34214155862163	-1.714262308493	-1.16194530777598	5.11547051354037	1.97128374164904	5.97572332079217	10.4519819588281	9.83335898743841	4.9144808867953	0.718614248196566	5.8446651728106	8.91160928570252	8.02954484927281	2.26030149511968	67.5	0	2
76	4.22879414650774	3.32511904631888	6.49787996153537	5.70700424678002	7	3.48294276559649	3.04958033790935	7	6.53756077076856	5.4157965174392	6.61114409683546	2.01219417847978	1.3573118102955	2.40622904896851	7	2.75168351611269	6.53994495901948	6.72761972182006	3.46574701387771	3.20263622895501	6.27251379878659	3.42305870892831	2.4796267018455	6.08018983051937	-4.23524609063095	4.83854713904397	3.10835690188793	12.3670803031547	10.7218660864843	9.53816251964002	9.77517713486513	8.51581989127751	9.54815637607293	-1.01934586700373	-6.50354939483672	-1.04331987144826	5.1865101558063	4.02545253539908	12.3396973860141	-1.37630301270883	3.84538918459377	-1.68060374225689	-0.341126883262807	-0.0380099701915403	2.00295364353864	-5.30100269817329	73.25	0	2
77	2.86992071910109	1	6.00805531094071	4.497436565424	5.59118753587848	2.76934118205463	1.49327784328775	2.44281665666804	3.85191207259868	6.58422205537023	5.75766446408529	2.48339448096879	2.61835407913795	1	6.82555817817405	2.15025185001626	5.56488703962755	6.46976841712082	6.10795394968159	3.76673934611317	6.6664298889548	6.24938106930914	7	7.18562822535367	2.1206231009492	-0.208398533175533	1.89669662225618	7.28147664732561	-1.54388715197271	9.44414830652311	6.83607163780162	-2.70680039530335	3.32537788737899	4.88425751275634	2.40387271748685	4.5699775798719	1.11279316939795	7.93103385017693	1.17422796805281	10.0602377409697	0.362459762848347	1.85219975915212	2.61903598030936	1.86644055192374	-0.914061914686101	-2.19164967342362	73	0	2
78	6.65514795393748	1	4.8772064311515	2.93345367448311	2.05920552198365	5.74880514236453	4.09112234557844	1.30531538122368	1	3.81512813778299	3.86428288141877	4.74694473659817	3.06734932710395	2.48523926838234	6.37242739266584	3.8083309955465	6.3623575175159	4.92875580500821	6.31394604203153	1	2.32948254527274	1.8468165762606	2.32018671023236	6.79610048778511	4.82439110123482	-2.32050641145254	-5.16268987888408	-1.31872302696529	-2.84818394250409	-5.82529438722349	10.8731643799782	8.52331262628352	3.31141112220792	1.71603314457217	-3.43684318829258	-3.33916435372922	4.34623866171624	6.42225496110164	0.752598783313637	5.62593302050327	7.97116795548078	6.52698793496649	6.90658528418661	3.86517107475908	0.109087104838836	-6.40843220739841	73.75	0	2
79	2.36404951630807	1	1.45477966219426	7	3.8884625104067	1.06035055144342	5.26233035084794	1.22581646206719	5.89949579111011	2.37616027085499	1.85525503211741	6.47482153713148	3.79099203656004	4.77336117455718	4.82221589854954	1.59131353371741	5.44178319877299	4.59968413449796	1	3.65545041030719	4.27594380148	5.14987463708979	2.16576054766669	10.2181551106938	5.37369512236776	2.54327443494689	0.432973097433894	2.77749295487181	0.527235227697182	7.79453683920386	7.07586377475377	-2.85532500780624	3.91837154193538	3.26177065891638	1.89746462441767	3.98462576080855	7.58113567142812	2.70159102265362	9.92203551024126	2.94045717644881	0.252643657278326	-0.349214210775479	-2.96043579420812	11.8289756910148	0.869790821594057	5.58003861865677	73.5	0	2
80	1.91624513075878	1.75654007564222	2.97865174912578	4.37042366849959	5.34986005735724	2.61838119213148	2.44824170724648	5.43917582664472	2.56810816286778	1.19857720822371	1.94507887183337	1.58690713779098	1.02085905413193	5.16600861927738	6.1016449205455	1.7799236917427	3.67890001010543	6.72345873645198	3.18979957177709	4.972057747323	3.75356001706824	3.29084299477944	3.71255332056142	5.91214942768018	1.39325663671103	6.79369525999074	-0.372468836091874	14.9561881176106	3.33373686541835	5.85098551405995	7.02985016099165	3.71207792225726	2.74243707357459	-6.31306985430216	1.02603867080458	1.08634686926756	3.74181531979967	1.57649258233533	3.8440489672942	1.06840892470252	9.96196893597993	1.95634965502148	-3.20274775371091	3.4831417112103	1.09287893627581	-6.95142483882841	66.25	0	2
81	2.67995130816878	2.43057326244359	5.73893396256539	1.38589411715695	1.33701328415835	2.85053361586639	6.60637077203017	1.30813394312805	2.15720326411061	4.35127897220744	2.74945632072226	6.09102149360805	1.33146286036172	2.7917935098878	4.47079500820751	6.03381148298697	3.16261872127399	4.99940410948717	4.84334733149504	5.86757070459506	4.54099696445516	5.92777013728987	6.75310812825231	2.29837335241908	-1.16924804515388	1.90697492927565	8.7756657966978	-0.102345949208045	1.2894915110548	9.46266652511297	9.4530121022456	-0.272494946544154	2.67657029173411	5.16128409529617	7.98181879094681	5.89694064613164	0.933201431509383	5.34725786219008	5.58391994339973	12.9148965000916	8.817336947743	1.70525432883409	5.53979090365274	14.2955086937539	0.217397482519314	-2.12817263882148	81	0	2
82	1.93094937799963	1.31876660295353	3.37447855223514	6.7445083450298	7	1.53830284418738	1.23526667693819	5.91596555913953	2.71609398666726	2.80376827309613	6.67341912507716	1	4.69261645620799	1.8228915669751	1.52815869689711	3.53906817624368	4.5456059964751	4.33500152192983	2.12228846667418	4.98785656096571	1.27445578239758	4.9373735507231	6.23413858835745	5.21741376995472	-1.44144310378313	5.66010241442348	-1.56928464204164	12.0463778582766	-7.97925120911005	-7.01912344043979	4.48293548551434	10.0180482178134	10.6000743819825	-3.1239890084372	-5.56108360455155	-2.55803460681994	3.05708105794352	-3.26820348236198	7.59358145443549	3.16652036121363	6.14710979507338	3.06556581116464	5.46410608821516	5.72698788024471	4.96889643953581	2.43334384037823	72.75	0	2
83	2.39913101985186	3.60181186752281	6.25819773911789	6.1234704066944	6.72826397584773	1.9411441625641	2.99746336644783	1.38568999743103	1.87757142250424	1.55663168302125	3.34848114328446	3.78471894060587	2.49017392999935	7	3.93888270312747	4.46758739264627	6.26915469072533	4.71338579714786	3.10097542693592	5.81890750710826	1.58954998027136	6.28382889577917	4.99296040082438	6.16687682634195	-1.97063881829179	5.79701666370108	2.23308745281517	12.8472027545135	-0.855438304845543	8.27151194457675	8.8696839967998	6.00233668199736	4.60059468660983	2.81941767540594	-2.43913697091324	2.61054021956363	2.30884768699884	1.01707337902201	-0.882530049551211	1.66596067066913	-0.962663230835983	0.137037010614529	-1.38620134500674	2.53826884020505	-1.04165245302933	-3.61310669220265	65.5	0	2
84	3.29661704796725	1.49722204976818	3.8512296287963	3.88785012920081	6.0498981750774	2.13555012359979	2.52602918425974	5.74992236850325	3.54169961425947	6.07335901248212	3.31632409809923	1.92597444179945	1.33713164044997	4.20809148627782	6.94953972836958	3.10847517529469	5.96451361103187	3.96869580459212	1.90575935457839	2.74723693677447	3.90305305252964	5.32601536566968	6.08877247251661	7.72121521642803	3.38984421416736	-1.68070372376594	2.1926487815404	8.88306632269052	9.48127741973446	5.89516549044936	10.8080458042241	-1.96545698406508	10.5079627724949	2.18099410126849	2.52099375302991	1.05351952499672	4.03566537334693	9.81192353697004	8.88184925382926	13.5560087189927	2.58469619215626	-3.65688877473163	4.67775218485983	0.703796203695293	5.72139375032209	-2.74829133105881	91.25	0	2
85	2.90335122064635	3.39907859783513	1.68430667226676	6.31514063653186	6.09383826357229	1.23930051166192	2.87018940003035	1	1.8300703609195	5.64014265828325	5.60777314931719	1.46271697578817	6.850770685537	1.37763486002776	1	4.08876357441423	6.69103805666136	6.91596681003545	4.60318896436184	3.21417966385038	1.73578695004286	5.63995391760034	5.92007624042376	8.53836716223432	5.09536567200948	0.0999074598031547	2.13254079115274	2.3737469839763	-1.18247345087466	8.47130172249876	1.81986850076137	-0.705710182386589	5.14765887620906	1.10902529514608	7.84287750514743	-2.60514235668111	0.585050861140869	-0.934145498285026	3.77348738270326	10.9667258200645	9.08526266560663	5.17062915781877	6.45930802577996	13.317150094641	0.726381000018781	6.60894487757937	79	0	2
86	1.91300923282177	2.73649798899928	5.27466403380287	6.86411584307736	5.5781820674774	5.60820341286502	4.76515185970093	3.26234450491362	2.52820625009328	3.0723798794343	3.83113291000934	3.27640801599355	2.22707124061898	2.22585401872084	5.4741563523358	2.02528698895917	5.16287258838021	6.3093873432294	1.59923849083424	1.67789642101349	5.42006286240847	4.53713959865627	3.55287482217597	1.56617833878166	-0.161281089320018	8.97236456702091	1.11196840480401	7.15768813376038	-4.13977196970222	4.56336059765245	6.49186519630374	5.63034362815015	5.22113737229435	2.93614158637181	-6.44559818502952	6.26528768353117	4.63794760789702	10.5574375541586	-0.224022685691879	3.24960002239315	0.560264683563906	0.142931308416177	3.72378325664816	5.01553957338578	3.0034331409334	-1.50919507458588	73.75	0	2
87	2.44723506783215	3.48460088081589	3.84068890205063	3.93822737341933	3.35124386244572	1.84595691157234	6.67357226303746	5.53621302137046	3.37084826982889	5.30502223834251	6.92508173358808	1.13679324588374	1.73271557714653	4.10305081404521	3.17368795630017	4.55367529138633	5.88772492544161	4.57770018264728	3.51406552487567	1	2.56205836803427	6.12156806526205	7	11.4727563706589	4.34209291672009	3.59157899197805	2.58893431809857	5.92203069030711	3.39596820402109	10.1689152994777	8.79102714401242	4.6477997919875	8.69048103348399	0.464959663330158	-3.21417813377423	-2.43120087725523	2.61324463964734	-1.11483426755155	3.3430612639305	2.53183644647691	5.08011748391951	4.45015221461061	-0.30469289106247	0.749847104587314	5.45218504909318	0.890498796083062	66.5	0	2
88	1.16012682203964	5.91000241434075	3.45379884235793	6.18449014076369	3.57159760998138	2.40627865811326	4.9637594503787	2.78697109796371	1.51238715817798	6.95052080395675	1.6718586546841	1.91670744703403	4.81222446239557	5.81866707746215	2.36901440114524	1.01434944878912	5.70579525743748	6.26839733397595	2.40218871227411	2.20695263210317	5.09415043061473	4.99584656281667	3.01098957765874	9.2485516037754	3.77000765328786	3.27527239543063	2.6665854580856	6.60973036200847	2.79787388835351	5.63860485278298	12.5794658766272	7.32076917445119	8.24008194411759	0.326198165717256	-1.2192362692105	2.18685874312069	7.18711560843299	4.14218682590983	2.78533826137805	4.36016982122381	5.17245153412685	0.819153407812298	4.75953260015406	3.6079994044856	2.95025230831418	0.239408755648974	72.25	0	2
89	3.84158299884171	3.64306966458445	3.99493303506269	1.29291090152127	7	3.25168137730139	2.86130281642419	1.98073736641903	1	6.93178676882216	6.8890576276254	6.35434709311245	2.00723617544883	6.12685130127778	2.37845724803875	1.32442076880367	6.19173308730434	6.80422354040971	2.00656115826933	5.96669658882705	2.93257536644211	1.02662853985108	2.0305281094777	9.7268918021277	4.22969833083416	1.91955897469883	-1.85399839974197	0.886979821527325	12.4698550138388	9.42597001948258	1.57910271695344	11.5531436997032	2.04566127346889	-0.0995854946876004	4.39700733750379	-3.26571674459801	1.30527951959891	5.8954997381542	1.86666719603099	1.9045871437972	3.0945703417912	1.67552196254486	5.97836353465364	1.04499814159303	8.84386424764407	6.39074995712729	79	0	2
90	6.42157576880515	4.77158305771975	1.65626365668881	4.76977637224524	1.63066937807873	1.49654245280443	6.70796673718623	2.64769027294265	4.79823300102559	3.92707900695862	3.32007166374196	1.45342696975617	3.50505048853831	1.3757609874757	5.80971787974648	1.07702620892718	4.45849883319594	6.27838340495014	4.00481170079084	3.64125847478761	4.23297230318826	4.70909257437489	6.3833349188512	7.90676961365782	1.74877390918796	5.05776988570783	2.27259917774591	8.78217377410006	-0.740080638379608	8.27608103501245	9.57959893545044	9.30069637668482	2.5648333443309	-3.40629820475815	0.759846818019511	1.50287050190553	0.1580356157363	2.79865417470645	12.4678084324289	2.96599012650354	2.82317113442146	1.05451532169844	-1.89744349099694	0.0258026168505132	3.6573502967025	1.36638967532098	86.75	0	2
91	3.7092321406506	3.92340409564435	6.4567969175242	4.16095873568733	1.88840100230179	7	1.98713859292949	2.69852417821345	1.60158581749091	4.91311722153011	5.59893273567852	2.52749736385504	2.18072019096034	2.95250367239748	4.98145872627221	2.73396791396532	4.15671092615469	6.31515930235856	3.95416670248535	1.70385053004094	1.49326219956596	5.39926135298427	1.00199390450957	-3.42295433267884	2.19656822675631	1.35180080503795	5.18577575558142	1.38603922440092	0.101569105093074	0.826012531987889	2.51537542839385	-0.223417584188102	3.28482084059727	1.44840641984521	-1.0807238752193	-4.69974339229888	2.39035295808331	3.34360742382718	8.55475042071276	1.97899252132422	9.65036477442883	-0.722430413345881	-0.507967916883549	0.0909451465222474	2.7013135729464	-7.07103026694165	79	1	2
92	5.90341684977943	4.05624932141028	6.5766277090785	3.75988636827387	4.84907363261308	3.4816671040992	1.44592650657224	5.59785323270591	1.06865597287787	5.55433639670958	2.69661259876347	4.78607873028674	1.63238501063096	2.21387589643209	7	5.38728566424637	5.978211292034	1.61511957830444	6.12650580590391	2.12706682767548	1.58289199999909	5.13264485134609	2.82644108660175	-4.96961039122638	-1.54474408135282	-2.11900306242518	3.3087184630329	7.73649570209365	1.11985011381787	-3.67645837560478	7.15079074612894	5.76743114364915	3.84860316673666	-6.35316652546638	-1.87621262931401	-3.31287362401846	0.654461074137042	1.76286798551647	3.17791188619995	4.67066117191497	7.8403934954489	5.43096645969039	0.558360911212585	6.19182092027476	-0.275675925801646	0.0367516682233578	89.75	1	2
93	7	2.66782698064672	5.66248080864895	4.75742340887474	6.13356332572379	2.75815072683667	1	4.35868318927798	3.94144396810535	2.81363410316825	2.05748908281762	1	6.10126623827324	6.07791143738877	5.46728785357392	2.63338239066094	2.09000000581445	5.16425575478952	4.98979325146423	2.07876722761229	2.69164232159229	2.93177842426167	4.06790544961601	3.47904391012226	1.89877806635471	-0.252000969511723	7.02986688481889	-0.274396233265729	2.78798956504804	2.74141975091358	6.1672613049599	5.71336414516329	3.64353598665361	-5.96917333355666	-4.02542265486834	-3.45528837945754	3.46836197460709	11.9122139446525	6.96274119533869	1.96181610616061	5.43011045915678	-0.95959773082184	-3.94555717597482	4.52226049955737	5.3106012590628	9.61538983156943	81.5	1	2
94	2.77171168193371	5.60836037884645	2.74136916616606	1.13755093680558	3.36471071866397	2.8468117336961	1.45701304775077	3.6403743893788	1	6.32943141745523	2.44391881465172	2.72744490852391	2.84349211380405	3.36856044229975	2.49991963573503	6.94336954500278	3.05057122019109	7	1.93583465610151	3.05510187883257	1.33949353656178	1.92505859750342	6.57905922311171	-0.418056752970784	-5.10790930069045	1.76393791557805	5.77020772239174	5.80327968946507	-2.95558224072902	-4.0216518446605	5.53639939201357	3.77031497442883	5.58438176804725	3.17883077972455	1.41267078474156	-1.37642387724634	2.17237204046278	0.539036061867269	3.72421416547313	6.50250017373936	8.71931523342855	-1.04340317328937	5.84065198899801	2.13615644162362	6.21051720695406	0.0544130776838154	96.25	1	2
95	4.99934994588211	4.33400299233371	3.21756376187219	4.28760139090773	4.46462546846822	3.43188641928438	3.27332409908224	1.81531031844102	5.98290397855241	5.25258671563189	3.90448709328271	2.78734965900071	5.76349044270885	2.95881791129398	7	3.85107364564761	6.31845945987749	5.92158628522506	3.90031307013535	4.13895213682246	5.45683737892931	2.37670881651252	3.41513085916162	3.79362118261522	0.588685670599314	-0.893564768268578	7.49097415800587	0.263335971104451	-3.6354233294012	6.36067402258891	6.01524855007821	5.39394013682933	5.1865787639139	2.93708548809532	-1.35406967351117	6.61144991095654	3.05561742123449	10.108585994042	0.167460961845882	4.49285191702039	2.9634897243525	-0.324017917548958	4.36581960733101	6.55260586534462	0.565087018699404	-5.71501357708496	84	1	2
96	5.14526989914128	7	5.15991707454471	2.19090702671777	6.43977123549453	5.81233957659334	4.06311927783039	2.45432103270467	2.10543997390573	7	6.89245544591501	4.79415040373759	4.65130278120295	5.63735377890764	3.52297955463272	1.72570042611043	2.28356572195614	1.00425692146508	1.74428998888201	2.73879113478664	3.5668960457834	3.05045409083533	3.44187824185487	4.64146508457541	-0.367597534317138	0.615038806430264	3.62751847168638	4.31604248756483	2.42603015441081	-5.07828017446335	12.7208394137907	6.79511442614814	9.36486302414459	-1.0610897109106	-1.41850571139982	1.82459988989777	1.77552445411179	4.74103999130895	-0.416486676071294	3.06890973136571	4.15319889881365	1.82413561243758	5.02375914968861	14.2485810622231	0.716181301698172	8.42179404274432	108.75	1	2
97	5.51860473051769	1.02966433969221	7	2.47748391747639	6.06151120248956	4.81996020233562	1.49115148056694	6.46389131257352	1.47074642705574	5.50953351152854	1	4.48689633460097	2.62251886377384	6.80963109469017	4.98959596515643	5.68738680089795	4.47107069564434	5.54751745323129	1.33819291217689	1	3.58615146491616	7	2.16893692780737	4.69649339054732	-0.380784054709397	1.20326035223819	7.41486854906529	2.23636516938558	-1.43826342727782	8.17833018767536	-0.498072517242127	-6.11146659617022	5.40738421019309	-1.36093606657903	5.45301064900618	1.15724008491627	0.345477594038454	4.5869863966201	7.92682854550888	5.00126158340426	5.2378882307383	2.72653753269909	5.51782864808404	6.10730611029364	5.14869412698031	-2.37313425057956	94.5	1	2
98	4.8142986861592	3.11819503910968	2.29454497987711	6.80345232794585	5.15217391491335	2.9399322586333	4.25454203345417	5.19573794105397	3.87905552762252	1.77961975437842	2.91723780218084	3.55459225713602	6.4213997941092	1.27598451925287	2.19671823817329	6.63765284129917	2.97953872945412	6.3633106502537	4.00209167351753	5.72527783740187	6.59816407635013	7	1	3.97060448209235	2.51144633341626	-1.3590347954464	4.18022351635698	2.00304517092956	12.1614894409334	10.8719723929243	1.78592989579163	8.45894486712457	-1.40129117225383	4.86253867735056	-2.77667740566062	4.22379686957448	4.30234948204262	1.49655939754263	9.13935077597026	7.85698802777682	1.1967142359098	4.5606282574511	-1.31234811156484	7.24033403888745	2.89878279002493	-0.118249035706076	91.25	1	2
99	5.20999311011811	7	5.56611496216886	4.06807477368995	5.96241942375666	4.67851462543933	1.96646275724243	1.27738863554235	4.28920194868533	4.88381092103533	1	1	1	1	4.28233943942739	4.64447494586483	5.31171174895564	4.73503818549148	1	5.60660235092745	5.5319892344591	5.41708401808862	3.66386586139108	6.16565768227451	-0.569425788817937	0.108502284837802	3.9442171357086	5.24445720406935	3.98924834599067	6.39525378906612	1.68829323439412	6.00600373205424	3.80069217977618	-0.392666548783364	-3.14381939081205	-0.161260980586428	1.49741005145496	3.69652363456194	0.806833794082369	6.97315327355708	11.3147677691544	6.29011962607504	3.42176539649734	6.06247870097286	-0.0842930149061089	0.402433634221998	103	1	2
100	5.49361750143935	3.79636617301786	1.56851749068014	5.10153261702733	7	2.32184960967785	4.32431606239792	6.0094395728637	1.36785184630988	6.60241542215312	2.25103588142489	7	7	4.97373544647882	2.6854325333947	2.71993168426856	5.99579637937328	7	4.09788763224098	5.9845452528138	1	3.38344550020959	1.91219168930051	4.29892004122674	-1.11966109282056	-0.43136408189718	5.10137912989485	1.37698996857788	-1.61691486636297	7.97416092915443	8.91272495409132	7.8638505180605	4.01951844398524	-3.81658739424334	3.9188665370862	2.4097145182358	6.43452238697269	9.06135809083317	6.2891488012176	6.4477643078228	4.46515852930775	0.638075346809613	3.08686612901015	5.66872480986546	-0.877930442540964	6.69469542239152	85.75	1	2
101	3.48169547451013	5.30642095002766	6.36950166089428	4.18273953091655	6.65601939267658	4.49443136865304	3.37665674962079	3.7469805258247	2.50291038615411	6.67407031734413	4.53282889869924	3.25901535242421	1.58661356602992	2.73459958612999	6.05353265657761	6.25348298330945	6.11855058716713	7	1.60424255101033	1.9274746418424	2.40720323011368	2.0673173747724	1.60482883214164	4.45445858310228	1.91343780365894	3.27121411539007	5.3192713823224	3.55255242107632	-5.50670234418843	2.95482276311858	9.63218890076325	-0.734636239257966	4.12163879656617	2.08554395163266	6.25729172226323	-3.82626560419798	9.90096171190875	1.60844587165531	11.0910872054322	1.83781600025185	7.8614576797575	4.01115762253044	8.04833380411737	2.33347522845034	4.77118836208249	-6.23523722456865	86.5	1	2
102	4.88044021518584	6.92827061877717	4.98014864340015	5.23580242199824	6.15197234720409	2.25809061907386	1	6.11091847388761	6.30662036319125	2.85927676085999	1	5.49923670304036	6.63632940986117	2.53230617179338	1	6.55824875253289	6.7354869491099	6.66606878668009	5.54088589108044	1.94809132891364	4.47518662426108	3.9585473744123	2.0516043910017	4.33405162666175	3.92212001338433	0.793852327141798	7.66952719709078	4.56339697728902	2.54192523863916	-7.83461143169455	10.1161392105956	0.342990593355263	5.72829475773635	-3.19544799321931	-1.22523330046917	0.251267757764712	3.58640877090905	-2.09102589444864	12.1702096041506	0.835542972234959	-1.95745507451064	2.13962933200836	6.54509436330125	3.64255902560453	-0.967170693552432	3.64179367078116	88.25	1	2
103	5.75564909743968	1.8696797796493	5.1958965423045	3.26359215213829	6.39027939668216	1	2.58391612852292	1.88018325701404	3.22494046842694	5.742162618726	4.04302062837154	2.348964546953	3.10516290200346	3.41199294566572	1.33056535056002	3.80115672883393	6.62562483312018	5.41137770055946	1	2.33263088240196	4.47005307535181	6.8124188326018	2.12410568368488	-5.08270530639133	-6.83397784502726	-3.46893959176424	0.847326029555088	1.90399794993155	1.58289517759169	-4.09391313704193	10.0566044222931	1.27644694353849	1.79230075476984	4.32269964505839	-0.913430491184975	1.15344406775192	1.87788206711762	3.82623913338345	3.68056085691013	-0.397593034101118	10.2841179215496	0.313264132146365	0.903416216936856	3.97630150415407	3.97155694814558	-1.10369880643265	89	1	2
104	3.00031024214366	5.9777882465764	5.54036599723029	4.17068594076447	5.36758532925606	1.52474462183299	3.60905827759869	4.61388519993159	3.61698899551345	6.92808133125516	3.00441565436242	4.1111500818958	5.51038474131366	3.01121949530136	1.62028855411725	3.66340651346415	6.00658293180239	6.64809461900051	2.27178297685164	3.30556334358855	2.2122103660094	2.86894878593354	2.50547088367431	3.67662022548913	1.68234980629631	0.58089314836127	6.67154666949971	3.0463497126547	-1.7085187084498	5.99735552006007	8.91519833519708	7.98614720309974	3.32963171489642	2.92928096588819	-2.20772996952081	-1.2937487930165	4.12076960817205	5.34185062474631	10.4669450324205	2.80555767743936	10.2261782278805	2.92468638314893	-1.82021870096436	1.0500795039101	2.73231739096735	-0.789976584086742	74.75	1	2
105	2.79656892790702	5.14737836149733	4.85552464459901	4.26076665247328	4.47985096874201	5.90284263058684	1	6.38689055135514	3.74096016157569	4.69961211124418	1.17697815423431	2.79201299541662	2.73601302613874	3.95717496207056	3.55056838546148	1.49749366566809	3.15210761128969	6.32998563657516	3.40135238490022	2.68865168474077	3.39698593076409	6.62718488039879	2.25932445439784	5.60987940630668	2.46237802784901	0.757183181445762	4.60086307526185	4.62557309880293	-0.44857637035059	7.07682859572766	4.10147057438864	-5.85765845193088	2.4711734428185	-1.42530663216	5.04858769837015	-0.983757573294884	7.15084683504762	4.58390785047497	7.67620395062048	2.58570218083131	7.17212761094295	6.09071539492883	10.9707811944386	-0.391461792513872	1.23381868734989	-2.9583949629496	103.5	1	2
106	6.12546817858211	4.28153087008043	4.78422945640083	4.09540095311616	4.78073640885486	4.480455477862	2.83493299113433	1	5.04162733945392	6.56261482391394	1.16489940036963	1.19927122571736	1.73509255675779	4.21763680862709	6.64842235282417	1	5.83289119596838	4.92132556462024	1.88097605794938	2.03584522749761	4.12590397358555	6.39082300355973	1.99354488206891	3.74554110575835	2.24203781285787	-2.07011732011702	7.06642508001786	0.474092084260878	-7.11724240261216	2.28209696244041	6.86878197313206	11.3348721751001	6.05708121111463	2.28658773748763	2.54600465031401	1.65407768829288	8.36151471780174	4.96168190338298	7.3414532101582	13.4796175850919	2.41805250667087	-4.07555738492113	7.29453265139199	7.05719309312862	4.93276948541358	5.69053706098926	90.25	1	2
107	6.31613289402756	3.38404310094435	7	5.41677289892672	5.76073404683013	4.50002894842767	7	2.62048736727151	2.65340120037322	1	3.90136076642642	4.18355639092885	3.85981031968548	1.88174499894136	4.07555671308898	5.80561093309598	4.6584758622014	6.39514095320612	5.30788749494742	1.22155398913931	5.78252862130835	4.97642418090942	6.29947823589336	-5.78541011129921	-1.79986604556741	-3.05530432710513	3.23854134405833	7.3933294718122	-3.89240949092413	-6.54939117520811	4.52666380066145	5.68763971977529	2.66602304220201	-2.99034818430105	-3.85916086976314	-1.88068726898902	0.247556841698185	-0.903178102291883	3.97658013287827	-0.0346382831049927	3.56643709653051	0.682729127234182	1.7253718106431	2.37614773602382	-0.294157872536714	7.75958835915335	91	1	2
108	5.86046721208158	3.82606389825613	3.11212182416915	4.57416093387483	3.84303752320157	2.09580195044239	2.22138388141169	7	5.77000232105588	3.08875428815989	2.12945405317736	1.85956071023235	6.23215771592054	1.39912829445685	7	6.95166373677847	5.95169045551584	6.59105790206932	2.05325804855388	1	3.73027227882098	6.27017995904933	2.9658827040448	3.93259263296624	1.94788848067957	-0.989845405606706	7.88863368183442	-0.886334653021073	-6.73060042285077	5.06642961204289	2.19585401942493	11.3804750322277	7.52113763687752	3.72812309054782	2.5365860678007	5.54718378514438	2.75697564304077	9.9418726702093	-0.275100184700899	4.23356866567533	3.0321580400481	1.19285689583337	8.29690940040759	6.23534379026833	4.99105926319721	3.65530822150445	77.75	1	2
109	6.52360737592081	6.34281734510465	4.01018225276064	1.90132357154373	6.80352519666195	5.14298108532344	2.35236598063885	6.91003053010959	7	3.25184882750426	2.52918278389515	2.71946032087975	1	1.42218460031841	7	3.04461462093688	6.66157940928992	4.59989906068926	2.96164455433772	1	6.87864534921775	4.04863199243237	2.12000747193774	4.30356171567725	-0.0647880427042768	-0.409360815992586	2.31876651186509	3.83331865473539	-0.721673679854124	2.00806584431638	4.154096284867	6.96818623865895	7.66238062391269	-0.932065318284536	2.23586034628378	2.20914844331992	4.1184832066784	13.3729278803407	6.07227113231107	3.33584576781762	3.32029930355653	5.59805640588677	0.92406664171578	4.26536940902479	5.16464159945488	-3.64683766140737	107.5	1	2
110	1.03558594358913	4.42196858494316	3.89170183897469	1	2.10278447705912	5.22393809602243	3.34851272775178	2.88164953311956	5.62680497819223	1.85453944932565	1.52761199820244	2.30938225592006	6.58929348641643	4.82692368454655	3.95740817169115	5.72862739974608	4.79351083126397	3.99743241508278	2.79854745548357	6.82721974961831	6.03537307267112	5.97651289895961	1.4964172222053	-1.36472949464749	-3.6664662178574	3.93583709905727	7.51183409771572	6.04882728285537	2.09789716782404	5.33328769191834	-0.612504952842676	7.26713062933961	5.22107345137014	0.236181308362352	-6.37943927155329	6.21022789821964	5.43674124475616	6.4511702788449	-3.84171788287077	-0.688016408826421	7.64729924584288	-0.614157495529115	4.56651533854291	14.2824566379613	0.0873050713006217	-1.91951090387117	88.25	1	2
111	6.32417593767003	4.33733286319865	5.11273289707505	3.14005607323372	5.1978894374655	1.67008207850848	1	4.15615108475094	3.21128403331144	7	2.69069104287581	6.7492950236806	2.27800557360392	5.63102596992692	4.16558603284209	5.07855908649549	6.93034500384094	6.6430644693115	5.98005737049551	4.30302378935234	4.74222768697565	4.50024602515004	1.2783667118099	4.17083668451739	3.2343334371645	0.93446933911737	6.22250063824043	-1.52607266132524	0.0884554297849401	7.05690809675808	6.83294034206005	3.02743540761047	3.89238989485666	3.37841986011838	-0.951949909549766	1.66209948770386	3.22741085270521	1.63746473050199	4.46768820896489	7.11740787135003	5.1421580403453	4.95573551010528	4.57733417719751	2.7991968803917	1.00329636332816	-5.76804868022681	101	1	2
112	7	4.1900756522381	1.65783558273775	5.28105963264095	5.71332198122302	5.86077216136352	2.71207862719435	1	6.60880762449955	7	4.79119906256861	6.78094917561863	1.79423845946562	2.49610841541458	4.61933200166818	5.44936948027568	5.41375724094239	1.4842750533468	2.79372602283127	5.32286674126971	2.91776383117217	3.41793721473235	5.41611578291259	3.96536521331538	1.43771534136522	1.91095155217	6.35042720480406	3.41142063198249	-6.15978662846184	-5.65989591573556	7.53646520299189	3.87494267960523	5.47088000672772	-4.69092685114672	-3.39956420523998	6.51316823211599	1.86505313405641	7.52087516030995	5.38620436793891	0.981664444004136	6.02748203929211	2.18120250112139	1.21893260074624	7.06082656166333	0.630256501197665	-4.65694268175539	98.75	1	2
113	5.77454141643851	3.02134509397328	3.73343710409944	3.79288814482462	1.45422782849722	3.15868412696765	2.84791922967037	2.59755154163076	2.82536723193797	5.24889896763261	5.51896687042862	1.36623101766648	1.79772782428557	2.01750066134521	3.47489258827105	4.182330203161	4.57387866679699	1	1.05159730778622	1	6.10263555837272	5.92457342126504	4.10586257208076	-0.783334966745269	1.9579417585671	0.665609880488452	3.96581103153966	4.28847665064681	-1.45443836800156	7.21212081912031	3.0731584851384	8.54351668067271	5.63478292229082	1.21020648598638	-1.89158161456263	3.75980228375111	3.47899994161279	5.97480427607176	11.4149190730669	0.605275962402257	-3.95442155648029	0.812022822142625	-1.85344102052914	-1.10595540762183	-0.681796155693311	-5.9995132652782	78.5	1	2
114	2.70435461686301	6.56562896887162	1.74214612428881	4.71412622206851	3.97926792164305	3.56456088755616	3.17897269268923	5.11028705578001	1.75650575080464	1	3.50070353436813	4.19381724995605	1.19468409667394	4.58946286380721	4.08068099721166	6.02337451702099	1.82709388338109	7	1.43834224832158	2.20671142095919	1.71000469781289	3.10523729145213	2.53053364714391	1.26136902739323	-3.92124238775072	-2.6628150988038	4.33754876476382	6.56503713855706	-1.07693635629926	9.07856198221033	4.91982377264589	-4.2202951438682	2.13303624544055	1.32496153712007	-4.05506288120698	3.37279047912309	6.26611375034183	2.49453461977956	1.84514649272631	7.64236608546414	6.68590676090249	-1.58264581506472	8.5799734367901	2.82784110142248	-0.320062612933447	-1.03465499669924	82.25	1	2
115	4.20795487889383	4.67076014362292	4.64071488144119	3.5649050272585	1	3.08759006741938	2.25498926597445	6.81525186256124	3.38931275521528	3.40278262940404	6.15100833334467	6.56303279045679	1.48428200717861	3.4769521587389	1	7	6.53845595120328	1.50862096591685	2.16629741673648	4.55682880289285	6.57828436310795	6.96497880225844	3.57212250662378	-2.0001375250538	1.75300839633561	1.09412734166251	4.72980659003695	3.80137239538422	-0.697513567651754	7.95619953777565	4.24148494280044	-4.53326966075544	6.12693216097211	3.95481323582441	4.54675700188315	-2.03950267604034	0.504051911239634	3.50377472792824	9.80536590765212	6.75371116305906	2.76316955713416	8.80609065880281	-1.17514495428494	6.41611357169936	0.997469774901722	-7.04422827770717	82	1	2
116	6.05999857665454	1.122750221906	6.44729817151584	5.90955311394047	3.83596128321856	4.53647157927812	4.62115558687644	1.98221567794552	5.99935113425288	5.64477963415466	6.8916972816028	1.35807791022487	2.07562356995565	1	3.44461789828226	1.03705219396482	4.90801430015699	4.0183508915852	1.47711793832947	3.48989355654042	5.89325816809558	7	5.5760206481781	-1.40868260110206	-6.23937898243425	0.324256092400081	1.38617406052007	3.16641419490978	2.07081613178733	11.9114111254229	1.48227253743327	-0.1160877540308	7.3119016267105	-4.93284136599001	4.45609557917265	2.70992157594275	-0.352528241611319	2.97026063560455	8.94706836583422	8.28590648644228	4.69720261765724	0.706235118124461	1.8170495167907	2.28382856236516	-0.889772620974038	4.05029988085089	92.75	1	2
117	3.70729131744184	5.64529737283637	4.66375725202608	4.5341551603678	6.7335495270208	2.55393880036964	1	5.89186910884503	1	4.34679530692053	4.85878181734392	2.69875075966609	1	3.52505864346572	1	7	7	1.19270498134389	5.96581807524771	1	3.20031345217256	2.54321708431044	2.29466615825825	4.36037513110821	3.3657462726435	0.430377431582683	7.16358605810321	1.90258836616588	4.60280953549613	10.0008633063788	5.03820813363308	-5.40229693331064	2.69138193864752	2.60245642275892	3.86405324609002	5.87901481252605	-1.80897472213098	1.27386572958608	-0.315812557244207	1.2214189040982	-0.511124299554122	3.21955217194044	-0.82981706030978	7.67649699979511	6.84584337072612	1.03092440341339	94.5	1	2
118	6.67001260421317	4.01845524765165	4.87761852955204	4.510195077583	1	1.14644136560865	1	3.57681004156009	4.80085343193373	4.76167660405841	7	4.5835286250539	2.17148872523201	5.4358805780116	5.19136077049963	1.07165101358545	1.78438747717597	6.66450779556581	1.18376158372711	5.23554601395457	4.16079157198348	2.69044392893983	4.97093927554258	-1.33831823977513	2.10773829395526	1.32459302308577	3.97700847314914	3.79996125246007	0.0150040400839946	-0.498695016769136	10.1839178287925	-5.87636565427412	5.25761046370624	-1.07587369830934	-4.02893072131667	2.06419702346051	5.9018492071718	6.55418574508089	8.47056077743014	2.63108679808878	11.7927841128341	6.62549088880218	-0.518354210288897	5.51394267360948	5.45693714778047	-6.37387861151784	81.25	1	2
119	5.79620534915658	2.66624046895321	5.61892197944985	6.22138387585677	7	1	4.16857710462634	2.26839075951399	3.28127421083743	6.13395672087181	3.49908320782737	6.05368407383256	6.59245276397373	2.79658264408064	6.57514493154378	3.21161515275245	5.72361041571268	3.9242225224467	3.12379094040568	4.66225840977174	3.36565148715621	7	6.2729566421034	0.623864107970111	2.18109035681106	1.77575184260267	7.14310410396068	0.0663294297323043	-2.53314780944278	6.55422543363111	7.53117136558555	-1.3840181007183	4.16030279984556	-2.24779245352509	1.34721028717732	-0.705754052589963	1.3466960309592	6.32226240290574	3.55901395176918	0.577258655928677	4.63795905105054	0.40973694101594	2.16142200235859	2.97095022132023	5.80721320601715	-2.9007590312416	90	1	2
120	5.93021224625682	2.82882469306787	5.39074126549065	5.92325854196554	5.27326223017501	1	3.46073434301162	2.23691651869408	3.58882866015725	7	6.46391783534349	3.9665755579916	6.05755125623736	3.84837657748934	7	3.24333536100033	4.91743181149865	2.42166415418532	2.70407166728891	4.65970188486795	3.0118857093976	7	5.34663239463185	1.21015170262446	1.12531100400365	1.43143023984015	6.89767365808199	1.52546378406749	1.46885832156878	8.14676215500338	7.4579973573535	9.46246739619479	1.66065660964259	-1.98918241791263	1.33506962663737	-0.0413074779376567	2.6183176047953	6.19612297493235	2.11688328914694	11.5207225299252	2.99480678902229	7.45890140872305	2.57290957676904	3.29044189407326	6.1166472771461	-3.29310210720361	76.75	1	2
121	6.98362456389288	4.42383385499149	1.71871202564388	5.29209867536624	6.37160073217188	2.72708623749384	3.92121990079171	4.87372933869946	1.53009203752381	2.66236870137809	2.35497183842868	6.77242313164378	7	3.25976963671082	3.10350225416721	1	5.41303911980362	6.99845013750888	1.49472234511599	6.71553610935881	3.38207372820461	3.16027181732544	2.19067296933045	5.15290410223798	-1.04530065008951	-0.401492091967873	5.51332915136607	2.66608425547721	-0.645975797541317	7.76989538007469	8.25587241391025	-1.98869136351463	11.4517629891203	-4.31317168584992	0.543573862893472	2.21466413314115	6.53268293453003	0.862592876828113	6.01010908832482	5.95333258650539	5.34586754782437	4.0174308737265	2.77676835466783	4.65656252784077	-1.44529396638519	6.12076950461738	83.5	1	2
122	6.55125977725494	1.89366463906105	4.42986506834095	2.45620028310974	4.06824935370801	1.35403160333798	1.08687433030085	4.44843485578241	1.29671917406696	6.83877240403322	6.61513860463585	2.29050924228283	2.88362218909427	4.06768551148228	3.38140022841817	1.80388299919976	3.46565848173729	2.10059507518279	2.72671674580085	1	3.57743045662243	5.40341074289894	2.21506574750002	-3.60729305388577	-8.57842017866276	-4.4315411772553	1.59449993923062	2.76284033911076	0.210326405929488	-3.52297624885831	0.184442691324794	-1.15139715123911	2.3990427118132	4.84103829497432	-3.21212537238577	7.17351954246178	5.97859700256153	4.7567122835909	11.617951647934	3.18724473322483	2.70707447462143	7.98922024122824	4.02891094253812	-2.24059935628739	-1.7334212160254	-0.830813972171369	98.25	1	2
123	1.58952696500077	4.54983941246113	5.08048745953027	1.48664772219824	4.99267052448788	2.61342124480845	3.21540665971005	4.51434473314653	6.58281269807745	7	7	3.45738931788094	2.26595373812863	4.60759603649053	7	2.9323708032585	4.75577598966025	6.28750001644141	3.00052413665131	2.40037723165596	7	1.90473450549981	4.79643540254566	-0.868405605781459	-7.41290315069394	0.755192502180324	5.71081773931536	6.0298955710536	10.6297072524353	13.0505373971786	7.90498781799722	-1.12024766404131	5.12476195551927	2.19651524493284	-3.60852037773626	-0.0780346188715418	0.608244601876607	3.83749038867116	12.0816854879343	0.0521612227236525	1.75988305271605	2.0552540615139	4.72564658110383	3.08567567938563	8.78842888854449	1.08676914238004	91	1	2
124	7	4.23674932681116	4.13394514891268	6.30211039381834	6.44399003970755	5.57667571490637	1.27825996210203	5.75105024061387	1.0731582094059	3.89510991409502	1.75059104346409	4.30477366347189	1.37451824450433	3.41790862425627	6.23374388125835	2.92773052440311	4.85432143848599	6.38373712815694	6.11466992172384	2.47980169581708	3.15393371854182	2.86285127238642	4.70043879925588	2.08254532333872	3.23832841177154	-0.725818620247017	6.76391332965487	2.71619635734299	10.702113868308	10.9076976984523	4.7469815273915	-0.721279052990603	1.0267060366245	1.74285369123414	-3.37892159285741	1.84496364026698	7.93831969870026	6.66576743112331	4.28730645883325	-1.33041361271123	5.59498084454244	-0.618007385967332	1.89757524924809	-0.184722326179515	3.21286573973353	-8.28371962594556	84.75	1	2
125	5.08277214231311	7	4.51292824893118	2.13456146526279	6.13909027366072	3.51168001294128	3.3039776899747	6.56583143079713	7	5.76779689507729	2.62255093973438	5.02417594654188	1.26435409768742	1.45296550461433	6.72281544859407	2.5064995180222	6.8241538865456	4.29514687396366	6.35057356473305	1.62282525074031	6.23368618968861	4.51787085032631	2.6412201061953	4.57366973646713	-1.08738854098955	-0.659356152051571	2.51796104747677	2.99946102671416	0.0363921388961556	4.00632077783839	4.50189338191244	7.77493747058031	2.31603808055025	-0.904028145236197	-4.81027677913607	1.89131696050538	3.70251455228478	3.13210946972557	6.01336246084188	4.39761210091394	0.102495358968976	5.2504228571915	-0.291910715635885	5.86290626261315	6.36228692154843	-3.09728438607424	99.5	1	2
126	6.27772494987129	1.94900217728188	3.69777357133921	3.29240361873743	5.30998356756538	3.93968368754748	1	2.06154748286955	3.20865965470583	6.53691435091221	6.84551570203681	4.73024351371356	2.73032019319878	3.91315893171283	1.27753579031474	4.89157821795049	4.43470766701977	7	1.23977991840158	3.54981436562925	5.74104363569668	4.34827984751032	6.15983178905351	-5.04687162513226	-7.20390044223307	-4.82240000962076	1.02386036939556	3.6910408924754	-1.24584608667189	2.08455681770902	0.176096471190978	-0.338129086868888	0.335949172988118	5.56747675984084	-2.43331756054605	5.47298778316734	4.61637245882416	-0.143226994372286	10.0246413148186	1.84728378531637	6.13160445958785	2.44198197753596	-0.377868747827743	-1.42349703639558	3.02002706404528	-6.20014883805969	75.25	1	2
127	6.14180280142102	4.13479041747769	4.49019195521692	4.94691502069393	1	1	1.49382809245431	5.75822001915146	4.19071023989515	6.04927073779655	6.15202936596044	5.30015628226795	1.61154851084698	4.73250537596789	3.84092991373779	1	2.69194940639863	5.32327315903057	4.48482218951443	4.02979669265296	5.79089905440452	1.32790089207202	4.22201836362464	-1.83967831547429	2.06063710483739	-0.272135891575928	3.96569970021999	4.24032456515615	-5.17649238410794	-0.183811299380169	3.08462175956017	-0.622521483164025	5.87751992541407	4.54406278269009	-4.86637062490516	1.51534706560512	0.483436989651898	1.30005452442839	8.98017641866985	2.00514675413104	10.1475143130193	5.49238614284042	-2.67344383614192	11.0703521921182	0.22949630627801	-1.96842357895197	87	1	2
128	6.97648150476789	1	6.64248654043355	1.76251487052758	5.77345749650336	4.50899997817252	1.40014523931859	2.38241360253024	3.46444909801711	4.00685709935035	1.91306153569892	1	1	4.06407268265246	5.16537730279167	1.06346185045097	6.81354958984822	7	1.67217922757849	7	5.66225653659686	4.58930088962435	3.68269669469282	4.20735091101485	-3.83689809312238	3.08542700973175	5.93158162744488	1.2780732799048	-1.08438699012814	-0.0894471049027697	3.1595707537431	11.2351305216325	9.11336485917848	5.65596397182791	3.27479540165607	0.492317073052097	4.42885622636556	1.30095226900799	10.5322348840469	4.1501407963029	6.96347229797942	4.23582707963681	1.1590928982022	6.15903269846911	5.13824306526714	-7.75472569115517	91.75	1	2
129	7	4.00178706449677	5.54986910090532	6.74399208910623	6.32507345461448	1.62411223263165	1	4.98888535785505	3.472205121944	4.96325441554573	1	3.59690906762373	3.87545162223198	3.53840789934714	3.45221919370637	3.55920767316987	6.10014162776062	4.55292109760034	4.95145671960214	2.2856008003135	3.69454899511225	1.67445928674402	2.84752526649398	2.01486903280424	2.33630126038497	-0.880094690584541	6.49079469057625	2.78117210556961	11.5082296144215	10.3009545080027	8.37874428808502	0.0139954277807185	0.568154086779501	0.530196841791502	5.59412899679765	1.69670490164035	8.16393742316758	0.204026315240439	0.420618895452563	0.367816996075454	2.50298966986315	-1.33954065232848	0.696061673813858	0.177227099773052	-0.641977384076524	-2.07857149282199	53.5	1	2
130	6.09106792724925	5.89708007232264	4.72616842289869	6.11728081156549	7	5.73505677857435	5.56317155894836	5.29588449138242	2.14900808238596	1	1.42011412060954	2.53608726611136	2.87531102592009	7	6.16893470623875	4.96016717824509	5.83292763567081	4.96696812807078	2.18563795911784	2.4947848639739	5.03057170052685	1.20605894082128	3.61160998196722	2.26525587966775	1.3861633443696	-0.79400559604387	6.12516828619554	1.36882821918774	1.74753575473116	9.36612635022011	8.73552782028289	9.65090503411473	3.32673946507349	-5.59072559567006	-4.97331535322464	2.60298111012099	5.83642049590017	3.66582962933258	5.01602152591126	1.97211358546557	11.6872505846714	-3.51370146570123	1.34507208343682	14.0145079136707	4.00274036194436	10.4375376808634	87.25	1	2
131	1.46772992551075	4.0763218276171	4.69964878284317	2.20545332654874	4.85882621083604	2.21882536291222	4.66576741423636	5.01310041120582	1.22222208939581	5.78717563660236	7	1	1.14859071347342	6.59411364023191	7	1.55000741807487	5.63929547840635	6.5995245979936	1.5614568967024	4.71114108474458	6.48430903043028	2.29140190968176	4.10828627538529	-1.44816896254522	-6.65578934653606	0.249889942111208	5.30357843933622	5.83404750564229	3.58845559115361	12.7104637793781	3.08701288863425	8.5647629697403	4.25635601750877	2.48070171642278	-4.20350982689738	0.626126164919878	1.00071383055232	3.22817688581653	13.235228330515	0.597102333961704	11.2111400324715	1.49909817112729	5.28428388668393	3.33503783703968	8.01955044231928	4.02388194451746	91	1	2
132	5.92546360558719	6.76226011318139	3.34952233312903	3.51567076668014	7	5.42252239500173	4.422725021209	6.23594550778155	1.47740815540574	1.05201678141446	3.18063958388547	5.66550308339813	5.09415479503523	1	6.63104506455156	5.03418642253354	6.28561036246143	4.37719519484178	4.97792564447684	2.42466635804835	3.28272895408339	6.10882493242538	5.70140040786117	-1.14771389972573	-3.59074146040228	-3.8618111845794	0.402304372882021	4.94341296930981	-0.0186177627601111	7.91291985375824	11.556330116022	9.35060293869031	6.84677299652438	-1.61224870393269	0.721517063290734	0.288326642918711	6.95849898017404	6.45834821195699	11.0609758019054	3.56895841204695	3.74952319637655	-2.16954697349442	3.42999568707721	-2.81718317417872	4.82757301429471	3.41520867913366	93.75	1	2
133	6.85894254202322	4.48420495548496	3.47381171445453	4.58404191932275	1.81874607554721	6.42922870856881	2.6554235754909	1	3.56437328203363	4.56457555005373	3.35556162424079	4.90613282245763	2.3086891046337	6.83202049615831	6.19269650663959	1.5380709729366	5.87177581233776	7	3.51304544117976	1.14742025426381	3.88163728830595	6.39129056264504	1.8151107889596	0.664832109025201	3.7723296630032	0.611559050182862	6.16452525793052	2.36925072077117	1.79116150457029	6.90819169943842	11.9094780057055	8.37080926122666	5.09324482566384	-0.292635864628063	-3.83548419610779	2.4041178006144	8.49755769906396	8.15004023139485	3.90157230311383	4.38608624334527	0.24099433332132	2.70984676181986	-0.96545904363696	-0.715945622380889	0.65645011104896	1.54339315099581	91.5	1	2
134	4.07356765876609	6.31873034875293	4.81957552284952	2.30641199799334	1.12462179415874	4.41845183844571	1	6.63939771719153	3.17151919446723	1.50489713368195	6.82837960274371	3.40630326447143	6.56633929957585	1.96175280073326	4.3795701334642	5.61220990710088	6.59454095241863	6.00856171584114	2.51700391791534	4.30804125835112	6.23146299959912	7	2.37169712991385	0.261269736771577	-4.59426889537594	0.535689348634265	7.49762060309581	4.00263800867405	0.217768303162482	7.77140403365668	3.44069200872796	2.54066765662294	5.33310834571843	-0.859805430713479	-3.24951199857089	2.29308710368912	9.97978847271896	1.71045786574025	11.8604021108982	-0.0958200650738198	1.59768398359158	-1.29086747025148	3.65599895501781	0.867810468473982	-0.503801892990805	3.9227959138634	87.25	1	2
135	4.78369765053147	5.11013334566909	5.33489027384286	2.85232868905115	6.65555667247384	1.86006199575085	1.11712529481294	1.81520048442071	6.39087404326429	2.65210531363831	6.77327970550876	5.68805035703771	4.59680475146859	1	3.42271432507514	3.9893349946356	4.61514424996676	5.70584810234232	5.46705503222614	5.19231973327335	2.60508886075842	4.87743957034398	6.99522738647116	-0.699081378298195	-1.21617800265074	-2.51508108133542	-0.569762984877102	4.80293953295912	-6.33218690966343	10.8894926075344	4.16448255324551	-4.76470291606263	1.92511570902656	-4.34335487350771	-5.21478681215197	-0.317288021946816	3.03025442514208	-2.54563135390541	11.1501130138061	2.32167407045237	4.44131809625313	2.65420701542606	5.27412268878449	5.70529717112102	2.88510963506234	1.80779307187868	82	1	2
136	3.4799436726851	6.16653489844663	4.13343094607488	3.69436584732083	7	6.46177079460552	1.84639842023531	4.0593186767923	1	6.98885236420527	5.93749366234137	3.16875742224187	1.34690894838493	6.41861198866313	4.90776200501741	2.47087317188661	3.82038387897005	5.45777937328607	2.43251316170819	4.23703233105518	5.71062104545822	4.95876120405557	4.32900059183271	5.05240802022028	3.16840154040546	0.973491015989123	5.67656378638745	5.14276176458177	3.54598651924838	4.96267326154414	3.39103692485544	6.54292559237601	5.19917930406938	5.30986128439102	5.7954902264322	-2.20014340271653	5.71341744694636	3.31993797761067	2.92886129532131	1.40041495862141	-0.382636035117287	7.42312506326564	3.69486427882505	-0.911886528853687	0.0884349433742055	2.0888706867307	83.75	1	2
137	7	3.45354980600023	6.74484633082748	5.38597954329638	4.97243876851588	4.63792432682911	7	3.4649145910979	1.03701719976062	1.77611521625294	3.61149221993721	4.52717977586486	2.33114734730574	1	3.08671322399542	5.29665617293519	5.44398864135759	6.43439758400749	5.77786076937223	1.22464389570764	1.50808119474759	2.29434298806011	5.7220628115553	-4.67281462803382	-2.09482956302132	-2.25337500264825	3.19389085121711	7.06190584585183	-0.522005194461398	-8.40123393116159	10.1572587497732	6.49081918065279	2.89045071924324	-3.48064618308143	-3.94436857297438	-0.471948243698982	-0.534867829433416	-1.65230464050934	3.88088026110776	5.13917115090432	3.7965489259931	1.65028157133665	7.49055761463734	-0.745225316414236	0.229636391278775	7.53201884112499	93.5	1	2
138	5.041102538448	3.14871803246992	3.87195505009853	4.61212306171959	1.26813172524893	1	1.44250440776597	3.76310172878599	5.76366236692296	5.17051493411394	7	4.13850456976879	2.43053991001822	1.10992743932382	4.51917405287375	1.27597226473587	1	2.47335550420008	4.76770946051037	1.43133267683216	5.79359619549033	1.96035133969271	3.87623581096012	-2.36315634643544	2.50627279241972	0.795822967641319	4.27943993930197	4.13702281551545	-6.08619427804655	7.37215698985205	10.3962182612022	1.25711314297995	5.67172662271981	-0.641761847907018	-4.47036131934546	4.00863852333129	6.47482222467401	6.27838207886136	0.969984177127176	1.70265774452206	10.3979791156937	7.02876092089137	0.332718661086981	6.06300998574052	3.90155463165848	-2.13113814327297	70.25	1	2
139	4.45703638315659	7	6.22054686793215	4.53263094374398	6.4079936847813	5.18049632892087	2.4358017028693	1	4.45191747825599	3.14281698506357	3.9998790374565	1	6.01721795136533	1	2.73814068361193	4.17234808728591	5.94291450083599	5.48363926432855	6.64847134232849	6.29424168137409	5.18047666829181	5.85372149808227	3.89097317624425	5.00973650617442	-0.229829317843039	1.25107504443885	4.46023203616687	5.58678877045687	11.0832404805432	6.43523709569996	7.47806072303635	7.47056622293474	3.63494214711799	0.9483507643058	-3.80941969604747	6.78755773045418	3.85949050103211	4.83746154354584	8.47099352337754	1.6278958115935	10.787692053531	4.60949537053498	3.95021168964746	6.10129265307927	7.75388531887153	-2.05898539811359	81	1	2
140	6.65816684218393	3.28700469497527	7	4.71644024353623	5.07609261475685	3.78704512841093	6.25883328146835	5.45545607583409	2.80474016862876	1.7555790653215	2.51200382456466	5.48878920215227	2.26759911910854	2.47711032219136	2.08752355146395	5.17803180262446	6.59785073969248	6.53576654405476	5.16095722784479	3.91330404769554	6.01655443023363	2.73063150559087	5.65465982104582	-3.74593998631311	-1.86338576779223	-3.63022210877104	2.70219669123997	6.61576570088779	-4.42332680228442	1.90393513877716	11.1708780769175	6.8146482846687	3.68880726883792	-4.45023613685503	-3.6349567204012	3.66908345995884	-0.479706610982844	8.11238005321158	2.47107284106326	0.293207482098893	4.03194913336746	4.98420483742128	6.6262996936378	3.48098560672668	5.80455715039546	8.80632866934522	83.75	1	2
141	6.38426544351833	6.22671382189784	3.58965099287617	3.78390164255514	7	7	6.83642146995948	5.7016344549854	1.16110241885491	7	1.6441451922065	2.85250347803573	5.36487347168829	1.85214813462808	7	3.71708997744844	6.3670525710609	5.52130342248597	1.07816678897264	3.27719245481267	2.32738494158291	5.54085858085981	1.19623795043556	-1.52210040175892	-2.76734367606125	-4.53027500179662	1.00346965433674	5.71400970853442	-7.59595330106103	9.65599480369788	10.9702793463996	7.07997684980258	3.03705314345103	8.75385520182691	-0.32442707141462	-0.696888722401065	6.39585740088349	5.12319217723657	11.1764912371441	4.20425693512231	3.50839787746464	-2.36017154557466	2.29740727306944	5.42306950880504	4.09361176882158	2.6439527279983	72.5	1	2
142	6.12063997193154	3.88778268466793	1.78111986865343	4.27105265888249	5.50894319228707	5.63296533406731	2.09595076526469	1.61481167053098	7	2.16209859918029	1.38997569518132	7	2.00448264549703	2.86445086503714	4.59464857643069	6.24626019725044	5.42058936278032	1.0726051152751	2.41186654032461	5.52712100410322	2.09177317515456	3.40803725665227	4.80323442117616	3.46626101647514	1.27664400081257	1.94877290067367	6.62738917205317	3.1434146959255	-5.07192391774596	6.89341852093391	7.86447357882524	0.164082150219176	6.36123730487433	-4.32084992725211	-5.03715568238446	7.12100879923182	3.15629899531442	7.51452316077504	11.7355510138013	5.78367723702639	3.83320156221666	1.45395918071339	5.67425323680967	1.06275241435774	0.463856640919203	1.05009358203347	73.25	1	2
143	4.26727842502232	7	5.95054244100099	5.22708029757615	5.86577159159148	1.08538885713072	1	1.51994494426433	2.68512041316864	4.67518311247835	7	4.71291043297037	6.24188371108405	2.82855540615374	2.46411754778571	4.13079952560689	6.00598148620358	2.86479080448903	6.36770739723222	3.60379306774424	7	4.73067214418267	3.38325339460187	5.19072584862005	4.13425450947265	0.805189453034501	7.57975995628272	3.37151548203342	2.04381280740485	6.66265243326501	10.4845127427029	8.11246939265209	0.801623590807161	3.96623896760716	2.30631022289697	0.00403638482109644	3.0082944061229	-2.49814347718659	10.6456010383957	0.316443255168635	-2.85174248227154	7.83361845089298	6.68339095596578	2.84379866877021	3.80247951313413	3.68038177175649	76	1	2
144	2.63450799676234	5.49897432435257	1.78267372017083	1.11348998023119	2.81916588007516	2.33342282458301	4.17819988573649	1.15420542323853	3.57000664528852	3.46796609687847	3.1912768324761	3.10406044658755	6.29251208024346	2.63298702941274	3.33164497291051	1	6.73471815829746	4.57444558785146	2.25321830536992	7	6.83529617030561	5.99084536012434	2.61533837318977	-1.97208793331121	-5.41689882409044	4.18199811688547	7.32270937205136	6.37893500159441	1.33635169469566	5.22683383681285	-0.0493251834458606	6.99613001278324	4.92023060009676	3.10552676399744	-7.16850666367569	6.16704255322406	5.16981071881685	5.2831737790322	-1.17267983418448	2.86335338607351	3.82361086005501	-0.0247601807384602	2.92241454458247	12.6278468622696	-0.637287733238978	-5.45780522489795	76.75	1	2
145	6.43264741600894	2.77337231426379	1.87146057541182	1.83909182401914	3.99492349450243	2.48864671875888	1.78964890216522	5.81846409212987	6.67347786958362	5.55958366063056	7	4.4408921094141	3.13218229515773	5.10853694826543	3.84649623104296	1.92989410966906	1.46538095832544	4.1205847427949	1.65227136505869	2.11493797923165	5.47582585826081	7	6.6204721880667	-3.44489791084819	-6.19827970801607	0.706723688791712	3.05027555557314	6.10319605755809	-5.80581127218926	12.7665559827926	7.91081044116492	-2.57717796144818	5.63347193662529	2.40427660096496	-6.6644677185382	1.86735061414343	1.09616774508874	-0.160630682036978	7.53979216802909	3.5075873082657	5.92426972518412	4.24524566923346	5.17137043592208	-2.51970952700172	2.18559675574103	6.74192826104518	84.5	1	2
146	7	4.64810887817071	3.06838440099636	3.71249508535877	4.84376718174071	1.14061632884314	1.81330223927763	1.76691867123791	1	3.35577366283897	2.81286808442888	6.6282617907512	1.25229096085501	1.2329673032431	7	4.2743912440152	5.55073269816855	6.86045224551396	1	6.09606316370342	2.45146057041506	4.11814465902402	7	-5.72265679620281	-3.62460395621161	-3.02331006587384	4.93276781612741	6.46890067164911	-0.014876413378733	-6.30875323961313	2.64758838297191	8.47602803043979	10.2918841130398	-4.66659538834271	-2.32242585398044	0.0277181331048922	0.264911753728677	2.81589247149868	3.46539166702373	10.0950621506829	3.82970478233677	1.26522392960076	5.57188638704152	5.58285075402254	-5.0667345966942	-5.6877055635838	83.25	1	2
147	6.80379963546105	1	6.90666145069511	2.2495559988102	5.82157324177018	4.24799220885831	1	1.15246360853437	2.48692580879306	3.00761403520811	2.45201930369959	5.12840083648272	1.21680529361177	3.11165096221584	1	4.09003985898946	6.94216137827102	4.01502204637314	2.49168446006437	2.35787869400945	4.98949636431505	5.09695125456245	1.4933136689083	3.16985401911174	-4.00420993496747	2.65894853465304	5.8743325232543	2.24004695342318	-0.697182103413547	7.5036900662641	4.2845075449393	2.63753026941619	1.11249498915697	5.66943557888007	2.97894422168533	1.15356747226228	4.38494369888157	5.52885710102379	3.79741123888692	3.74489337130131	5.8488193332748	5.90654070055812	1.07033226773893	6.13081332672705	0.326912251294562	0.526603477353287	88	1	2
148	6.35641199437981	4.7268281689512	4.52940654655535	4.44104207209998	4.30465857448104	3.88547733606674	3.17430734362338	1	4.51205403472511	4.75207582250874	1	2.36559148037346	1.11249187610362	1	5.84910673590421	1.74221952091904	5.20947506557606	6.36287461488992	2.73029367239041	1	3.89330103035169	6.44192530173225	1	3.59078450979705	2.04294873903542	-0.295389562199734	6.372094421172	0.193730830102201	-6.51225223801459	5.73488839864445	10.0563043321595	-1.46216460807886	5.34131084933519	2.38010228087195	-1.3424094069872	0.807020427775149	4.68368011211606	4.76447899569156	6.14917203133348	13.8179616515532	2.89893615058452	2.31381552784051	5.47636131059958	0.849193344677178	4.14444586743861	-2.6209144285561	84.75	1	2
149	2.44332120248822	5.39308394128625	2.82392549641372	1	2.28671579017884	1	2.07234238134188	4.84728679960292	7	5.93704248283783	2.52001140581771	3.95704884182754	3.42781035859982	3.04772988348207	4.13656471102409	1.75548875340004	5.06191508367774	4.9090622777176	4.38196949323205	1	3.48665870660971	3.17273681248823	7	-1.62615216627618	-5.30856767288549	1.53186217184211	6.04265204790901	5.4056579908043	-2.36313805135376	-3.63946192440588	6.10822968755725	5.06374378664059	2.61055844217574	3.78325616504856	0.551742144249942	0.613116523768542	0.255842102326794	-0.0992899353684895	0.287170577189826	6.00873206398929	9.71657706116724	0.998908472025618	3.5929926168146	2.5723028801414	6.32858684366135	-2.46338757456306	87.5	1	2
150	5.64364508198768	2.57564124553915	3.31034938898052	3.83229279175251	5.5980664974313	2.96979089431228	2.33492528018615	6.59621623747715	1	2.78529289106121	6.67339265587435	3.77573726533188	6.30273741998121	1.62496748437697	6.70453316152006	4.53549235105714	7	6.38201624003335	3.81285035240428	1.89477375793968	1.5870026777907	3.22163485217505	6.12925710774553	4.23586507789201	0.884261669139256	-0.710897727432398	7.74533154402127	0.840673355336353	1.24342972383026	-2.84735283677868	7.67862820872265	9.42627300423971	8.80924097592407	2.99691536358143	2.17219424054855	-0.427396978396425	2.99000357890569	5.33619328018704	10.2559721697819	4.33770996509251	10.5416659291153	0.0998721283314256	7.40538818852741	2.51214122205347	1.88322459903948	2.0190419621083	71.25	1	2
151	6.41491866113496	3.77724176799548	2.71100368963493	3.37495074696292	2.74836550793028	1.94158337734584	3.10726530180805	6.99497955428239	7	1.33243737697922	2.31448503048545	1.95702042999952	1	2.85984463522825	4.65462125406854	6.77646591769249	3.56913635610414	6.36541089342253	2.97726874543125	7	2.17544902391862	3.93487479754865	2.6829949552732	3.62955025453344	1.16856564035393	-1.25355262721497	8.08946376702544	-0.784787591237739	1.81893298324578	-6.41252146662356	2.44366727919277	5.72111095377893	8.18441901340075	-6.09464433586742	1.03152114708319	1.87724908145357	3.15086627781433	9.35876712606483	0.0189460043090691	3.6892558462699	12.5621660985963	0.822123009317531	9.86289124282641	-0.465435358563187	2.15430995224244	-3.10524076001571	68	1	2
152	4.19625325847238	7	6.02041859552696	6.47216150327198	2.56781415247486	2.36595234060638	5.36813153494712	4.32673676912532	6.72801943966597	7	2.28000920056946	5.10504434063123	2.44322807589077	1.14063676652518	6.61940499218937	2.2690850709389	4.32359843498103	5.23068690142205	2.83888509744176	6.29158003129766	7	6.62009079074945	5.41624544060935	-2.03626724378412	10.671622275954	-0.281647108899945	4.86130540719052	1.65193474722644	-3.08273480322529	3.88746815184248	1.73563732315556	4.96863385357641	8.45923327439703	-0.161342126173341	-0.56276768348212	4.03847824306936	2.77707185314096	1.7272371422665	8.00470242352015	5.02010997741525	5.44075102580942	4.92587235545698	5.00988628129475	7.53286150167749	-1.94693355572727	-4.1362679794403	64.75	1	2
153	6.48498285031854	5.37857430504339	4.72927525911095	5.90678753253249	6.31739284518693	1.20857501091292	2.67101357907934	1	3.12780294921697	6.31737694787346	3.07893805331987	3.62263233976555	6.58480605417219	4.04797721951318	4.94705259349566	2.01693771623764	6.04864883730752	5.32681226210916	5.23140787445124	1.0093718507163	1	6.6057082977207	1.68663668230533	3.46137192753124	0.761006184230485	-0.00361133304908945	5.34682981223959	3.12883094386988	1.17142755520483	5.92053049561135	9.613725335067	-0.963222102982076	2.35544780391873	1.34733826833785	-0.626261239446208	2.95627616858617	7.90265369667559	4.2280174534793	10.1396311019812	1.62077199260099	7.80140614563805	-1.65787403150265	2.3578594535397	15.1837425315111	0.789036906185166	-5.15223318622035	73.5	1	2
154	5.1030226319815	3.15529454647411	4.24923198974273	6.77528478878647	5.77906370320586	2.37602229856352	1.82649203876884	6.17260956858935	3.07511320486259	2.73897332968495	4.16358942049539	3.36934025776497	7	2.02138771297964	3.06364441452294	3.12481973666076	2.6462558170175	5.85545794850295	4.53150117571847	2.34839631604896	3.65475484891584	6.5613279220034	3.14988244476156	3.35634417787758	3.170734276062	-1.19537989807122	5.69228753186127	1.8058545180916	-5.63726811489842	6.6978454392457	1.28975057692381	10.052347475819	-0.811058642131574	3.9585337837549	-3.73758943871192	2.38042179508057	0.457282399388759	1.78790707986816	9.48851848034731	6.83925548534547	1.22065047559727	-3.13174381006095	-1.78455011908925	5.70056881950368	2.55873020932263	-3.09172890444715	72.25	1	2
155	6.86797546683042	2.61453018384991	5.59510661602883	3.29077141713737	6.4653187166994	6.26595114278947	1.16243549722083	1.2051456107279	1.66270265379968	4.90485525329155	1.73984636680202	2.01434882389603	6.28174712290196	5.22871181601559	1.83034757114062	4.77969618135709	5.76443301898041	4.16685691036407	2.87321938685787	1.59193937333057	2.96604694403063	5.10620504898351	1.85348315215169	-4.54718784402273	-7.8901153850979	-3.99728625528249	1.5535848235043	1.38553079326649	-0.528690675464268	0.102882902757786	5.9405308748301	8.47893015844609	6.26717819028859	7.63236671794642	2.14061892926038	-2.74663341068707	3.05680999805818	4.59799868581815	11.98286450036	0.830920017769944	4.60320333880146	6.97076776054938	-1.14344005592373	7.56944512929934	0.343423148894729	5.33402018076242	93	1	2
156	5.56503743408895	6.56905834459519	6.1710795727943	3.72703910365057	7	3.0817637522581	1.63409748492533	1	3.92388950410308	2.88402265708079	1	1.81059764746177	6.59318190785567	1.12967599697206	4.52285497147583	4.30913025796453	6.14686112822858	5.99277033205547	1.73412042594047	5.46935258341617	5.88187319713696	4.83338850531104	4.66012007806788	5.83990027315282	-0.200232784555781	0.614935136162408	3.32789989589027	4.72659214716441	3.30381616000287	6.4912837952369	7.66095119448772	-1.19372467380194	3.18356099090739	3.17693322584954	-2.72213351090493	-0.0105365565049863	3.61377390983712	4.80617202874776	0.46825238374033	1.03142895904592	1.57211315562415	4.57745957173632	3.53943467906289	0.0893051605988976	7.84813807104522	-0.93398302806221	68.75	1	2
157	2.83808768790932	3.38283245653495	3.41093400612012	4.00112121453621	6.6933486516429	7	4.91060014665791	1.19909352199438	6.99966012025515	6.45002987619475	5.7774174341796	5.58364212344994	2.5410463277521	1	1.4495523566176	6.97167970594934	6.25875434157897	6.95402968096394	1	3.92721958000269	7	4.24657504305202	3.93035496716317	2.66496034910553	3.69334565800825	-0.859724039216284	5.3451795157302	1.56532937617019	0.210994985863593	7.12905741267931	7.28427376298355	8.61594518222094	2.85061308287869	0.312783568497685	0.963057256394834	7.03847275763122	3.22231082459946	3.02138333976409	5.88011711040884	4.67743034001972	5.23518657097069	0.576617494872507	3.82549835552115	0.351101874599727	-1.64013914261206	0.527336499307172	80.5	1	2
158	4.27313746536055	4.19796775197365	5.75882628420934	4.84012666876699	1.49056952297407	7	1.42248224070931	7	1	2.76101058094266	3.024606573057	3.25708430787211	2.01620442678705	3.8455803883899	5.04424003680448	1	4.70118899801429	4.66876149338288	3.63916930767425	2.94348753246518	1.73895034804392	5.61674253117073	1.13021665482686	-2.24590151370915	1.8904889730661	1.1569195203664	5.61361141210253	1.5031882903477	1.62555844489962	0.867614292335602	3.5643995470392	-0.482177900561918	-2.12193550859097	1.67520798174125	-1.4042042279756	-2.85840086561006	2.92954287815371	11.9227219411123	7.54082707986085	10.4315251937037	9.76539456742307	-0.675247051149286	5.34455838108631	0.340523530221375	8.14605690210438	1.85634715955316	68.25	1	2
159	6.73330374426641	2.07308193452683	4.40934607550343	3.63922137027665	5.67478661868158	2.04394380655015	3.33417305283781	1.64259380428259	6.79802447047055	2.16338241064659	4.078884150843	1	6.34949683701674	1.71045264329517	4.15976677886403	2.13184448825789	2.17893562149546	5.27559704260017	6.72156642973812	3.76468667723999	7	3.74260252794374	3.78803430846715	2.87343732573093	1.48580798947766	-0.266353993988036	6.62126928411847	-1.9329084779478	0.635758483327851	2.9910215510199	6.97429553711549	-5.69581920759269	3.58158661500803	-4.29437202987936	-3.65008138505932	-2.84310727916119	3.75511696936849	12.0181370246329	10.6300827781342	1.93057920228228	5.20828249510846	2.92770653260587	-4.76040826090244	4.06035192492124	1.50782613288518	8.89992652533289	81	1	2
160	6.50087028793401	1	6.70535425940269	2.82082681024316	4.79033761878642	4.15295028442101	1.75399360352331	1.56176767368535	4.06160170502215	3.47579745836397	1.94663652494631	4.09050476945239	2.90690954759419	3.69566846707299	5.48042024565588	1.73956249030009	7	6.84239290682138	1.92589949481923	7	3.20026244636295	5.46964853360309	1	3.60856720553264	-4.76855979525333	2.59596809846151	5.9625059321245	1.01704067513609	12.6733652211344	7.91078628875342	3.94043635170695	10.9043367221551	8.34374048606506	5.47062708303903	3.47837564844623	0.610437920897309	4.94900218477748	2.00263358708083	10.5954021331374	3.32791642603994	5.02672939363905	4.68595010665478	1.6786873570104	6.12083597547245	4.24604500004597	-6.9703157641821	81.75	1	2
161	4.71141494549683	7	5.60289460031601	6.76330325919714	1.01263921969273	2.55906527934996	4.21575134319143	6.20784532029145	1.81596104269934	4.30561207814886	4.5320151572237	3.59898950496556	2.21932892388654	1.17128448062552	4.49987699337483	1	2.60222731988327	6.27293476159366	1	4.90812099818491	4.62521646135602	1.16447035211624	5.97853051726582	-5.21650947011592	0.847446475889278	10.8668313300571	6.79021035141634	1.60605850097759	-1.18765247990594	8.85984360298395	2.86114626014322	-1.38112639011046	7.92155065809365	-5.00543689308182	-3.25350056735591	3.43576142714033	-0.381019533573004	0.695842080369815	5.38657044358748	1.27240641329335	6.34550907729001	-2.54551210894573	1.21321278792774	1.79373511456897	-2.2055569625786	-10.3605883677723	82.5	1	2
162	3.59190909221592	1.37377820327965	7	1	6.42771371770924	2.42539948587591	2.42179386565928	2.80773081873887	2.00050641812206	1	4.5343084814076	1	2.2532557604598	2.10881423403571	3.70472306374532	6.48281073334242	7	4.79955550829097	5.17910875641476	1.2300494901672	1.70624553123217	6.44782552102752	2.35957483710205	1.80000591091729	3.90869154376451	4.94862231841684	2.88118240794042	5.11571206302321	-2.72219433575366	6.55846040914759	3.99897182847822	4.61173660047933	6.19161690837798	0.344976884309472	-6.48841940131727	-1.88838241086694	6.96355418890748	6.75045459422782	11.5518161866149	5.79038123773937	7.6288985833813	-0.916823942304539	-3.52042596826651	1.15466009358424	6.19721911634361	-5.58057591544781	84.25	1	2
163	7	5.72560578106425	3.99578084289025	5.81935980262083	6.61834308207202	1.98814518725574	1	3.29584082464461	1.43654559443163	6.37309466915951	3.74081973361062	3.33267619460137	4.30280284217092	3.56323146274605	6.07015109501963	2.84626067917773	4.60550534457513	5.36708100909481	4.91180525592397	1	1.29388048812077	7	1	3.74892980646694	0.947480222668511	-0.211318900690218	5.0143764284279	3.31432312691859	1.15446438643454	6.49947024023405	9.34074563370437	-0.429706920539322	0.438463401044643	-0.948291008376317	-0.588841869263539	3.2348808344495	1.31219113244136	4.40529323558764	10.7982602354789	2.0368876429957	7.1980231356388	-3.4663116007748	2.72666596976886	15.3666054276323	2.10574477262934	-5.16560580224226	70	1	2
164	7	1.17874947090313	4.69138160119408	4.36023733011682	6.16385827046629	1	6.32886953522431	2.18131604810874	2.44724178261666	4.16075612998998	4.11429975559758	4.11892349492096	4.47158660700286	3.43363634946615	2.12022010508408	2.49293072234408	5.0151514557878	4.22352636692066	6.33315763289655	2.55106608501983	1.09949232505664	3.23914053561869	2.82105052120421	-5.9501713835434	-8.30521900855343	-3.28488170734583	2.68548973259015	2.95805768057841	-1.60658347009285	8.69190243963375	3.97826050236587	1.60282544489196	6.41824697774688	-4.0260335680807	2.06597444307711	1.87357433947164	-1.73123732450847	4.74758702396431	12.8116197063441	11.246867518354	-0.467986618980382	-1.28910764712675	5.91537897675353	3.05998512078163	-0.130119843597748	6.14961731484197	78.75	1	2
165	4.04060074641572	2.07214586362772	6.73011986111211	1.35554285311286	7	2.36452962569498	4.16765679783489	2.79578327795641	1	5.43519806723351	1.53544856761101	1.58464383137747	2.02136871585141	4.09754486554251	6.70215263194634	1.13327627945044	1.46153515588944	7	1.21797180242929	5.37315271454675	5.02365100348088	4.27280963830644	7	2.54060605022077	3.76090528971968	4.19029477591937	3.03258642374801	3.37918614584264	0.0301145586552793	6.23332232016234	4.18635694987513	10.298914477937	5.60165876512008	3.46846642289296	1.80780670511464	0.980151397911232	4.85115929636417	1.3694049870208	7.18734667072969	5.11315695423589	11.6658890953578	4.2828140702644	-2.47085057685813	1.23783144091583	9.35492795662721	-0.192853619031347	67.5	1	2
166	4.58590087797642	5.74615283279564	2.71436765473739	7	5.23814703969883	4.91231813998448	7	6.91535369914284	6.66360865161759	6.84661751881921	2.85216285789737	1.69973289174189	2.27749754718506	1	7	6.13140374562165	5.41980685302318	6.94205588079719	1.10306437936684	4.59200352091705	3.96365302220288	5.35356483514943	2.72425261957641	3.16019188651162	-4.33623120201087	0.899172903943764	3.65270715642117	6.38457427307546	0.470082641463043	-7.44054445477372	8.73727858379683	8.79019165556938	2.3432380844543	-2.32870899843854	-4.74945472128199	0.594695919760676	6.62475134335972	3.35791150601575	11.8570615473489	0.206949250911243	1.85790174509699	0.66768798567629	2.22180157179367	-0.819765515234193	6.12957693322371	-4.05385397736544	73.25	1	2
167	1	7	1	1.58575594791512	1	2.35910484406727	1.41769343124528	1.51767371180883	1.14888817172083	5.19555636287436	1.88981185755184	3.08128670372475	2.88780778386541	2.71658107446449	5.57002358685255	4.28362059910759	4.98865123105589	5.8225380864071	4.33742991091777	2.84131926197272	6.08532267890346	4.3065957226137	4.42436217293398	1.08279309766456	-3.86189076682166	1.35582084874542	6.8307748147104	3.87317211515694	-1.62458419061446	-5.70429227597894	4.48318136032369	-2.28528252903965	6.00539019780684	1.16230285325235	-0.199760505532552	-3.33028079416983	0.214653301963632	4.62171952650757	9.53547688809006	3.28599723920762	10.7437611955504	-1.60214312166506	2.71710768589558	2.2004509668784	4.05816851800215	4.00387639311505	72	1	2
168	4.36189123967081	3.95461947569727	5.3388176435466	4.4883643098498	1	1.57312755697841	2.28739424880536	2.91840784435302	6.97642709507074	3.60217186274536	3.72231861257993	3.68247259519348	1.80767545246876	3.53831876962663	5.47662830923711	1	5.87071899774022	6.02409948658332	6.05948065897397	2.93710774160913	7	2.8134780167895	1.61354672529362	-2.6174782019276	2.94879841621067	0.021493143834881	6.3153766708349	2.08571966395608	-1.88745246599828	0.272019512403779	4.57609466443661	-0.760225170732736	2.65214159007649	0.469897760201202	-0.604193358583917	-2.47281988628794	2.12076348471569	13.0476241837129	3.02581831873848	9.19088106664788	2.39947731569849	-1.13718945848609	-0.530220724891321	6.55866071674854	8.05970287724976	-7.81678241681488	73.75	1	2
169	6.46603294212943	1.93267489823607	3.86431444110662	7	6.55935371433604	1.92547836286104	1.27211263846203	7	1.01563361790511	1	2.41597775826873	1.88762929574753	1.42349598072196	4.41234526811924	4.47609914262106	6.73379688046423	6.28734256081491	7	1.62956074980705	2.65490067957851	6.6780147398876	5.79566297074648	3.38970021161544	3.25886463513655	3.51447359803551	-0.735730477633635	5.23511995983539	2.29939705272127	-2.92214511160975	7.92742676391819	7.63621407369499	-1.08965831255223	3.45810307996103	5.25258646364661	-0.722024508280099	8.87191623390502	4.02776216498189	8.50906668177807	10.3207238882754	0.414777953902873	6.87175609674221	2.73572013447774	3.46550321109478	2.38123031967143	0.593523496098073	-0.718387486852831	69.5	1	2
170	6.37345870810092	4.4775065064927	2.19138632152125	4.28383438857636	4.90632444039596	1	1.33113828130387	1.83941901168365	2.09961475786255	5.23867577385903	2.89485401416075	4.91994990362928	2.29541946135744	3.06162106668208	7	5.42962773965438	6.35783495708573	6.4949570179487	1.29797703903797	4.66163192201828	2.52128794465573	4.70943892223267	7	-7.7235666739006	-3.72123918432894	-3.04395242002546	5.59638414955017	6.69110938589268	12.3084262699172	-5.81653034253954	3.64629635424933	9.26287179402952	1.68317129864982	-4.749828297887	-1.78213020703769	1.36190947313806	-0.0724517892728745	11.7832874953898	3.06457121775688	6.87394344726499	3.84673531005377	-1.1243741833682	4.97084336829079	5.7496407124686	-4.94733911385749	-3.29760052390997	69.25	1	2
171	7	1.35621695126536	6.30775782600736	5.39083278859828	2.39639441755442	1	1.84968002008086	5.27315677183335	2.03691059403403	2.51274879360952	5.04229262947646	5.60518485499562	7	3.08313744591592	4.52870046868499	6.91843631902014	5.67520865157281	6.27285637974238	4.04817881639585	2.67479004622744	6.13918090757276	4.40362930529407	6.15519982252023	1.75968746414028	4.60287520163095	2.51889964107462	7.44298647466362	6.32079659597033	-2.34998948290123	0.782456947118456	8.99296790781096	3.83310847883336	7.40894155342116	5.43143602159828	8.24793174793595	2.2113903818798	6.49660175151758	4.37673472343115	13.8305609157109	5.739422110124	3.13930687753895	8.25399543561713	-1.11272487250577	2.97428002565161	2.89528090780916	-3.35346730945891	74	1	2
172	6.13137865281537	1.16919991298747	7	2.69569648405697	5.98908845896884	5.78304946290539	1	4.01936360713932	2.97372680666312	1.92860238235185	1.32328493390252	1.45834065925121	1.88817196026933	5.31987575298882	1.76126736341084	6.26707491768259	3.9860618876032	2.32195288482614	1	1.8463711312057	6.76463861798572	6.66489220637829	4.16617714386819	-3.88143476419047	-7.67761118122544	-3.64732554584888	0.711002975274308	2.39523886900748	-4.2834817159329	8.48289261543455	-2.1786737034516	0.675553915615045	1.84804025728482	3.76431472011402	-5.23143937956238	8.53680949673422	12.9056084257345	-0.806701130119758	-2.97099836859027	4.88893337824586	1.56352322093808	1.56089468836126	-0.326026877054166	0.677860551050962	-0.722775988238435	8.08881123458482	63.75	1	2
173	4.54458540813674	7	3.52384928743674	3.46495719003236	2.82057794117535	1.87608586730877	7	5.34877002539658	2.11387629605291	7	6.5504547367066	1.93834629992784	3.38228774829993	1.67209447646472	6.1188520942066	3.51183189038897	6.0143413451085	5.83871774124061	4.57749831565869	1.0356777150459	2.54801118838302	5.43457662177947	4.90030001904471	-5.46968380421897	-1.0497845862993	9.1641649575142	5.33391183560226	0.538581226370549	3.5114434490017	7.4819925468861	8.4703618922638	1.42148745438366	-4.17943855874671	-2.7799977221521	-3.13411279993981	-2.78685802652803	1.1990963067486	8.36946850785683	4.45246881298176	1.89757937950913	-0.148914025358472	8.75223917546171	0.381667019568628	-0.517528559034424	3.88458627786863	8.0735757334697	71.5	1	2
174	7	2.89222527997769	3.15810758704523	2.72748891835694	4.97669590798329	2.18008835677752	1.71979927132793	6.42843913239949	3.24567454547853	1	4.29873963963928	3.48754845578086	1.87977660167764	1	7	4.02931209369677	6.60214659465931	6.61951845719822	1.02645056940255	2.11094152977296	2.10215995347313	2.26616209152274	6.15391032784821	-3.78159228612918	-7.45133454473175	-2.48297993872199	1.77346538102578	2.2780674775147	-6.79727716837873	0.930124789946398	2.28031877871882	7.45142511588703	3.32363445190304	5.6914348092715	-3.43563675009172	6.71293657456109	6.42726149767437	6.39249694011636	12.9493269224872	3.27187794336032	1.68092803313417	-0.393640456868018	2.31821170290862	-1.89702367805858	0.928650738806294	2.74529622675105	78.25	1	2
175	3.49264224763106	6.94458393453686	3.938155983164	6.64276462823461	7	7	2.57835062348731	4.38148355621638	3.09725460090494	3.88832671592963	4.60355536764843	1	2.00929532073903	5.38033129799817	5.52339716547451	6.00436687008901	5.75701001980591	7	6.76544358939876	4.80620586926849	4.12408919641608	6.14829624416733	3.17366204167897	2.83544954252502	-4.94282666979262	0.566026923133689	4.25024203831079	6.21661149768735	2.59038065227762	-4.56858301689437	6.95306622833566	-1.85765611834243	3.66757313543616	-6.077210351903	8.28149697185499	2.54442693775228	0.958846606949372	3.24917260188669	4.40088344058148	1.50215785210685	5.78135116968775	-0.61488339514208	3.8456631272871	1.39780964617449	-1.26168393073201	8.14533898121524	64	1	2
176	5.60237479274983	3.42860525613095	4.67049187198428	4.71702817485494	1	6.73985485344555	1.91537393052131	4.72500348267251	5.3852809550067	4.42226447482279	7	5.69226808350161	1.03977636234866	4.01433926441807	4.86205232894972	1.85966250429478	2.58164165891161	2.69515701745327	2.12770421753988	1.89537236190156	5.61822445454686	1.26773442811696	4.10577375416018	-1.22840208959159	2.18411614947985	1.58502348554637	4.67207402874615	4.80189588840523	-4.79018917033529	-0.327643084315502	10.4105937949233	-6.35713248242429	1.85533424320188	4.520488351425	-3.49088401976363	4.5516598747789	0.0486211734720228	4.83530138889948	1.0123362831414	2.57541309537704	10.665980648042	6.16053289528744	-0.345181109031051	5.55652460144372	0.377385301870117	-6.84933355714571	65.75	1	2
177	7	2.08709524229901	5.73674747263243	4.43992090550419	6.04147209006279	1	2.89231088261358	3.14897333155093	2.28430493117477	3.80779406977164	4.5879391481341	3.7556815561283	3.60425463798706	3.56854490640581	2.38348357523354	2.89250998822078	6.07470139477804	6.0652852509248	5.38117975883322	1.54256170775157	1.95260021999136	4.39269414882476	1	-4.76890538402253	-9.01420452273573	-3.97791011598985	2.05366120426536	2.49351275139011	-3.50251013350459	9.14625675224196	3.88334482206392	5.56368008020033	5.73124439492214	-2.31889548293943	-5.43045194006077	0.953611993860655	4.04957004733451	4.3752369983859	12.4336073519898	11.719226124911	6.66641188503484	0.116763001645584	5.76818907966363	1.79099654929604	1.70926560114766	6.0701584546619	73.5	1	2
178	6.38338235398587	2.27241403166405	4.01506015310639	4.57147285377714	7	1.36155372989997	6.95688094278373	1.07821572865569	2.7947879426189	1	4.33115841564225	4.86053145054079	3.86789807883153	1	6.49211809173711	3.09321567656436	6.39280128291367	5.53575101020123	6.09830696384704	1.34089032227186	2.71833830942027	6.58277601014377	6.93919646270385	-3.04506601639243	-6.83160351839988	-1.64019821791115	-0.923157660931704	0.758180979407314	-1.37867325703488	2.4964337860325	1.85416213330422	-2.03864763913188	7.39077686470674	-6.13210154362607	-8.15703279529471	5.66649020673206	10.1957846269393	0.147168852872322	5.52250059712479	1.7583942817296	-1.31122126961524	0.16961182829215	2.82075761757575	0.946112973638124	6.24417940954729	-4.65058096045471	68.25	1	2
179	6.99692877859383	3.73596587939655	4.92424330457421	3.26748354439681	2.16403968099526	6.39679183265711	2.89221500285562	6.59797988277527	2.94850179112702	5.30598788442723	4.17621427341206	1	1.11339087205505	1.75208168258587	5.49455706446569	2.04918706180639	6.50624295585386	5.28108377559088	2.50623661909918	1	3.0543012736905	5.92031090418756	1	0.455584508292275	2.9557279812462	1.60996816736032	6.066913071563	1.72619343784298	1.6671774357346	7.38047009735894	10.9021475372756	7.02953772766253	4.84273849249985	3.44500928410567	-0.307309399687949	0.56748167388865	8.32811580806056	7.08087400410268	4.59307434387744	5.33818152710735	3.69433885019234	-1.60577753088434	0.135428819328666	13.9277850661326	-0.508921249213704	-1.11052806629379	77	1	2
180	6.26103838109616	1	4.65533502833991	2.57759832560243	5.25406340394486	5.76045521190482	1	3.03684473636583	1.09416203986043	7	2.28944748909076	1	3.0459657240828	4.16745444092724	4.04005446709248	1.28006002705874	7	1.65902176957195	1.83517970467302	2.79799512157947	3.96978458147751	5.41136577870802	6.07240884340969	-4.11111817904319	-8.78312371827868	-4.12428664747466	2.60271843412587	3.16354341492063	0.582706927185723	-10.5091488260716	6.32853893873687	-0.683018968761916	0.111545125012634	3.36508087474802	0.7587015455891	-2.71523091507305	4.27074774609281	6.72994095595178	5.68785522763102	3.83452353543848	3.9210468690706	2.82506224258425	4.25086331285757	-1.927280890826	6.53832786851467	-0.405260988141683	88.75	1	2
[truncated: 5 more columns]
