# Supplementary material for: How Are Mate Preferences Linked with Actual Mate Selection? Tests of Mate Preference Integration Algorithms Using Computer Simulations and Actual Mating Couples
Source: PLoS One. 2016 Jun 8;11(6):e0156078. doi: 10.1371/journal.pone.0156078 (PMC4898694; doi:10.1371/journal.pone.0156078)
Supplement: S1 Data — Newlywed couple and agent-based model data analyzed in Study 2. (ZIP) [file pone.0156078.s001.zip › S9/Aspiration Model Data/Aspiration Couple Population 01162016 013206.csv]

	trait1	trait2	trait3	trait4	trait5	trait6	trait7	trait8	trait9	trait10	trait11	trait12	trait13	trait14	trait15	trait16	trait17	trait18	trait19	trait20	trait21	trait22	trait23	preference1	preference2	preference3	preference4	preference5	preference6	preference7	preference8	preference9	preference10	preference11	preference12	preference13	preference14	preference15	preference16	preference17	preference18	preference19	preference20	preference21	preference22	preference23	fitpoints	sex	algorithm
1	4.58347308869673	7	1	3.89364969658098	2.25962480771264	1.89970466676326	3.79055277077889	6.62527559893038	4.41475865959385	2.52028428338611	5.04713863660792	4.2335433828179	7	5.33509089639883	2.52427309448793	5.53052688933262	6.31491482576419	7	5.34047375365834	5.75820442681585	4.40003943627531	2.09331616122253	7	-2.89151682887863	5.18281459951942	1.45598180511368	0.373838030100737	7.35877044714134	4.70366062220398	-2.5916653556145	1.94206454321504	3.61173453503191	0.748112567795777	-1.76625384723719	6.1273204549331	4.00793950187447	4.70982585762527	0.959823920118421	-0.0260709446898851	-3.44134861224748	7.03188530038829	2.89256928885914	-1.61444073521696	1.80163288568891	0.0460023908469812	6.14465968700484	81	0	2
2	5.45659295029363	3.65797761247469	4.2772054501238	4.83311902480182	1.28271216210221	4.2412433427405	5.94931328145299	2.4076444558113	6.96925129760059	6.49457364362835	2.94539383760009	2.21851541416365	2.59525012735869	2.27201738725029	6.26122623727547	1	4.58276923393064	4.65700983895699	5.5606628001966	1.17555755181118	2.81748596289367	5.61833053344588	7	6.22406878407061	4.467698701443	2.42173359848107	7.30225911068802	5.85060385598817	5.62330393593427	-0.572522361983811	7.0813912918124	1.0015016649815	3.27406782015903	7.42686024922587	4.96344826013803	6.48251796792787	4.13270690832431	3.41900529662147	4.77104645619209	-1.77225015422596	1.90222705811968	1.75176387567325	0.381888681588107	1.74128301986125	-2.35832953100857	5.91945570335626	97.75	0	2
3	3.19232068621138	4.45202505216683	2.84241202195061	3.68550916780855	5.49605860177341	3.9286953022303	5.63587838883347	5.41387393791877	6.54156022994028	4.60606522090992	5.79831256371468	1.54547658375153	6.77464148807413	6.0902559937888	6.33515350616737	5.64150973630274	1	2.05172085030644	6.69620105438843	4.55727116304653	6.00408682234406	1.79812504174628	4.66505378376607	-3.90447557331384	7.29537347829948	-1.2658693426048	-1.49246558744168	5.37724003235249	3.94520586064727	4.27794030574011	1.38330625787939	5.64883253492071	0.486332519250226	-2.23347550490686	0.357666174917903	0.160728036874985	1.96243375761517	6.94055760774124	5.90872098006971	-2.79790156242625	4.42489257711443	2.50596807783271	7.58903799904257	7.50453081080103	-1.81391623344818	4.49423693637876	101.5	0	2
4	4.87118556472282	3.47961096801674	1.24389713908096	1.37576034031693	1	5.75169311204294	4.11822560080745	3.57955963274598	5.42713257130968	6.64109481292777	2.62419836283326	4.52469903835894	6.15747105463241	5.74031881813258	4.98947398489706	4.48893585464001	4.18367790762016	4.80441193543322	4.40532104209186	7	3.65496921658067	2.13797080436924	6.79035733023016	4.74425526841558	5.33328374102985	-1.00995572031363	5.99261837929742	5.00752465480119	3.42807263749918	-3.41727398936534	6.77103377737961	3.68426893755615	4.43177562509759	3.23445225074459	-4.75469929705932	-1.21350806546112	8.66437383202051	2.52169392928357	2.17730192570635	-1.06354744896802	-0.546139205973653	4.47386171549076	2.91753500014642	2.19712894858143	1.59228931351376	5.35034168169661	96.25	0	2
5	5.87274558448852	4.2769730163671	1.24885243425725	1.61516919109367	2.28863952883144	2.59529021790714	2.55415731159842	4.97773989556672	3.32096563096993	2.86775956802928	4.07336654578737	4.91103991798668	1.95747543434229	4.40285768566525	1	6.86673926353202	6.84297432597666	6.78236503356669	7	1.77114468728845	1.72960034826141	3.61456822397557	5.34594785103388	3.43154352103899	5.75310037316136	-0.102593695793632	7.62221827816444	5.19078238006578	0.807022121775543	5.8924145395814	3.28415457646624	5.57649087425758	0.193015312997654	10.8710682304629	1.95441354775714	6.72004342814258	4.81110145965211	5.96491053280476	7.23993723212854	0.468146596529132	3.71075970354753	1.19892114570097	10.3134467056768	7.73334932769375	1.23727944192155	2.26124251805055	96	0	2
6	7	4.10961571603139	1	1	2.8361080772507	3.05320483777943	4.64931126442581	5.56716701627481	6.23857968497294	1.76228406914309	3.70048499272307	5.23054790752165	5.09722880805549	6.00396292168274	4.86266079370078	3.58569406625424	5.88590155953387	2.28386352500068	6.08712988920915	2.11118101597284	2.61120179006831	5.2916960345894	1.13163092776066	4.0539249378355	5.22423064707997	1.9823181038322	7.76619913699152	6.06561961556002	3.85335377450628	5.97284306620829	6.46091662265947	2.92388232290294	1.50634105168881	5.16943021347724	3.00804532592488	3.95474698410015	-1.38419919207262	-6.42698456990963	2.669728480123	-2.65112623817161	2.11489995291228	1.55452214600212	2.56431704834989	4.36732277079788	1.20252889635867	1.73727281137479	103.75	0	2
7	5.34713403276983	5.10005070079116	1.45810248428265	1.85317349941029	4.38794706784185	2.38250647338967	6.1892002360315	5.00575344504197	4.97610298019278	2.9836619286877	3.17272782641137	7	5.36289757882496	4.02207799086112	4.82716583281709	3.34368073979524	4.09377270918582	3.68292690558742	6.03290128592423	4.35359798096322	2.64253166023749	3.13880573602613	1.98203914903008	-3.80814274177072	4.22121574631139	-1.1726978687318	0.653307070455838	3.93005814590812	3.9313565971236	-0.204819940009809	3.09272551428488	9.04631951778877	-4.16646500116496	7.96874176886073	4.88722798979141	-0.428889330274959	0.73159118746327	5.23699654097502	3.03718861874976	-3.31718361100766	1.30063079936715	-1.87907546853845	9.02841520114677	9.00328262795593	4.84840490627161	4.36337037556244	91.5	0	2
8	5.88956666683335	4.1639913266359	6.139385634773	2.69984517033027	1.65424081200882	4.68936031249978	1.27297288580881	6.76157407950542	4.97916589445551	2.22625885186687	5.06210298648462	5.31816971242862	2.95616773229581	5.31671713168582	4.69032257441981	7	6.87167964194166	1.51569163983651	4.48301873028697	1.33709383883017	5.16118975511148	2.58245682074793	1.37298391416249	2.80789642316422	8.25798493656574	3.18035987493517	1.47951455281789	11.7719997781067	3.54286426861066	7.85871147114018	1.36387632623049	4.71662446556824	1.47635255464008	8.93488926892047	2.00644022496462	5.3340510122418	2.89216804176117	8.98271685716926	4.60004305007846	-0.155699418416527	0.453894061759387	-2.57590783206396	3.4622515527234	4.92214973662386	3.15942603184732	1.825807866884	81.25	0	2
9	7	3.14588497918292	4.78639871994623	1.7239313826399	1.07012779072078	4.63860456565073	4.37638790690112	4.28016696629123	6.9683061871023	3.22907384646181	5.03753020348308	7	7	1.4506970417408	1	4.39692051886115	1	2.65315838105368	3.47296276196285	4.75743980587084	4.5567755108389	3.73762286134634	1	5.73240615182167	7.02265151622806	2.83070249643492	2.4388188176221	9.640480036478	2.5191889667238	12.2270231963861	0.0701835926609936	0.941448486342293	4.78966369988901	5.81606733941392	0.157114608797956	6.31461883347363	1.13642814650869	4.83078062904815	0.0622574918754475	0.140711417395671	3.38026775140388	6.14539851072283	3.4314571635331	4.58995916929329	2.317298052054	4.92212788846411	107	0	2
10	6.50164664148461	5.50131674400907	3.64749327994456	5.4683861684934	2.53546761254677	2.76876216194158	6.59824064200157	5.56070623128739	5.91244119777641	1.57981626487606	5.82524181836825	2.96983544063389	3.78042056241471	2.06036152225108	3.91453350986544	3.37584918324837	5.36706179221288	3.00653698377474	4.17325288895208	1.35181876282616	5.71225880602455	1.25148366401484	4.34435533381089	6.71159628506023	4.88344294626652	0.947209061291029	4.73237196992718	7.81713474916149	2.38246028384244	-0.974922104548248	0.840464769551247	0.621881701059743	-0.0202252021712367	8.3175132340422	-0.632775412815345	4.115889499986	7.17108736904101	4.80367793594936	5.53875675277768	7.6980402015729	3.43872182107704	3.64916588238361	-1.49179111238182	6.40675498729382	7.00529719493412	0.204653145627841	86.75	0	2
11	6.4046564791412	3.20764528616153	2.29240976449662	1	2.069719762304	7	4.91549815909138	5.44584868242515	6.14618692445017	3.0055359245055	3.42365256610658	4.70722147907999	5.99168030647025	6.58690150544898	4.36267016194117	4.65082523591432	6.16200920992656	3.41378698747862	4.85330304634881	3.57196231544102	1	4.02188642295872	2.8050980682178	4.4723843667168	5.93425369882638	-0.872806382853917	8.12889859722032	4.00120967119826	3.43533178686438	9.5890962645355	7.81025578294615	9.71696207795684	8.32479247272654	2.97060440215573	2.81773690631611	-2.43294914744233	8.26495906130999	-3.7347251016201	4.44184088928655	-2.36308265066902	4.16848347785264	2.8924141131577	1.4635559680753	7.27567566184093	2.32355415485407	6.97285990222593	100.5	0	2
12	6.75478621608344	5.67865477738371	1.46272446516562	3.13614203445021	1.65540724688508	2.06143145587947	4.36734956565367	2.17093618900267	1.37772646045298	7	2.59555474805425	5.40457953458924	5.59835821522648	6.64048529920703	4.45175922559251	4.88294587720006	2.71152839230393	5.95284957093481	2.61509193370055	7	1	2.18014010733386	1.49699534273107	6.18859536729628	3.81683939601079	1.68086464887873	8.84393810076007	7.03055013685853	4.05049938770476	5.61712236503103	1.21907131485054	8.5197316539254	-0.499959829617966	10.8756405765316	6.0313510300071	6.36798237628976	2.25882358811735	3.78628643145468	6.98949400646564	0.717204521959932	4.52967044952403	3.29073401285624	4.11383934603379	6.85390596338629	4.67816078696024	4.41261906822495	91.25	0	2
13	5.32601179926953	5.41651383965678	3.34094516163085	1.70504153728269	4.98112200109503	3.71054886652285	6.49334616693015	2.85053355806806	5.03864721513893	4.3112907420942	1.33420715530025	4.69098367937459	5.04830846151393	1.70597888643771	1.28635402008568	1	6.16510717385315	1.59354809036118	5.33328121476435	2.67810616186086	1.53620940833746	4.51093835292439	6.44742587833047	-2.08201751572351	3.18268959247009	-0.0349690527089993	-3.08695758346663	2.77604261867619	4.42154964525264	-1.21570292123295	1.48994751791681	4.68748408006101	8.37682186982867	-0.362761773852049	4.32470343073034	7.44921424780789	2.70502826178765	4.96056836142332	-1.8651856693108	-0.789139842002675	4.47990028466721	1.6282150963399	4.27119365739465	5.18819188425183	-0.084250739262296	4.76992344896715	100	0	2
14	3.88679590607687	3.63859803996211	1.06879936749609	3.0876724009049	2.8368082766335	2.61643094516753	6.92364843418581	2.01192793292118	5.56759188159921	1.00299938935456	5.04970879047072	1	3.57286892428818	2.25691197507681	2.16781820731311	2.67711867424006	3.1315717562192	1	4.49300975200681	4.28520918953603	5.64951971455632	2.17396099156262	3.27865583587263	4.41253928898757	8.88981272717972	3.30998373149115	8.36779602846545	6.14157881590139	3.48146561832552	2.81085886201253	4.70382532682142	3.45440958143061	2.36665306329868	-1.57284588657461	7.03452769933466	6.46639092418703	1.62872714347977	7.99069447889404	2.03267807732138	0.25117103699468	-3.65953116127719	1.47380422745344	6.83564283923773	0.116084992971405	-0.741942013226424	1.66172600699509	88.75	0	2
15	7	3.35963923174535	1.84195976571867	5.80154148615984	1.75146831014131	2.68129472892828	3.00485389063581	1	4.03717508101656	3.64028216969865	6.79830494677639	2.84959349685371	5.44438323258122	3.21033944374862	5.31956525140207	4.75832867801161	6.32844981209616	5.31919639220833	5.06382067728278	1.49911019778739	2.54156500862965	2.45749756082993	2.62143249117749	1.50785599708187	3.95195143456087	0.528512424395406	10.9601104077392	3.34213923080235	3.84946382677007	10.3371604315871	0.334596455036517	3.82977991798635	3.16145876848187	7.77499742473698	5.07872815603263	9.04889430738299	0.631178095820444	6.54871568982651	4.44275952986626	1.66477241610768	1.63503065339439	1.68784729442293	8.55415778128375	0.991717723800103	1.4566411485574	3.99668399570218	110.5	0	2
16	6.62725137896584	3.39240389870968	1.86438882034427	3.12315294620014	2.34097792774549	3.05940441355082	5.1058869075177	1	4.01035936059138	5.49307227956698	6.51024796605156	4.45683829233584	6.16490200749084	4.56554599516819	2.79771998210052	1.52547886877607	4.69432483751009	7	3.28276812149532	6.17705108410049	4.00313784561414	1	5.48706957419675	6.1109120685486	5.76795632945903	3.82331756428757	9.18154924159888	5.10405135235723	-0.774862252735205	1.06270784646532	3.98249218153901	10.3167634776291	7.92002781952833	5.64442163398688	2.32919736402964	7.8581501922496	0.957828912162323	3.28910532696571	5.62864480233966	-3.07587267767105	7.04717620820031	-4.22521768720383	1.1780652908684	5.93063266725923	2.23107828434321	7.68135189946841	92.25	0	2
17	5.85858017662069	4.74426186042028	2.95438466838885	4.94758479960576	2.23415102788685	5.41514485917034	3.14552452685876	3.23392423741832	5.99119316484839	2.58333131115564	5.82960337454274	2.42749382945714	6.62967628729452	3.95564901054906	4.07068127516567	4.64824316640003	2.48684293768972	3.33799995122382	3.93190485659302	2.94960555265124	5.6846503460645	1.2374597917865	5.04418416565708	7.07247340214238	4.0750617365186	1.25151848906357	6.59857486085476	7.56702259389948	-0.71118369275886	-3.5896597579363	3.46928006849423	1.53702200387648	0.0841080594672655	9.42686807776617	0.586974673041337	3.1446414132553	4.79816339501915	4.99976093125355	6.46270645241162	7.90169727279254	5.24657941706981	3.26404198814829	-1.20183125673527	6.02503997179099	4.1232365895648	-0.365601042163778	96	0	2
18	5.75021271922523	3.58786955000347	1.84310912112476	2.94361020663121	3.32222430857798	2.77861604942573	2.61408723497419	2.28325014709223	1.07909890968229	4.47714029275752	1.55157065075003	3.91808194485826	6.61678389394614	5.73355921293338	2.64556068465202	4.74781757299173	7	3.54073563765423	3.22913333033403	1.94792873706894	4.89289492897647	1	3.60891081242	5.70624308567933	7.16710999616955	4.13904298207627	6.7628403023745	5.61484660761305	3.24503319082791	0.554230246596848	3.08200168111591	0.173844470592173	-0.403985363515294	3.36492289925747	2.64013330527796	4.19108527705319	5.30254837394526	8.05113362696139	7.50053176948131	-1.41041291193408	5.69730032480252	2.95939424331253	-4.26394481169637	5.19077719000265	-0.202019408475152	6.24261998892098	88.75	0	2
19	5.78571659322119	6.13851470138988	3.50055349344222	5.59466312759838	2.45102196584751	3.08767069436752	1.5298150877764	3.288276455353	5.68031623457913	7	6.77090581457062	1.9073930015947	3.58129828011774	3.403323235326	3.2083795397841	3.76074954614286	2.82557034146005	2.55366100329394	3.11009298147802	1	3.03299295292819	1.54690412792464	4.22988000225656	6.22810063973822	5.19504356209107	2.43519008150466	5.59054174641464	8.33309536667737	-1.08371921699277	-0.748601432107526	3.33510369886853	2.73697806898338	-0.357100003770953	9.94546440677814	1.22388640167369	3.78350455354203	6.92645326295714	5.28740660499171	2.89886702213866	-7.9342632992624	3.08508395466618	4.05437484105011	8.5068276477768	5.95613222172049	4.60687928253801	0.63787750454402	84.5	0	2
20	7	3.66130035981093	1.84624580819452	5.41082306072452	1.86819592035272	7	5.19016610700311	3.23948172572722	2.45591897057243	7	5.53423399142751	5.19179906125347	3.02419612098106	1.98231448249679	1.04858263932638	6.37451096894419	5.04965267988331	5.81814569038136	5.16254737730663	3.95843467328409	3.02747880995326	5.91221827203684	3.12098366546147	3.55191729878691	4.14753909825895	1.96643831045684	10.2800072280425	3.80409824542641	5.85659689293089	3.23309903715756	3.71432739745081	6.39723883434643	8.02200420444928	6.23478019596155	3.53063438903603	5.42797067841312	2.09574583977289	10.4327108188043	3.9938976933277	-2.84870539841867	4.31399472479522	2.38048366735911	-0.576717664045804	5.96688330283486	-2.03652548949887	6.50831417679815	83.25	0	2
21	3.72282714494732	1.74525356002751	1	4.13044128012113	2.14480618555677	5.00942423805169	1.76462350910226	5.63670044018392	3.91157827786263	1.38664685420759	1.55502906163078	6.69682958383018	5.64033278660346	2.95228326688066	6.41905648230503	5.49646204104811	6.50018014303423	3.17228636284255	6.91783174320058	3.61914770484196	1.47692600388157	3.87838583534215	2.07208519152229	4.68267173558618	6.37961849178803	-0.72018509419622	6.64111809705841	6.91326181951268	5.16641800366674	2.38987342981673	5.18504025044	2.24471097540196	0.526308737375407	9.5786441505702	1.33733826104028	3.33304976444605	4.3185563158173	4.45379560585922	7.46027052083247	3.78776235444886	-1.6194990633641	3.69280096449587	-0.452808347017196	4.78599988159958	-1.94683434380204	6.84613093563002	99	0	2
22	5.40284863964622	6.18920688191156	2.43139295224065	1.90913382958662	5.9060344409748	4.39585913640914	1	2.41982441589439	6.66732403193043	1.22514179071381	7	1	4.83413299549203	1.13094259716738	3.39218726147685	4.0667192581765	5.18654534100046	4.85511056103147	1	4.81893057046612	3.93340889134142	2.76656848993034	1.92646014345279	-3.70755973926286	3.1058681928923	0.532959859398314	0.12244008011024	4.90943829504734	5.69359362137335	-3.18980597842619	-0.317595037328862	6.14984049414735	1.8189806064494	6.43945707941624	7.90512718744635	1.47309657289613	-4.26204380657395	3.07543828548034	1.23959505174823	-0.884844508800164	5.24174344772659	6.10799120486555	5.7887821733477	2.67469385992741	4.86070357820263	6.67085636509505	92.75	0	2
23	7	7	1.95323870185998	3.07647455507779	3.32502080756332	2.71375262044402	6.61224709166256	2.70092410368121	3.90276306211262	6.89937086553629	2.12392253935203	2.23310941848399	4.8607820058074	5.27360830224633	1.55973554926426	1	3.04685275915427	1.52217954488087	5.63611468491754	2.65382229748334	7	3.39398185766203	3.51330318387292	-0.383717686276125	1.15954263550586	4.7738408306928	-0.731481597137037	2.57941651571724	1.73992443583934	11.8349059409573	4.04980327401554	1.57429393533516	7.09436684613445	6.04303942141577	-1.89165333111426	1.91040988508124	4.55826134905145	1.56088155600213	-0.0913478785270671	-0.0399519178879089	2.96455201093621	0.120878969590744	4.97963012740575	4.88615823189328	-0.394125341424228	5.46586685682533	93.5	0	2
24	5.89624387523586	6.55608623887684	2.30058456215532	2.90490054318221	4.08576154036758	3.16064837489025	6.1593844357178	2.7434069973986	5.29796351162154	3.74929222308192	1	5.32276643680488	6.6678805366598	1.89597028508758	1	1	6.19031440784621	2.42046964968582	1.012480543119	4.39035447011151	1	4.35624860098222	4.0887971077922	-2.01619671193649	4.05964473705809	-0.756096491605175	-0.939731241347022	2.77829138763553	2.6533583339169	1.92115409685745	1.30429884192188	5.17119776133297	8.01825876644996	-0.881076078463639	3.81832568731248	7.23319066668411	3.4955742882679	5.00745450130564	-2.9039466392298	0.11878236107305	-2.54025081891362	0.320955971790648	7.0888687819951	7.04436574733822	-2.26062684560402	5.41405481763766	81.25	0	2
25	4.92223220118376	6.3034897787366	1	3.39724080359274	2.68738727155075	3.75045397347586	6.57876609892824	7	2.45540772589387	7	5.82732577317739	5.39112796359729	1	6.99563844906233	1	4.51595257748926	4.69019576443836	3.18937468971429	2.31934969160852	7	6.53577720584158	3.09544165693399	3.57964392296466	-0.0597115312297745	2.51042432100214	6.21538872082567	0.141699849503969	5.00655014021714	5.62595869518425	-2.16600413542116	6.55638864637463	2.21018699224304	5.57077676831114	8.70365732704498	4.00259202602202	4.71185034247815	-0.857439262446413	2.71812885789651	5.77251907048048	-5.6826356203829	6.17637084948806	1.86546300433525	3.30599123828806	3.05496647976394	-0.557401867406695	2.30346513926253	88	0	2
26	7	4.93495557856098	1.23694653808372	2.78350028658219	2.47948024573709	6.6524416650958	6.32368761520349	3.57997347179459	1.15239880165797	3.85778066461651	2.08131286734867	6.7755107653672	5.33064305386942	5.69461907656458	5.61886811921843	4.45975828671065	1.76762731063114	6.52847421662576	4.19109407449722	1.75661734522285	2.76420904336299	1.73765099853865	1.08112680402107	6.29202124962821	6.25157550230048	3.19632304905716	6.35487114110425	4.12330938706695	0.528161862513931	3.69589913736101	0.00195029058976837	-0.521728294571324	4.14178030971242	11.0105893567279	5.81225996963244	2.37959071282516	3.50815936414692	4.73686502520854	3.40036468353235	1.10304070581337	1.71815540186736	3.90270761510672	3.27315374580417	0.445255849804259	-1.68567291410013	-1.03814930425527	91.75	0	2
27	7	6.48232246660921	4.19848240146177	1.30839295770513	2.53865465201249	1.61697965923233	5.35738427658507	1	6.38053779790575	7	5.03693938861026	2.89324488351915	2.53344164500719	1.7833403854505	3.04608634155186	4.06575482597484	2.39431828201208	2.56863853903802	4.79455732325304	5.17107637463579	1	5.84440845344278	2.46954703981143	-0.867515552723595	0.909403512908265	2.98116019797366	-2.12919351852147	3.36390995439828	4.8637471954757	0.450524501378344	5.83415109770304	10.4654005574548	-0.313730894905739	4.20714797667837	0.541738309487416	6.58149002256804	4.83898743049826	2.55454163537604	4.65133316802472	0.918262281851393	1.51546659731942	6.05906537851484	4.83863361851364	5.89540820973769	-0.580575835353804	6.6749092153788	78.5	0	2
28	7	7	7	1	1.94015450366301	4.50201291924398	6.71533258356731	1	5.4363402459005	5.3615332539746	5.77996908342099	3.26401240645782	1.02871829177947	6.49470160481021	5.36919529140652	1.52578385159992	6.67650153216584	3.00870485077323	2.90304433780024	3.92468130312858	1.49887732513457	2.72712589395945	7	3.35390944767467	6.92487266782188	5.10190265019288	3.03590764323986	9.55508913431405	2.15056652107961	-2.28554936282392	-0.176842373124976	10.9997339448257	7.48985847758788	6.61030862415233	1.39566597080038	5.84664181346662	3.37195914592287	-7.64708948239069	1.72282529651751	-0.599039569069416	1.4866431954528	3.82276848179955	2.42725835095607	8.85228631920288	-1.83558001998695	7.71066904462615	87.25	0	2
29	4.45536357258417	6.97399352795556	1.68771180524801	3.96680731753437	1.90854685138984	5.63780196393779	1.62183695047332	5.58551278002271	7	2.97282726737185	4.93984824707313	3.78888042596346	6.84116153882202	6.23679626605831	3.82129321743091	4.83011429476205	4.0721086335101	2.29523581841579	3.0744710538126	6.4219742023206	2.69424293913068	6.03528591276995	1	-2.26408702857991	5.48741611686124	2.42117436034224	0.944218334933757	7.89467329572143	1.25373774383336	-0.47374268253694	3.29744711028962	0.905344672030813	4.07948464045983	1.26799905120933	2.32508530343858	1.47677053180993	3.74085843873736	5.37534519839893	6.81064814130921	2.11498038637634	5.38402599572119	-2.35983648328874	1.2938588864581	4.6063769454074	-2.0949530805266	6.19163171122729	77	0	2
30	6.34846303640674	2.74785681533679	1.5959238210732	5.5733437551027	1	6.16101116265584	5.01230102762052	1.54674801158503	4.74219073144851	6.9959564410487	1	3.44564665382256	1.97998699536721	1	1.29071239315565	6.55136845909989	1	6.57846009588863	6.377975338658	3.70613010782049	4.02008448185252	6.42724823749746	3.50728584962379	3.38461543121643	3.9069484803021	2.8322352483786	8.69737419029368	4.39794867595139	2.57667172236218	2.74965444515472	4.19724153666462	5.33894724126645	10.9396474775944	6.2558667750234	3.59739073322476	6.00652787604814	1.83836836790962	10.5049009497493	5.39288620562849	-3.83098554773422	3.90634623293847	3.02577148281481	0.44468446848558	6.95928632635509	-2.09739194268199	7.05206667172627	88.75	0	2
31	6.10068094145488	4.62116341889537	5.64458761497012	1.10333673844558	3.51432240271188	3.44272124757354	6.75594734405604	6.03664809770443	1.69726106039082	3.6282481505725	1.35287545498656	1	2.6282894746917	1.48329336761037	2.22884546301783	4.99221095596913	2.1485946098568	1	6.30974628444	3.97098997925851	1.35543975029157	2.96644634021368	1.38140785394972	0.99395667920457	2.92319852135605	1.40367394458535	3.93736864080938	8.89844232305912	1.3978357174364	2.20163966577973	1.16585095815486	7.94253230960169	0.253408132799746	5.57765206059159	-5.29925570220216	1.23356101322996	4.99734957050594	3.91248471361327	3.15413686805168	-0.189552839001857	2.78166830577304	0.879886906295284	7.2944214068128	8.58881536189796	1.97715822742238	7.54551307420149	85.5	0	2
32	5.79113403043512	5.4160288964906	6.35692009466835	1	2.33965536334661	4.68571491130406	2.51382894510242	1.18818071884803	7	1.11079245235689	5.66811175357928	5.09842788535417	2.42125112724768	6.05685592915021	5.69131960890066	6.04041894768292	5.14538945734763	3.13995856137027	2.21155667550132	6.7069300035211	1.46535488136674	1	3.10927889265332	3.23948061338942	8.12865993852711	4.84125720994189	4.33630942934263	8.72954714511817	4.48095162100982	2.19623599319573	2.25288618805437	6.77566335790665	5.4392972417453	-0.506819648777231	-0.708287806234594	2.03141688967582	1.90022440206975	3.68599347372997	6.40809407872053	-1.73267400591484	-0.154979852696785	0.864786109519389	3.2191286521353	4.7966303322116	-4.66369243100274	1.59344839491548	83.25	0	2
33	6.76575689953492	5.03921267328697	1.73484315847547	4.52286213555765	1.25185235025515	6.74001254753505	4.13004921655153	2.0119149227944	7	1.6846814386964	4.23389124343942	2.1370522553484	6.38215332361442	3.1819030442107	7	2.25845746771516	6.76976964909259	3.01274562741523	3.66278946771355	5.63846701380372	1.95506969310597	1	2.82287461229885	5.84999816950193	4.6217001789734	2.22049108337943	5.69488965646983	7.84696171330495	3.02856451576099	-3.36158806277781	3.03331704221977	5.78739984227862	0.641337095676706	9.84244434827392	1.31259829619912	1.99004086447038	5.08601729792932	4.20238346440427	6.62919113037106	2.18713657284071	5.52662924955682	4.40699505805616	2.80922400528563	5.59883723458343	-3.33460398402887	1.21203602933148	97	0	2
34	6.09415827549982	3.94710322377069	1.7798875809742	5.10932302598959	1.28722097538427	6.58052903946467	2.61931897705401	2.27276040823675	7	1	4.12467808827923	2.8888906965389	5.05744908863537	3.74306277110133	1.10476271635517	4.55947840427767	4.13539457059511	3.27513904971747	2.64171848813718	5.12160652068716	2.95361712492984	1	3.35764401295558	4.75424034548379	4.59367559829146	3.03098956836766	4.86136100441076	8.10191822423507	4.77776622388218	-2.86304417878496	0.824636928490098	1.8203336667707	0.54837455522746	9.60101887659995	2.7685486999797	2.31025522625294	6.80853345774493	6.46664973057436	7.39039907375475	-6.53814742588797	4.21083343892061	2.14966486527538	11.1758263929264	5.48867360146507	-2.29786676385368	5.49248947056732	96.75	0	2
35	4.80099494666605	5.58641670859656	2.03494572941863	2.36692901185103	1	2.84477225474468	4.06756571669789	2.23822790445175	7	2.7751760025993	6.47171878906717	6.2358128452492	5.57945860542699	1.71060402092919	5.20708560802069	1.28888198077752	2.83738186705469	5.63133737854689	4.35831493142153	1.5262643057656	3.29254529432744	1.42318673021432	1	-1.90633796037723	6.76428951786194	2.12523481235662	0.225714329290879	4.7015876759976	3.32652370073513	-4.66641199603536	8.41573010736993	4.96378511378473	3.55315736129516	-2.95778361936867	3.0440875617573	6.34948787801193	0.968929655009792	7.99251449571779	5.58240472504091	-2.99961919173178	5.93303760422678	4.53913009820786	9.67787761279173	-0.537207649473422	6.20314543024276	1.72938919709267	87.5	0	2
36	7	4.45413199443791	4.67078275690323	1	1	4.82589176987874	3.17145232025603	6.42491522690368	5.61124188582086	3.07828570660468	6.22576371730891	2.89487564717637	4.73434599746967	1.60091642174766	6.64438487644974	5.52368077287432	3.94637663946178	2.29610790469638	2.60651614462459	3.12546713362501	5.3439844818737	1	1.85573315650852	3.62501099016681	7.57971336089627	2.64846974067205	1.9149225371819	10.0333085108688	6.38218191180609	-1.5077341661282	2.2440663576421	6.19413415941559	0.91255259350756	4.88175224780362	2.77077921076108	4.48174312245398	4.88116838518518	0.131293991227835	1.8057495602075	7.88651375182881	3.67493834999124	0.368512425501196	-0.632666925556575	5.12970165170047	-3.79964927542678	-2.64800409281008	88.25	0	2
37	4.72722236449095	4.07672295153145	3.7472358403718	2.61262978833912	1.26198539133734	2.1474796875323	4.56813941754638	3.64454071223104	7	5.22517817824105	3.5180965359205	2.68048589830848	5.06745103254608	1	2.14904309412025	1	3.67915666477042	3.86038233452008	3.24406755791986	2.68671503802823	5.90717326627338	1.31454816161663	1.8969058550773	4.95256389349734	6.19059026262789	0.457295086523942	9.0830081228487	6.74525864383739	3.66410902440185	-4.02178723902977	1.37188408469946	3.29811283689209	2.26612864606011	-2.58913654780572	4.88568591366103	9.60016796646555	4.47092701216636	1.40595360291037	7.89754734046875	-0.276023622855028	4.49757845557895	7.93691100780432	5.34361038607239	10.2375596530975	-0.278159240912521	7.6148226905376	88	0	2
38	7	3.82556585937674	2.82415920803016	2.48820336955578	1.90288447149077	1.48489831702844	6.02696359722131	4.90017063953526	3.02926444685368	6.26348974163101	1.4251505161949	2.44051888827869	5.8514427376737	1	2.61849486192674	4.76354928438081	4.10565279434259	4.10516530228777	3.07803807186829	1.69868514544498	2.35975444451836	1.09621366273842	4.69268233687151	4.9514398803621	8.78740608277126	1.02533721296555	6.47022587114528	5.45677005522242	10.9306446908755	-2.38530053801837	2.20181194797015	2.30674372776382	8.51935294783792	-5.86090354123749	4.88231626521745	-0.600586821243659	0.225517925167679	-0.0180727566572861	3.78443681645616	6.50975460228999	2.40446114127905	4.59103698556085	7.22882272799549	3.51670185511699	-2.10175917931014	4.60349092396583	82.75	0	2
39	3.08837148653099	6.33677097048623	1.02160630216165	1.83322784204193	1	5.57686404416304	5.38091113492713	1	5.15204165386723	2.38337862334527	3.12051530019203	6.24259427366638	1.95123394958053	5.97966764039497	1	2.63489314064677	3.10904140946638	1.4383158375031	3.2011948514338	5.3435930078986	1.47806023788966	1.68179127335927	5.68214615756829	-3.00763638426747	5.13166916527638	0.211798844552719	0.0116529659670558	5.92274934547198	7.60200864963892	0.914265588566174	2.39823638163407	6.26618506369339	4.25476729735456	8.13402039133832	0.0687977050840253	6.34816744962134	6.09183652186533	7.46920758051375	4.83240940719667	-5.24615231918389	-0.231051278556299	-0.386387329140523	7.34623158991266	0.625160769163895	2.44565206184659	6.2141570785132	84.5	0	2
40	4.52606805499885	3.10905298333683	2.68909484269381	3.21545018681661	2.41456837275653	2.93550233463162	3.56366273386114	1.73346714274097	5.85083029226393	7	4.27214960149221	3.32286013565216	2.22560250430339	5.34563761312114	5.53468970523338	5.13851454128958	5.33679674611102	5.13694940818434	3.72951803425592	3.79078254121681	1	6.00489004545006	2.15614404150601	6.71408890365988	5.02930536104513	4.78826173282779	9.72568395296327	1.23895222804416	0.545668255406996	3.30973377155475	2.98809128465312	1.24575799392209	4.39089435147801	2.56283642976087	0.894095732381768	-2.12176993451829	-0.302415695812718	5.65470126187293	6.51593948638181	1.72718807036882	3.41529311876649	3.88262506945778	1.69687833020132	3.8084400191506	0.429724695681779	0.199815104928353	79.25	0	2
41	4.10233244480962	7	1	2.73870076754752	1	2.12809941398057	3.30290757462547	1.2193972010304	6.62619224859648	1.72533851440922	1	3.79627437688005	6.72751364457616	5.26461294989573	6.97355659703469	2.95193394057669	3.72127281193171	1.31096940240888	4.8909904769611	3.84526700533833	6.1969643727423	4.48355552022602	5.57320397622488	-1.46520761982184	5.19064438730209	-0.27800413067694	-0.860799532459408	3.95181875005562	4.00855999730577	-2.74291869369771	6.5800390900699	3.16372523157304	-0.720388619121329	2.96751201297855	4.28485399810397	6.32045813807385	5.11507010975981	8.02016277371308	5.04935260408675	-0.916622214125678	5.98831760758473	0.822174622990098	2.80616906856427	3.95275652105248	4.0220282273245	5.73103954175161	90	0	2
42	4.69670533477899	5.51224656051244	2.20020826329836	1.53107187893132	1.13790734645556	3.77657872447904	4.18235469477351	6.19832016998649	3.29602418374505	2.38034382176379	4.4901678756511	1.32221256279607	4.386482754064	3.00493935919559	3.14727926416217	4.64702214305955	6.38490495441734	3.41787989009808	6.03625060583216	2.59435223208932	3.07479913057937	2.71412209507286	1	2.07867518313346	4.25058449361382	-1.18532615062943	8.94285119079808	5.9382117920175	3.53574284079285	2.64929044668502	7.8123249831897	-0.245320110596271	-1.08837825225642	9.35830300766472	1.19906082880517	5.95570368593814	8.09425260781634	4.31937058785818	4.96873163598524	11.0101264227408	-0.915217752046249	1.53076741999045	2.59844491647776	0.189664710403097	-6.99003143055384	5.43141309559136	107.75	0	2
43	6.58503534188201	5.33928099070409	2.81316794357424	4.19854559470106	1.68845410915728	5.71294611720821	4.28810057091098	2.34311768645829	7	2.57786967091816	4.22875725081299	2.43041633305034	6.04006299387941	3.3260370280528	1	4.41238986039453	5.84287907302007	3.74871180443856	3.55326997866487	5.09399993758067	3.09518780102549	4.91105280196736	3.79120594063998	6.28499017518931	3.62886140721106	3.13677554787341	6.0192927708841	7.64902775938473	3.77423734637971	-2.34604462236451	2.45968034287592	5.6946691487341	0.622802784823525	8.64417227570844	1.04619719978389	5.90367816574591	6.10972557315564	4.59880216498199	7.24815842481092	-5.85547639751314	4.38785362321021	2.47622534136507	11.2720209683788	5.22465592151669	-2.78551386677294	0.914132803255839	90.5	0	2
44	7	6.18758447772487	3.29538758745221	1.34477190146487	2.32055805899184	3.48291626322337	5.18731222198226	2.33245287462689	4.42638996386882	4.68827002101982	5.96393944383938	6.21470586427214	2.74019730908499	5.09227037777905	4.9318874405394	2.02959056677044	3.60301306109538	6.18377140141746	3.6893726730151	4.28435604804946	2.86202837619561	2.83341561374053	4.35203493430613	-0.520220661891492	0.299758736741352	5.12996413432198	-0.221720044326978	3.94659796413436	5.24721608108129	1.45331472212622	5.27519451841304	1.6513928210799	10.3724923688643	6.88330192308758	-0.0535809578286448	-6.04952469315998	4.44933350582406	3.11055467552842	-1.12467337065715	2.22868718982153	3.89679450800107	-0.169640317843597	6.72496431484836	3.91967786575992	-0.692501300282793	6.54146478830106	81.25	0	2
45	2.70138686029911	4.06247458380714	1.66815669206971	5.77245715055557	5.63973652322214	3.56899578512014	6.61593294455659	2.55444982412144	1.26746285093561	5.61216230786986	2.26095098149811	1.19456319326081	6.67975257282097	5.97203066836275	5.379736693059	6.11210618040342	6.70823239170438	4.73208984303414	6.89876057956648	4.07248677431677	3.37393224658743	5.45320575000298	2.26885082874724	-1.06721533478973	-2.0035926991374	5.79977282661475	4.43000368670009	7.3033312673411	1.45127232030194	3.92888530706787	6.00203707048125	2.16721170542153	0.637289541562196	-2.65145856605478	1.36227304666442	2.14366876025267	0.944570001713445	-2.78383815161915	6.05395001354468	-0.711936753505787	5.55346271619061	-1.52686031319564	6.79553026117845	4.66529043822555	0.00743296714630692	3.56341216419648	84	0	2
46	6.64294729649992	6.12660609163171	1.15393788476817	2.50719520828628	1.71977105451407	5.97387488787539	6.46180178626595	5.93150445783004	4.64756313684962	4.51737596066625	1.888553954239	7	6.33100605712413	4.38071020880555	4.53263060928121	4.0256196102605	5.87720826046161	3.47192522473541	6.91499019326663	6.5149514400271	1.65556134004947	1.63755924941723	1.10222910135649	5.72622503990299	7.3029565281565	4.088453335872	6.90359320177268	3.47758055751241	0.309036674197456	-3.24368308444358	1.6421754250018	5.0324808206383	5.307414596842	10.8483511288057	1.62683968585795	6.85956654154897	-3.86887150143744	5.27912932444558	4.11082607164507	0.238878178063248	2.46152133920426	4.55864524028828	3.02073297091371	0.432188778320396	3.91975747194976	-1.97597826184155	107.75	0	2
47	5.6562446113118	3.12718949351173	1.72467858226559	1	1.04512224901896	6.22341206954513	5.27481864519019	5.36584889489205	2.47157297266352	6.38751372921452	3.11163939553807	3.97219089325764	3.64858670776222	6.10289533058239	5.28891653662819	4.36635681474094	6.03057028736708	3.83618240507853	4.06894831190967	2.72982676789198	2.17373791372555	3.07703948526681	6.36044863073979	4.60789182126044	4.87010525567812	-0.199780112786994	5.76888813983073	4.59681794698269	0.910666577472534	9.18315162005264	6.61182050010039	4.86939181745165	10.8960350505565	8.80537430729198	5.83466223158287	-2.41818760073971	7.26612236147336	2.85523528168914	1.87412884668752	1.90522972955162	3.90481058150166	5.63690007301398	2.88031507775321	5.84303440026129	1.37725774656341	4.85679150195901	96.5	0	2
48	7	2.87708608740057	4.56945242145081	2.2924146258147	1.6029867587694	3.72059647635936	3.99511583135737	3.41828380936951	5.35952016009933	1.21598635012769	5.73855928102388	6.24199614135108	1	6.00199639863155	5.29114660452588	2.44766921135059	5.25786860956539	4.20774052171891	2.36460456148227	4.49276439407423	6.4491268438618	1.74879991120936	6.41181836512337	4.25606845534861	10.4148325570068	3.38378079939212	2.47078339774946	11.1653538724963	2.68140943978085	-1.96257269499497	5.04294775624449	5.16771875264953	-1.85916234965537	11.3805805607727	8.60351060034946	4.16873808847355	2.71496555507382	8.74690440591301	3.25909720672511	4.67501010412883	5.49687387932579	4.43416997708277	5.57899724263974	2.27050620322036	-1.5963046209641	7.19873978742013	91.25	0	2
49	6.03502841500732	2.56172841183439	1.29106598887277	3.98735589383344	2.85258102232414	3.11428311634332	3.14466266091128	4.20733676056252	2.11837801832237	3.11808915119521	6.98154016800898	1	5.66052220179361	2.59366574375269	3.76911476096017	3.84339971718914	2.84346651646295	4.71165541271889	6.14248530803122	2.8434654631051	2.38906565381097	3.59500101825546	6.968417722798	5.75577048337032	4.93412319744944	3.58268727332431	9.98351633063634	0.650362672714203	0.607499175277057	1.3598226955601	1.55977753809194	2.1696972721533	4.34095330687796	9.28659247997109	4.69204514987899	11.0308899103647	0.00804571327403447	7.32702098479761	6.79821332986075	0.00715317137898963	5.42757269615905	2.31836194749854	3.44383662537124	1.00824918149225	-1.89991720866095	0.598217022948921	94	0	2
50	3.65279705946131	2.63578970377924	1.91895672400364	3.94456095981247	1.41038386293682	1.1550293389214	1.43130681321946	4.9421979639395	4.59986166331983	5.48622848411766	4.04571952701321	3.90931343237724	6.32973141299217	2.76765680637349	1.55925993324366	1.22561058332364	2.71608627994031	3.71380317095495	1.12188746138978	5.22602086087065	1.5453156534209	2.43491402612062	7	5.56144943755777	6.1061284829523	2.27941660701128	7.26009492935948	5.96047711881592	4.0042009620091	0.0359001536162517	-0.846901728248803	10.4591432189618	9.58225040710537	2.43732799620011	1.74656614262751	7.19670795595108	1.55149198651342	6.9662589760373	3.86652829665431	4.89684526714638	1.8545006796001	1.5085138082253	-2.8642600543166	5.26670021394739	-1.41579965971625	7.873035045363	74.75	0	2
51	7	4.12270106240652	1.90902455790257	1.99993891464148	3.10202303463975	4.47333212048647	3.19256261211988	2.98197411091763	2.2454182685359	6.71292679504912	5.2895986729827	3.05424629215216	2.07509225625219	3.37472286828642	1.19562116549994	6.55221004852561	3.98777457270436	5.85364938867394	7	1.61305403807081	2.69040420215306	1.9993772728391	4.16037399015848	3.32291915339267	4.32442089762557	-0.308914634942385	7.91929774287566	5.6354295494336	4.9928646133905	6.70474246340511	1.83559343885409	4.44767859676674	-3.33184953594213	11.2897203333999	7.00681347880951	6.50740894602489	3.94299451136723	-3.36461073499686	6.45702355220254	0.0462176743715668	-0.398830089439195	2.7997543513487	10.4939401349149	11.7421025481799	-1.30920420433038	3.52647718453591	97.5	0	2
52	7	3.79175048318447	1.21148867150145	3.23992883932789	2.70762405306176	3.0325208481698	3.93659110207175	5.83305388858259	6.54615944710713	2.02503408637437	1.33014595423867	3.83521622947582	6.4090354931579	5.04167851705561	4.15243106911025	6.26603288757097	5.82692186561083	6.20277487136224	5.06398777888098	4.52302054224875	3.7529368498492	3.99373706242494	1	7.10379628249071	5.73748929668809	0.907027233772976	7.66439156206808	6.10803704769245	3.07019734752562	-2.81057630999526	2.51457542731769	3.08251764084865	1.42933063221237	1.92056495929747	6.33344783401233	6.41458429312988	0.880058161530999	2.96934811428514	1.48156811508652	5.23308084954422	-0.821110053046115	6.18514549419148	7.39777322985863	4.07049526394874	0.303170762999044	2.88362238761107	93.25	0	2
53	6.4250971862653	6.56703395897306	1	2.59835927832551	2.42571046825624	1.84732437154293	4.96782717008889	2.47773887760023	4.36597012750063	4.47919838361545	1.91035802578059	4.73411811540808	2.82377483797442	6.60720865465571	5.49026541240462	1.46033664246257	3.67832680145418	3.69859273357349	7	3.74484220006879	1.70366606590622	4.38576059986201	2.09370814456504	7.90729278519384	4.4848356523972	0.730678822174986	6.82320837324623	6.60284750416827	2.90579430086943	-0.178469379690749	5.67185610239574	10.6480552780793	-0.0177653133826438	9.07929274606371	3.24743868178291	-0.690607508330125	0.954484563492492	-7.90209384714177	6.05875903947124	0.693153344346107	2.83998537501756	1.59017530300243	-0.169865824625472	3.95432855828953	0.529826452385325	4.85458086734461	81	0	2
54	3.91678786407953	1.15453677567448	1.67309557900306	3.77975914681186	1.31728772469081	4.41358882001051	1	3.89664975580124	3.91260552705241	4.13503688576574	3.79984902006808	4.48108483993869	6.8992792940083	1	1	5.3390598330525	1.22784719498434	3.68673659627655	5.43824976982765	5.41497887695175	5.93122329934812	3.25574020316353	1	6.90701375944097	5.76138233579434	0.876872868593565	6.90025074274691	7.33795680480222	3.70141419250823	4.37633173365591	2.40346891487108	6.28255069044486	1.52096595825381	6.81999686573935	2.78516425967547	-1.24910873004826	4.19212325709108	7.09342579920498	6.78897072890857	2.42648702636294	1.08247398470121	0.985839301000116	7.82836312529902	2.14619663295409	-1.11950288251171	-1.20455794666225	80.75	0	2
55	5.738771561927	6.5859232016305	1	1.96228859529003	5.40619303352898	3.30895454643082	3.05651456112347	1.86167225391601	1.63601590057196	1	6.72171795056243	1	5.03798499900548	1	4.64653225297369	3.43451138001705	2.9899839606597	6.25077725665551	3.0306820968151	6.29037070166948	1.02201698991015	2.30606908628362	3.1988751691122	-2.83701532433889	2.32212439923188	-1.04852527957192	-1.70999967271988	4.27764182019902	5.14787889929799	12.0897050447015	3.69957344933482	7.37087970206222	1.85195324330278	10.9798883329708	-0.177720588526642	0.44203722549798	4.01359587457395	4.81530184845616	0.424582043145088	-0.350988232262016	-0.415216310818634	2.43753465677773	4.56163115844976	1.60500182932276	-1.22770856571816	5.70361320246219	81.5	0	2
56	6.62094463426024	4.3703536382348	4.0475529113273	1.18785321497335	1	4.13788743282057	2.15840361390224	5.99931080881923	6.46133840564084	4.33883340576745	3.92002343289451	5.75949016255335	6.47020225942486	1.69452088808457	3.13683645925171	3.78003937201828	4.2741711405882	6.46729495494345	6.10690703791661	3.35728728299469	1.25701340801668	5.61776351156097	4.60703154474452	2.01068766810041	7.44327729035092	2.98278163177107	0.935887852059507	8.9368288103385	2.43383315714388	12.3686149806774	2.84313445494797	4.79803950999349	5.63354727677561	3.66072701846362	-0.885323968502555	2.74204454985873	-3.79698264956038	0.0386912423000604	1.94083728763882	0.207574476990869	4.70087089230398	-0.559299213132459	-0.742484305531431	4.71497454073733	-0.908623585137682	2.68739162905238	85.25	0	2
57	3.69390964643902	5.07446971200096	1.90280978281722	1.65947606173854	1	3.35819659529549	5.86893860761115	2.45233603655035	5.70641471545698	1.66270612241723	6.42096224365425	1.80716852495142	5.89777371383551	1.12893246955253	4.61015808078132	1.93775867815634	3.97835745028245	2.30457927132384	3.45924927239868	5.26182772234039	3.88695538088454	3.00038526294225	1	-0.822317506053276	5.18820003634816	2.25681605352999	0.915295414173675	4.74752258001588	5.88364793706248	-2.88917465589933	6.46535969964387	5.4716757406739	1.99305906807277	2.14214760916732	3.24159546344999	4.55120338588484	0.657308106849255	7.30955761938838	5.38557652685276	-2.67228219297363	6.29830463467007	0.912383384716007	2.55765285186816	-0.582338939090632	2.53135794731976	1.91086976054711	75	0	2
58	6.13605729300191	3.87749015203016	5.19696770364193	3.18069465646105	1.4085538305599	4.60120747482354	2.40428750013368	2.33603620341756	4.34263111820211	1.55539286625638	1.57167101693813	6.25015296661103	2.26509477594194	2.85443758670707	3.47601115389268	6.96946102123835	7	1.37611522524435	5.07108760585613	6.34908895470624	1.68828584064925	4.88764937526517	1.84883323612477	2.50754034331539	8.21964582896245	3.81991170720051	0.492634166365368	10.4238345750305	6.18881276241231	-1.70128599581996	1.99542582553188	5.71088802968221	1.14011996336995	9.58254083037152	7.95968607612979	1.69873092292574	3.22848990101578	8.30274587738033	4.54365716470334	-0.675668955203151	1.24832848419992	-2.41383756948588	6.7667207633154	3.90102720745434	2.74220707189914	5.83143561824862	69.75	0	2
59	4.5802770195595	1	2.23298888195405	3.8917254615524	1.24171109257088	4.7932094831458	1	3.76789574468875	4.71212721709192	5.14921935922678	3.95281996535298	2.22956351363989	7	1	1.763227528882	2.61339999581597	1.35044470127387	2.40387190630588	3.21990200332446	4.52622252179819	1	1.9434941889471	1	5.59335153484699	5.26169612532136	1.54009629551632	6.18589100767363	5.94277433977908	5.20314145302204	-1.98064252281714	-1.89069050405442	9.31343847331532	2.54146457014606	7.01422546903954	-4.30140020893568	-1.49021386235414	5.6228453368688	4.26671171574584	5.86198948816007	2.90928755828025	1.51797049413653	2.42245884111399	-4.13786241027843	5.41907220166608	-1.21188761134039	-2.06582022389948	80.5	0	2
60	3.06683873485302	3.07077740464361	1.66503243271929	3.30847912573044	2.52684146628293	5.92216653687021	5.47407194474168	7	5.83008403774262	2.2444702496576	5.45481176379125	4.39888803662469	6.73854705878087	2.22583074577157	7	5.46533939997117	5.85140319725663	2.14500581220224	6.25032924704355	3.78154298528545	1	2.99171460740573	1.62728545372172	4.56816318304616	6.33437447910307	-0.373809845600404	7.078692994086	7.26492579626326	2.64141440173614	2.66007542586493	7.76779662644099	0.751335047969886	1.30560143457831	4.64522920926695	2.57555766351863	3.93748081453148	3.51694538610615	5.03134973977693	2.17738316397701	-0.607060002767713	-1.22117898243621	6.15143736200169	-0.705051366189677	5.24457514638382	-2.22179460892856	7.45742418329773	78.25	0	2
61	7	5.90602564559208	5.06161631547886	1	2.19110076707798	3.88579796260307	7	1.74167140448025	1.63347366305127	2.64662698600685	4.25598412786213	2.78336916589	3.07108727708118	7	3.54248369333007	2.12486454065372	1.50472091125409	5.09649652438051	5.17868527148264	1.51331164377957	2.35328372880505	2.01387333770216	1.22579138114731	4.48742738413361	9.14509369787531	-0.403256565563721	2.99303171816041	10.5852504311149	3.15915667292913	-0.11420294563715	3.21812919378322	-0.56028009263961	-3.14707489638545	9.7656902268943	7.82911623727494	3.45631652991252	1.84026323559473	8.96733081782685	2.6582437606405	-3.88862787589536	4.78757698615216	-0.859190279847574	6.17161830481159	0.0351875349615905	4.95457552707737	8.17989348586189	86	0	2
62	7	2.67991415610775	4.75375242690236	3.49472211505617	1.32125080298545	3.19587547138382	3.5970422586504	3.89885941036159	4.85255909335053	2.26590933765389	2.32724832884304	4.14035470385387	1.30456328195483	6.75638231158953	5.95554906701755	4.07467197638325	6.49216828228409	7	6.26321741281921	3.50326851179383	1.5765671509229	3.94183023433756	6.52527501207942	4.30895692634525	9.45130186628733	3.68953271582388	1.56311346756732	10.2633674509559	2.5595567694447	-2.95656071271591	4.92000109221602	2.94221652527447	-1.77119566339526	5.82588115877918	8.72063642397901	4.8533661459455	3.89860958188424	1.99499735487613	4.96955816153815	3.37845979734493	4.68507396581157	2.31447419580961	-1.01491561927124	2.73534499433234	-1.26729581996327	5.61562069439488	87.75	0	2
63	3.78449358552009	4.98505339184448	1.97326454341232	2.34029135226621	1.17674232760024	1.67396947349827	2.28676434789529	2.67525145148975	4.58983181504858	4.31361499033422	6.25595997155773	4.60254930654283	6.7039613268666	5.91321234287215	2.8151581871613	7	3.49702081151156	4.63412261795284	2.86541215331368	2.08686489766977	6.277201757951	6.37916718393616	3.64060337120565	5.18465545333452	8.50391908727229	1.55490370473251	8.08454960706171	6.11524440105685	5.03808456188351	3.31795146330729	6.44744700463951	8.61683523012457	1.60580913801436	6.95308398401707	0.34058976905437	-0.0809154010724267	0.500382541479056	7.1240541186937	3.9408967959254	9.26403428137586	4.57939137201293	0.877213320379857	4.20543924460285	3.36252389713737	4.02347252935809	7.80987179349573	76.5	0	2
64	6.43391140894776	3.09396899493227	1.90005864525491	3.28918789331804	2.91657924096167	3.28126235812681	2.96800510632685	4.04108690177427	1	5.49061777052881	1.07400310141232	2.78199438947284	6.61404052688163	7	3.10062290127544	5.735713544225	4.62833356659842	1	2.68901800108252	2.70800156451827	4.79009744907317	1.43682878560544	3.39187536796652	5.66567820333388	6.5906797883374	4.12501494406413	7.82725510441175	5.50360887113233	4.26182076867913	0.233460515221423	3.02327844733346	0.635007233476263	-0.934837573115361	0.953911486606197	1.99171304786837	0.462336474467127	4.91809352165739	5.42273126924723	7.94115110580105	-1.40163709678156	5.94354623529918	3.86719830930816	-4.68487283790065	4.83294594889437	-0.928807441965461	7.76349982226766	74.25	0	2
65	4.6296111359793	6.87564325100874	2.29636053348098	3.8987308084497	1.58060151276377	5.92165773869704	4.37386069813561	6.21823412613258	4.27490458903778	3.82918052340755	7	3.83391496805435	6.14452203232346	7	2.78180138612549	5.27997337989013	6.78690735583212	3.33203733337765	2.79937307008379	3.30726717451737	4.27265270207146	2.51616170721401	7	-1.16371430601766	5.45474894031718	1.25427979582909	-0.193597334737885	6.61455965526321	1.63532741540612	0.304287717924603	-1.40006493387302	5.91485042930238	10.1772508756809	-2.20052280045641	5.78783334247358	4.32184816231008	-2.92097118394285	6.93850098368118	5.02886698617915	-3.40757198643556	8.26372354406599	1.52524464336869	-0.309602021295147	0.8168007475646	-0.267972179161502	5.15839131395144	87	0	2
66	5.51252523792042	3.90086293624759	5.80910623684751	2.04886474228327	1.38019339568395	4.48702241137493	2.10921899889564	5.48006225336739	6.1838674452322	3.49342829516809	1.97697390400037	3.56466627114352	1	7	1	7	6.36227586200352	1.90801745435683	1.02487861876415	3.38892358994413	1.14953808043016	4.78061069371317	5.58871490947018	3.89321725594981	7.86285760523273	1.76056192540674	1.03002234543526	12.1884274606358	7.85594620109691	4.9443950929065	6.12501642275525	1.59107534404414	12.5423780019193	5.5814703643331	-0.0434697207908964	6.75319223389339	0.071015067897442	3.07470108277346	2.89080834507946	-2.86561040772314	2.78610137600886	2.96172884291856	4.41771293896478	4.8850339088074	-0.460567712134166	6.42579488377232	80.75	0	2
67	2.22513342567709	6.01389582956839	1.47534220085303	1.2682569033189	1	2.14010245968181	6.0581815973908	1.30408168516851	6.70648727915991	4.18125838853545	7	2.14284545105349	1	4.49495102357299	1	1.64140339257061	4.47282587542523	3.16755343486042	3.07011978141434	5.54714939234404	5.30128890063541	2.48623093224388	4.36724901023502	-1.78672172842081	4.70601819396538	0.0907993745120229	-0.835260310370267	6.13501979534325	8.54976672374448	1.64341580273587	0.103092472639915	6.36970912227593	4.2354816914919	-0.00475072609415494	0.0995697057791298	5.82387564465233	4.50553021149434	8.95694258993642	2.15263277128448	-4.4113478693322	0.553639808444184	0.666683447657377	7.78697093105784	0.907837467396641	1.69692729594936	5.90015431338388	81.5	0	2
68	5.34652624399888	4.9606746229114	1.52272969005238	2.34908897095213	4.0698602926	4.39272240755629	6.2202399810796	5.40152890068757	6.67274587658614	3.12529109545455	3.14130355286817	6.67785079200787	4.08195529515107	5.93099402820792	2.28810767733728	5.90583301539011	1.97746514791939	3.77437498000502	5.84206281729316	4.28231488481401	1.51210299808284	3.05640458879179	3.80147912515603	-3.27120962763307	4.97523023930708	-1.17478353755439	0.301403300974755	3.51542661166177	5.1359575620584	5.50356519628775	0.719104618865884	8.69636564909398	1.74995813624447	5.8254249710463	3.10719495761248	-0.706678686325297	0.563563958934342	3.24758022882799	2.73188308149951	1.39930259982064	1.16153623665274	-1.66170197782993	-2.25505147828172	9.83061260028081	-1.92363029562275	3.02706059079425	84.25	0	2
69	3.39896599178873	5.8409011024998	1.66839599902052	3.01373015661538	1	2.31142360342151	6.96113177723902	1	5.95854057164708	2.45906630341492	6.18051165236831	6.31810623145612	6.89651524046598	3.74371810517861	3.70670701879696	1	2.67555605529567	4.76586519795588	3.68638721219688	5.19675953545342	4.66294132033536	1.61556151890877	1.82268218007146	-1.70159107595015	5.26257453184279	3.30332948975453	-0.292357609921566	5.39564968987277	3.86050613674382	-4.25607358339374	6.25843478046587	5.15091949472215	2.18244487630863	2.26135388276668	3.57716337431304	5.05086413659013	0.425821033727004	4.83586036278637	4.66559535262	-3.28922609897044	5.82270943240747	3.3665763242273	10.5578766723601	4.66618918847792	0.970801651979382	2.36889028035765	55	0	2
70	5.69912017249811	1.35061764068948	1.51679918395554	1.61285600647544	3.02103364108569	4.02779880357709	4.2558395992196	4.81706682111886	1.73764111736237	3.63494741112304	7	4.50092674541228	6.76627412640227	5.42132564931085	7	3.25657697849406	5.86378602083591	2.46465380181972	5.55561188635367	5.82385877736738	3.65695428881878	2.28048481573025	4.47050988697468	3.46906790261179	7.09755647882437	0.719214104601078	7.16633121151444	4.71235097769937	-0.653957940478176	-2.7356426186078	3.19544198466799	4.87665507147471	12.5255567015487	-3.31625203886681	2.85626396261583	6.0129803937315	-4.74990288029456	6.63756954075675	7.13536467154673	4.64697091480479	8.74747756238629	4.41075480813515	8.82771198508768	4.55627192536613	-1.28332459476581	4.64593891569744	93.75	0	2
71	4.36137559332063	5.4822952017368	3.2051433337919	3.26995806239612	3.7074527398463	1.70554389367608	4.38908561772782	1.35349270797302	6.20937177936761	6.63739014575686	7	7	4.68164097621637	6.38992241364563	1.12615175302546	1	4.29081128670424	2.16257621597397	3.22475311019482	1	2.93531915402286	4.03332746284094	1.8972071969694	-3.56773128286839	5.27989419728681	0.507623150411056	-0.91321117623309	4.51327324496208	3.94462151131283	-2.59261251478261	3.97224826604909	0.598709807258527	8.62894007501516	8.91838529174852	5.398158759403	1.39753787087905	3.42502458535957	3.82534145517934	7.16298977121345	-3.95879049319115	1.85710617596995	-0.577641301480676	3.03328193204426	-0.336343300099344	-2.77723508595337	3.96636630948652	78.5	0	2
72	4.23141847001436	2.42964547810392	3.36031134753715	4.11244691442764	1.68471396246848	1	6.14057779266774	7	6.10830664650584	4.99774568884615	7	2.40510575242301	2.17458220315615	5.1677210301034	3.58718814380396	1	5.07953840676093	6.78755962821642	4.0024245810137	4.44495774308148	5.79401131825012	6.75337818202207	1.43126074433289	3.8206894606104	4.71942213344823	0.0405260602559171	5.74168744204639	7.78525454155856	-3.13518561585214	8.08293086420248	5.59814572826968	13.0425450701228	8.82670796922276	-1.75720036590395	-2.54627350556324	-1.24743361824364	7.78633741701283	6.99267946590354	1.05508110517991	0.934250381676591	2.93970632052657	2.67549795029577	7.81474346203094	4.24463361443131	2.71016234020653	3.6779652916219	73.25	0	2
73	5.68773444330767	1.94140253052879	1.52055415679673	3.97123946896662	1.37242382062322	1.61807386433842	4.32580779092936	4.51499473275845	6.05490660128285	6.36443593012856	1	1.76577011337055	1.31860447056102	1.7030235029591	5.03519088639554	2.68804700367018	4.86832089323989	2.72812398782853	6.0522881786371	5.47658100783182	6.87345500283194	6.58422903739295	1.38560462660871	3.91077766299483	4.41918939479957	-0.812731684451169	9.23885862190259	7.70695702527521	5.93343212147235	-4.09280894814483	2.86806484693236	1.05284195194616	-2.47187233534771	3.71553456151139	1.98972792135073	3.72150452473109	7.30097782187516	4.42737253138509	1.88255798189133	-2.74268224184856	4.89308481550529	-0.0777084577559372	5.78301818588876	5.81742188065697	0.234007822241204	5.2588033175881	81	0	2
74	6.24674242532125	6.20770310300339	4.51259051218276	1.78414004516354	2.59734360785	6.69532360923442	5.22368101142879	1	4.55020857589187	5.74136818271529	6.35655562310447	5.1687564163578	4.76787932362148	4.4716343824627	1.09461894882312	1	1.1153565194487	4.12096623346144	4.65594109101909	3.87867317163248	6.09607441047349	6.18075330903237	1.98648652687764	0.482753441546414	0.100042285876958	3.32744366626252	-2.49421318769056	3.3721071703845	3.84985795268374	5.64336685403281	0.0361650870571622	9.77826646524416	4.09493669788513	3.73608257463657	1.65783022786727	-2.4580193662163	0.975339074230463	6.03141285525378	4.63272537209757	0.420859264407375	0.833806588619952	1.04309514314469	-1.2594291090004	5.35429300982222	-1.44003706044688	6.23829369265238	84.75	0	2
75	6.28033765249785	7	1.12752048259426	4.27541979969634	2.44266568821343	4.26615983470896	6.86028377545464	2.1955423494999	1.5272203652039	4.25003851035123	7	1.9162267724827	3.94703603919544	5.06691926033762	4.96137918733071	4.19744559836379	4.69708059677508	2.36758833693974	2.91600913991875	6.92591252657217	4.58796820150243	6.05630378591659	6.23716318942223	4.70280009045426	3.82386870795762	0.872717824440995	7.86881361378325	5.87292088018177	1.08224275109824	3.14188909670893	2.06182775651502	5.22674571005561	2.23746590307824	6.51772286746962	0.0315184132621426	4.14710157451884	0.314688229909368	4.19275183833596	3.6267158386473	4.17681963428013	0.464656964878998	2.59958191966056	5.09690229871126	5.6590289993764	-3.26665771210169	6.84489511117683	77.5	0	2
76	7	2.47042499400314	5.43735304110229	2.25838145946176	1.76653072614788	4.84684030662127	3.54576997145901	4.1600472838686	4.63185991695866	1.45589871254947	1.87209685925764	4.97285010761282	1.59082447152847	5.48625043957164	6.49772836076684	1.54922179300999	6.28343473430073	7	6.35522095172965	5.19984477097702	1.87880487986808	2.84425820199903	6.73827023844587	4.37819801332252	9.21676106612194	2.70069311983665	2.30565576384492	11.0532265550145	5.58934603286871	-1.90189963784585	2.05128424784492	5.08900983944059	-1.5885937508155	12.278132067606	7.69611858322165	4.75023950869016	2.55423356684765	2.28862674331971	4.45228708616014	-1.28257067759184	3.30751094855139	1.72617907612383	5.5013566621886	1.73742170473311	-0.99645602730093	6.11083300252466	82.25	0	2
77	4.01207956044368	2.57045346754303	1	4.22462533517684	1.37960637912557	6.09119278298953	3.65514439714237	5.74543638626401	4.0991741770904	1.95368950531884	5.59649853675763	6.765560685636	6.21926281983705	3.43827449419064	6.58901742553439	3.23162847484233	6.7892289748804	2.56853170893553	5.87889628873184	2.994420283974	4.45800710830055	1	2.53507810973143	5.31910957043638	6.58079434032926	0.145359953790701	7.1551627019472	7.14808718802108	2.36747765301512	-0.756906748558005	6.07117095580078	0.475914907571686	-3.03398363269989	8.80832506697677	2.63115166539058	4.72847797362579	5.72590704368981	1.59506701997523	7.62298611166856	0.595497683625368	1.19349628071109	2.29755006966283	5.5015293994913	5.48756386872737	-1.5553610610703	6.58597217365265	98	0	2
78	7	2.62156573724135	2.60532301389336	3.43457482344771	3.79716917833505	6.7219435452901	5.26283984957141	1.42146937799882	5.67270809785785	7	7	7	4.31092825355836	1.41833258600708	2.39458688328377	2.28853821502631	4.26279136195278	3.28600163595721	6.8527773201448	4.58161440289483	3.06216816255125	6.54893400964248	6.36228605668618	7.42146721870598	5.5661780536923	2.48642090983615	7.85619930522319	4.47797071216801	4.21418153370205	-2.52087677183011	5.99307510244879	0.0259499684121667	11.267409040479	5.53954394698719	5.073392110174	-6.78138389095295	-1.26618360513521	3.28609268776216	4.54448542469422	9.73362779205911	9.13683386809239	-2.73824239409481	-1.60578632492074	5.23847829708857	-2.02261177894328	3.71408600584145	74.75	0	2
79	4.1263784540369	1.91036795677158	1.00950996552519	4.93182499096652	3.04286360766496	5.81699123855666	2.53618204260595	2.08070040505637	5.24449380735641	1.47765156713157	3.35996655447436	5.53076819355983	6.58640410058412	6.39934758431944	5.44204878745638	2.67596404352217	6.51431181032964	4.58950501411703	2.87283367611523	3.91744910201661	2.0052533117422	4.58203595831174	1.27411832040673	2.34566138939294	1.88937530631547	0.43190395659191	12.0397952139121	5.69231493379526	7.96371657645409	8.86410855030524	2.14582677238501	-1.01518060063575	0.900891090444502	5.83909266950728	2.82948254092825	3.28862954854513	4.53824597596493	1.85446056709875	-1.21938141407466	-1.09327352088692	-2.15713228073736	6.89067940253279	2.6156538397514	7.45235049416717	0.887296183285211	0.0921989876334258	83.5	0	2
80	4.00239963109587	4.88324834044831	1.61803190536295	2.37115026686294	1.03443131283353	3.43394369411678	5.64422406912199	5.07919476551959	5.08141823580804	2.70465614077306	4.36759756280812	4.34180658393716	5.07946716622911	1.74697484534564	2.29287104900208	2.80116653277425	3.6496181396321	1	2.08169190925753	7	1.78780978848855	3.42206092628866	1.21559868591889	-2.11095605148168	4.90539991489264	1.87718274700639	0.976285112147387	3.04122947464389	-0.255810883152482	4.99309134279073	3.72726608632855	5.80387661353002	3.64241228842769	-1.98778776609854	6.77232617800024	7.79387356138542	3.85868704366387	5.84823232363524	4.41837728525417	3.54388742015385	-0.894263758399219	2.56596060189503	6.66307334739759	10.3688622031273	3.95478204111389	1.84763943901625	68.25	0	2
81	5.50568207570305	7	1.3349131765353	2.54621105549598	1.43364167891393	2.46664972372816	6.66642010133322	2.72884218734443	1.50223180615485	6.87228299631277	6.79189689450966	1.12436601864894	4.4190721938515	4.15484382977915	4.31517904722362	6.26237295998577	4.57215068919656	3.74416597020784	4.72678887021434	3.19562424540996	4.88206970474078	6.05851269772908	6.33791844767246	4.83743583389387	4.03320067348051	0.856916365912433	8.37191380733256	6.46438046597714	-0.183707367801502	-0.902701919927181	9.46982168336521	5.73785144083829	5.57825548477633	5.54064556101461	0.440536862629921	3.2580267561068	-0.259975320570056	4.8496786743557	7.78948313889139	3.38038806426662	-3.83372019574955	0.312414663453215	5.65050283479863	2.88838200848306	-2.5741163525674	6.47109698533584	70	0	2
82	4.13485307448617	1.00239784009029	1.47861892880715	4.67378563212072	2.17472508823106	3.81327410456284	5.56516257242504	6.79581725846736	4.48235782842284	2.25869861156066	5.32347775235336	6.628773766534	1.82474020426124	7	1.9286648557089	1.94625609537297	3.90167009106468	5.41920226861392	2.48874562106407	4.34315219332834	5.11286185133241	4.62907131740878	5.62888174180976	1.4525072876979	2.33405205062151	1.04212821802136	11.2437716725166	6.47502337140342	8.94558871903004	8.59089331865645	7.69888778868821	3.68733899978576	2.59350974701664	6.59351162821532	4.14793651146975	3.73340758714411	3.78444929619693	6.71276200056995	-0.489292153818218	-0.170917031988954	-2.84868267352091	8.08348130328877	2.45272881821672	7.10409397322029	0.522225700134302	2.22445241162624	63.75	0	2
83	7	5.77849200736266	4.51868473649447	1.66708415737838	2.61167481226188	5.88387012258297	2.73184147247518	4.02879253465466	6.64154149938415	3.36005696756599	3.22563759207582	2.18052939894686	4.68055821572538	2.29397508082899	1.84877657149494	3.75820198677972	1.21321590926193	4.9220697517428	4.32290244446338	5.48751900742048	1.19155507087475	1.50113496490547	2.62232302855338	-0.105682914236237	0.0300065307808425	2.37966690782662	-1.56873262036226	3.85702410182113	4.97113009330764	4.74097825644083	-0.35442138030204	1.42260352715122	1.56170353097035	5.43049309409553	1.27327905923016	-1.86551886465939	4.80232796868799	1.42162069977178	-2.86159863151286	4.94524334039171	1.68157570631643	6.7297283152677	5.07328766292762	6.44926368969621	-2.81302181867421	6.63029384686494	85.5	0	2
84	5.58514106675103	2.00800412889187	2.31599736633772	2.92217845308764	1	7	4.49279650065327	4.62716693407478	6.84320073686641	6.82156208667532	1.36218305408489	1.55257486692531	2.01101397190153	3.0014911409525	1.7580740047414	2.83732227984249	5.27261430115207	2.84825563222682	6.20576938668243	4.91559339963842	3.90502114598103	1.65789106796087	1.8041379582676	3.77666726855699	3.73102467042612	-1.59894953495872	7.9908091019057	7.33127394879771	5.52948476526561	5.21616897856123	3.59770904144158	11.5705684265906	0.0103897346960389	0.0544472465912661	-4.31567482432941	2.93178674422739	7.30222263041978	4.73261950569413	9.46079601552372	3.55988859772158	5.21723032797996	-0.188508441410265	10.6555917239306	5.27032720058472	2.75826635857159	4.69259010173311	92.25	0	2
85	6.18551871094018	3.52005019348622	1.43814191280777	5.46744144273554	1.94711499575712	3.30971990115418	5.303065950724	1.35735563387784	4.82391610683655	3.12421238770606	2.79774306797793	5.76727900160023	4.92250916217025	3.2116835277281	6.23633992298912	5.44272188061794	7	1.35491358554853	6.18585577891122	2.78224294171907	5.12510340465491	4.70338043325911	1.3204706831827	1.99919289809507	3.63352049370564	1.14749935940006	10.0112701485547	3.96657879483586	3.66296422002276	-1.13783271083439	0.315420625208086	3.84218906051236	3.7871444890974	8.16928352535233	5.34913387416659	2.61510290806448	0.876698750031825	-7.97401201915106	4.45482927715851	0.388114183364332	-0.17000002746994	10.9013010974669	7.53507625789221	5.70963063873937	1.29314941288404	7.0973127616509	69	0	2
86	6.11663300918279	6.67097385229404	7	1.16192685465774	1.67873706612562	3.78614148174255	3.58323147934194	1.05154209790523	6.37817695000265	1.98206234635391	4.30517701990061	3.61556252355621	7	6.87630763610923	2.9905893334141	1.38974467302285	2.6482915617748	1	4.44263345245285	4.83383315462345	1.30634121775414	2.09024792684537	6.77215702358029	2.30540192580414	7.40434600416844	5.7622848512997	2.94150761259498	9.23365062085895	2.31431724112248	-2.23974308380079	2.55922985079606	10.9136835793669	8.65081633947856	7.07838773337585	0.552134814940717	4.6303188520921	1.58102416576503	-5.6689950883476	1.60740821634554	-1.51592659725849	11.378867256987	-0.508686256053108	2.38758189691315	2.09165246635621	-1.5264159089188	2.60856487303043	62.75	0	2
87	6.11591155485968	5.00486850797817	5.3660237539048	1.82428468879682	1	1.98746796671796	2.92381096032287	4.82934264995059	6.65650046331362	2.50916410845334	6.62167560224217	1.10843923111958	3.26060771335226	3.50538389708387	4.26181937906867	5.31268519458322	3.08067391453595	4.93462412519509	1.89269992308925	3.03229040403782	5.5981960279982	7	3.1713996280612	3.61028935044254	7.21318239284991	2.5839060882071	1.86651697017916	8.83005865239724	5.81687478511289	-3.06903830318098	6.52503578523594	5.46030131460513	7.30062188926475	4.58706909295083	6.35854901678588	-4.71546746666538	9.74633619375514	5.02052553669039	9.85227299094942	0.0774125562620373	4.59810194320398	1.94537639260542	1.38750481344909	10.3845066753559	-0.811948303850889	7.94608668692043	77.5	0	2
88	6.07804551920784	4.41580501417211	1.37539049473724	2.88403322573449	3.41655714229816	4.1736808213583	3.53198564966351	1.98151487839655	1.92619365274298	5.70836670814232	4.18240491006692	3.8437319245488	6.14733756325873	6.43613464016526	3.25326725379078	6.16461826806515	3.46417662899378	6.89336887045161	3.33930184267356	7	2.78432946185967	2.1813201003455	2.76706657199012	6.19302188948048	7.73693150905295	3.91204235827978	6.81335758904182	3.26392298799815	-1.45296987511916	3.72787875465677	3.85360315461569	0.30017949439412	2.9335482920698	5.56582817454019	8.55994751349563	4.47461286483836	1.3961673784431	6.479056579121	3.95810713359652	7.82009875840822	4.67499566470013	1.62400549830409	2.14822936022678	5.62575696887184	-3.8261504924639	-3.88163380761771	81.25	0	2
89	3.32339842980362	2.02789148310207	2.12338753407346	5.08451262527802	2.27292426043478	5.60483156172401	5.75740534871317	2.3245189352247	5.3776728059537	2.12534208260731	3.02862248357826	1.04150825741604	3.16295147052838	6.84577881157034	5.81819699130357	3.29425619160618	5.40398003285253	1.37401853733322	4.96788624913356	3.51458443920064	5.73517591699949	4.44663696433258	4.97538305010043	2.19281795061646	0.873968480845617	0.920646481242943	11.3161970319313	5.83003701088962	9.52353749672671	6.37434256035891	7.59072749137682	-0.533964473996441	2.01521400086584	15.3112987166863	4.37203874194385	2.85804961595278	3.99944642051933	5.62987175673767	4.23826300406535	-1.42500927845456	0.0949863038073748	2.13145572156343	3.21465633363591	7.492925788903	2.75329580974049	0.380371379193074	73	0	2
90	6.14087711213546	5.26337948869067	1.67709791726064	2.54132084615999	2.82780467408573	3.24578954152807	3.11995645015417	1	1.84111639564013	5.74240956755212	3.76983873572029	1.08458493725429	6.16805789034553	7	3.19381299096373	5.94440180330399	2.40671986493229	4.2840403676345	2.72437003724264	6.28477884316218	1.94243843748284	1.0108823713675	2.41787872657769	6.45247283283191	7.06449482439346	3.24453087759172	7.81649182173783	4.76651091561036	7.32501791866899	3.64806597368249	3.58655146872316	-0.421574133275517	11.4462050894831	4.60885118902042	-1.33196231692383	5.06090581793427	3.21512579678228	6.64660380499316	3.65966551409879	6.98975352893572	4.22863790197629	1.76264847142137	3.19089727199934	2.80290048739216	-3.62188132392458	-4.50989196821	74.75	0	2
91	4.16864039528981	3.51778686028412	1.28456630703648	2.32090071767031	3.44311407344099	4.2958001605935	2.7550051939682	3.14589345517425	1	3.79860491256069	6.07169943108956	4.48369137215493	6.51664107593461	7	6.69289069874135	1.33364681490527	3.12675638281861	3.7818241712906	5.72841540750871	6.31367884415569	1	2.52830908557552	2.51736248341287	5.74968233907423	5.1198395887914	2.11923059134014	10.3122798420522	5.05848369850942	6.56307527508457	3.51974100913902	-0.488523124491853	9.00742349025754	0.672353201390584	3.97579371686532	7.41439155991624	7.06338475361269	2.43268490044027	4.34348135656156	5.75393741410437	0.385248061136717	1.77262239162066	6.25436184897423	10.4079893142279	5.0777515231616	4.63920641983647	4.20523805672249	75.5	0	2
92	7	2.3766782490232	1	5.76701085977005	2.70104377583604	4.10485221211392	4.42269822940274	6.72582600483666	5.28299175480315	4.45342002476356	6.07002566586483	4.83176450119359	4.01974414038976	5.2293313585424	4.93194458354778	4.3187352011916	2.71727746931051	2.96031792884769	6.16548885195605	1	6.09509160557308	4.32188763104767	1	1.94195524918503	4.34716738888727	2.58522705552686	10.5587229694675	3.4490065729745	3.4432596685615	-1.24511706004717	0.249971793647428	4.2743040355291	1.85570083482319	-5.66772847635054	4.68448711386608	2.85878983942013	0.909847047523349	-7.08002883789533	4.8340257603999	1.348555507819	2.11252744495612	1.57079031043982	7.31107578403442	2.80610062136697	0.481522330442223	3.52641979236032	90.25	0	2
93	1	7	5.19239263881826	5.06815080749179	6.69330619256353	5.15450672011722	4.56030518275121	5.05984549555944	1	6.13206812521018	1.41155334919318	5.37992214262492	7	5.06574737845713	5.37659155488302	6.33318053111967	3.83764380710283	1.0074364763354	6.71201682274989	4.42650367941407	3.49334006287283	4.1647684541664	2.74757352427372	4.8351472897622	6.21950234101531	1.99939862144357	1.20565819460125	3.76097373849113	2.89089501758675	0.404139638955527	1.82809660085264	4.58535527621735	-0.0697990756397213	7.11275790471059	4.49953034723471	5.79628589641489	1.39152134606162	4.89353673337024	7.17935045469987	-2.54230989200459	2.12302458752029	2.47676345636705	6.36944644557403	4.3711562067629	2.63379192520785	3.67560932490979	85	1	2
94	3.55004257837828	4.19674365698407	6.53128824187896	3.59162326831451	6.31516691821974	4.79399705786023	1	2.46555671792299	3.66425956853306	3.42476549002244	2.62016621945158	3.47689664085018	5.09522043823109	5.90314526651807	3.66314027381267	6.5644776346569	5.63834224047602	5.95175559506546	6.76615129912055	5.34467385898789	1.42335141326697	3.54629586009634	3.50230707038345	10.2392977024549	1.47365954278198	1.34770996099729	2.08477120422775	1.73613730515084	1.89744322908468	-2.22759774313467	10.3059318948707	6.55689179847882	4.77191411264578	5.9661648989003	2.77291164397177	7.86201746980505	11.7657651669162	3.97030601380552	3.55664024988585	-2.87727877952335	2.51234435174363	3.83221098296717	5.25674585729255	3.9540995048666	-0.647242910886864	6.43920720774114	89.75	1	2
95	5.55918832896577	5.69784433059994	4.48362777863172	6.8976311361154	1.03148861132264	4.05037204610398	5.61405984112697	3.2061518831345	6.53239287869406	2.65357229949316	2.43584761224961	2.90038865132352	2.65185873175981	6.4901978972417	1.73688768837011	3.60321265227129	6.12917306611773	1.75760266870851	6.4920283398752	4.10270337857275	3.43423491966558	3.39247149446924	2.68508254937017	-4.26698802123812	13.0408406908447	-4.78383385021098	9.38776723171316	1.55109484454291	1.56988167990422	-2.65609736581283	3.24311727752822	7.79780771509594	4.81100070748638	2.30878864589935	6.47326605709879	6.01980621473376	0.239712960505934	5.66434144152355	5.43001400908758	6.5037599192793	8.47997582266449	5.14251410331179	9.13288602445587	4.16354830732476	3.91007995136717	1.65786986960593	113.5	1	2
96	3.20323327847126	5.58231791867671	3.46149659408819	4.72321585474908	5.46336147896695	2.53618260741953	4.05382220286343	3.60233818336456	5.96865415872025	5.48466382198554	5.53787411182112	1	3.92337154657917	4.90633118025913	5.89851723033845	7	5.65350297817972	6.89536706140181	7	4.99170529149251	5.00506976108464	4.15264349235201	6.95411339728725	-3.33294923737774	11.9965957390144	-1.10109111972459	4.48079772096706	4.20355994366944	2.94506470161219	-1.50868816792073	2.9951975232738	4.88990024073811	10.7183316906224	6.48219907497527	5.21710632156153	-1.04791343661682	4.71595225601399	-5.04149406047257	5.19488212682519	-3.69431924623489	-2.17415001897722	5.95097630485532	6.0119964082333	5.35433307101825	0.682568534205736	2.93534594161015	89.25	1	2
97	4.24569383540841	5.82885507348813	2.87109027611918	5.74027497394646	7	4.77958033138318	7	4.48006508612348	4.29502178442206	4.20282469024584	6.1328427754379	6.33600241873135	5.79247364260125	6.47989428908748	5.84226651104748	4.35645140697819	2.63165259276414	3.42371308290926	6.92341328670995	5.82563487597603	3.67792448185142	6.69934064737446	1.18712954227811	5.56044627901902	6.54664008130002	-0.57835498407121	1.5833746650174	2.13978623012997	4.52659539811871	3.18799999719135	5.75946158997966	2.86278070649702	0.378974679137264	1.64388775223931	5.88942576498765	4.71878811117118	4.99097488421439	7.58818964324417	7.41189347888365	0.859008775211418	8.60502009903927	2.02914391204541	0.502015447574647	2.516073472915	-0.859586339390033	9.66555134701301	86	1	2
98	5.35272375489705	6.47889786344079	4.51975033007992	4.21123326855304	3.48854781421891	2.94337179181447	5.60353933547376	3.29164744533931	4.75157629526233	4.38403290673566	1.64208408281313	4.37517944834334	2.73428642375554	6.34954525200337	2.32843822118657	1	2.99353234088365	3.01793050856886	6.65235553601814	3.5762806624297	1.2576531639475	3.46853448333815	3.45222983748589	-2.19804236353624	13.8524802072652	-3.55844249371691	5.9365301559103	2.22434181270148	5.3068052594084	4.77580875638895	5.84590897134905	7.47776830539275	0.223047215269262	6.17837564863652	6.49162384391251	-0.400898843827614	6.06502159523713	-7.19039027931573	6.84121148929279	-1.11432285408111	1.53415367868621	8.85778026768431	0.109736208581302	3.79441197464504	-1.45488310793968	4.59272026752334	102.75	1	2
99	4.20354169041918	3.2408825724482	6.35464721597367	3.72017229171923	6.47527191379292	2.79247255000258	6.38749485548226	3.84517431569621	5.28657808071153	4.59447347624895	2.93678646578522	6.07722959914029	1.54470212920312	6.56480016193115	1	6.37726772720783	6.03314696951208	1.09175371015428	4.83729079808414	5.79260540266644	4.00782081496458	3.97208554083318	5.36839899603574	10.4737972636346	0.623481875341474	0.950701925424774	2.16519876172771	1.98876190228154	4.66018323086064	-0.401719886348367	2.59849661562469	5.17944679883397	4.87623762344707	-2.61375050335322	-0.613717755861824	5.51088448074444	0.0363583861009452	-1.62958721732642	3.68189776562783	-3.50133008162878	0.960665545052133	4.53628688886644	7.26549047164791	3.34429777117754	-0.404394666661437	6.6777387371526	89.5	1	2
100	3.74973001532497	4.22623175910378	2.33361603035058	5.73317392843882	7	5.2283633255846	1.42839523635878	4.18168600832836	7	4.54873684764755	4.34811636739547	1.88263231056761	6.79814540755979	3.39233038812741	1.05985159441889	2.46243723452338	3.27528311354339	2.4601174203449	5.27384310707346	4.83202604435501	4.94189850175585	1.88043090366942	4.29962575133554	8.86192838177212	4.10914704309112	0.78183028746427	4.12579568313629	2.687818478007	5.14964265709791	-1.15474790504327	-1.47535866312338	6.12087335958073	2.14021557341607	6.55084397952636	-4.48403746809916	3.55326153240381	5.6730711683465	5.41465952852067	6.35228895476844	8.73883558469889	2.66770323904448	2.08022530102995	-3.18499395933227	2.50383066755412	0.217258894989287	4.52331079001874	92.25	1	2
101	3.43640537062714	2.75482415298246	4.43178463625762	5.05485513298308	6.66762386292718	2.99646800559732	6.23006628765699	6.59688011131504	5.53055614717535	5.00562490031729	5.72311592060023	6.99920575726043	3.21271049589946	5.20689097376672	1.92351073322613	4.0651430781992	5.85133158936646	6.15817414138984	7	3.11521123227252	3.44693727590679	3.27903283013178	2.6864279484476	9.73016308829427	2.60120354903714	1.55325509814926	-0.350040947550211	2.76898596685209	4.74321914042286	10.5785660669242	5.37317564277171	3.06716445631667	0.769337587443524	7.8899541401984	3.82109778654567	4.83101495263791	2.11842805476081	4.98227706351133	7.6405344818373	1.44850605559786	-0.936780309521865	2.81225645355364	7.59438905608535	4.50860748203561	4.28611740038464	4.81312851264778	92	1	2
102	4.75841083529185	3.95009975953005	6.34749309489114	3.60236079931719	6.92102970744153	2.54256482638071	2.22316315441651	6.43530359961531	5.948810153132	3.40017923779074	7	4.01547673324595	2.11697459764724	6.67783035066206	3.32989713059547	6.70522973906373	6.41178783589394	2.19147043824412	6.89192979145373	5.47742474025319	1.9606991448176	3.08462650288143	5.88363659756282	10.5594543473832	0.308624974983679	0.648843581738522	2.56614366526016	2.46939566678548	2.41789974098271	-2.96150667791873	5.69544062428633	1.67629395917189	5.44427724233448	5.65508526791771	-0.604362246466187	8.29787296452709	-0.0240283830456332	7.37263683562794	2.81879343292243	-2.65401547326743	2.34012780110262	2.83801049024021	5.60611446389235	5.12793960540427	-0.17314480283277	6.93917843716083	90.75	1	2
103	2.18597192263291	2.21414695208656	2.19456409655592	5.66155844723469	7	3.88594806752855	3.8820191177755	5.51331893637464	4.14945951933077	4.54995350523479	4.88939809702637	3.86518098014765	7	3.92245421807075	1.50472774249519	4.6926436914918	1.63380947376413	4.66046332865241	1	5.84388012824751	4.5558250191638	5.92784733763228	6.28496006303302	2.84839094874397	4.63316799261945	4.1005719758492	1.75942453089181	2.56264044642369	3.60395747218126	1.86827053826976	-0.110832532470079	10.5322370191865	-1.12113529874283	6.78382571492579	1.46223703390452	-1.11873690631938	6.20556954738351	5.60454736835754	-2.57744119613812	7.8576033502577	2.25489404177241	0.921755571876954	6.08262904579306	5.17748253995495	5.64956142397765	6.92577801143896	101.5	1	2
104	5.40823341869598	7	3.43952820226154	4.45258248263774	3.81187066968318	5.89430529162049	3.89791010788005	2.57758610657907	5.44106525701202	4.05195358280034	2.39789372350976	1.93842624305075	6.41938475433183	4.71847329498475	5.13096634836639	4.79255063963376	6.59538187243162	4.30454704316847	5.03117150500088	2.08258469148434	1.2232611045637	1.66574944168301	1	2.29311365400815	12.4684905948664	0.449712298903937	7.19060396758531	3.56886876718238	-0.577711105783861	3.43793519364165	4.08826456467525	-0.161528884881393	4.49638950265516	6.23434536065361	1.88322283663899	6.6901514666391	4.62711634209855	4.29556011891019	7.07956168509529	1.47145232332954	0.601929368794576	1.71878648429395	4.89976758180244	0.284069133595311	-1.5884977619738	-0.783820336469596	107.25	1	2
105	4.96377782888338	4.80465350467792	3.04286819201252	4.46630870233369	6.59565253782866	4.77208586868729	1.9506312487731	1.87081082611377	3.87412311079567	1	6.70716301208371	4.92172460419192	3.7055871926239	5.12843030524671	7	2.59863712505222	2.29651121178119	1.91800412038569	7	1.32743281660642	4.52064001736455	4.55784902599496	5.37299717781077	10.1903686962719	0.0447952227376907	3.52176755941497	-1.81027294083729	0.489447910824916	4.74322798770115	-2.35336710640391	6.22514711312395	5.01867373714784	-0.272671387729517	2.60571155285706	4.13797511992658	5.45742068371954	4.84883961796696	3.83523250214069	5.84544860803727	-4.24557986576446	5.06300664170961	0.396936660583412	2.76993467401226	3.47092758310054	2.88176902863664	4.66687613893387	89	1	2
106	5.04676989217108	1.33565392326989	1.39801676291748	5.49475308905682	4.66900709539341	5.27861561522618	2.81106703593585	5.74333887276254	6.85574839510603	3.77537346908987	4.88593835853636	7	6.1746976417973	2.17648292573255	4.10672639729977	5.14467138491343	4.35862947495611	2.75103505922427	5.98617713334157	6.39773152777194	1.81442706323112	5.86258786701314	4.09514155603886	3.78895881215388	12.9259134526203	3.09009220413467	-0.667895333874974	1.13824301204249	2.927149534271	11.0515317067619	1.11811004791305	4.59991302715286	7.34571456398639	4.97572229381707	2.23293373204027	2.42278139404229	-4.86885892381998	0.349136567431007	2.09658618012761	-0.532646101262831	4.67731445364603	2.26242529119351	3.52025616559757	7.44765168031699	-2.46768648878972	1.04381025304454	104.75	1	2
107	3.01669970116266	1.95176340704266	1.56229127918813	6.37958964814212	4.51943534959805	3.93862380945874	6.91107608520996	1.70359147443145	2.72735983355416	6.09906327527737	4.99064611468802	6.79793054958112	1.42931386148213	3.69575060059311	1.23275108516105	5.16870627559462	5.0158937257541	3.0855292439976	2.90565474255392	6.32901469169435	2.78339877265204	4.13439596092062	6.99957288195602	5.40606897879607	12.7694712021896	2.22258930835441	-0.00354049939661014	3.58710309351811	4.29839163869084	3.81546698299924	1.7548016561208	9.55641454282258	0.328350144052943	6.00379231178948	3.17372448313226	5.5665880801651	-0.68202114225341	2.41677110016903	5.78543214322118	2.74373232363433	4.94427803147744	1.84244444852158	3.75991869714788	2.01781387092772	-0.475562461333458	2.40492203033007	92.5	1	2
108	4.15830754978739	1.96228388971448	5.05128427963381	2.29621972668731	2.42829370264508	4.19466545073931	5.54407823144433	3.95363476090099	4.55873497085172	4.55996043501801	4.89765409448377	2.43545989052429	1.82908100216943	4.62503859449905	4.74131242026242	2.61248935382302	2.70335418670331	2.93293358959908	7	2.01835446576882	5.47037859260548	5.09182958507625	4.66909934057822	2.53175476097472	-1.73330105259492	3.7310569819223	-0.224773193260343	3.05865100913816	3.1655767001187	-4.79757437832635	3.67880544160298	3.44741161676013	11.26110531648	7.34063155037678	-0.0116309402023025	6.57104906838465	4.41748199651358	6.02327717661962	-1.77871252456564	-2.28415823045146	3.03709971685477	3.95171721991593	5.00217732192477	2.30078619266436	-0.57555717422401	1.92125371298787	100.25	1	2
109	4.5192422496818	4.67549851307998	3.42176317101376	3.41735706202344	6.82838375936163	7	2.45176868855694	1	6.18694358200804	2.14115534366946	5.33181556518222	1.90377382097716	2.63696250575392	2.49901674566541	1.96117009115499	4.169033474853	6.65369200878776	2.53332558044256	4.95374813001416	5.82942779848445	6.17306564397807	1.70891625029942	4.94275186085267	8.8840252130551	1.84468492501401	3.0294621609971	-0.416248409346271	0.84535032554703	3.42427898709919	-0.493801428076863	-0.21607924355569	0.646217672720207	-0.35347818209829	4.25679235950763	1.04516419270624	7.78866983893234	6.13131036614852	5.24218651795693	5.0948652932306	1.72443460725474	0.770061989461666	0.301665912936385	-0.0932260221756757	6.04206007150004	-0.330042422689432	5.28355170510318	98	1	2
110	4.2228963236647	6.19762297973033	3.06158602039745	5.91371483982471	6.89397901420652	2.10161385561999	4.72036500466662	4.51891690725552	4.05053489145021	5.60403133746038	6.11584818880379	4.34866876502784	1.98000859417044	4.63817984952252	2.70664691409569	4.67951260056675	3.70384960511764	1.76973665160362	6.48064584277337	5.87049315211713	5.2785063286599	3.66300611462354	7	6.52968876628579	6.00336094010694	-0.423247914233341	1.34081472662702	3.9432074078904	3.63456048780977	1.89686224477734	5.7615254818139	-0.447689096162762	9.03085873234406	0.671044746793173	1.45422652524919	6.20610844541226	2.30212549622055	3.10008079559112	5.25058548041751	9.70176797663423	7.82429945417683	3.39932148299485	-0.0444384405599024	1.99643760768488	-0.662515268766226	10.3118631004125	79.75	1	2
111	1.82123317561596	1	2.39079740219806	4.07529997927196	6.84196399222893	2.29031865290145	4.43482063866089	1.90377951523575	7	7	7	7	1	6.48225352550243	1	1.87279023206651	3.37010153855147	2.16332714498957	3.1007719390069	5.08923201867067	1.23290071093011	5.01451831895775	6.09533241151435	10.2603697015176	3.77849585261813	4.07694712666441	3.83312325834256	7.59228386739032	4.03584081600767	-1.06378956628403	2.58024064556822	1.6030267192237	4.41281296958028	8.44836423693872	3.85861125181808	-1.9664885928687	2.64860338619668	5.30860798509228	4.587657632489	0.895569147354745	-2.74367014271604	7.49306347598515	6.80355062178851	1.3895520580475	-3.09544316451221	2.89442282609322	81.5	1	2
112	6.30895144086405	1.8732458203711	1.75937098720951	2.61645863548505	6.48865723286387	3.76001732956199	3.37141276290881	6.87101089162468	4.08294556199427	4.69393602780393	5.37444011139207	5.44845590528234	3.00184117126674	1.19699114723853	2.06202318559572	4.84546788155995	3.46791883406756	6.31786797293151	1	4.73270698218678	3.596509328204	2.48542393117809	1.89929023255831	10.2892309985954	1.14790007589765	2.64046981246126	3.99006523770165	-1.50598404081057	3.90249423441391	-2.68870076939427	2.30592388621395	9.7607553434248	11.5215224535275	7.00314200282296	0.370072460484335	-0.334779287040215	-4.24600506237944	3.61866053565984	3.98950984683707	-3.38475229279967	-2.07337390917255	-0.297278511167173	0.514476122210779	5.12439723554497	1.80014922706604	3.31317907529675	85.25	1	2
113	3.88817914320819	5.72656376314428	2.77230983209111	6.14544781778081	6.97704515624926	3.79028569344599	6.95851346253631	2.69662270247001	5.10873956330622	4.78779964984573	4.24242132695422	6.56797977473837	4.4472953685736	5.44112246693184	6.8978399608813	6.33571762482861	5.74801091940328	3.53960126614265	5.25784324014101	6.23416940145639	2.4075439420016	1	6.66341418066984	8.25802841413928	6.77800400474421	0.393813181504902	-0.530995240520203	3.49249411951896	4.35106548419622	3.55129846962313	4.22204312454806	3.01543648144202	10.3042615995694	7.27252506175379	2.59857690691901	6.45515484239582	2.73721208300241	3.66182954980875	7.22004705536047	0.578582635565034	7.35192127760534	-0.986769877017878	-0.451773835734454	1.54609405641397	-0.874241801492731	5.01635778260311	98	1	2
114	4.45947789250548	4.17900420370668	4.38795195116015	3.66441983245582	6.82521634069155	4.53905735273606	5.68459257805408	2.0716294884829	5.14600095629849	5.48870645915497	5.07423217667814	5.29899993158984	3.97921209080063	3.08639244518384	7	3.06080350256242	1.40505471008845	3.21907630995643	5.37076664207977	1.89962598310168	3.27539557627704	4.9987156790723	3.04934578160033	5.83329293398789	2.14699955885142	3.43538779364077	0.540237197333751	2.11346172919515	4.3640032248451	10.7588939219817	6.08243955572963	3.21665964633171	-0.303033360004689	8.66302589359448	-1.07612157792259	6.53870450981446	4.33647329331789	6.23655990967018	2.70616319825783	5.73255729650332	4.46165356495699	-3.57133358095842	-3.62677305117839	1.85276205647436	-0.749571568737449	3.5999584428156	103.75	1	2
115	4.11193646760034	6.52897938682896	2.31151943260017	6.72168730228201	6.22422303363419	1.20292913614159	7	4.06934893179945	3.3296055659465	4.63105799945163	3.23184810527954	5.00811143471712	1	4.61348160260489	3.36582026612076	6.478912168945	2.77710278363136	3.06849295133481	5.9537132852864	4.66062596792269	1	1.29854916131171	6.72723652597197	6.68080526218427	6.85850203284402	0.0406223047678681	-0.597273953538897	3.62447702704906	4.64827983261643	4.87927968773857	4.04797827892617	3.55646453232198	10.8951163129438	6.98370110233686	1.88382959703422	7.10034297455369	5.88019845212806	7.33608189549544	7.07097836335563	9.5545393378267	8.30687128373463	-1.04689700870363	2.29980778059148	7.34893877791912	0.042318691914469	6.30259699096975	67.5	1	2
116	4.39629913210763	4.02153114261051	5.17605323733776	4.74372549444212	4.80483882275503	1.50006188041943	5.09509265306463	2.81548722289209	5.90105854879504	5.90567408478284	5.44314264003235	3.71355751500198	5.96399521202326	1.8433029709783	1.61632375599878	4.93681865397398	3.68098254243389	3.68497067747946	4.18314302198321	5.31785198294771	5.21919014735491	5.65211542631425	2.42638630066871	-3.09673733079654	15.2282543499494	-1.20319519367214	5.88136185682367	3.0697447180828	5.06526895312736	0.0754159015329502	9.10939477214393	-0.728110566776796	-1.37020327100481	-0.337714651621675	6.70504562355446	6.57049775676956	5.66768178091726	2.09791340786162	5.2478405840866	9.89720421886727	1.34854638149008	1.24081457955634	-1.75071271067406	2.88270535730028	3.89783145791605	2.76532123266743	77.25	1	2
117	3.31816216140396	1.84234520186626	2.60467402671236	7	5.32751111292	4.86373293477439	2.39598075949788	4.20120324576505	5.1202608903642	1.24525171287438	4.88606030595085	6.11492533585214	4.76948126424332	7	5.39814325037773	3.03313298954537	3.35084904950004	4.96605678880399	4.58017057072377	2.5831823962939	3.83267842857155	1	3.72141632186355	5.2792466921394	10.5133538876514	1.53752183938546	1.54406246042481	3.81365773203606	4.6135110066205	-1.24392179706359	2.27045101666624	4.71173546463885	-1.4739314947814	10.0135983891806	6.13884844354222	6.0745277370819	6.17641002710705	4.39079269462171	-0.736440867380259	0.708887856769422	5.15585712434415	-1.1796261489929	8.07373647933988	5.42468412977101	-2.33897596446389	0.062201662592785	88	1	2
118	3.12470610333594	6.81333635834682	3.31979247685978	5.90915544585808	7	1	7	3.25885139070059	1	3.97092132261048	1	5.73194348474107	5.10003907034144	5.41291610936059	3.31404524774368	1	3.47823146265007	2.82155034296299	3.72249387142135	5.25829751434616	1.67899845758514	3.0331133405324	3.23510766222808	6.32915941350994	5.99820696006674	-0.526946351308579	0.677469723269532	3.17003195472641	5.84538900255642	0.804662260682909	1.56109091699295	5.04186860663511	4.88705854777499	8.42992223423724	0.966400033564085	9.01074188281247	-1.54590190405373	8.2018342481952	4.24439598635432	-0.454682021227915	5.38755769040962	1.40242845743202	6.29326820018656	0.497249417846886	0.884385786883143	6.08344956894284	68.75	1	2
119	3.04745057354924	5.33105025361423	1.22621823919538	2.03467739006524	7	4.87500448604183	6.68346664977237	2.70310594090864	7	7	6.23870796340239	2.41240583803023	6.16270192223419	7	4.29757656627953	4.65515136722856	3.56874136057521	6.5996694263609	2.20442340268486	6.03944160667804	1.13824941100353	4.5073769195669	3.18433532882978	9.94949817412319	5.69222788220651	2.20008968645095	-2.92767643984005	1.4247693526669	7.68540799053564	12.4486598759166	4.00032397370744	-0.0596903920033736	2.13527124792674	8.1791979583289	1.71089497504435	2.09136040957786	5.98938284584657	4.76671628176991	7.2580654231989	-3.4418969978936	5.92367085414986	2.3058715959596	-1.22334165189594	4.08927055813491	2.68997103322382	6.49828713963226	86.5	1	2
120	4.7573754330752	3.2980461345941	6.32619832520605	1.95778453128838	7	3.3621289484719	5.6369369383362	2.28136559382511	6.41189644083919	2.86323366944276	6.63474606045247	4.48018225898567	1.37079514432207	3.51482657434115	2.97341563008019	5.60631557013089	5.40646113337226	1	6.0388445167867	6.63788247347069	5.63176914136867	3.83504791132292	2.74870347578166	10.0849997667739	0.978299243210119	1.39827081950841	1.61849447066645	2.43801096034453	7.04664576969329	-2.28291428165688	9.86494554883995	1.46466147408527	12.7440289643629	6.78664799367849	1.93079368708872	6.38344005588781	-0.16267443250051	3.56493413903675	2.89587812648562	9.56819063529281	2.09711065800268	2.58278908542684	5.46938138980456	3.81442709622475	0.205575018907392	1.66833650383687	83.25	1	2
121	1.47761976156305	5.29733355662707	6.25685911224222	5.29196784913048	5.30384774925467	2.96660827200561	3.69589397233651	1	6.33473930448235	4.33570102859624	3.80986230010347	1	1.24196697085562	5.95628936569616	7	5.57598818686596	6.37855768020633	4.48574482975943	4.70392207113378	1	2.43878698505915	2.31561268148485	6.29195159122021	2.1491431386976	9.11525709238269	1.97083783326231	-0.517626617561918	4.38400410074317	0.54000744817006	0.44427258342611	5.20339410337631	4.86577888800242	4.98701344033859	2.64134070490995	2.88560536314654	4.40147577529321	5.98249280550079	5.28604937534528	-1.21791765009789	1.68451290357317	3.05135798233814	3.94550085337429	0.410456857229202	5.11928372092151	0.102315637846473	2.92057514337381	101	1	2
122	4.86339569373741	4.11801813382335	2.66606595016157	3.37937460242742	4.96901324786589	1	4.17020211386978	3.12229887722999	6.96124217917889	4.78565479807388	3.39272000490717	4.85451254698004	7	1.57787785520344	3.802230064375	2.70064134418793	1.05897056756612	1.63252730061398	6.45352457700945	1.32817835227849	5.77392204846428	4.29384496421407	1	11.5325743575495	4.78814312611292	4.72396512381729	-0.34830191799966	2.48341583713146	3.77613221138615	3.76667708043432	6.7115945143273	-2.48430498210931	8.33321562214276	7.98514497535714	-4.38112987517905	7.22381965665014	-2.85818860491987	3.80456941447754	6.91746731487377	6.01347281951069	4.61141627926204	4.33025337985956	-2.77282954979257	8.72528393304536	3.13806697940655	5.4945490926617	99.75	1	2
123	3.47973734018154	4.22342142498263	1.60105342580747	6.19134260974331	7	4.05908524551058	5.31875756115719	3.57656374326059	7	4.35937354553789	3.50711505094239	1.55545156648194	5.66994295540424	2.57039863925389	1	5.32163066146719	3.06646618390539	3.20418170866662	3.11450591250161	5.64393613085093	5.42820367632379	2.84450107211443	2.62955437395452	9.35395029775703	4.32598970700806	0.863439880594088	3.88739139500834	2.32185898576513	5.39634289493941	4.21248680320312	2.14248799248892	5.66350920589667	-0.861880376922652	6.05964229497739	2.54997741028582	-1.69272600115817	6.25351369813947	6.87756895351549	6.80430044038241	3.36137017920264	1.12402318992731	1.54791918521054	-2.26559032480536	1.97708649181435	-1.09569328484919	3.2398397983097	94.5	1	2
124	5.39073453897514	5.8982505158966	4.73469095566163	6.3351851587617	6.35316109974637	2.99063620412118	3.2631976435245	2.14880837496037	1.73163972434889	4.4004518285865	1.90510763058194	1.03375594996245	6.73153131238282	6.85118133323907	2.23094284880999	4.78484829897935	3.69045678592533	1.35518979090074	3.03149377522723	5.18486860971434	1.19966535749489	1.11371426343352	3.45346563199181	-2.90479444254358	15.1152724741901	-1.89764351412685	6.8202471441911	2.06253052195113	3.23026736465049	-4.14990549924431	1.43491567693227	0.940432590754161	1.23528013948138	0.405944070771608	2.21410861653441	1.20423568125976	6.11890987393096	6.5314138789847	6.38086153743686	-1.15800807377312	5.344233126659	1.58771833030887	6.95284161347989	4.86222808491075	-0.872198334700965	6.39496904773658	95.25	1	2
125	1.60365641117349	6.84478213593988	3.03871489339336	3.92719896479438	7	5.41445432730861	1.59408592973481	1.46026670933131	3.22577291390596	1.32610666802161	5.20062286287873	6.01019781453392	7	6.64663551798524	4.46154786975472	5.00330157409772	6.51570594680396	2.58117255209303	7	3.14239314894987	3.24293453219872	3.03734387371557	1	7.43524609818441	6.96169771668611	2.21635653245832	1.34181931070152	5.62009667672154	1.13945148491701	2.61607917167494	6.2423878111738	0.295123025229622	5.0778895832861	-0.857780628341804	1.3750126112617	3.64737097042996	-2.82883702266966	5.13541531402839	7.40792809908695	0.950332950305389	5.24499699062456	4.70624603016312	-0.054960427766982	4.77074767563116	-2.13125790558121	5.56637745005034	87	1	2
126	5.55062592323392	6.84273298630606	3.80661557231065	5.31412789319287	2.51787625223024	5.85784382098349	3.4804647542383	3.47681572237971	1	4.68214740864053	6.12891750848465	4.56574827379029	3.35337170121177	4.24680904055468	6.33433595326083	3.14651972458632	1	3.35368348822578	4.69866471008509	4.77484167602175	3.69373523905823	2.68525315134511	3.79385633408939	3.25600007744791	13.3138218591628	0.162162521227819	6.01175492320024	5.10357043132662	-2.08328135263991	-2.5429100308598	1.80161675554466	4.59296972292997	4.52394945168903	-3.60112551872377	0.333828537240053	3.89511658726878	-4.61670672373195	6.32685398947776	7.96359639048218	4.72565365390779	8.39060596881144	4.6994218979392	9.33493884720687	3.22979252969091	-8.51630122766949	1.95560939680354	90.75	1	2
127	5.81468863860634	1	1.70553645142807	5.94464716174238	3.69850825605958	5.06488393760749	3.05714343358305	5.89182154301114	6.64424989540967	4.66123870460194	1.20990583181843	7	5.62657645383096	1	5.1395790141136	3.1823940436654	1.86397900965799	6.3691101335476	3.63256485213993	6.35357929358574	3.35101960760792	6.79334588551305	6.55973712030021	3.15888555747939	12.7274475954774	3.18429802890205	-0.135590554457825	1.65480017114272	5.65059551339913	-3.97202915888972	3.15216805972137	5.05399215947686	7.05115297951902	2.84260107469695	0.745445267508054	5.00570885866025	-4.73602742260016	0.571116082503046	1.6971317151502	0.0309899463212746	5.43850685651512	-1.13552461687822	0.593202001200244	4.61965538434788	-2.08372391902653	4.6991015574351	84.5	1	2
128	3.42463859703821	3.8152908419769	4.00580540780875	7	7	5.34644723220346	4.9721374937232	7	3.56574657150044	5.3339475480954	5.82871343987217	3.9278642993481	2.29080660277181	1.83073364686707	1.014505070655	2.12545471445217	1.43620789684866	2.33874474429018	5.89881097556613	4.28988590675653	2.78374350083091	2.33616159344386	5.20659385128432	7.51335506770167	7.67556362273401	1.02402819519602	2.34740628579399	1.88353531925996	5.12751590027038	2.80370448917792	4.99016885951117	5.1560505461009	12.062341987788	6.09829902149931	2.10875565387445	0.866444307373086	8.676891673283	9.94324870448775	5.12255917959536	-2.97458853421565	4.38442596984099	2.60193764169995	0.0232063327251294	6.1576189632359	-2.2179515444103	3.7303650612017	83.25	1	2
129	3.63898504815689	1.20585000016237	4.4841083086849	2.23450588515315	3.57561761664008	3.78973046319106	5.64307608667726	5.74230071792125	4.13104053864527	5.47725173758638	7	1.64123712035506	3.1856781723796	3.94460166860487	6.90901902883563	2.31701404422203	2.85800631075322	2.43243976827181	6.62691177668385	3.25192674743047	6.1381806939122	4.86119851311945	3.10199002832628	3.16042098494346	-1.90516093855228	3.4382046408976	-0.207279911199172	3.06730767819371	2.14880829882898	-5.29380938594693	1.65421942668302	1.45674180989066	11.548942859176	-3.05943151523367	-0.813843202925734	6.38592429396786	3.84018926062948	-4.1208220191264	-1.68992182487759	-2.08351745249637	-0.787982269168216	3.77574020701948	6.66919080633503	1.96179188589271	-1.12589569896347	8.64753298953665	97	1	2
130	2.4912347120616	3.17819923899662	3.13695396391534	6.63950805314091	6.82445851936051	2.47363232899402	5.975301706011	1.78185881739991	1.3463671325537	3.44999564300185	3.01696194897095	1.98540409666689	3.56012134521198	2.3866195166776	6.25042285386866	6.08723594373279	2.81115965272121	1	4.47549545636421	4.91372764497441	1.33894891422781	3.6000137103112	3.13576945470474	7.81486165347599	1.38009594585377	-0.126783539301119	2.12658782870034	7.67458507781189	1.63325628161752	2.32427085880842	0.24351300858048	8.4790147384239	0.0310831712717994	4.68249373585718	-5.46511246674432	0.557556751055962	3.913965720924	-5.6776209817408	5.7795937842263	0.827941549430426	2.88250108210327	1.36549287443291	4.9251072769195	7.61799025370134	1.48309592739131	6.5300282750291	68.75	1	2
131	1.87514925711471	5.2280722112797	2.9906929281589	4.81391266815314	4.90654111575544	2.37030448161694	5.62928413477553	6.40566025109758	5.08776807453435	6.98846936205538	6.41805011889078	3.37113302752095	5.17182042509379	2.88353382567274	6.47625783816859	4.71832429979213	5.76415356733138	6.69638999574101	7	5.91984999373556	1	2.57300286134021	5.95186035954025	-3.61197870431268	11.1902351048095	-1.11605883989208	5.28001683455773	3.65727905146944	3.24278569930074	9.72702968567669	4.40112617763625	2.56163088867408	6.73060949894328	-2.83271179479367	5.96106032746014	3.35579123767309	5.85780215703375	0.776437524456969	5.23286793425465	-4.29359759017281	8.22597177328819	9.35560095627771	7.01212667753808	4.74690592537772	1.62291956178317	2.68505419725944	87.5	1	2
132	4.99816229641628	6.2367970667995	5.1300792361036	6.7715330756341	1	2.16041809999352	4.25970439521676	5.30883605432878	6.22017584674428	1.98574970707878	2.02217299252181	3.17687730000423	1.32920729331753	6.05882799883439	3.85476431492946	3.74445748651471	6.61773474969304	1.35761124472449	4.360575070799	4.42786066197597	3.34738965186702	6.76385355039601	1	-5.4465628589524	13.619203982522	-5.40807609535798	9.96662322212268	1.26990370795422	7.21921850359037	-2.52957793830438	2.63090951519008	7.97414451666522	5.032126723841	1.1735183720749	3.72667096965695	4.18316651988562	5.47718333673827	5.29470704305915	5.58367463943435	5.95256534350623	7.9839392118325	6.1100509291094	6.84913277009001	4.14224128784908	0.249443878873122	6.35486861236006	78.25	1	2
133	4.60204318757651	4.50406142290144	1.9110532668057	1.42030516283978	6.82978102661742	1.59537489564494	5.68124703877294	2.57822545170952	6.09093260410955	6.7312350978787	1.77170270641031	4.45596815415814	2.59922400014523	5.95967977818859	1.85236135237835	1	4.55359128348624	1.86841502199322	6.99679523955796	3.44443156021639	2.84521554404202	2.44138975231583	6.09665096444999	10.5872395642353	7.53173130772295	2.76465600158383	-5.10372693325352	1.23558030645019	1.19958891524189	10.8284005657081	-0.0253848289040388	1.51558386615438	7.86248866994246	12.3627795619315	-1.7847656541734	5.96500710247782	4.24714517848764	0.827548107042673	-2.35300285024144	-0.77568285860648	3.63733701331395	1.87508757358583	7.02503726471845	3.5771499356064	-0.155739275974901	4.44212698553019	91	1	2
134	3.14609582119416	2.08155084983719	2.30328342737728	6.59920283335652	4.00679178806657	4.03670854881952	6.57372598846735	6.1711471988128	6.28263569861489	7	4.86887961673871	6.07985931338936	2.42588619561042	6.80954884922567	1	4.7121845769144	5.89448661566659	4.32099333454962	2.19370740139233	7	6.88170743659969	1.22977711699866	4.0131140755016	6.35073694547071	12.7897040802028	1.85803912541442	-1.0874315847842	4.58589190156945	6.01112335037101	-1.00395427503115	6.53729587862217	8.77764212495942	5.26334350190547	9.23343787514043	2.601923153505	4.74652532212064	-1.20631630973025	2.76940757355332	4.54032919289199	3.09652034827619	5.65373083149319	1.81628635941956	3.39323122033141	9.69216178812197	-1.43962754762675	6.31277354142035	78.75	1	2
135	4.42950920001384	1.45291614993328	3.22991978529185	3.56123384882982	2.8325218317657	5.14401758222528	4.9064835213703	6.97033342593378	3.2451649040168	5.64693547205692	2.09248749108099	1.36053188672136	3.79999770657596	1	1.38977980130975	3.56851670071792	1	1.04421208191166	6.44356008908526	6.88358698983783	2.43466648056512	1.18228307067565	4.66884497316851	6.52637294526092	3.31309780156978	5.56191558269495	3.12213527850347	3.13157564720385	2.6593252594508	2.49068495622216	5.54216620133076	2.93505141866956	8.90418782094648	3.31093740242064	1.40721197277899	0.801553450147528	4.72694730393638	-1.66071860806986	4.29751258093133	-3.99322167942371	6.27306443467686	3.08470447247904	-0.851383218284973	6.32093873073012	-1.49915609615223	6.73779052057435	82.5	1	2
136	2.85810401914469	4.66375957848281	5.04897169680441	3.15920587743044	5.34475626838772	5.0909234062433	1.36042465294013	2.17599570541503	5.05852553859925	1.27513072175176	6.49657828212542	5.32851047841606	2.2495306544953	3.48675968079614	7	7	7	1.54048437996258	5.92771160181124	1.19867155441725	1.6392508567308	4.31009327709694	1.9483050177122	11.3401057123576	2.76554616254881	2.98091127623401	-1.38313291175383	1.63280631794859	2.97254398156436	-2.76373037593885	2.56236719087112	5.79078486564879	0.395086720707242	9.95813166132165	2.89235848512032	1.34317463468905	1.48726798404454	-2.18520317561967	6.9022390582983	-1.82529182423823	-0.018136137065768	4.1416883373513	5.97486859501059	4.79565900634887	3.02124220467053	5.79382772876214	95.25	1	2
137	1.74047069981336	2.31996189456782	3.81814655534198	6.038362030225	7	3.62583798453321	6.09425974830084	2.0651737516597	1.70976307249615	4.05184879001078	1.12587894510295	1.94436768502831	2.10206788566956	6.14763966330472	6.20375424880786	5.5625351098753	2.95271028260118	1	4.53468769177126	1.78401326665595	1	2.88946428916458	1.91681258335595	7.77121357283576	1.94224531050382	-0.107903687897166	2.58411936442028	8.04240038694537	6.21387069622914	3.94536109394875	1.26846097979307	7.30558185938524	0.668394329527203	-1.6019877307858	-5.06781273832999	0.612665987135394	4.43793832586287	4.78425903133831	6.14883124452395	-0.539419882301367	3.66315316218479	1.46955133766913	4.72073147740001	2.20716402335155	2.4484204215254	5.83348122274619	80	1	2
138	4.57727256090811	5.37503927280226	5.3493770375456	4.32820777939933	5.53200915811525	1	6.40312302811922	1.35885562477865	7	5.87327974851447	5.75424221147066	1.56567135250991	6.90588430226461	1	6.8506466339348	5.15249205276483	2.32117287445023	2.65049927499682	7	4.95120132068443	4.77197889278913	5.8269560135464	3.67594466826749	-2.65083155067696	16.8167818344382	-2.69501199428757	7.14956919618595	2.25876747492764	5.30753224217937	12.218857234289	1.84155943979618	-0.347901455471553	-0.226849638545248	7.29920755364504	7.33947000548254	7.05466847603215	6.26086703475202	2.16875695848022	-0.22282036602789	-0.24675889676568	7.44264152090647	-0.428023379326832	-2.98708377933521	1.73699968397429	3.29822583332743	2.95222186023631	87.75	1	2
139	4.16269315088616	1	2.11191556603608	5.90302840459035	3.15695644086349	3.65887914214836	3.92937467246388	2.78073028074871	1.33777964877561	5.18966190291314	3.99786138934087	6.62727929265525	3.76671474057414	5.55784336691716	2.25858130566252	5.76599943407129	1.45552298154333	6.40093790782088	2.98960732542767	5.05029588198243	6.11295424468046	3.15429156121222	4.01746516988231	4.10696090615018	12.1223961327151	1.221436840589	0.952545927192814	2.85838567393269	3.4988933325849	-0.525670456566513	-0.318353467191833	5.3893009887894	1.22639625256601	-1.92239202725545	4.53346689761199	0.274326623366896	1.38995610110455	6.6083381760605	5.51497917374212	2.08763612050834	4.48331661212181	2.46186809828584	7.09962239419849	0.328169324474074	-3.17003524383993	4.97265829802201	100.5	1	2
140	2.58159671862995	5.25862039765975	1.10010374321857	2.09917437665332	5.96717957441817	3.50152096125518	3.51828120264352	2.34509035999689	6.93291278849361	6.37332386704457	4.90152444405443	3.17767125296688	6.90449364559156	1.08420922514018	2.42298938573399	4.97105677503718	3.10385484248742	7	4.86270737429276	5.55871297633864	3.87407417376839	3.31744508283753	2.96802360200595	10.3304931897847	5.67390351695329	2.7037713588221	-2.76830567733838	1.8633093334944	4.87380196432767	3.19864032354898	3.4999640427232	8.26050570503362	5.43724085732447	9.63100105046882	1.46777445700126	8.08101634644706	4.37848962098171	4.24262775920885	0.680117891166195	-2.34594807877772	5.9242289522232	2.14503938868276	-0.708836144715166	4.79983266307767	-2.40580179168804	6.27351192450855	91.25	1	2
141	2.63231707739377	3.09955302282864	5.05320921049884	5.39286883171917	5.90520731745255	2.97647453585856	4.10325206402066	1.18456643125761	1.67387864632212	7	2.92772872070074	5.10957663092008	6.3431162378343	1.76366776896843	5.57476366338277	1	1.98309793498135	6.17289827723339	3.40423444822552	1.66039203870959	1.06575306367687	2.08337438388826	1.22969853995371	10.5701801733412	1.20570718637538	0.954221486742609	-0.667684524054524	2.62819196612645	4.28984311881198	4.71294788736122	0.411665027344335	-3.05490849021542	-0.414734236057285	6.27856404299256	5.89588072992514	6.30819056685681	3.02762940420775	8.33762825358939	4.31485635947234	0.0370012806249326	4.02632419373745	8.16436461022029	11.4703382840008	7.21893624126451	4.26304176990012	4.1062881435715	80	1	2
142	4.381568203422	5.9603516982414	2.03158506334464	6.40613407582882	6.26301382621981	5.57998146692637	4.32801219980952	6.20957652804694	6.94066629325075	3.02453805115077	5.75223919022329	4.06857677541407	6.89528078220346	6.91125876177445	2.45756664857917	5.37825524070001	6.51958162663694	3.11948762550567	1.84270326874799	2.61241471940004	4.23640230389797	2.49926418159777	6.61361236114464	8.55245057410276	5.55276891759232	1.48098749452871	2.3266471783101	2.49412632862115	4.66125563953826	1.19508005406838	-1.22997310867131	5.42617427725986	10.6729347332242	10.0892959218274	5.27220627334841	4.24078616685363	5.05512514194613	6.4453595217412	4.91682710393307	-3.2314290918442	7.63273207334948	2.18365515498847	1.79191607571351	1.17638100025847	1.44993764161052	6.4505446949962	98.75	1	2
143	6.31192093579836	6.36259596416214	3.35531558630284	5.18156635597799	3.42036303421609	2.96503951011203	3.96820298443371	4.18391868018252	6.74637819406241	2.98896896354941	3.43637944854817	5.55502569339642	2.55597779838885	5.5930979010866	4.71498028292492	3.83456816863263	1.45166151559728	5.62592940439213	6.2408219066502	4.03376564493944	4.04143420191996	2.67983957271481	1.56171256106298	6.21119434690388	12.0312448522312	0.573056004169288	1.51166345959844	2.18628510305931	6.05563406674157	4.94481323190893	6.74826203052657	3.52536400826552	-0.194372577836227	0.403445494559466	3.53024670863222	0.917976312215057	4.65764861896364	-6.11484217964405	6.62272016833453	-0.497601772859915	1.62038300442501	1.1847966820617	8.91618675583898	3.43603030960325	2.37486892831366	0.549943857529658	83.5	1	2
144	4.86754036234858	3.81609369778134	3.69208646149385	3.09441505695118	7	4.18553010280399	3.72613518026891	1	4.92814972553618	5.86510964518306	5.6589746166823	4.17607759256064	4.31118778220644	3.34589830276318	6.49636288038344	1.96185516528864	2.68655581149976	2.31428201037985	5.1652215334661	1.25136029871215	3.9039837436801	6.24772984554863	4.1178113976173	5.89499256255109	2.36570166445269	3.25207422019907	0.254210535381498	2.13529145892338	4.16307855743676	-0.199210031445225	5.20542299664405	4.64944069678239	0.227272862402707	8.34033865520254	-1.00270651429295	6.10795918145445	1.37495155228313	2.75050531009625	4.13022932765482	6.29572386569866	7.09174669858571	3.16477891906204	-1.92507690437464	2.94137223919031	-0.736401395419314	3.13274702275775	85.25	1	2
145	3.73592909362189	6.99386429735748	2.040426080461	5.60653078170093	4.94457212703771	1.52019832332615	4.38050240247977	3.3999164402971	6.81852310374686	3.76042757623925	7	2.7915319601785	3.40057487854645	1	1.56228840247941	1.43195970204091	5.10930559380584	4.82695439433656	4.28900553258496	1	4.94991868226117	1.81710388753694	2.19231147155368	-2.51036751130152	10.8860872982279	-1.72650819858412	8.50546452551741	3.67213955472376	2.01000326619188	-3.30218123600198	4.12571535608245	7.4635704764458	11.3468839870429	3.75634226000068	4.96454612715178	-1.2777980801517	4.11714885998902	8.50500117108147	7.09417703661609	1.42508448792331	5.0031112500331	8.8944560633637	4.38587893736441	5.57363057097879	-1.7025072997856	7.78573954779871	84	1	2
146	4.19014302447977	1.60964245502812	1	5.67180447022136	1.58810566798163	3.14371931711159	5.83813002388979	5.63117810722895	6.17229279228215	4.26663744936637	4.42000510816298	7	6.40896561159746	2.03409578685976	1.12135946642143	5.16837533879187	1	5.92853457524855	6.09030983232272	4.06291017237319	5.17431238083771	2.43119079288307	4.59443407653021	5.32682787506814	11.9505072565853	1.34927494407244	0.354812783065949	2.23727979466191	3.83346360325322	-0.904565794849323	0.861667692428528	3.30504133507481	1.35280925290784	-2.96164138414933	3.95577555750131	1.95877201440388	7.21511294720284	6.44670164001935	7.56099684487302	-2.37040243641387	4.13012448168875	3.07062035512895	7.7341462597108	1.22528698812435	-2.58255853699225	3.18313777045169	96.75	1	2
147	1.14570902308732	4.36711079465925	3.39337401398889	4.11393546788854	5.97896311247815	2.7445399874989	7	2.48531229632495	1.78191180838191	1.18200534463891	2.34422812893212	1.88501944753428	3.44372455382737	2.04231551463825	3.22130273528999	6.42999750720253	2.48478829106991	1	1	2.3240166693068	1.87073938469196	2.72214566340782	4.710935121504	10.8169095258575	3.26586698069277	3.03467809732127	-1.16773882636787	2.88225610418293	6.78202019278186	3.08547879442739	1.22027195192607	8.64694109384654	3.01565156212868	-1.261567676032	4.01620718727442	0.217027619613996	3.3635724278342	-0.513010600744351	5.20405215270541	0.382985445486733	-2.94279330965112	2.14928880512243	6.24300471231989	1.03744228608654	2.20832665993894	1.5105637358114	64.5	1	2
148	4.2542929244843	1.53846599905501	4.36032517899814	1.5865750382415	3.60433965198482	3.28386686810563	2.87652452135166	5.03421389658963	4.2392952203309	3.00176896492702	4.47980136521213	2.54765516316339	2.31588827590027	3.90334852260479	5.70593922452296	1.73425660281229	7	2.11736235212069	7	1.04718177997674	2.8341023603198	1.84320433789521	4.3403116500368	2.38241800508885	-0.700323347523801	4.86623558013297	-0.177194409486734	3.72872577959876	2.46549735426234	1.45762477181962	1.48499649116759	3.60522629665299	11.9633490664544	-3.77412319245818	0.943553227989736	6.03290937838516	3.15932430028348	6.06192613208853	-1.48109778488925	-1.90382421000807	-1.97307906737817	3.72720688761401	4.6485036215504	1.00373096550146	-0.844296455270734	0.96153232202345	80.25	1	2
149	5.15172402593961	4.31660036053649	3.01455034095823	3.25595838965775	6.64866343975174	1	4.18662007798251	5.14230253059516	3.44557053941738	4.51212364276206	4.26322298507105	5.7909793523003	6.34725708094379	1.73264551495138	4.74495422712548	2.5501714889873	5.00896776577114	2.66472408172408	2.73844795919977	2.36188303118003	6.78224024697061	3.3443240222835	2.05891588411319	11.6958353948509	2.88474557163808	4.78809232054089	-0.781626876020823	0.494344553697595	4.3363693966775	2.67097464841575	6.51819019539209	-1.69314046186137	9.07083566307072	6.4051642352576	-3.89594108464834	8.46491674016767	-0.521558007972969	-0.949040782000708	3.96350481462749	5.27842429340095	5.11017726803287	5.19284583229421	6.97501714171517	8.72767253392401	3.8073245508124	-1.10104094658537	83	1	2
150	7	2.33853617052628	2.20539949725386	3.32893233895308	5.77982443164837	1.19606709673677	1.38694582162703	1	6.83212871534571	5.22409681184921	5.74010057235494	1.51857872823281	4.27136799497532	2.80360174325494	2.8678791854934	3.70369502804995	2.52118957880178	2.0671289816637	6.01954694221786	7	3.48969413711131	2.20794538372495	7	7.39788502480853	-0.600549812149012	1.45977318963649	-0.739982534388466	1.13726328484526	5.24154716676087	-2.17841998476661	2.29527026638023	6.34901950321924	7.84158563030003	7.92400125061888	1.85352324481248	2.4082018807485	5.54761385243338	-1.57346840802714	5.35069497938222	0.619112838634786	-1.49048867053719	-1.15378678920239	-2.2210947847009	1.27892295459846	-1.97502835915231	2.74686113357189	75.75	1	2
151	5.80184725915748	1	1	2.38693675187103	6.25994390131192	3.88998125284597	6.94842416361679	2.43670667269246	4.10131345016213	4.86860791530933	6.83186503613521	6.70038361432228	5.4490934144863	6.00283924993886	2.56323312815575	3.04692311286261	6.33029750828777	3.1088812749983	2.73989656503545	2.20308866044874	4.82551861305409	3.20895244511473	7	5.73094337636941	-1.57555193124352	0.175673840898952	-0.883171312174424	0.909118150509368	7.49023916553075	-0.650758769695854	9.25851429378049	-0.101154094207584	-0.55599912551466	9.09626885906816	-2.25533060663527	1.59726973034096	5.15245652824198	2.41005990909961	-0.681135673153251	0.464969715731445	9.41129741242244	-1.4591213600061	7.64382724502467	8.6214325057923	1.09524555851034	-1.46938631447633	88.5	1	2
152	1	6.86447536698867	5.41285818949466	4.04000080144925	6.82133973496123	3.42084194646778	3.28821970597745	5.43288461019069	3.5349248019233	1.71410298502914	4.19175189781046	4.54651814758156	6.53735484437696	3.063714690253	1	1.45722088306107	4.77743420715731	6.74734194113367	5.38201548516488	2.31975934552827	4.47614704375288	2.79611944110984	3.2630038546727	6.68191355896695	4.70964929259076	2.19993016889633	1.44193347449016	4.97918441618168	1.87418940779258	0.285493426816366	4.01540161175027	5.8077707588485	0.406830457069081	10.426101578434	2.12859655732166	7.35866987401836	3.72830945977397	4.77717454263909	6.16130723809586	1.14934339079403	4.19927237660107	2.28792839150572	10.9902382932148	7.31904871293443	2.53813196863441	1.96301775832145	85.25	1	2
153	5.45902267638527	1.5771299816851	3.61879717009477	1.54107305593657	3.52387055299632	5.38433430580663	3.60571215333914	6.61019683393986	2.98749478554749	5.83706229080965	1.35656573866108	1.42877314850084	6.48677959289792	1.0396655995182	1	7	1	1.15086376651691	5.7647295844954	7	1.0361237379105	1	4.92031603316816	5.09961711049122	4.59577668068076	5.38383419345704	2.51919930322089	3.21505618299726	5.74917375566902	4.09476594825524	5.76550415331569	5.6833024150417	7.81602731922694	4.93844123513123	0.570017783018916	0.375194616294649	5.41635338768843	-0.950254212749319	4.07933815202815	-3.50213172837765	4.3602364165895	4.45133344986395	1.80618873352403	4.94923578976313	0.538339598350122	3.49338058606992	82	1	2
154	3.82622171930063	4.63609780334293	5.3786947828559	6.08902214136321	6.59734188715074	6.13389736253199	2.81619137088354	2.06184559800338	4.72864490589194	2.67256436071261	6.34342105665292	3.37205382325489	3.62509279659349	2.55183358445115	1.97543422451439	1	1	2.65888563387434	5.21533743373781	4.47116550099245	3.62047605751603	3.19593491207847	4.75281686203995	6.75872918033144	6.88044736134004	0.538529141871997	1.37244798146739	1.3587905404876	4.84207534971456	4.01179133591892	5.63500733905251	5.90800511260995	8.710561195476	6.52036919097202	0.988644834656766	-0.449815823331047	7.52494721679307	7.89966671476721	4.41219753944205	-3.55697222778602	-2.36568199480672	1.97405989956736	0.488773059414685	6.39806312222753	-1.83914512972421	7.33755157845105	100.75	1	2
155	7	2.21007824429654	3.77540281655427	3.35148268594214	5.40666246577979	1.2414251558701	2.09604803322851	1.7628006141708	5.53053029454099	6.14867372858036	6.16214445500934	1.50624295756532	7	5.70292908941381	2.99895732403768	4.6272597425109	2.67644683786411	2.13183398154411	3.68207440044755	6.48066884694928	4.09035696382519	1.62501378097085	1.77805563767006	6.77750914158294	-1.28197510514969	1.37553106637714	-0.173356938690051	2.09585885440549	-1.82900481267127	1.5834917786952	3.22289499350473	5.97055156418888	-1.02859469430406	7.82767533438892	7.18128464489847	3.19820220695292	-2.47748260471634	8.00648873717797	5.84389408447944	0.207654197752034	-0.784634099961165	2.40229205940011	7.2054736348448	0.876528742814633	3.53228215403487	3.34355252765772	68.5	1	2
156	4.32058854062534	5.99458660207724	5.26633983530878	7	1	4.53228430587333	3.53559184348857	3.4854596247386	5.85281710680047	2.23846966428467	1.90240372493078	2.51985832124494	1.81299890770032	6.23180651755972	4.05141497689017	4.19350647791156	7	6.913131295235	4.46601081476262	3.39076037478299	3.11260645352804	2.65662862391621	2.40009446787495	-4.72738656057835	12.6444553466524	-4.96842176762111	10.0115614660843	1.60032807264699	2.96137198787049	-3.65439142511579	3.13239409882549	8.26687699317056	1.95280112699001	0.937373187417427	5.99345768017249	4.92002184517415	4.10697822468335	4.63957965102455	5.86363201989288	7.1219648845153	-1.27666457963335	2.89022629756668	7.00408108501764	4.05552440753236	1.258708431941	6.10293128148869	82.25	1	2
157	4.38885743498499	1.29318392652044	3.36433087987013	2.1385888386251	2.76614052503605	5.64570185898909	4.75613451858637	3.34857819750131	3.13531345584065	5.77872954129769	1	1.90505124224656	5.7844018036265	1.34947391868786	2.04906519661237	3.51431998103305	6.26646050032421	4.72623292064682	2.20432929650518	5.47394536507581	1	1	6.86496897443728	5.39947181392118	4.58683031664179	5.31099183171936	3.61909265265589	2.51178258498557	3.25495741912644	3.68085874849297	6.08978142382143	4.69620004945247	7.78287825074303	3.92094158757404	0.30432244224961	0.352066501136188	1.86803349742808	-0.497728076508034	3.18086478586473	-2.57137459181066	5.06829625542188	3.14921250046122	0.306378881947935	4.90811986625866	-2.42321092489339	6.43462257735954	83	1	2
158	4.95762170962052	5.74160866240875	2.09533038253339	1.52012663311452	6.34316715544606	4.26665131880271	5.47147126290066	2.47633222247047	3.50458743786984	5.21282903659924	6.28636819929991	1.75096247595181	1.20914596331603	5.7164898075196	1.58579307057533	1.95009646723496	4.56573571402705	2.12052844449964	5.0400052177449	4.05405960319308	6.82612619202507	3.13542807207044	2.70126664146763	9.26717586056945	5.78425325819968	2.372206533577	-5.12711549859555	0.876832657204069	4.51121861293222	0.876499611552077	4.42678908963747	4.48701417786363	7.42006211643074	11.2737077591184	1.28853035754006	5.05946537710227	4.07930248469193	7.4655427838371	0.453349068283433	-5.57552173216666	0.141630096104332	4.84678989942853	5.44427185955859	3.59889144630751	0.713486619201685	6.17629609839305	88.75	1	2
159	3.46698475641495	6.0346699166053	1.82946580485635	5.80487692544752	6.20217518124274	3.53569165589736	6.45104929568881	2.19630770262792	4.66901118535051	5.05049706785777	6.75280020801621	6.24821777327593	4.71422199429211	4.1449405616326	2.41285368259313	5.57404562484804	6.67728173241728	7	6.7021738647558	2.29340774276242	2.46109834149093	1	6.02211444395973	6.29165459220331	5.77690853757854	0.168557980449465	0.623204920007334	3.80368807042904	5.24853715927928	1.26007308941106	4.983145189497	2.89871441509564	11.7131793355238	8.11784601983639	3.09693935365705	7.16217651323889	3.46359941507429	3.63340481510915	5.78698826600485	-0.610851230181759	8.16116031581172	2.2355496338765	2.87868062382904	5.43825262856471	-1.94161924945015	7.67343346880554	76.5	1	2
160	4.24361400465224	5.73415087135487	4.99992447931742	5.75737255569033	5.21989045598788	5.25108345224567	6.49562147110691	1	4.46182248143814	4.36299408970063	4.42475063016864	3.07299398963923	6.58506370844055	5.83068773498134	3.53300415563182	2.92198513971128	3.41808913199427	1.77392238345246	2.62397904738346	5.17891865771856	5.40244788078267	4.65885309334459	5.26573531957547	-1.71999232088895	14.7263236109993	-2.06835379123082	6.99714754860926	2.77727927404414	8.63477204092588	0.594313248859814	0.306773540470682	6.88806651126932	4.30747642385894	0.264037838061577	0.422855954861963	5.65162181032631	5.85615119526036	7.5849643218287	4.74317897047248	-0.279225733401391	0.717742460010285	-0.690466980975	7.40650146823217	3.43605615658714	1.58966342066814	5.80364919232921	83.25	1	2
161	4.87766227863173	5.43966937794196	4.32500088822545	6.09340528960963	1	6.88621808781804	3.93116050286022	1	4.88996354030715	6.62995059650354	1	2.96919221796515	5.09983236739188	2.19566779218518	2.31409893855669	2.85730513255903	1.1590267599611	3.39078864857172	5.59803857213551	6.02502466054341	3.89109870352269	7	1.7654150561717	-6.4090473865871	11.5599595573238	-6.61396350302666	9.81609485978066	1.49116771378249	-3.57142575994106	-3.691055398776	3.8429872136751	2.28677914043989	-2.13992524330983	-0.211010268857875	-3.21998220553024	2.53380934666909	3.9746609259917	4.43870646139159	1.61528759959522	-2.40657151962519	-1.59171097651431	-0.164322738968883	5.59010431471894	4.95361689128934	0.25793774848031	5.69743576589527	85	1	2
162	4.02282520669057	4.45826705090327	2.59730545255411	6.52414070371401	7	3.15394554569543	5.37620301365544	2.15289460089647	6.37308484774616	5.41175050840699	5.7129290532371	4.59413590710964	2.5236660080839	6.80272346034596	2.00067408788955	4.34962218346017	4.71478149673751	3.31694925973046	5.90391207329263	6.87949309407572	4.05540359562476	2.66308494599497	1.29972610087823	6.16948048485286	6.16865610800219	0.755429035877185	2.13415533942812	2.3763355591782	1.90259348623748	2.76763780786326	3.95600316470093	3.45470817349131	0.592764223916649	-2.05552128822594	6.56687461127445	-1.84092437971024	0.0330409871176204	1.01981844711726	5.39539172769562	-3.26690702693087	4.6745435053836	8.45029379282273	6.65948353059422	2.2880228140616	-1.51844314429018	4.09034783331658	82.75	1	2
163	3.02719373621846	1.8403836601928	1.95588462168999	2.61951121725678	7	4.49633282909988	5.33338834586796	1.59926655728716	5.89511844049163	3.73619385282196	5.82327424112271	4.3476932648252	1.19151875548545	4.62961539174862	1.35085412362063	4.49479238345265	5.1888484646911	6.70183057874431	2.24883460546569	1.03020158998703	1.79554109235931	4.13558706852972	2.67496612287649	10.0057639487241	4.13019638366489	3.53760785762177	3.30490529033683	6.71289753384639	2.93836961003085	-1.84214487572961	4.98044715344888	1.18260060201319	8.03483907732117	8.38011636472108	4.77316587767543	1.497600018166	5.84177859944514	6.50685258554536	7.81475747973405	0.276125852791667	1.5235470139388	-0.114741010210296	7.74285500034649	1.01473292322419	-1.80253570160003	3.61990004417198	79.5	1	2
164	7	1	1.00016319623473	3.60162107757995	6.42795312024702	4.78291735905786	5.94654218405217	1.76497147077562	4.17830640941333	5.81004085182092	6.28497199309432	3.66467431724752	5.43004099739927	6.46758228712527	4.02657081703059	2.78983627198929	1.03701787600898	5.46233875955569	4.08779678944084	2.28404030537864	5.24147645071081	4.64689869440746	5.60060899427501	6.41302013371313	-0.509947462921025	0.592629320990159	-0.596760767608125	1.34264810695696	7.83043506706738	-1.59961838919318	4.65654854276851	5.024026498104	1.67522715824352	1.7626531259515	4.29950804697355	4.69311551041118	4.37728526333579	3.62279347336249	-1.18646065218055	1.35668357845669	4.51214241027122	-0.508797593211697	8.7411211052614	2.41656116424345	5.23640771968986	3.65269459477207	66.25	1	2
165	6.52156269447047	1.81180974556654	1	3.58124613319049	4.80160636517925	3.06114541640719	4.8247274056441	4.44504655277437	1.65279147157641	4.26186243171211	5.48909871920657	1.24777457307281	5.01225279777081	4.25941543965691	3.96589524747667	1.81047558750954	3.31810902856837	6.09627725232521	3.36545223461874	4.63602932523259	3.21258379550399	4.63697233463611	4.14448634743288	6.21191215243796	-0.10698520381509	1.86375978340039	-2.19466460224638	-0.968153418722057	4.50650100013844	-0.364071839438485	5.2133841353785	10.6475610009816	7.81183176501789	6.83012312971304	6.61082565685192	3.2547346438534	4.06146724198407	2.24022867247236	3.98202763027033	2.17972360903485	4.91292589712038	6.29740948399733	3.96021830553007	8.65830518567942	-1.23635934455671	3.26729633606544	71	1	2
166	6.19064722354797	1.23070014597549	1	4.49244729961985	4.80650514775557	1.54528384464419	3.43216007915767	5.06550683178267	1.98778808904247	4.7452656661773	2.84107643608899	2.18908277770068	3.49151278509309	3.56942251203347	4.19752468316858	1.78171354378219	4.35291408119687	3.75285579575929	3.11912847292795	2.45536902459673	3.10491647206024	3.0859721009492	4.85141916251305	6.46261189169802	0.422943253227865	1.43183574535509	-1.93999277577374	-0.664027161940057	4.23640179667088	3.90319813119635	6.74420499933092	4.89946264439278	6.93691022895216	6.44364118678387	5.39571207862959	5.05356843828949	6.9073798159563	2.27705749342586	1.0122258647007	4.71357087198474	5.434715877663	3.73625257221955	5.89607280978797	8.40293317159161	-1.62417373780228	6.32457657634719	73.75	1	2
167	2.95875198710425	3.79373720321588	4.053223543568	4.82794056327129	5.59349953274982	2.2560167866192	4.29607189898248	2.02865206902928	1.15652200607776	6.9709990187555	2.63732990580278	5.07280710716171	7	6.75921306130706	5.14883727557832	4.7751847393691	2.14500265192705	4.17862279554935	2.67897954887068	2.23756684602658	1.49640299419715	1.45340856049161	1.37590513343526	8.82638345497915	2.5158476294951	1.19277305871613	-0.250601238724674	2.97583270045895	5.99012395078736	5.29840080779603	0.568705860116285	-2.30788180871996	-0.393649889492444	7.4795009773563	5.08011168367993	0.0838030025152047	2.74431558663401	8.58628216338764	3.7788827586564	0.211277742244308	4.08753452455516	2.9613241676256	3.76768715822707	6.29979004948451	1.88784845534161	8.36634368881145	65.5	1	2
168	6.57994926230002	1.74536991652895	1	3.37054220410374	5.89839813866864	2.67310640090508	6.28620094117307	3.58823286767712	3.2718257750051	5.45744210516369	7	6.76955217930587	2.35112440659302	4.15017444350534	2.03552491266373	1.44443511670577	5.95903255416272	3.27830272459264	4.08242779638461	3.20664511844086	1.79509625319413	1	7	4.81897411218249	-1.66629959033846	1.30666396071597	-1.33475375866312	1.14348938084195	1.03051268631966	5.74368942468777	7.33478411445496	-0.357708525626486	0.0377546226966746	-0.574526309559656	-3.15040544371117	-1.41035731744966	1.64111939783696	3.38019688025182	-1.33145028117548	1.42420724506378	2.44373151558355	-0.904415350158573	7.85881498007782	2.80036658603916	1.64344736622457	1.08447345309104	76.25	1	2
169	2.09718164856317	6.22526330395912	3.57688740293122	4.90085748303331	4.86158056758169	1	5.80262867064929	3.36840202781372	1.79655078859189	6.18119598358445	3.58108402967154	1.43777656628741	2.64042228091045	1.58087949347801	7	2.86207065804292	4.83358756128893	6.23820851605425	6.90198244576098	5.29677986828053	4.65103023954531	2.44644955652201	7	-3.22517138963277	12.558149920718	-1.33299341189811	5.56432887520284	3.51303866705643	12.2107053070798	-2.10129552315428	7.70722260817843	9.51759132983808	2.00620542776476	-4.78655800557484	-0.569947145796447	5.84999672290817	3.67506507580423	0.405135438221871	3.46592640983541	-4.35817862759035	-1.47260885928862	9.36158629113569	5.38707266943526	7.13016456412118	-2.32621726130284	2.62339242734506	79	1	2
170	5.9196834971197	4.96014374538147	6.32248137145251	2.65320501214684	6.50986091822879	3.3577106135453	1.29655137564766	3.71862226891303	6.27512793221174	5.05098130780121	1	4.02644072038671	1.87341707809489	6.20804810121119	4.83287344901813	1	4.92469110939555	5.40479477046034	7	3.07393309556353	2.83095061343921	5.43464380132063	6.40204646080402	8.16997261761055	0.715507143522301	2.137081564974	1.67854809206197	3.12691658991506	2.27246435396501	1.38415015985479	3.84966007530934	10.0068767967116	10.4217403301733	3.5955988905516	-4.04560406368485	2.83793665229794	6.48777640165329	2.92459001324444	4.01633398136489	0.0711444835397896	3.99851090616038	8.69664815741513	1.81967356401121	2.56158017384666	4.0871835115896	7.57786290746072	78.75	1	2
171	6.04338534686166	3.01245991070408	1.63064098053043	3.1514174878975	6.52670260394994	5.72379165505405	5.61802223255097	6.21266780847978	4.18455115468502	4.09364169405955	5.94271919215414	5.81357106118453	2.16225222781434	3.69682380137328	3.58105786158618	7	2.60073499447248	5.58080919142391	1.54624222382224	4.87964803208836	3.64243265792045	1.36039102170707	2.36804164531155	9.99199005849671	1.69729949592607	2.91963482836163	3.20166616436861	-2.52416710537483	-1.13751279544125	3.39748355722826	2.58905338769096	5.70971505952448	10.5877468349281	7.41507554372511	1.36602112628807	5.6808542470685	7.35701353854835	3.65329961639942	4.58815570675556	-3.77259048084303	8.11023448166661	-1.10690820945643	1.01115669585102	7.12209930986896	2.9525856111889	2.82421057348334	73.5	1	2
172	2.32888093213753	5.75508017651686	2.40266786334085	4.75266431042369	5.75977877427415	1	4.48124038311418	6.99535825952159	3.77307635133611	4.51922900431425	7	3.38158126565005	5.07044549965003	2.55742367753133	6.67590320279834	4.41751321166143	3.61467063079602	2.64341769209163	5.67560545406971	3.5492560965295	2.44656247923484	2.54376299898967	1	9.42332954499586	5.29362922308204	0.336151697471806	0.869652661619532	3.21621591964527	4.27501392736157	-0.852860024911912	-0.558218523889988	4.67963044663458	1.32032609286505	7.60278255916951	5.4578468284425	0.70106407319742	0.883971175942354	-7.63847811961297	4.55933323646275	2.11632286066476	-0.355086023428524	10.8636585025218	7.24070212130196	5.44437216377059	2.28414983763258	4.13404555664849	87.25	1	2
173	1	3.75295679574728	1.37126611855525	5.99525539773884	6.42377184168653	3.91601391773662	4.1699266237009	3.14747187099107	6.48262437848005	4.33181065661674	1.635251229579	6.46598431896639	7	3.05486757229662	1.18944161738028	7	1.29749939340688	2.20856658536142	2.31342480085742	5.50983678491141	4.23934654933053	3.41109114221579	1.62791234395338	2.72266945943856	6.18551085207817	5.47310228159364	0.775761511871099	2.48257891911825	4.70503708380531	0.725664238253023	-1.02942184138799	0.632821169985225	3.60396429001146	3.29923179765343	-1.07981715878145	3.12900087388362	3.49051056080214	5.93435565232868	1.28493163080817	-0.763758213021759	4.14916648148376	6.90414181383073	0.547460384440248	6.22108502556439	-1.59647454753337	4.15356677807341	76	1	2
174	4.68369588730996	4.69380545491486	1.59781961134175	6.71975768811707	7	4.54823077373458	6.06795746511385	3.4924591119399	6.7034229413117	5.36311926270579	4.81077698480737	4.90372541384685	1.60100870298125	6.53882747853296	1.4642612236714	6.6149245582318	4.72939463179277	2.52157023177781	6.71934463503444	2.57905496159598	5.10302920153051	1.54750138796447	3.67017924867406	6.99845703829533	6.67145462970498	-0.837166101968679	1.64425975629829	2.01475661224718	5.18728675610648	3.02324159130965	5.93061972523695	3.09228470070173	10.4578753876027	10.0767883169647	5.3850289777364	-0.895784448471129	4.31271416536773	1.56195857601326	7.29241431221477	-3.03197260780752	5.88021052968592	4.87924595252772	6.65377181339237	0.314409507531009	-1.09844563079751	4.18192057089678	95.75	1	2
175	3.37636552683054	7	2.64648607804479	6.19499695369169	3.43083316079158	1	4.99242997723408	4.64767521791944	5.69602327560633	5.64556926353463	7	3.39660051974157	7	2.12657134869194	5.61508756236922	1.29278222491951	3.40769586282196	5.99890793044635	4.97188373821635	5.78752386659678	3.34576527921321	2.62404826023367	4.1856172396679	-3.39097409326845	11.7884032699504	-2.45489372209782	7.07407286349357	2.90406411858308	3.24479740969637	-2.32005970445492	0.972040031133014	2.90102607213382	11.3834904308924	6.6969348094464	4.39567057188728	0.153152951666212	3.98332132814929	0.658244849673854	0.143858924229186	-1.00258978730387	2.48381602156803	1.0838760545798	7.13486699754017	10.4234468270028	5.40611728756113	5.81910312984799	58.5	1	2
176	2.41411720431602	5.68179327395928	4.63042333335832	5.93221774878644	3.84987906284193	3.91479057357583	5.93376476667728	5.62866011701284	6.5923886424454	3.03437162866176	3.45755736213313	1	6.73269725603982	6.23635649912741	4.81627672731139	7	6.22871224559855	5.94844181787475	5.63861804365358	4.51060887469883	1.23941290049927	3.89802474008623	6.95776851763856	5.88015988630973	8.79873156225267	0.126430484344886	-1.42770233933038	1.69417648682236	3.70205176835816	10.0683193126856	6.88808136044034	10.1376940952535	3.6806575710371	2.1901674767282	-0.193345581528057	-1.30936952469859	7.72938790453333	2.9772199840462	6.12295115035688	-1.69289773467922	3.9104382064382	2.93369834300147	1.04288012017619	4.32840055246973	1.21017435785858	6.47250717583805	94.25	1	2
177	2.58764934272097	3.98521642889353	2.91541159273728	7	4.60477789215507	4.1480782977596	4.06502251756639	1	7	4.59738458301365	6.70408417662445	3.56336192657897	6.40434514850134	5.50102588667585	5.87281770759627	3.78261410657786	2.12847050188489	3.92728139788937	6.84098899670758	1	4.01677905652212	1.20241636296098	3.58388297034512	9.14124751348094	3.84860643072038	1.72238194534779	-1.12991748632533	-8.48013862853108	0.384831011965287	2.36859267878518	-0.221672178045546	4.87223777355439	5.24640884144713	6.15363221696261	6.51559641135171	4.78661701280262	-0.852829584393972	7.1534668606189	6.96794764540028	-0.653844096686376	3.60967599768137	3.20541918363714	-0.49279500058273	5.106682827456	-1.33086298785111	3.28799062933969	78	1	2
178	3.97616114041298	5.64433536850281	4.84150820545975	4.60586552724372	4.70320054904714	1.2450260664059	7	3.04412278963476	4.60509103011442	5.57165500739528	5.02321266545291	1.14888220500164	6.77746320862253	6.55400583368394	3.98904878467643	6.60487384379011	3.90209864659586	3.85499816936901	7	5.53968713396104	2.75078169300151	6.66354510669291	2.50542842721964	-1.73730570615662	15.6093031453225	-2.34787645289298	7.97284645458156	1.70655636043523	5.22490275275504	12.1363813778865	1.52489779642867	9.39418204379606	-1.40956492485485	6.63444770693695	-0.722626744404818	6.64130106339542	4.77102428778471	7.89649437624531	-0.332298606055008	9.92937892397467	7.61428932543236	-1.21942686204108	-4.04515305017169	2.50291387386126	-2.11521544834215	2.92180922764616	70.75	1	2
179	7	4.28958055724896	3.57053129279467	4.60160095287528	4.53865071326434	7	7	5.66962270790983	6.60487038773473	3.35158768759557	6.95242369506564	6.82874471826524	4.86719866735856	5.11222265450847	7	7	3.78240201928013	4.84341987421355	4.62847600246961	3.08664810148495	6.34910897704456	1.48134201759225	1.99482942127846	4.78697136259801	13.4209797884156	0.474078063595586	4.41622646385292	4.03791294671231	5.17416632055784	-1.83185870730825	3.49997792833454	4.75894925995702	1.562182943607	4.56122407221314	3.05501028838558	9.14959558966219	5.23181365452064	0.519959928435639	5.00499597628547	5.06179576258618	3.60920852511794	-1.35928108348676	3.8650753555178	5.33313512302413	-3.47547691517623	5.67550733264124	85.5	1	2
180	6.74919782712895	1.66561984850992	2.16349625169776	3.59894328839529	5.92039122671794	3.65595648015218	1	1	2.16442810477746	6.61311486772314	5.86143050411832	1	3.32351526294623	5.90271552787577	5.73342359430028	4.72653857952967	2.15753499587009	6.57412702389504	6.21593929378548	6.10303057272765	4.78045498831549	6.33531799246736	7	6.38765559635965	-1.17254419656901	0.997725202200664	0.135235407121994	1.11710608385782	4.9160633967815	2.07538119128241	3.76807803832918	6.20599587648758	7.68835490974353	7.77888141371846	7.62218577142277	1.88985283594638	-1.57398176142674	8.10437276719738	5.01232969885109	-0.243138945086175	4.21683583591103	3.07414746118788	-2.46608193558014	8.40197108258268	-2.0492441435611	3.62189534388381	62.25	1	2
181	3.41622747441753	3.86061847751401	4.99171365536111	7	7	7	4.32112223463683	7	4.94369525503306	6.10458787157355	1	3.9839673724018	3.68501601637337	1	1.08170787283565	6.99518194794006	5.4936815747869	1.9939875792852	5.16420003155254	4.91197278322571	2.60662690715727	3.35638818663872	4.88036822712798	7.65375415460551	7.59385753796406	0.917524022808412	0.696242528754561	0.662213016402001	2.40034548478088	2.04986090815824	4.27374526282053	6.71587245266061	7.76341329991166	-4.83534679492783	3.97877023552379	6.56953430958641	8.05801328309416	9.72656172712719	3.7649633335482	-2.23966137288256	4.34347205792571	2.06612909508711	-0.136738029370697	6.22810534790749	-1.64532233067503	4.08703436288981	69	1	2
182	1.51315771953397	2.30268731031428	1.05521608111141	6.77260644221227	4.2981218623164	4.31832206958008	4.3923903910784	6.69319435480493	7	2.77722446056871	2.64543649731803	1.7983672488817	3.37772220989135	7	6.53413544174368	6.27298175865026	4.60987416765075	4.7980737893649	3.77886088586507	2.90639616377847	1.66800722511682	2.38556113552031	6.35290187397034	6.57774014720026	3.04448820161721	2.16987480394154	1.00363558526507	2.23784985683797	7.31495973635252	-3.47946873977674	7.16472529844629	8.84146170516667	7.88807499227339	7.88088711972694	3.32876727912738	-1.2957699323935	10.3824155229124	5.37624080667032	7.72721910512361	-0.57382473715617	2.90213314088583	0.172618778777843	3.43173595381195	4.00073351169848	-3.65648467792726	0.712160670647241	91.75	1	2
183	1.75045574542703	1.62973043923	3.59140782958005	5.96999840898102	6.08440929307101	7	1.53161030222308	1.24105870627348	3.95403581105325	3.25444383753481	6.65974445928585	6.89046089578932	3.59476398952544	4.87709307410512	4.36274166454673	1.73702401966709	2.48206614818306	3.27524988048303	7	2.01424808738976	2.78504369376507	1.89027561791899	5.26399786769447	4.41400390098444	3.95913223417869	4.25744078874781	-0.168518482117843	3.97619855879293	3.36761841607621	-1.88308529562109	3.31398558678203	-0.0484492353596031	10.6933841055723	4.88933547278741	3.34172120732353	8.53150921361742	-0.834515845190513	6.98859319253048	4.12517609978808	10.438251852271	8.24949697222104	-3.72016368369377	-0.981869333530364	4.71885405207981	-1.44426369685301	9.3054491535981	72.5	1	2
184	2.23730635559384	3.94741480788526	4.96893635996675	3.19367851679967	4.73111321402223	2.36654968195567	5.50393259012291	2.90030170223736	7	1.59305841144571	1.91802320444222	1.08879099829199	1.99462412361352	3.89103256047732	5.00413400767148	5.13314191983758	2.38056716816764	5.29090435303372	2.69766501114687	2.19754473073833	7	6.97992064905973	2.22753086668799	10.6444659575647	1.75019396172051	0.187787897909714	-1.32863128739897	-5.90208004216098	6.68236228310417	-2.79715318872786	7.63682676562085	4.77083036336085	7.32507815836082	5.84594773174645	0.275924953145384	8.00623097340641	5.62079493479746	9.04557902272133	6.28340784944826	-0.960797089475705	5.32010875647741	1.90165478825945	-6.13062663178666	10.2159564382428	5.28001550200619	5.66292954066459	76.25	1	2
[truncated: 5 more columns]
