# Supplementary material for: How Are Mate Preferences Linked with Actual Mate Selection? Tests of Mate Preference Integration Algorithms Using Computer Simulations and Actual Mating Couples
Source: PLoS One. 2016 Jun 8;11(6):e0156078. doi: 10.1371/journal.pone.0156078 (PMC4898694; doi:10.1371/journal.pone.0156078)
Supplement: S1 Data — Newlywed couple and agent-based model data analyzed in Study 2. (ZIP) [file pone.0156078.s001.zip › S9/Aspiration Model Data/Aspiration Couple Population 01162016 013711.csv]

	trait1	trait2	trait3	trait4	trait5	trait6	trait7	trait8	trait9	trait10	trait11	trait12	trait13	trait14	trait15	trait16	trait17	trait18	trait19	trait20	trait21	trait22	trait23	preference1	preference2	preference3	preference4	preference5	preference6	preference7	preference8	preference9	preference10	preference11	preference12	preference13	preference14	preference15	preference16	preference17	preference18	preference19	preference20	preference21	preference22	preference23	fitpoints	sex	algorithm
1	5.66503164847868	6.78611924840897	7	6.4856552875525	6.44789174936984	2.61761236099157	4.12716643839378	1	3.67836928890487	4.19892447384618	3.36727712658618	4.89693218738521	5.7834036992145	6.25969578709453	5.96172077152377	2.89148502861714	6.9451263212397	4.72736771526819	4.59165093415457	3.14630578780697	4.81706953305479	1.17545913846133	6.8502536858291	2.98962885669565	1.82264848297216	8.25222096670529	-0.737914109237514	3.30194850833811	1.0363339035031	2.87687181058507	-4.5308138663086	8.64308248826256	7.05045659652546	2.67756880093819	7.22514478104277	0.179952398657072	-1.8228810418287	6.32513197698073	5.48456027168095	3.10050609237914	2.88311214391755	6.24787924109927	-1.52733276915312	0.923989867766371	-1.66498359124153	5.2414882877384	96	0	2
2	5.8564127252117	4.07271224614054	2.87442053398661	5.71348205098749	1.66191098837659	1.20093405455778	5.35177717150097	5.97302317081621	1.42719927498264	2.401307116264	5.674769311616	4.457853413586	1	2.609732602573	3.79727079518	7	6.18896248912617	5.56053176842667	1.51715372384548	4.2658260579695	4.24672702519196	6.74921061398962	3.84578655751719	5.18738924261362	5.99105914615166	2.64001397795902	-2.18497585767102	1.30977318255199	-0.112025731257086	6.56021387152983	3.23184260642048	3.37666713593961	0.547705801549967	7.89592635908144	1.30253763084993	-4.55731170228087	6.28685337687642	3.4324173950038	10.1287121053736	6.5184165823873	4.47881007418148	2.79730023405818	5.39574632217804	-0.187506008375542	-0.19958707788068	3.48631291258362	86.75	0	2
3	6.2787792057287	2.4782598776089	1	2.38727300227709	1.03870407106968	7	1.68325528606917	1	3.57556462562683	1.52908280344115	5.34777981594557	4.28488817901077	7	6.82995870783174	5.47642388821927	5.95147313523752	2.36902959709541	5.94031804211426	5.23236412715602	3.04017523041166	3.20678490141708	6.78266441137009	1.93397135449793	3.0042129483058	-0.675501707881711	-0.927085128454744	3.59949098901269	1.84863455960964	-5.63465214538589	6.13925954218139	5.86879239010734	0.32962416341444	2.45036778615601	5.64373137729999	1.91525689250608	-1.92879139558585	-0.155949329954047	2.80838531170388	9.92124278579775	4.70321867130898	5.83782718590169	7.24287035069621	3.03166145579619	0.375221308379138	9.50467817326357	3.14328136154628	86.5	0	2
4	1.36450215975196	6.05669948253691	1.97053765200553	3.33673753506498	2.16020821927657	1.45257783381846	1.69860990943987	1.80186852677207	3.71078656821892	1.2923319598503	5.40951826768899	2.88224640723304	3.52196285012654	3.58683244050726	3.83809874429529	7	3.67095689669033	2.47767767187617	3.08244067026498	1.48465594580694	4.02628562644823	3.25856458914508	4.65125423026748	-9.82364512083282	0.586104184327095	1.13407824599124	8.14386223614441	6.74876952339609	-0.547592317644053	0.926330948550356	-1.99660369627402	4.4684185079577	8.1016396601502	5.05665329678677	4.24066752496867	-1.68314005416881	0.596538259510722	0.0916774601595783	6.54946842882403	7.87020567470931	3.35230051631084	5.09412278179404	-0.89694389500255	2.75589134862047	3.64820090968898	2.26398347428029	103.25	0	2
5	6.49590228418179	5.8813636930312	4.87085846225409	5.60570582465256	5.82776591944186	2.28356503800401	7	2.32266295117391	2.93119411760326	3.3798411831273	6.12029900981808	3.30622897813551	1.80109579415149	3.29020583298269	3.70142794338293	2.11841969974286	6.9447404198684	1.94700744527048	2.2565836653321	4.94134104004668	1.55247931756954	1	1	0.00973841181950588	11.1838574898746	5.01734676844561	5.22319435055054	3.19474763143342	1.21303138941077	1.01414870676629	7.78125698661038	2.65866757408518	-0.948015856602761	4.44607721171953	0.396488441401133	-2.83995878652575	8.01127544770805	3.08141367456937	10.7623848188304	0.181938835213567	-3.85616331735532	2.3146508652311	7.30553086416355	-1.6234262857927	-3.31362363935767	6.88399365356312	103	0	2
6	1.09233582664106	6.21945420095962	3.67034673267552	5.51708252134462	3.25671875632834	5.70232789733302	3.81051553077567	4.73323624319373	4.73466549018118	5.73297123508435	6.21282546166641	7	4.82464815533736	4.72174066719249	3.97550016311288	6.97115539483572	1.02144862697614	4.02967969760702	1.62786165492103	7	5.99932208729661	1	4.47632775382096	-3.55024017796773	7.62962431373926	-3.48425347205782	4.61647271542797	0.285553111319513	-1.21174417017093	-0.313670984130703	2.79354216819941	3.66093375548241	-0.163141389205782	3.27607095569049	2.9667372167126	-6.37393868507892	8.13078998734522	2.55349932145279	5.58397485771392	2.03632413818671	6.0939817089748	3.11570476336312	6.41736283874925	-2.42442079725351	4.54626203234855	5.9394161525508	89.75	0	2
7	3.14757776220238	5.78400176030862	1	3.48938555068838	2.89143528274391	4.88895591181547	3.23528637224042	6.34811804717389	2.74554627920197	1	6.55232120421652	1	6.4136525790116	3.6666414167973	7	6.62170021768435	2.1163386441766	3.41069357750987	2.83035315879519	2.94330131617247	2.04334388551731	5.38705696977491	3.72558389714305	-7.01852151102651	3.23223144346521	-1.01241058679743	8.34776127817007	6.2039172100856	9.2103190681376	3.00680360561188	5.01015318593739	2.15066418663026	2.78831818154355	6.20413744588543	-1.44775937724136	-1.95177200791823	3.13103949443631	7.37111466538529	5.59161779954491	2.81288590175323	-7.59697057059385	8.49474419744332	2.4453789712547	-0.197784939541714	-1.27127558369396	4.95157414202495	111.5	0	2
8	6.34307951839611	2.03895220985705	2.27032112999977	1	3.23873350091094	4.40831977119144	7	1	6.77123922825363	3.36750291413445	5.02448334181206	2.3432611890833	5.04490659073034	6.94999921201579	4.7887127653612	4.99737047586439	5.08216486368057	2.95997893342976	4.16027892436564	2.35056547776571	1.08161921300005	5.65424912477274	6.57670162411454	3.28823015318215	0.653629015689627	-0.299849728622254	2.48324059975886	1.64897035907966	3.68786763491018	11.7572000941765	3.0968076527354	4.7198276633757	-1.7588034421443	3.50270751272023	2.70801760107339	-0.242186258361107	-4.30030663224692	0.09908127838269	6.57993143723005	-0.268504158383948	-0.976954762567863	-0.7256671014367	0.0815604092368072	5.83391904873306	10.5531036729679	3.41995446281434	106.25	0	2
9	1.69675231739589	5.95990417567401	1.63696373013702	3.80083970329543	4.40574499302175	7	3.3891143614076	2.04268691505181	5.07803323494115	3.25342048434398	6.12770481854149	2.10288610501223	6.78593746359716	3.38170717951805	6.92705094128057	5.3175927391109	1.90786026740109	4.94174706069888	2.25023038389662	5.77799142824978	1.56949281880478	2.13626567244855	2.9574630448676	-7.02353127283932	2.27003329955708	0.80840592862423	8.99729976954764	5.24649627742449	8.78338074972484	4.83411625559554	5.27258087033495	2.24456217806341	2.07372913124262	5.90945144729658	3.74844084337875	-1.87252222294996	4.45015874841646	7.51226737520588	5.40294194617901	-0.514584074205944	-7.89777073015911	8.27693749677652	1.38873299869481	-1.11969036384424	1.69620588194951	3.53046389243842	105	0	2
10	3.01632806016287	1.52851003134191	1.1370697509701	5.26341011710514	6.42082188287964	4.71639305341781	1	2.16168221543451	6.82898337781304	1.22362742113459	6.17263548952044	1.19571013861672	2.55462464840997	5.30850376180448	4.29625990806145	3.60828915847713	4.16848685325538	1.04086288886085	6.29043832323481	3.24210868559401	5.11120044330099	5.06809292979478	2.19014415471845	-8.43877948118391	10.0402857061855	-3.63854064306954	3.45482758137842	0.468776858695079	10.6420739610857	1.97979295407122	1.01243424528838	3.65054862056913	1.91031247677801	4.89029413456246	7.38103077600724	-1.12948451322541	-0.183611298104	2.4684212838633	8.25223072128334	6.92483549684789	-0.514278667795046	3.67031141180152	-2.50227040224324	0.994090408384097	-2.07230421736793	5.65007999732446	106.75	0	2
11	2.05905281038291	6.16763468026902	1	7	6.03922672166643	3.6289033307305	1.05035103510079	7	1	6.69561131536344	4.86974600739113	1	4.631099392241	2.40998275812827	6.50874280954388	2.15420248679306	4.481296247728	1.6605099686415	3.69784889829921	3.37326475407028	3.50758922602075	1.35028436499491	4.04012722249909	-4.21635031778297	8.34063606409692	-7.35858980618547	3.7668854725748	1.07841304451354	-0.415699299318678	2.26888131052607	0.175246326014252	0.180137409480303	0.401114219808837	7.18800389555736	4.75421475340641	-1.77390557178965	3.35817656163148	1.80707803203829	9.11004823710928	5.55193677506526	-2.66591589604587	3.62232328261407	5.51050443815928	8.07218738461332	-1.27379800688718	-0.778943443519732	109.5	0	2
12	4.96269210490031	3.86526826887456	1.15613123016855	2.70902918042292	1.43578920173904	1.03541829896939	2.97725500183263	1	1	4.17165587685303	5.13697473539857	1.2067578956718	5.26661803818405	7	5.59960953213017	4.88552028269424	3.25157594836033	3.07535424703049	3.65992177331132	2.60083521151837	5.85020634932579	6.80165237153125	4.66768167527823	-2.04634112375487	5.89748409688052	-1.52372783049075	2.09464903781584	1.87173354019841	1.54224698488903	-0.78225549086086	3.29375769884204	1.12983369008487	0.861271506009366	5.43826323456628	7.57033596808865	10.2522227639607	12.0318873460454	3.84559107356211	9.11980340039109	4.49963430134105	-1.10984679915085	9.26271073919207	3.98792008754534	3.52811057303177	8.09458615911058	7.13637171547041	88.25	0	2
13	5.50427253402454	5.68864340332056	3.38072115960846	5.41525325500256	6.20104199117891	1	1.80449931798785	1.82174205175604	6.10167685974795	2.61157322588418	5.86290895749619	2.30080542140844	2.58447971033471	2.41788925607692	2.04346729137004	2.52925195486049	3.69487225804797	1.60547267733759	2.10165718040084	1.81924988258495	4.21900263640085	1	1	0.230664520525153	9.14893710661044	4.24741530081694	5.38297721180901	3.44209708502299	-0.265611084204343	9.93505133340034	8.66903929811381	1.37345201842901	7.4416042081515	6.7541902572016	4.33569157904954	-4.77115941463206	9.89011780606684	1.69451625404455	4.86799375535794	0.580563757391219	2.55452870738223	1.79649141561147	2.0580003781386	-2.0769072247707	-0.33747121176801	3.45787732192528	114	0	2
14	4.51493305453743	5.07929346042205	4.67613575576213	2.2776709938188	2.47674762200299	2.56335347569164	3.21814537913687	1.30170886493842	2.49985110572777	6.35213211668985	6.82521496663944	1.24582919445376	5.08502346153388	5.88553124886089	4.49834043739105	6.16655153143531	6.15565861738545	6.03012967813734	1	3.23725190389053	2.99224248663994	1.35700323887339	1.55893406151514	-1.89000519985883	0.17190580109369	2.19025443235384	1.50281423349394	0.377093567447887	-0.153568004439584	-2.00967703267671	6.00014527983416	6.16310964972866	2.40753352360416	11.717548313467	0.336068898167677	-4.59379805987514	8.83437094442183	4.05842421305934	2.8510540406908	-0.417907994511868	1.46568873240668	4.47747756502477	-2.53575391319081	5.85687013639195	2.1332908396536	1.00157560299925	76.75	0	2
15	1.34837285999088	3.89680000683645	2.40753805365683	7	6.46553924814825	6.26770364509661	4.90997705545225	2.65623622878892	3.23268463984636	2.39210211942992	6.24239854346112	2.58869980780023	2.59623308230956	5.57347732465282	4.64816230030413	1.64658200846413	1.71891386228917	6.01271770926012	5.36737198756759	1.43484193796912	1.41058927372585	6.34711697668333	3.87587969349554	-8.59580862685111	7.93811586515988	-6.70913473317673	1.16381241825286	-0.594655147987547	10.2970494863945	10.0552388092951	5.6143194299306	5.66738781295668	6.40300713351558	3.66201632511736	5.44160358906604	-3.14143661005209	7.87997843166898	8.75499275173253	8.22137592549208	5.04335764419024	3.49589994082241	5.44742639824278	5.09356316966971	3.25047607327307	3.75523335715455	6.24265882551499	91.5	0	2
16	4.67794845282037	3.37896931232389	1	3.41065015741582	1.60275887474003	4.57717843110536	5.83622773143688	5.6162497810612	1	1	1.40222245357571	5.58166102339468	2.81999964385272	3.5942636039051	4.2387043385222	7	6.08054768944743	1.47584181642324	4.52212083788585	3.76870489828901	4.23079376625857	6.22100629717151	6.39424501361101	5.87634180846732	-2.68979861171056	2.90454578933907	3.12635994707023	0.46039357613413	0.958593384729467	1.14587935111133	1.60525147288726	2.02224005715949	-3.28048334622967	7.12696464550106	3.37333286907434	0.142767508412553	8.73841672259761	2.6880979016558	6.86590069740303	3.77224683979069	5.40131050424039	0.829954053898029	2.2920236627892	-2.88833407470944	4.11309472864719	6.27712280067252	85.25	0	2
17	2.79094865221347	1.81316497767076	1.78597985074806	3.27859695773794	5.12680774702002	6.06622111007512	2.46787618960752	1.12091605955029	3.02575764855343	1.36587254087435	5.43449237375588	1.44487642415662	2.93845555282075	5.49088341524076	4.11308610880275	2.82532476069429	1.94575218588176	1.44604119965903	1.97998207389037	5.77095358093543	6.43622331633353	2.39533209448179	5.23793576548024	-7.70095404417655	-0.406861258895521	-0.740766534504214	8.93313915817252	-3.02842461590318	8.72029134021626	-0.433623878682311	0.855688794760163	-2.54939703434666	6.82690859684225	7.01064915997549	5.78831392365846	-8.00986197897591	9.58175879691088	3.03883956342388	8.42851690946435	6.37804448490505	2.32977495920859	4.07291023980836	-0.542713335795872	3.97134790455033	-3.83695631711196	4.13225151817224	91	0	2
18	5.00276823287993	2.7000813998823	1	4.46023115978496	1.92762103387506	3.40627528218081	4.94261473433944	5.88572349713065	3.3500968848923	3.41293769867223	4.84170952634586	6.90315676250537	3.11713186318226	3.12460396096756	3.13934007596109	6.89335020547201	4.39993695169249	1.30086992022738	4.01096355574264	5.90906966807451	3.84501998376072	6.07287503698039	3.953735403179	3.47720316600441	-2.03219674846631	2.28671088805091	2.27132650516586	0.355200205180214	0.958148777289276	1.56641620670091	1.43361663924916	2.27458596022307	2.25862539571798	6.5417339607957	2.92259211086799	-2.45431743190763	8.94608697956414	4.86114321483184	5.57924458166641	4.90071735011206	5.90863469378019	6.33332263765044	1.81501829593225	-1.50502566434682	4.12308178163466	5.86906355707799	88.75	0	2
19	4.24426325383839	4.68392144810979	2.34317864113219	2.44578143882095	1.85878486685349	4.3894404794077	4.85236624953079	3.53882191212098	1.30006569797159	3.66986250598016	6.79254635159505	1	6.7796711786664	5.96150702585559	1	1.93735591367996	1.57458002713556	3.81353636089501	3.40093328984143	7	4.02615726280872	5.35590726467683	5.79219469532929	-0.526978447704572	7.85947967588492	1.81068091085996	3.7132264660423	1.00036183494831	0.922384394946331	5.81181563390179	8.51367240028035	0.843170157570448	-3.94590600403848	9.05988532232765	4.79840299026385	-5.89474765089421	9.28538105190325	4.28744497451876	8.78238716862847	6.76128579075671	1.69997523204029	3.82001872422854	0.729283446674195	0.0681261905128752	5.98758000014705	5.05196198423285	96.5	0	2
20	5.7832479820008	6.28767510854539	6.54113994976449	6.68622035576517	6.52901482369004	5.39827601334103	6.26426281558687	6.41491637417875	3.74151702681786	1	5.23191709504828	2.0243293111673	3.1197898032376	7	3.71957481006439	5.82060286058732	1.22892326447269	3.72367529842741	6.19939469210499	2.59564095318486	4.14091355874274	1.57938753567881	4.88305823107988	5.61571954771893	1.67103507311633	9.39413418718563	-1.19121945031244	2.84793192430909	-0.0103543167475348	0.214216939414143	0.389252161572775	5.84265829081391	-0.0879649818628685	7.57198563321393	3.78492896601839	10.6946802112177	0.995937703999642	10.3212180136227	7.38144660204566	-0.244016160178359	0.195093088383561	0.075348509686251	3.49036449475221	-2.40616012116851	10.8753408836302	5.14281638409491	101.25	0	2
21	3.56076374157208	5.90982697748821	1.87539520258226	6.33970013380178	5.11663974885292	7	2.75148780734654	1.86026654184117	2.32642062307897	1	7	6.93311206702854	2.42031872545536	3.70553825374541	5.65461846478683	3.91692811020615	5.57334490176999	1.47729994195344	1	2.96075533665601	3.5409552510157	3.3034732103192	2.18600048995458	-5.25695068256976	7.78428867155995	-5.43911399807113	5.05062784679427	-1.56339322613596	1.08925548195534	1.74210075758572	4.11638861679222	2.68812901548469	-1.09238786310131	9.4782571472548	4.17681499365184	0.453411544386139	2.03984078007682	4.98816143530377	9.05374967465397	2.69351495705355	3.67927543156784	4.44743645525771	4.20298314467605	-0.0577526443661793	0.134157689457173	4.13177730168581	93	0	2
22	4.16885040448365	5.43138012840568	2.1150990378707	6.84174778773976	4.55883192092745	6.73017394715707	2.28664779556071	1.82824813944147	2.12754574892246	1.05606541203836	6.89565857491081	1.44830602319983	1.62864756822601	4.26295332894947	4.95948199462522	4.50902087979139	6.62013464667564	1.83082517669086	3.12532239422962	2.82164528302444	1.56840033467513	4.56948850056169	2.12468386108884	-5.88965855885324	8.39800558867248	-6.47943757089091	5.12619002260916	-1.16836596048124	0.036087735497299	0.439744159224097	4.28611957835259	0.797823957933685	1.21368632235573	8.80757477590349	4.82209035268046	-3.3602372238381	9.33384372738426	5.88296339245229	9.13075794797834	2.82338542661587	-2.75144756205239	0.686797655562088	3.91126176360094	2.01027806716488	0.996010594440652	4.76113942578526	102.75	0	2
23	3.47996324363992	4.95041254751632	1.12606168398008	4.95899316564396	6.26003163295461	3.20805908961066	4.41939206775887	6.35970585282255	1.17531936137651	1.45801256496379	5.19690118546121	5.61173400175122	4.585284375135	6.15025611888909	1.66679480495526	7	2.36497796882955	5.09070320939588	1.13133440594673	6.37824800609214	4.30157761478725	5.30147002692255	1.02078768531095	-6.81483274339761	8.5438058993851	-5.16359803037163	1.02325594166444	-1.61309668067274	-0.337814341695251	0.40640020940723	0.324425236302962	0.219721515743575	4.22188390187796	2.70154770366014	3.95437455386273	0.909979503528813	1.33199328065828	7.23290122627744	7.72758613511894	11.1844664995758	-3.20377473563391	3.4776495243474	-3.45882726272082	-3.25523705239885	3.34699937482884	5.65372829117594	84.5	0	2
24	1.25977983352673	6.86483828803133	1.75767517636277	3.19725429077774	4.09851955345919	5.21662030262425	1	6.35602796864865	1.17084386100607	1.17212442252493	5.91071483251229	4.20642441786159	3.23562103306236	6.84688920784898	1	1	2.98642906860395	3.43135867186788	5.68320917694225	4.04699499899702	1.11431776289206	4.30902824693409	2.69795561862365	-10.1422372856862	2.48649629672121	1.79983906546234	7.38926037414385	5.33591962969042	-4.0372896607177	0.25568102389959	5.65187195011893	1.71847112830864	4.86004035503621	6.74941322693237	2.75282948717133	6.88195360166133	3.68865751007803	2.11312146952878	3.2508480346413	6.14960374672177	2.913617169078	5.68555080133074	1.25378736220257	0.337690414036587	4.22456968762248	6.48422068472023	72.25	0	2
25	4.43348752495598	3.05416414084901	1.54319441181037	5.31031363570486	2.6219782926455	6.13881182128021	5.82022922442094	6.52958503767403	3.84259435213577	1	1.36313856785938	4.19486761182853	6.77266491267927	3.29479411648656	6.33761207881931	4.91389138209254	3.44222476286616	1.61361181408534	5.50519878435858	1.5113068078153	3.90151231047768	6.87400494218861	6.56336988949576	-0.446349900674871	-0.518766029802509	2.53845966538767	7.15777606897086	-0.911781672134074	2.83955033900507	3.33174191710078	3.67175722542237	-1.0415441422431	-2.98996849224823	7.01884552578091	6.59391903884097	6.47166965154869	9.70210777595891	4.53817288018608	11.3060089331793	5.17777766854244	-2.54877943657981	7.86783033110542	3.63491509183709	3.8622953461598	8.58670108991831	5.02806540074476	81	0	2
26	2.99180968428772	5.50584091035349	3.29540209724504	1.74968102386329	2.47863507532325	3.06147391158492	5.83524463410227	2.37827784709621	5.71467258153932	4.36819050905097	7	1.23821575330698	3.1162320970359	6.39739477522751	4.93393568873267	4.05113613200731	5.05497501014744	3.35566150113052	2.67481651216009	2.925268727348	4.09439799456162	1.32762960140256	1.82753140517414	7.47546147397103	0.34035562358083	3.40500554681838	9.25881402861652	3.7287035498272	-3.11084123162918	10.3424458309148	4.18767713952619	0.400502262413259	2.86572141229812	10.7798361795745	3.23547849974999	6.62654977898405	-1.64941040193354	8.56603916326337	9.12629851579854	7.65187576604836	-0.0834059273166239	1.35684283858736	3.8825259602366	-8.02248858832	7.1077307119043	7.68160840684191	99.75	0	2
27	4.13883191856332	7	2.52844259362148	6.9136248166268	4.03783450895252	2.96981887022083	3.71668447235542	3.54876276163006	2.25647081145164	3.10020026079202	7	5.09381335929714	1.29795613168614	2.22814705412195	5.0512649098016	5.48803542908581	4.57735802437523	3.46543748378899	3.88985557369511	1.84764629809462	3.90682904221326	1.22724842779985	1.36879695494799	2.2743349098501	9.72949494201478	3.99754824892125	3.41079827094684	5.79111904361935	0.396605277435642	-3.29330667333012	3.04452920251344	0.939839579947848	-0.0560102351211459	4.69862166942819	6.12636163193488	-5.20494034158201	-2.47436731367256	5.44378073352468	10.023289466755	3.79665927460626	-3.98121622033064	4.97320579248817	2.55801482241676	-1.2335943157001	0.743301513413344	6.69023300598999	111.5	0	2
28	1.31208274258791	7	2.70462949727383	7	4.64872975004097	5.91330125630408	4.13479053519305	4.15824640321637	1.87600568820102	7	5.16426433835796	5.56694066081492	1	4.34532924648377	6.16562100503638	1.731871280356	2.72704378701915	1.1095137537273	1.68511769360787	2.20191820392922	2.79626465988894	6.35078909501489	3.32799772251755	-4.36357235963778	6.18356294563435	-2.46789267582351	4.70619823229474	0.352743761324627	11.4968318536721	0.294429890618098	-2.17200600275189	-1.31253019914191	-0.332980440572641	6.83782622420962	8.77154638481814	9.54674765229697	6.98519530850932	2.14497698025013	10.1754221434944	2.29960377731047	2.40876510964861	1.9097365511758	5.43316356805708	6.07898854988139	6.74347240220654	7.36054449101279	99.25	0	2
29	4.25476558201819	6.44561023231337	5.25093293268804	2.74733477556206	1	2.13130041444289	1.2390890393511	2.4407217267658	2.84996800409231	1.77884143587922	2.62719717976671	1.46220347768596	4.61775243038437	7	5.94197099679388	6.6500154871398	4.59236426598994	3.78339637559313	1	2.55475331541969	1.05713199721766	1.03807587513594	6.03487954354029	-10.4037194300297	0.91469133489373	-2.66421095964004	5.71154206013106	0.541453674101823	4.628444491165	9.0679864237634	6.66637186729799	3.56067982061152	-3.04653514721196	5.94886556377266	3.76175324532549	12.0565965700831	8.72520254677245	6.04913873611757	-0.765206745952849	5.16091906066404	3.64773561194945	1.51082407621549	4.79800703916854	1.04479920673717	-2.33646384624186	6.90534725609364	70	0	2
30	4.84465131775215	2.9740339950354	3.3927484512115	2.97268508222585	1	1.05191520511367	4.21199882855273	1.72269864005997	2.6575368211005	2.63348815422225	2.18622142924236	3.94790844414013	3.8598544696889	3.94025403963234	3.73708522377425	2.18637429467964	5.68245379198451	3.34752505742263	1.09824656853267	2.00651707347808	1.18503630502888	5.67154893715457	4.95160277817084	4.71690071972231	0.736488448054605	-2.09194840894217	3.26148402918335	0.484220422864586	-1.47788389503417	0.10863125081554	5.55799976756755	4.9364294907892	-4.1365596638635	6.14625375841378	-0.984010587820015	11.4999679675427	5.4830489645328	7.19858735109099	3.24800787246657	1.61581181523403	0.991114009807606	-0.897351956310758	-0.0832262286625637	6.60620948303496	-0.395436987438868	3.76286724140019	82.75	0	2
31	7	6.52439838024348	2.27283534630125	1.90075955765181	1.20681694632542	5.51662207764908	1.56298318519734	2.97857815043517	3.52847223543712	1.3583152795289	7	4.09769499291381	3.97466359846167	5.4863060790945	1.36697288799724	5.02140689421648	1.82855989329249	2.35661118763638	3.78918646450145	7	7	4.92406571561511	4.58697683972387	3.93515525777435	-1.24983077970294	5.7793328474572	3.90437070109152	3.15611267022362	-1.07494235308821	9.55173344596198	1.24495062588122	0.951865961170997	7.76899804665336	3.3695073150959	4.19558371050497	11.0247597624867	3.49143584328254	2.53345831285236	5.26510970438017	1.67058605407929	1.32965257852101	2.52828829184492	8.70505568101187	2.45261977222468	1.16112735262574	5.51009886558716	87.5	0	2
32	2.88415235146587	4.85890205790067	3.36098626373751	7	3.23842514738514	1	4.72277143511925	6.48722727014329	1.6796127664319	3.84885101808242	3.36044539374927	2.37727758192128	1.31496152347485	2.90347507779413	7	1.082353936124	4.75768394688703	5.94364714435613	3.79582673147923	5.58253738468425	1	4.30139262068971	3.27347192702068	-7.1098306234012	6.98250661563986	-4.61321298300859	7.39096365779639	-1.293235972409	-0.841257770399463	0.0514904874779541	-0.699374537229093	0.717150511056618	4.08180416596751	5.47529335968942	9.73677546207642	-4.64425516758065	5.96763250193181	2.17536249201288	7.21475862683562	0.0359029872693177	-1.06375099863635	4.70367111361252	0.936513446110319	4.63958032525964	4.04686926026883	3.07523516181781	89.25	0	2
33	4.41129816056905	6.84627812305694	3.48043878153194	2.73942723218694	2.5032319504722	5.7977271955414	1.51553772516435	1	2.303927479633	5.03575269223887	6.02958646775099	1.59454599631585	6.97704666573734	5.23256550613506	3.18458121023519	1	5.30235556590618	1	4.11280348236171	1	1.61268084397464	4.20548302229194	4.22241739873203	-6.26297257953418	-2.18235893313472	-1.07447601832066	3.653122753468	4.04221752616454	-0.767300511098036	2.97664337353535	-0.279423295342991	2.30141050197469	1.69001204846593	6.75761556427569	3.46582455117498	-7.35749432908458	9.28753020241102	7.48688238781877	6.44506703972695	9.43424542452978	0.380591559736285	3.70913168158256	0.0359087641783484	-1.25771861510028	0.142320951560745	4.7600186575639	92	0	2
34	5.55459492113247	1.92162995827631	2.88328695190121	1	2.61496772442693	3.36255089275291	5.91759965300436	6.9587815666189	2.5296643671891	2.21615112130808	4.24973617856873	6.9990599075492	4.74690132690314	6.97017859843534	4.17889053783923	5.81685528172854	2.74479564446407	1.7293157099183	4.30166546540322	2.82309714966887	2.36097739124441	6.38853618719619	6.83955936625598	5.37217288328237	0.841292156811743	-0.940722249257332	1.81158561726069	1.11454705894509	3.26981805369097	9.276815152344	0.671122199696656	6.08494675240625	4.16820801219672	8.7686385270596	5.74656142099075	-1.00028777401252	1.28763398775506	6.36132419109526	4.31229045942576	0.274725252597337	6.08530231766892	0.00484098030683355	5.76245547484644	0.85256214684308	9.09223345015175	3.49504810686707	89.75	0	2
35	5.7912585290255	4.21204901128159	3.13122072629392	2.94170452763004	2.85938456053603	3.84607104054087	1	6.1933830498179	3.27418409407738	3.4662961361738	6.87115711699351	3.31820931925591	2.30696439469101	7	5.18864885281768	6.67273659085401	7	1.16703306435647	5.88129671482786	3.89361719841115	4.79290928561998	1.62437765946739	1.31367531959687	3.91222071607545	-0.0733043462247611	-1.9758380316997	3.1496778649979	-1.05544567311002	-0.102331600888128	0.0322448632082897	4.71258211166271	6.07648728167172	5.07288150641506	9.59337561781612	0.52196102137538	0.438047872628398	6.7520605452533	10.9864816538873	5.42749671171422	1.91483700132472	1.91545426992443	5.74502227323937	8.5121223169226	2.08154928166394	8.99896292909696	7.16469875119092	89.5	0	2
36	5.84495197283214	3.13232977738779	2.15302247069589	3.65587619160212	1.18317221643345	2.59434781420007	4.40639704922065	3.73394276463002	3.05622837228879	3.97937863240343	3.55561262183805	1.69139661226499	3.32230452600385	4.01269285457811	4.21123225167762	2.09150122441644	1	3.30726887246549	1.81305325486374	1.10453266563943	6.35893960917059	1.45081329892897	1.25043528608143	3.88441922541113	0.626785835311995	-1.25932362820354	4.36269378292214	0.793209356357106	2.47867659260989	0.40200122362079	4.53991872405568	0.727887563023205	-4.07245349667929	7.70557642290493	6.9184025254388	11.0176396335987	5.41074009807907	13.077751998406	8.9721472251176	11.2980727231603	0.847086074476952	0.960402578652065	-0.238934306889744	7.22406073303799	0.370412861711362	4.14078189685182	104.25	0	2
37	5.57289989878933	6.69775401556269	4.54641788234111	2.84529206020703	2.6942268127788	6.77343574771121	6.52524395449878	4.5903811759749	3.17420642167104	2.38849655045354	2.40971987993551	1.65596630016486	5.25757483615597	1.72403764813893	1	6.38366309623025	1	5.80099474751846	4.76960881548146	4.2423866215079	6.27140366036803	2.86470693540107	5.43872975440071	-9.59319294812276	2.19100008989044	-2.31987498995536	4.80358987190198	1.44774545820197	1.22300041918355	0.151714220500453	1.51261409139085	3.14883104680597	4.07507807956125	4.13899701174921	1.34679617793589	-6.51221424510965	-3.57937363642006	8.44795857704128	-2.07014932962735	2.21530420966288	1.8001805896987	2.29729325582713	7.72593904358104	1.12198891265928	2.74121534653447	6.64296800428984	64	0	2
38	4.06959325501191	1.8166564990698	1	6.23581560749511	5.70000868713428	2.3530645421544	3.3455306669074	3.57175385441248	3.39998162982556	2.05352162437046	2.36564545406754	5.77558057017843	7	6.71515780035964	4.94572060408076	4.57230794981875	1	5.00969785727836	1	1	2.70840388886739	1.86223195335408	6.21425190551418	-8.43581073545356	7.53714080747974	-5.60864919335637	4.50667986349754	-0.125461701861831	-5.14843725739873	1.80084394537243	-0.0700882102423114	4.69335051341443	5.2266664898022	7.74462017463765	0.606120211218937	-3.99209427726986	9.56651267597065	6.08631756195997	4.12122781525383	5.63628255352578	3.74400569007443	5.61346623098801	4.23601884519823	2.04945268335173	1.05624240526785	2.11624278018138	99.75	0	2
39	3.45757089480166	3.86455146487726	1.5372822427018	5.93075122535949	6.05192522669214	2.52035381631929	4.60013883258085	5.44703900828479	2.50867844506513	4.4724136142457	7	3.51291369384634	6.32840042859614	6.73775565223988	1	6.61722045184227	2.60732709908075	5.68877271506308	3.95305797004957	5.60782564970038	4.5622106170462	1.07027168605819	1.17657268887611	-8.03071414861257	8.27397157843723	-5.69089871293901	0.20543671315624	-1.75988403637683	1.08390541164713	0.392126714650168	4.69861049199577	2.26822446949005	-0.904295563604512	3.39055716347833	6.85723062285051	0.856227223340599	0.824390573675063	4.39173946037012	4.69421313892355	4.0169602162053	6.48608635090425	4.61561540370033	-3.04857778705555	-3.00586639783608	2.28914244740919	6.45172520808632	78.5	0	2
40	4.89682958078145	4.50000655220239	2.00320502836964	2.18856221810783	3.02060528607712	3.94900379785245	4.10335355619458	3.10664175226344	4.11125420366169	4.00649769528786	6.47272014021131	2.15994063914353	2.08682897798541	6.40321167243211	1.14864334779719	4.41679141673406	1.44805129808595	3.88986038889201	3.26866846517027	7	3.62300717822675	3.33702508193476	4.01204860015434	0.337651149005234	7.56282666949455	-0.0251967264914266	4.01562963487718	2.91541700914296	2.70799303839823	4.58179173551584	1.96672807299414	4.17177231927998	0.340416099461483	9.10546773296262	2.17747201251504	-3.2780900970373	9.29648996480716	3.91358162773769	8.05520208026493	5.33617191924449	-4.86026030320423	2.51545097789891	-0.0636562223032874	1.29070075161779	6.28128664114346	5.10246527258589	94.25	0	2
41	3.00024816655586	1.35139655412677	1.20727975770394	4.08204539887491	5.87363821892994	3.02090627958531	1.12944731993869	1.98899224800909	2.06545146645714	1.6706737103205	6.25637285053559	2.17145667369926	2.3593080777533	4.14839235994518	6.30590265600366	2.70030935339422	4.88528567478637	1.00570874618735	1.15662851924848	4.95555385415351	5.68426897753274	2.47007128412728	7	-6.80122929544437	-0.896974019504593	-0.701652809262241	8.94966644006869	-3.58860470527516	9.17683576517491	1.5646187383225	1.36365062889929	1.48117652601326	6.36291117498299	7.45714334100736	-0.765059762071554	-3.17124517547421	8.82548983318906	5.43259683828776	8.21105962548453	5.71785144146228	2.37956875563349	2.95737628716721	-1.32354701101095	3.55288773748094	4.70024918762819	5.34238947208617	94	0	2
42	1.64682154490164	2.98614694651139	2.79796812410088	4.95295366463361	4.712561297014	3.58590243143182	3.08685007219052	4.14324936849642	3.26022218908259	2.77405250328319	5.25657628311458	3.30551684871359	1.56181191254346	1.6585030422991	4.2895395786715	2.99468883849104	2.04461856472474	5.75611208818828	2.9960497525539	4.44503254219215	2.91243791675347	3.85824412537647	2.49854100547814	2.76869801655714	-0.353326447189191	2.55236663966182	6.49673173295182	3.40056592144812	0.939189546977423	-0.774477881995708	0.941931478338132	1.14718864357996	5.17931888057682	8.0119934694264	6.77067115960415	4.96343464149778	8.37491963374449	0.763487551784418	7.65533924115159	3.75433990755478	-2.02113628169488	4.3942848550398	-0.42173769466451	1.81149088915508	5.23882614349911	7.88950656958951	88.75	0	2
43	5.6083873148428	5.04384305300962	2.95266383245044	5.00670035194207	2.26238940627858	4.51760489719081	1	3.52884313261251	1.79710461159914	5.11485682438748	4.17238964636178	4.28882907369617	2.42374026710138	6.24837926883012	4.29517146607438	6.31672252624782	6.41410924023464	3.49721016438394	5.5788054197281	4.62623700632917	1.22517961792892	3.2125284699287	5.36954322252473	4.23052735266618	5.65922749377564	-0.0372511644544383	-1.80356141026513	2.96563817224471	-0.00303119666635404	-0.689298861695028	4.08494684941473	4.01657606977143	0.0849112809672742	4.93712638831478	3.8556115328722	-1.69237153962593	-1.32204648311993	2.47458880171975	11.6758989834154	5.43879418906956	1.14645593318751	3.97640355616968	7.57934712979874	-2.32175190636688	0.964204810785109	8.42835868013414	84.5	0	2
44	7	3.04514409390359	1.52502054482617	1	4.10104858701099	4.15796668698941	7	4.26894324717521	6.90813067413769	7	1.38872719832009	1	5.0877966834109	1.50138896784886	5.09991007160657	5.11612758103136	4.62035476588757	4.57898636691401	5.03462044045762	4.11378353835554	1	6.87321668397888	7	3.78583423088587	0.447362000548932	0.234877886736473	4.0486854462579	-0.205328046458507	3.50015180022375	9.01049881711581	0.915891738444621	2.27945901171724	4.68061267101291	5.12677589400126	-0.686887525715916	-0.655090643068514	1.82598584624244	5.74055882384894	8.76825497575152	3.18053088035115	-0.765198484823318	-0.0350657670187071	3.30912743685316	0.501468855759436	-0.67808399094773	4.07150640947764	72.25	0	2
45	2.96622878865526	6.79888958438348	2.74501435878918	6.6063193223014	5.22964979963055	5.30226241387926	7	1.81415245240853	4.47655693396984	3.97169844220633	2.2961017601686	2.85295376330843	4.46356285327697	6.59152867380621	6.05084397158834	3.11781961770969	4.95391783715205	2.3478792121334	5.71325297468859	7	1	6.84551756148626	4.10311775243082	-4.13733155718338	7.71055254798119	-3.59030206100078	2.57182348784602	1.50545122620852	4.84789645565952	0.486755275320583	1.91474881448784	2.31148610519035	3.99603669263385	6.50541369005847	1.12840657644724	-1.96787072707489	9.2051700885462	2.33202859914911	7.67245554317582	8.01279378796549	7.45109661228409	5.30430965143245	-0.7800488419183	5.56248368398072	6.04166456212647	3.79989730178425	86	0	2
46	6.07275111661973	6.71039525056651	4.60556411446963	7	5.01141420113146	1.21844943305867	2.03299802667311	4.00543668734311	1.34760180744242	7	6.9879005438971	2.26444264737294	6.11847924656957	3.44665023198482	3.98658346532235	2.58067421786747	1.03730454288718	1	3.10554011260685	5.93200940209543	3.82321300981549	3.78658842392608	5.17079880238284	-0.599388199531208	10.8635733967771	3.88727724576008	4.14596867886991	2.806802502685	-0.74291182710257	8.98553308334813	2.18583711004448	4.31725286892107	6.52985952439082	5.02804159153829	0.790243281781746	-1.57002104376809	2.92919595603836	0.801335080102976	2.62973348406766	5.52108368564455	-4.49397911467148	2.38455011536658	1.53678676711775	3.81822418399808	-0.687347696677846	5.99156259647727	88.75	0	2
47	4.28747251551344	5.60473367628608	3.86843132771005	3.47884422988727	2.92714136230035	1	5.175776497876	5.20302106319183	2.54988540706603	6.08499082358941	4.41441842311511	2.22978883378446	3.6646508113597	2.55985346468199	5.95727233193945	4.97377578916549	5.83627566080927	1.74733635516838	4.9782989703141	4.96570605786281	1	1.36082443398751	1.23521431336874	-6.05449916632334	0.362583982516051	-3.95906896913001	5.68275310565265	3.33976395095612	-1.0892208091678	3.20755791610342	-0.573230642062245	2.83399284698178	0.823343865683364	8.63511634982471	-2.05342450092316	10.8712313385341	12.060588913633	2.70385245407159	-0.964680280495525	3.91233166163689	0.974821696138856	4.34390076480628	3.40571212119112	3.25452666921253	0.0511187126452528	5.95228935864729	85.5	0	2
48	2.89687117456845	5.69699876258625	1.02870331870901	3.7676612800906	3.69875678838493	7	4.20583226271166	7	2.85856125167113	5.69178729728686	2.332890730939	5.80986324648842	4.94715639056852	3.76523769710247	6.54206502306005	6.34344613235766	6.79701156419964	1.83561850347264	1.63959448580946	5.4736028984961	2.62041260765292	5.94161666705605	1.36165582201351	-8.82312732510406	0.0884566637060354	-4.55568028746718	7.69499784711808	5.19323752560545	0.979554723278517	-2.03481510346999	5.87963222824662	8.39000828769763	6.22407329404763	4.63128901735092	3.14802490262843	-2.90001464735512	4.62669307635481	-1.27421741731495	7.46981228530583	2.21036564263168	7.12237237697157	2.09014931483303	2.62796032283439	1.9728192949344	0.763100975406885	2.91660012050775	84.25	0	2
49	3.39778847740767	2.05017008756802	1.25489131644277	5.56582038407989	5.90655371071422	5.98105505517773	1	1.97672926310944	5.82371609267754	2.4646604868905	6.28814443997478	1.91731793702668	3.39146233900562	5.14159395334431	4.63583986398707	4.83997134861021	4.29076039606659	2.48315464323748	7	2.47652089662032	2.84019584184612	4.30537908154118	2.08781111958675	-7.88473326256626	10.6565699703133	-3.92218925131085	4.47286531757384	0.990715948922622	10.669339277705	-0.411758068103255	0.824553786489462	1.88189425599541	-2.66633943563567	5.26288563432577	6.98712822087947	-0.340834579254047	-0.12450278037326	2.34488768629055	8.71469516038871	4.16215249842346	-0.780750828357414	4.80014228702058	3.57157702272061	1.3545201502002	3.21615690057875	5.5305173168124	100	0	2
50	6.63615134461139	4.61199704760992	2.0070295799858	6.06672462011862	1.99822707560973	1.77677355367176	4.5025010334776	3.34062185248227	3.87266246246185	5.26496682862611	4.94862144444476	3.64813580711006	2.07577436231497	4.28833695747556	3.75235679204487	5.93606874472897	5.05852116653063	4.14104060356562	4.60034260705771	5.75724331975305	1	3.06667160328605	5.1746137328586	4.17453957571388	5.35794904584045	0.750500207487411	-1.55045196836176	2.27229611692017	0.313923968073983	-0.575927948508439	4.38257770747002	-0.921723655947159	2.08807591320604	4.33047601623279	4.02841457090768	11.9007859359857	4.53755469632756	3.30768352278561	8.69727121581065	4.52982813525117	4.15383814929242	4.56513460832331	8.48968247898768	-1.29512333410717	1.52601784470954	6.28404500626634	71.75	0	2
51	5.37491319023557	5.46549104619959	3.80665447759409	5.61705479235677	5.7780220514248	3.48530694258728	6.95686115208045	2.47311429881074	3.03452407195938	2.69919091319401	5.47332339936244	1.05643021162549	2.30749114663413	3.54434767758693	4.64271097016422	1.05185787922701	3.43757083650245	2.08271038879252	2.07791774565576	1.93480325474043	4.10221985866716	3.604606485318	1	0.0891976059447265	10.2759877259927	4.8875849627523	5.10370846900925	3.89943753448228	3.64518760207436	9.74579646985083	7.47144033618853	4.57327683625983	-0.356426832270929	4.34547569944217	4.76223645119655	-1.83416819760695	8.17191245705555	4.07899225759687	11.0952416575747	0.471791373894174	3.2203952630229	5.55185992413008	1.74855158552661	4.61443236871301	-1.10624670418452	7.53005416034311	83.5	0	2
52	6.11102400520713	6.81652400471954	2.93979612263464	7	3.35672856446501	2.33828649380998	6.36553961265111	3.65907239529021	5.17468216864101	6.69585696378908	6.57173751051335	6.25161416921515	5.8506880828384	2.59997829547765	1.83784795020499	2.87397757664757	4.43182890943596	2.9108622422277	3.64732912734303	1.13107547452744	3.41023221179657	3.81147196109247	2.3926387057443	2.00815757668512	8.94245419290492	4.11945111982719	2.43412932501515	6.16607580921594	1.26631851934225	-2.14494421795058	2.20787262873481	-1.1844841040606	-0.901274590853238	3.45169419439846	5.60297476736707	7.01478345656942	6.92047322263888	5.52627610408375	9.7829011152452	0.212540264411392	-2.31180630824791	3.75929999482348	0.808894695022511	-1.1753535047568	0.782324042803331	8.44993747767551	89.25	0	2
53	7	2.54545988944342	1	2.98922729989232	1	4.69858014193371	2.2623485053413	1.65569401310081	2.43912867663036	1.22235111096178	6.23186521511697	4.60634404893076	1	7	6.19438091759771	1.37731131637704	4.33492816790241	3.74229706796148	6.24084430228164	3.40286799291775	2.94585691349901	7	1.82222165310238	4.46050623742489	-1.50514921457905	-1.35591503424569	2.21622643855854	0.979468274744361	-1.16648701139494	8.6315124295811	4.07501792458267	1.36558755813727	1.94268414242742	6.2580997432468	2.55752247185471	-1.40524168113174	1.8069050663342	5.61769790584727	9.56545505245168	0.154869526545632	0.204323721009443	1.38380627645466	4.28885396837128	0.4020719890768	5.76569411737176	3.71436168804632	77	0	2
54	2.20819149107872	6.35344765989077	3.79006042726931	6.83537109095192	4.19818748164923	6.04674340231727	6.19499355211925	4.89361235924672	5.21076668692932	6.33333370176925	3.91685122596283	6.8209094726692	1.70576616113634	6.52062461390961	5.60221205612087	3.21562007403343	2.29410056267891	2.80198618150443	6.07332688548657	3.93360703286852	3.05263906479532	7	4.0195391966031	-3.30234481444505	7.90110088625251	-4.66233398654665	2.56758358979412	1.53124684938548	9.50900299755286	7.663750868378	6.01883241007529	3.62827267012957	1.50354608818541	6.63323370333404	5.30624298358742	-1.69861345656748	10.1451260075236	5.45266328407694	7.37886893984575	-1.30281000534405	6.89616593683715	4.3409194640883	2.51840204521122	-2.6747092780839	6.75584357755981	6.4235784650577	76.75	0	2
55	1.32784370981232	5.51728555855546	2.44296736842268	4.57503109872845	1	1.65630559981686	1.54290351709365	2.41152159854349	2.3206869149549	2.62887449966586	5.37100813777538	2.12717273552667	2.08164870907736	3.48525066346542	3.53419702569894	6.478632988813	3.88696554167235	2.61235503504305	3.27533160283236	1.17485911365131	7	2.79444843752292	4.74632343305672	-10.1407669493211	0.110587384056607	1.88915860229697	9.03491991725653	6.63771032228252	12.4066350054017	0.601533434673633	-2.36410634906979	5.08483795181373	1.6723630832431	4.63045695478913	2.43238595939605	11.4023145064166	0.770138158092096	7.86974414672478	6.98645535716293	6.65706174604842	5.65172210760521	4.63282349398854	-1.40611447798239	2.87440967794284	-0.363731384163149	6.7559627014555	99.5	0	2
56	1	6.6224892806909	1.52447173593492	3.2074390131986	2.21572146045014	2.33266298061086	4.41843420013824	1.06906678904276	2.20876418838082	3.54754762770616	6.11984725918315	1	1.52958813006434	5.34057771491151	3.90602522267982	4.27706325234107	2.77906978762835	1	6.83440259072812	1.89118183694689	2.61314607477556	3.0647822079169	3.62737664639998	-7.27259850452949	1.39328206091588	-0.521418821219601	8.29857866997635	5.94534482446425	0.230075774242138	-2.14209002452637	2.72229713743954	-0.707011317391921	1.42924109325651	11.396701014563	4.50765357607804	-6.09919723020732	3.59136889656804	7.66044468100737	9.36421331650437	5.13271327936505	1.90252084868506	3.50812907623129	5.26172998014945	-0.469371484743046	5.69173409442044	4.97770677158536	85.25	0	2
57	7	6.04536684542474	3.58639387129996	6.44058051338694	1.34129865880145	2.88923605060292	6.79521842497876	3.05031354003975	4.95092047223561	1	6.95974176564383	5.00147942976455	5.03099688554059	5.70639163010901	7	5.47934486184263	1.31133797503327	2.50789684489186	1.87066808956748	7	3.48381533491427	1.48290969509339	2.26704322810538	5.76743614566168	5.48546037867586	0.17195799505654	-3.32123600884228	2.95033804107265	3.25581739463378	0.240402526672689	2.22870776324943	2.1832037969972	4.20582823577541	5.97275161337046	3.93437159205167	-3.20218462693164	2.15159793937353	3.84191263779431	8.00657563435321	7.28974579223142	0.931195161992215	2.07786253642175	4.6699623704408	2.73864198543879	4.02702411785116	2.76748916983067	86	0	2
58	4.64542854695234	7	6.24104660227385	4.38265523259607	3.35974402879488	5.76083791484823	6.78427207477455	6.37760708701323	3.54655029634756	6.36972578841954	5.92812070537635	4.96049256504739	5.7413000496075	6.3787840660329	4.53165352930329	4.10203831300419	6.00769984643529	2.69127500872778	5.13969226111415	4.40412759921496	4.73305248921206	5.07529788375366	6.87513081074502	-5.20546443144833	3.73285860411106	2.03117200754951	11.0003190606136	6.65364275204432	3.55921110369922	7.57441995341165	4.16962364307308	3.52434098889371	3.13458596344877	5.08798685821407	6.46700255403095	-0.443717097623312	-2.52873451683701	2.73218943560789	7.65534258081765	8.24683808982306	-0.560357234494237	-0.629476974285835	1.66122972303278	4.33540170403254	5.97490540815036	2.47434013494322	64.75	0	2
59	5.68888196777546	6.11542046379902	7	7	5.07495626472851	2.2591959079833	6.5504379994458	1	6.76610746131846	1.43120038250492	6.36129324498007	6.21127752324393	1	3.56362190180025	5.61094834286992	1	1.58431991803382	2.12919992278007	4.35473644506057	2.43184412264797	2.89215651011898	6.61634505606139	1	5.01499402111809	2.51636048779086	8.19332633966753	-0.796253935498041	2.26180053341076	-5.2195112428998	6.01620559256391	-2.26950833736559	1.13965841121664	8.02875233001633	4.58414833792117	2.46230290329678	-2.04056991214502	4.94065015453105	4.45564344824992	8.82880212924167	6.3557797436549	0.867061437026202	7.07623862730891	2.92310124792839	4.02945403626326	8.30997563511361	2.47183047071927	89.5	0	2
60	7	6.37186683256775	3.2457860856032	6.14350630791759	2.27538018695668	3.998365391954	3.47675250666971	4.47592800551805	4.77484988562183	3.82019042375468	6.90600989181465	1.69538668366245	3.42084828906001	6.17545614602537	6.99019007640385	1.50934088630336	1	2.59688804730943	1.36767209107957	7	3.69911276688836	1.81063010889641	1.47203532406272	5.35874002899378	5.22495269756359	-0.0327693246695442	-2.17115510379779	3.12740764685077	2.69784551111261	0.420963249268027	1.83530796823996	2.03574882813343	6.04283453513409	5.67424968863941	4.71689850281114	-6.27732075978476	1.9721885406447	3.9771003776137	7.49133058190677	7.01376013693816	1.85058358315481	3.00279206974285	4.23412777343663	6.9420383160938	1.19856436439137	1.62846426353658	105.25	0	2
61	3.15117793217116	1	1.80377981921245	4.67372609354682	4.38387199395713	1.99149905377078	2.80972107339302	1.70123539979395	3.60054794839476	6.58370966475959	3.59458754923496	1.14800195030935	1.1364722843492	5.23547618952485	2.73207618390828	6.41784242426553	1.11377289357997	4.02753381559285	2.04957974140234	2.49197132297611	1.09360846480692	2.1176978101109	5.33515254814519	-7.53448044948431	-0.123271726810204	-0.223951657946277	7.8066992916018	-3.11476935035942	9.66805511892917	2.11293767042212	-0.179658618269106	2.5471479444547	5.83073622068217	3.10790966793462	6.1319930487952	-6.22638831038861	8.94875925878645	5.75611079245204	7.71954954655966	8.12418719521323	3.44618264276357	2.21774275320767	4.86035515917429	3.3013663179716	3.32029632425148	5.1826623552259	89	0	2
62	4.80412028272457	4.42082421365514	2.98376378358097	6.13078235224256	1.00485935578131	1.45192070520769	6.88014477702379	7	1	1	3.49288909023505	3.73399311051829	1	1.29069949198176	3.99782432047937	5.28403118807162	1.23662668313022	2.50363829061176	4.31000611458841	5.52433827731124	2.5743884973535	2.09571638390253	6.82667137449694	5.33702352595952	3.50322572112671	1.36698099940302	0.183252715135138	1.41768636819237	-0.0881035770581355	9.66857302114535	5.08702154064033	0.995130938247595	-2.33563185431203	5.67923998579048	2.0194036584885	11.6605487161794	-1.13069684676893	2.03513434013576	6.29399751408556	6.10302904522357	1.93709475678281	6.84127623745451	3.73657472418407	-0.118225725338762	-0.720248018751695	6.48068934877773	84.75	0	2
63	4.80975941026765	1.87063460534643	3.05578087955054	3.59436602916351	2.41381825262509	4.54546185163421	2.10965154372107	1	1.69390751401247	4.07176353787855	1.59683665171405	2.63471606925183	4.16101639112564	4.08295763878828	3.59494508878909	2.47965571582576	1	3.79800612010687	1	3.54090326079402	1	6.8210021466964	5.28635814954844	4.05281455747265	0.602864483782043	-1.95946290404016	4.10835928163576	0.949013510941479	-1.34391915367119	-0.11569465851354	4.20845676161868	1.59652809716905	-2.72430363780428	8.47791296012367	6.72471945433435	11.0239168561953	4.46210519640634	5.89189228235033	8.57892301386767	12.1875471699148	-2.78794631993466	-0.296900383308289	-0.860574716934095	6.80977991601421	-0.438896898404208	3.73535550661341	77.5	0	2
64	5.74608557074438	6.87906554995203	7	5.37684689044606	5.18975190330195	5.02669984161165	2.91860184952714	1	6.23692284844788	1.35554028518356	6.62286982993002	6.31443462068399	1.50328277056669	3.64015729296062	6.75755020483474	5.80356780507543	4.76492077733183	5.06028159063685	5.98914365382866	2.70036012231895	5.07850089686141	4.98835302678523	1.55685637067413	4.33218531025315	2.33848105101994	8.72071699566648	-1.55897317854326	2.90230381404685	-3.45115968346965	6.56704026694173	-2.26072796141252	1.86274818917932	8.96613624840621	5.57228944314834	2.48989105961603	-3.16145118598363	5.96839333405332	6.07089101688526	9.12043842634752	5.3684003162652	5.50791959896837	5.37479141334833	3.83027083054577	2.08924048268485	9.28287542798869	4.13762450948546	75.25	0	2
65	7	3.6893566888296	2.65107105122343	4.00866225520396	3.54481418616369	1.29637106650319	5.81878706842556	3.65807848106634	4.07899259597111	6.73442903461024	4.83054161630085	4.85236717817118	4.80814799386854	6.13709238220309	5.38848940247738	2.67705070468052	5.38466744512471	4.27313634653264	4.87145335081271	2.75545687531844	1	3.14009615033585	5.62277420904638	-1.07998360750324	1.658916221922	2.86307185374565	7.72828201554222	1.13469263744519	3.45557608181703	5.06593715797955	5.50837869596277	3.38173058743562	8.30452452185443	4.76536876949221	7.78548744932764	-5.58204486357886	7.60649217773075	10.6572414910004	4.10040644598863	3.73082327348993	7.48722786804076	7.83317782821276	1.12375724847774	0.454221405968257	5.09473034181502	8.78404900394558	68	0	2
66	2.65722035652948	1.44334424131142	1.24422864463213	4.8946029730675	6.72282353773796	5.49744392784988	3.83670410137785	2.34342216368151	6.67040704739987	1	6.8523801706118	1	1.43061152130286	3.57755062153066	1	3.02138110553856	5.14816296490806	1	6.83959888083583	3.63731686440352	4.78795027168759	4.88071961612047	1.22244397526999	-8.57568480638031	9.83716435700963	-4.27516572310093	3.9300384951915	-0.395458425203949	10.939565575244	0.432561884115105	-0.0121484147949751	2.85108364711711	-1.89662819175002	5.28952144199017	7.17811309614638	-0.684110095279359	-0.648249917386073	3.9088691789745	8.54181121749107	7.16907549177642	-0.576553384242948	5.59082346587784	4.07270016646496	7.1100365756047	-1.59511182351343	5.15612138812069	84.75	0	2
67	5.63938338601006	6.45919760919315	6.44675166439545	6.32609722076704	5.10328383798683	2.69610653242947	3.51752993133279	1.23151697804378	6.91681664775974	2.07482748001432	7	6.70443048433625	2.57179791824842	2.1580469984533	5.89542937444828	5.49465789463898	3.81913081518473	5.64616053615479	5.69171624936624	2.54749568822373	3.09175662435306	5.83949006589225	6.02943504011497	4.73599389703305	2.11091061252484	7.80615336485848	-0.346662135019654	2.60092065881693	-2.93069698299273	-2.29744862341038	2.37910852319175	2.23159453402298	2.53753172188846	6.16655733204391	3.13605267294886	-2.3505513858181	6.97512193845817	7.24394467414763	8.78853691361651	5.85107113608287	6.20395118866294	4.69400260819211	-1.06576644063074	0.579448395463885	-2.04166366583722	4.56690805606043	80.5	0	2
68	3.8778331166989	6.51800029654471	1.79854413866157	6.08560114617135	5.34600727696539	5.18555286624083	6.78300934607505	2.21819550181303	3.58811997763977	3.66124957053241	6.16478168491858	6.21815590253615	4.17626144133277	3.44388444540312	5.94030250315671	4.79483447866413	1	6.43957686535865	6.70476013124505	3.30354255563831	2.013502609995	6.7456550669529	2.41567159131759	-4.4533641678798	7.31515975091073	-7.88020625533905	4.78641813757289	-0.595144388885843	1.43584828214084	-2.48940646422928	0.846406308281543	2.06501183252047	3.80302312598292	8.91974118789557	1.94678533025341	-1.55329276847769	2.30236992465433	6.55903617573055	8.3350017199003	6.37650941927606	3.06701025165513	3.14162777909514	4.7027622098388	2.4698846359755	2.26218594538607	6.34832589114545	79.25	0	2
69	6.90677895157783	5.13844812971275	1.7630329482808	5.14779736922587	3.48856123082902	1.65066311087635	4.78546516928194	3.12502497032024	3.74666622029538	6.04809042159176	6.64064388282323	5.00723177795857	5.67430897378028	5.62219540057068	6.76529144850471	2.17017031890807	5.70240794329978	3.16538416646166	4.37771451338747	7	3.26311412710682	3.74314178559789	6.73025453735376	0.0619790578633319	2.04808679603517	2.87897551986297	8.7299411739452	0.988210275205421	3.85543840405794	3.60304538640077	2.5389332524895	5.65513368496594	7.61674648982636	6.51802656659973	7.96414650745903	-4.98749967013507	4.71422910767092	4.71941221259527	3.86121389430891	3.96512194125204	0.29065532752477	7.96064923199506	1.01826434010317	1.94109288462219	3.31728689962963	8.6778088972295	72	0	2
70	7	7	3.43608123853529	6.51917486645984	2.26232160487628	4.94828269959068	3.02821990621747	5.42617915549412	6.75390034600383	1.95030115211217	3.3671931203747	4.10097242884101	6.28848487169987	6.97586427609147	7	6.41085387806969	1.83838751073911	5.20862180303062	3.28082576649308	1.95659134606854	5.17977254252826	7	1.66469290662692	5.52481699232972	5.06512222072619	-0.726443397883739	-1.92305205266165	2.60051060261207	1.30400029818647	5.28085383954287	0.344211087499273	6.5813443188469	0.548804077495194	8.1632359330262	1.50122560340103	-8.49434085016502	5.87032860014053	1.03945212653255	8.19328175706102	4.85358828714479	5.22151338767035	1.19907326976177	-0.818676359569654	5.7182382882233	1.26151392731694	5.93076344206656	76.75	0	2
71	1.0502111296501	5.66650337744975	2.44559691470491	3.48499998490544	2.5712423574676	2.47399254541577	5.32959458974323	6.37438337375265	4.22166203022951	1.16717250631475	4.04276082975087	5.89761678462336	4.34033408081685	4.36598109829327	7	7	2.55206648164229	2.78576250481917	3.4027890710215	4.4819712636068	1.28329407212148	6.93125143133697	2.08921570536637	-11.2534394498908	1.43366475223488	3.56382536936699	5.99558063896639	3.42314476320277	4.4636495063123	6.89832166353424	2.95048093219993	1.44932379724275	-1.16726256814644	1.4135296612297	3.41348075646689	-0.697415213509589	5.41053243860733	4.62540439446812	2.44205433900928	5.29289267353339	6.34755123075626	-0.66498393061078	2.26406641875586	6.40474089402779	3.36186505740751	7.59775100596	71.5	0	2
72	4.73239868836815	6.72306280960135	2.64122517325075	2.64716986958527	4.23641667228676	4.79395441461872	5.89718255692448	2.0742171776456	5.67721226007189	1.05451265211507	3.70304784605593	4.78471073035755	7	3.88392441430192	6.88469926665036	6.75432883572069	3.8325951718928	4.35864718389556	1.94138594138794	1.37175548245009	3.44653337963851	1	6.01307284553335	-6.84920453098397	-1.92276281107122	-2.92458691263526	4.32636155653139	4.06320398729411	-0.137479283231061	1.69758098708553	-0.222272651563688	0.0450093100633933	-2.34489938597866	7.71368869571598	0.696965412726129	-2.33807929470361	5.21401969368966	8.25295473810116	8.53508128338412	8.30058614693933	5.76089148181483	0.000648562760038524	-1.76325967775108	3.8096865769957	0.71378990470601	6.06854309255463	85.25	0	2
73	6.84063740204252	6.62545730148855	4.44049106773126	5.79159425016128	5.79822764934789	4.68853994624	3.17951356343779	3.58965463705161	4.44403283907644	3.744896150018	3.01318001443781	4.00837719479118	7	5.49500847447646	4.21394341012754	5.30904888481826	2.36381794703771	2.55590574128977	3.20513104453978	3.48847701551089	4.29263829899906	2.87527168254716	1.88490461653122	1.75174539139557	12.1411811872983	5.17454752219948	1.34987914695567	3.91980508439337	3.03329480207565	1.00470327577503	4.22147114940375	4.84271325502863	-1.77674785210276	-0.78044545478951	2.66401104971558	12.0338963366815	4.26920589425786	0.639541697764561	14.1135762156975	9.67802887678636	0.853142554455095	-5.18314448007493	4.98549275289374	1.77053781283831	6.51403758560256	3.46864077661176	86	0	2
74	7	7	6.1952519227713	6.65262237108683	6.04300351553556	6.45928806395508	7	3.37690094348504	2.68740948043978	1.73086856781767	6.03501971625689	5.6498062674218	4.54784189109247	6.55055775561245	6.90703961840157	6.30881809307393	2.13632974749746	1.33610982720767	7	4.28069107275504	2.82242569055703	5.12814272095423	3.576442089474	4.98799814489471	3.23575018750955	8.77060948677533	0.371409200298259	2.24128113637034	-3.13093747432013	1.10504455055991	1.62266762025229	2.88599629310917	3.4957570706931	5.27281224696923	4.63481974201871	-4.01080094924375	7.84138597523986	6.99834639029388	7.04984548244886	5.58165708776548	2.13243245459056	2.45105168782246	6.75940170133121	0.100718225824519	-1.74636805871973	7.37541748813028	72.75	0	2
75	5.14921709775556	6.69180148871314	2.36287038339438	3.24649336799243	3.14260784897765	6.70069670215141	3.44759028119075	1	1.69818222606056	4.42688937304636	4.78243599677189	3.02598318420626	7	5.46978800180193	4.01947523511733	1	3.88572165857274	1	1.6273832853923	2.53624312779308	5.13523688497818	1.34596249571478	4.13309516002964	-5.92638081674305	-1.09171508191646	-2.59108439062012	4.74246733300795	4.25610030144612	0.663327127611017	1.83221986841322	5.9082836383954	5.06325578211649	1.11921932953357	5.92659069294761	3.49936159100246	-7.43600276784153	2.24368566411897	7.70248610983808	9.17596604161955	8.92601886150888	0.650606213507472	0.321129416431342	6.16997398785231	-2.38764799901441	0.311778503568387	3.80717780479519	79.5	0	2
76	6.98683504177345	4.93883428383014	2.69124152346724	6.88403037129893	3.00379846058697	5.34165548569548	3.31488632421431	3.88514421056	5.68234254858678	1.95880772447035	5.30416594758872	5.74783031968924	1.14224906276926	1.23073887917712	5.73128985016144	6.01541120585175	5.10639893484672	1.39286749968213	2.57345025967515	6.40094709227302	4.61326027522113	4.77947216432907	1.44192269405459	5.7910096988098	6.25610964809809	-0.0739304817675522	-2.36637185051363	2.60568151661301	10.6201376397216	2.73889052277292	-2.72399949566262	3.58251666665335	-0.365867434762521	5.27498797001586	4.95717026316451	-5.73050594414846	1.36103255821663	1.01708542064833	6.37010817230666	8.93584486625872	5.15078721595938	2.36535337725036	3.0374437259508	5.90769490673089	3.20839529486564	6.36363857099673	86.25	0	2
77	4.87285280950453	3.36346518460019	3.23155613167854	1.43939095769982	1.94742909182557	3.39865841032051	1.11967145117702	4.84198814693272	5.7111191424736	3.46104426144117	6.79616379038613	1.21441852909506	3.18280526480545	6.3790664524333	4.01135067341561	4.82146913222058	4.50250961831824	4.68325811201615	1.39870110918918	2.66365883305922	4.53556995598952	4.46878327240778	3.51031816989202	5.77862205887676	0.75446879235241	-2.33991624668708	4.98299510463782	-1.36054033454812	4.13841067243546	0.957897952868848	2.21886894714986	1.80357614298579	-1.43707474255726	11.0329488217408	0.764299629838793	-7.68040377563652	6.19009682247344	2.5924926978143	8.16536131707038	2.73078006580101	1.65624559581113	2.01936460521839	-0.373539247488127	2.48971350775466	-1.85317061022225	8.1481397487132	84	0	2
78	6.34679926481818	6.58158665571931	4.4129345397811	7	5.63870106899112	1	6.03066664794987	3.87363488818995	3.0117497595188	1	6.00883513463069	1.81667650412783	7	4.45271308018171	2.75965135652098	2.85483563204611	1	3.45933310654768	2.74031904245514	5.67942415788229	2.10677663967804	2.80254289078992	7	0.254795510805573	10.8886136173132	3.97387842033962	4.47130326410762	3.83821525912291	-4.03966296652906	9.06431776023459	1.35591757197283	4.47080974677728	6.9475846081404	3.95300002709689	2.51734741700361	-2.1552410625427	0.458718861742154	5.50292288190482	3.97463320857448	5.45423404886545	-4.30890306877796	3.74095996847914	-0.0846288316487633	-1.44638812241216	8.62654068943396	-0.372297692125303	85.75	0	2
79	5.80270432334162	6.24900833643503	4.14074327903	4.7532004645929	1	2.94400875684543	2.99973520954489	1.64834540263077	6.37405669272014	6.03286867979173	5.93678367862281	4.0675030084705	6.22885337478858	4.65722001728912	4.62484802018166	1	4.87244592931194	1	3.76142616848787	6.13602633194807	4.9797271417226	3.03577242284614	2.48082702477703	-9.22955726568907	1.4647990880155	-0.484834795897592	4.28395454745407	5.53426790628488	-0.258290837353532	1.31417572849418	-1.7938855865812	3.94901183171099	5.55294215092873	3.76152971210545	6.55199457559536	-5.34038132239199	-0.862636678135618	0.597665824736453	7.10858800700763	5.99646824822483	2.26362483783124	2.46269971657357	7.61385004101611	-1.7627915932273	0.820924552950502	11.0346912619531	66.5	0	2
80	7	5.58101879176329	7	6.98887388082454	6.75736748213501	4.07372739660352	4.97552655353593	6.15925142374177	2.57346239135805	1.87081802390969	4.39668195231159	1.44095407614335	5.48233586424185	6.65327463146709	7	6.03692461214685	1.75737231353635	3.6694718197418	4.08417214467883	2.09340202384723	1.90323840641221	1.32541631943852	6.90781235989216	5.43688734481392	2.98582215749345	8.69454324503144	-0.0136214939945526	2.75151222901844	0.314041832431532	0.227103956653277	1.06478978819561	6.09762650400253	3.17625279638474	6.34887035476772	3.443497991796	11.1720794410862	1.66969947559469	1.95560089899508	5.02942378437579	5.61090006978307	-0.685688596439541	-2.0884083174484	3.43020722712347	1.06124856155679	11.3461094386978	5.3370708745224	77.25	0	2
81	6.74156383036428	6.12880666764027	4.14479699404865	6.03347457113349	4.18133867511068	7	5.12316220729631	5.94381864864351	6.7784394238459	2.8900964685145	6.63846359870508	1.63237882629894	5.79753525635014	4.17603713501024	2.08853412111768	4.24371370594814	7	2.4063573458747	3.80152003941126	3.4702691009831	6.2719571709391	2.22037728077028	3.79958559102734	2.56349468648599	9.06060567068574	2.55822482254552	-2.17940790752499	1.89671243294612	10.3504484708697	3.9256274720539	3.98688899463191	5.78942922939617	-1.87220237584487	5.10120899128915	2.79986441219529	-5.26082021763611	-2.52880403132798	4.50962224109288	7.42573753179906	5.31926568255356	-0.0293812856391273	9.01315232173426	-0.926283946259565	2.91390357818029	1.71132316996706	4.99885829536887	78	0	2
82	3.71902406351899	5.96254081733596	3.76310100534659	4.58782064864053	3.36952645180248	5.26036859709553	3.27858172029797	4.5898162568519	3.98576810190227	7	4.54550733532998	1.78329140816094	5.68193356753777	7	5.27282058232568	5.86394224529805	6.04900742843776	2.91759022814904	4.79140153225934	4.63726440985576	1.94781254437769	3.50370528572218	4.51077046217474	-6.01034837699396	0.575891259832585	-3.56195996353176	5.17033667226033	3.35652496570817	-2.6129944516329	11.3174884845942	-0.533619370928565	1.27959488082736	2.82105569236379	10.5070286629743	5.7094913342824	10.7741125978007	3.5918740488264	3.11883440069545	-0.268791528787916	4.25781078775067	4.6459815899191	1.21390635540401	4.02070333180178	4.0403902613532	-0.417073027539439	5.11113587785729	91.75	0	2
83	4.09297225970907	6.01462718777658	5.97021998654147	5.95419271141784	1	1.29040668847875	6.02747030297689	1.62625247950015	2.49254908816111	6.60023279556936	4.6462468406514	5.79993698006598	4.22981692214957	3.73380269533753	5.48068121950362	4.4602782560783	1.87365564753162	1.84814228360531	3.19818118460342	3.24676689793723	6.47631912300133	7	4.1360034200468	4.89284111819732	5.93558307576249	3.05876666908207	-2.50552950648844	1.70397146553333	-6.19703142734566	-1.92693999777084	6.72970243313415	4.88112565342015	5.09525448350368	5.23210009054185	4.31282931986144	7.19594818512627	7.07918797026136	0.400236140732378	10.77412331491	4.92968996952304	-1.71792901953847	3.54296364435099	0.856184123821963	2.3123584320748	2.46971780235449	2.68261574248301	90.5	0	2
84	2.2803396541868	6.41987604857349	2.36340196868451	7	4.92629794894325	3.3629201656184	4.04383400192451	4.1051488707659	1.33375778104597	3.03287033968212	4.94754801257497	5.0410726167496	6.42691775065618	4.73034189205854	6.80905223515419	2.01157379837224	4.94607886150142	2.59517689814843	1.81340495266871	1.57029151791549	2.80442936973162	6.54675130280938	2.39098252516024	-3.86355646248987	6.11046109406101	-2.45464869149729	4.93711701980705	-0.701941961870839	1.6110284023773	-2.39133981504681	-2.3462838584577	0.659839025453613	-0.932037249799898	7.30511070522566	6.55067262570364	11.1705494179456	4.67279627949535	2.42803101648826	2.4003775210889	-1.58899516394486	-1.42444795907636	5.34033180372261	1.62353832509342	4.08551128798223	6.34413373480398	7.57504727715462	72.25	0	2
85	5.37817551080385	6.43300770391922	5.88078391656303	6.59616227832851	6.75863441284323	5.33768886023131	4.89123845805201	2.96343251495241	6.87273529655532	7	4.96646858330545	5.52482564174182	2.42348001501415	3.03878514401458	4.54174543390577	1	3.21718488278108	3.54215891025546	7	1.61035233146972	4.53417724414659	4.04486764939373	6.93720613369922	4.51696757823053	3.31820306465202	7.90743978932059	0.642389599437996	0.177287447498276	-3.25449575985602	9.26034007991186	5.73732792610214	8.64087036911181	5.80798601905675	7.67338710161997	5.22431163482385	12.3478783004462	8.15968654397705	4.10875084650584	4.0452761772612	6.31932719376494	3.19561919581158	3.23495968907449	-1.02883746359238	5.23048500641032	3.49685374079853	8.71798609739439	58	0	2
86	2.02165798590119	5.97176268272598	1.41908568918866	1	1.87112258499416	5.83407801696819	1.22746634010174	1.56340987772771	1.70890640647965	5.19725429213012	6.97993599474328	3.99751009966507	2.71875955263866	3.09222377501724	4.52687073521238	4.74889126882614	5.11326898293913	3.68270240572488	4.42971618545718	4.51484504925883	2.84376598303446	6.78940182513702	5.57419186961043	7.78593845847546	0.506415165412181	3.48235478500917	6.85970339386001	3.26696935841167	-5.89861159376352	0.540242368274755	3.18047497609658	0.348843928972776	-1.55180727578918	6.71784670971127	2.83958443235367	-0.146146600919774	-1.14584057328888	8.9603003287733	10.3704002993571	6.96451535423625	-0.160564480486016	2.97948473176956	2.70758838789181	-9.21250890949332	1.18892438907223	8.09989322496692	78.75	0	2
87	3.75176358352657	7	4.4271000461833	3.13097729081111	2.69579789755299	4.70813567644587	2.31631584715559	3.51209806132762	1.99622488544137	3.048169678459	4.38008590850902	1.24158997458455	4.67930594495156	1.45678157803388	5.75781514868356	6.58991252643547	1.18280236299434	5.76747871588896	3.61524738601159	1.44990983366035	6.46636458971332	2.63245865133408	3.20268289533701	-10.2967408010767	2.26582950345872	-2.5420346913288	5.65311471165383	1.81325835627451	1.39737014692057	9.66139895240225	0.511839550682956	0.119313555517826	4.98881871851187	7.32905132000966	4.51255267511382	-6.43215879862545	-4.21907429172656	8.45523427487611	-1.63037325396038	3.0401498015195	0.771127538658356	2.6467052823497	8.4458153286455	-1.51181707665011	4.98006584048024	8.66500176508109	76.5	0	2
88	6.50076126225914	4.0359044404418	3.42288096750687	3.00993020734187	2.55269465381047	3.73430331046123	1	7	3.52761435945177	2.98579035766911	3.64400362935154	3.93220851903607	5.51861806705457	1.76145770754269	6.43934919066038	3.97176381280901	3.34075596675671	1.54348529537934	2.46672447990908	4.92774785686125	3.99804341182956	1.99929493441251	1.96884949692171	4.11456098850444	0.350415885406339	-1.4523152590786	3.65154067034966	-1.08873871640038	1.60228201397609	9.06173685394906	5.56514954521809	1.52116562785676	4.59727549351993	8.94867322693391	0.140567105422631	0.24189484739465	5.68020890590226	11.5721063158533	8.98341937807841	10.5441738461015	2.29359750226969	3.13729852546296	8.54170957708753	0.763509600002753	-0.1989903009512	7.13789874334929	82.25	0	2
89	4.18256617055966	4.5900431253427	4.94389908713481	3.25167127594592	3.53452851471517	1.69453235799319	4.1731053710763	6.95204376805037	1	5.30536315730163	6.90102979921864	2.67007818519418	2.20899522617407	2.89633540605691	6.90979697439154	7	1	2.73368970561855	5.31760920975327	7	1.16640838417602	5.63623397004674	5.38883692309517	-8.61334948453099	0.0215259366203054	-0.713381385679596	6.54115567528097	-0.486842121327911	4.28980466945321	4.1344596754952	5.22391417486091	1.3379505278648	1.14382263158135	1.65598376948088	9.40849349708784	-6.08898976731091	7.85501198451094	6.63381422179505	9.33106464283878	7.63192157916153	-7.35312115394946	1.74733959453677	0.314166777581749	3.08315407730762	5.95285975261157	6.88696695435081	65	0	2
90	7	6.25578072120799	2.5958548074558	2.06662618781083	1.83795787370698	1.82763945029557	1.29705630475981	2.84706380521299	3.55482507088921	1	7	4.65026782050021	4.21897980890486	3.91441323877144	1.53335185233145	5.15864915584956	1	6.40468082562833	4.51202824840189	5.19428884869349	5.5366702714935	4.90018891252831	4.65205261025804	4.21324937547703	-0.670193755467582	5.06366490226185	4.9820223007764	3.35413638112638	2.77925104431973	9.88252365528212	-1.88422889762148	0.131938237458599	6.77574636264195	4.32949343003756	3.58895282827838	10.7892899971367	-2.6410772585209	0.288230010421599	6.05563100435021	-2.4286193034022	5.3726526365747	1.13576526772685	7.05211741584452	-1.14718414812122	2.49999302088304	7.45432740005562	69.75	0	2
91	2.06842877414858	3.80480136573418	2.3563701776584	6.81971254208438	7	7	2.32141789434454	1.90841739308122	1	1.42171112073799	5.22785130167402	1.56791079278299	2.45587829811029	5.9695686474561	5.50657248153761	1	1.0206087165594	5.9242124215389	3.16298974079242	1	1.43354571968382	6.57332284760351	3.64078610544965	-9.31390367939841	8.62594735644624	-7.07679268535207	1.38815579907181	-2.25936553523477	9.10027291853859	10.5160427684902	5.64996176749747	1.54780346095052	7.50630227246844	4.67571082394644	5.53679003079391	-3.00523536308131	7.44724673267683	11.8811038486404	8.43555485324799	8.71312858984953	2.85986760486387	5.35849330275721	6.81030000796587	3.51704661752284	2.39425405793957	5.77405136190275	75.5	0	2
92	6.54658157609852	6.30927824864892	3.31200664791592	6.85529542627385	4.13383654124426	3.09702518185963	6.19141551881935	2.00971871180929	1.3323863117299	3.91526899099376	1.09139837766461	1.48578801717571	2.66424182894988	2.18041159905922	3.74026455894348	5.36529830141977	6.05241871481063	3.28485007849839	4.07240479221345	2.98306325956412	6.2786399381675	1.54920392615086	1.48348321039171	2.33937579016071	8.18350934841795	1.04844418959093	-2.45545503391865	2.34309133005628	3.04897925621463	2.99832614170833	4.01680715614533	5.36315498457438	-0.562088827478961	7.92345208002567	5.51500819436878	-1.27504619814787	3.57083998601166	11.6546712870936	-0.830486021429913	10.3093627512764	1.80723209692619	7.80292189155537	2.44979955276986	6.11554386868099	0.105486474223372	5.44376216941548	90.25	0	2
93	1	6.08089863549589	4.5657168185826	5.98542729353568	3.39103754187185	5.96183201223291	3.69530794196947	6.60869717025957	3.90285604251095	6.44664558025104	6.19366573197012	1	4.64242458007006	2.03071131467727	4.20462662369698	2.44978186923966	2.23236394584609	3.97193600110874	1	7	6.92869754994577	1	2.68398746694906	-2.47361069546634	7.14584250673613	-4.44175705698655	3.46807677057081	0.211378398540961	-1.6625625963129	13.9371879162273	8.37083345406749	4.54236775730986	-1.20776396463397	7.53997190048812	9.44103171337308	-1.03169665459432	10.1671625461731	3.26356566282114	4.53843689151477	6.20661527787367	-6.83061822036215	2.72680773579822	5.75969920633443	-1.72623575890619	2.55304248056413	6.56891017165677	84	0	2
94	1.31686445607539	3.01301212057284	2.48568645390623	7	6.81194728479779	6.55289240942292	1.78987853450665	5.78683173007813	1	1	6.39939074152813	3.04745123678851	3.67518218200899	4.0242842091338	6.55827762481032	4.83316717260178	6.46570794301144	6.57690129360722	2.71854465750262	2.22720793747557	1.11633633657351	6.67146510911464	1.06764957438941	-8.70556459739491	8.26231682298883	-6.57179803211584	0.388106902739557	-2.01972491800557	2.5109801731548	0.676066420071201	3.39511544946725	3.20054839541526	5.79806659397594	13.29639655478	-1.81612971485174	-1.03137945802862	2.13831499369397	6.28070914222159	6.85001673330535	0.0246125304973692	1.25571894045598	2.13771842910387	5.91606308580077	1.58225669237978	5.15944341271446	3.6556144955811	67.75	0	2
95	5.46834720503251	5.58560303849546	3.02247488037061	5.27678597308526	1.13064214717435	4.69648696154635	4.43734459517662	6.95146659428895	1.09613687351895	1	5.3306848059758	1.80292628954719	2.34584782595519	7	3.98910691277108	7	5.06070469596305	1	1	1.97105715039214	4.86653749333011	6.20748898560852	5.65667484958544	4.62571546002934	5.75313624142317	1.50804649577595	-2.5760976504605	1.73307726932532	-2.60827631727568	6.80712519407545	3.92018704803021	2.84343481407493	1.01014467893377	8.22844015256998	0.0288338644751512	12.1285842566128	7.57301925474584	-1.79285911919608	9.58111345106011	7.18464544664682	-0.8958718488918	2.28102289840739	3.84262928232311	0.466427346853301	-0.133965336952318	3.33603242850422	76.5	0	2
96	6.37919453582511	5.69043367303119	7	6.15343101453483	5.90806543241912	6.22538031064285	6.06818249476228	6.32874775794839	1.82285205289236	1.16394479304396	4.14385975005015	1.15925830701702	3.38676468188941	7	4.49840648989314	5.0542463769275	1.98857240940617	3.78417479562578	6.29326686292855	3.45031228181476	2.0925740006453	7	3.73918609083952	5.47391077642971	2.07069242618301	7.96552532771444	-1.41756019521993	2.0921959488966	-4.2696387312662	7.5119741001653	0.967843103890327	1.91744892687497	3.71391038164263	8.53865644794573	3.84476372814568	11.6379068966423	2.73016682606656	10.4369101144618	4.34489807176681	5.8060994240262	-0.280400555633412	1.32455320743953	4.64296368227718	-3.32039159427673	-1.12336703798362	3.6522336505668	90.25	0	2
97	1.50040678280731	4.91968438130863	1.41799537824834	7	1.47771635793677	1	4.86373334192131	4.35638835041486	4.5801674572788	1.95772003425498	2.7078610164174	1	3.3148372207759	4.19022848831529	3.75000239853712	3.74285380361883	7	1	1	2.94710202049996	1.00243381960891	4.27919364613329	1	-5.85551264343131	2.20338914531317	1.82108693146584	8.74142822431583	5.14966846425357	-4.26520846143944	0.426551078014075	-1.68933767740526	5.62579892710353	6.57025987201562	8.36317329283567	1.65594047841408	16.0236347000871	5.00127043962025	3.24088906054869	8.89669416275638	2.65244472579858	1.83526071309171	1.49735343658521	-0.160460474408451	4.09776941163711	2.60606420365421	6.80440962359997	75	0	2
98	4.03289014683709	7	3.87843652910583	3.09399791317582	1	1.59232582743625	5.88745270065904	1	2.02861524248277	2.7956436559533	3.14132323667922	1	5.51358865970493	7	5.93801158791815	6.14886654417619	4.6639684003496	4.28767784704319	1	2.10078979592451	1.12944705099453	1.01658852863951	6.14033459808252	-10.0746777614059	1.02017554795453	-2.85250701916889	6.12117637421738	1.72680283051845	1.53239307443772	3.50909478758919	0.427199379491136	5.07717947088418	-2.6083981941643	3.14828236760298	4.34390808280208	11.4404010911128	5.9376897569106	8.17778730624781	4.81606251350061	-1.70370026580588	-2.64005372526855	4.11217996865439	5.99274536719583	5.27132477171029	-1.485269212385	7.16834793956947	67.75	0	2
99	2.48667183924144	5.0485782061555	3.51482084770161	6.44938538134903	3.35958424463871	2.10061505820003	4.15085637392736	1.96765481939086	2.78767561600934	2.99642000122128	6.94211162526192	1	3.16809732193202	1	5.91727653927064	7	6.81060571102141	6.06495437317237	1	3.23836845601726	3.35699331458229	3.33559853611805	4.22112107895851	10.1913272246647	5.73401112197882	2.2639754841818	0.381409373731933	4.91977741009677	0.303097449630581	-3.24461168418634	6.27796948615456	2.52243284968765	0.196281296662831	11.3959197705146	4.28867336853679	-7.92038277600135	-4.29998749594608	3.32947152168659	3.12898757390756	5.49795097137323	1.3387683875996	3.68344915657653	2.16487876972644	0.497345472880047	3.461755771434	1.52990920364061	97	1	2
100	1.91695562470227	3.14561152173539	1.83579023338399	2.65418058418209	3.21731089286414	5.13696993426136	2.68381977054697	2.38690662774651	7	5.8695169098714	5.60717013081352	4.6289127248285	5.52747849397482	6.1190685216828	4.16245053891688	1.50266445552128	6.73917677935046	2.15515406829711	2.65490420719286	3.32568762345801	5.76005689894148	5.08717819478259	3.07895256723886	5.92322936396587	3.98658449986724	-0.30258933903671	5.85626279937192	-2.37590805016936	3.16598689840435	7.92260888185874	3.40483901556964	1.02793095631094	0.705446508598505	7.1779132857267	6.93142911388226	0.222926524242657	2.91481159273376	3.7926394182265	9.542233371874	6.12032466330348	-0.779861384495393	0.318273116427623	1.59789329029678	6.82812474897482	10.8923174474115	5.51176503895457	101.75	1	2
101	3.56726874271407	1.6724634161058	5.48668178760712	5.90376333503199	5.5344811517853	1.72305753688167	2.67467785846796	3.26612344316586	2.8488562748814	1	7	6.7087679595741	1.90039020657921	2.84402493841249	4.94215905963627	4.45852665575634	5.70569659227508	1.14526313062889	1	3.43769018367387	4.12151107201188	2.79424767322648	3.32524936319184	10.186051665525	4.38045402446585	-4.03367703364617	7.27933719608654	2.50835528236276	1.21884077401689	0.0538445495732904	1.12178687355963	1.18576315625375	1.58490938888845	5.23779236155343	1.56840248883398	-3.45241489911249	3.03542173915624	5.85340544291888	9.95767923885914	5.07655266276433	3.67542478740308	0.455290415584652	3.69891067596684	-0.707000776231879	0.114042803148797	5.57159793109937	91.5	1	2
102	1.99235213951165	6.47367392660048	3.54331723290995	2.82078751757963	4.06500921824958	5.01930632884885	1.91168464417895	7	3.12356781960231	3.21849557783173	5.67193378408542	3.88752580623178	4.70955251909073	4.36670487208628	4.92089419775719	5.03089405793834	5.32401538348399	6.02294078858288	5.73401050621238	1	2.69633589790053	3.00246731983899	3.4915377066288	6.53556081365563	2.60389342482107	-2.05073495595701	3.71520586000298	-2.11125490333361	-1.09270365547296	2.03859706652252	0.823563077716668	4.45935980937961	0.686184518292416	8.34941749121489	5.92193222159876	-0.227533180241387	3.64386427223221	2.35737183064554	9.19155588993835	3.56221281091596	-4.00528816370439	3.00441923466845	5.29148027792665	2.71566721850003	3.04243743559538	-0.925070204966905	88.25	1	2
103	3.1872876951256	5.33545394394538	6.8393185841809	1.93318007774452	1	3.74397436698535	3.82787937615103	3.78303452539977	5.03579902593785	3.80726003457943	4.32954259276947	5.35215802226303	1.79083200092485	6.55347195423369	7	2.75216804116441	7	5.39935334864513	4.49298486410359	3.33664806474501	6.59784584955011	1.99464658537993	5.48699310446995	7.84587345002177	4.62574410859306	-1.41599245392164	4.03601850392171	7.40415617918552	2.06305887877034	3.15237694888971	4.977407300607	8.17385858554889	6.15530979301544	3.49482493729246	6.38303418939601	-3.46529166537282	-0.819802686616583	6.48193562498551	5.78061187089886	3.02818819673154	3.28047915327905	6.52583159005155	-2.20373317769043	3.36038460595474	8.37531616957779	6.66450251552028	103	1	2
104	1.98401874601756	5.61371800506514	2.93486187940564	7	7	2.91518450022218	4.33184661650753	1.0430882452621	1.90010754471131	1	6.5523958769301	5.29532630197557	5.11043942751129	4.06860407605541	4.49870828551694	4.87269273964579	2.53614277620407	5.91876621556975	4.04451007510225	1.01824905346225	4.9037003370313	1.90497661424069	7	7.65077431484889	5.05778848466325	-5.95710173672627	-0.40012139307	-0.481713336562557	1.48242917445122	-0.124862240847995	1.60254836259383	0.973675201968733	-0.930025093733004	4.77365406753672	7.01346041930881	0.261534756117582	0.880375913256538	5.15704691280919	2.90632604028648	4.21153514673581	-3.8007111090324	4.936742626186	-3.25458807411118	-3.68334839880831	2.34325774929714	8.68376564112758	104.75	1	2
105	5.77191008121619	6.7406049100606	3.73316056478635	4.35989693875993	2.53199107002788	2.57937427561817	4.58376011771647	3.35729155151667	2.5188827252831	2.15360950778855	2.84419120695247	1.86865542537882	6.84846626449498	4.23849229917639	5.24724704049512	3.70980497544713	3.53257703622876	4.82708619242301	1.25613896912443	4.24854401429675	3.32378777968638	1.2871271769683	5.13126554667576	3.48035665404742	-1.71314864145358	-2.97248161180193	-4.0068935409668	7.85654020551822	-5.73320487896636	2.50874222373898	9.16795965524899	5.86264639656769	4.76149429494685	4.75159059623689	3.55393525539452	8.78493326277763	3.23712392854219	2.12689638486487	3.67069572465352	8.50770003799898	4.47552604922032	6.61110612118127	4.64937123716053	-3.48006753451252	-0.132045714200473	-2.3032518184087	96.5	1	2
106	3.34776940637632	5.18319677233049	6.61136895178632	2.42664108979095	1.33288799639939	1	2.20708768535187	3.16778220427167	5.3019611166436	3.60330179223003	4.66554236196198	6.10429518091232	1.863890901407	4.97091074775592	6.91689207151752	2.70118080201552	7	5.02300505830783	4.71503343839262	2.69194027068745	5.3604868800526	2.46981909299156	2.11696248726252	8.54791576142202	5.34170663115731	-0.286682749213036	4.10817082301396	7.50348183345759	0.791149565437539	2.48482672340577	-3.85082789051927	7.9166271100988	5.03948216322106	0.425315610249483	1.73563942601685	0.722869841402181	1.54451124639933	6.72462755678716	2.86854900938192	6.40876115756124	2.76738023203456	-1.39182881554221	-1.72243158424623	3.88438773112563	-2.17364342393081	7.04364391106114	80.25	1	2
107	5.96286326536153	6.45591879061786	4.24364809079184	5.0733602578355	2.01205990171065	1.37749789605378	6.1739922303889	2.4673922482868	3.95339572275156	4.43442071250803	1.74137456645645	3.00255357998865	3.67796429214083	6.54574719112098	5.81997358389807	4.42406405923399	3.86730295106351	3.02426187102237	5.02378904241891	5.04489700516546	2.01382008795739	1.86396791683531	6.20923431833954	5.78004385254177	0.553420593272334	-4.65650624819298	-3.24203776481297	6.32095278082241	0.367418554440118	-0.922907790897056	1.98734492376206	5.38936499635916	5.29448518882154	7.82840483736179	7.17305687324784	-2.62165582216804	1.5944750212936	3.05512989027074	6.23655910086349	8.3957220469048	-1.42171203571053	0.779549526096492	2.04226474110193	6.75911523119903	10.9351439602454	5.14275590086999	98	1	2
108	4.12956460775988	4.72216084885579	2.5873351819528	3.15735246500846	4.81681380873691	6.45027942120161	5.82650249091833	2.35998473265112	1	1	3.05930820113136	5.18022230998281	5.74288694658331	1.26924945726665	5.88164404381295	6.23108559752834	4.16638623170024	1.61592169345307	5.8638277091973	2.26502433295477	2.72047820246357	6.10381704128918	6.93642646072588	2.36199975512625	2.2035995445432	-1.22894387058135	-0.330599064082443	7.25111660708121	4.16377832132586	3.43323918619311	0.551357508685287	5.19544242136001	-2.62240765238796	4.05180834314471	2.11564473918079	6.42712530509009	5.97327169478776	7.50314851169939	-1.78891222503393	-1.73559074273081	3.85307481820163	4.30540042571967	5.50094604763293	0.408744006325128	-2.12768669625011	7.72926410138715	89.75	1	2
109	5.26302898089643	6.42549990806401	5.52713345049111	5.23023569585931	2.72295776622776	4.78641175868623	4.48084822662696	4.60927703854213	3.54702169815641	4.15685623546472	1.87496763193447	1.97063167277379	3.28141167464016	4.81701996101324	5.72170519520512	4.76359006445696	5.80906372562248	3.05609390210444	2.95766989348594	4.91600844255818	2.0008501652895	4.58683631608862	1.5614978921879	5.42022593808368	0.0663431753171651	-4.04819440260328	-2.51549223232707	6.19788776042255	2.38067754061433	1.22668773387448	3.62187114840224	4.43245575115753	5.14076974774655	7.04609478727316	7.88454268335256	-1.98820780252086	8.12687400567529	3.71301838849636	7.91162149148646	2.42936225654076	-1.58783049289717	-0.631689561244251	-2.67705769106119	6.22742266554108	3.25578787936552	5.12109206124654	103.5	1	2
110	2.97984187483236	1.79520299559311	7	3.5142307024427	1.33360584608709	5.93720700397249	2.2107355581006	5.39027270217238	2.64275888855213	2.5064018364081	6.6973822900981	1.02558093848035	1	1.12661429259175	2.72220963405466	1.73014100781443	1.75874031863776	1.91015782510428	4.60708747872792	3.62995888981859	2.66675847295512	2.74587752524953	5.05213843018731	8.58418947385041	3.64212550458486	-5.47061714639925	6.57738126855183	6.68457144774131	-2.03267714376563	3.67880076435155	4.09951058051901	0.63605162298526	-0.588140365206638	5.0396799568671	6.72295101835711	-5.08494946996522	8.94280513505059	4.30960060944402	10.6663575925629	10.9169237106703	5.61290647947913	4.87767253438918	5.60476954445181	0.603054047173257	0.932087449706273	10.5053294632816	85.25	1	2
111	2.84494277715762	2.49616526528089	2.36340942084451	5.66240981914091	1	4.7099589224518	7	3.68965583264407	6.04350876153233	1.43012481638013	6.40331255365679	1.08655334765536	4.41627639243316	6.82547735594227	4.95131492991118	1.35240165487212	1.80838476767708	1	1.62250688823545	6.71485641968427	2.38082176653343	1.22569563144989	2.44498046869017	4.10272966267987	6.68396053783685	-2.27551246552987	-0.116947470593444	0.653211273160993	0.599695760235489	-2.80084621218292	0.00923404402532708	4.55494564611529	2.32182073466086	8.70130727395304	2.01114278143795	-1.6763830683816	1.63298188937069	4.15292757134752	8.4038716827735	5.830813347697	2.86724146168661	3.06113984518092	3.62189479929264	4.00729728934765	2.2110432318189	5.9581036780152	94	1	2
112	1	1.54607976220282	6.68789173872763	4.87591704754817	3.94467339794238	3.78427672850025	4.61923074400469	4.05189623030795	2.64432385299067	1.15482848660596	7	4.15627258392538	1	1.39202601308292	4.62932712259179	5.37092231468	4.44750742122803	3.93938320543945	3.80802706941611	3.13522756880575	4.88366345718283	1.26621621391255	2.37982028094757	10.5914194294862	4.83032791558118	-4.86851278814158	8.2597365342678	4.02691952539886	0.64176877861847	-2.16185485545146	1.28159757446866	1.07563920478314	1.97878320892018	4.26277135671895	5.83015083009835	-5.37856939481455	-3.65924690809325	5.32439261221613	9.15600063110642	11.1342360523475	-3.72330814452334	4.27450951372668	3.12033687724931	5.4283070560875	8.54777012244593	6.45065674655236	79.75	1	2
113	3.47254471822107	4.87160595970169	5.39190693163373	1.61851274993553	4.27378023411096	4.90522918514728	3.03947335942427	2.07039920878711	3.45375000677572	6.79029566033613	7	5.94704509574037	2.87309204342857	3.37823067208382	5.82168468340861	6.98336117181891	3.67621634638398	2.79381094952042	6.66289591813914	1.12963590059801	4.80787387945084	4.9114795535812	2.53269778347212	-0.276404708861755	2.14402438001054	-2.0176980404821	1.00083272837823	3.68137230529221	-0.335244439574582	10.5177615071337	-1.89758982263152	3.37309589367398	-2.85878446300204	7.25822772031546	4.46283696546376	-3.04695633617555	6.50303288786359	0.64478809504554	7.91377587253198	8.34409838111045	2.82291525365373	5.19185698230189	1.07232818766227	3.63950810515211	-1.84967238385164	2.45486563364599	97.5	1	2
114	1.10079891931281	2.55824975487263	1	1.71763162602696	4.2075826998837	6.75579952984281	1.33355327814836	1.46622443220332	6.49410099834697	1.43902211296861	4.81258706304656	1	1.37808332784559	6.86337632701399	5.68647499727446	6.45386679588471	1.79161387779623	5.78692063635021	5.38092311032397	1.37214467280791	3.12216695956622	4.99366496947788	2.23809156111649	7.38888696491532	3.63766286839333	-1.69138050745432	3.81474919810585	-0.798817762902465	-0.981238586061358	9.88825979991292	6.12984373003592	0.865188208059671	3.11996053362282	5.23501739067906	1.70526955063827	0.360708460975182	1.25447650967461	2.56256516098192	9.77414325240408	6.09593660034384	0.68502779775122	8.07846362921234	4.59623486589012	0.557121737284353	9.46543685141102	3.35715835665573	82.25	1	2
115	1.38899255906878	5.40204744131165	1	6.84035553443338	1.97842172571084	7	4.20856144472869	1.4637555923374	4.64609072677939	6.54214994364413	7	1.08746280885621	7	4.16754569139673	4.79011400676355	2.67513524852487	1.24938563814814	2.9268809233175	2.47058122304269	4.86075544987981	3.70725194796828	1.31055414713881	4.75172082255663	12.0051551919387	6.45723980502344	2.36569246284589	0.0599564104181226	4.0539719129354	10.1839862826197	-2.97263290411141	1.56749883445462	3.71973702540401	6.43422872644191	5.43849970644132	6.74342126608104	-4.44095005420735	8.82969161629093	4.05041885286629	10.3089834380764	8.35120103084002	1.62506565630805	3.38151408913227	-0.624798046897818	4.97314561354308	2.35768216776873	8.53282287895262	95	1	2
116	1.49653291317439	2.95108394772549	3.28971554018226	1	1.86158653316671	4.53044450082876	3.81152812480663	4.87705256942345	6.26706194596117	5.15061453520184	4.50097472007646	4.35645996987525	2.09142055858292	7	6.76516000041621	1.3328293609681	4.00606319053942	3.13363515192585	6.18136701936774	3.93102367822342	1.07628252260322	5.29253875488703	2.43796263276556	6.99602797621304	3.90098310819999	-6.32668358259853	9.11984266296952	2.73700695238414	-3.34691427586515	-0.913624593746241	6.62252943452278	4.1809000111474	5.12953441242199	5.24588181623353	4.2278487352472	0.250855203972021	3.37617097657581	2.57509946060456	3.45995906183634	5.41539166905318	0.188679963514605	1.54599600339532	1.41133665846217	-0.230036577785205	3.81746320703262	6.30377966521253	84.75	1	2
117	4.06136026409162	5.41307349406981	2.71444799179466	2.55718931220531	1.09645438022354	3.27085960445147	6.23515861634534	3.84650838716875	1.47570532013997	2.04978277704111	6.06419352287877	5.77827405989461	2.80921066458591	6.64837538145813	6.48973168331383	5.83217449622199	6.58783511356763	5.25236002068817	1.10854861173519	3.28071509181882	3.32146234996339	1.71689557070244	1.83183381276662	3.13237642735045	1.06730128173345	-0.850648154849425	-2.72797558721939	9.82349153376462	3.03382742547166	1.18200132424019	-1.40216417648912	2.23618545662578	4.34247364744568	8.41275731219782	4.68800217757825	-2.98790730120169	0.370801231693177	3.66676997195672	8.19268678919116	6.56565407325316	2.75124310694222	3.13532646813977	4.55769388843236	6.67876302398839	1.04431197016944	6.3399379943648	86.5	1	2
118	1.72621114561773	4.2959543059078	4.49872467599506	2.42526004839108	1.91076817316883	3.86719881983098	1	1.19586871923111	2.69670398131574	6.84560270906881	2.27987951518224	1.29125947270015	6.82412725072257	2.52359366980622	6.80855023330917	4.56328647248497	2.26295786348319	2.25268667498472	4.8415046984385	1	4.66652276247163	2.18617639899527	6.35130790120619	2.84126469343383	2.27327275724902	-1.54406339000235	0.891723126201491	7.29002383102496	3.52587994700231	-1.79567558372599	-1.61299768839929	4.19332862062382	5.02262753948223	4.0959655942642	1.48749822349897	10.4740991359966	7.39060642436373	6.06848959545961	9.43035957127043	6.37142443407666	1.94480948113162	6.1052922019909	5.69324591728149	3.21401601259097	1.56051227056329	2.12543743197384	94.25	1	2
119	5.35227191059907	3.33043813561144	3.45459436215772	3.51201986740675	3.535808435523	6.07721363655922	1.84778337926673	5.0008045788896	4.54960504293259	1.56671509196033	4.8127619836304	1	4.75773574012975	4.64040137534534	4.78634290492236	7	6.91822730871007	2.42499829544589	6.53465155833037	3.3339881552394	2.78361196696368	5.46467849420706	3.16820141166536	1.71310303406969	0.238405780996202	-2.0495917742787	0.631497053874606	8.19966824616402	-3.67634055261877	1.0552028401136	1.43349710443499	2.64532795902677	3.11189967266473	5.00487961781998	4.34308875589276	-3.70418434782071	6.90330804522421	6.23440173010997	7.659147419392	6.44417268283938	1.7947844477486	3.05412195856564	3.06150349836796	0.806303284947273	8.08212001700081	1.7521073172762	77	1	2
120	5.77313594131157	4.70878245536874	2.38367827233322	3.44630451000172	1.6785514208892	2.83720284337913	1.67712914855893	7	5.0104131371255	4.19602565160167	5.44876852314967	6.44296105645763	6.84880039887792	6.14410257426803	5.35266115008754	5.89283426605367	4.26737647034786	5.56294388265288	2.96692999256501	2.36225915147475	3.81667879128182	4.71830534843012	1.89719948250081	2.99472475322225	0.446596651055227	-1.60364014816499	-0.257147772386454	9.19076764009162	-0.0811162095762079	-0.623089653491744	6.23417927091676	3.62867915180361	2.21579748801403	10.5414869469095	3.78027471417964	-7.08016610711197	3.16343559038913	11.8114824563157	10.6198105266012	0.935143920840098	-1.28666354459067	4.03131937612236	5.30827029258699	-1.73453480734606	0.74965545133346	4.68675422845225	102.75	1	2
121	6.23694631366991	3.73997239395879	4.44393340683655	2.65985879364214	3.8937226360195	5.73185538046052	1.84887319324297	3.18220303545413	3.29715677573035	2.23332918750774	5.21606176311965	6.06784388505789	4.39453796028048	6.30400710779571	5.87005565843921	7	2.76319861589432	1.28790368465438	3.1028290210422	4.93013833263395	2.19711458233179	4.63256413719612	3.97297220590906	2.61097968517997	-1.68618593146509	-1.0158078379941	-0.203874452347693	8.86106751184094	-3.76961245664742	-0.337607521960782	5.22173680584191	3.35088626670013	-0.486502906013079	3.23509789082164	4.60572373286805	-5.42502095374571	-0.258109731982327	5.98832880248131	8.11638563452468	6.04937443529331	-1.3793157392277	-1.06762304841951	3.28956325860221	0.600456263095998	-1.93711508107358	8.15983268823125	85.5	1	2
122	4.86283937485566	3.47840496721001	5.02696744877502	2.60158707003039	3.52054959609694	5.54577826165535	6.72440486624946	2.11969043678454	3.16658601282143	2.33840451560093	5.98583259384978	6.89758460342249	4.50156603014567	5.96671041230379	5.29013264165954	6.62204436567182	6.14001510494078	1.64486706437293	2.95740554919285	4.92855814396383	1.53664927337417	6.05121962451851	3.97430645411805	3.02617726850135	-0.0563411086994308	-2.51951678147914	0.850918064256009	8.0979948108492	-3.40867812605161	0.786925406355612	4.85940097417066	3.40330900515632	-0.66102947305486	4.04260447077468	4.08059049865399	-3.64152663832839	7.86050042778635	6.32535221683302	7.17123583299027	5.7250252723516	-2.52240289241296	3.1072936686975	6.33605235126075	2.17382788200282	8.8037312277798	8.14615272644381	82.25	1	2
123	3.78901772046558	4.74782613370173	1.45491653792451	3.37274420845898	4.54271225333192	1.82250321587602	1	3.79348594491951	1.2538534714308	5.52790619027102	4.53866443253616	3.03328405034571	2.52279916703869	6.48692420922741	6.79065588079682	5.18221636324596	6.9434534732026	2.67847764564372	4.16048645876592	5.43048490655274	1.11107059116698	3.08735468061357	4.8495998902153	7.67650065923576	2.58287750235785	-3.06821499912509	3.07033735223155	-1.9843819466191	1.4989521985853	-0.190325263997207	5.28476715077694	4.04798300994247	2.16721787025253	4.17135290480562	4.418682794461	11.1102407854048	5.16031183226162	0.443386743598574	8.80950076976381	5.81783044736102	1.32141609656698	3.63173834052029	7.22079518270552	-1.06176049551918	0.480285064049112	7.289774139584	95	1	2
124	1.20803173082681	5.14929820687176	3.07323092356678	5.58760500496759	4.23643436090227	6.30847508448906	3.62630301867919	1.68709819701982	1.74926014342513	1	6.33773386078851	1.88124969488058	4.66765052779303	5.54343030098301	4.82471450130603	5.907415970394	4.95900953027713	1	2.02245339676776	6.95895614279478	1	2.77913783924878	6.00929944486966	6.27847002559548	4.97847325581828	-5.93885734730265	5.90086369122711	6.52625345222237	-1.02169354084304	0.571782633538401	4.87744639728347	0.859132446766271	7.24971104122957	3.73738415521489	4.80534954778522	-5.12605238582732	-0.736494407042287	7.26207402108002	8.69087733487179	4.68627174046946	7.53882830583649	2.69953307714991	1.12967998286459	3.54565332746999	4.26576554015809	6.44013467167153	86.75	1	2
125	2.96404011434658	2.97092813054036	2.82382151969948	6.6628646402855	3.44498641917156	6.08892796927679	3.34016532993694	4.03146402283625	3.17556344565295	3.25970909350715	4.8275634103503	1.46060605188266	7	5.87320220784445	4.51766377922829	1.60423654666597	5.10761069240328	4.30828083585618	3.99069224792317	1.34749244389871	5.23371291202486	1.04639708601188	4.02483022806452	10.401725906766	7.12971934894024	2.64977815607169	0.668437186673809	3.68614646027134	-0.0795921019847346	2.94654813613755	0.629783716878798	5.91990063994521	3.11154338290028	5.25002820578243	3.14867668865286	-6.70756358618975	10.5833927133333	6.85268620221461	10.1679436653642	5.99120683208345	5.03188403719146	4.1100699436491	6.87983390984038	1.3182659574705	0.649498232737648	4.16110208805749	88.5	1	2
126	2.70899098271882	4.05424924104556	2.30695232537861	2.35699853418831	4.69286682251039	4.82941610727424	5.76015590178384	1.21926369916435	1	6.16485856870364	1.23327287071931	1.26149076038987	2.34884564065334	3.09560077289447	3.75764520988577	6.1597809953004	5.22227072711411	3.04774368084451	5.39902417883853	2.81031230559881	5.55052466091743	1.22763344562042	1.65683182650591	7.54055737191985	3.35873012792454	-1.95296107561353	4.15231210243515	-2.3880920019544	2.28204147648603	3.83140495051453	3.30144592153205	5.06197881746074	-2.70411562928795	8.58687641232903	0.417209251860287	-0.213325190578251	-1.79220420996209	12.2322599799523	-0.849838868225132	4.60862078047155	4.13301577130586	8.49478913067739	6.37404076863247	2.61183726889411	-0.415671089862542	5.15154167483981	70.25	1	2
127	3.35453004063896	1.87484166659289	3.13375966491001	6.98473879283552	4.59105966196914	7	5.61432168677975	4.8741087908131	4.00792690407004	1.82394706515441	2.70603149921187	1.24195463420247	2.33694141089242	5.90985656943172	7	2.40440084733994	3.30918390124939	1.55428899362037	1.98702502418423	1.29221413556273	1.86332051272831	2.20423639710311	5.33477317357776	9.69814992531076	3.29182938611441	4.69228533577899	0.769125193230221	-1.1298699643165	9.56671524724337	-1.58948244009424	1.1690908909337	5.01752292092971	1.60413712110168	5.64712636863709	7.0470881215897	-7.03152948730985	3.17958699130509	-0.785580619049629	6.28167905245749	4.80263450612211	1.37389175457175	3.28499075970332	4.16383475940809	4.74805603360192	1.51121845088315	8.78286288127389	95	1	2
128	6.52364209784514	4.92587035580098	5.09152501492198	4.68570122365081	2.61003399857785	6.53495884210691	6.63870583544347	6.40821679988195	2.81182683448877	1.38884310480396	3.66941080094305	1.53668038784637	6.68194166005603	2.87761434626925	7	5.72484204492001	3.81016411075913	3.90336883251097	1.94987288435655	6.41011107524695	2.64916694476974	1.61153554319629	6.43224990709232	4.23936638366806	0.0215586888938903	-3.59939048528959	-3.93871395145503	9.45998731917048	8.70578006184782	10.0498971392658	1.40067443482191	2.28791909375609	2.9261177201566	5.6237791464458	-2.39364097346401	-2.45633444500449	4.54998545032756	7.49165556194622	5.80094134871612	-1.22582788522297	6.56579754870327	4.85258977944908	3.66880384249826	-0.891393174174536	-0.0499141745198578	10.7186740617782	88.75	1	2
129	4.18838972148708	4.33920074360753	4.06359196948081	1.75445539158375	2.0034093184736	2.30069464077246	3.71129154400781	4.3480267129936	3.2199408505933	3.67148675954602	3.61279800664388	4.22593358588652	6.27407454895314	2.98879675870756	5.46001084347442	5.302702064102	3.37757749848289	3.6648649300829	1.07131610143865	2.82476932708645	1.37555797301527	1.48380583417492	6.12416629023573	3.35160671250377	1.40967765324613	-2.3965289029521	0.460647198123195	5.46533225193982	-0.385744479451172	2.56183239314057	0.123392747596017	-0.40811113468515	4.57677466832098	4.44018172047954	4.95728640848723	5.73271011633123	8.42206206447469	5.81099323913219	9.19390007016455	4.99243557384168	0.378374519906426	6.16225138248678	5.64868437785396	5.54732364566655	6.52077625999943	7.41808671670955	75.5	1	2
130	3.16845485973297	3.41557206964698	2.13862729306716	4.33154646319562	3.51823721242527	2.44200029971324	3.5471948400378	2.93122067905835	3.78995807190082	2.28751422885175	6.66357855771811	7	2.84757837167342	6.68210531497222	7	2.11774260004275	3.72541807094266	5.33667668051277	4.73354434518466	4.88671480431719	2.23034749444809	7	2.83522136888355	-1.61917050974599	3.31416202090403	-2.86137959014546	-0.0888270418524124	6.04802517160911	-3.66696318505569	10.4074391807433	-1.44280190553681	-0.259862408078637	1.2468484069964	4.95089169413944	2.22089280714344	11.2946453357285	-0.0924381727239333	3.3814648913873	9.06974245263476	7.04851697658368	0.0351593436689389	8.14651306651542	3.08459459396783	9.78037422284671	2.19271792633957	-2.23061533931904	87.25	1	2
131	2.47282381635185	4.55085688378233	5.0882294541969	3.62530130279751	3.64129321970227	4.19625708093798	3.67505998961058	4.30295020002091	1.372796683406	4.52766622660107	4.42162391018341	4.67805664473707	6.46443929949109	6.17939616490327	1	1	5.54086941103283	2.48963074723311	6.33786362747857	3.35985323949024	5.72074612343723	3.62240619766404	4.63310680381825	6.69895204543086	2.59741456642241	-5.55414052240473	7.58867586433385	6.33379233699497	2.71771660050484	0.155755194350437	-0.21221383358169	2.10584013785179	0.329170786684305	3.5435709274907	4.90324310605232	-0.448604722394369	5.16968390793745	0.344204263783914	7.36773173482458	7.12316275875344	7.37036804977341	4.17641071401173	-1.99523884010566	3.83282231504677	2.01424103789103	7.58154395109169	84	1	2
132	3.61449064850849	2.27247064796524	1.30337406169035	1.69846808736616	5.4416348842737	1	4.76235219683793	5.21568597156318	6.06810577324889	4.89483277025659	3.26167761015709	1.54436833597368	7	1.04798749579399	3.93703729361854	4.80339913254837	1.52835880686941	3.04394863833748	4.28048355700741	3.99689516148059	5.63419557009039	4.04227164273871	1	8.03684203299796	4.94206751270112	-5.06163697019937	6.927654730065	2.29170936834975	-4.01779076058247	5.9450178842531	4.72237485456623	5.58735695761263	-1.75469667341832	4.59788371904987	7.19261710574649	1.48636232873408	9.18814825599065	3.7843362163477	7.1290231506759	2.00013052659549	1.88967004950416	6.52954138779595	5.99069388140818	2.47642472657606	4.94751071002168	6.52179236800658	80.75	1	2
133	1.70622440542179	5.51898155292176	3.70954940670983	2.5641726924347	3.36745452045908	5.14701185919734	3.27274383206918	7	1.35757592003084	6.73472029013919	4.32031709554796	1	5.1980210103806	5.78898485088686	6.66332966015591	3.91982431657046	4.4382952603602	6.51718314658379	5.38124845826949	1.24633809331622	3.17505615976357	1.71992061326283	2.50260689401277	7.32973042833274	3.33896766313171	-3.08473365680946	3.49772057094874	-2.26322167474774	2.26449504911446	1.96029348974616	0.139805830991424	0.712958043673364	3.88679518295618	7.91551617484476	6.27753645255017	-2.1401997041054	3.62111728074606	1.79651388847758	6.23409504096958	4.29655069709925	-3.05628094048753	1.62733915549231	5.60183763203567	8.50143308259848	-0.508717417819295	-0.749276546424194	104.5	1	2
134	3.19564548864406	4.20038938837216	2.46665905890165	7	6.97774858776036	6.82017617870163	1	5.44028889717297	7	3.37671354188519	3.99375109561648	5.84717218699818	2.61902788261574	3.53452232260135	7	5.1780583338834	6.67755173333025	6.88055754365602	3.36391963614808	3.11541079023172	1	6.45169130856419	1	6.43514892780016	6.6714595322313	-5.47970885004992	0.535652158768923	0.273674169862246	2.73951060080487	2.05788659246453	0.703169264761492	1.75191779880868	3.98576611545477	4.47163047902774	6.83727385925948	-5.94661751322848	4.11060794512221	3.8788298615114	12.6029023648939	7.90167011638459	8.59891649444209	3.3429001346938	-4.4697878504361	3.72888189839893	-0.0781528957701143	3.0447124382896	103.25	1	2
135	2.53753962606798	4.68737754170992	1.83429583341388	2.83898130202075	4.30803941484317	5.57818423853503	1	5.10960364245803	1.37153833659566	4.84891134709447	4.20913614378092	3.7727439297448	3.05156545797092	6.20291566156365	6.43608573567279	5.9596710408721	5.98356941738046	3.79597822045382	5.60603504053854	5.35220563248653	1.93965412354919	3.52670635742741	5.53878041831748	7.22671560469056	3.11934501362452	-2.43180865960902	4.43650415893287	-2.12546100240547	0.130646494464897	-1.05458716642464	-2.90164962321261	-0.74653366477576	2.29562975741156	3.84037887294424	5.2517564675283	10.9940224465277	-1.43085437575384	2.82673473771699	8.5925872939449	4.87128399797813	3.07310106797517	1.65335360177678	7.65974632874744	2.39635430061329	1.17699168727593	7.31490618489214	79	1	2
136	3.8513624000616	4.56884991538587	5.78119494724241	1.79490960283943	1.1358800975246	4.33927918294143	4.75494201647397	4.02003087554332	3.34496451528876	5.70629833175698	5.67413177811183	1.18972530937742	2.47789652593471	4.50333291709695	6.60509918763762	5.64296735485489	5.71004573186448	1.69280589269427	2.37130787962463	3.13229590998374	3.65092256798447	1.43736958768739	1.71663928731112	5.36217831584247	6.85844205449106	-1.51020054997759	5.59388446644523	8.79343288872048	3.81411004561938	1.45498973672707	-1.72408363874139	4.89701118160458	0.264284061847055	8.95430412563483	-0.532254059537822	-1.54541497652866	4.21067331864609	5.12056245973481	9.53948652275691	5.05606320620612	-1.01236947691169	2.23107551491484	2.50073137161216	2.16850186927714	0.468557433898951	4.34520190977516	70.75	1	2
137	6.79496083614586	2.06249812728341	1.50302383327817	5.204060022779	1	2.31991344379691	1.4409670354675	1	2.15504947547241	1.58898084590672	7	1.8032771378462	1.86181117956719	5.03477754722686	5.33464046613331	1.5115368885075	4.58784413035166	1.45404998411929	1.6909637007841	3.59494398619278	1.47859523787594	3.36983634623375	6.48732654648184	2.7383148186582	1.15925342097468	-2.54366518643467	13.605410198473	10.1324837594949	1.1861397073916	-4.87812950316057	2.81396672273349	2.38389780562081	2.65258758398534	11.6766901581714	3.34052672057748	-4.20040340917207	6.11459174001559	8.93176973896849	6.85562804342756	1.86225353820997	-4.84979742587977	3.86504970817749	4.78174728117835	-2.4158351645482	3.69972695941022	4.60546383389077	74.5	1	2
138	2.58706258543918	5.43597657604545	4.34536706704375	3.38117639801054	2.20585473917289	2.07869492340727	5.91679198489656	7	3.76046383902225	1.67854762117714	5.04867561846243	3.0481747128335	6.14719554703101	4.2582106695866	6.71769158123944	1.82047758815934	2.8641001018977	1	3.61222755557037	5.50906832727063	3.34208408982392	5.13580698293797	2.79388486779541	-0.345369506653167	2.42178708635784	-4.58291566362413	-0.209017452248906	4.26845781317548	-3.02869335317748	7.01744843578006	4.00027641106854	2.4818926593428	2.11085271992515	4.15917092800949	2.66729514920908	-0.763859902667032	6.24691072106825	4.30815262879213	3.84389550898425	4.76685026901102	5.8272691957026	6.85959581298827	1.51774240333126	6.04178571572085	2.81542691611079	6.55032940284658	90.25	1	2
139	5.83091967892351	2.65072730431661	5.09357760220351	5.89256326980662	1.23050600201265	6.30063897659405	5.90164626927881	6.58188568953791	1.68559751089203	6.88337933337959	3.7042934229317	1.56445750158842	1.88218034991407	7	5.4104137114607	2.3033954860966	1.78190224452818	4.68048301333487	2.84292729902896	5.70528840500734	2.5868388574298	5.35632492385382	5.45949523487244	2.60623443539565	0.0324612154708801	-2.02874288115221	10.7531468974746	10.8728992390943	-6.75621802586934	1.50494117117569	-0.885110770136297	2.20986680268854	10.2883028373185	7.9399651692339	2.40819083717445	0.0308084298357889	1.14930411990367	3.7341637797669	7.91791360747002	-0.484830228265136	-2.32624679996187	0.106122544665308	4.20243424572688	-1.29279192694521	-1.55824246944618	-1.87092737130641	94	1	2
140	3.19693808466644	2.10675814427386	7	3.38292617741194	2.28227618361749	5.91732102685012	3.93351225737319	1	5.20700199633914	3.31439659990286	6.74117473552209	1	4.15943089241675	6.34164222095006	7	4.13920652273063	3.79327807612378	1.59346763461767	5.56197998264556	4.83957814959035	4.59781016262621	5.40333766373225	3.28282425534819	8.13788241871976	3.26651147087891	-5.7337583755442	8.26716976013544	6.06976628329449	-2.09503116381585	-2.36066277918093	3.04856154312799	0.777666714051016	-0.0740238080725281	5.55688418534784	6.04032397486728	-3.79290631532031	8.40995409023434	4.90666199295919	10.3145784495967	11.3322098827022	6.93705171090609	2.8281400986498	4.03532963951889	6.40249191318119	0.36437751316459	9.871980593214	83.75	1	2
141	1.27731190578164	4.90620383106188	5.59293276619859	1.76352736030353	3.15139099212414	3.87053595989935	1.59300045540171	1.06643896279902	1	3.89674211439313	6.44078692684301	1.74113864362158	5.03224418156351	3.03189328825768	5.3752932954922	3.95118146448182	1.21687946060825	1.69628001106411	2.13370659992003	4.34996081636523	1.70233595998868	2.57430923285206	6.42939461880518	-0.709026149521739	2.71144120350483	-2.52265197644277	-0.178789384020089	5.91853315154189	-3.24798287680464	-0.466679772812095	6.90007939460481	0.0696499948416878	5.33015405037081	11.1408297267133	6.79911379939286	-4.36669207296029	1.84764845440501	9.8763276350842	9.492637954877	0.280581080675926	1.35243617998043	2.0319109211405	0.801658017953428	1.97857196061485	5.87070088881073	6.20088389213175	80.5	1	2
142	5.16598602623433	6.47325755847634	5.11148430554033	4.17186359101948	2.22692736525353	1.06281004598975	5.8580373168108	3.26321247217172	3.83459964368291	4.9227955387182	2.47547297242935	1.9831682249419	1.29969193360194	5.21281725489753	5.58480352679864	2.6905726979978	3.88710777608092	4.28615947211402	4.6951358938225	4.44397870999034	3.25658746352226	5.00092167215506	6.84530608491436	6.04526224263205	0.0313236206868658	-4.00694683258307	-3.58734715920584	5.93126480494135	1.03751624128549	-0.288584232283702	3.01809441622285	3.14624008306966	0.197887113866234	7.22005054764467	7.97400565877957	-1.37303878155396	1.46074772394815	3.39520308216733	7.08953100172183	8.11769419790954	-1.21472840749324	5.28613589860811	-1.77886352135647	5.53058850897017	10.4923903836503	3.51750200671886	87.25	1	2
143	3.51943308182192	4.24835831630105	4.60200159306376	1	4.44502511929693	4.07067260225215	1	3.29838476150504	1.03629045274518	5.69666459142241	6.79991609930107	3.17783724998936	7	1	2.8165902293355	7	1.43674706772843	5.99456546535307	2.76016018005994	1.7126958069425	4.50289047191161	2.78804400449969	2.12832448316757	0.320671836551933	2.03563516743633	-2.53555834562135	1.08474250534067	4.6902593163503	-0.218783496840813	10.8826607078869	-0.0991001668269769	3.18756819767123	-3.25856246094427	7.64302180511347	4.31857363389566	10.5440884002158	9.77902451494714	5.33458137549804	7.46294870830528	8.74222839672911	2.44331530210113	4.77987481743018	0.374579136104902	5.43595963373367	3.17884443850023	4.9153404151011	73	1	2
144	2.82477772740122	4.39861268352452	4.52144069528798	2.14576564800418	4.58973039264966	3.73646424336619	5.44492880637373	1	3.73868876866311	6.83595114636838	4.64514798443838	1.21424503045378	5.17197554801272	3.4356623126511	5.08072104569229	4.43163230520063	3.53204995178094	4.31146776506686	2.37532340975209	2.81414404027931	6.50526715617447	7	1	4.05157884445514	1.78712936236156	-1.87983694149982	0.747992777643487	3.51105522433328	-6.10536672549021	-0.268543824801897	7.34741945103953	4.17825995054634	3.63814742373726	3.77024734776855	4.95932870632377	6.08896904854568	7.68559894477272	4.74828486768398	4.87270837249743	6.06579858398437	-1.51537952998823	6.47204432552586	-0.28077678906664	2.58984441577004	3.27856389023399	3.59896071999615	86.75	1	2
145	4.01970567706597	1.59401465938345	1	1.61502993513809	4.61306400344991	6.42616118083408	4.54663857610012	4.76662782268374	3.12324929201771	4.2121018338047	4.30479336917169	5.77283484533455	4.7565367731388	6.86007381174271	5.14261237087523	3.23803507139453	3.87154842235139	2.40716533435094	4.06509608864448	4.93170249788506	5.39308917330265	3.85260554998529	1.75688119185217	8.14222349155768	4.04018949011594	-4.49084760479966	7.57375430678242	1.06527862915047	-0.879755105628387	5.35376991333444	0.595542566570614	4.92534835996867	-2.73368069665047	4.19092099706639	3.05026442798286	11.278923206505	1.07452745008413	3.63060812034564	7.04324339630367	1.72272225781746	1.0249185235337	6.0479229724598	6.74754876187217	3.33657100665973	5.79334153089549	6.40476686361714	71.5	1	2
146	3.14410088869147	4.72909303910865	1.61559932820803	6.74088176664501	7	3.30201238438168	4.2072827940042	6.1876383769927	1.19687869464799	1.25717550182275	5.15102887066439	5.20201063615777	7	3.01292354927885	1.24032141863798	4.90326072024667	1.40099296796092	5.36174053667168	1.23955023716444	1	4.51921232237592	5.02107040610563	1.40937295173763	7.97702181434257	6.20322449126097	-6.57062226690779	0.492024842690375	-0.0196751748287408	0.131922774491604	-0.612986613285996	4.33588578807066	-0.036907947685778	-0.961805533646549	4.17294471543809	4.026748970711	0.641096655409725	7.61831016067382	4.46370812928941	7.92731059267816	11.2373896761157	-2.85785656447085	5.13052265986587	-3.58648920575364	-2.79030498116299	2.34543850614075	5.8796130594071	87.25	1	2
147	6.94168004616246	1	1.727185181736	6.24985195723613	1	4.46647658572506	2.46228800287026	1.66899881054917	2.12018280424106	1.41831008313629	4.85584189502254	1.90131973473646	1.62215577500719	2.07991298002934	7	2.65452297733823	5.56671725072662	1	3.57348776705688	1.51751690246613	2.35386289572685	6.6311827417824	6.58361983719925	2.08387465569324	0.816355925616548	-2.62751975948481	12.9856922407853	10.4369555344374	0.465247035555996	-1.8908835213588	1.83353719473581	2.32505030357667	-1.42134005653127	5.17627910865809	2.66877903244807	-3.88334937108967	2.34238017881797	3.55930962446965	7.08237291776319	3.7491305277562	0.0039108689537195	3.42188357324165	4.71604563105839	7.2744683783029	4.14697831785881	6.44506930299731	106	1	2
148	1.41633044630509	1.53476077628358	5.29438549805736	4.38967293084105	1.68499236911425	6.91990811480082	3.62023931189078	5.10651177302703	5.09325057927163	2.70270012608483	6.23322434612761	5.32210696539314	2.21088052334171	2.69780685658814	1.31403510549324	4.84209742839745	4.53334526396562	3.40915399528365	4.15191304509251	1.27969129390663	2.46608669191858	3.29175619188085	2.51224799426358	7.97539655156601	2.74960116665242	-3.48000047331301	8.48804090252317	6.84144242213401	9.11972776815905	-0.972395860980663	4.69727290573699	1.6145255534999	5.02755043338579	4.33516831342461	5.07743392052731	-4.97115576824532	3.51316633591014	11.4830882002589	9.43960778366773	-0.315302883312587	6.58463279898544	9.9927706529186	5.22281187787766	-0.276265039622882	1.65107429228123	9.0042854995917	87.75	1	2
149	5.50175596755139	4.58748071302463	3.79875869797052	2.16512231504025	3.96744393043862	4.3087474666397	3.47765934131866	6.66431629920975	1.28305823517407	6.22307540809271	1	6.52683909753533	4.83065851611235	6.9529641652201	4.40209311100086	3.90065820431691	1.48513992419957	6.66359702894243	6.36728833759775	3.29064161966902	6.51073008360336	2.72761590716747	3.13533784363664	4.94573024932447	-2.74459547031391	-3.52075188381678	1.09764098137127	7.841314677512	-3.77779118159908	-1.47526627008625	3.60814002448752	3.94657564375476	2.86356600531473	5.56727195859161	2.53287991108822	-3.64455459473015	-5.90287304277173	5.87622885989207	10.1939578021449	2.75514668110663	4.30918340100171	3.4753500949088	7.91581633453166	5.68260834601029	-0.651772295579236	4.3042149553663	72.5	1	2
150	2.06368000920218	3.92407512606244	4.16875850982107	7	5.46772490613374	5.04798163091904	1.42181006600029	3.59492933314801	2.98693904427195	6.45643130917206	5.86875789364797	4.04298378464396	3.1151043809083	5.97296242539432	1.86317741681477	2.982182425928	1	3.99048814801004	5.39551631953279	3.0998306704062	1.62337061776841	4.70199630146417	2.87351382257905	5.7234641185001	5.66814290034712	-4.49683923494246	-0.910684945127651	1.98690360405837	3.00455917624026	1.21639153196049	6.00361651261392	6.61959992112864	8.5876493587235	2.06653653133156	5.51543707964428	-0.0450975124380503	3.32232781183532	4.43415104527574	7.98762998675838	5.50125917739669	0.658019351422995	5.41586434802229	1.25917650480636	2.3127989232392	0.680025520901632	6.90747363983669	86.25	1	2
151	6.88797834559313	7	4.24759720850268	3.90965803843507	1.73713438877804	2.72728139592298	1.11210886253167	3.5079254100396	3.8010236499122	1.09923308027581	2.58730420523514	5.2608042602046	6.05187737781175	4.91466193349506	2.83165155643983	3.99349222689823	1	1	1.24677696713537	1.30391854990661	3.25325410627324	1	2.11414225974246	3.21322310113737	-0.588786199288502	-3.03756786689017	-4.20272653932694	8.34360814125702	-4.42349073887712	10.5931949901054	9.40381207826643	5.3100524001198	1.14069655885893	9.95901314513812	0.774530428161185	-4.94537803321526	10.0744601493699	2.5667575564023	4.38629505362261	4.53186261874098	4.48886501626075	6.10853711359302	5.27655611696245	-3.59047871339048	-0.361586505995741	-1.70031755956868	90	1	2
152	3.00933570689378	6.19848432790767	1.70500088456845	2.26445114306328	1.2330145993975	2.96845268266787	3.20994868014754	4.64081239983664	2.49711006700714	4.68582825973036	7	1.73206340053067	4.91765062094275	6.37377268531662	7	6.22924778437573	1	6.4052971636861	1.22044627397706	7	2.96816064149309	1	1.42456811885224	2.41837541246084	0.720255559151848	-1.66792651627348	-2.58363523563607	9.13452020112214	3.87476145004638	0.460075267794843	-1.68742022036946	2.07450157723917	4.59452616943408	8.52561365027638	4.3987708330342	-6.7883574708682	-3.30781761039253	3.40041999724312	8.42951184139802	8.03116751865409	2.20078174412664	2.21516159545347	10.7313722200487	2.39916980628765	1.37634813154636	6.4000117995631	89.75	1	2
153	3.30702025215233	4.62844575433659	3.13666537163423	4.7109386838506	2.0743726608057	1.25495618862971	2.35274238950552	2.5927463078379	4.93168854940208	1.68940530238044	5.49010309087871	2.0980666408764	2.69066031619778	5.48849442566477	1	5.0267367198871	1	1.6647395031474	2.59100397551256	6.15335638829635	2.69931127024088	5.22120604851649	4.13172212940681	0.832074532202477	1.71450935882571	-3.99443701324544	0.760246123930645	5.73226050271868	2.61840999804895	0.925646995700838	3.99944313114709	3.31468974198055	1.9057759129781	11.9931872861458	5.39965076280586	-2.94652786864903	6.13125212586392	4.48027935548621	7.47853025784147	5.6958337586071	2.48415166051533	0.32761220109446	3.2490811766338	4.40609625480263	4.93467331287334	7.15128284950024	82.5	1	2
154	6.7184671000358	3.7808130217109	3.62002639189507	6.32069571059337	2.23468097757975	1.32083766044386	2.61270537551564	7	1	2.64638819319401	5.52435366654481	1.3216141160134	1.93114530334829	6.22754909030006	6.59846815250774	1	3.07445595544016	1	4.21396364000391	1.34374776050678	3.85662843809269	3.910607689801	2.943468420557	1.90405041420699	0.880100194331376	-2.69669995226817	10.2351535055944	8.10145800970041	-1.74837651027958	3.47591224380524	5.00791895476524	1.3361805484205	3.62165888250748	6.03000158969737	8.93353316253824	-2.72314669618941	5.39640360751617	2.38007754525967	6.695791965856	0.718703981125455	-0.169888648166311	5.40089296584612	0.975091973293694	-0.395343780271431	7.81601064983453	6.85844106276996	88.25	1	2
155	2.71909729917115	2.80416556568459	4.28952154268233	6.83579434141549	1.8075786646196	5.77594274714829	1.64880433743012	6.97165135776231	3.58750508784019	2.69000507429293	2.26531161203275	1.97814901275739	3.84698394336346	4.04428129129727	2.82866200835054	4.47051005688336	7	3.72699527304876	2.38397058559026	2.11505096725778	6.07916312787599	3.00170325271717	5.81430331494457	9.49412689735187	6.1155004759549	3.34498210113784	1.7692126951041	0.782283570176972	2.5766937832592	2.63032401248345	-1.00124522169382	8.66950434283869	4.26454829578541	7.67942839700277	6.37408594948366	-6.7385930609542	9.85735771741489	-1.85896763780202	8.18664377609468	3.20866896492236	0.870003089225443	4.01373892123802	-1.05648704624429	3.87677494057839	1.31701186970216	1.52465425218044	74	1	2
156	5.48871452601858	4.23078558383723	4.51305135993909	6.24721637088479	5.56572679828223	5.54125491334623	3.708375046338	7	3.31394670736097	4.75736998020044	7	5.7927128549633	6.82848973931551	2.39661666079284	1.83405077454961	6.50925312206427	1.93365704884826	3.7537059875423	4.92299476814139	6.36109686878465	5.11794910280344	1	2.39181796224599	2.60548341794649	8.08987390633313	-5.15706403092644	3.05960595324705	3.09696497217231	-1.22083635195164	0.191266738343509	2.4762860583887	2.5280281481403	-0.94520997909134	6.74146126269192	8.66392581009089	-5.7215738710182	9.78282804384709	3.65643356306754	8.65392927744606	7.28775955223004	6.24567801175538	2.14658915686219	2.00837538831816	-1.63387535449101	6.29923009657212	6.05509671103891	73.75	1	2
157	1.07747280012964	2.97516985537981	1.4404080338615	1.34944051486724	3.59355756726698	4.13994596801858	6.67482806014802	1.92838507753511	6.76436406507421	6.14862049260357	4.71407249224471	1.32098496808724	6.55599132661675	6.25504599242091	6.00346848450077	3.74827145324465	6.41687458916233	2.557689281475	4.57751515853905	3.32706449915475	5.40014622452303	5.80716930257559	2.27197405617208	5.33700180392373	4.59118851947351	-1.94682661874928	5.17269504883723	-2.46089925392554	-5.05279023493237	8.52731536907288	3.06844956675933	-0.759827533454066	2.25532717476963	7.034113201685	2.35134835946613	-0.109528259880645	4.16901438519245	3.45352128477398	9.31163318658769	8.99874286717488	1.8061440259123	-0.414802718080165	2.37249120984537	2.1389629414874	9.93352458721903	4.59169895861327	64.5	1	2
158	2.54420582131462	1.28533668709297	6.71488242067357	4.49110259524926	3.64144668381139	2.84497450473291	4.9009196930412	3.96029203019185	3.97656853815782	1.86550996989206	6.49075401836005	1	1.21882249848687	2.94133870883028	4.16930700336753	4.37039768723444	4.38913190235269	1	3.13086521488135	3.63426740865318	4.52958576015517	1.7285489383725	1	10.6998416195413	4.48961534460465	-5.36368532786744	7.72960349739023	3.65058982953732	0.581671118615291	-2.63858153273799	3.55865419457311	0.339812195895231	0.758951528587186	3.27828090562242	2.82443981427117	-5.48845509420833	-2.74563252437086	5.27225093658682	8.69357150981507	3.08282846342152	-4.78313850387122	4.35996091718485	2.8078349074708	-1.73946199866301	8.37309140630727	5.68487309349272	91.25	1	2
159	4.81670424866558	2.88795937402669	4.41066202445483	1.6842529072888	1.56887617234511	1.15699504526192	4.16661944884757	6.63768182221733	3.01341928007929	3.82695174251578	5.83457683068066	1	2.90562497377727	3.34231461675033	7	2.89497748142506	3.69811114860702	2.68280821170823	1	4.54516612693769	1	4.26831391846251	3.32468516077411	3.47846293850329	-1.02850156130117	-2.01818120442628	0.972001733252376	7.48180646926244	-6.16886757746787	-2.90165439681168	6.58755943367458	3.4793815118052	5.0844394922113	4.41450223727916	3.47122567325165	-2.64669883571488	-1.1491516830807	3.70907308248986	7.9215651374817	7.22647130966104	2.49494355713712	4.65921367726862	2.96866481903285	1.77713942191212	4.12607671857818	3.34274261847888	85	1	2
160	5.36758244324407	3.96207971181631	2.67580122447567	1	4.10709249200835	1	2.62176095374736	1	1.21802084527189	1.76766727394143	5.40236592865005	1	5.99292830231961	2.50745977624727	4.50746083228073	5.54812471066828	3.82191530408999	2.4931815703584	5.98988608277222	2.47648309739408	1.80995848280711	6.50236734397243	4.21853420273168	3.78503468319168	-0.594230870851284	-3.92210528750358	0.822190848642094	8.07543761285675	1.46892612053607	0.155419542522431	1.03186646275136	1.1580993851296	-3.57504766515709	4.8073269618024	6.84415763319035	9.43247399454043	10.0431164586683	5.19734833315155	8.35296240479628	4.2200963878423	5.40680121618259	9.7206661396962	6.84577648131229	6.35808904823908	5.92650600959983	4.8836821875164	80.75	1	2
161	4.51600823932683	5.13167188406274	3.94601349252297	4.02815696126356	2.13857663733886	5.56218167035516	4.94512513803704	6.15052527248543	4.47394483446754	1.98586838774258	1.41822214616697	1.50078529854702	4.61981330572273	3.39619369943546	2.01110181142967	5.63533606107811	1.44772355189826	2.14833472365197	1.24717717975617	2.15392945563263	1.13104423034414	6.23599077163666	4.17264595875014	5.77826409754794	3.74062342468271	-1.24523990158761	3.22882575951002	-0.602764426082659	1.4272338817238	0.191382018385476	4.72579744073063	2.24913437489595	4.51675859469745	4.94876479261949	3.52616456054228	15.5558693843976	3.5587605126306	0.0599077553860163	4.45676013565034	5.27122494292602	0.305998332481386	-1.03031964981728	-1.20027921347163	2.35251028556585	0.884131468306386	9.16265721062801	75.5	1	2
162	1.92482732320802	5.89197539723861	1	3.05281237092615	1	4.54439440536824	6.61551103716386	3.23060816949444	5.2391331564489	4.36428481411085	5.79944269283675	3.15729967833667	6.99271646049704	1.89234338365442	1	3.95509650372405	1.15814018271381	4.03304908574678	3.77834370341601	6.73715575308792	3.76301305909642	2.99388348480009	4.290734982482	5.15259998616522	5.16085224504535	-4.22263206587285	8.56124514163971	5.01315339175919	2.30715397595981	4.32262898952989	8.84119440399571	3.2305289387125	-3.11496295531706	8.81478093797875	3.19872396035291	-3.42793272752684	8.85704011750597	4.15533227021453	5.62599630478943	-1.61099479319665	-4.53232344044391	4.09418910002813	0.846123117193146	0.509414543029551	9.2984847208895	7.67777198058553	84.25	1	2
163	2.53089800610253	5.64555540656179	4.69774392332558	3.96362617160515	3.88469719466352	5.24733519548856	4.83561715816642	4.79078331500683	1	5.04931111599617	3.87366246136493	3.25853458612867	5.49674434910501	6.28127174684595	1	1.56876471184315	6.14133402269921	2.08830488923612	5.64964352588724	1.48618617832606	1	4.19046433575825	3.77339980142452	6.84380355964971	2.9499031849266	-4.5577202424252	7.13556704614404	6.77511408303374	9.67206486353617	2.00533029782321	-4.53554810507918	3.79127854234444	0.717330445884487	3.34057138178551	0.746621253114893	1.75164067073609	4.93540551318039	0.360478701988089	3.71661745552644	2.97931494564788	7.00985944915705	4.02147467444508	0.882771459579622	2.7867670761811	2.46028874434563	3.73689451120835	75	1	2
164	1	1.208397163793	2.88170356461939	5.27110383429901	2.03662987978686	6.31028821378471	4.47711216360998	2.30094331328184	5.10621180472539	2.90209921491596	1.54827752684815	1.56740865125452	5.23928998144696	2.21667403666797	4.40908285262523	3.18258572063911	5.66980546445764	1.9711795056351	3.01896788256581	4.93954616698509	1	2.89285901957189	1.96880062768694	7.21812942517168	3.38953054919886	-5.48793793334623	5.73927201546527	6.7118026798728	3.47236777820745	2.81723509272442	3.28201505407615	4.70680198612345	-1.29147858994381	9.32152712784705	3.70351880587302	-0.12585449907598	2.98949437598776	3.83838266353189	6.5837194186047	10.5510044881605	-4.5866065148459	3.41212904257675	1.81541359963273	5.74838588522527	1.10900576287121	5.74914798977205	74.75	1	2
165	3.42212857967856	3.66019115130863	4.10254636209977	5.78300518861951	3.07499695083982	4.17978087281212	6.38958864036498	1.50573085383756	3.49849309772391	2.98843676350459	5.68640806641188	4.16310968050839	6.73825698785235	3.59287545826328	3.35276810749706	1.25819743519154	2.03484869142121	1	1.33169748764434	1	3.27606280136101	7	3.46825244711752	3.41404241265418	3.86773698214179	-6.24688886984718	1.82841301991842	2.5428743457441	9.82339860498371	6.70027640025448	-0.310651220994705	2.28957975000624	-2.46429333456363	8.29937683727028	1.54240441061532	-4.27744366409284	4.99916606536434	4.26730799520356	7.70817530568062	8.62783948992368	4.02928173867227	0.71265904820772	3.87025095474047	-0.980719382684385	2.14861773120745	4.62597542353625	83.5	1	2
166	2.53379744582277	4.09923766871864	1	1	3.9413418114003	2.45641449402693	4.99792384202975	6.13417040343345	6.27075191338241	2.24130734444247	4.91814714872158	5.24004059397834	3.32893992793186	3.83340494247316	3.86795141570245	4.07088167632514	5.36476737255687	3.90831366128225	4.26233979281805	3.53330761966081	2.41452490338284	6.72343256580285	6.61529911491235	7.29864504945048	1.90676588092277	-2.76239290980227	5.56294534602833	-2.01920239226794	3.7164596745496	10.2159185184787	1.29455734444098	-1.29580754814198	1.08653774059626	4.35078081776846	5.20277195412175	-1.18009083212792	1.02904605687449	6.9439170200365	5.01708787368748	6.90550858820837	0.198842311713495	0.387298302417476	2.99554111400381	0.556704629591542	2.49934695441515	5.64824505945819	65.25	1	2
167	2.57207580419971	5.58290286274156	5.76159867908757	5.18746595936944	3.53229949526447	1	4.43260339203943	1	1.79225582227712	3.15327146752294	4.48695556740472	1.44800059982022	4.5481838973023	4.88058813895725	4.23034293822889	1.17927421815829	6.05144293992415	5.00052403418996	2.73037265270128	1.10834644495984	1	4.68706189361681	4.48220489035636	6.48921011077822	2.7207277949253	-4.8960259225397	7.3128059301054	7.24148505752786	9.13957188248755	9.62217084015965	7.35116199915737	5.63182913654079	2.13146127956732	10.8711975482601	3.77440507233813	-1.66277025205251	5.56001351925642	7.23131858536651	8.4995968597477	11.2950645661659	1.76420065291577	5.07631261290386	3.99383714397112	4.59816313666482	0.307406128222082	4.8736932456021	76	1	2
168	1.30494904205099	1.23170293640905	5.70199601339715	5.02068363352162	3.76403569030293	3.80721965707353	4.36945837540236	2.99566934731912	3.08238105156593	1.74838823719488	6.80386812144812	4.51152405054462	1.5827809457092	1.13832798651291	4.14218841046943	6.07294901318122	4.09531675505377	1	2.98967501572066	2.05274353016047	5.07230462683684	1.19976938409778	2.8409683422818	10.8677508040075	5.04242985228987	-5.1649814987317	7.91912886463358	3.83752763427547	-0.520689527623806	-2.45764347095748	2.15793106702331	0.515028991913885	-0.900150025196946	4.94205782724768	4.0027663769009	-5.47517522510129	-2.82647926641728	5.32823797824001	8.69164435778787	11.5560109191045	-3.53416260741126	4.65588126470896	2.7188808158238	-0.804346572280052	8.41659554121607	5.46065007921669	82.75	1	2
169	2.07346191157703	4.63808076632404	3.36885275040991	3.52679596776405	1.15082146089246	1.7256115562913	5.43563074452187	4.74965055435927	4.69040218477805	1	4.86832734516877	6.63393151594124	5.74939187230827	3.41577387424142	6.51816497557925	3.07789742792831	3.03242759710434	2.90873705767202	1.48690212083581	6.20694384557974	3.74704915629834	6.68586833371323	3.63246333460285	-0.621180589089985	3.15020136396133	-4.38245305553237	-0.206323689088239	6.10796517551253	3.60136514254295	0.350142550362756	1.78886589071279	2.62620617666161	5.54946640029246	7.16041624748203	7.34270469524196	-3.77706667546176	10.3640094942821	4.1033965937313	10.5963678751537	6.73750674641034	0.734936992762201	8.4670598911128	1.81910321192167	7.36704382410538	4.24850179563248	5.89215275757606	76.5	1	2
170	6.7642250032075	3.06855428763907	4.74120163257809	5.63964666796731	2.29034405352286	1.81671755739108	2.87493978544413	6.72086660841201	1.50690704535336	2.98527330616633	1.9044017540233	1.57404006346486	1	5.9422565989831	5.17319775753717	1.45357194505931	2.35988682230536	4.97215636358516	2.94326383527559	1.97414484747843	3.86051643277381	4.65426472453571	2.89523902520184	1.94210661131528	1.59267948999087	-3.90275755317789	10.1517444883917	9.33536494779495	-2.48808695295283	0.869104971269372	5.44390980216716	2.43053825448938	-0.394665656301207	5.817025567632	3.39438478842615	-2.8674464714911	5.59005596245788	2.96149797578148	7.20613612350236	0.63845403407957	-0.444722078114068	5.11001805923273	3.85731409032598	4.67073959093081	3.96733649249053	7.74733133575331	87.25	1	2
171	4.90700424363653	4.28684882275171	3.1760078299576	2.15027370018017	4.84424001564922	3.36236994843257	3.52692353487121	4.56085493147943	3.57323469349317	4.97671792794288	6.06455691768436	4.77418899804002	2.81554124226308	6.68811420873431	5.31927720347672	4.85637748804682	1	4.10336984009032	5.49588538261142	3.51872235418371	6.67940848137319	3.44182758340793	1.21322381460276	4.1348474692652	-2.18355569520236	-2.9923294582512	-0.372164900774963	7.84175576355187	0.174265587893307	-1.00910928813954	4.00186568220789	3.95494739354118	2.78484805493638	5.36521808120738	1.65487072305401	-2.13102320033491	-6.34887487545299	2.67037851963126	-1.25411602223941	9.35559951170307	3.18514880130155	5.87695078098295	8.08630466977336	4.28473487660541	3.0583498888212	4.02480528419448	83	1	2
172	5.85670968967858	3.95554318278819	5.29312099371956	2.32269813255585	2.09746779114366	6.1344992540257	3.02619322247535	2.06560532281304	2.91321687454722	1.67806658005325	1.1674669124167	6.48160833557864	2.67974577720119	4.16336188455525	6.49174594410611	3.03200376229427	1	6.08756174349789	1	6.86211298136049	1	4.50200202618687	2.68403177526387	2.41651765869196	-1.2015310465789	-1.40208201141527	0.766932731733427	9.1498474833893	1.56922694053307	1.56815398861998	1.21414739729477	3.14765455415089	3.37980756023063	3.9103515783397	2.31650480639533	11.5287676615458	-2.50349293231323	-1.31490689783104	2.28856440460096	4.32634552512618	2.84734027921675	0.662889363460671	5.96418220984228	1.2070469740715	2.85094464266625	2.30964842932282	79.75	1	2
173	2.19440791428939	2.03950281333644	1.67725693520997	5.82818215253339	1.91839015275842	6.802285279463	7	2.36157555124222	7	2.16399599620324	6.3104179658775	6.15078040930763	3.89763674725185	7	6.09960500519981	5.93867439957192	6.86807911309062	6.12534625135277	1.83891991208615	2.71964241747365	2.03451131591837	2.04649865617143	2.27422073505886	5.47363287506084	5.18314594314216	-1.44012387757936	-0.423582094622678	1.11873138200188	2.36833595306179	-2.46313365743641	-1.96940601426226	4.14066347880711	3.10833901316453	9.66540768815223	1.57873256799006	-2.08312110428392	6.47459933410298	3.47636781156361	6.23570215489131	5.31113333566126	3.67369684399861	3.07975216459462	3.54720986373842	3.32730303553824	2.91780174437915	5.34778582862791	67.5	1	2
174	2.59226543739727	1.29209188770491	3.279288448443	6.35353611235976	3.92797624888054	5.75543239693594	4.25654320355832	4.68138813773944	4.59750876961674	4.24653168374345	2.72602723681693	2.67241384780336	3.25633349390417	5.72773205915366	6.5930682118574	2.88838664415449	7	2.21238349326403	3.19372896038968	1.18617276303109	1	2.85449452061099	4.65466355425042	9.00584545852271	3.64645507037153	3.73193486127977	0.881452493747628	-1.56374894293724	9.34800226688693	-2.09427216856876	0.826755871118827	9.07264886404992	5.10902834346044	3.57490773674175	2.17443950227534	3.15486496533413	2.16124155783716	6.09725278031334	7.29262531609298	4.03045510776377	1.64675605908288	4.43647512510898	6.61347965605949	4.62321767105976	0.535025430622555	7.78135680871069	81.25	1	2
175	2.03499340057896	3.34258442972094	2.43033270393772	4.17495890378229	2.15333700353009	6.13726625486365	2.17758823378192	5.77537548414448	1	1	5.4491606656977	1.532233674349	3.5001781342022	3.31630244246563	5.32088148338033	6.06245497266857	4.65145535455057	6.93814289003789	1.20844512516785	3.95409282169914	1.30304598553192	2.25321075276878	5.7796001175255	4.87403902954613	1.51759295323845	-6.4061841613735	7.34584297623929	5.88297194142175	9.18693224983959	0.999919147619124	0.8347081481453	-1.85995762954443	6.99576655391814	6.62904106928475	6.76143455126288	-2.06656394606095	-0.934992332728564	7.47485935165846	9.97244158717842	4.99789145465628	4.60377742993832	2.56715721556297	-1.78835761359457	3.80394612602043	-4.4967199691606	4.91152795466448	68	1	2
176	4.86462378726796	4.74555771238068	5.29948260088966	1.05221409718615	3.75017344188265	6.64856999664343	3.44915625618057	3.82784163298301	3.55226853495503	5.19216345959488	6.54527422888824	2.17808524765011	6.72302130190227	2.15135309767281	3.46747145989206	7	1	5.20977889501429	2.40894800011744	1	5.73411445937701	2.5948458107803	2.46573913176842	0.187718069084508	2.07018395462659	-2.43081778080419	0.996735330128541	4.71817000345311	-0.373324166637059	10.6677907099895	-2.41829462128971	3.5392886483961	-0.603084554949431	5.84084865584169	3.68878025307152	9.93739868683035	10.1569454182406	-0.112654165908908	9.44906441657591	7.88775991108682	0.203609648163754	4.96036488231737	0.736616386070662	3.32109289035457	3.80518882109148	3.1734176879511	76.75	1	2
177	1.27784758315641	2.39840603686784	1	2.82474062565814	2.10458655447838	2.56214440729147	7	6.50790455120069	2.2113715271211	3.11378086298196	5.85094645412711	1.65923078269406	1	6.12901427526603	4.94461482746584	2.76265950533683	4.51442214828079	1	2.41264291897283	2.95262228048274	6.12207449835799	2.0179650153423	7	4.87283543441617	2.56637274483238	-6.66071966684386	7.16597913539704	4.90226047625613	-0.48176894493178	-1.71930002217465	2.93070014692618	-1.24683307833103	-1.14745086162641	7.12005458642789	3.3988133487291	-5.76165549990924	-0.0189547000818308	4.38515613827247	7.77097247749708	4.70721653796991	2.19267812761199	3.12537874379735	-0.826596086960087	5.98173221872964	5.69673968328739	10.3739963171311	74.5	1	2
178	2.40187902526133	3.57194915716065	3.69029247473054	2.77012882661264	4.18333787884244	1	4.88752821218548	3.7980563866421	2.52055315083766	6.08781794730408	5.09768833674377	1	3.3759807797694	4.3992617486811	4.67679861604433	2.81104345203874	2.67175913208748	4.73023375798705	3.16760616930962	1.28718220164558	3.43805387808688	7	3.21487655508776	4.39119938698509	1.07475124047198	-1.93876905189978	0.968083943092465	4.392611871688	-5.35127277540533	-0.928867221348946	5.8460397252249	0.460016481226269	4.63760382594333	2.84075780450982	7.39961980520348	7.08052968836964	7.7424703906808	0.503588736131612	5.09307790099417	5.37548913504188	-1.90102216734433	6.83436928765131	1.2101157132794	4.12983123232816	8.44987321180719	3.58936005865578	78.25	1	2
179	3.66583728906008	1.31604339126045	4.25219321677126	3.07475427345102	1	2.88353164325193	4.55705293295746	5.58865855404804	5.52428918100174	1.89709594908505	5.11079511786328	6.9613327242809	1.548728305703	2.26196485026114	3.41044983647409	1.632953211808	5.2177188805815	1.33805533311383	2.84027318907864	1.07949170009761	2.83028787692246	1.68449836403784	7	6.51090328704078	2.61761133428789	-6.91306196947064	7.53877348711909	7.3656054627259	2.43307816762236	0.122546822009314	-2.8398985069767	3.02437104780535	4.53127873880292	7.34770473621326	2.84862814362919	2.87688449537705	9.38476547680775	4.77476120029601	4.52386959473139	5.51743834856013	-4.75542904383785	3.04546019713648	5.416404984187	2.45813403816801	6.16234850445434	6.03901731945513	79	1	2
180	4.97748281034769	2.82384701052159	1.28730995820151	1.71166142713392	4.16489287219812	3.23168486163838	4.80248798658117	1.83396142427283	6.91465526133833	3.57097457921042	4.10785627193893	3.75013987553092	3.50927599480099	6.67669345261128	5.04841745828665	3.46614039404162	5.63387156270611	5.02151373568371	1.43023577383994	3.17802746654453	4.05122783395591	5.29179156175967	2.81164824550469	7.46843987335841	3.62399955831669	-5.71909445527991	8.08225767263204	2.24877733671173	2.25987165435361	-0.272788807972423	5.20047696083368	2.61849767422061	-0.802117061327747	5.356137335761	0.0318898578693854	2.24728806481804	6.40893833911978	4.00282261880269	9.47871731518239	2.32159224102971	-1.19669752896811	6.77603491781073	-0.768123171698039	2.45305194131221	-1.66608015083422	7.52594463964027	59.75	1	2
181	3.64773845805719	2.65630261234887	5.04130548597387	7	3.36859241904056	3.83336952270658	1	4.61217369307204	4.18496051220372	5.94607782636944	7	6.12273103082599	3.4679730459941	5.06393413222903	6.72628340751135	4.73728989896088	1.60485296904415	1.76930217390138	2.61721798198288	1.34291240602257	3.12410635077848	3.54857728285376	4.21651498536501	2.71751419149138	4.93437744908224	-5.13565618488	1.73753195026701	2.35460936537277	3.45904384145492	0.408591710513368	4.0068589537875	6.97352592135009	2.06902092878173	4.4608946989316	6.55874278265026	-4.26023696228785	2.89907528889335	5.7656592598719	4.15820516186961	3.172401458706	7.82362051529029	1.24667383386997	0.332640084342421	4.60819839789273	3.80158345374211	4.23544500672045	98.5	1	2
182	6.44039178759292	1.27255216071251	3.83278408398439	3.12562882190386	1	4.3119360549985	3.56612897349602	3.57863742592097	2.18187486067508	4.38421620230695	6.10366696213109	4.2925257699878	4.64747606907577	5.8896424548133	4.35845931904457	3.90455866493662	1.66934026884244	1	6.79303260732071	6.17517382524499	5.77222904999077	3.7500267254617	4.68219146819556	2.5468586475651	0.65059716099022	-5.41976908523788	9.49672745968377	7.81299351984522	0.27756709777008	-1.33652277690219	-3.56482014441442	-0.218361816069348	-2.1160450831979	6.78410423114743	1.13877549862719	-3.38679560308801	7.49298886998294	1.15373528709955	8.36144478306441	-0.796623617721971	1.32735100264505	6.04856031624632	5.75479664020707	3.91204071153312	4.72825303414486	6.47597876995337	86.25	1	2
183	5.57856326514201	1	2.28300950975245	3.75397482756054	1.52750559596819	2.0620369103769	3.12897579202083	2.19046726842731	1	2.5431457035337	1	2.92534073170159	2.94594611796986	1.97574243404535	3.00996663084308	5.82542240867939	2.2946528007245	1.64674616346312	3.30702580277551	5.24811523448312	1.75258220725732	3.09628365333374	2.82818496816451	2.18073380632724	-0.504687496776676	-3.39953381941207	10.9702320653211	5.65956290744763	1.39390620252926	-0.28768375546629	1.23619448700787	-2.92972252177507	5.98017522083891	3.33441534657008	1.13606979371563	-2.06032478404285	9.25765415956233	4.58919946520742	7.65447120129051	2.48578803974896	-1.829420581051	2.58327292261468	4.10015098891148	2.79806858679755	4.56202068898735	8.9523991002773	95	1	2
184	1.90659851852153	5.30598842418473	4.58717982673396	3.75105753581599	5.08954433581698	1	2.59292409579919	1.16620686488554	4.05078370670887	3.97222173486991	5.19098417624385	1.14950476503913	3.68895076206613	4.94035300559294	4.60640408428933	1.3656207660262	2.10502212631607	4.80538908708543	1.25620305595248	1.55481765642094	1	4.2132353818557	5.57389702582963	7.60001705846233	3.89696608749727	-5.54976949850125	6.67045436904151	9.10827735969747	0.293712925825671	9.52154584280273	7.60897788074109	3.66823302287819	2.97932765421057	10.7342892919223	-1.71347009926062	-3.1838493763055	6.12984305751372	7.67601769586493	6.85322197107148	0.341959736443747	1.30350486495505	1.53586451541952	4.64785932204967	1.60763315153416	4.78034728563109	5.18828027680803	83.75	1	2
185	3.07553138192589	4.50745703886941	1.84112436182941	2.11319398316558	5.26470096743628	3.74800907709676	6.59222321374092	1	1.69633069041116	3.96562205873028	1.2213775530802	2.44456650050294	5.06479573937323	4.33504028126811	2.66238378242766	2.92350713965865	5.2068880786332	2.67521325926924	4.73943192622221	2.78693670092626	1.15393765637505	1.47117172185932	4.39744522937918	7.23855883819541	3.18736125645268	-2.15509667916685	3.72349263398901	-1.66150370202434	2.90866486920439	3.77723580318361	3.75516791850269	-0.296600496235974	-3.68830597900545	8.27437770042662	5.37840759049678	-1.35527158756969	3.8301469309344	12.4209517867019	4.56791251831563	10.2979323875239	1.45396254314478	7.69899606501191	5.46195747336888	5.79407454939003	-0.510169730192844	5.08011465768675	72.5	1	2
186	2.55536792635302	5.35856388988257	4.02793579309882	4.8243111791312	3.99483749562502	1.36612815526397	3.85349631711026	1.38753265727088	1.1244859148019	2.25121138107437	4.90207988869505	1.44931826078913	4.32522089777615	4.3607440571167	7	1	5.45634519704128	5.78134356006392	3.03118345101198	1.13296790497374	2.08808882204883	5.52744984161416	5.01361097426801	6.73934621192787	3.66269514192614	-5.0656935636313	6.58045078786844	7.66225666881033	9.9533909408111	13.145563586636	7.26113225834942	3.04545675280098	1.91492309381598	9.23656847955201	4.37647273648685	-4.57924704379291	5.50695838568878	6.9607888991847	6.86233524805752	-0.567315252070794	0.603819201854607	1.49275618632376	3.80281210373973	5.09189474755736	0.337718266806614	3.39158922499208	72.25	1	2
187	1	2.36584410261769	1.94471223551498	5.06852681580521	2.95813237760968	1.3253117962538	4.99033982440779	2.64291276983665	3.13368105659656	4.41033587849993	5.08538754241367	1	1.35047543519059	4.90335255583555	4.82140830220783	5.86319812591892	5.76006620040447	1.41669537481881	2.10333345729951	3.55625249561335	3.69640134805924	1.94286652705858	2.3472943695115	7.95983055347699	2.29895219499639	-5.32753480892468	7.60747549711261	7.80336005669958	8.75540675156094	12.0922514855329	5.02870519300222	3.66534427095722	4.9405557619451	5.85927805042353	1.57779586010815	-3.96460739892476	3.09209355613289	-1.40075461748397	2.86481117079147	0.464039516257293	0.254498984605066	3.5429699764595	3.81856489462985	3.05269479449797	8.00107221426249	5.52271501136376	65	1	2
188	3.43955669322943	1.69969621918808	4.84873522046072	7	2.12992409246244	5.35373521546393	1	1.82865281690114	3.11322340603691	3.35736267964715	2.12710431453322	1.50361478078416	1	5.11073388743804	6.31724503896439	4.39842043418051	5.93894617419756	2.94403916841405	1.81596067531159	2.84285699403933	1.72573521043972	1.45088108276343	5.42625398897105	8.58685437058386	5.54891996247932	2.8910626319539	1.74309384392396	-0.695883989764768	2.95923992529899	-0.748444594489164	0.575716263454515	2.41481291995871	3.96773389452091	7.14491105850515	7.32294889836568	-6.20663908152296	9.45700064094986	-0.858282509569198	8.89629026812898	3.44326582444688	1.16467393175401	4.6193723280285	3.81469864800537	3.15366248932887	-4.65756868624338	2.2320197314179	72.75	1	2
189	1.45205262261911	3.36957307596358	3.70888969412785	4.38472427054493	1.65669097047627	5.48526610098331	4.09665144148451	5.15467861026003	1	1	6.22281265356547	6.20096335078949	3.12136771440211	5.71815567611171	6.63858916096819	3.93491086785553	7	7	1	2.32749367184892	1.33789599139815	7	2.48125586310609	4.63082940512347	1.6496759297225	-8.12007922231479	7.37123134924247	7.9188599613455	11.2413665331155	1.11859117489527	3.60824071300226	3.23461820813888	6.5582813092841	13.0841929311963	6.05737758597752	3.87087062457049	3.09643205767814	5.83604161696599	4.43898647937474	0.219526766129811	1.93082689181215	7.91892929348601	5.04977558792535	0.657035619459927	5.01889061691162	4.90236038925705	83.5	1	2
190	3.80105228676504	1.5631072725389	5.324617038863	6.93977049768474	2.15850031330802	2.42164529887289	3.19611681632414	4.20781132614889	3.57692476453053	6.75553522954616	5.09900962198347	4.29479670242686	6.3034584860374	5.78710771610524	5.09678247800919	2.79993441523209	6.09215363200257	3.93390506364993	3.05323465280355	7	1.86946008571195	3.74809830846843	7	8.42427762996989	2.85731488835541	-4.2116159783261	7.2230320588531	7.46421659949965	8.49411634907506	4.60257906517992	5.36610002853784	3.7702870632782	8.22359040978287	4.38011570752332	2.87072246825997	-0.709399503819421	7.58551326018771	4.80609053240398	8.73837841324522	3.47525172932033	0.524926066890785	8.50034318771211	4.03734279209354	2.73015664152312	2.69818476283932	9.74898898889138	77.25	1	2
191	5.57134452697294	3.59896283881926	5.62857069064165	2.46545121420778	2.93650777595035	1.84938430623196	5.58203823328587	6.67634831375116	3.03014198346237	2.54378159799162	2.30112821165359	6.25071973292627	3.22647439776292	2.93937680729282	6.58239237632807	3.51391081341279	1.7730924027992	6.78346772869703	1	6.85067317280534	2.11023286201607	2.89519008188312	2.49967533639865	2.70123680572252	-0.491423950702893	-1.51829601405399	1.4041480826383	8.85530189701728	1.82292731030079	1.86525758705014	-0.420164510627301	4.35693149229815	4.05559737507848	8.67692510850619	1.65784230984504	-2.48399363751288	8.43850714629707	-0.891402205623487	8.4357475702732	6.71875691626819	2.21347776036642	4.16808725011641	1.54908001490959	1.09487210314088	4.11243374781938	4.34569692202983	63	1	2
192	6.49249960991303	1	1.92217549788939	5.84789667207759	1	3.5730971400854	2.44361136847385	1.12379776116309	2.5150018428412	1.84494004265288	5.68000679872444	1.63535051546466	5.45086750697939	4.44974382942371	5.66702146198017	1	5.57055954454799	1.36924270640624	1	1.24523663973493	2.04090196094731	4.58420022727767	6.05111208582413	2.27923376247208	-0.310994591291391	-1.75317791753313	13.4390990883572	10.2794952775342	-1.26809021741774	-3.434017437219	5.29952974416378	1.42695449653351	2.65807835911064	12.2195872321229	2.93661068261699	-4.02183515210591	6.06046352841392	3.75713185856254	3.80544079777611	3.19057388766179	-3.80769986462126	4.25823221051665	4.33313735415039	6.03142707946632	3.99323510680564	3.21824371213626	75.75	1	2
193	3.13974139132519	5.16746770246266	2.17427444270541	2.35153511336316	4.2937785324505	4.66988282842244	5.31689654835828	1.09116579241396	2.86101104327781	4.51208465009453	1.25720064608434	2.15694523858363	2.75238411114356	2.60796053885975	2.88336265350194	5.27832181566875	5.43707572520532	2.52636385824915	4.08773650374585	1.86827417334209	6.18945487363773	1.45810984947011	2.05734948666015	7.02000703580928	2.79398417289373	-2.74271578821024	4.57390601845618	-2.5551692915328	2.1380601068946	-3.27858449563437	4.48339015050094	5.66666229572016	-2.57894750711171	7.89515099020657	0.0469709758432497	-0.756632327300078	3.75743016740912	11.8253447132593	4.73012667901538	5.20610696482994	3.28746456168989	1.17441103166127	3.21753503898555	1.90857001623353	-1.15995758803125	5.64610691256022	59.5	1	2
194	2.90338095705438	6.52234900886762	4.9854475628377	2.99762230517856	5.44688603802384	6.96086053542636	4.9201958791681	6.18198125144231	1.81835742267122	1.63228605677356	3.98548589648292	6.65095174854638	3.67120503625859	3.49379246095899	6.75352034764718	6.59908886232289	6.44372414895633	2.0212823790824	1.7875747558565	3.62552523199869	3.4091866844605	6.76557877851383	2.62604297245597	1.38003606477868	0.232898919983497	-1.86211886101186	1.18988113483373	4.77207911527415	1.44353108019219	11.161336097799	7.99217465242014	4.13654896371589	5.59876654894383	4.64560059611974	2.45431218865403	-3.55595429038666	3.9386447076759	-0.895744386324689	-0.16212374865821	5.23551729109154	7.88252555757253	2.50532345704847	2.39743678552271	2.49762971342753	0.465553267382336	5.17235174322624	65.25	1	2
195	2.47272340409928	1	6.31040868885628	4.55719294279482	1.67969775054201	4.40740435898643	5.50835686089864	3.11174817146848	5.01322816282074	6.25652430100783	2.56935600526825	6.76293013307488	5.87871346793801	2.50936227140883	3.83103702299572	4.11019401061955	2.89970945955995	2.7534340113895	6.35219239154134	2.33022382103823	3.56861786593716	4.05228149729221	1.55561910813144	6.660746210101	2.52989140185958	-4.60157231310571	7.60024801267164	5.44348938245188	2.65152081240013	2.15198222532443	6.26867990460195	5.7455409970765	1.95927674570986	9.60950421310323	1.91674407073686	1.01280865676211	9.27948390210002	3.56758900174091	6.88268756965104	4.43079137773178	0.982167418111306	0.408648275292896	2.46110890386652	0.105682833421263	4.2743923310924	5.2383905463692	57	1	2
196	3.89291160422764	5.27384749129437	6.43369637607565	1.57889549828802	2.07317905674975	6.62616812166469	4.89457125576689	2.7532404856086	5.13461228194838	6.7758353185375	5.75415283051256	6.03123243888203	2.50576268300196	6.29445343669166	4.43621433210379	1.05594070147679	3.9749979050561	5.08810428446913	7	1.70468865385518	3.99672574703188	5.89795225920053	7	0.0768263102106422	2.04239275980985	-3.39101526206663	0.148427032527277	6.26049832909643	-4.14362394358823	9.65057006579302	-6.54241401432062	8.55578614050492	5.76065521898914	2.69699239935607	0.44358695763185	12.1398464978384	0.0864703607733818	3.56154635012332	2.32400028437601	6.11777686152956	2.47538293256472	5.61587683598954	-1.26899809705884	4.92613751216184	3.12390805338116	8.91885398694034	61.75	1	2
[truncated: 5 more columns]
