# Supplementary material for: How Are Mate Preferences Linked with Actual Mate Selection? Tests of Mate Preference Integration Algorithms Using Computer Simulations and Actual Mating Couples
Source: PLoS One. 2016 Jun 8;11(6):e0156078. doi: 10.1371/journal.pone.0156078 (PMC4898694; doi:10.1371/journal.pone.0156078)
Supplement: S1 Data — Newlywed couple and agent-based model data analyzed in Study 2. (ZIP) [file pone.0156078.s001.zip › S9/Aspiration Model Data/Aspiration Couple Population 01162016 014216.csv]

	trait1	trait2	trait3	trait4	trait5	trait6	trait7	trait8	trait9	trait10	trait11	trait12	trait13	trait14	trait15	trait16	trait17	trait18	trait19	trait20	trait21	trait22	trait23	preference1	preference2	preference3	preference4	preference5	preference6	preference7	preference8	preference9	preference10	preference11	preference12	preference13	preference14	preference15	preference16	preference17	preference18	preference19	preference20	preference21	preference22	preference23	fitpoints	sex	algorithm
1	7	3.64760858986697	2.05311811360987	3.5115664339807	5.99195884380288	5.77828512639827	2.52823419585267	4.87899308911316	1.98426744731334	2.87220596057851	1	3.13126775937238	6.29902116495401	6.01232414946813	1.64996957447808	3.41838237719072	2.598098601829	3.91828078664771	2.44498284055278	3.9217355449598	4.61571829106779	4.11469378395281	1.93030548041093	-0.0236099260872612	2.74299619261852	6.29585637758478	4.60461794189604	6.57788073842617	2.72485876710966	0.403628216005654	7.36361892935393	5.56006227883899	6.58144223326716	3.76955767989524	1.36257914441277	1.78606932962253	-1.41626799177541	5.57261109013688	9.70542806716128	3.71612795476248	0.915468165884312	-1.01380508129845	5.89493104746381	8.87229274814711	5.88924424367373	5.13252849854532	100	0	2
2	5.343597228982	4.14083851293442	5.95957517251611	2.75058374476535	3.3191130861642	5.91471419439507	1	4.17268438132335	1.66068067312692	6.20135255731829	3.35922727991907	4.28528335725297	6.48760369203768	1	1	6.29194450523265	7	3.83820940412127	2.26993468406704	1.65129743079318	4.77502392520209	4.15938376017448	6.50001719305589	0.467453416244692	7.66942003271563	12.6025347605672	3.19743716894014	-0.973793957414907	4.95489536185074	7.16436539462999	-0.384190425487578	5.07612719777075	-0.557891920492729	1.91874675901848	1.14140633407512	2.79579402805172	1.26520491735062	8.17783664733014	9.56963191598942	3.88876579371582	4.98562502927856	2.14797932867324	-4.49994635232968	1.99818512034986	6.30244769965537	1.20471441767593	106.75	0	2
3	6.88363325903713	3.62690304667005	2.57201099397599	5.79075252159358	2.55196947824489	2.76023740820676	3.00503580220881	4.64118292821052	2.59214607885361	5.98010412949686	3.53329579556481	1.12913327677603	2.54533167188413	1.2105873596379	4.14371123730578	1.72192275433559	2.46348826489011	1.88889315381953	4.19428788085093	6.61782257187615	5.53573214098309	3.54565847674653	4.03675104877263	8.01850976999264	5.55134157141775	9.67146186213193	6.35776010543564	2.63854982000271	4.89676951830425	6.93452799627219	2.84079462504523	8.51668796039917	6.25718610701641	0.0560136211713288	5.33564616468974	2.4383719678325	-2.80044763384803	3.00636977512462	10.6391963021369	-1.68329707742765	8.55289626926243	7.52467601754043	-5.94628543352911	3.97663820428235	8.46923767569005	5.50504050580189	101.5	0	2
4	4.31714178231564	6.90188586750308	1	2.8484016535338	3.65660993763447	2.13717297836829	4.53623591573819	5.8441498439052	5.12951603418775	2.77938160315135	7	7	5.61591412072243	1.16567879315249	2.80829903413951	5.73127821219382	6.00040380359548	6.55880684603595	2.99384595902169	2.27713657959501	6.03344142323906	3.67266012443522	4.39549789390325	9.14875606746349	4.93052534495433	11.4610967397123	5.29401300056587	-1.43296565976991	-2.08124704129504	3.44550920365395	3.96975618409601	8.0787199232812	6.29092191388703	4.38974346230354	6.71451015726441	2.61033717464829	9.12627545174669	4.51493181461463	5.3624896136514	11.887825026438	4.59109468933062	-1.68211425303452	3.04962958733864	0.773030195526939	1.08332362087331	4.57539736599997	88.25	0	2
5	2.31322697156828	4.14642819627517	1.59525419366055	2.11311583163103	7	1.09258850050763	1	6.37906441701948	4.37427078221406	5.3067315025921	3.17725579629346	3.36249620793287	5.67079857421852	1	3.92321503276261	2.38323656376009	4.61817160865211	2.9277676959476	3.16102495554478	3.75811545378605	2.54367697652001	4.69711302113906	1	3.06982247828504	0.625457258111268	7.65455971939279	5.71808990447354	5.75667927485295	0.964716048442422	1.42604171045338	3.8601550932337	-3.7053350989426	0.470638782742694	8.01340647294881	2.24428649885698	0.588471746816628	2.43700757584691	0.95862349559905	1.12572839762383	3.23320098278859	-0.889724299094591	6.90088925880017	1.88489037849519	1.69047214879211	3.780151412272	-0.522120483755502	92	0	2
6	6.94765477081822	6.27973329798869	4.10583238547127	5.14358995418062	2.44730300857667	7	4.65657638221706	7	3.35413262572502	3.08521657095795	5.68975501831829	6.00697420744736	6.40593067435816	1.82671312578563	5.39184189299813	3.96245017793634	5.69341090786419	2.37109857310174	6.51658097461271	2.26980664051014	3.5868790292996	6.36408163418545	3.72525198685338	1.85288526133187	1.12544162447596	8.03680864845031	5.97143185886907	10.3219762817604	1.38652189274781	2.89655289112654	3.2663371426566	1.09815529479337	0.713710714655936	-1.84639114297363	2.31744975737983	7.45373716498671	3.90164726360466	3.96254813646334	8.97403466678744	0.00994940326391569	7.1887096859041	5.98866516431208	-6.05325859631601	1.27359328339442	6.34901751176321	0.257033388910591	96.75	0	2
7	5.20435883659453	3.29800710480737	3.45286012003634	3.84150640379793	1.83776611091638	3.82930316883049	3.24540828309051	4.5194595859689	5.33674833894312	5.54430936588908	6.97839826986259	4.09207195435583	1.48822712765953	1.87260276948225	6.39055575259411	5.15878030450248	2.13007732286899	2.20061592391591	5.12414266116745	4.54380774652232	3.8747220280144	6.16255163705717	7	1.96377503633122	1.36860713249648	6.19118744853626	7.79374949525777	3.11060661226774	2.26512032434963	9.49396165799307	2.30299218223404	3.29328553024238	4.05413160108145	7.63181042364897	-1.30793852950958	3.12722099876676	0.371794231247813	3.11256389457432	3.42566409751779	0.39980222265577	1.43561564984697	7.89864671901899	1.85169548494029	-0.789522179355307	-5.929333933926	-0.219138848070699	88.5	0	2
8	5.02611544617958	5.11255697890858	4.81430831415067	5.68402367222631	3.73557768187734	1	1.95468934055617	2.13499864022918	2.25493127459733	1.85672531810762	1	2.64198522824146	6.10660442705937	4.86489905157774	5.64828112617141	5.00800113501382	6.48838623804606	5.91660499917645	5.65417589379125	2.43119027729454	2.18862656813609	4.55751438145649	1.87143362895242	4.46383564861006	3.24038850342879	4.10866489052495	6.65763955773555	0.998431129217479	4.0060131903832	1.69459262357881	12.8813423723921	7.31299470212982	-4.20355769816227	3.36576439685735	0.674315784499404	5.61730317682959	2.37839176966055	4.48824813885866	9.89250037954031	6.43752078585782	4.02708570949329	6.65006025834549	-3.48187350074199	5.19128186509966	6.21094368573122	0.855616777399187	96.25	0	2
9	2.64849163042127	4.43438099346146	2.39151353269833	4.65232813618737	2.8341498221801	1.07081170696018	5.83002657977479	6.10552109688059	2.63189612652963	3.88877227895621	5.96515936969116	1.528070450189	6.77382821505335	3.82291559707981	3.89132737879639	7	3.85728987548094	6.8279412078248	3.72965966378964	3.61778540448839	1.04494830140743	6.42152961224655	1.09196094977424	3.07267987795828	1.65172307006879	6.21832895195559	7.23282579014378	3.41489041322571	10.7345062575025	5.57462518344511	7.51249157157399	8.67248774773914	9.84909543031561	8.02883172708889	1.76326265228215	8.28000454649029	-1.06884438767734	3.50841835382398	4.08063612105295	1.204429297627	3.59565060568853	4.29171944516902	-4.63177720836926	1.87052159575429	5.26098180676365	2.74526152371314	91	0	2
10	4.39215800885006	2.99517427518813	7	2.39481591990684	2.73544924406922	6.25478719940337	7	7	1.40102621209203	6.07943279398524	3.86347037574458	4.13986507072702	7	2.75287713687247	3.8494873757352	7	7	5.99067377891016	6.58877909696945	4.44211487543881	3.99962833373241	1.08525524688693	2.02347698054294	1.76021873091028	6.60992522345987	15.8556304782668	3.04812266079809	-0.272378768051213	11.1443634675131	9.10422189798509	13.876296560471	3.41586621625389	-1.45644597090373	4.36322603691329	8.34784356765629	1.81858016778608	2.10699002739625	3.62334282634237	5.40504789542617	3.47647682724112	8.0989670083935	5.61662095047727	-1.36511495227378	0.530762894173524	2.64276360635015	-0.811593905626701	101.75	0	2
11	4.58053961327134	3.69220513780262	2.20159291919333	7	6.92807691549313	6.81616420406816	4.25353478752856	3.30581672416052	5.50226810848548	2.30220629250183	6.23217411989565	3.37956452244163	5.67389109704725	2.1329703773836	6.2862243712469	7	7	5.24454884069389	6.44257750997605	3.67273159762515	2.66729978636943	4.62483392118684	3.17189700688538	7.6172793480834	-0.215598722476662	8.10593357959191	6.51159185101054	2.37121633489567	2.84700492535024	4.74108026315451	2.25143336544691	7.75518430732742	-2.63994677168393	3.52523443575445	3.26697331920104	2.39220122593501	2.27806008022185	4.37746576796749	0.437957068152263	6.24246176388358	1.8745073038869	1.39148023025461	4.14388027245302	-5.35075497451431	-1.73317018959914	0.946821927260172	97.5	0	2
12	6.15676993591059	1	4.20378023211699	6.93323398023631	1.44020636844156	1	4.9054964112043	2.88371959640374	6.20450633946934	3.94571335948228	5.84491496489299	4.32884761719501	6.64238138434465	3.07353087737206	1.52433805486046	5.3072341442148	4.48952155825778	3.51989444918505	1	5.03704008349943	5.31669142256327	2.42719846607442	2.70425056170013	0.899889385098326	-1.09859912687392	8.52919195452894	4.65439288574112	8.6983433673793	1.92876770581394	12.8757342791591	8.35971387794514	-3.10413199109384	1.68795380346044	5.98130040878559	3.55256729646547	3.64735031636333	0.174780321141232	6.45416087486447	4.05273475378522	-1.60414675674436	-0.375871910406703	-0.732721915533111	-1.30857795252675	2.89008710394742	6.2076030237345	4.90583008173057	88.25	0	2
13	6.20270180461897	3.69162267045466	3.13952336433616	5.29626377875996	3.29845734654672	7	3.08959761822907	4.76047020589189	2.44226971853475	7	3.69419490652968	3.3615704653577	5.99453868616997	5.17234707622273	5.9679746861882	3.2978692343521	5.40043992300002	2.57078589545959	1.31174123401908	2.25449266379159	1.57968762236119	5.09546784030775	1	1.48253120785499	1.28333716269041	7.24904186921908	6.11005241528469	10.4951568674771	5.15276654741025	-1.54634568928858	6.63023128477016	1.89266254763959	0.748800041850503	-2.46322275859709	1.44276070599319	5.06522199127826	6.45168389846769	5.02037869370397	8.25089123270193	-6.12850436555206	-3.57009695805603	4.82255705376701	0.0284075846688352	1.45925135941257	2.41841466030864	-0.40324276488446	92	0	2
14	5.67306804360252	5.07897435386833	5.68912687826955	2.48119969050924	4.27106786217341	5.95077058354345	3.52983305838479	5.83932971578668	3.95634667722088	6.7140001521685	7	3.50222147276616	6.33835980027157	1.68166646258543	5.21549578583943	1	2.62882750015062	2.8603191731255	3.91782554277316	4.58434751239383	6.73865620778022	3.1259955582846	2.98684387359292	1.41644935112972	6.21679185562277	11.646723610437	1.63235616937967	-0.381782854161062	-0.367238008621133	2.27257950105915	-1.31355453301934	5.28139359246746	0.0368032000176848	8.57921321415706	7.15371443557497	3.95793161212215	4.03827550210052	7.00188067933662	10.7603432740582	4.47340011579166	3.12561009528615	0.28900528941765	2.92985009924994	4.24040825664908	7.36018700047938	5.04504183057515	79.75	0	2
15	6.53303890184639	7	2.35288832968439	3.00541307388101	1.11993432687675	2.91956293153999	5.72338759693817	5.39309346187771	2.55316051520842	4.36288332449249	4.70522374733942	2.63631819017546	3.68733608439422	3.41732873375295	1	7	4.24975260896275	1.5563122820242	3.32603554476938	6.69713850519381	2.74162892178647	6.60967201187705	3.17798418449439	8.41339971158179	4.3470232931544	11.7703314667039	2.85844680285607	1.02442075594487	3.83045247684608	6.36536037077247	1.80854448542808	7.78681153138527	1.98486024342205	-0.444704750414738	0.000217662294174081	0.402152749893965	-0.805591491311333	-0.898668151199121	7.52622502538806	-1.23744992663472	-1.0984585037935	-2.74143247204044	1.14530802315573	5.6273374231255	-1.35108001230379	1.43466927128735	96.5	0	2
16	6.77137204621247	2.62108514172337	3.83601610313786	7	6.3657865386293	2.97905868728501	4.43501904982722	3.75984880296701	5.0096117404033	2.02487634718736	6.3674163220942	7	4.42320921478516	1.90686075962137	2.54661052088258	6.57589165659417	1	5.55328617708259	1.84937685372462	1.05439338056712	1.04000342615103	6.21189352477449	1.74222876379223	2.22655193171287	0.104343431977393	2.7236991676857	5.76801662268563	5.76623794544164	-2.50121099165674	10.6748715440986	6.4646243549553	2.8196309803098	3.52772148160969	6.83611879720607	-3.12675255820195	0.996013821579932	4.02655460078663	6.64969158075632	-0.580823140039351	1.3551724366915	5.58835041923329	4.40393851983413	3.54882857784615	10.2797916619504	-1.07084620247666	4.08312876423446	77.25	0	2
17	3.00129940889851	4.49349067219596	1.85268356525884	3.82836888293806	6.20833456742655	2.27033297610932	4.29577085136524	1.11994382568036	4.04188587063692	1.35387742762998	5.85786099989659	5.90393410134469	1.78211564222121	3.04887908608284	1.64397007485926	3.4316803750841	6.43546679810699	1.62726170793323	7	3.05663337504275	2.98250035320398	5.80708182802517	1	-1.9432660976726	-2.45618266097915	5.00515370978835	6.45214571517263	7.45792463095197	1.19284434679765	2.79662967392988	2.53457246959922	1.64833776695013	3.64114083876962	-0.915890185624641	1.10451426660047	4.89333409956188	1.09791090450913	4.96954115117424	-0.0585837273999155	-0.172054501545212	0.731778695245768	-2.702582504075	1.96580738097118	13.7404497566053	6.26921599648802	-3.2424419158805	76	0	2
18	5.87869141605187	2.16761305805549	6.39957081024996	4.5558681057683	2.1413314347822	3.77588834054953	4.16207177656343	2.61947065540985	6.90219563196332	6.71007863914501	6.49848830190012	3.63564028319685	7	5.69901926767489	6.24309562867009	2.9113780187582	2.87138661828039	2.94792798211001	3.31891881402791	4.18748923081906	7	5.88976203480508	4.07997816346007	6.06734487767347	1.00925488153736	9.90298786207771	8.43626491788329	-1.62540634279375	-2.53951628385762	10.1803614234914	2.52201287352643	1.76206249777249	3.01172028318548	-1.18761958138235	-4.86660492217879	9.7591953028655	0.989752690559387	5.16792679601483	-1.77364175700923	2.04655435692121	3.58739146310052	1.84023231915151	2.23872520976919	3.63785900367317	6.98803038819817	1.27448594326017	87.75	0	2
19	6.11652138062904	5.8719215483208	4.81296609719374	4.34504394768774	3.14025607742978	7	5.20217494285473	1.03460518070783	4.02450322904967	4.16909426519234	6.48011123286547	2.36609536597039	7	3.4085285672386	1.45113177944874	6.20726154013921	6.08807117399711	2.49728388379347	5.88040333927545	1.96800574013055	3.28122380936287	2.47813378141998	2.90010088401777	1.79238913122127	1.87908215396989	7.63104073857415	6.11190363917123	9.08400959658598	1.82904471590913	3.01277185551122	-0.117935678871654	-0.0695885762825479	4.61593204718187	3.41465884928073	1.73665267158672	7.02242564383487	3.79624847581201	4.1598415607904	-0.73450277344187	0.818067307629898	-2.20822100436736	-1.30719304284953	-5.58551898162655	-4.07060933175488	0.929592251415599	0.661004424548467	89.5	0	2
20	1.86095805515221	3.12932406561764	1.49197508723156	7	7	1	5.38462728915631	5.31392074058944	1.88312662500919	2.36179158285528	5.4290116280378	7	6.81341886390021	6.2270796529437	2.50193182654806	3.66231891752975	5.88401167310747	2.20866629045484	1.53076794325121	2.40265990467961	6.33545632214796	6.61720207539857	1	8.76518659752534	-2.07007852925878	8.15194611892058	5.64439060614959	2.08561457771864	0.199524987008913	6.4937827504774	1.52720499831924	3.59934305421062	4.64158375396482	12.4307856574758	0.831226335242397	7.75892002206808	2.26094546389544	5.42828217921059	9.21381445103766	10.6217377023977	4.0947657845434	3.00089740719819	2.88596706650375	0.0682199153964244	2.60210509003868	1.5639470342708	95.25	0	2
21	5.35999716453255	2.82138406544145	3.06695050844621	4.99511715252365	1.90814364204773	4.39593924200403	3.11820076155554	4.03981398937346	5.44006419711972	3.43381416875128	5.58265853252791	5.49984437887325	2.41697385294734	2.84072466605784	4.77521090461706	6.7759905331783	4.6169518376741	1	4.4361336429015	3.72279085855083	4.33762601999081	5.77136931808591	2.99960415276112	2.2367196635416	2.37652057816541	6.02659084219201	7.78372215860976	5.26740330727411	3.11350443337804	9.48298045707837	1.56858929046759	4.30188925692913	9.4359422404664	7.39416254625821	-1.50428546887928	1.66984037410942	1.27637727280218	3.65233857405516	4.41630776269964	3.62660042866844	1.3307828358448	8.13916656874205	2.41742145132289	-0.173923183388324	-4.52915569221723	2.59714799901943	100	0	2
22	7	3.2359495431985	2.13415549949972	3.94983295317252	1.03254943618893	1.33622526915882	5.80583395572347	5.44072598389358	2.00509396226739	3.66014274470854	2.04491008502303	2.0480965462775	2.03897825964845	3.03402560768259	1.10050704675024	1.54922540188506	4.23149306592217	2.47085982338617	5.25002203331859	5.4475568668827	4.45365894259564	5.43451569224517	4.76178375313868	5.89003460004187	5.52914951224851	8.71234578902371	4.15828165257834	2.34986533481339	-0.808753439371655	9.21971601959225	13.1808755560833	5.63158888769322	5.57554453096151	-0.640395332917003	4.35646379316084	9.23337031453401	4.55993214774747	5.13189810808499	6.00266113603379	3.16231144284863	7.43695605128528	6.84568300928579	3.63889347486257	2.32734294525863	7.12407426892244	3.97140661316125	88.75	0	2
23	7	3.33133345896386	1	5.48733636167613	3.09322543220904	3.5444152386904	5.54322392868568	1.98247568370511	1.21703421359286	5.95926848850799	4.60435084696972	6.16001026869039	4.2770542280874	1.58126134493693	2.01904990971872	3.24789406582207	3.89444505944127	2.02937625796641	6.1375138125119	6.57586381558528	4.21739622578395	2.69874391500914	4.39944796639212	8.24285188789993	5.29554228941502	10.4422906479064	5.37900609838831	1.81437712996436	2.18690281251653	5.9488342150525	2.86896298743391	3.27691992292024	4.1473013953493	-0.289731623923427	1.36847631536852	5.80857417471859	-4.40246193541182	2.9777431307412	11.4373274555348	5.76051244709349	5.46163426835098	-1.10206647051713	3.66022566107074	5.08758850827789	-1.06017292408722	3.78970504789716	79.5	0	2
24	3.49454050530744	4.20016788264162	6.10995770279847	3.31972758833061	1.66020434733892	1	4.97444296918906	3.24537481855568	4.97053183107192	1.55764428024248	4.12186785137513	4.18866363963595	2.79380702245348	1.7798247033326	6.71594274411135	5.52806147004569	4.07691577668931	5.7903947829264	4.09136963630072	4.37938020318176	4.0009706910574	1.81556123501929	2.36248634882418	6.92423954800672	3.7504224173608	9.22477445637841	4.29184597190265	-0.166598909132286	5.50429039187965	6.22511034339008	0.591587549596718	0.818392819249801	3.81935653204507	5.21119630577572	0.926905769953998	3.545502677246	2.90689479475156	3.70976880593821	7.88603746586549	1.86926647000393	-1.8694319889945	1.36164358343916	-3.44678737372272	2.61640884209003	6.59505089445758	5.67081107874941	96.25	0	2
25	5.05265732536027	3.34754555439544	5.19978040662479	3.99805848128898	1.93341647218081	2.38696991327819	2.33770565894898	2.86269372141927	2.08019864024336	3.38536145273986	7	5.88935275314591	6.61167958637373	2.90251716658427	3.81978983534644	7	4.28867849938791	1.70569766848562	4.58591378604672	4.65702397373316	4.31788325892666	6.16910920842454	2.25787162940948	5.00782102165388	4.47381688993112	9.27456428980038	4.16235944517223	-0.531717853258951	2.81216756302029	3.44476248650922	2.80111747010263	1.24095684344403	10.1478438780804	7.04363323204884	4.40612559884799	-1.53526223968829	1.34233777638032	3.70582980425518	7.91054864931741	3.66855221953643	-0.833593047315611	7.12099898208254	1.30161312569768	-0.0302887634084127	6.60136433534506	2.63833225913782	92	0	2
26	4.93707131518536	1.88107557216032	3.03408506429799	6.88613602021275	5.40905059398799	7	2.79166118051044	5.03438233668966	1.71031242504045	6.07863126381813	1.43310279177625	5.63115543980936	1.39053013277155	3.19791519069954	5.01427125896578	4.11536588616836	4.00527765854784	4.01471319354988	1	3.87913798211006	2.14222787582019	5.70195735775745	3.35026133461685	4.08273425235342	-0.814135299497803	5.68785381606411	7.48117741775087	2.61731826927866	-0.907099861769262	7.17409518082026	0.214011329429919	-0.241806611545158	8.90829199220859	0.9043879167949	-0.916704937725543	3.31325853896075	4.06251698890279	5.53239270920089	1.3732842057872	3.58128502238552	11.5365235454013	-1.68670010887098	-2.28556035278485	4.15809111647977	6.86509739112749	2.65715564483077	96.75	0	2
27	3.26052718619419	4.47608674405927	3.28696396611369	7	1.86221146708893	1.82947602164641	6.19577522673993	5.8307823420373	6.32311095064146	6.39404059751828	7	3.80206916013398	6.12726347604989	1	1.90402917964895	1.0164620041385	3.50665721353409	7	3.78707497707967	2.94979684278975	4.33175407273242	7	3.19299028969878	0.800862153835747	0.42166588956775	6.20137132684535	5.19345393614967	11.3235952897172	4.1562067170289	6.96996657293912	5.33043975148449	4.78352093161119	0.345896833289321	5.74628362207504	3.14623956108044	3.5094219198212	6.5786554741347	5.05786017465735	7.68179802942402	2.46418807792327	0.584279401706874	-2.39844814245121	3.44710890653976	-5.14114567768624	2.24787313619746	6.69974445999072	94.5	0	2
28	4.26815468177678	7	1.84803041891471	2.12774526423866	3.55835893068235	2.17340773090355	4.70029974981681	5.19888267753564	2.39514568394787	2.97063325929302	5.88377088562463	6.33791326255065	6.32450544787024	4.89787355358379	3.33299872008918	5.81441614130497	6.16895669774422	7	3.65761205663357	5.12706519571805	5.93979112248439	5.29664146594965	3.29310736233657	8.96474894726574	2.61186718558104	10.1693777281074	3.96002798123697	-1.72673008936251	-2.6616151110049	6.31417204547195	4.58414047149867	7.00564577275249	6.86269307414977	3.72891308695934	6.92822596811218	3.75721152990289	8.75618320889433	4.41102871602683	5.70420731509717	11.9513667822817	0.695112578328315	9.20555119094656	2.82022554188323	0.946640332272682	-2.84245856805481	3.52537490447442	77.25	0	2
29	6.61276837786954	2.44039256666306	1.63924892667432	5.73002830153045	7	1	1.97430837787474	1	2.59851632309941	5.53365312934826	4.49794615959739	5.31606312868884	1.15027216636701	6.24171530122144	1	6.43763946494928	4.48895226858138	1	1.54150919120298	2.02041824785334	2.88274467255398	7	3.04432151362288	1.72798502781259	1.96336036765433	7.26112284188761	5.53142705379549	5.81689149791083	2.4752692341683	8.37212772420912	3.18728894227657	4.09929106806493	8.45101489035737	4.9393665123412	-0.386521859741606	1.2697225984354	1.45334373381911	7.69889194215029	10.3898562149952	5.47446339076465	1.20903569576993	-2.65014078650489	1.61603151790324	-0.105318268340096	6.4573845020655	-0.40244864780037	75	0	2
30	7	3.18959726920442	2.56784567714059	5.90285482851518	3.0388320405762	1.81284075375948	2.66151703909028	5.08925974988961	3.17319929549731	3.98023456384368	2.6514794358527	1	2.91798442199072	2.42037346336887	5.0920559985632	7	3.4621467953331	4.15729947304219	2.1951080986294	6.62910096302395	1	7	2.80400307597285	8.24427915643431	5.08835241868169	9.86998560230496	3.77461981557443	1.84900307800489	14.6029132782277	3.16426581898674	7.88833048130815	-1.87843739970381	-0.293640542444236	-0.200511586591414	0.422687066808094	6.40912454892143	2.44593298605628	-1.28283017567332	8.72841689362224	1.78943304650231	-2.8376315431379	6.0150523498031	-4.56058404809238	13.0267355630699	7.21362398428294	0.709527865116996	94.75	0	2
31	5.00022210238012	1.51930875806572	5.88349248856456	1.64205821843887	3.28382536265758	2.72142041610132	2.33450532306868	6.98539282692711	3.73896339136511	2.85879837167145	3.89749115788435	2.75046291161267	6.2721631496921	2.55860890891982	4.37626694674153	6.48385834315965	4.49122833378258	1.78707379282328	1.7036108592577	1.19766314592686	6.41273104166528	1	3.01269515916191	1.59704868156314	6.10700752968224	12.382723637538	2.69847454704345	-4.68850289158011	4.4464357040184	8.13264548137118	4.94234495883436	4.18219019827735	2.870523608072	-5.5836293019648	3.55653825878777	4.52804898049608	8.08182368450399	4.77293063580512	8.22785950583669	-1.54348889357004	2.87395652202156	2.4023796091905	4.84927100403961	0.627323452573243	3.76248133481728	-1.27317156256818	79.5	0	2
32	4.71565273771944	3.57450520754339	2.71278654735944	2.52675127673558	6.30763949433405	1.94835988178002	3.0041034419073	5.05583117635135	2.70717349670527	1	2.67952110921164	1.73928489433478	3.9987130294423	2.98221513377099	5.75426735089767	1.80999768398932	3.16486983930707	6.43507510031334	4.67372641510383	1.92918869214285	1	6.70341198390258	1.53701601061562	0.528327683859329	-0.632537709676014	4.87596232126803	4.5840826472092	7.95696059845604	9.62857258032057	1.83511179504784	3.16423882892159	0.631721493314689	-1.37710107655766	0.325478775550598	-0.235150352846503	4.67975968159196	1.28151924702995	2.92969084163514	9.02860209001481	1.45815596586546	0.284002219366332	-1.3631880453355	-4.21761214685492	0.956031895371219	4.42951076083237	0.458527992697062	93.25	0	2
33	6.5029642016841	4.74264138495838	3.66480994340496	2.91484029009188	1.44997154832804	6.62422825623663	1	4.73925359857064	6.28581758431289	2.48092920269989	5.37444770276253	3.24884086979962	5.42399027155063	5.8541557764691	2.64007238836356	1.75577412393137	2.29057550293633	1.87699388948591	1.08750695616235	4.66219743798572	2.47321447054273	4.69816138531243	1.68193187808871	8.77387701147868	4.19653506058765	10.9207327149016	4.48607689543804	-0.0714841427577569	5.7687750716055	-0.272664814334626	1.76061125434244	1.704024879118	9.07674929565742	6.07128305803144	3.81673386639487	0.97129075968568	0.976180913739411	2.82780565102526	-0.398607781648384	-0.259380950354293	-1.05961748818753	7.7850058518447	2.01191874676778	0.49577696273916	-1.87270916196125	3.18709733009916	98	0	2
34	6.49598400397234	3.91377062800329	1.38573373937545	3.58764559495726	2.88502091382899	6.89117299498338	6.4973130504275	1.43635289014503	1.42085796192396	1	1.93888601319418	4.22365498473365	4.80746907977047	1.20264235729748	4.51911999256665	3.74309257817323	3.95080989282189	6.03542375599425	7	5.11724424401935	1.61809037884159	4.75127384295819	3.89369673764812	8.12582117478392	3.00326164087374	8.25455701855832	4.25026125342702	3.05318908465309	5.98906717942802	3.68685418694088	9.18803751331599	-0.0612084947044437	1.35206782902569	-1.00619799274787	3.0609870549425	1.70752313934816	3.57656841647323	10.3020498693168	0.46196924397633	-1.23001544743248	-1.30712792061044	-1.37309570341952	-1.06126038402036	4.68389327201753	0.346275701811492	3.29527203186273	88.75	0	2
35	5.55626597936755	5.55543251017899	2.31690923446974	2.18487330812879	2.14808379005215	4.71036425282402	5.45973890624161	5.00242389715672	2.25530249575633	5.38032943009388	6.74492881512937	6.68194597515271	6.85741690894953	1.82160405851394	3.57510016853152	1.16350576941585	5.26974298767588	2.90218551874025	5.28375682671039	3.18827603695935	4.70108344471041	2.84381187246219	3.75604348780443	10.7046925975289	4.22011487252192	10.5324574982845	3.16078091875875	1.24561696234583	13.7441215227246	2.88402083857968	2.06930509955947	2.91125930972582	-0.78840502610714	-2.30240218347903	4.4638976086618	2.86670303437715	1.82079718572189	9.48729041493991	-0.552988831506138	-0.725987335238907	3.96051167469943	-2.11134558406324	-3.73375255677268	10.0969125383411	-1.82315332877993	1.80491131971029	88.5	0	2
36	5.62476039287943	3.42102042355005	2.49840932113043	3.97471258644272	1.93899594786441	3.00869521904901	5.75417354103269	6.73545689860667	2.15559745791562	1.40383221598371	6.7841641378923	1	6.0803643445727	3.64482536562364	6.89576556967447	6.12896287411869	4.06490015622617	6.00977860631009	3.00797132061437	4.64179864214564	1.88964382312849	3.62846519671343	3.92155246441521	3.37680754996054	0.745457755623538	6.84516307215314	7.67471810923118	7.07049153360747	9.74644324719258	6.31296751025641	4.77414572200236	6.78755362692089	3.42844247790203	6.68503030271858	1.91853813534924	1.64421203360586	-0.195248616633781	3.49545992528014	7.74939931198759	-1.10521003596665	2.40121973558985	4.6283090979505	1.87337704854542	2.33967356458821	4.19930527387864	-4.17923257511263	84.25	0	2
37	6.12511016783416	3.53683339040747	3.58241914452776	4.67191524753567	1.38358970484947	1.12138276164364	1	6.4952465255516	5.60962357362641	1.91626434999591	5.29478450363182	4.91033569150527	5.40036269847263	1.53364322978905	2.20500113858198	6.9133092970622	1.57640424534323	4.87765908801544	7	3.01825214905334	4.6635498702605	5.55009857592179	3.125949997982	7.39007503058938	4.92328786954482	8.73088490837498	5.99922861264253	0.523481895783832	-3.68567285164655	7.29129213247897	2.0961125149273	4.31630153719889	2.89564427994559	-0.854463723124178	1.80133632803377	4.23399497092022	2.21769143809925	1.06462094209586	10.6711123178091	4.42308563017107	-2.77786440174303	7.06447077496645	4.23784156376815	12.3662206739592	6.43730327186437	0.0948863635302707	79	0	2
38	5.21968654621544	5.47036468879851	5.11324949157813	2.12307444174134	5.86269414368606	3.8159252265909	1	1.574596618174	2.20412413837736	1.96341941817818	4.77208621975506	1	1.87442343518487	1	1.55261034658513	6.67304418122601	6.76778773768099	1.9037240513616	3.47483256230977	7	2.35746732829148	4.04845315267461	1.11988250835534	5.42505222399629	5.14589489623254	7.25972414711241	5.67199711383141	2.29061295495707	5.97453397752394	3.85974021413535	2.9103934610775	-0.387998262526137	1.97110662342489	5.33501838149566	1.31492225463234	4.39390533647113	-3.16687201100257	6.88801429895666	6.21276142778976	2.62454686592954	-4.78171551430367	6.85461828404578	2.32345841482808	1.76638703017859	9.95021035012527	3.90928522577413	96.75	0	2
39	3.61091963247685	5.02009864973403	2.99608401963666	6.93590456011833	1.32599924873815	3.78694111087895	2.69735443627759	6.45506475060125	1.1621129681749	7	7	5.28952600411226	7	1.38911850004717	1.76898612637105	1.9025070417446	3.24794119484845	1.5558176146256	1.89273501166731	1.7401927208261	3.3440206795984	4.48595869809116	3.85559376738889	1.91516129827245	0.624550543463554	7.07314347703615	4.44682496737513	10.4723484609159	7.025353488058	5.81656263066347	5.10448433956926	7.48998414480746	5.10640302102917	1.05423242450479	3.27998973366016	5.17563718494254	6.39580771556262	6.39322770347722	9.17839242246186	5.62826133220991	8.45629599318132	-2.45124910713653	3.46776025017198	0.999930367178965	2.01886961743547	6.59733208403664	93.5	0	2
40	7	3.27412843093792	4.27266661538371	6.59220279278548	1.72977096091117	2.67641621792443	3.93303220473209	6.49624349188465	1.70550057426194	7	5.76720232255172	4.39565297015001	6.38875653488174	2.61961235472038	4.59562223577486	6.01638866464455	3.07901339403954	4.53183974853158	1.64635911495001	1.89826247130459	6.9084829368625	3.37430082949089	1.62773928461978	6.55427849620089	3.80534437504063	9.93592092977584	4.81424709282784	0.916492340763169	3.30046527192909	6.32484246262785	2.80642345931474	-1.5574022445915	3.18781046765741	-0.888508184356188	0.046350061074537	2.78553574357456	-1.15904291904987	8.11640363246556	1.89782269938089	0.78324549338542	3.88171983142515	6.85201590421551	-5.03267171710368	4.14835714992266	2.99703666659965	2.64377292515395	96.25	0	2
41	5.1155684356826	5.39014186845877	6.36270588184149	1.1392757841527	4.73045778901549	6.11263169284108	3.3577601188316	5.94043538337759	1.32156901526649	6.80294450343845	1.88854436054731	3.50344998216814	6.48678376135049	1	4.87075996177991	2.95210851228864	2.59734590336057	3.33624631862137	3.88463135577545	5.68550340486982	6.27937005176306	2.91802807397094	4.90953393388503	1.36876953994184	6.76937371664784	11.9550010989675	2.71513649287452	0.917716125294836	2.89595623065505	0.898616141242037	1.30223828927624	4.24008663639452	-1.60389845339058	12.914982497427	7.51722759737867	4.02076600676601	4.39773296462653	7.68346044877581	10.1218076562398	5.90350400423968	4.01148643666092	8.40118157784269	4.25307868239702	3.6005501775473	6.62318337062464	2.71897398396372	76	0	2
42	5.03964324639458	4.03102163709314	5.76486165370973	2.26944448179391	2.16256846053528	3.06683393616972	4.83780067964945	3.15318605052662	5.17806232288239	2.38920966438523	3.94074302883149	1	4.73192414338086	2.98197171547048	2.32409931036466	4.87590484496225	6.05040871169193	2.17295894482624	5.17996639625039	2.85096235873304	6.00694264471505	7	1	0.755106910358264	4.625811383759	10.4899472117001	0.477513302303523	1.00139483674002	6.48261424851748	7.23092703711717	4.16533474422679	11.5686905883731	4.93927205094479	5.63741864278582	6.27869733401604	4.28060705014461	-0.102516484797893	1.74569080261707	2.31716840462027	4.72122028641664	6.80292127858541	5.97044929723028	3.58436600770881	5.74393262283847	8.07676228407995	1.75080505780196	95.75	0	2
43	3.75900964386056	3.88509952481582	2.10405915410096	4.02383502153773	6.91061921623034	2.8250935812216	4.0914201764883	1.9618801849579	4.8399456862035	2.04439247640508	5.99441382027623	7	2.4461063403423	3.92960039509162	1	3.40745430104351	6.62807077439261	1	6.69548246410546	4.14827721379391	3.90145575092448	4.54374818848761	2.56312039694147	-2.07064656765485	-2.61534264058921	4.54765463282529	6.85133405542518	7.85979363370487	0.401890261692508	3.3939852626124	3.42355723395403	2.17615495057518	3.9994262198173	-1.2184601184077	-1.35477080944055	4.47692325234405	1.32060184990765	3.5048392191007	4.25727022059183	0.0722765579283132	0.579724083318319	-1.92869270905352	3.06263113734002	12.8976377996392	6.41113483121874	-3.44488361917919	83.5	0	2
44	4.98621450585724	5.3487710903759	6.00776139596379	1.9558180711672	3.88072320038903	6.64836375214903	2.76200648592918	5.87315337416635	1.37634792412389	4.5265151801033	2.01794626407003	3.85249737828891	2.3980475668233	1.61528732149022	3.9633115343499	1	2.62589199279061	6.35252070949974	4.06556152478402	5.88524215551603	6.97367107136672	5.94272666573374	3.91134347002669	1.90151303254631	6.50751503073686	11.9109071787513	1.62934984039964	0.35098184841508	2.54686226445483	4.98492702043981	0.759056955208868	6.63112777254108	6.09179877186474	8.46120663798159	6.83028501680866	2.64054276973631	3.11488632906018	5.56396105048809	10.3714689167154	5.03826130771458	3.76848039091843	7.98450067916118	4.70305284186332	3.64620585570388	6.56430320144061	3.12660945136022	79.25	0	2
45	7	3.19944228071775	3.45699568593691	6.2331340660792	6.411246312043	6.54004091042669	1.86051565477739	2.37517657502395	3.19071048837121	1.10803108516971	5.16287739938617	3.70980503658676	1	6.42398193061324	3.75731221792938	5.10258088558179	3.88095011965259	7	6.27858170501375	6.83287968997388	6.49903738761954	3.51601997997053	6.43382035549958	-0.202178664831652	-0.377624769593113	11.6639815971869	5.64729629903512	10.7598258690267	10.5741523029666	2.99798325676303	12.7092708319758	2.90502453013906	7.53472149131548	10.912498706402	1.61620291893284	2.72542380464549	0.0882748908565976	7.14477475992211	6.64862675540518	2.99945671525915	9.41861299383417	5.01971207878258	3.42124140824172	0.504881934029185	-3.36184494878905	5.37526246242856	48	0	2
46	6.65811353327502	4.26967652367907	1.09929462609169	4.13399786054812	2.15954273667692	5.95874747832353	5.09290974717165	2.61107835635471	4.10049637451992	4.51553032504469	1.98257125782663	2.37261953201333	3.21540154892197	1	5.36747776377693	1.66172335025762	4.50640844343813	2.66371785384747	6.75140290681285	5.53650189735781	2.28862622394302	4.48062259084415	5.10655927806385	8.34605939636637	3.31980602567411	9.22722829166859	5.10370233202422	3.32000408605783	3.92186708835686	3.64880978953213	1.18154598745609	0.366337922516348	0.295733157239741	-1.19871555160117	1.63914357314164	1.50660089367974	2.88071621277094	-1.85677270220352	0.836640067993905	2.48092565628568	-1.83122533431342	5.1321092542516	-1.02410766535291	5.01157139718834	0.512262980686904	2.42098346417851	70.75	0	2
47	6.46166069620045	3.68573477504124	2.15117161714951	4.00822388901042	7	6.82943460843728	1.13407697393895	3.63661837138271	1.32962724498585	1	7	3.05051819711736	6.4325528489022	7	6.66166645632021	1.48114296306103	2.62497656578247	1.43744613182284	7	7	1.97009332192637	7	2.61529573209198	0.557227626445108	2.78578284514425	6.25130091877717	7.97805832348255	6.38042749984753	2.19213790904794	4.49542232347595	2.6705760856043	6.65157012057871	0.186897884409415	4.67013247045228	2.56759992236129	5.80499987498909	2.4831590669539	10.7616447272036	9.1773489442595	0.343504360849154	-2.83946142015899	5.40625855973624	8.09815105265384	2.44450462803004	6.03008913558315	0.921362898378613	78.5	0	2
48	3.40070783054362	4.96155623920335	2.62661471625902	3.59636153304143	1.39833963155438	1.74088769773265	5.60141938480369	2.30451134421762	1	3.17203263334702	2.49962316483785	6.59761185455859	4.87856243133773	4.10096513367641	1.34639520036983	3.99175989149866	5.15250862718316	1.63664100120654	7	5.33550762454112	3.52858122664678	5.84720570362369	2.23941753169982	8.12089191345224	4.87691954810891	13.3858164817959	5.22977745695658	0.91375489339736	3.93403742046093	6.64899803856493	5.65257411219021	-2.15279956448529	4.07625030937246	3.47148003807051	3.57418520885539	1.52262229897182	0.693338291998241	6.13904343513013	9.1103430210151	3.9989935581206	-0.206617463405468	9.60485761519483	6.93871360698499	1.63700149796457	6.51499592871898	4.58224043694213	82.25	0	2
49	5.06239084817674	3.59039775326708	5.54810216036798	3.07237545667723	5.96957249113479	4.71348422174039	1.43846881383563	1	6.34718215137345	1.73975927047554	5.44285421182495	3.92109632820082	3.90724861402981	6.25090145688493	1.0657666202113	2.37025034794785	3.32663540263809	1.00056060115862	6.80736165542336	4.33892866516839	1.55047123545179	2.97891716426265	1	5.57112698521444	6.50939879124658	9.32330703385383	6.87947427191144	0.349221007530385	12.0894399106454	5.7838459362471	1.15028687106906	8.49219315941005	9.59719677328006	-2.03565939223824	0.147266987663167	1.72500970368704	-0.291661701095921	5.81757576533806	8.61190401721854	-3.75972683722381	1.54624632212956	7.13864007923804	-1.52723915032293	3.25343040345632	5.82633583423004	1.12151311094282	93	0	2
50	6.29258625910638	2.73110301671044	2.8324916976186	5.68237616874769	2.3285220161756	1.73105773550826	5.02569112975206	5.82907725213382	1.94445114164442	3.55595608867774	3.92143604839712	1.50153101048744	1.74070309489847	1.61667694519749	5.17283461157474	6.09203072880169	7	5.99960548535751	1.2542551815741	7	4.43484439318483	2.18602227451409	2.52558492098663	6.78207314143651	5.73608361111591	8.26303456366752	4.81229130090804	2.81335134754874	5.14467124044333	2.68029489535677	12.3018375775836	-2.84618194802438	5.32504276608212	-0.28555831180188	1.51198240610022	9.86289353585479	4.18713718682174	-3.73194744891625	7.44718215780335	3.2678555100653	-2.11270117094667	7.80694824985098	4.07674444129554	1.84930386778113	7.56498007141243	2.88500900482862	69.75	0	2
51	3.86610043655883	3.83620689144582	1.24105546132427	6.87053127794979	6.59455030585678	1.98445985695707	4.33158297867261	5.52717742193767	5.53757355474007	6.60097502053126	7	1.0979269304643	5.3142271371822	1	6.06700567442659	1	5.28950092807842	5.65978445355722	5.88353531636609	1.46511160623342	3.38406465485476	4.41469627505976	3.31247482747332	8.29521881335642	0.267432663279138	7.66056413364166	7.22265071155292	2.09578938011724	2.73271971154718	1.63132283146763	2.80629376708502	2.37522574902734	3.78725132464418	3.90868879194928	3.63448999969403	6.10008219813951	8.00645960598511	4.61193083063848	7.43575046443721	6.52107807898761	6.06957207182438	8.01007673320509	0.650893565113528	-5.31495988987283	-2.87027428278966	0.840928264766615	74.5	0	2
52	6.0509434384888	3.56848246957056	2.62302883666074	7	5.69953250768224	2.01531686868791	3.08162149671578	5.55400494567203	1.98192392530958	5.32759717913332	1.0990284756562	1.38543849844074	6.62412524156933	3.30523531018084	4.08863562589301	1.8193467624464	3.12351020242826	4.54047218887096	2.04058412266667	4.97484009277206	1.77882586455408	4.72215094690282	1.51003567225804	4.10956380476548	-0.756177348133081	4.42708511241941	7.7115518678281	3.14917493178161	-1.24297442573872	5.30770189901035	2.88472578321267	-0.950012142214647	3.93603596241147	-1.60245845816193	1.15379272190013	2.20245546760902	-3.77174775685823	9.6918556007207	5.92049664707175	2.6602695858669	10.1122063972292	7.11024238337864	-2.60284765305678	5.4175963160495	3.06152699721008	3.50417092827786	93.25	0	2
53	1	4.53984769602124	1	3.87325117190885	2.81662927602571	5.52520931057317	6.2464778497258	7	3.07121303436396	2.81356547409937	2.0889348785599	1.39778952985204	4.98470366393542	2.26094078481555	6.54379497837828	1.87800598267153	5.89354060821572	1.69333538606284	5.31318578942635	6.25378662565172	3.4550470613561	1	2.97568310192147	11.4438378228462	0.247581320179392	6.64596783992309	3.81563318869072	3.74995740961146	4.02776072458392	9.85027946547762	12.8342743846918	3.28102845360329	3.92892250886377	-0.266634188485448	5.16590906467457	1.8926890988362	10.0810375389296	-0.0566863352213765	10.7092808402458	3.69932879904492	3.63587428979668	-1.03611389208833	-4.09379183181669	1.7905663114187	1.8042062410517	3.08530197580683	72	0	2
54	6.75778536819783	6.4067740599651	1.49801600529938	2.46492912489289	1.41127111298166	7	1.94430299797703	5.96371743072745	1.60027663086156	4.44240769414592	4.87018541177723	7	7	4.02677297786447	1.63342491727409	5.1989339326848	3.41262945799577	1.51569295391393	1.60039682333254	1	6.2373660623479	1	1.55314590389583	8.54686146315548	4.11501155601113	11.0335968453009	4.84840523965266	-1.18833482782391	8.05803118892311	7.40949300941107	0.986933497857755	2.67314227035885	5.5377546096853	0.0629038031661377	1.56895601191127	2.70642657600096	0.991566189873326	2.79067047725474	6.66315622404852	3.52494972061673	3.53195974425215	-0.497926233004479	0.156439406514269	-1.91043743334521	-1.19693579087472	4.03669982619433	77.75	0	2
55	6.32596470964396	3.04036889419294	2.54997004378707	4.69287245993501	7	3.42018211325039	1.76279596082068	1.13462991463086	1	5.47694338710093	5.61951633131167	5.03574987707829	1	1	6.26513061629559	5.73196638807042	4.14164257148019	1	4.95238448060577	2.14502542445758	3.48829158488599	7	1.44712586279999	1.91421974317611	1.01626961462608	7.46493805019559	5.32221475481616	6.61971620284609	2.008072606469	6.52106997225172	3.90376251787539	5.14491517906541	5.11806671525952	6.99821965331397	1.84929752068904	1.91495365097041	-0.0805319609729694	3.68563603567322	3.24769226172099	6.57332720466511	-3.26665967741686	-1.65672294235189	4.07729947828236	6.28546995938531	5.9749784597854	3.89224459612528	68.5	0	2
56	5.02763953615825	4.30933183787624	5.33008887633733	3.60648310554658	1.94465096881043	2.57511110168684	4.40459716975055	3.907249016399	3.01510779853404	3.5569345683638	6.77511084102022	5.76708581323735	6.66583944231854	2.43548127794828	3.91395997559626	5.98140129589418	4.7268846326363	3.01312429765233	3.37902073007459	3.36644234136826	7	7	2.32270973178429	6.47583647853139	3.15218743959164	8.97295974544554	2.99969331649689	0.0867625601461347	3.19600460088206	1.4681839792928	3.4030419689302	1.2756460086891	10.2143320765151	8.26259537486655	4.6537060141226	4.01634911673599	1.88136734824799	3.0363345061387	9.60109054310702	2.54897309076905	0.408794395604893	8.07115349163779	1.86795367635122	-0.697960596902243	5.34729661884028	5.94065233635291	96.25	0	2
57	6.36290814341385	1.26073454821814	4.27315064711383	6.49611766714258	2.83132569400482	6.24231883807037	2.3295922315525	4.13285628919529	1	7	6.55994603396746	1.53823273173551	2.09908323177311	6.85852597292621	2.64769040380092	4.68238488645763	6.50867161216975	4.74828220341258	4.92056291437449	1	4.07295983726756	6.73606945940661	2.09561505953581	0.667228395338837	0.435696828716103	9.01090711129707	4.30008242287827	8.41650873184934	1.45071160917983	0.0128102342101532	10.67135780182	4.55862137355355	4.04994599187638	1.29344425370505	2.59155160192766	4.344930769833	0.991852857702906	3.38603835135104	7.8655881959822	-1.68422540028584	5.61128065609796	3.46141838353098	2.76850384546765	9.39871574781133	4.60857468590953	0.750079281848043	75	0	2
58	6.38247451168984	2.73973668473848	4.31634296050671	7	6.31086233395774	3.94878136389391	4.5888905685032	4.48198637575123	4.13399236251981	2.54879440344006	6.68326500842298	1.713800638125	3.01554114969834	3.08182200218008	2.73580255976726	5.96311898554378	4.50158244337103	2.85162684558022	3.05252477196581	1.37865239918813	6.11349908817917	5.7117630439531	1	2.80226132518809	0.472919926346809	2.71736276969557	5.34692233331536	5.3259683842021	-2.90918152927693	6.76480960230802	5.54557917807559	3.665664095699	-0.742603610631527	6.32800010162096	-3.9759891437075	3.60562196899345	2.3486132365299	6.01564330293978	2.93448694275991	2.10739407237443	-5.4173184951707	-0.903960396470267	2.75807799897999	10.6357184264594	-0.760105638270618	0.48802815798013	71.75	0	2
59	5.73723005424015	3.57383844951979	2.67589782638253	4.76652484679713	6.38598612565653	5.18797929587357	1	3.25766473772679	1.86629661776539	2.01296531967285	3.48495430421161	3.86249468782851	5.96080394855329	1	6.58517248870548	1.2753660171641	2.29145195744646	4.3571042276195	6.67456142302291	1.17062451181431	1.70524239777491	6.62111792683038	2.28336595620689	0.258326542948479	2.03291926379365	7.28584753074842	6.66704044535078	6.74221033572717	12.8022028283581	3.70731171197148	0.107171060187662	-2.38317475852864	-0.299176670857423	-1.83704136627457	2.89110868131866	0.824968146544939	2.25749370452463	6.15051909328851	9.83747603591881	-0.963047907329762	-3.69850186629302	4.53194380999105	8.76816833367225	1.29759654789818	3.1637201484917	3.00053064261977	88.5	0	2
60	2.56794865469206	2.66072822321296	2.74668159881086	4.7255068714838	2.01825231373156	1	4.25479071475099	6.67364321843196	1.68866466680892	1.18683256407903	4.87456719796976	3.56050520003109	1.44347162765925	3.72340327368211	6.51845968999407	7	4.39412400416219	7	6.02890113115881	3.34848318020013	1.1017163461684	6.09439521556903	5.86002699153727	3.50520729553585	0.410895240694803	6.65069746728584	7.7086044660639	3.89816759495394	12.4290963590412	4.09399131869146	7.90394760917422	5.75161601239662	8.95704644452585	9.04482420177848	1.40415643585352	7.82658579129227	-0.493701977304189	5.03101845091492	5.8933030381045	0.619672734493764	4.58772398662903	3.99531448169287	2.90287438931453	6.0214140288894	3.0587102264612	-0.399191604572104	74.25	0	2
61	3.95464627501978	2.97510870639157	7	2.02089662852939	2.04927758246546	6.30113517824215	7	4.99908482827631	1.6546023646354	6.61214312009081	6.16031419521113	3.06639197345108	7	4.3047730642823	4.5964939585813	7	7	2.4826868844235	3.61968989186976	3.49738363815974	4.58790685233471	4.254845180404	1.19941046699382	1.71220979419403	6.22314218598423	15.4974205965927	2.93202917411559	-1.35572266432767	11.5706344176507	4.0151129029836	13.9895682940762	3.27413484788441	2.77365336594063	4.28281023510192	7.56257596237979	1.37256489977065	0.899001977931883	10.8108976147168	5.53399209060409	2.70037824050362	8.96358170562323	2.08295505417565	8.0617598819132	-0.695128937394169	2.92425413367013	6.38949577880725	90	0	2
62	7	2.42941159909637	4.4780123352075	6.55758521971073	2.39932149116386	5.7331132770082	3.77173254601252	3.8595383445407	7	7	6.23594870560241	1.85921566939735	1.63952442398058	6.59126624645653	3.03420247586569	3.17482451264862	6.14242053103029	4.53298746518653	3.12305866868854	1.28816697273874	4.01881094615784	2.55379062792045	2.80576202123755	1.05404445667081	0.180620176189715	8.06618035955857	4.13500015095367	8.37252826459439	-0.174224370917601	-0.812155529238735	9.85426105054925	-3.68792588642477	3.07601757565259	1.35809096114569	2.17509435869227	6.86146022596625	1.40688962260386	4.41688882199296	8.37480775738313	3.8736610906896	5.30539458011259	-0.121640404013794	3.55129491900911	9.236966742865	6.40876921357968	1.55383051470375	79.75	0	2
63	6.43892206614868	3.87818806687056	4.01858483312994	5.88297233620888	5.19139643019205	1.23892188867862	2.99638135682732	5.49518228216192	1.82383108926556	2.22875927706441	3.68470320897061	1.55856499813168	2.12075703174253	3.69715879021133	2.04100078942366	5.0773310479472	3.56391118325079	4.35558647846011	4.3189169448372	5.47299877578847	2.31015114052427	5.72602093140252	1.84514517217412	4.20714880789261	-1.15972848492706	4.70554935230727	8.6300207724867	4.07849183769511	-1.44779666736123	5.90557457238619	3.39134121343112	6.22443669806418	3.8095085755607	-2.3738621186054	-0.559528864743655	2.03491230242386	-3.69049745499525	9.10233423082107	2.60073630930557	3.10781838980339	0.655282373637297	-1.97306021999335	0.35111599574637	4.9486069653145	7.20136888360213	3.95528719730752	80.5	0	2
64	6.32719501736207	3.82181443253001	1.87994877191549	4.28275936648136	2.86267041051542	4.31056705522532	6.30106429876428	1.71316436666941	3.90322037990808	4.47508044952825	2.75467917040302	5.39450275007655	5.78087818297156	4.27223710075172	4.41866137196854	6.33788555311722	3.76793818268152	4.51897603085483	2.61347735863377	4.53376302143042	3.12005417618558	5.28506843075948	5.767333211064	8.59044031980594	4.34318826838636	10.1358485261367	4.61089088706286	3.54105738686272	-1.17296954882345	6.37584408710091	13.164199041819	8.56113050226202	9.57544139636898	0.552897039900074	-0.0607050053220924	2.72407665008725	-1.00538952495145	9.49911873325438	10.5462178134259	0.756291223575017	4.59122909472307	-2.84464473034748	1.00614906232205	0.877741800085031	7.94134848206056	2.60773391625242	72.25	0	2
65	5.91249794840834	4.01605098538369	4.5036796227755	5.58633748372543	3.50125165437913	4.99477254544292	6.70244466331192	4.1663718777983	2.54663052217074	4.58057067018469	5.62000150674526	3.60484658448679	6.55354108718466	6.23631973026167	7	2.82773618069395	4.57199863178063	1.60727205981791	2.04831309355922	3.08003133945837	3.65524344830287	4.82349768374343	1	1.13635014324536	2.1433334097232	7.93837718487322	5.59483691781225	9.32978157937205	1.83426833249426	-2.30111151860647	0.279168066234085	7.46302572461275	5.48348426283142	-3.73373846491776	6.41802058850581	10.4165190779341	5.77608076550232	-0.803607269312538	3.64881102746996	-6.82042083930789	-4.13880672886378	-1.7200614803392	-6.83031456035282	0.800749813008459	-2.82055676775719	-0.0146342080868657	100	0	2
66	3.03945186325581	4.88300040785442	4.71965183380636	3.66607395576064	3.91104773611893	2.70135502822089	2.20808054551212	3.68430246592272	7	2.80470048018986	4.04716188423722	1.09955844039966	7	2.94051795616334	4.88700475770004	5.93909576558328	6.71266500771888	6.18102465121935	1.22965733359208	4.38945915716274	3.67981035850634	3.02345566613156	1.72532515126979	6.4265252745794	7.60862390188016	10.0520248859552	6.00416613246131	4.97093975694343	1.60260773139348	4.40158351971938	11.7118281075764	3.32916405627404	6.36175745742068	4.16781734696382	2.50644406911712	4.38982307124295	-0.297556547790703	3.68291345116199	5.91727065656452	3.9643306726641	1.72731823328304	7.26186255736933	3.66916968503331	-1.3274813507263	1.94225206652483	3.93008941143205	104.75	0	2
67	4.017849547218	5.78966818249629	5.00218279337162	3.91662911701436	5.3695387527666	1	4.08550539334109	6.67897511093184	5.97016297762243	1.27834176538516	6.26951137092444	2.34485506099174	5.72068669008617	5.74902137191027	4.20861580058965	3.06164068006761	6.97154172050745	6.82489704647064	3.88630819519382	2.93539882887488	2.39106947081851	4.58785503604933	1	6.63172615212841	8.40133757791892	10.137416870518	6.92405905106174	5.27838669897333	5.38972839851051	4.83465683479675	2.20204984529315	2.21875077604748	6.89618863410399	3.4188299232665	5.81624805155736	3.52546021168284	-1.08959264950758	-3.44225253569186	5.52033659553555	1.66113515026858	-0.166340073816088	2.9439150870558	2.76128936749435	2.61613902801716	2.64501637292757	4.19746889511079	84.5	0	2
68	3.92264181669153	4.04974355770503	1	4.59266749257454	2.61406005953768	1.57425849101934	5.76676072234994	1	6.20074904821677	3.54680585023198	6.14871652319993	5.84642267003953	7	5.53598030673348	4.67409157848513	1.02988583312332	6.81425761690858	4.37960087250309	4.48347343318242	6.20587559560377	4.40167784433371	6.75202540358286	1.71715386795067	1.70705856218954	-0.657430126692483	7.21936192466442	8.16090407275707	8.61125926418427	4.46300574513944	4.3610343973355	-3.96500420161158	2.05875700245515	6.29929221112429	17.422150009157	2.15644071568519	9.46817572799812	8.40666719373359	2.03673010597912	4.87166970311784	-0.0895448984867257	3.78930133889344	5.59013148593451	-4.99638503303062	2.59509701276543	6.74984920981344	2.05305927369388	91.25	0	2
69	5.58707430708441	4.1113628637645	1.37004160339183	3.88119226731689	2.87532973902	4.61105551360842	3.72983575652757	4.96387661495639	1.92074629635594	1.47715854935256	3.09931078163581	4.9516076667109	4.36555678902693	3.74206534632362	1.66169748807006	5.81625967950198	7	4.42391826538441	3.10407140172462	3.44505500833832	3.18886073657317	4.97078033116667	5.99515918403305	8.10783008528756	4.03059533716623	10.1283142013438	6.36684232513507	2.66341049059284	3.24338710169348	6.68565017021403	1.95501817250803	5.76375459231602	1.57408506423705	-1.09164516999603	-0.0803047975260563	2.87133946639135	-0.55310559480834	9.5408988775342	10.1736582472719	0.8598509934575	6.98051110757499	4.13515804811017	1.07655450536069	2.2486822050782	-1.93576275042446	2.50966654237465	85	0	2
70	7	1.84647045575707	3.89257719932014	6.60937557766202	1.15915646260914	3.92933493598695	7	1.47891959185409	2.48797052557706	2.19661130923454	6.55039170294539	1.74621904925984	4.49169294005509	1.00522940952013	1.90893083056995	1.61110201627047	6.62850767454974	1	1.90392626744144	7	1.39388125123068	5.21055116820698	4.18466562363417	1.87557155597006	1.82854820188025	3.01561806607332	5.50152799669313	6.48454090340125	1.21951320297499	5.83028865301432	1.92539770355745	1.69094473313919	-0.807287542183083	6.28579271953144	3.66224177364162	0.472754383723855	-1.82751078558011	6.01541321948966	-5.1292063891734	-0.00701303165445072	1.03320794510319	5.11022019382238	3.82931154111799	5.59024440447011	4.52079768152255	5.49191903003858	73.75	0	2
71	5.76928088377854	5.05977388259061	1.52245931327718	2.10663351636096	2.55554421679297	6.35503784931978	4.66965910717041	2.61362162649235	7	3.0659546159745	4.10434705133583	3.23432270479983	5.12859724089127	6.16940798902895	6.28685612934471	1	2.01798750418521	1.12539528664605	4.46432282947926	4.48285286762851	1.81754125402486	1.66409916173164	6.70072748251833	9.42226914581699	6.24786613721952	10.7116065033454	2.42628178346786	1.17560719251641	0.0253114639508914	-0.0825327085655493	-2.41865821113052	10.329142516074	0.384772577983066	0.087386850110916	3.03172735839051	10.0934082936	1.94625226742941	3.14526058349693	3.91357056725252	3.80977917141044	5.91416907279909	-0.949581994119152	5.86653868597402	3.9338543775213	8.86575965985597	0.296180694789288	75.5	0	2
72	5.70056886211587	6.21102893456399	1	1.90086126159363	1	1.5437972038889	2.49606721848678	5.66601934582117	4.80934967712521	4.52683507696153	1.93642880592282	7	5.11147551634037	1.74387000178348	1	6.18563998367548	3.73144665868988	2.99690521221972	1.63679606977289	6.80869255503976	2.38999735740575	5.69886544260569	3.21181319385571	7.60279776131011	5.15385831421264	10.89383266958	4.66697510410959	-0.314277319996158	6.24841322729895	5.24892123898037	-2.55941358905582	2.83639155170585	8.80489399436609	0.606357080824595	1.8113163923645	-0.444310481406455	1.21706372416205	-1.958922032479	6.89428957650066	5.52719510219422	3.74600213112832	-0.502682294097453	0.000472531717000124	-0.570649013769699	-1.50179460127651	1.49080214647235	45.25	0	2
73	6.55382706416882	3.62546239578841	1.41189962174777	3.27659020361006	2.85902595548796	6.62128077352302	7	5.35319744709019	1.51817779214208	2.87442182031054	1.7168336905856	4.38646433955925	3.50140432947337	3.11377147612146	5.23679501161272	6.21910375623863	2.57986663335281	6.22348183975235	2.24213525362356	3.01242338084283	3.54237971123236	6.13397915262022	2.88004051760482	9.28954895806588	4.55313398569789	9.73204703787972	6.3419242980579	3.22842073762555	-1.46199059665467	6.18260479452509	13.489155962037	3.62362824211452	2.17746484340238	-2.35053231155505	7.25178760514004	10.4441395219305	1.12463838344732	8.1221150117848	7.9324135077209	3.20052407250728	-1.51487359456302	5.34030191381248	7.61343129355653	2.51580284500129	0.574585908845429	-0.49839297680452	90	0	2
74	1.03227473545359	5.69741995203911	1.62104966858512	4.07921354832528	3.10413707738569	4.83399530756648	5.94225797031279	7	2.86832378302376	6.43891461783866	1.45965901565733	3.04312497443029	4.93763595079658	1.19126877110585	7	3.72795088405526	3.75055309189067	4.92766097665605	2.12816509135833	7	4.11203440180451	1.46003654977483	4.65572009144956	12.4114210639671	-0.0995457209980626	5.99903156353062	4.24091845417422	3.53459517971913	3.69292701745762	3.94147598028223	10.6196813158452	3.27890317089427	4.98701912708417	5.39764710683545	0.34062466080463	3.58839645731137	4.49086947445329	-0.387283526417394	10.5490117991495	4.33831002025642	2.94752195101938	5.52397695514108	-2.64974223231502	0.882589282434031	6.37252349430566	3.29086446368149	75.75	0	2
75	4.82030829531895	3.11603552616185	6.38715090521532	1.62041171349443	3.06455647400614	5.82232085183418	5.16273120108559	5.33773855882089	1.09392795881766	2.46203432847061	1.83481653741232	6.96795978335502	4.92427982111668	2.81405220172606	2.07615884101364	6.54958559064151	5.83413713169695	2.9507992364028	4.42403603674044	4.24435599338177	4.8081575057936	2.47549509540633	2.3659055716487	2.85913953935912	7.30906947571363	13.0800603440533	3.88720318171286	-2.14996825565354	4.06252075914697	7.66557395489173	5.95123313743645	7.56979476001464	-7.41925358704741	8.05362292235743	-4.90493245184702	3.36195596877596	-0.65156254931302	8.00170466626246	2.17289253044772	3.10076516834058	8.35575680435312	-1.90997821131714	3.49187488191303	10.637682787234	-4.54639906506339	3.98344733261465	70.5	0	2
76	5.82550879128954	3.09006735447047	2.63347583163789	6.83227352309107	5.57916732526367	6.28706887524714	6.28159975146166	6.11865226221504	6.47922490724655	4.29383685736908	3.61532871060004	4.49720130100625	6.95704502689514	2.51300004618107	4.77783538515434	5.69472545289493	7	5.19162241457473	1	2.99997789874925	3.21691915789392	1.01507738378317	1	3.17870884006363	0.5110782542238	3.20455838161778	5.79765494983882	3.88310747131561	12.1605008197564	2.05124839979734	11.2820556475876	7.26684177651181	4.8722605958689	3.05329633882951	-2.33097672376807	-0.282698260916544	8.66324410789802	6.47863142526251	6.44022397881396	3.93932915543197	-4.38460677177508	5.42391803621484	-7.75628643584093	-0.27792955190028	8.1874924680888	0.182336646716044	78.25	0	2
77	6.57815817736043	6.17575513161071	1	6.58748858471454	3.84414592674357	6.92944858616155	3.91167375795413	5.5657621792489	6.35353626931124	1	2.67198908764255	4.44766740871934	3.68955069693883	1.64688880989804	3.55247885361294	6.65864609745275	3.98790954526785	1.87161546552076	4.71871920479345	4.14083102688626	1.47437759227531	1.5798305903979	1.31571627796545	7.57223245585071	5.24783835966526	9.74596095419384	4.99232128845382	3.21257621227932	2.78846598343337	9.14320186916814	3.02456071716477	-1.54491321912554	3.78373429632224	7.36220182151317	-1.74873394881413	6.08964642023399	5.18671721951272	5.37541481349546	8.67481108074788	0.343439012755538	-3.48053558688163	7.62371420020143	3.01132378153242	0.165100764084227	7.16548271026208	1.35787067880893	77	0	2
78	6.14110002362569	1	3.22891626197044	6.47623120766516	1.33802926854648	1	3.90428069259338	2.98644457030938	5.8375664640987	6.86651366076592	1.46317667145028	4.84964885869294	1.39717530324536	3.38399309984675	2.42410258995837	4.5842412683325	3.42568938783948	3.26467929082907	3.23458539292193	4.39528680099434	6.53294201936604	7	2.83899391664095	0.92678378968214	0.290964698558449	8.72836776264079	5.26479724784291	9.69800033176703	0.871089348494714	12.0800696998415	5.57245714649706	4.27255633835825	1.98634921923539	5.99715889194967	5.28318256194142	2.89282554922293	3.39977568761225	3.77773405676653	14.0004662682631	-1.21125439608411	0.709386366112381	6.08574637214647	1.72689491750101	6.20166146411594	6.5890538173424	4.20771790522659	65.75	0	2
79	7	3.12071688315701	2.09459861378579	2.95374788772639	2.55199796279459	4.39719357871256	1.86661796541148	5.02327072276429	2.96331051955721	3.10153044942111	1.42642351641341	4.79932088902855	6.13318914114605	3.54933386900978	1	6.95297898612738	6.12624013068892	3.16646205264075	1	6.10348910753833	5.20273696907695	1.09028388264109	1	8.80820280832296	5.67197074208954	10.3099408465408	6.05801413837287	2.79564897883807	6.59724545114881	1.93313277615528	5.40418932089685	-0.954758023234049	9.06562988981631	-0.687910365876011	0.38621864104833	4.60330596956694	4.16499986010966	5.44164214128224	-1.56409941643471	-2.73866976253873	1.62429485890427	11.9612000179953	-4.35487996129001	11.7049015835231	-0.538642733582414	0.111616043959853	73.5	0	2
80	6.22088615334365	2.44605349515867	4.79319810109683	1.92274924016228	1.68179560749393	2.50903121172804	6.63017959005602	1	5.82294126790467	1.89432806322359	4.02261293882956	1	5.16646154559394	4.10552030307819	4.62133911664478	7	7	1.20009323628579	6.18645002623613	2.62061324854681	6.66237284311619	5.6371633360189	3.69231913382997	1.89479560855112	4.97947900282701	10.3855219159456	-0.549552374053616	-0.190659444970622	4.39941171389926	5.67657356952403	1.52756482839348	4.17252747731985	1.98798890136203	7.9490980366656	5.71693630946729	5.53699142425968	-1.47757484596711	-0.730767726900327	7.29600191533717	2.86644945751188	8.76904803645634	3.87577860287422	2.06563837445496	3.44682224731484	-1.99750611166204	-2.31678868297038	87.25	0	2
81	1.60228124867377	6.29902936888273	2.08842561274892	5.07930073776997	6.55244573097094	2.34475099378326	7	5.57354187433803	3.82861734399018	1.06407538868845	2.05317349602037	1.79674390390983	5.39154171087147	7	6.45682046669409	1.36330735387815	2.84689543129186	2.82685092409754	4.97413779704322	4.29547132283997	4.27827164572464	3.25365952976237	4.54089031790172	9.11113850020427	0.544432734797778	3.8542221052439	5.55886008034271	1.34726240015983	11.9463875163193	5.53380959904105	12.3927301606728	6.04919976124029	1.92828844643603	5.68684052836499	3.16129086978868	1.00950901468292	-2.05737867895209	3.57479906970644	8.21044675695998	0.808980231653868	4.46299966779131	2.42638353019679	8.10707963846508	5.3308035946459	4.33671552374695	3.66984894805291	61	0	2
82	2.3305779407276	5.4884125215699	1	1	6.17818371850241	1.2943485589207	1.38399151702004	3.86861178142432	3.93196013739885	1	3.40023324473293	3.07844229990101	2.80605554725163	3.27501259509692	3.65867100983115	2.59266792925545	5.56178854615922	1.66548090630342	2.84854240829127	2.92595862848372	4.32488650638343	6.04229951876057	1	0.811107104594024	-0.49416830994342	7.2494247484968	5.15295368336251	5.88544060710287	-0.0159495263642471	3.41531217392032	3.88114955596322	5.69226181239714	3.45564367449553	18.0763273421634	1.24285999919417	0.700718026317591	0.0552264567548186	5.85171160924382	-1.07109346356051	1.80094767428002	4.43823111273575	0.575366778062575	4.93554375756926	12.7911299320989	8.1513331016318	0.243140907895264	79.75	0	2
83	6.97549319346625	1.10596180968425	5.47715785970676	2.6589292119611	2.9362285696829	1.70886189087996	1	6.04361348978146	6.2864834505613	2.8706254296504	4.75126114904775	5.14659711682958	6.85907481666336	1.48178385884429	4.28010587574028	6.15418294060347	6.36054189655328	4.23082814205995	1	1.42843583337285	2.67391684292705	6.14680993805907	3.83623753799283	1.54879589769248	5.46102657466493	12.1217385144854	3.33624420048691	-6.35695620008518	7.32322041655508	-1.63501786234961	2.56035522834733	4.58469862143515	4.64826695921481	6.15128960372497	1.237483558047	3.36818082746554	-0.904096406203743	6.22582344793434	8.78063154905373	1.61212382841086	-3.11820132942985	8.05025259453427	-1.76118824636973	-1.10537246645623	9.2791145844944	2.24540073212361	66.5	0	2
84	5.96175791587531	2.80915396464198	5.12232347884952	1.53800395523353	2.38642250639944	4.18473946884813	6.57834988892862	1	6.48156747459155	1.95625621636974	2.70941764870013	1.25303063587467	6.64050646090674	3.7853149987371	4.76983469650149	6.88990250823259	6.75642460735388	1.71655071650681	7	2.56528961012821	3.8337229388757	7	3.06046210725446	2.26521349495047	4.28741719105704	10.3334058165015	0.00938303160386883	1.35304637411996	4.77472178297931	9.86914179696437	0.864991390879751	3.49033427156507	5.81997642702583	-3.88290259445658	-0.385064573284323	5.95112039923205	-1.58433545265142	3.30469943217421	9.53028000022236	3.24822692850807	-1.56692126709002	1.95409073444885	1.44113502328459	0.657692029567338	5.58995723248897	3.72416103375033	93.25	0	2
85	6.67426790317281	2.70791722881715	1	2.70159129957316	2.63131007725434	6.61309534171572	6.88928827506633	6.15233477864266	1.90402520705407	2.6464406274874	2.87265133967306	4.29587465421738	2.05978262392519	2.19805851685512	4.65930228338662	6.57858720795806	1.98288712855088	7	1.80030320228979	1.95582257366102	5.81765045216936	6.03844143907449	4.28036226317095	9.10872529220331	4.79732626185512	8.66503737985995	7.46051292304368	3.16160070565575	-2.12163921359059	7.03545269893723	12.7739436097277	3.70813557725989	3.44901141897679	-1.71088863363486	7.99096553721005	1.05114722964524	1.09316297497281	7.2911610340521	5.49466459800882	2.95253015569004	-0.406250534077699	6.15566925201464	8.25098144545094	2.84266179288323	-3.22096766731973	-0.0922310052652472	78	0	2
86	6.91641406108061	3.22947490791746	3.64921093349893	6.79411703959694	1	3.45011330315393	3.32596569190525	4.85666564348904	1	1.77297044587238	1	7	6.67877973650291	6.12054092362448	5.95635745343347	3.30466833344628	5.85843793885857	3.62766787949371	1.39637762098665	3.52079183806831	4.6450058484156	7	4.69139264088244	5.52356664818427	5.54120476116878	11.6304698944184	5.20440463422913	-1.35282042167707	-2.10780416027867	2.42610555735767	-0.164900374821458	3.98666083188653	-3.24266579156085	2.00162195812892	-2.3410231168455	0.563802017873952	0.458002939528168	1.93855679459336	12.2005145134889	1.6151065219217	-5.9225299610893	7.54704726798896	3.00289350057533	10.3012018152045	8.96889470868158	4.24840895007852	75.75	0	2
87	4.18045811227953	1.18645723008659	5.46042793582795	2.36201578592051	2.66175762194875	4.17836167742509	4.72367733440922	1.91294069509792	1.60867949921841	4.52969573344867	2.41050926559769	4.56728722916841	6.83742615624644	2.75628955556769	4.25139180110227	6.0694374609036	5.45922517148595	1	2.81945913734524	2.60821877564008	3.354820011567	6.45743138901726	3.18163893562353	1.33436312791023	6.66230655014459	13.3752576227812	3.1014420472885	-5.76279810029265	3.31171879812033	7.13801961444997	3.1814859774083	5.32745911453088	9.75528116940209	5.81749310283731	5.10553462292643	4.21710408579285	8.90049390333776	2.63833931425569	9.02824248438329	3.25677862529418	6.79316566185969	7.92073540312321	3.33876768160998	-0.125416110333791	-2.75885305872917	0.739621705207514	65.5	0	2
88	4.98102602147372	3.69382425217547	2.97846429970436	2.61486089957609	2.74960218042551	3.57741737386505	2.95165842457543	5.58543257159808	1.08156568612511	5.41132271910901	6.45696802969673	6.39302593838285	1.98955237615661	2.45249292713305	1.13697507131543	7	1.96440168242372	5.84718727638783	3.26477244118096	6.90203462380649	2.45817451699422	3.25106222803201	4.37616715663383	4.82224224669271	-0.633892703521578	8.33092270809291	9.26902685945671	6.87079903978458	4.71463890063029	-2.25737619510474	4.1916096700019	5.40775241865765	5.65277104330625	-0.644860750350507	7.39984383299626	3.18685090824527	9.27335458952964	1.57309422367869	7.43388294722982	1.07661225633962	6.06540161330279	8.0129299193417	2.74081452506629	0.914585177915921	4.01889773275549	4.38596598841948	90.25	0	2
89	5.64147074578036	5.16753314771428	6.37619769337422	1.35112631148361	5.99904228370201	2.29209236693754	3.29359833458588	1.69291284455294	2.31764498458655	1.53098855474683	4.14562423124106	1.80735781170243	1.83949089401868	3.28354536476525	2.68310738278164	6.24877890632229	6.73733125117873	1	4.37536301314356	7	4.76633506241777	3.29003885031808	1.62915482089331	4.24819804383216	5.24418296191073	8.08370159949708	6.17359506125145	1.28382592856487	8.08667413717785	6.58730987891609	2.36254025855824	8.98769944994159	3.048022472639	4.00058348810546	-3.95431870403017	9.2131078876274	2.65995610779767	5.94869078016261	4.63065620765257	2.00340787587047	7.15049596379748	6.17324325104318	3.3891742921471	2.46399319472706	7.70221228418236	2.69232274633585	55	0	2
90	2.55481589880207	2.98400283947009	1.0583975382518	6.7221036614718	7	1.13495378419684	5.41557429363138	5.7170215979132	1.33797255359851	3.2556551581006	5.16071779960285	3.70530154429946	4.25039247516094	3.11146333932469	1.96926838534504	4.46337091821899	3.40839625996137	1	1.64798880001134	6.39099599889037	6.32679419665939	6.67264775399068	6.50531877036463	8.276345399631	-1.19272021478004	8.09742924190726	5.07290712216338	2.45593579802448	-2.06281183886379	6.02094583762085	1.14842740665256	4.0802560385527	5.27248900368731	5.2613810924579	1.28780869070001	8.21504898844306	3.2950932679413	-3.8964410381314	5.01603081892621	5.66249053093867	0.647250899474751	-0.0266114262187623	2.94399254224622	1.38984322851955	2.56075289151061	1.63239564627	68.75	0	2
91	6.4871613183305	3.74221140955142	1.99375013456527	5.57979327880852	2.08744377832775	7	6.39824605880439	5.83914998144734	1	4.61105191449914	2.73571298325308	3.17105434957797	4.65355317066756	3.75033952978548	6.61097490049624	7	3.26815844221968	5.95754567844003	4.15059483604765	1	4.3274620406329	6.32353655610014	1.19595957923358	8.54735928019221	5.9608571076443	8.84308346251629	5.3458772677905	4.55415874679871	9.32683246521655	1.62813854601582	0.719595526343154	8.82042390995167	2.9017864293939	1.18466519109831	-0.397778339396824	4.57719748142243	-1.39003855541394	-1.24429617062601	8.41259963471435	3.0641841868839	5.68575690468704	11.6517174314138	-4.90007942550631	4.70720639596256	4.61366465413484	-0.530563035487413	75.5	0	2
92	3.53688979311812	1.91202018678872	1.43490096728384	4.58225094873045	1.91958829487159	1.46369284326087	4.29118593808571	1	5.16020813877407	4.90995996141345	6.74893348376119	2.32964711745909	6.52255432160506	4.90726746774662	4.71857529460453	4.37378102426035	4.17036361998178	4.48737000444637	2.3406641324385	6.07556957102349	2.63125011968983	3.42415069904815	2.24393362838756	2.39480146075677	-0.125000622188532	8.44548668909395	7.34410927998012	9.41300768605604	5.73236746488183	3.46131907755304	-4.34503831062633	3.17916445234722	6.56764801732236	3.79904294191617	3.20629915652231	8.83616875615506	0.769534574914395	4.71729074191894	6.56873392821986	0.832723816985369	7.27386866820279	6.3675914225092	-3.83342826187889	3.0882304646764	7.23399829278284	3.5770274963409	67.25	0	2
93	6.5434032560188	3.26786691772746	6.52299587143007	5.54977019852587	2.27043333900695	1.68114775181657	6.35490409656431	1.4407074109662	6.01212057278441	1.24717568467109	6.61133450450477	1	6.28209922226259	1.5514892280643	6.78914301180079	4.76268383495242	3.04378640316901	4.26503359704807	3.78688202812618	4.47033650176368	7	5.96011054907368	1.12838815819131	5.49387893706936	0.0404737491854361	10.7158502430653	8.32570939497645	-1.32936406186706	-3.46165036536498	6.092731461963	2.83294447211543	2.49418398415576	-0.19119097510299	0.0291306210337569	-5.46418697337545	10.2847417819912	4.68781982322069	5.76924455470725	-2.18596917609428	-1.55383593354976	2.68522065523428	2.51730520313991	2.66312614925279	3.45745234874226	7.77625685480086	-0.170956509270324	61	0	2
94	5.12176450493459	3.9243220790144	3.57577181385394	3.67781351127839	2.20839542922162	4.43950247916268	1	4.49733844390573	1.25933619284117	5.02573983448061	5.78489931598968	6.16486904763177	3.02033278025701	1.90275310559999	2.07139756942882	6.2791082186809	1.50163998644855	2.95507868123903	3.75751062045711	6.6362714138979	2.34307091785933	2.82418323440341	1.6289482047768	2.91537294346726	-0.390371844759692	6.77138106420405	9.28240564809478	7.57286099590358	5.78672710504039	-3.28572051493966	4.78397363372721	4.01961023745737	-0.965614379954256	5.39700989650096	7.16689799285261	2.34479354043587	1.12256198079655	1.49850510549876	6.18011411786737	5.03805344266209	5.94537562888229	8.63984769444079	-2.37111524035434	-4.60167560935538	2.89034042125192	3.73301267399801	69.75	0	2
95	7	4.5415996638599	3.3100590534254	6.77864017402812	1.63935687363844	5.38092479137574	5.27874750067698	5.6089256069819	1.25968566705875	1.77299236812683	1.54748672176391	2.96018828471344	6.28607302171159	1	6.06619497638055	1.75865140488902	1	3.47175862879177	1.95162503464313	4.71738691479924	4.21405532797295	6.46022738922943	5.4804355550588	6.01337813847882	5.73741685698451	12.9091206374739	4.52719411984655	0.730412650906067	0.038334918432464	1.58083065857243	-0.793425088812787	5.57204612973545	-3.85318253253636	1.45821251870626	-4.03004368230536	9.8726462106004	-0.459776361824908	4.25989910543892	4.27474968591777	9.17742130299474	-5.11353505133284	-1.6115672805451	3.22953839392268	-2.81939502975432	-4.28699918860178	5.02663761505849	63.5	0	2
96	4.77724709525774	1.2589773472861	4.46872457184946	5.69084513751479	2.3481480570055	5.06919652406123	6.71983464193657	1.19321395118863	6.76203572992888	5.72501898690029	6.59130528352002	6.31613016009235	6.45155481482286	2.62409146243665	3.59066419405317	1	1.52302789740273	5.54813049126387	6.39127627017828	1.52068584594381	1.46009097645734	1.90859445950003	1.51546336859414	1.923659209142	1.27082566752452	2.93558124323538	3.73774992022996	5.31556401357777	1.29384974994598	5.80073811367214	-4.72429081687302	2.8319156423492	6.34596183554267	17.7126444297699	-2.20917013103111	2.79759228935657	0.726232013037549	1.11196261747094	6.79009351845462	-1.00700168899952	-0.072506258017523	9.54738613088579	-0.403003429783441	3.52621468365714	5.68584358469918	-2.70135891439694	74.25	0	2
97	5.03984199818282	1.7207024603237	3.93360243954171	5.13296015431379	1	5.47186109849903	7	1	6.18975683426566	2.82230595497759	3.58533947521118	4.59634641303285	4.34578178713253	1.62530415079044	3.42492613081004	1	2.42376957060484	6.14169712265476	7	5.09905104074513	1.73100220062544	2.81134673061365	1.90015304325762	1.58875016385845	1.83892215595077	2.44914050470069	4.6117997687336	4.73467113876036	2.94660817247915	4.95267782188448	-4.46365187148508	3.09386365392775	5.31945438933854	17.840078177388	-1.97576096063147	1.89894061608787	2.8718920702486	3.61597647094566	6.69877259249567	-1.91039185606241	5.48174627324084	8.82322419276333	-0.333042873404979	4.03097470492287	6.23387468505865	-1.74856540245928	74	0	2
98	7	1	2.45291490024348	2.47146520008281	4.73039653037269	4.18308537059334	5.86268044850496	5.81437871820211	2.30986848903601	2.83004371325395	5.14517576716625	3.33310251706444	4.75652980892419	1.19100741423099	1.48809129849175	7	4.37058410965105	2.21974527890789	4.85895907198204	4.56299028028991	4.73082706158817	3.24078677182049	3.30664341933179	10.1707559775438	1.01454463945528	8.72384783815553	4.92347913033948	0.785431265902583	2.65848120692119	7.19029697182062	-0.665942110154532	3.07587049297057	3.92649946849239	-0.247676508627294	2.72134681518033	4.94043015818444	-1.51978607753761	3.04793314784613	12.0231173067934	-1.23742176719203	7.09620086523906	1.54360819501141	3.5741300992625	-1.93834589439621	-1.1780022581196	3.30930082608931	105	1	2
99	5.36911228439476	2.84015127128566	1.7375444174855	4.9285847758981	1.1392308919125	2.90200657517562	4.51448024783206	4.73102021813436	3.35856632304662	2.70544876180978	5.97626505602141	2.80920473641851	5.37342648967853	3.86302557808739	1.74552232983733	6.52475821229915	5.42568384028914	1.95342623494544	1.07427728847851	5.54980976323164	1.02374023730191	2.77500557419022	4.8373543388973	10.5637119911004	5.21397142454607	6.22180773095299	-0.219948489273073	5.06005555138605	4.83883414103166	8.20839766938062	-1.10049968922488	5.64803685944859	7.49846918369141	0.917584400591336	-3.45340428015365	2.71558173988784	2.48227610251705	7.13029606248478	7.04277021620712	1.79312230533538	7.45855119789742	8.56433128677627	2.25839823418215	10.6560539891858	1.20215904223711	3.75478674335646	104.75	1	2
100	1.68765660616849	6.10128575576546	4.99141126216173	4.21045506771046	7	1.92457856399754	4.50579063095878	6.01624699661214	1	3.70816519927236	2.41904415258213	1	5.39135598269016	3.83088731206015	1.89820602796091	6.62928098089791	3.08122281409127	1	3.95451658104783	5.79624189471188	2.96558682866686	6.42126089578706	4.79433803780685	7.37842294737417	4.52682736757098	5.64060551139284	7.08640798421682	6.01492442234227	13.1223367565887	6.52749481863194	-6.66560733735326	3.9253377558955	10.5660461338051	7.17829287260997	1.82022262591531	4.10460621757173	2.16959774229746	4.50569105348505	7.76643930410641	1.71073273804603	4.41893617229808	3.97995072287763	3.0306997081306	0.81957055536088	3.35902644964311	5.24931843584969	84.5	1	2
101	1	1.22594637133054	4.08503617344987	7	6.77403090975816	1	2.13888387107352	3.21544847817306	6.21781825604423	4.76429817545891	2.79893266735919	2.11997710806681	4.1924295127828	1.13486337555903	1.08611940585471	5.28733888073543	3.85576132556474	2.3420324117296	7	4.61704411755267	4.0036716960179	5.49618941903877	2.01810961895284	7.40090690470874	6.32984466942898	5.88509104570705	3.42739539198598	7.59223141572697	4.11404193459684	5.44229450665313	6.23431345157942	-0.654548055202036	0.948644218412553	2.7540388333801	4.63946800226935	1.74433755781553	1.38657600838073	9.29335654133334	8.82577091075729	1.12431581996445	-1.32990789153174	9.58069077269156	6.59381610980821	1.45687942280043	4.49685065754658	5.45824426322967	97.25	1	2
102	1.554816730511	3.55477381664832	6.03350161833311	1	2.32005070337481	4.51713909388222	5.56955041605997	1.57086851102431	1	3.66418012339708	3.37913448921733	3.89942103704813	2.66666897656083	1	4.19152904817453	5.84420201500096	6.50527300412736	1.27493819831627	3.4121439603224	2.95944953716488	3.36723532690095	7	4.71084489131065	6.29895511609389	0.6540150034982	6.81565196572469	12.1521839206885	1.51532171935377	4.45597960660747	6.24929905818481	-2.01204709077953	3.81115204583214	1.93179555173769	5.79918809753307	5.22541975972048	4.21497243175342	8.83164438635602	3.78128113710874	5.92291982987675	2.03965990113112	7.37637938084158	7.97972837987623	0.977117897482948	1.67185632927697	-2.90289179594556	0.557743919174096	119	1	2
103	3.14165054603785	5.27227996835345	2.74804786546273	3.32905886427922	4.34890408424307	3.90293357594418	4.75846093930376	3.07538840067473	1.6349869908166	1.34725048434325	6.06367419235534	5.81847788353692	1	1.58535327058106	7	6.12444332135675	3.13208931241009	6.35266382186695	2.64632268373037	5.97838602440823	2.04380532948687	1.28479154745737	6.52145756202387	13.7712864434918	5.54671868908414	7.52327273188476	4.18117144803345	4.00790384531888	15.6098976877505	7.37313395559888	4.65736235453878	6.78007494908543	2.78810249289485	-1.24443481854308	1.30593611903013	2.10316571615788	0.983034940572008	3.91938597283552	7.06736069858656	4.38925736035604	3.14688140079328	4.45094755766492	4.41033633601374	1.8110817938913	3.49952546519078	6.44471160006244	86.75	1	2
104	3.73010304971167	3.14306011004227	4.73011647852796	5.91574664910014	3.3525069345564	1.12107897986543	4.02384684429205	5.63100919402455	1.06543515698353	3.27570647925028	3.6590511149127	5.23666658328984	4.51052345378143	3.16365949007969	4.4423525010103	5.75392350879729	6.8537683436946	1	4.27874659497195	3.78853354714081	2.30869762384348	1.62556543233928	1.88427969868269	10.6763501538142	3.56110735731502	7.0695291346891	2.4064344529025	1.31234282960447	8.86007753001732	1.81777384675726	4.04909711457628	4.51613178446978	5.34229016912756	0.926937321235128	2.34408872349917	3.90246373246955	2.06090351214853	4.0242156110436	8.85465476348764	2.53807613674977	0.80610127443923	5.61106754067665	-2.89482425478042	13.4158768792948	5.46271319855985	2.00394442399675	100.5	1	2
105	6.20412460340686	1.41505693321686	1.02040253261343	6.56962579738707	5.10215756504871	4.30275665729462	6.92448789435096	6.35603400386039	1	2.080138634202	7	3.04372741711321	6.6041343228025	1.50951132405417	6.57569709355864	1	1.88948391024685	2.06426565416533	1.17741653238347	6.23283241279007	5.52736705163394	6.60053098156936	2.00282492125497	12.1375348185828	3.02888591625162	8.39005503400872	7.6661599741655	1.81791664701174	12.8726167072348	5.72496633418029	-6.08889026577684	1.36057632444486	4.80417986443163	7.11362914693279	1.8939944954933	0.77052027146876	1.11199435502429	2.41105194846173	7.3694019406286	-0.760678441999569	0.703433007695685	-2.39579867986257	2.48223946715666	1.69771772686184	2.56855713945811	-0.307303083176649	102.25	1	2
106	2.13490562838717	1.41587467455856	4.48125866151142	4.44150725608412	6.33629130723289	1.0441187071182	4.88334262888595	5.55531836748469	1.88700019570917	3.80800788655525	2.3282287193376	1.80457607490528	4.76990281871169	2.16156539606997	4.8125038002065	6.41341168879562	6.90608125137719	1.59590905010626	4.40864618499568	5.80586225749294	2.57503631315318	5.56590339682863	4.07124707992825	7.12542209191309	3.51899125890863	1.66550691440628	9.30038536300073	5.36331456231101	-0.883055548860789	2.10185383532654	12.4266800321508	-1.86683520657972	0.424657276939841	-0.15692342106214	1.78698372978472	6.01052219520791	3.41567851856655	-3.38512934960619	6.51971713425408	3.17477986110054	-2.45869296556312	7.51948882377348	3.46451253319005	2.72942606027103	7.0881626005804	-3.93852197313169	77	1	2
107	1	3.86053532378365	5.9619293539735	2.58785059576889	4.96597388227486	2.85385088910974	4.78187808175456	7	3.18462003290445	7	3.26404732227263	5.28176605783777	5.76524239483865	6.45021428045662	1.70184346205257	6.8087144442507	6.38718991285427	1	1	3.80263299465443	4.22962980873711	5.44610598510345	1	5.13899674647501	-1.8014706722151	6.68861074764711	8.66689386062891	5.60908642599222	6.01460928179417	9.17138235659028	12.1859411013688	1.79748269838952	4.08638521730152	8.682885626614	4.88984734577844	3.61019643403087	7.30319644964896	9.53325754903576	0.354529619706788	3.76838220893823	2.36506019045765	6.70580215017405	2.01214979726281	-0.864108696648233	-5.12665335933395	-4.59516197554229	110.75	1	2
108	3.53421748679267	3.34920152662543	5.45834417197736	5.54809180998729	2.52517226458252	5.60485855341688	3.35508994267556	1.10133468509846	2.9450583134992	4.07517073794038	2.88631253021147	2.50402309794041	4.36541246067779	2.60525807378423	5.22291858614216	6.60127511934199	6.4202929215977	4.90956556032046	2.74649662396469	6.14044014461591	1.01937543081885	2.93444664993073	1.94491995712902	12.0527554838388	3.23254366846301	7.04461823499456	2.18074583184764	1.07234393572102	14.9926460166299	3.10033480443722	7.72316692007976	4.13780673115356	0.659338376391438	-0.444818414882196	2.82360979851829	6.08995658360352	-1.8514105852143	3.76573275744408	9.3512089391218	2.44340284333365	-2.6567696509206	7.54614140436529	2.47247512642342	13.7739215838155	1.24977399910601	0.966333135410101	103.5	1	2
109	1	6.92878425643224	4.83330142977088	5.61363903059414	6.94225034748027	3.74174352968263	6.5102681148134	7	2.87830108208607	1.54486420326245	3.26158450284416	3.62220887226625	7	3.81209099125495	4.30711145135964	6.93530117249178	3.64624649982601	6.76892850636503	1.5922701419194	3.022583995012	2.44835098816169	2.4558690676802	5.63213548139658	7.32383611020663	3.75268320726553	5.37635459104825	6.1525339096168	5.791443655893	13.2258652744729	3.77987288855779	7.58924864421292	9.04271724722154	9.30242630245834	3.99225580415317	1.83048737577375	7.65981820996474	0.142297818997275	4.36842496310625	6.65156937298441	1.69283029511178	3.07555133158207	3.5991324304234	-4.89287681794506	1.17919014695583	4.56951972303065	-0.283966301785042	98.25	1	2
110	2.64312177344497	1	5.10840135071088	3.38440481182738	3.75017196264894	6.94508481614704	4.72353410975512	5.95257300677523	2.19961223407896	5.53205350220983	5.68773247677808	4.43675153729537	6.47593633501321	2.58596189852975	3.92044583466779	2.09066672567756	3.2940296848109	3.82329565265658	4.43119769938235	5.34232801517116	1.19154297948342	6.84588500200613	1.34109556807675	5.23666628653353	-0.437604005626075	4.03941705994589	10.2362623193299	0.312431268016389	8.97459154906639	8.26570276998084	2.08275519166062	4.40620208940991	-0.939880465135156	-0.787703770984008	3.0704755394012	6.18982634336092	8.59415953014549	7.08832166952916	5.76964018922391	0.199675763933156	1.01163755699938	4.18283464475611	5.6746282363543	5.87762494449884	2.55841132387276	-0.166555478570195	89	1	2
111	4.01661719857588	1.29915476322595	4.41846563694269	1.37053795286008	3.56770408881878	4.80042117105117	3.56693110341468	2.59135878470324	6.46177072815246	1.9803077407166	4.29166001799474	1.91489146842835	6.62954978851043	3.56948271329907	3.63697333177848	6.92562225869785	6.08188458618484	5.18457059995356	6.15968645720961	2.74298779386538	3.94890030230618	7	2.01816998168584	6.09260982397841	-1.758203749139	5.25572445742285	12.8238410548523	1.00882518669232	5.37650896783019	9.89046674720311	2.06379929602283	9.17385495199754	5.48579671705828	-4.20060699188984	5.83463238540153	5.77002379220484	0.211375565348798	3.28558252689438	6.58573441959731	3.7420842121547	7.78893435206477	3.02582632676748	1.96477382080331	1.08894767598067	-2.22041606412758	4.46944547912739	107.75	1	2
112	1.90684235190542	1	3.73539936907027	2.12984195578136	3.87996000466849	1	3.97266167158725	5.69963449104303	6.08397224965687	4.24861010293507	1.441100931608	3.25548742689448	5.84105782487396	1.58935493010643	4.02840629029683	6.879584617383	1	1.51243543134872	1.26472193695784	4.16306978073733	3.64444434447114	1	1.71080355766846	3.49156291149553	2.77150614098562	2.45488786408434	10.1008993711832	1.39586806110785	4.62917755330066	5.33840999930583	11.1158374533144	7.03378963976717	5.38084556740146	-1.52383012410399	5.47220986963041	4.22496236014651	8.12033361603594	7.02994148586668	5.74090598942569	3.4797832700932	6.57184556369457	6.44347686405659	-7.87360126597996	-5.3675827142677	6.23228254662762	4.35936744254522	98.5	1	2
113	6.56434123476034	1.30563774614699	1.03436992677504	3.58010785553922	4.80641568808033	3.93768053128702	5.6668422553528	2.56524961999481	1.38145987236214	1.97411225797395	5.55403350712618	5.37356006157877	4.81827839488764	1.09538903890054	1	3.60844647148039	2.21186178801157	1.63700696292445	5.574677302473	6.1389232508282	4.30758876895765	5.80817400545137	1	9.96628100574363	1.05813541455241	9.14262152092015	5.60265212168496	0.19168672725422	7.01371678261881	7.96503304705043	1.98720816158452	1.00724098292627	4.38478838327958	-0.897186638079597	4.14536460689606	6.29764627936037	-1.10404437087529	3.77064172543768	10.6825299504076	5.44419575646033	6.45805945462514	0.997524474978936	-0.340244430503713	5.13891218714618	-0.994976875439556	3.80213573544613	96.25	1	2
114	1.6505576743951	4.50416631308239	5.52419881773554	2.16055479063741	4.39161740134144	2.55796124248933	5.34542941379999	5.73518759502857	2.43631755426293	3.19859575741569	4.63394712132245	5.37714185885323	7	6.45716404156246	3.32829818818314	6.54468697943127	1	1.96626776073106	1	2.05488398113723	1.24276081688943	2.17692908618739	1.25695385141347	5.76016437502104	-2.30310835650706	6.9044117807487	8.32200793499272	5.8223299420652	2.97151683981411	8.3201054018302	0.054267218020538	5.07803147215114	4.49800408215808	8.02963788247674	6.22892261082122	4.08801630162163	-2.95460234691992	4.33116806436834	1.23498023475847	2.91578889859996	8.30452098978247	7.75967459080155	2.66775427552381	10.4070761068608	7.73236809848691	-4.22870531684648	103	1	2
115	2.89475459203017	3.98774608593487	6.93973493402085	5.63402712766682	1.29806715180774	1	4.92078081132414	1.30360301637249	1	5.7953893461228	3.40821923644686	5.86256726922579	5.66088253880799	1.98906967970656	4.05417725118308	6.95985917945801	2.40268290085612	6.34226924147362	5.9324682804834	1.35779775632184	4.16522032213679	3.21402981146423	1.11578921811699	12.8110877847079	5.12396194733168	7.44893274130414	2.51206907508764	-0.591057974131552	-1.72860293801872	5.8691813879983	-3.88763014771881	3.76185760546971	4.61979913941811	3.72069668018636	-1.56772634959194	2.6978639113475	2.3470240123717	0.591591460837649	6.44654791367191	-1.56443728422806	-0.16740967580452	11.3402561229371	6.94978696942268	5.15157154287119	2.295497438871	-2.17538177756246	92.75	1	2
116	1.45553751792849	5.06530016141931	5.03170349246034	6.12611334483556	7	1.10945581401985	6.79155514102481	6.35073160890516	2.74698797536596	3.07782247205251	5.62784554235211	3.42052265792056	1.62503168472628	2.67858370011541	6.10961584368545	7	2.96400424313744	6.99113103279721	5.22491273537152	3.75315087795	1	5.59956293089778	1.01580300927002	6.22905337851394	4.47672104281736	5.98587815667747	6.56371089597401	4.91810950243589	12.4502895105903	2.98549442131277	8.59753856571447	5.01961487620315	6.7125814771247	7.94280430430747	1.85009205331192	7.71464749188309	4.82198019811321	3.37077383431598	3.86945949531864	2.14096480231385	4.44269309007116	4.37943866648072	2.19720890847353	3.97023262395406	4.9411094471586	-0.235519245579452	86.5	1	2
117	2.58757003030365	5.90599831821447	5.92488025765111	4.42367560119294	7	5.96290822644742	4.70184545723577	3.67895714273672	2.0366318483229	4.04926352369654	3.79474847893775	4.41603671343069	6.6458772258396	5.63426675153939	7	7	4.57163082295985	3.75631882901446	6.84606663927378	1.5116165427749	2.99972117084809	6.19287035311016	4.88400717984799	5.4378260966943	4.62118321048177	5.30027054157337	5.1830095069878	6.71053693878066	5.79477081253813	-0.680032926437729	5.68686048137647	6.80901939399438	6.18694581252755	-3.04426430993099	5.81650994946332	10.0848214742541	6.56856498165909	-0.902791425589038	3.1531594508662	-5.79874654425503	-2.04259490783641	4.82576657050339	-5.79274291541744	1.54952775745019	2.72389692492642	-0.751611937117856	94.25	1	2
118	6.69626415731451	1.54640317343647	6.57320898535056	5.7196688603387	1	3.6897943864342	1.74701137870953	2.33169263584762	1.95679006113439	7	5.41916707378855	5.60098508711669	6.09933659992873	3.08554889956555	2.50483535086418	4.86840353230452	4.52799119176003	7	4.99262167442376	2.39931614023501	3.98625764644229	1.61325276370828	6.3913548766295	10.5362138538444	5.09109103933403	7.94913691304839	-0.682775931437261	4.07808977080056	4.05415768911104	3.42527776311754	4.038430203341	4.68100887325471	4.64879321511917	0.106491466054441	2.47541802593011	3.57362928929551	0.659273238076877	4.84420041018557	8.62398939871218	2.79529733007665	-4.92843672696826	8.2279055099466	-0.594018519709918	1.87136065252988	7.52722665033225	3.05452269428913	59	1	2
119	3.24170140983214	3.27865121702314	5.39211162534541	4.51840972561053	1.53476076382386	1.80881820743036	1	6.35252752075788	2.15888110916849	2.27006521327802	2.6725161991174	4.74315885799374	3.73246721165973	3.92421701417505	4.37351415885401	7	6.09013860519909	4.94984332939242	5.71208410032233	1	5.51245575330331	6.88347311179212	5.21241208106257	9.93460826804639	3.74931759550382	7.25459520531943	0.796458060047095	2.45088076454082	3.22658324765368	6.66601781472243	3.33945823700668	4.67397890649126	-1.60980485009254	6.52365199721911	4.74724004921999	3.64648062841777	-0.864806861608522	6.07060746177289	8.59680596762488	1.21024305933747	-3.14645485897929	7.58336865953917	4.83997571248736	-0.482021389664675	-3.5644241982883	2.45803653121897	87.75	1	2
120	4.20511581830517	7	6.64484819058375	1.28907366484305	6.50535388604554	5.48278120680762	3.48545995701589	7	3.59886517057767	2.79815571647862	3.39720379151728	1.95515479445174	2.62299648002282	5.60330445684427	3.03543227439928	4.27108869696639	2.48907167336392	4.36706183273522	4.22021660016715	4.69081922892873	1	6.06888437506207	1.81478141753486	4.04714953125791	5.26652689652967	-2.01021660632319	4.44471655520824	6.71388580383321	-0.057130349449551	0.298443105441432	-1.31600512143403	8.15555782860608	1.97885180342473	0.853312403586174	3.71642954823272	10.1357867071797	1.27127282105635	6.10342608792888	4.3655026746988	2.57721585261846	-0.177626459292215	-0.267993563557436	0.832391302732199	5.07968328203288	8.29728768580025	0.114298619181497	81.5	1	2
121	1.66357166644748	1.94442253470372	3.7751016081294	2.6832754530335	3.98080829509018	1	2.06370146235529	7	5.73225043914773	4.28187019794824	6.38419509515024	2.44935270753361	1.67517960036729	1.89576340982418	3.91708340138311	7	7	4.64160183329277	1.40555025442141	1.06040280622413	3.40893957231098	6.01765364474987	1.40530962264605	2.5816243908531	2.73978395167028	2.28676091168671	10.0162917499524	1.46644949333628	11.8912276367234	6.1288808945692	11.7188676698647	3.68265855303169	4.50916327548634	-0.813316647789004	4.78233616551688	1.7184010010822	9.40730840719616	7.12121917288841	3.80785268040108	3.37895466186155	-4.05907288800535	-0.26193870494445	-8.08668757935966	-5.19053571524306e-05	6.60176005302651	4.15589540547314	83.25	1	2
122	3.22836045340489	4.8891170651251	3.34098296293643	6.1064590552342	6.74952948372018	6.10777412408695	6.7373304241096	3.78890919164836	5.71916520742872	1.67855792692881	7	5.96526630921941	5.43271743681417	6.88265465657619	3.83444999304381	1.24253587034543	2.95836828109289	2.90049645267581	4.91378965648059	5.20931561123639	3.36485959643027	5.74856366767851	3.08187408957108	5.8920952030744	5.53030702491333	2.61416547312803	7.40341077169191	3.07065289149711	-2.16408689577632	5.0207816928316	0.513040536195979	3.4299249793093	1.07874372183475	1.53070848782045	2.86520541937086	4.45966709049797	1.49020086180735	7.56077185922011	7.85894755378332	-1.19393750401241	0.0899681048621652	-1.85083233667884	2.70787485736429	6.96456272772146	5.79148049822569	0.938046283280057	78	1	2
123	2.01130038424131	1	4.0007639487828	1.69278546690897	3.75064401439539	7	3.98615691121554	6.05971432187123	5.83499502721006	5.31449829723359	5.32934341858935	2.53779704062078	3.90614209895292	3.70371304457678	1.27858966880938	1.29163010396132	4.34885218126397	2.48939809563228	5.06634783749683	1	3.01539136222221	5.64154762786902	2.5841975611689	5.1727064393282	0.38515127957139	3.67628815882265	9.14065559415426	1.41860776482435	7.60681883667859	8.51921608456189	8.24363499074142	3.65724252037848	-0.186480722084024	-0.691101036631761	3.24297549334127	5.42357846501097	8.62438316237311	7.25964718542048	6.44664681098854	-1.42343036777741	1.11565618903457	3.43460194308423	5.40118871301579	6.88664099236168	7.76229260878352	3.91336254273837	83.75	1	2
124	4.75854541194368	2.27497688973245	3.05162028186707	5.29837926306492	2.8382747017772	5.26043401856344	2.02959743654862	4.52258019412176	2.83234259013394	3.87873099326167	5.93422194968815	1	6.44612153014181	5.444145756126	1.95399827921252	3.13568981678037	4.33649922770119	1.76677609867957	2.87999023767959	4.94875215697182	5.13287845964926	4.26193914381653	1.72204071133538	9.79147421441519	3.69418768130373	8.92985794980633	5.35955029936575	3.0816491532538	11.6601390485788	5.66037603976814	4.42346960466393	5.47596134681515	5.93813100781362	-0.865688201542149	2.10831480557294	1.96432794808685	2.50783895885986	3.66761192220019	5.55306959020935	1.58835839547413	1.1310362097482	-0.745771707327404	0.751846602561536	9.16995305287438	3.97601807285692	5.77014721990104	89.5	1	2
125	4.44175540158861	3.01266415857108	6.93688421883095	5.52746982805844	2.19341304367175	3.21794365507278	1.4533422636192	6.66748081355695	1.24660113168084	4.84298022892057	4.93645503079558	2.88460694976536	3.25233179485946	3.26826797688301	1	4.54046398763141	2.59604794559244	1.41333800920315	2.94938020477821	7	3.44159466886231	6.72496780966523	2.29974389669942	5.28866756712231	-1.67261276567432	5.79933400060141	11.6101722583403	5.32344655093657	4.4121770035489	2.43098365698739	8.08915293810329	2.62457385928046	2.72443110078848	-1.96964908010077	5.45020622715669	1.67692262584314	9.24510692133013	6.41534173719837	9.70207905551504	4.18046666118212	4.45544158065731	-2.65772105484445	0.0848508457720464	4.62496850088116	7.66834055978887	1.65150730072176	88.25	1	2
126	2.09937045450061	6.96015031055917	4.57675212796355	4.70166353350697	6.63358470365838	2.80623493694768	3.57665609782693	3.87019578516707	4.5377731467278	1.31263390332563	2.43174264368061	3.55551196474668	5.51895457154179	1	6.04487265145155	2.08640224927437	5.85463303747886	5.74327788921491	5.89792928524154	3.53822838675178	2.78738674923123	4.17227067585555	2.44103847533035	12.2500135519759	5.07668330144976	4.70894272144834	6.41753084293111	7.68979381958135	3.05196159539647	3.94291968899048	-2.08318465754918	7.13995525699964	3.77947349647685	4.11590113755666	1.88156050632721	6.11857065770637	0.838533302463651	3.80351824839063	8.91259917156498	4.11138345546024	6.50509862880041	8.39845283468636	4.6048064435272	-1.23112536772724	-1.4870793264408	0.207542090401267	85	1	2
127	1.93722320871986	3.08901442964068	6.58606245161316	4.59002727017698	2.42543916298916	3.13961277923297	7	1.66328463946712	6.61407344175069	2.30585816055222	4.49527539896661	2.75412954805259	1.77024743169896	2.99973189867466	5.64084763373472	4.64739412323982	4.13078046415709	5.25043096807981	6.2891487180773	5.59534160254906	2.54723877218828	7	1.51081987133765	8.86578310164588	-2.24669729421703	5.0945438946761	12.1305206000033	4.77441578832182	4.14510671913736	6.17168121837787	1.76223905626387	2.16817470420474	5.04561200723825	-2.03178782749503	7.9828652498369	4.10611928068802	3.96272703351993	-1.08769573019342	6.12744758330929	1.25704277853386	4.05948635349782	2.45970828665701	2.21302037368392	2.29286393145753	4.62606325613391	3.69968926950246	80.75	1	2
128	1.61568486330972	4.31928475587047	6.06550877582062	5.54430999709882	2.71294154225958	4.43249508902441	4.38851218969389	6.81419839412394	1.20951339582821	3.0782155895949	2.47079697264413	2.73423603009566	1.18197178214052	2.24945737161252	5.24117400178165	4.28254391716489	5.52911724259662	3.88249641488864	5.35299783202191	1.07607802364688	1.97299849198671	1.13322054651129	1	7.80374181755888	-1.27865353625879	5.59199733422272	10.8170576844177	4.70967727166921	1.70808619894334	8.98833799437745	6.4842569608228	1.42867097057186	2.08124426309256	-0.669256999135923	-0.669012006018091	2.87735525967938	-1.20497780865693	4.15350737425118	-0.263953669571658	-1.86391994304301	-2.51867698246095	-3.94750520612347	2.07379199066945	2.14971229957566	8.58358487918854	2.55212695579235	99.5	1	2
129	7	1.04566308978827	1.72224923233804	5.93754860838317	7	6.70487781001383	3.43363686229722	2.38486514251172	1.77378945427149	2.31158778427833	4.66861077921031	4.49479955696942	6.83927392937591	4.60259960598596	7	2.46375310443908	2.53315916335626	3.12433548217288	6.83412177997328	5.08553305477786	2.78474366903126	7	3.755295444789	9.71317648155128	3.29012890965128	8.97814477267155	5.35409533968966	1.40903690761263	12.9416624995648	4.5738193045527	1.95449000262043	2.29631846763237	8.03438065983121	7.22582969124496	1.04953597511998	1.46555574137473	8.15982456077163	2.60743068279145	8.77779560962238	-2.15090149618644	4.95542695336433	4.10065566636672	5.29782139877646	3.08848344664349	6.43446803792782	5.03728356846226	78.25	1	2
130	6.79719214956622	2.05924381724978	2.60829814238628	2.77334041503385	4.6451116107235	4.92510590185333	5.24020281853151	5.47201506605561	1.35871705201271	5.31687252436044	1.62543151560843	6.21346320780118	3.24694684971623	1.04474833011739	4.39261427888632	3.5153993284422	3.42026934756769	2.09542919847992	6.02014641505519	5.10480364019981	4.4933773295681	2.81803544986678	1.71942973731276	9.83836252906475	2.84930573901531	9.79548124330714	4.73784606768381	0.816442941145436	6.31368026154296	5.79459635466997	2.24380935707984	4.66449365947472	1.83932942065516	-0.911304296819836	3.41154130677059	6.30927717550614	-3.17723060064094	3.96141497001014	11.5825565646779	4.92746232692205	8.49808758802811	1.36077599612338	-1.1705207830676	3.93413956901592	-1.09812293579388	4.30973904325339	98	1	2
131	2.49026201396331	6.14214903076803	6.43571452602619	5.24072157528324	7	2.30259177795531	4.40181675026733	6.04714852254581	1	4.01360958450522	2.97271897291973	1	5.56253645326834	5.59816341344539	1.25447833242484	5.69663195202597	3.11917987166478	1.6136377243941	3.80114037820907	3.49497092939312	3.57829685398678	6.98616544954532	3.78564477651589	7.22090483692466	3.01970071465282	5.57493447877616	7.11780521123105	6.30160082037329	1.13142230604477	4.87871479729013	2.89935561951581	7.94740450654299	6.4034653289866	7.52169162068684	1.51471982397942	1.07582260846855	1.8909522972933	2.32663156883498	6.92640538389373	-5.97537941151096	7.75019777451677	4.88704332038013	3.55776698470344	0.350463865213072	3.21576348995962	5.98552984973275	101.75	1	2
132	1.47581027235557	1.77159226009926	3.8895674753197	5.73055849660679	7	6.27366122255471	7	3.47380625895071	1	4.10006538531514	1	4.18845920241625	3.91475897195196	3.1888362100783	5.19548182039058	3.88069264463155	5.03456261162816	5.5738468030836	4.70663837479889	4.12944388774779	3.80226019278075	5.56634574294968	2.59440382611165	7.56751365112338	5.81761614249553	4.65700052073904	3.29870174071718	8.68221411862574	3.98206335279497	10.229907188834	12.6677595592507	4.44304126862037	2.72224364500815	-1.04479854869003	7.63856660816063	2.61117719740986	4.8636309538689	2.19061163501953	7.07494779440097	-0.871954544795763	0.819531302456305	9.36365590568266	4.28288693451794	5.30633094232485	2.48146590512802	0.536117409019954	90.5	1	2
133	1.14566858573208	2.81890739835935	6.40856033114629	4.36264330695445	2.64028606065413	2.63833423585293	6.41751677045177	6.4200012762397	1	3.65182652973067	2.69132777155476	2.79586588487126	1.14869720739507	2.74871825939455	6.39452430331227	5.45011226988813	5.28404091482343	6.71307992960566	3.81537809906609	5.26638448971127	3.36914458264205	1.86652867231522	6.29641428457697	9.18956422917534	-3.51993768443334	4.42714719549468	11.6899466601761	5.24417340034184	-1.30410381258455	5.97302086981274	-0.104198305481391	1.35479548394291	5.52139354083569	-2.3897461321071	-0.126000001541028	2.23852595524764	0.646605518866966	-1.51972021166336	-0.18712876471467	1.09164247361104	4.81059174901245	8.54246882261364	3.70467121340553	12.7186781725509	4.20261076514908	2.65304157164731	85.25	1	2
134	1.48141772940455	5.81178347890582	7	4.66078108484829	1	6.89604709437435	4.16708235376101	6.32532247083475	2.67302698289273	3.94851808711884	4.83499220705015	3.2985255573549	4.00993210784824	2.66290081822974	7	3.82878522663718	2.13245976747952	5.38748740919963	6.22979108372404	3.70248228683657	1.88957658294708	4.18317016350217	2.47238196379267	12.7650097763899	2.51506410761662	6.86510724749954	2.53542443645339	4.64875352890488	4.55461583506126	3.85633893666149	0.406431016726784	5.26939820930165	4.88726611120059	-2.42273088559124	5.06987599548742	4.873283726833	6.00985286235005	8.08750899274025	12.4218070098102	1.01108431272443	-0.767894087907908	1.04420235598769	5.27915081337262	-4.11318761684541	6.04017523099571	1.90938329055432	81	1	2
135	6.69357386678339	1.39105479935345	5.41989863788125	5.17252133994174	1.66576336401237	5.75094529572752	5.88236094443871	2.14095727450593	1.32922292994301	7	2.6377790923612	3.60235248756041	3.72950681896639	1.63637342195027	3.3054022384115	5.80836123172183	6.8634340041927	5.01895349637658	4.50672634926628	4.69747750246884	2.8995456326062	2.58290190568461	2.58796878579123	10.6373574701893	5.23954846391475	8.54830534525244	0.080691063447571	3.55183711708015	2.9010165759204	4.38928257593598	3.01373707900956	0.728081571380262	6.31317628432424	0.178501062860338	8.6220592230184	3.26176650645188	1.00459522437143	4.96958986013024	7.65342088054426	-5.97052619427488	9.9614627269779	7.59196681745872	9.11474150462191	2.72882131029985	10.3547575414123	1.7925303731314	80.75	1	2
136	2.13835301975709	2.26365834571542	3.72043339974148	5.4537395019848	4.60889597589688	3.71265951263982	2.06563761682804	5.82843005747681	1.06423545471302	4.6873708126405	5.82743957498217	5.66105582290984	3.02632300336384	2.15039945645378	3.50166315485342	7	3.03487262364656	6.03332639518101	3.14052842411959	3.93657794965559	4.14988469731101	2.85475165749477	3.23606081033304	8.58400616628	4.63781792823536	1.36513689122162	9.13197746987923	5.70452146596923	2.84650678096348	6.38961840109031	4.53570476562109	5.10294462647535	5.5803000541375	0.0620461282871391	7.36750656489439	2.1171965303829	9.10165039186489	1.78486921056887	6.04866019334079	2.38420034233614	8.18608984615746	7.65173691927077	-2.03287901973338	-3.7008527618888	5.67026820971275	2.99279884754542	91.5	1	2
137	4.48527803120372	1.72970378609441	4.75921395839642	6.81802210333817	4.64132036511752	2.60313131317475	5.88887736755694	1	5.3200175524245	4.69747206049391	3.39944333910784	3.09542541405445	7	3.03592815517086	6.9757733886599	1.29432385967266	4.31132617105022	5.64948166128123	6.12641042815038	2.69463403667656	2.34424339589816	4.26471223311238	1	11.7896999886013	2.38696654718739	7.04875840649485	1.69380136230688	1.52336500962472	-1.78895078903137	2.59207008251135	0.774461295435355	3.49104517781872	2.42774479983371	0.431648668074357	3.76756056305224	10.0252630000523	5.11259184790456	2.72452545061412	4.95664939856249	-0.290233587614755	-1.18580562246809	-1.45201429214916	2.86511905868698	-0.519122273172765	8.6871109338431	-0.670888499028592	101.25	1	2
138	2.19284270365973	4.57820711236219	5.90278124005908	1.71524310070592	4.0456534161758	6.12567666773118	7	6.4718493204452	6.4096046605681	2.51174760324835	2.70178061069497	3.15230266302961	7	3.99093004265558	4.2526906908724	7	3.48661747859483	3.01240678958737	4.30760424118199	3.69860191470595	4.92395260951189	1.93266227467267	2.1797281647479	6.66738001131532	-1.53325862667836	6.11794631532897	7.5043657378102	4.42501394935208	6.32526067278965	4.66961651588593	12.1119965498057	3.72750679071965	2.7456971713223	0.264411829918411	2.57399204266942	2.62069327199206	1.43173123357308	4.15614314821919	10.2999816020313	3.32202773624212	5.16778877367408	6.5349624439025	0.397806076794499	-0.878362367588639	2.34711526128367	-0.879757977161505	98	1	2
139	3.42265830964277	3.82670430485653	5.07740875050028	4.59005992952925	1	4.32364827511471	2.68153213852117	4.5267780001902	3.33277962150973	3.33338779957901	3.22786413725603	1.0594219698619	5.54746717959736	1.92925048433105	4.90001075200742	6.47575487302306	6.72929477520993	1	1	1.49372133114795	7	2.24333692770107	4.78596044192739	10.0158135383165	4.61509146613273	5.86281315073711	-0.225364228495871	3.78750827132101	3.60388939182218	9.07816333939596	4.04718937535569	3.55993179550031	2.47913458636885	13.6507373527295	6.14585671067565	4.31585355342422	10.4535795472562	3.24870885027175	8.68550385879878	-1.85542666200256	3.14454888128821	7.35456364702171	0.716999316802201	-4.17401050683792	6.4313912479514	-1.04275301588029	92.75	1	2
140	1.81301050316771	3.15226165477778	3.02423519954778	5.07491573139229	4.75415225529359	4.11921989023695	1.64932886316164	6.08077615409227	4.41462946195518	5.12806886106158	2.68032203260924	5.8780889748774	3.67433472632564	4.57046376283795	1.27202878502619	7	2.65889582207778	1.94553817504966	1.25155799935514	6.20033471296981	2.9695565855878	3.42768087036972	2.2694689288757	8.14944127492325	4.037743390809	0.10281579187163	8.64525656231966	5.98604441967625	4.55225480202617	5.27498641961679	4.46678158913454	2.28329846262069	-0.783865723942573	0.487636093523343	7.29277617075243	2.98561685284869	9.62364766241881	9.32872649897964	7.60614538558718	1.1637729243182	5.84221269591457	6.50905146589415	2.122880646386	-4.43713021656921	6.51705568522535	3.80641434208826	84.5	1	2
141	4.82224268340221	4.17517931539191	4.87772301113946	4.18668149627737	1	3.19961028612199	2.34855301200837	5.92629744593992	3.41942702616174	3.06811473749743	4.46652784031961	2.95395244421538	1.26317415643673	1.82070670562782	5.17446325459929	7	4.30490755479472	1.32322601107545	1	1.66942395346066	6.3531763832027	1.51873226755602	3.74542154297524	9.59423482798596	5.72818826956335	6.72362958847761	-0.436391909429076	4.08707930021672	3.43595102825569	5.14701587142194	5.36975184754052	4.64458355844666	2.03179176301529	-4.74199161895684	4.62763478635043	3.73076757095486	10.8495408719201	4.14247062476901	8.67348423357835	-2.75723472855803	3.01428504610419	7.39241625672438	-0.263170145725333	0.290508920252806	6.7298157640692	4.91290674202401	79.25	1	2
142	1.52746196584305	4.76056823116321	5.35282562161174	6.39478519552457	4.00961006551147	5.95012290398993	5.76194889578237	3.55418392665659	1.69474335091013	1.27525980210989	5.69021013870758	2.37251534999498	5.63574794732229	3.40187039297959	5.20587190708	4.70042515846436	3.18485502284033	3.21934922228882	6.85853952508249	6.26940147554743	1.48778365811713	4.56491163713776	5.60165776037333	6.66884841382881	0.646758959992241	9.16729742432331	5.07559729332668	3.79030141458113	4.18241107024879	10.1444247709551	9.29115255636495	0.352786559539319	1.14369618960702	-1.44527847560533	2.85922793861886	4.13771844775078	3.30139708044143	9.47084940175489	9.41628936311036	2.35208402770347	0.0775474592061094	4.84338006716003	-0.86032497261829	5.77435735801366	1.81165804449761	1.79935652478353	70	1	2
143	7	2.5017749881324	2.5499620172291	5.15940519732805	6.24643940009443	6.02374139914632	2.59068458918992	1.70868322786123	1.14131908127421	2.18779337624716	5.46781314430725	3.3283259612365	6.3335818337139	1.98768638734644	6.34888317758464	3.45377186417846	2.34872991369956	3.97809456970983	3.8324119916741	2.33118978950914	4.47231836294018	1.05758552347792	4.08579495526063	10.4524608257519	3.12238351888813	8.66871709204135	5.53659878559521	1.3974260178626	3.98709133792011	2.92202467107393	-3.77805033276402	0.926083350175849	7.35046702146654	5.53373696676869	7.74000472850492	9.93180549271274	7.51003716850281	2.96575960474955	7.09666312729837	6.47391943002618	7.4848794974152	4.93108074954189	1.90177226206362	2.74071663334614	8.38883361194251	1.33566521278202	65.75	1	2
144	2.27433530484935	2.94641663414846	7	6.16897388564188	3.36573902252603	6.99518293741253	6.23410702898942	6.32020633163456	2.33006123096607	2.98726381957305	7	1.09064260002674	5.91744421635847	6.79820413195542	6.59737083460432	7	2.45743597810131	6.94083557292878	5.64836315360315	1	4.52944192465883	6.99424419888821	1.11576220221446	11.6512662380095	4.7915375436017	3.13238086231077	2.08930520405826	8.02774455958997	8.86903958178202	1.87037001072546	0.524753055086858	3.93490896817794	1.72961127313335	1.01113266277021	0.769944108636053	10.9969186336211	-1.61919183296417	6.29159002752683	7.74890700619537	1.39375634624245	5.22113449431546	-0.38489765306735	5.58189391731226	4.06477473629509	4.54507189435628	1.61120177562143	88.5	1	2
145	1	1.68895494135755	5.01026710916457	6.69767401807393	6.98834109973626	4.6693442712433	5.87304877839343	6.29461370079613	1	1.85018169498596	1	4.79895617143503	4.64062080977464	3.24873700487137	7	1.02187733151145	5.38174199106221	4.95554136905281	7	3.44626506173021	3.21682781595944	3.4183025714011	3.24246412672925	7.6245801681629	5.71487589295026	4.16298598506244	3.9820973568426	7.48229976986697	4.31394240279157	9.96968099959529	4.84755547474366	4.86021135091457	3.01229121667469	0.0923493571321743	1.37479514177098	3.1642224804449	-2.37052519821144	10.9590416831279	7.08014792478286	-0.101610864059438	0.448589210411445	9.99554308894492	3.80518090325817	5.35996299164518	2.05446227330062	-2.08444603953534	97.25	1	2
146	1.55576688456182	1.87773258563116	3.91786538767261	1.90921166179913	4.03797875759171	7	5.5451580759435	6.3284956741808	1.80240980192103	4.66532384557734	6.10973450105955	1.099013911345	7	1.16052705663907	5.50215595850876	6.98799354363423	6.30927425315369	1.10772323683494	6.39688666968209	1.98301551943477	3.38785150729763	5.6163248470313	3.80038418548707	3.78739631615914	2.26207611190736	2.90971124112939	10.5003455314655	0.780104146838533	1.15587169558689	2.11214441220937	1.02267221213008	7.41411256051769	3.602260868184	-1.84868041155142	5.44921439795884	0.901045713193212	4.31891193878444	3.46436277592601	0.736962790417661	1.22375140072193	-2.13366407560711	-1.08706207490293	-5.26816446512915	-4.81525176435043	5.90685291269246	3.07974226706712	81	1	2
147	1.33763777717558	5.82886487580607	3.52184448008645	5.99425764420817	7	2.86587652453064	4.95423314647589	4.26068834572634	6.21466686320031	1.86760387933142	3.80359049265598	1.27220380919306	3.76410547211777	1	1	5.23562625362578	5.69753399757025	2.50138485331288	5.60034505856318	4.96220806606436	5.9202048302901	7	3.57523772587486	5.77419469905124	4.66995306293614	6.14495293937574	9.09108572034222	4.10999713298902	6.22898300552209	6.90415366804545	5.00467787871504	11.6078221200765	4.52178974457524	1.72452558321397	3.95066933198449	4.08420177680479	6.38397996996914	1.78043186740945	3.6831470478366	0.699923206925939	1.52200585018208	9.88301034524306	2.94118770377071	0.320488237285772	-3.07481102621367	-4.0363114971334	81.75	1	2
148	4.41739532737544	2.64065931270547	5.91635720743503	7	4.58595542041417	6.34519523795492	6.82755035050202	3.92983121469151	1.84468094156431	1.28584723047672	4.11249216672018	5.19354863790761	2.09741543455623	3.61976591761956	6.23491001507035	3.33820191057291	2.65052325400281	2.61464419189218	3.79019486428758	1.80173382464984	6.29879747785947	6.9930266025196	7	9.48990260914478	3.49530866302467	8.83567214399102	1.67799424507604	-0.642047290189286	10.688291557684	8.23243498526688	9.44933778035637	2.35530565635386	3.53357783391792	-0.116319739598131	6.58327235825552	-1.28928704051465	4.95659779141166	6.37044314650595	9.19488968633153	2.49309655667975	-2.3513012592751	2.1561123428319	0.474768529605224	1.57036850360328	-1.51296619841694	4.68695975306433	81.5	1	2
149	2.64187840939896	2.97243442073468	3.49938079932624	5.40387132699897	6.57473819995732	5.90777208258576	3.40793222909165	5.83887980928071	2.45828613294685	5.19042461956063	6.22983157928086	1	2.28005995352945	1	3.07255812286795	3.54413124760276	4.60805983648019	1.45905282048638	6.50434504341042	2.29800553002169	4.98564091576311	3.82842617097165	3.63301952608993	9.3915204952849	4.13024543754385	1.62900043845343	9.45477717946576	5.03719839424618	5.51991234259973	6.72487844292871	13.064611778093	6.86575793802268	3.04848196515545	-0.290777199803157	-3.69998903507996	1.77645233579975	2.03361417647313	7.93941211253118	9.54248115683932	0.341029532677143	8.26270552642539	4.38861073763085	9.56271640348832	5.08765341880335	9.75331684708194	4.5254217790915	78.25	1	2
150	4.82572168844212	2.5455843325814	6.69960760214358	4.5827136049191	1.38174707130963	3.02824821214991	1.48776282064025	4.50106045306323	2.10146430907687	4.95063177642794	2.39835565616235	5.90716546178472	3.67793174306786	3.78373924602883	3.89743631829884	6.99418148016311	2.54080043330399	2.64820740445438	3.14469677725278	6.48863211137598	3.63009180301745	6.48086156007595	2.20187065980158	6.15979730697964	-1.23564001488405	5.70953230624029	9.9021627961821	6.34255445900787	4.66521010838145	7.19109667641908	7.26113070349057	9.12606606075549	1.3934313016965	-0.826507230826444	5.69324085593246	0.0995733755720143	-1.10530199674522	0.338676077273784	9.89541677373881	3.30535817872786	-1.42218986182954	-2.41350695965609	0.86949848672251	0.832198378438652	-1.95098123227123	1.18871339262653	78	1	2
151	5.07055542654093	7	6.95003250203863	2.28931261686449	5.89937282180797	3.497333768587	3.66719411265891	4.46432170359413	2.93212452829872	1.51940743528772	1.88710008502678	3.30553856489623	3.47509699457638	4.00721355802615	4.48061504442697	6.23867387054726	6.72987129534839	4.99565537072357	2.78698302771128	4.30725932126689	3.76751354585689	4.90330780557932	5.2723117900127	8.0122044851397	5.0180506150284	0.340299045675192	2.96782138565112	6.90787836569609	3.11491845927109	6.2004601690525	12.8794296012528	6.05230670320733	2.03596767385689	-0.24710789730584	1.21244814175945	3.39748142887065	-1.92571705773957	8.32170304205198	9.57309066385767	-0.156074181133445	6.17843755465955	3.42314391911335	8.05777238096129	1.48414541996854	-2.62888381295641	3.214934532665	90.75	1	2
152	2.16489495517217	5.07502774575565	4.21290539644926	2.63460759041463	3.40257316094662	6.16984395225942	1.0691960477425	2.63541811027094	2.09349739669603	2.90982415623338	4.61987891692069	1.19988987867145	2.04789963048785	3.41968761356321	4.2831953764882	5.09999708611493	4.15400320838047	6.33986588680563	1.74243348502323	6.73173123914474	5.95012956888753	2.46585871440473	2.50193125276519	14.6320067850033	6.00848924201305	7.43095894399672	4.41860880117229	5.76259066912068	4.61716530581624	1.26860058321847	3.89993072262408	4.52747549095627	7.6491512313127	9.89725492454229	1.22571841637492	2.66630802037465	3.41315504087002	7.71593801967551	5.91946308211382	3.36524807922911	2.1010603886916	4.25608084914609	3.19134634166404	0.574899271979685	-3.59817112414754	5.42687025574529	70.5	1	2
153	1	6.92962684706277	4.16250631554252	4.50168621723026	6.12990132868023	5.64925898468984	6.28659226767352	3.98419799275636	2.93312017873727	1.84214765662215	6.35712209950116	4.46007310801641	5.87339238916637	6.76156584777659	5.97991149124794	1.49663904028923	1.06351065087576	3.34786511235755	2.79193013748882	1.36985478677839	2.82570459616739	5.98643658694497	3.15469903635938	8.94524918823878	7.14814510607818	3.41954176859416	4.05442316594917	7.79572790111516	2.23485362820321	4.60157090717443	-0.476677584946788	-1.92099710620073	-0.841515784570967	-1.74434124040941	3.78711822857793	5.85009099204247	-0.0682543364346736	5.76227965925965	8.11974171170913	-1.55362653484636	-2.56369068203857	4.93287805770189	6.69429175918811	1.74758869069339	4.40664890211027	-0.0353595531702267	64.25	1	2
154	1.53084316583265	6.82326510155584	5.94209021387978	4.13252262594253	5.33048514864199	1.8230959516559	4.48156291688799	6.39857017193131	6.41033402616366	2.30287090904108	6.22929183196842	1.93787778453836	5.20481861405287	1.79878088967022	2.81176634816042	7	3.36412762227757	6.93990629850147	6.63029981811493	3.59485085461045	4.99446030289466	7	2.54435567940672	12.439806657549	6.93146569201466	4.90632572331356	6.47116098782789	7.97556893476611	-3.54821617705361	8.36882045116429	5.95899211185757	3.67002282954491	3.86943869362974	-0.637881013457298	2.29711732844645	3.75294021618455	3.76875995529158	0.15474786352774	11.5638916309436	7.03445881116082	-2.7910727920468	7.09295668751112	3.56054279396896	5.62708936384274	7.46576053892657	0.398181252332126	72	1	2
155	3.60364692838283	1	2.81495931132481	4.68469510953344	6.24671246026293	1.69804614718101	1.47815019685963	2.10193226076681	2.45722769335242	6.87671783444533	6.51590249731584	4.45018231665463	3.8265654633669	3.02940301409556	1.61995290597591	6.76625423518589	3.62899153622793	1.71602356385618	3.46040621828876	6.72355263813742	2.98296258081685	2.43221986095833	3.01612267984357	9.68785172715842	4.54812585061937	1.91313955835803	8.19586150667939	5.47041411271757	6.10013156384256	6.75422226213829	2.74374992652403	9.34615045576681	3.05368175498637	5.17924000720075	-4.36032206448201	3.84162805061486	-3.25138523585746	6.85309546847575	7.85333179195953	1.85148702659384	7.43804788265602	7.97818673114235	2.60562019425811	-3.46264032106169	10.7339187805844	1.89503569939962	67.75	1	2
156	1.46830968208701	3.67580655281764	6.95438884895537	1	1.67111822197121	2.41230777847804	5.40562411922636	2.66669226052771	1.25462907789983	2.36856186392974	4.20316087678642	5.46933243837783	7	1	3.60737285306088	6.04378283997435	6.61438111565495	2.14218722699968	4.14756369880836	3.4073363618073	2.461643907187	6.23187936994161	3.98592858566033	7.42005970731819	-0.339619818665185	5.89176407979317	11.0146551305905	2.32923938491074	3.61250018396506	7.25636022951723	-1.16209061054417	2.71873607154633	8.44192040762793	5.61517330410517	4.92754166666772	5.23609648091281	8.01106142429951	4.1735007744044	8.84082948055765	2.56208300654439	6.5555651160046	9.05748594532434	2.90036268180547	-1.08123404295904	-3.71301008142967	0.138592205006243	89.5	1	2
157	2.28655758336498	7	3.72540941522663	5.53611553349025	6.82270801654817	2.67654581316611	5.45472722880897	1.61287411882891	6.0802938916257	2.14328139485544	4.21714453988737	5.65080064830326	3.8438023114075	3.75008402645528	2.72817981206455	1.23793963882083	3.72904654246079	4.87202118200689	4.45490996416	4.14269803456454	6.10020262482933	6.8763321324366	2.58898434250336	5.9398382432721	4.50315530876694	5.19981119776579	8.81184410703829	5.10852431684635	6.10669769348787	9.95443800365364	4.29293693244594	6.72789302853765	5.36928636157314	1.91234216293502	3.13869215017613	4.18980356436669	-0.46096264302827	-2.72958320525978	3.20007541681493	3.86285450445148	1.46408556377953	4.58523479501423	2.67289172184841	4.3390977693486	-3.98171932998433	3.14327671355931	69.25	1	2
158	4.01701612511039	3.10286206150268	6.45845360764759	4.43953732979798	1	6.42292538588061	5.2070835442689	5.34953601921067	1.080765614207	4.98616785475773	5.19121075882157	6.33709022343547	2.35436235199111	4.29096548064175	6.57167487560275	4.51968786722243	6.57637892649614	1.83972553846972	2.51149158138993	5.80763196940554	2.90987128756146	5.33611245175366	3.3242631689065	7.90713763301745	-1.78153226012711	5.44052123683218	11.0116228073969	5.07684468782858	5.54011855211362	7.8098893547767	1.50662019940938	7.46404937217909	5.14353135592669	-2.58028143090292	-0.202877031801431	3.09511361712089	-1.82389085116646	7.71440181693148	10.8551626235587	-0.548311125150401	0.0343676656789689	-1.41520984636949	0.315113548788105	9.19843608972875	10.9368109302499	4.19970933061764	84	1	2
159	3.20269444889336	3.96455814073405	5.02018468853156	4.62986048691705	1.70554553755455	3.0948829650634	1.26545330066425	4.44942998101456	5.19954745941128	4.1454264090657	2.06054260951674	6.49699033437181	4.31169458756948	3.06163558928417	6.48694958291735	7	6.25070235584299	4.80374669866913	1.14016823029842	3.24398502900571	3.00632521004268	6.32499371291383	5.69168943618993	9.69491223061976	4.59422356663747	7.57560300434145	1.90529010914173	2.22333971555801	6.34882886715417	-1.68569480963912	4.43742836720196	4.89462112320013	-1.72927127489477	4.81227288768626	-0.339420179717922	1.55633949271236	-0.0274179983846246	4.7692454212702	7.80592601566567	-0.674162216271246	7.66246058798935	8.23615190758517	-1.08619478583678	-0.838199150955072	-2.95556385741254	0.0743748375201948	73.75	1	2
160	4.56116597025054	4.27497594210872	6.20071873866985	5.48603511592258	3.65094171144364	5.40207284572428	3.41015726845915	2.11316844754549	1.90497623353863	3.58786921304815	2.88553048512284	2.25033451211683	6.83672717067207	2.38182156901627	4.15631499631742	7	6.27171590659984	4.42894705516557	2.77771025857447	6.79505975076111	1	2.82050614537122	2.67244563245806	12.4591793332852	4.06052680304817	7.36677940796641	2.29546729760433	1.85988402258505	7.90743981843311	2.00539171314057	2.46542886741426	3.42689844410942	0.419864542874087	1.37976246950626	-0.570105318197562	4.21988009012318	2.63168952799381	-1.42267695518369	9.49393033118649	1.82955736196064	-1.97305697249849	7.0561151405589	-4.93194320003339	13.3617813524192	7.04796992765506	1.76111041634538	90.5	1	2
161	1.65742411005169	4.93487080226184	6.41809533969624	4.19196157044201	3.99489286028526	6.70217554002372	4.74427464551765	4.95840762697482	7	1.55956045644516	7	4.3269185797212	5.08894188514888	4.73199051326563	4.42927737564566	2.03733188248824	1.7579097176398	2.68461702394921	1.58600580864497	1	3.75728890356025	7	3.09780740010872	4.48624821768483	0.352487484827816	1.88576570967397	10.909907857696	0.396775021054413	0.829315571546272	0.681826040010941	4.27609253970169	9.91339484259943	2.74280422703886	4.04169499981124	3.59914591710919	3.40797110163242	1.3494530138527	6.14874532043861	2.78533982345207	-2.76593433894813	-1.88223599952605	5.85088935762112	-3.6297158628586	1.34973669754576	2.25634961705362	1.53523785735764	86.25	1	2
162	1.42127801776541	5.66580015650949	7	5.31792102963338	1.66367993876981	6.56634625141932	5.08154603984275	4.30899687706451	4.68730044858832	3.54395216670737	5.87114920054097	4.1408579313891	5.55489101050858	1.90404035198865	3.81713197591704	4.43505068239185	4.85665231812007	2.97097555557131	5.47068015474102	4.51236399988531	5.39256874201877	3.20041966961523	2.07663422807218	11.7940882502753	2.2179758373929	6.1627654741009	2.45636096882506	6.4715399597784	4.67602943433632	1.39284006019974	3.41421695715621	5.47716112134628	5.22436527140868	0.208160002395437	2.05844868860039	2.32379743031185	2.80905740673913	8.88421314431971	11.0306064501381	-1.6194443374313	1.86955531702829	1.24429195641491	6.19265599653611	5.01658642238571	-4.23849869266383	3.14450502974325	80	1	2
163	6.19009038596683	1.09010181686992	4.55566155875912	4.96258134457629	1	5.61593901668696	2.26928195325907	4.48249050668073	1.60780299252311	4.61240185316845	4.7358407703186	2.38869614218034	3.45650321805729	3.04319835385763	4.11520563469043	3.16407805955976	7	5.3781939460533	3.92976427948331	4.42253972837084	1.40727153552679	2.95467779168337	2.06349801887603	9.97370786967369	5.39549229173753	7.99291624964626	-1.10779579725856	4.12437235428118	3.67038699215037	6.52914053928315	3.7869323151072	1.1081638614822	6.55070595154135	8.37503928176347	8.20407114959775	4.35750004209882	0.797250972122159	-2.42904020430036	9.30135368316792	-6.36408568230999	-4.30911785828374	7.38918562810266	-0.644452176433101	4.17080867363605	8.24125088607341	2.83752927299272	69.75	1	2
164	1.86283438157005	1	3.66691876306656	5.9949833775139	6.63500698433989	1.27043545187753	2.82048915224108	2.91005184198864	5.96228983619725	4.57476420155262	2.37052596274783	2.05742505870143	5.48976226966654	3.87303051743996	3.87287091033609	4.43141820929584	4.50932950023857	3.64077203307778	1.0521319945494	5.16839317268856	2.62643186716812	4.19726336895601	1.30672199680888	6.94826716357167	5.81452944888221	5.10422334813762	4.09765202457117	8.24701009960896	1.62679623816047	7.26760607251606	4.50027384834144	-0.0971672394953618	4.29392950163874	3.5375282393819	2.20335050430441	2.33148790528073	1.43865703838008	9.99468019968978	8.8432641274615	3.24471743366426	-2.15452203344718	9.12568187185563	7.11677978873542	1.8153547614126	6.24149604945413	4.02142913907579	73.5	1	2
165	6.31746076817378	1.07748030352142	1	6.10417447448119	5.4120946943671	3.72534373000106	6.38727098029094	1.52559423698551	4.43363157857911	4.41861484231378	4.87814261477539	1.83788666374508	5.37220594979322	1	3.08876329005995	1	3.97999638704176	1.44558924721539	1	2.97726156288524	5.26445920507667	6.49381050354451	1.30673592115209	11.4870235520476	3.16349646601671	8.69637698309812	7.46119954521247	1.84590306151589	13.5686626016978	6.52390265420251	-6.18749967165681	0.849287509070966	6.73519030533086	0.678391152975329	1.02712474285798	0.826446972379981	1.3012849795546	4.57705473659241	7.47306683535807	-0.492996108503321	7.38840130534048	3.42400446959299	-4.288354280643	1.81557724793223	8.47521408753671	3.68336752493069	70.25	1	2
166	2.75135037306508	7	5.2931481263334	2.19851466491195	4.73675308968868	3.92489231164646	5.16880307532793	4.17293471355947	2.61650776833165	1	5.38898186971711	1	1.25520356861356	2.92656984992095	7	6.39077560936681	4.71663909544332	5.88092165314699	2.75290195642434	5.52175157014335	3.15200516486783	1.22561200618754	2.78003400836344	13.1958174221046	7.28840430943064	7.1581747613119	4.61201726681033	3.43694201967522	9.77402951252506	7.08622766787005	5.41409755565073	7.57625357387545	3.38430557537154	-1.15501777918399	2.31068162708933	1.9344180064429	1.38349115115192	4.3411813421088	7.62538745251746	-0.766090872806115	4.37131906813425	5.60968151443966	5.91779984679879	8.46752180905628	5.25828302400696	5.03589679043961	76	1	2
167	4.78015017900969	2.05479182270745	4.03996316528012	6.79637253252786	4.18496992741393	3.79611798215903	5.95858429944721	5.58622181948014	5.18897820149037	1.54042801806994	2.51836181573572	4.58388489803169	6.80114044032368	3.44747861629624	4.48519279438565	2.35428099634945	3.61040698377468	3.42757073055053	2.40890510625164	5.28933528286871	1.25795782521799	6.37185206084343	1	10.1380237436893	2.65040698245543	5.34644617447588	2.09292933296023	-0.247422829986659	8.38455374309487	4.65481995997637	0.356225069260575	2.19393896788992	-0.964437019551668	4.46095534478743	2.75201403527431	3.66208421471839	-2.56834179357799	5.37718527272569	-0.412748361612185	2.73575888159114	-5.80265144075936	1.08164030097125	4.60817755012722	5.33664658766038	2.61415933966808	0.572760533627164	72.75	1	2
168	1.22798097325373	6.79579997793586	4.60808835718602	5.28657146577759	6.89979387564302	3.78925926712255	4.24989975064145	4.15861352181742	3.11266080007204	4.11219572734995	4.18750003341318	5.91979657189146	6.67214567786122	6.34521125554922	3.58250174864152	5.59794727376431	6.70964570503715	4.49406920677559	6.45070241723982	3.63424330332279	3.81533279565389	3.23454183186389	3.97786015989537	8.69383437119957	8.4323886616189	2.25363183252986	3.11432621305409	8.69556172398201	13.7926579103046	3.12724538058165	4.31322856493408	-3.06498189336352	0.015897325420945	-2.13219672032829	3.91219589021263	2.87752127808966	1.89530397246756	10.657040229172	-0.813648355281947	-0.703007416663241	3.67760315331263	-1.7556421714093	-4.31990025811987	9.93031779388081	-1.52077907481119	-0.183624277523832	85.5	1	2
169	5.63373985283721	7	3.81738212335081	4.64852111862851	6.80623311291299	1.1767976367829	4.8480830873063	6.32855075981625	1.83211073040651	4.2257417504896	7	5.58514833670896	7	4.19985774812578	1	6.30679165262979	4.45170797860044	6.14948225471297	3.62864711669416	5.83448990483238	3.4002501037339	4.64864499498577	4.94287308232187	8.2401183398833	7.18696740208214	2.37558777422323	1.83331373367327	6.63063029820287	-2.89815928723272	3.30628010934847	0.378103507963352	3.10431658497853	6.52786544462082	0.77060751705947	7.0301948451875	3.15711033534085	-0.588881872249229	3.11199067783024	5.56839507455148	2.59494683540165	4.68566963157299	9.1376307152073	2.67332203886876	1.68386819945132	1.476383780092	5.57210866407907	67.25	1	2
170	1.67908502164338	1.22144661707365	3.02505220889407	5.26783317169066	6.18257976813824	6.75234908413593	6.76007052785867	5.48715813011223	1.52456259558144	3.25550606983412	2.76916814710426	4.19670350174532	2.65605276005382	3.05979123533729	5.99371643337993	6.04931896689932	2.9906480911012	1.68017833525764	4.075053724095	2.78286752655398	3.24301934212625	5.52595499462507	5.52417875428075	7.73829806081116	6.87901602133808	3.21071150511047	3.60726012326999	6.96740607050794	4.15079402512444	6.38505026942019	14.1593367139701	3.77487710041951	2.95000787380414	-1.54227095854211	7.66196328578069	10.0463872761409	0.691311624814973	8.27386476859175	7.10270536321442	3.55694282669156	-0.438882688295648	5.62631183119235	8.0259808953386	2.83982506723528	-3.3164892220045	-0.384074262302462	80	1	2
171	1	5.28154556485288	5.40881628562181	5.51734587328105	6.58764810145445	1.36074850782595	4.26804597722778	1.79071268171231	6.76852774073119	6.84733259703867	6.20504465009745	2.49574019102036	6.37640021213309	2.47248492072776	6.27828478986243	2.09583506308062	5.28673146587946	3.59026590654938	6.7951930786781	3.74682906335435	6.7300228350504	3.02909202294798	4.36622242065265	8.39929637222787	7.46396607328648	2.07547592428308	5.01441992254488	5.06582546131565	-2.2255150589869	10.8192951514681	1.94089456652701	5.48736789103465	3.37047971642364	-0.0997136354587405	4.57971289725076	1.84652893677177	3.93721302797251	-1.35673514650828	10.4396929265615	1.87111124750122	-5.77259974030407	1.55095018737952	2.32841073792288	3.14474318060687	-2.72750503046954	0.563574420531556	66.75	1	2
172	1.76365694342478	4.04227522868773	6.56264156465535	1	1.82130092882715	3.87134263011089	3.6939170137771	5.66249792523171	1	4.49655933840498	4.50259995776629	1	2.79618651746183	2.33617359654446	3.59459392522355	5.80687494145107	5.55894256567373	1.58578085221094	4.52302055312922	2.61753396019193	2.7372042944618	6.31197102737664	3.82691714133408	7.71860958480197	-0.0556264442369571	4.8730623779849	11.6180042919438	1.85132924455878	1.93572253229472	5.89100751006495	-1.72965156492476	2.36343538927078	8.47749953292578	4.8812763056979	5.15946651716607	4.25916643996535	8.45337314230546	3.76499260889373	6.581268054075	2.94749524804395	6.75369411459372	8.21776934143984	3.37699512447105	1.51410408867333	-4.15696574395913	-0.684400544172773	79.5	1	2
173	1.62278677684517	3.10027724952935	5.45984524148142	2.26591070034774	3.45007176850296	1.64197073464672	2.02114807482721	7	5.67800701201821	1.97353526959948	3.80979244906017	1	4.94369961645507	1.7571196177789	5.34454007179209	5.66598802850692	1.68217788734823	1	3.89781015493988	3.29562632026619	2.77671370440449	3.0684576471271	1.31270251942354	5.76156544659896	-2.47955174340354	6.88932232332505	8.34222181279269	5.84602697601784	7.01396982684932	4.90267161903687	11.7449643424166	3.01867725043338	-1.05244261280486	3.99771788887122	0.917827664198546	4.02271332324373	0.12442373263557	4.38481310734484	6.30514478061467	2.6799496086122	2.41271658135325	3.6013902517471	3.32141325764038	2.33261407497626	2.36095817601089	5.00247502810563	77.25	1	2
174	1	2.4078183327297	5.00423450936416	2.03784101979178	3.51846893132572	1	2.39025915005664	7	6.27153768758341	1.55571445475763	3.7229417910608	2.43059481782009	6.8557878897688	5.78743803350121	5.50622361147312	3.2830343189856	6.58874332926375	6.08270325693842	1	4.97431000085756	2.59759055719881	2.74431930935404	2.86664484117345	6.7994978356402	-1.3855072284075	6.47930684575232	8.56861725102945	5.47441189294061	1.12212471926009	4.46984800663554	11.7591566164893	2.31239156756617	-1.52619882376643	4.14824998602726	5.67258091124954	3.73417277808972	7.40517382676505	-3.51960854620244	5.28156178494808	3.0743406792739	2.0703060661611	2.67892124182352	2.59539208680247	1.6601512891466	2.09205853477551	3.70953315971952	77	1	2
175	1.38240176523829	3.31188480455373	7	1	2.02125218331106	3.97350181727416	2.97052724303785	6.77025427654296	2.29468058599821	4.09800744260171	1	4.48457966418147	3.12251685727216	1	4.32904045629219	5.2121326911772	5.44479903916036	1.28003900132935	3.20674839419624	2.83609961649026	2.98448823133164	7	3.51871720421897	7.48681507445453	-0.814905761278334	5.63215931451997	12.6424828873776	1.74605826791927	4.02670023156274	6.81705671250364	3.60048512386716	3.22569023768209	8.71556917196457	5.05418168577114	0.582765626255235	2.94306456259669	9.08380628835806	3.78724944752931	8.44080177256955	2.98829676402932	-1.20874290054842	8.96346717127796	2.79574243934987	0.842195796718834	-2.81155790201009	0.572765174200177	90.75	1	2
176	1.26747831744231	6.34487135155208	4.32008676942025	3.14331397658206	3.02014887803049	4.90289188205193	2.2533418768696	3.69374651981603	2.01238784389904	1.66987254673396	1	1.53471043163574	1	3.52270634329689	4.98511938498048	5.46290480581311	4.0008137456204	6.1310865315921	6.49647070250847	6.04944770100127	5.48638914709185	3.56359076479455	5.62957411577487	14.8621473560423	5.87012643984807	7.31491762155058	3.46304127387772	4.73858033297255	10.0350478939321	3.20090244138783	11.8308049942532	3.63464276319673	9.32297708930639	9.12963663832181	-0.214930328130175	3.94883217826006	1.61378884776146	5.79044223668947	6.3283636809785	2.89449514737903	10.4924584996222	7.83121816410201	1.64962680724872	7.99923496443617	-1.40814933703801	5.27548418527067	65.5	1	2
177	5.32301401478645	7	6.37176403082631	1.78705241100747	4.92687822136201	1.98751102708783	3.15584029233298	3.38562985440802	1.66460984267448	6.5872551613842	4.58636917765728	3.45831954790787	7	6.88513004547819	7	6.42134544817401	4.76477334664427	1	1.61675268421125	2.16020793965877	2.75517809319762	5.93699780242829	3.15166139886716	6.38053582517192	4.40829591685554	0.398221518047518	0.932362699581409	7.23050200848434	1.34147811106101	5.49321578279534	3.48587988838331	5.17408203708746	4.68801676320694	5.59369250732936	0.609915704335886	1.3051375103154	0.805160769211095	8.08954620622838	11.7315938477995	0.641821718108853	1.67693795650615	-2.45473979299264	1.71950356398119	5.21887317978756	5.98978708470231	0.39687427586178	75.25	1	2
178	7	1.11202546464842	2.05702273133332	2.41760942174313	4.08982111768232	4.017569867426	6.12140194263545	5.59725032755751	1.62853709010626	2.5737730034789	5.04748153312504	5.77424567304628	2.83160836780495	1	1.85522784247897	3.53579800654588	3.34929490560322	1	5.62447765135614	6.74861474799153	3.79251833161952	2.26561962880107	1.56052606127966	10.6739114186754	0.773571296921626	9.39544175229607	4.71019662788424	0.420406912351307	6.95074722653826	7.3544186390405	-0.841660221149341	2.4049790642471	3.59139639650925	-0.90741489722547	2.124097704262	6.08829215561865	-1.6811683615105	3.33209729599688	10.5429158402096	-0.461544174218822	6.02705259251635	2.53685750995506	-0.795143421377638	4.51829861591379	-1.48922299083876	4.79552135769367	80	1	2
179	1.08232723954634	3.16889479857177	7	3.96261716497144	1.89583941543557	2.52974528964826	6.55189083554016	1	1.02239333907787	1.14248029969295	4.71786106767574	5.26834362370302	1	2.82691507802344	5.09997908769298	5.17446570258172	3.85943945599391	4.42027170063176	3.9619361078719	3.39836562535147	2.35608252161111	6.82319945722204	6.0435505539387	8.96355712115156	-2.1120931215282	3.3865829283642	11.6774639399183	5.15871041968926	5.33108841034481	6.59041046237589	1.93120835739886	2.36443422002008	4.36049749811825	3.94605219141243	-0.561105904576029	3.83490423495853	4.55132743084951	-2.1309362294213	6.06445084065771	1.20622117079001	3.30735156110147	8.81186817423277	6.26828192365201	13.2019853149854	5.54231919494569	5.34898487633261	67.75	1	2
180	5.361345014829	3.21415425013841	6.51874668699262	5.34838607184285	1.31208723804217	1.98152630900872	1.65439816098203	6.54796658341902	1.01442280586468	2.97378721269432	5.2739799813577	4.91404693395854	5.67660633718739	2.97390208984716	7	4.72943237230946	3.46823990838824	1.50083997162569	2.19306141050526	1.16602799548943	2.32319792506206	5.78829962140242	3.7984634217932	11.4561050753439	4.81725659230082	7.82805003427861	0.564612079518433	4.48030796639434	13.2704251692431	-3.02375810497654	3.97943672777983	2.82459372751489	0.0400280177524822	0.293934837919914	3.14006695127134	3.42332870370898	2.74360592341589	6.71622611936347	7.60784052357157	3.24633943774325	6.70291429712769	0.801098237856244	-1.51057110483359	8.71305754498253	-5.72150195145841	5.82761618613143	69.5	1	2
181	2.62753387797985	4.73272118734041	4.41299411635678	3.60000587869148	6.57843962977172	1	1.79945646784321	1.30021629056545	7	6.27013714434186	6.95215243228254	4.29241759864872	6.10799035126015	1.76883137247989	2.75752031858692	2.60926067160387	4.84654772208511	5.52541783001252	6.52347079752903	1	4.00542042242214	6.97181152825958	2.58756080265419	7.53113184326971	3.93748361838415	4.38505489317296	6.7482501480849	5.77871097019283	10.9169816321319	8.98845653147289	3.69380143563201	-0.00652038108031198	4.57815949413507	-0.959055037179987	5.50660713867053	6.87956879637311	2.89705480713974	5.58367749462343	-4.41515908708806	5.82461306063652	3.30409879065629	8.11786070455248	4.23467030985515	3.90491465932916	5.36472347492278	4.17400526788498	62.25	1	2
182	2.07515839939295	1.72546452423356	1.93973744548382	2.7220198410765	6.47576731851445	1	5.99199163798797	4.51093335842038	1.02381260473811	2.37941809345094	3.51476569134845	3.55777133567753	3.62148020057292	1	5.08579902530962	5.2289940497841	5.63503919869945	5.09524072139853	1.14408060012114	6.85453575975055	5.54642416176374	6.76378425453616	1.82516899612846	9.05655192704074	5.05904639616433	3.3145456482625	8.73682591362195	7.07229789884172	1.41221581950818	8.63246983402863	4.13039161459038	1.50144294267184	3.71011987391665	-0.864802777066427	1.22071996543311	10.2006200573108	-2.38397571035238	2.84591708213354	5.57642239930854	2.31061498855956	5.34612997536006	-0.0373797783398495	3.75069100136083	2.99389636354365	-3.42697177839184	3.0716693347896	76	1	2
183	2.60560916035023	5.75594324155238	3.12876647124437	3.82481177782728	1	1.49733247643904	7	1	3.96636581810215	1	2.03267772479135	6.58571500473207	1	4.1895917602679	1	3.01539726831819	6.16292349571824	1.1603090285037	5.62428119255105	1.75615567462455	4.07642802580765	4.35292655457933	1.80494180370612	12.5530005846495	3.68658655660339	10.2927799669081	8.07891693728242	9.41960433494348	4.90937213049641	4.5198083622085	4.85363364290619	2.2682434354203	2.5452562228891	1.32843930684592	1.27261737724755	5.72111835890476	0.794809157350945	4.4653892392738	-0.227965032990583	-0.783123374352359	1.90286052900339	-1.68345516246155	2.26206758962467	11.8339892600882	6.15201314175903	-3.86396894172409	60.75	1	2
184	4.88872379485993	4.09392759075099	5.57186091066571	4.40849907949007	1	2.03118954503574	6.34002832151558	5.63293258101136	3.55742434311086	3.15394635734984	3.68866691164168	4.281498466484	1	6.60381973588954	5.01473492108108	5.46126200200101	3.16257870010867	2.03685612731915	1	2.1679934614688	6.93126924270988	1.70623551331301	3.78361241200486	9.44386913079767	5.50312447555893	6.31237404517853	-0.0944025925104323	4.6107549820069	3.65182499994942	8.94543766529785	5.14272434160057	5.55895986152811	1.96318951927537	12.1192760146225	5.24197915945411	3.03251716682443	8.96851835421212	2.30463475186604	7.77713594949831	-1.09774894786621	3.59506106428959	7.1838014637338	5.1950020430809	0.954066232412382	6.14596570024489	4.56531219117194	77.5	1	2
185	3.66964629225036	2.09890603497499	4.28111697218716	6.59295741238774	4.20747723169824	6.5842437978863	5.96012152411992	6.06330008326184	1.65315435138367	3.33694599834912	6.58618320554926	4.37189553668696	6.73890676341602	4.21894277744675	5.2955469502658	2.39941726898029	5.53762885665003	3.05186857952005	2.46757160826408	4.75840597879712	1.2012010391328	6.46687654583636	1.42497497979298	10.7451851744984	3.33385774138675	5.70284240250923	2.78225419785181	0.673259463283677	14.5892600481912	5.07880085313509	0.221467333107341	1.90661291570179	-1.07056460748674	3.96582203076937	5.70290979415175	2.73965803555333	-2.35072195849403	4.88870976278658	-0.67571845637733	1.06602558757015	-4.87189462393933	-2.51412707828733	-1.43367374886201	5.90753979301995	3.29348315950541	-0.370972359945786	81.25	1	2
186	5.37792560238852	7	4.61590744115046	5.23202557084003	6.00946587764513	3.60626754372267	4.97169865742853	1.83752663721684	5.18775741853885	7	6.61638338174846	6.51751794581919	6.77934373019377	5.46582671305927	6.51825708064041	4.18091194255267	3.52058980017294	4.97976415526257	2.57894024030933	4.7491304380283	2.37729248342832	6.35227344679662	1.64990390283839	9.02050493483403	8.03593569675166	2.71431061635086	2.94059795146992	7.48202710134111	1.05757837004482	4.15204555542967	5.3308802911392	1.59204239361033	6.01555703320491	15.9855887199458	2.70617675119478	1.33842395030433	1.37805438895316	5.46639876515765	6.01405564301605	-0.737988782469348	3.86827051584396	6.80645577824567	-1.70597044336112	3.28153657990208	6.77998245911888	1.67739068992513	65	1	2
187	2.58941941914675	1.76780607981866	1.36703575521476	3.05606055602969	6.95837816721399	1	6.03410317792428	4.45319007650289	1.47756766136644	2.45181606195039	4.16460996811175	2.6832905928655	6.57946644761163	1.7393511846403	4.39096730061004	5.1340972788601	3.89804030074857	4.91303296490316	4.60192539123894	6.04677181780637	5.93885293928785	6.25956286334941	2.04424695259722	9.44061655260369	5.13721931228004	2.96845039889079	8.54448062041485	5.95880713660875	1.24218734362067	8.27499515051473	4.83168889270865	-1.63069759090288	-0.494550756583971	-1.00407266769637	2.17703041583568	9.33324594359299	-2.26564373137384	3.45908276474284	-3.16835631590455	2.94385601634215	4.09658986059771	0.306536943006542	-4.2615609510291	2.82300292867882	-4.13140482352058	3.11913950785647	65.75	1	2
188	2.54746465706218	1.16380520691828	3.59233221379502	4.6738044447844	6.02110138529122	3.72492501202869	2.82621072817743	4.20541730124695	3.15669195245236	2.4071118699447	3.42867861314125	1	5.00205610498129	2.84604601001816	2.48971183484256	4.51735928945133	2.77166074637967	4.31156013868738	1	7	4.19850490921421	5.47466427002766	2.68727808372258	6.99232076545643	4.61504057264279	1.98283620979146	9.88301388993468	5.28321912760877	14.8053242686376	4.05314918176633	12.7820420056582	-2.53118822148542	4.99632289013725	6.14694562859275	6.12397875274859	3.09416687585854	4.70187778156028	0.535741211857387	11.1619887216275	4.88783144942191	3.34498295130271	6.2558375827299	-1.8365613854698	1.05825275020379	6.47213454231838	3.40709671933224	74.5	1	2
189	1.65131697526849	2.04097609488069	4.17574568357191	2.22645071761046	3.17886934037013	1.82416441932482	1	4.72822179553699	6.84469527231599	5.18138999589504	1	4.28392383226957	7	2.84344374177064	2.40727754790553	6.90062736033154	7	3.49853758715159	1	4.99821421557589	5.25517035783911	1.0683166043481	3.9555896581279	7.7644896377768	-0.68861582298937	7.01064363211156	10.8290698523062	0.756565019577895	1.86685352172408	1.80927705343976	5.93666316566841	2.85415119999683	1.5746000598685	0.867836678257402	0.584537220099637	6.25183994082499	2.54983680455335	-2.67829084167968	2.39313977732113	-0.0426868217577553	1.92370652448593	-0.298136239645362	1.22514652004432	12.7240432791097	-0.671874596908857	-0.658932867511132	79.25	1	2
190	3.64928106889526	3.36895336224476	3.80235994557637	6.53449245541607	4.07228060476253	3.16725016427349	4.01649541543406	4.59506624994587	1	4.60260251568136	1	7	6.83425955510238	7	6.07055521782508	3.52873790448828	1.17580114234052	3.74250175271791	3.06574350215942	3.87076325781458	4.10358177267039	6.49365081504621	4.33923232356625	11.671670967526	1.61661578710338	7.45960376276405	3.97836209387446	-0.871055778740045	-0.850707988080496	8.4303057487216	7.13675217148969	7.09083340146281	-7.58961450274695	0.513854678656407	-2.24244419346336	11.8488549567163	-1.59587491510433	1.45628536465094	11.390693070144	9.18397853869195	-6.24575152454755	8.03545853202239	2.53231166033637	-1.99981906158578	10.0982218293148	4.53094203255327	76	1	2
191	1.79213645876876	3.88842282871607	5.54603147960374	1.67845605693675	4.24841877937907	6.88488077846853	6.66827183713373	4.78381704394988	5.59435460747306	2.75065849976297	3.04849913676544	4.53792345481053	6.85997413715808	3.77173479507188	3.32087962716995	7	3.47078073893557	6.62854843673662	5.45137967129717	2.11050057564061	4.56421629520793	3.93345230723929	1.8661371931211	5.85706720690969	-2.14995690158289	5.85812932209004	7.72882234535605	4.4770987649016	10.9838433381809	3.85612834494824	12.533731044835	4.07496040501519	-2.34319729508328	0.142143514818089	8.72045946350608	4.2864656640356	6.07378939276456	9.52863915357579	5.47654783561845	3.06980984727909	5.71943584574875	5.40737656818196	-1.11670099422766	0.645488867220664	5.96520767179068	0.349065455301722	97.75	1	2
192	1.31943203838952	1.18552080707269	6.94801982799082	6.30815686370858	5.05226011358676	5.08884269690534	5.603124540233	5.98586326167728	4.81502105968212	1.16975732602606	7	5.83504071211993	3.36571172862028	2.13350336149872	4.50543135620168	1.15730304739234	5.3424906836155	3.20546349719688	7	4.95599315161527	5.04457021036056	1.64192597559386	1.56441775441499	6.26192807562078	5.85661933080665	7.2592357488229	6.46660654429644	3.7800691765112	15.1896594958129	3.20301171290366	5.12640388486449	0.673252401244932	6.85034866596183	-1.18606372799709	0.780502194732174	10.0278204416363	2.82471392996335	4.36107346060508	-3.33182387232933	5.90975167255873	5.54734579771416	2.8454647242027	-1.91464343659347	5.14877103761656	4.67482763138731	5.51418460039769	76.5	1	2
193	4.39266769950896	7	7	2.03280873109654	7	2.80792152244917	1.13557273985933	3.41135822706932	1.23266447837955	1	4.1379744697725	2.61213765534053	4.09648524493472	3.98873196173484	3.54414674332635	7	6.80447603250274	1.30982275199014	2.76869049769254	3.60893883281142	3.3871693334726	1.0065361367278	4.29871856174842	6.25778446806874	3.66984280618597	-3.05074925859287	4.81991458824697	5.73957672580758	0.0204271869359445	4.5237280493375	3.43458792346534	-1.12467929180829	8.86779436977166	18.5346162638448	1.2855771776856	3.85186062074058	0.276286316852067	5.77950138710959	7.22340205893658	3.90438042642741	-0.193787892558883	-0.390302626134783	1.08584515366524	1.39929158808478	1.58680365398648	0.133514165813707	71.25	1	2
194	1.19125095099088	7	2.61876794636698	4.45570322083196	5.38797194116893	6.04583037186646	1.49534275390163	4.30454036090632	1.52176840225322	2.44600893050718	6.16026131064923	2.94394784185811	5.33891585939272	6.29901386420099	6.00037436993595	1.61294113057139	2.0089562915337	1.52396735691309	6.8583011891203	2.23005283849777	2.81773804898247	6.72387541245118	2.56001624544786	8.24139461485831	7.88054961729192	3.50747345825637	3.54326150277119	9.16742882658588	14.3792748337905	-0.823429382184219	2.73860817038263	7.00613499986904	-0.461023446758406	4.81977778230732	3.04145877202914	1.36311333007277	2.0431157218864	10.2025079181761	8.27517799874554	-1.73579373970322	-3.53631027204067	4.85041050016964	6.21960298244513	1.5081567583838	4.50746788143357	0.365128645332604	68	1	2
[truncated: 5 more columns]
