# Supplementary material for: How Are Mate Preferences Linked with Actual Mate Selection? Tests of Mate Preference Integration Algorithms Using Computer Simulations and Actual Mating Couples
Source: PLoS One. 2016 Jun 8;11(6):e0156078. doi: 10.1371/journal.pone.0156078 (PMC4898694; doi:10.1371/journal.pone.0156078)
Supplement: S1 Data — Newlywed couple and agent-based model data analyzed in Study 2. (ZIP) [file pone.0156078.s001.zip › S9/Aspiration Model Data/Aspiration Couple Population 01162016 014720.csv]

	trait1	trait2	trait3	trait4	trait5	trait6	trait7	trait8	trait9	trait10	trait11	trait12	trait13	trait14	trait15	trait16	trait17	trait18	trait19	trait20	trait21	trait22	trait23	preference1	preference2	preference3	preference4	preference5	preference6	preference7	preference8	preference9	preference10	preference11	preference12	preference13	preference14	preference15	preference16	preference17	preference18	preference19	preference20	preference21	preference22	preference23	fitpoints	sex	algorithm
1	5.40794907352479	1	5.16213598618052	1.71887201118599	1.84967495601851	1.81774648178766	6.1603614706258	3.35194047661018	5.42565865159021	1.36011173305675	6.46972577639137	6.24006600511744	3.8525270373339	6.21627527052241	2.61218641002571	4.64816160291129	3.77955484274891	1.57647131635678	6.92950305856961	2.93308556665884	4.16944376133271	2.76326536659564	1	-1.90453299059763	5.08920275611394	8.25145470097286	0.282233976059932	2.73286033472303	1.27658631869993	-0.590093214545866	10.0338700408922	2.51521662239677	-3.37704404446328	3.00838432903067	5.52942811412119	1.5630603346345	2.15096421662041	0.765185795916029	-3.29160944569916	3.9492908489603	1.85531760631964	-0.488367808314844	5.02305296865949	-3.50951461060871	2.10978382034284	7.46618316836032	94	0	2
2	6.17385533485057	5.30673322764842	6.94318168029387	5.53976122556721	2.37161848732805	1	2.16651518313523	3.45740776119224	4.65615228319341	3.10165595230294	5.98972926444962	5.29407491948198	7	1.48662141598256	1	2.98842259662083	4.4447878654103	1.62196101223824	5.42121489663446	1.2073880900811	1	4.37656875644032	4.81446262668076	0.730307895693255	8.12472153236012	9.04429448189231	9.66806619438136	-1.33949950235213	6.73588928685019	3.00823841213108	2.87777652995644	6.35303065794395	-2.96254611764393	7.13361671399024	1.211477865636	6.66253323657815	7.71109858014933	1.01953273021877	8.43302650953423	0.491721259785179	-1.94464034494534	1.36672501906466	-2.25031805533459	4.01276960026065	-0.705573630019355	1.28902620305212	83.75	0	2
3	4.09789200569748	2.65660841687939	2.14955370916099	4.63607657208914	1.21544882934438	3.74303499594392	3.4403350369019	3.71049538334227	7	1.22950680723573	3.19698368113451	1.77385922157769	6.3322467480375	2.39232336324864	2.38385957360195	1.96866547198641	2.32479372882221	4.63034044989093	5.58207222536697	4.13761913151302	6.70398926332449	5.03910109083875	1.27937308114717	-3.01917158633446	14.807862488817	-0.158450472427405	6.72445620546937	0.514488219863728	5.30852461627777	0.845956489586276	7.56616797076906	7.65682930896565	-6.00588844477658	2.22550211935052	0.034587936570716	5.18700362112013	10.4420332048625	4.96315497893208	4.08261235138825	0.714845587773687	4.67505268071885	8.55127861151757	2.85794688290734	4.21478205675859	3.89553095442386	0.693495325725059	106.5	0	2
4	6.64559848682608	3.10783700123626	1.34134334952158	5.20278850558828	2.14256025178417	2.00878334136383	4.96153255065256	6.03909305466271	6.61724382600485	6.09539491524304	3.25044066612064	5.52305206521658	5.54916805941816	1.89976062841762	4.07522063948962	4.81969183537812	4.69047913388186	3.56169556104065	3.03982966764893	3.53085051615019	1.65016241366839	4.69234914002403	2.10477219861056	-1.4164575506453	13.9611864680931	0.996787116308796	10.0089459921041	-0.895590124679564	3.20511273155884	7.08480340545563	2.24427199396756	10.9295187345396	-2.33603065431747	8.66359366676129	8.61245679756388	5.00480240800511	2.67701376418188	-0.431392042857545	6.72183925873099	8.66504808184122	0.298502630786836	6.91367329727	6.53751616925718	4.54255230776862	5.25339708071902	-0.191670451413522	106.25	0	2
5	7	5.81674085529098	1.88518280095063	4.53435015243661	1.10351938428865	5.32871067930014	2.06625972793243	5.85912046136658	3.37775012184705	5.49993194498366	1.00429665450218	2.27237718973543	1.17475683342134	1.41344868370583	3.58082708652135	6.65589384194022	1.41586820518508	4.29946709769656	6.6735377384252	5.08785669105279	2.75353689846742	1.89434521393116	3.33348408645309	1.48480807402247	7.20997451590469	9.75515336756727	3.89592309339837	6.98378760917539	11.4260843719347	-0.161941687373077	2.4122834342716	5.6617068685282	5.19095079740996	1.6747023046294	8.61499642771311	3.69622128810053	6.95087438097958	3.58554391513225	0.168913272906	0.985454468262137	6.05493674437929	8.57049602589112	1.95102130505672	5.59232487990563	6.56026453013569	0.705591226408867	104	0	2
6	6.06693089251758	4.03759095401123	3.74698008666975	5.2656910487711	1.79560193100079	4.18742113111619	1.68915026842209	1.43057234171686	3.38679049814616	3.42338605937656	6.90784470853743	2.09545821293164	6.58974116562868	1.38133109773567	1.98146988064582	5.67439907503192	4.98344640013835	3.35281299430977	5.0903305365557	2.23393242779146	1.32684874403751	4.47691957804131	4.74747099314359	-0.181237156945338	14.0240624251101	2.36807656389333	5.74155599274646	1.61714312947196	0.371281895373803	4.44400845074075	8.95540389878695	9.07235083125827	-2.58751704364766	3.64900907839076	10.2281906956217	4.21725338041892	3.69761358243393	1.22564538278281	8.70933081314156	4.26069934363465	1.2549442582222	5.37013306751476	1.10256073595342	3.73391283184206	7.5859683752543	-1.91651731992302	91.75	0	2
7	3.16926471070066	5.1461161435915	5.47651960755447	6.49459449695859	1	5.0082591600812	3.15577946339811	1.68259043269166	5.4358694162502	4.34651347634112	4.46230263591584	5.17111804004571	3.19604414030654	4.8575207477076	5.38797928599469	7	2.29383242977476	2.53999176851751	2.09512417243574	1	3.09650349703817	1	1	-1.37498749683733	7.65823462268264	10.5793884000848	7.5869449119485	0.274570974586076	1.07087114881572	0.77436152626503	9.36735560248978	4.07592931172039	0.618725661660991	0.137190278152176	13.1087744619391	0.587850594033833	2.01058477796128	-0.0876990564032423	4.042094270297	2.25747610113836	1.01545169575637	3.43653982405343	0.901173254068445	-0.992442125369705	7.0231280595329	1.39250693313068	89.5	0	2
8	6.0394274065715	4.47626980717856	5.39271930513028	2.76352356177971	2.60139258145864	3.92820505737846	1.97695006225372	2.05847547586451	6.39013956670513	4.88050269721569	2.88224275434322	5.01538151630942	3.97738147747184	5.61222942420118	1.23536486630802	5.80175518347463	2.38482790360491	1	3.59084973488456	5.81753693113434	6.12280704441826	4.37339588923504	3.59030496150433	-0.345869130369675	4.57144657766061	8.10262448204553	1.46749194991715	4.42558051711448	7.53308485622049	3.92253977994137	-3.09574916943484	4.94601044339306	0.0139562335535426	4.77242642152266	9.09321260698778	1.73804046702313	0.014603030580047	2.14719140306619	10.1537598231116	-0.987921403728309	1.02572735599044	9.13862196099402	0.429576375730113	0.239655547268363	4.23893839288485	1.65131589874457	89.25	0	2
9	5.99790294660537	4.5865877273663	3.1862011450134	5.21390519917466	1.37504505385424	6.74947135435036	4.5905990843386	3.45757736732131	5.65222915851595	6.611400547714	2.06804500247984	6.99448657483031	3.93083465252416	6.1252538834426	3.61564289155997	7	6.14936101888108	2.57901662002829	6.1977815320147	1.70405179522025	1.08268332976917	3.78979692793219	2.87408737877217	-0.346010289446358	13.2407696864656	2.57232957298693	5.70477492316284	1.73040315921523	0.604382642166356	4.86443280506585	1.00872096901048	7.42305966184564	4.99066694232459	0.644649294153253	-0.810559347530265	7.10461936665208	7.42031773666393	2.95815006006467	-0.101372215710317	1.69889153620877	0.241130994631391	4.53286060732457	3.63778368785383	-0.49181568722949	3.39590850636492	-4.89768306184945	108	0	2
10	3.77370048720196	2.28469632674554	2.39764294369904	4.37048042715645	1.37635542255817	1	3.01321107054549	3.15518498659697	5.61405200583971	1.26990662975316	3.47915418510925	4.70293513145501	3.80197907367067	1.28809084792486	6.13303703264181	1.97494987081662	2.39454110737519	2.96760567197386	5.91075855250893	3.78305297441421	6.2386545797929	5.12098943646892	1.92434079811448	-3.27341252817021	15.6976929244663	0.314606167607512	6.53421715347605	-0.762940740817634	5.43754680475777	-0.817375428077201	2.23340467342827	7.39971249221209	1.56040494849583	2.71381059618826	8.30279583964344	6.31833161716517	9.66109843182111	5.13931239927212	4.4662003506768	5.1297847493947	2.56129410312838	7.00399688434476	3.34149894898384	4.53498338575174	7.83665773502486	-1.37303415394053	89.75	0	2
11	6.06705016751658	2.70523480960137	5.40575501666314	1.36190168732334	1.23841211919265	1.20009011097027	6.52312385595439	4.14475859636624	1.55350043999138	3.49217743936722	2.99647975494498	7	4.26162664443024	6.35824572078508	3.85753081371892	4.63347103103346	1.75816251908458	4.58970294617674	2.57958832740761	1	3.34338963848448	5.77123142500733	2.30701885635079	-3.83731069646575	7.69649029773979	8.78871506224237	-2.39906279169609	-0.201946269253188	7.45585478693037	3.35103085480398	-2.96960993105151	2.24225208911502	7.1738174169435	3.24662966268606	13.4956167898481	8.2561515056072	9.36887065380896	-0.509257495037814	2.08672660375884	1.82901783534156	1.43117000317964	5.31892088181607	0.304699288051084	-2.8274132736423	1.10620174881271	3.04095321354756	100.5	0	2
12	7	4.50787203904234	1	6.28014137195546	1.18669259735246	5.25372180786476	7	4.72224963109824	4.73489130700276	2.97085732547069	1.40353588392772	3.62046265190711	3.63779420187323	2.88672561550509	3.71156375805924	2.71093538564935	7	5.51063167294065	5.04613618960438	1	4.71226337879253	4.80805859672422	4.99225616115885	-0.319099497930621	8.29148753072776	8.874588608072	3.45415812524143	6.51325751792682	5.91460755668241	-2.63522267535269	9.11477162832784	9.51707003879764	3.39688103657691	0.311600208444581	4.92645753894565	3.93747909084927	8.1551678213253	1.11877846446732	3.49565959213586	9.7329326038003	6.26576372918987	1.14803763033517	1.82327575955805	-2.71847478909467	0.710460431617356	2.42382002015819	93.25	0	2
13	6.54170082987335	5.75194565087352	5.40744024398006	6.94867095577959	2.27314206740614	6.1085497352237	2.38561804596083	1	3.26198310326659	4.22331629663152	1.06518531535264	1	5.38975020229537	6.62402544295163	2.21196803180702	4.51084179101956	3.38067228942808	3.97165378365019	5.00625247035594	6.77294755611387	4.58280231626963	4.53217972620894	4.21090359179594	-1.37522907363826	13.2454754559087	0.778554642722583	6.20953655173684	-0.240713501069584	9.88130117245418	-1.10409392212339	0.849663080562411	5.86162684837598	4.30412031409366	0.666412116885944	9.05671231206333	1.89143122736935	8.5766581770702	2.93136098813872	-0.352722522913733	8.03110420744388	4.50878960677775	1.50615729519821	7.04724682338691	4.7621224444696	0.6123038243172	-7.59540699607485	80	0	2
14	7	7	4.93891542228766	6.34951544749691	2.07678807038466	1.57458394996592	3.92788899891492	2.97795828275697	1.5692281945413	5.29937318627795	1	4.15112841210062	2.8970036766002	5.68151441844491	1	4.95428305180981	1.72541820666339	2.38729427696673	5.05759681263786	2.02173134391345	6.83438054270317	4.26506139704623	6.40376610796425	-1.70017126159898	14.9114643832671	1.94565211216125	4.14242590436718	-0.370009219446765	7.08989128630954	-1.36994007784971	9.16692190382068	-1.54848617530506	-1.60459832414287	2.21501106968544	3.53575512649987	0.233847183076606	3.62436826430634	0.830491656115069	-0.527346637959088	4.62097248543522	-4.19307958321873	6.46786649279925	1.3209251002843	8.11774138203986	3.53946763919043	-1.18359008621636	84.75	0	2
15	5.42650732996266	1.80375231663155	4.53373794102627	4.84757789051399	2.74008399597611	4.04424561050736	4.18705715853082	2.38666902413018	4.68842767082704	4.67857296790736	2.45606468132003	5.14748095736692	5.05756920923552	6.93201255497334	3.25353661278531	7	2.01425559915324	6.60768761131639	5.48934684128376	4.80842327733512	3.22260988848648	4.45239312079817	2.98676616492139	-2.31381538722405	10.4581948644356	0.971965654220339	9.49934863369916	1.71830159644019	4.96555007019771	2.3453063827824	1.82933969429903	3.9103860148137	5.03883756210959	1.05951584850696	8.06492474340232	2.49026150754157	2.83150633691819	1.79403716731894	-0.424510266173651	2.75793915641084	9.13475221488956	7.06337806192916	7.2329734353444	5.17750661323379	2.00373079006506	3.11229453935935	98.5	0	2
16	4.92205744413681	4.85071136295986	7	6.87973513137238	1.90459088851228	4.8026030368201	3.41299346908093	6.41734120406257	6.67374344860792	2.90004959673352	1.43680191502664	6.53162256645953	1.88153203711949	6.46844619491453	5.70659515700985	7	1	7	6.59021266577883	1	4.22930695967939	3.03601430048631	2.06139410022331	-0.877608275659955	8.35433412377964	10.4080890630682	8.84401389187472	0.115896418925699	2.04915399251416	1.62793426563087	9.57520490826698	0.058516190487789	-2.02903756388305	0.950516235602647	8.3940931545124	1.06878762547086	0.548312850050619	4.72361993314349	11.1773039326104	4.84088504045037	2.57982844878939	0.985646060298398	1.03448401706458	5.78805704399991	4.42120460907629	0.653406730510095	88.25	0	2
17	2.99146737328322	5.78916363044671	7	5.75003091080542	1	5.96449800351446	6.80786208539037	5.27428412234183	4.21149892779915	1.54750002935913	5.54448953885349	5.46736081074494	3.25933853722232	5.10488843705836	6.7241584030778	4.30280471447465	4.23193408040184	6.34527630466504	6.69869552168568	2.91421524437229	4.22042704415336	1.0799218931994	5.89207850115183	1.67111568073046	7.50183527843691	9.52335786119976	8.76812717087108	0.208854301530862	0.457291149477579	0.148518104205599	-0.31914726355865	4.11479216482602	0.350498288623051	-1.64191093293781	4.19050085898261	2.97456169861953	1.03498810678157	4.8650694269581	-1.74046493876951	1.09174965899152	1.18040721366673	6.32104701741279	1.9546252538926	0.00125845675465532	3.58445744292579	-3.08604968227701	93	0	2
18	5.53256677733187	1	5.50229759419601	1.05601712741737	4.4040557428848	6.75757949242114	6.49459490999688	1	2.5333475037063	4.07638477852338	4.14528708002639	1.08245010211347	2.7569646874144	5.48004511494006	3.16318796640759	4.39402980297364	6.78463634189229	4.62113930900733	4.73761714806726	3.88013654340477	5.2745303958081	4.80664296980416	3.59011133731401	-3.34864902228557	8.70286272817562	7.13324164875338	7.44323787818839	3.68475463118346	5.06725862986544	-0.0567092683977836	2.50877498940236	5.02793151799717	-3.65154954088816	-2.90335551195208	6.44073678209291	6.32089279026288	9.72498183473609	3.35228265410253	0.279138675835382	4.99831045447785	0.00946817429586949	4.84716425603344	5.32404910653511	9.2923167550054	0.571303262613231	3.57708555900685	72.75	0	2
19	5.9861715519631	5.23003432633647	3.96965883382615	3.3997934366768	3.40363697996148	6.96318653310074	1.32304300283321	2.51986787989101	6.50086336878089	5.11673164353453	2.03695992116598	7	2.34484853417477	6.19025854083732	3.38692013215742	4.44841395131086	4.18619666506341	1.07503696893041	4.77151598478768	2.72948843565036	4.16969629428496	5.33523957411752	2.67573436220377	-0.260315054976863	4.08306307533672	8.31256001623438	1.2602830079339	4.09980684828297	7.60419478519522	3.5390125424947	0.699133847428624	4.44010329201366	0.43992585754905	2.67402605917017	9.07235924111001	5.17230165003955	-0.0510394706554761	-0.843267312466414	9.74661019064756	-1.18588888164888	2.28685880993762	9.76420340153853	1.18196753755222	-1.02182809621222	5.15676524974279	-0.374745549673115	82.5	0	2
20	4.31554116351871	3.04472600374155	1.3993818077606	4.381312671192	1.62686173733345	6.89904858659486	7	7	2.16125606625865	7	2.43325181438708	1.70461877776931	1	1.03504061411889	5.03634887892637	6.74484030524774	5.19607577902552	1.94480930506815	4.8876281682819	2.08523842734171	3.24217660238529	3.95892246582091	2.75637978258854	-3.95936183717092	10.4645472487785	1.86071174289505	9.8515764280882e-05	0.87113591234707	4.10859074501264	2.24210503252854	3.91494001003887	4.69051022484904	-2.02093529470835	2.74500554010295	10.0571751835229	6.19986856393203	4.8748954287577	-0.917714273487937	-3.50751321282798	6.15247958292574	-2.22681659692453	5.73241755851941	3.6587356899419	5.75093282718256	2.66468572243881	1.33048052479353	85.25	0	2
21	1.48836955900498	5.67929466518332	4.66141981545292	4.57141560298887	1.33195947363402	2.80690938826521	3.60466476198492	4.71150493974893	3.0325900665975	2.48070168446749	4.7598810796026	1	4.78040729088989	6.24131167893853	3.76658391240795	5.08906714370788	2.45797920787263	5.83073163622512	4.83826305948649	4.41455796188011	6.71799706399352	4.53860877500261	3.09779193107061	-0.898927232277867	11.5660038726205	7.16683335927599	13.3516097062691	1.45118873928318	7.08694277113518	5.68288947402075	5.40633705144192	4.11947750062826	3.68328103150806	6.22815956196769	4.09458187531565	6.76869442231979	8.82978944679163	-0.718170730296443	3.47265500588184	3.45231365278098	6.05389874132424	7.59211614159527	1.50719154958161	3.67220429904413	4.23531541692839	8.45638154065034	89	0	2
22	5.92262034019097	4.16026756615873	2.70151616099612	4.65016427400481	1.37383525591549	1.68162680437281	3.24095398283135	1.10307427224535	5.69532461958741	5.50718625424606	4.62284877867114	4.38231584221717	1.38807403778924	7	1.55395220461064	2.20317539405473	3.66751683502231	3.24687842573101	5.33352880074813	4.37994770918013	2.41966247141436	2.19715654507334	4.35711042162969	-0.464553874022847	5.63544175784536	7.63326683599682	-0.371921297724066	-0.16006338917785	5.01647834335272	1.16631512710483	2.73268892863887	4.54370079972477	-1.27782202969486	2.53521358691961	4.41591236708869	0.526645450514138	6.04919489027253	3.75638753603536	9.64887912575086	6.16206128643109	1.95335563147487	5.10119312719447	-1.43443180322185	4.00480708613472	0.318969429301696	-0.872313601711189	104.75	0	2
23	6.97026277108545	3.88600950885767	3.50233992142365	3.80930432797491	2.10344274209523	4.37147464016114	2.09426872903483	4.42248255373663	4.91984488054266	4.69623961108596	1.62812695148439	4.71766748157472	4.52860155956839	2.18259406093491	2.51994145620852	2.82848621221734	3.7321119443714	1	5.89740369085312	2.16013360587075	6.15797431086469	2.38859983888693	1.19403412285522	-0.46662427357602	4.91701540204074	5.29768872191164	-0.61653577801687	3.26821403347139	2.19657385519225	1.7239587077102	10.1897923938611	5.24612801224397	12.4057969430009	-2.63472586057621	2.99309184304649	4.66374152035966	-1.61678263138452	6.44259667313226	4.43196603149073	7.53763866924918	2.70380491015775	1.8255588801605	1.16195412824109	-2.02388736773702	4.97525419053691	-0.849597984619741	107.5	0	2
24	6.97640397672248	4.19501561769916	1.78563812982388	4.62232612127386	1.81988772807269	3.35478301754801	3.42114383909956	3.55055611495268	4.46692902395782	5.25433092466336	4.03588976483871	1	5.566712327024	6.40679398904389	2.48463307926271	2.89554375300438	5.9022681619422	3.11993686277434	6.38431383866298	6.10652287789389	3.79443768122051	2.90385277605982	1	-0.590126452084723	9.0494316643541	11.2996286683145	1.28981273317076	8.21979194925396	1.54085524556585	8.46697511389692	-3.63961481803178	1.44777872993594	7.38361849194295	4.38746088956124	4.75849886342342	5.95538467087465	1.74775687536248	3.48494565039506	6.2806105164274	8.18350703398069	2.94867447772531	4.24068992830803	4.95386353905549	9.04614560650772	5.08680481868206	7.28613100601976	85.25	0	2
25	5.45956532573548	4.20384872793681	3.8924769987664	4.52370658357947	1	3.39784577335349	1	1.41576384966638	6.94201900914346	1	6.35321311550951	1	7	1	1.94831396792643	3.69017894784008	5.31254477722824	6.59945412142474	3.29624769179622	2.38316596963271	4.03327481193466	4.96181324795498	4.03468367860808	0.400146095274453	13.2501003211712	2.2985017814386	5.11370832493765	1.13756049952983	0.768085301858884	-4.01081401549489	9.0529496236983	9.17394206801865	2.70687366936221	5.18353529925918	8.10034806506855	4.01178867150387	3.19733371346938	1.09770921910825	8.71570650838045	-0.788294073201151	1.09909377820367	7.88158757008633	0.608214451952811	3.18024518396117	6.65139660099127	-1.77317803594515	91	0	2
26	4.75361716122737	6.63067327068953	5.5539198395348	6.06075310467818	1.85057870277241	3.95863816544358	5.35754858822593	4.88224815599156	6.96569317002783	7	6.44774947581961	6.27248019165555	1.98098870405029	3.99613543758977	2.68848221316822	7	3.20742722293823	2.56934300396894	6.79109942540388	1	4.69309381608939	2.68891615665752	1.46742967269903	-1.36537867524916	8.76920472942192	9.30523593115298	7.62259662939	-1.91870198541529	8.05927217180642	2.78256311476982	9.47803781078225	5.15874747815055	-3.50038559547787	10.3734737544774	10.3624670650014	7.85381294531959	7.2091687619792	1.23226284962142	2.71764168855885	8.45357267269397	-0.620657737721233	1.23048612240631	1.22334910165175	8.38853480066365	1.55818594457114	3.10362471610267	100.75	0	2
27	3.38309288704841	6.77434140235566	6.61459399004123	4.70912974403898	2.71304043390312	2.46649380012139	5.89239611772968	2.46944871392741	6.74192894691236	7	6.18689305873019	6.4033134116861	2.71925043906324	4.34960887445547	1	6.39512287409773	5.93393896108548	2.60846084561519	6.23925491955717	1	4.56383792796206	5.5486238937057	1.35211660159237	-1.9803100863301	8.21653989175932	11.6647761311855	7.90460276588151	0.333839194072568	7.61751224482235	3.21477440171912	8.67485815828995	5.06079317447129	6.96614692827275	1.68648129648335	10.4902230588424	1.05203250953462	1.36834840004863	-0.896765413497083	2.4575179901118	5.51964694904078	3.83129226533471	5.66500788282011	0.0709706245911963	8.31957043544131	-2.76153973837895	1.24917184439982	92.5	0	2
28	4.88124775704808	1.58718023903286	1	4.02113732236782	2.29965755937593	1.65423428407875	1.82730993457108	3.83370884772232	4.40429147278799	1.06287961073294	4.1616335397892	1.12484406173746	7	5.75852556157505	6.40235566257576	4.25575220924253	1	2.3891435562109	6.72987844467564	5.5590029102084	1	2.0786486712363	1	-2.00380218174132	14.6743778349343	1.32059241508607	7.16251222379644	0.225445379913014	6.20226061252988	-0.341032766643802	1.66789035253433	4.0941233131467	-3.81878038008806	2.39524499948957	1.08363430654739	6.60792405965061	5.94510280652026	3.98097810782869	8.90693734806847	6.37461840566692	2.51238336868465	4.49977534980354	2.38460682912291	-3.37095580017278	4.38411420498394	-2.05768135212776	89.25	0	2
29	5.69729711760516	5.8393726089507	6.68287671368959	7	1.70790800511525	3.47782256169023	3.32178506741857	5.95358348472494	6.83921352401513	2.57646076155625	1	7	2.19027769443178	5.66376780082684	5.44808598857702	6.5247558682317	1.40885084172246	7	5.80976892283721	1.36026850962806	1.61424489257519	3.56644149477418	3.24018872521768	-0.701055461381949	8.2609311883865	12.1627901545999	7.96106125449525	-0.568880948919733	2.62016062652657	1.95996909133367	8.58322407151574	0.922614102537858	-2.99375816770438	-0.0298832885692474	7.70217420919105	5.6974426769171	3.1960805257226	4.14032994969873	7.12470320851655	6.56175884830473	3.62834808312925	2.21500545851172	0.103350489317311	5.56859818983374	3.37250449265128	0.359859004468473	90	0	2
30	6.67705469579365	6.37368346607957	5.82702898426244	6.16688350586479	1.66188869703993	4.0802886371096	3.71905015845286	4.37738915395892	2.33656439530463	4.15457513582394	1.23699521520387	1.58605656835854	6.37480618468098	7	1.66134974974914	5.04430966341843	4.55435592456445	3.38804466286207	4.81484908646829	2.1603479760584	4.90732149242163	5.09353464204235	4.55020499615221	-2.11787327188512	12.3435155405987	1.05526634796023	5.53270142485928	0.059274201670369	4.56362025379876	6.47191971505117	1.54654863966765	4.24901293875657	5.20620347021462	0.209760220171428	9.46592501959418	2.58827748549349	2.86820782949875	3.23358418690916	0.19662911352503	7.20646825644657	1.21101839088301	1.24519329849252	0.669779100539685	3.96807679994287	1.96101592137015	1.08737725870175	81.75	0	2
31	4.95246063678853	7	3.47492970319867	7	1.45422514058028	7	4.28770519049445	1.77824643477034	2.85381197010432	3.01183856256615	1.63919920717762	7	5.1907651312384	7	4.87732822620788	4.76625711681448	4.22731732082236	2.36827125255556	4.41520543703422	2.07612604155104	5.88124638137648	4.01831759795763	1.63615983560148	-1.34987661493799	12.5793490505508	3.3442633993342	5.18309048790343	-0.446142472410782	1.48496612628365	3.49486824751565	4.01512821043712	4.03675750222735	1.64891045871675	1.60608498605485	7.97520364229265	6.08812379722518	8.71523758819389	3.10733056263471	8.47983755915416	10.3720267870276	4.63796555861711	1.37533634215877	-1.07563340973105	5.61637156095482	2.7377473335888	3.99334800843919	94.5	0	2
32	6.45715222334997	2.46108267290728	1.85469118296803	3.50420964398438	3.90287642988205	1.95040157557265	6.67816014409579	6.97993240511892	3.47021654150742	5.24954870815255	1.47391630404562	4.80281412680621	6.78278450031352	7	5.76712711479947	4.05274225487122	1.16790175645375	1.790478972095	3.68509081213543	2.12274060584428	3.31108688952188	6.26492675702042	5.59148233742762	-3.0120522785046	14.3948780853644	1.86056435134928	8.78834187158791	-0.265131478610005	0.98776499586609	-1.69186318479736	2.57963350612393	2.84926372167379	-1.64484250163908	1.87282218743247	9.8215059509387	8.08932081921287	7.75953269164619	5.73136184662081	8.58534277308692	7.86794213614449	-0.560816062700548	4.11132444487873	0.197340427928911	7.38515644002454	3.2322051755031	3.41963300798051	94.25	0	2
33	5.41411917152363	1.44471710008998	6.04696204133427	1.41879054996803	3.98183195899847	6.32782677947357	6.07363899977501	1.84220032216844	3.01632485570077	3.68252794305493	5.07101778646837	4.26885078483422	1.93339684002841	4.98483483742641	2.32955606121074	5.59110643924022	5.79340234413744	3.37682601412494	4.0102978679772	4.4670474185743	5.30797056912195	4.79378537280236	2.42102822809752	-4.24404120280262	9.23560330325963	7.39641717458437	8.17188968717055	3.48034463270749	8.85844840360128	-0.568652152656372	1.59819205059711	5.18560353640871	-3.58557426274666	-3.03834279837056	11.4752837040972	7.422005209354	4.3273327690652	3.16521797888413	9.25024477058209	9.23088077465604	-0.164382604370124	5.09394569605504	6.24537850189388	-3.17235937124749	2.74908833243089	9.24873049257983	72	0	2
34	4.73514398748398	1.40706079170032	6.66244880845347	2.98348108877408	3.56300577702581	4.40367265892025	1.69670299113649	3.87173045220223	5.87350105114095	5.60244506432124	7	4.64630945617785	4.40577332267193	7	6.7068416455564	2.78935689674903	3.64031889583991	1.85494867523219	6.35526716259325	3.12188546667892	5.45671854360149	2.78772831997027	5.54780731557568	-2.82869703130932	4.70908949275285	7.9593948703365	0.357152745846027	1.66790965464363	0.890675040489775	4.57879608748018	0.227778695583084	1.5401193876754	1.16106304624047	1.7203560841739	4.4920141948728	1.10830376796287	0.705819967623374	3.55822332997886	-2.66675259110344	0.565716848654627	2.34365757596114	8.46357114081558	3.65979188903037	-0.6897485205193	2.97118820499746	8.833584156581	84.75	0	2
35	7	2.68874703698563	5.61881366618401	3.23640470244041	2.21559853997978	4.23485817086261	1	5.89725409942405	7	1.06133729434121	1.12138703366784	7	6.00513957545811	6.05932131857063	5.77697526991728	4.77561205050795	1.88668648328248	2.03716331212835	6.09981460401634	3.38867303211361	3.58775093608753	5.64607120619751	5.5579428630747	-4.59758965761127	13.5026286880651	-1.01914449766296	8.09408702076724	1.00151174790186	9.08312388129215	1.36493516126822	14.8677655684273	4.02311086269592	-5.26942767307452	4.36910929218433	0.85984950309673	6.50750567994503	4.16649648847135	0.928829934400548	8.33501085257443	4.2576903682614	4.17995811462537	2.30779799641683	-0.809505846128871	2.13440488475965	6.16543202607424	7.37452372437691	86.5	0	2
36	6.80887193868911	6.0289738937774	5.72109444681777	5.91755475922369	2.48049412128023	1.14528513145598	1.05514365315628	1.39713875262446	5.19200845847272	6.66469637880744	1.39934373278239	5.3162023037274	1.5944559074419	6.57835041462904	1	2.75264222567505	5.28894455016921	2.87086234490985	1	1	3.30153768352853	3.0006167737489	3.69787932275262	-4.77370583203942	6.03459481792271	7.45211117414968	-1.08720866122271	8.07482597693341	0.338222425411523	5.00168470918948	0.0959956500631475	3.53365722702486	-2.53304220168857	-1.54590190812773	9.66266977765389	3.15690336637045	-0.787306471154714	-0.134787883990635	9.25499452884988	5.69668405777559	7.00260027322896	4.20065618295287	6.00451989734247	7.37907762597783	2.68725984336597	1.49479765154698	78.25	0	2
37	5.03355431731134	4.23335291227677	4.85831474164718	6.81170674985605	6.8568506766673	2.82547464431097	1.0540833321983	3.8107505776512	4.83819186283309	1.22269163001293	2.04073783156611	5.17455973430167	6.78516551547951	6.89021230394324	6.88744571987326	4.57914660217109	1.98361105266105	3.96985574606604	6.58478348608705	4.94526390313987	3.59555224856155	1.55586015172454	4.5017888384377	0.844395174781507	9.93889014447722	3.19361727661179	7.76376696591702	-0.430365828848876	7.89981504075966	7.23659330626575	0.229414180954641	1.09217240410822	-1.66978009728485	1.57679990010136	7.79656032799879	6.64302647744105	0.901261600998694	6.48311118328221	7.68698706487393	9.83399292116581	4.40609523179893	5.06328831850587	-1.21078954940613	-4.208962020734	5.34861017612948	1.14753580300992	78	0	2
38	4.47093009152024	2.38997391843674	1.74449462568132	5.90480493405887	1.66354664367018	1.10090904282485	4.96224501552503	2.40106463853414	6.77222819917425	1	2.26541749523902	2.97320474158771	3.08681824601557	1.49480667376783	2.19413465566311	5.7929246861152	1.97639217054477	3.88289544229191	5.81600587007129	3.37862118459343	6.91930587280769	3.83889481186041	1.77279785023498	-2.78630430980786	15.2086797646891	0.916769440531658	7.68191763774527	-0.197384362956368	2.72700616141859	0.28315134190682	8.09682381930463	7.08475669683709	1.50643790434583	2.09314757846393	-1.02098602544594	4.86599332075971	10.539490233237	5.73519059763031	4.34797908608206	0.7448118999212	5.07397108571818	6.81696941967303	-0.537349368683739	4.06830164472297	9.34799034096108	0.407022528154685	82.75	0	2
39	5.52126154219559	1.18743884912953	3.79461828799844	1.17587268856464	4.76658242945614	1	5.93802728767553	3.07429748533601	3.2917439802656	6.32536165042541	3.42772795005375	4.55072002687	5.14538056939576	5.92034745933928	3.94342837586113	2.03603067872867	4.16243091792395	1.20808894985458	6.32298231371689	2.81140485220151	1.64432223985435	2.81016476457988	2.41609827306592	-1.92010548300986	10.0389569767221	4.30354845956111	8.2822975900774	1.73901747546193	0.150617692745682	3.13662654674053	2.88837365355204	4.09859620191948	-2.7019880200245	10.73866749944	7.76610429209688	-0.0683957108222884	5.89900518578093	0.345656339191459	3.10025931573165	6.01090377258648	0.257985647163144	-1.51469634122049	5.74841316875763	-1.51896913922977	2.70699871703342	3.5703459677652	85.5	0	2
40	5.58281481128808	1	5.70391694976788	1.26227948620861	3.77097015198741	1	5.22222037492975	1.68845804947722	3.16641998678401	4.41249354525285	5.35105890014875	4.1694047928946	2.23268471179166	4.51388116672542	6.89119982082916	6.85313930137216	5.21815662008442	3.63188071345405	3.70207666434645	4.99862029172519	4.17458381037675	4.55142286267662	4.1052826639493	-3.97797535057984	8.93778796338658	6.5890197146653	8.32031770684721	3.52376841170939	4.27185485780061	1.29067598602407	3.32029219679196	5.62860952842056	-0.758952393647408	-2.42847007542245	5.69626418382974	5.30830738420612	2.4937468994158	-0.859736957311137	0.344910528174572	3.24113233213522	0.185309594182692	4.5781672402051	5.97936063176241	-3.6584892785912	1.75984396877945	2.96443453953075	60.25	0	2
41	2.2732069247085	3.111353268622	4.96120624308086	1	2.52020380113817	3.21090807549734	6.60900305065153	3.53760579183947	7	5.9032343901969	1.42293824379495	3.36240617880026	4.7965725201544	2.48987489911062	5.23681075747292	7	1.62966756765178	2.68335409305382	6.8714312247985	2.3455123846122	6.29492093746375	2.1283295766318	3.29040755638113	-0.617251335614935	6.82910792081559	4.93699271929712	-1.95639491515681	0.136513900958515	2.74470589221601	-0.6630017447242	9.67461813808655	5.43971214733029	-4.02356430851365	4.58493009667674	9.65414533139035	2.73944085838622	7.71037987044422	4.82481886305475	-2.02451366296248	3.00853813721634	3.65163756107591	1.93308337424253	-0.152324119360987	4.09949406376963	7.25239571208299	1.17703379961777	98	0	2
42	5.48210928083938	6.06952773106043	2.53484077919679	6.80008535553161	1.59638274123549	3.40364159376075	1.82214148945414	1.51411967572787	1.71855268759653	1.68068588664192	1.17029168700782	4.92517251719925	3.76475572822737	7	2.08768165770354	5.43376930824877	3.59115007668678	2.44829315637477	7	3.81016827448543	2.61916825051941	5.98169170855567	2.41816654524322	-0.82097617739768	13.6417160628441	3.51240580711814	5.44370891951252	1.65826379887123	8.2225704943133	2.94555085564886	2.01563677463733	6.8840483893299	4.29434913645377	4.07174272920216	-0.176667698085934	-2.85632716377334	6.16193762437789	3.33951187418414	6.75269676978371	5.86781897183433	1.89024924898422	-2.38218578118549	0.376938218473445	-0.0776936751084486	0.00292992276645393	8.80209970073594	98.75	0	2
43	5.55986232194681	2.8886193736723	3.60099510688029	4.83973200107745	1.4407622224918	2.01130543379274	5.22199870252656	6.50947213693561	7	1	1.03500180368421	2.06055813201895	7	1.48118209210576	3.8746359191633	5.29635384071034	4.09834466135782	4.2315898050917	5.13388735696779	2.62159771504248	3.47083000495285	6.13026355022997	2.44767428139855	0.267885302008175	5.72204331758568	7.12057134954691	-0.767446467215533	5.11192852013252	4.64436382935242	3.25524200700492	-4.03842068648743	3.81441881944891	2.94648122938632	0.994188942272484	4.95376013084074	5.9903836869583	13.1174241998342	6.13920804283271	3.68303955995583	2.80521670084929	4.01762647002368	6.36985665862049	-1.93347818004581	6.50075894635037	9.02122959291873	0.456169190472935	98.5	0	2
44	3.87013295531888	5.47675950490666	5.54682323772161	5.32355314426069	2.48521430342395	2.03397104468668	5.91250631889709	1.36646487515989	6.03877894730391	3.0623945795731	3.61976845564088	1.66671466468461	5.71121371660911	6.13436333224709	6.72799744366176	1	1	1.01391968511658	6.93765763804758	1.73805079183736	3.03661388890709	1.59190839056456	1.77619373554225	-2.08407549400509	7.0144104637805	10.8187791482933	7.87611917063619	-1.64342900025257	1.97158675114445	-0.369084150366803	0.190228417256526	-0.0602915250190906	-3.16743112568813	5.50623615475396	3.78298602882384	7.31125373039441	9.43286143108442	-3.64551893470659	7.49748031709404	7.4393752355414	2.74839475748307	-0.141024784944029	0.79190664424458	0.680621426171919	5.34063105397728	2.51149763681018	78.25	0	2
45	4.84937567090912	3.6522552328693	1	4.7088576927122	1.77490657143476	7	6.78531772027945	7	5.04079477259912	1.70887220964496	2.14373948651378	1.37327489737732	1.90502748607698	3.34704420122382	4.68958616739832	5.12590597737345	3.48431196422334	6.6885324866673	6.19628984932996	1.33269570486452	3.42840688387753	4.71167146823453	1.83951103514301	-4.62227266139733	10.0159500102461	0.86091845913659	-0.50956961135974	1.07094711872013	8.1138782217468	2.26618983152062	3.37634337297742	6.27526600904773	-2.57692445974347	0.345429701234082	10.2795695659064	1.34517811237341	8.78411870838554	-0.972935968694061	3.89318623810323	3.49934814098602	0.383311641164026	5.43285656206576	2.76158802886377	1.21217605622049	3.16869721317591	1.84741930726226	79	0	2
46	6.52970989532866	2.44770693201622	3.25517234271826	1.45522027200916	4.56977764910292	1.55615397844373	1	4.41596737146626	1.70786646000882	1	5.85948542135816	1	5.75158438448082	6.43973481525467	1.63903746754775	4.12775956379816	5.77490128693577	2.57423436846775	6.93055937928361	2.40312703403242	4.05988756977693	3.9476605321808	6.34515281195679	-1.894583944389	7.67300765389231	5.84887394250278	7.51147002477868	2.84752954056518	7.91135157104588	3.46808035479926	2.8114971266395	6.03922932684361	3.1136951563096	-2.58702804314609	10.9837396884885	7.90985854760674	8.50681953688342	-1.10136333021457	0.350003782319953	0.166886316419987	3.9317281996556	0.61893234773178	1.9163333552761	8.68141153950824	6.42990554128459	3.8290981170337	83.75	0	2
47	5.12199936863689	1	4.63156592701366	2.88288745305167	2.69132412062129	2.31458422424623	6.36847631364695	1.79563119745474	6.46493197591355	7	5.78173003193955	4.59280394756971	6.25112018376236	1.35136961260416	2.94279684137986	5.61175768359893	5.87986372996023	6.75138103551858	2.90880644303912	5.10941635196806	1	1.44508058478036	6.85343333733393	-1.88371566658383	7.22917091757744	6.0061358614429	7.4300050863359	2.06565347796842	7.67538760245611	4.72112061661738	10.6114950644079	5.75374493033171	1.03030446387348	3.42715102116571	8.29178056030467	3.39030268277757	5.76163265936478	2.0290856791237	7.55149670483257	5.89092426402803	1.99277553698231	6.88340697049026	1.42015356937367	8.97800416719464	1.84262669296475	5.24563889385792	85.5	0	2
48	6.33987892044782	1	2.23145834269664	5.14367180678103	1.26962635063842	3.2385421515726	1.41775464430052	6.00780357980692	1	5.29851800842229	1	1	4.54445031598183	7	6.89269944817799	3.12821431338863	1.5255716652481	3.71131045958127	3.68595358328337	1.19101864904705	3.33596559669476	2.2576468340424	2.24492148987802	-4.54898883543626	8.11964015172757	2.08290463234764	3.45329951778138	-3.85855545379803	0.735229082190496	2.24969843526097	8.28537761290655	4.65053271375705	-1.14130638119826	7.62828075867301	5.12370445649022	5.71684280146795	-0.872253561930324	-1.57579061156512	5.2041608171277	-0.806510688405947	5.68512914432127	2.37239926432218	2.86964661865935	4.63332920166258	3.17543253270222	3.54228580631244	81.25	0	2
49	6.12573941282112	2.53345695219518	1.78492231597275	4.7977315714551	2.68355140010572	1.4501431508607	2.1261420486007	5.62405095609549	2.43188593823353	4.74530823341881	5.27280488416797	2.65402216266298	2.31811332597992	5.24790576325388	7	7	4.10535457108825	1.43872688365067	3.22774459533878	5.90037648245328	2.37801150110815	6.10800675326789	5.96886108663011	-1.61892655057499	15.2213447402276	0.280343250103679	10.5400309340276	0.47595946169563	-6.15404500964558	-1.1736203192105	-0.0956606360510585	3.83397073518922	-3.93608141418352	-0.178208089472629	0.320543322628972	1.96759850494774	0.360740754782215	6.44982686944822	-1.96125924972314	8.62310896265852	4.62357449205942	11.2747866510269	0.00623933621071399	6.92756659069962	4.34207948564015	3.50141924203032	78	0	2
50	4.30328217349578	1	1.92899146146994	4.66281961620618	1.72139033076668	3.86585871535473	1.79381812712134	7	5.52339847610932	3.27827764208087	7	6.95923119643021	6.78199546132209	4.73439263885405	5.54437219616768	6.30343873626792	6.0130843487021	6.46860153596939	6.22915237331658	4.35630292163803	2.8613836027228	1.71924437247951	4.91429492636533	-3.31928833502704	15.7985630030887	0.51244155015524	7.41556349938457	0.626322737496307	7.34783363064594	3.47600988844764	6.43092547161391	6.80152462109468	0.262389934639739	-0.0491680744947101	8.01222733266462	-1.21882387669167	5.73867211059612	7.32146638972903	7.96622438067485	0.66031189989292	7.67359143113731	6.92225878721919	0.722203396813157	3.63478884792057	0.469291540784292	0.586320773569137	86.75	0	2
51	4.32246062807003	2.60460053046802	2.64242127740856	4.48156371648421	1.37184779402775	1.63139218573385	4.73625415886235	1.78852861458357	6.94876174299853	4.06615124247181	2.37501347518091	2.96023319236906	3.64976737271405	1.11087856604639	1.96794874574765	5.82828195752693	2.2863880455304	3.56248125300001	5.68932739068259	4.28738478723302	6.74178257193171	5.44718440122328	1.65849058944433	-2.52988657380243	14.6817620824491	-0.407478890003856	6.17753727010338	0.0610918646238248	5.5275910155797	-0.111098277690266	2.32272905250205	7.12366271123927	-6.5154426664594	2.01127566112426	8.98316023209379	4.76411893397635	10.5296535506446	4.97939402553606	5.27355940139999	1.2928038802644	3.77590172579578	7.73202181320514	2.32074182054451	-3.38523903550965	3.54507856723497	-1.81890474934449	85.5	0	2
52	5.57222377846815	2.40885227445929	5.89409714299849	1	3.93454936694165	1	4.86131905407589	1.71420467892962	2.04156132270962	5.03329400566922	4.62002509567603	5.48675545644152	7	4.10547191537799	6.67023859182362	6.53353696343496	4.54925649355669	6.77559947207977	3.52667452336419	3.46623331116878	4.53099412717927	3.87482598659004	3.75652643535584	-4.06042882306827	9.6564957770254	6.54103569088944	7.69219872020329	2.9922117764499	4.46869108860545	0.469890753520022	2.97150393583076	5.31373565206169	-4.00626438840781	1.17111166043005	11.1460316348645	6.42206520507622	8.25783406488475	3.47245959667204	0.0885285072628764	9.43979512224117	2.5674069792482	6.7744495967015	1.07620661177952	-3.16731620396662	0.0289352071844079	2.38300598795654	73.25	0	2
53	4.99246079816715	6.47480346619008	4.00536356488076	6.8757427146592	1.70580771959475	4.41175212545177	3.60424350921988	2.24874797124975	6.19964426991577	2.1743893207546	2.73166288637756	3.54995068383646	7	3.25539082888402	2.49342787830032	6.01499969232833	1.59829318956773	6.94757609953281	4.01997646638006	1.56409954265242	4.87576340029068	3.61070622683927	3.33735437602392	-1.30712017382065	13.7076983139601	4.24728833961288	5.56886161408152	1.1146396025218	9.73337265822067	-0.879776909393109	3.20286782507449	3.44765281445901	3.67691132186119	9.0969757833335	8.18720589644302	6.82432755676471	6.95454325143711	0.705653412859352	8.0016323709895	1.9018775935379	3.10146887940065	3.30438642171645	-0.295692225313466	9.83540673883719	2.63926026983259	4.24129217366568	83	0	2
54	6.14869117683477	3.74946236787384	3.18367523149414	4.07558895908967	1	3.62890854845526	3.29231576451525	1	6.94007400203705	6.61829874154584	4.13746239482911	4.9706660909173	2.33922439109516	7	2.97522315183205	1.76261255432937	4.62210739785019	3.61816604334498	6.29274918308387	4.07224842858439	1.38418585002787	1.60011641003196	3.46492108221643	-0.227400443710233	5.61986526191061	8.11353823290846	0.0400903246893218	0.166903294637955	3.06629055008946	2.33134879697402	0.333972111877179	4.24981494924553	1.22716637275906	1.39756247652454	4.08011609696077	7.05648370137337	6.18742798122496	5.47123943615455	7.82958878742816	7.53327661559978	-0.950590841941186	5.94552300160965	-0.0113261517739591	4.27792626739733	-0.390259264887907	1.24900510595449	90.75	0	2
55	7	2.72692154294731	1.83888720810548	4.07191784594423	2.92378010469713	6.77541503741089	7	2.78261868575113	2.90848378304793	3.42009022403481	6.88753327748881	1.5360752266418	3.87075044009712	4.38664350448625	6.44792874883986	5.89592084969042	4.99098765837318	4.43383844257244	3.53028715921574	2.18925055666864	1.46450732108895	1.35956439711975	2.47558410434953	-0.342286780214391	9.72914804789394	7.69020726659603	7.89328031203345	1.98758359051153	0.948571761443357	3.73640715778717	5.96225697623904	3.11909435954501	-0.291216159352027	0.395537806690859	4.47363533000597	3.80686769512864	8.26963739758509	0.410023995755191	5.95535153584031	6.69495708244211	6.56589139336707	6.67161241473346	1.48667540900748	8.13049401630439	9.90719038453113	1.80083656221201	79.5	0	2
56	4.89292138722552	2.04858022360042	2.29095542062573	5.24473651366238	1.17319002627272	6.22288870552553	3.37152867645288	2.25346294932409	5.48962439199725	5.73179739334682	6.3425850730965	3.8306882895474	1.34544359164911	5.96132638665855	1	6.32844753698294	5.23235037563328	6.35599074750291	5.38031221971934	3.65088337165313	7	2.37125650189626	2.96174540973786	-3.70785759902784	14.9720144328566	2.6127587784405	10.9377046433906	-3.60005652461527	4.15430946182225	2.07267464856945	0.443265321022238	6.88685772290815	-2.53234427747508	1.03835539994926	-1.63487218069028	5.67972483870372	10.2910960467594	3.65206232440747	0.98178721105182	7.58866779067902	2.15238887827347	12.1726818873032	2.20668857543346	4.728668364371	3.22235125523711	-1.17811576303701	95.25	0	2
57	7	1	5.547822177833	4.52694399981173	1.02853560640025	3.42515508504474	4.79491013456791	1.47265205030207	1	1.62413397601071	3.04642150166587	1.56969514141515	6.84463079199919	6.86531685265202	3.27894117985932	5.36965146541565	6.28153976574817	3.23142858463986	7	5.02687416883824	3.97693803938007	2.58086356353489	1.57963471200827	-3.46717837458175	4.55003061791772	9.05803382852783	0.962688257120278	2.4058534295611	6.38349590548534	7.72115995011497	-0.312658945850293	3.14081594972164	-2.80324371938032	2.77348537042743	4.29254871839533	6.9470755325291	3.57203852671941	5.56228910388636	0.636337398882031	5.94212333294895	0.887191569374391	7.43388693551141	2.22078139114173	7.96799897572683	3.45304270528129	7.31723218586501	82	0	2
58	2.97900577400111	7	5.6255764021832	5.83552527355398	2.34522573316371	3.0904555864288	5.7426260855471	7	4.03235845612576	3.82713291277271	2.56227411787787	4.06150697826037	5.22730108913638	6.16638842045091	6.46691642283891	5.57615501780778	2.45071605121854	2.31292229482102	7	3.45373138081325	4.86343357113327	2.87081027217465	2.13466284258798	-2.04224080321544	7.86982700235567	10.2167167404895	8.61865056571451	-2.10948296331674	4.17977476406194	-1.38571649134915	10.9007113041955	4.7947268653778	-4.86709946358948	2.83831681668801	9.55216591709354	6.31296372015025	3.05093149545608	-0.132883328702901	8.14645802714665	6.86046844388525	-3.00726572499999	1.07727622847125	-0.766445630063235	5.95800577559238	4.99647093615671	3.30513151308802	82.75	0	2
59	5.85807376827857	1.65156115430324	4.82716867350999	1.54741560591761	4.17475638859113	1	3.0421999621106	6.2149800288629	3.19031319217759	4.24702116578795	5.64341815053971	2.69034867156272	2.68672311108671	3.89851732842448	1.110409106218	4.66905112557425	2.85065968593173	2.6486102243603	6.35768394629752	6.35140385193592	3.33731771899367	3.18089763015018	1.07838396737988	-2.04475529030538	7.87107276900408	4.93794308465059	8.12968531016427	1.1280389792594	3.66354497593029	2.83729112275825	-0.408104387544643	4.90858898166923	-3.52520019807091	5.1427041581375	7.61628243937228	7.8374133392518	8.4964121648026	1.935563563372	3.52586234059549	8.28292669893002	1.68403996693866	5.15868202240725	0.835433571248073	2.8936805060821	1.1022401012696	2.48669741564281	67.5	0	2
60	7	5.47008285125789	1	5.59471642767465	1.23355149843812	3.3939090540512	4.85364986510822	3.07383932424757	2.50826788994194	1.16859981540105	2.94169423290548	1	5.02495231699578	2.49675617793323	1.79358715715045	3.9312032157312	2.63603459741002	4.8901871094353	5.39152801035043	5.55015508493618	1.20312464654689	1	2.37166423174534	1.15937263600183	8.13175348033129	9.33725013332959	3.50089665625915	5.70826315954368	8.836438943221	7.48363674212051	9.05802658504229	3.93786492240068	-0.948182926016847	3.08325842676743	2.80640254026448	4.41717429749334	-0.805148680889601	-0.0109101971351488	7.96850381268733	4.9908928383183	6.29387264092346	8.08121668661324	4.1745836389832	-3.32088776412818	3.79807831450531	1.93396593162188	92.25	0	2
61	6.3894778807823	2.84312789672817	3.88625591287318	5.17460999489317	1.91638869881506	1.89960292492987	3.26933302389957	6.96955287355932	1.59976373023723	5.15145107071317	1	2.16145807316674	7	1.12735253802164	1.18483715486832	1.89548676558896	2.04744504687039	1.4708244055045	6.10107407138916	1.80081683400322	4.16629130531651	4.98758214686386	4.845179044492	0.538068290024343	6.0052518464789	6.41379994926384	-0.0737376488031263	5.53785515307338	4.39689073166022	3.05441358874923	-3.23217861963261	2.91394341448909	3.23900184859744	1.77801673412357	4.00837966855775	6.13431937613782	12.4395002827948	2.70498360458728	8.67646334181006	2.92862320149035	4.4841921272537	5.18057077130607	6.18647696263315	6.3686525299471	7.75552551532219	1.33798924322689	73	0	2
62	6.72415322881943	3.30069286150383	1.1219545195181	5.93999154624594	1.99239817504195	1.88224599822565	5.30456194210755	6.26419679686421	6.28723999658545	6.78152330703663	4.18955105730092	5.46203534754751	4.9904871923042	1.66238881946439	2.99578021113147	6.99528704265568	3.76838805514054	1.69419671146913	4.21187399477626	3.30758557786226	3.4150449938728	4.66729298198212	1.6625408232563	-2.13585914331075	15.1781360833156	-0.0617411817919779	10.2984243261955	-1.22583549746998	6.00057260366007	8.2984685726045	3.26114036606173	10.3502539686014	1.7584125530004	7.88110678238384	7.87861535354183	2.23816939663518	2.50869986297654	2.6015201393678	6.46487745295875	9.23834985190709	1.36563674317163	5.80705527641954	1.18074798650018	3.93216130488155	5.7411542791564	1.35869632217499	88.75	0	2
63	6.23060780425045	2.04277753885167	6.24199666456875	4.29413317546844	4.99767073962774	4.67426072722249	6.39228869737606	1	1.67418780470244	1.31795730451033	3.49163186519154	5.54475690797942	3.82353102066411	4.56654858952895	3.05618491670711	6.65427416581729	4.65489246083202	4.64566159273481	4.18761186835398	1.51724441070421	5.47651231593443	2.18091855077567	2.53899557533252	2.12112223382834	7.53894279001154	2.00659800027683	8.26332765568954	0.369022835305841	2.48764878314786	1.64090011856229	-2.03830082190348	5.69900571741078	-3.22475750908274	5.94319539655377	3.71926436500184	8.02555477917417	4.30184748462237	4.82524714985207	0.23246681587062	1.39976184128333	1.58980850290192	7.90409237656892	-1.30860497326801	2.68253524210245	4.06841554914196	-1.6341790542667	88.5	0	2
64	5.80603064111472	2.10487792143391	5.82699179991234	4.92159881848504	2.3588974904057	4.59215030573873	4.7664576991766	1.77507711648749	4.59859955492257	5.47396435827445	2.73776426062933	5.16426256131366	6.01032699570863	5.27311589611911	4.44958648633175	6.83258591893387	1.07804926423484	4.43299693719782	1.52049772309191	4.85428407916838	2.39260161548471	3.63731205185165	1.45182590046155	-3.13514760707634	11.5592786026278	1.21995884435984	8.36236810399203	1.34553848118513	2.88952122965245	2.76794379935246	2.029462676956	7.95248381850717	-4.17704244837031	0.228457799187957	5.01036404714518	2.4592672213505	2.97676666473596	1.51399767445453	0.310581415853162	3.2483233219125	9.55244154639829	7.10258340350883	1.41911068271193	3.6570713609961	2.30908516051211	3.80862944646124	81.25	0	2
65	1	1.36653954702475	7	2.24168539240133	3.92876451135909	3.15546729908514	3.18937659269512	5.6828945718805	4.47496449446404	1.55671036704269	2.80712702274782	4.44951823444449	2.40691580342105	6.91826576726216	7	7	5.28675289470097	6.52966602788247	5.78804426765744	2.04859648530459	2.65005826919741	7	6.21045755036326	1.35104219421727	4.99139194538166	4.62795226099687	-3.03165764742471	1.13935762348757	4.76924015158402	-2.50486162357313	4.95913683578156	1.44666413620537	-3.29576532544319	3.38543463336344	6.83587414391323	5.28734403368349	3.98768578076785	2.49491472403107	0.941626628417646	1.06948920835226	1.66280330822752	8.03697607996431	5.19439506847195	3.55582449051176	6.76728824031299	3.51428504031949	73	0	2
66	5.98179693868323	3.32541682808701	4.53222109384288	3.76298084750919	1.36442700810232	3.20306375127314	5.75054751598386	2.49033869333942	2.28154381538286	1	1.48472469097456	1.50025402794139	6.23182488830081	4.52841049382188	2.92353594790454	7	5.37951271513483	1.44009942752618	3.36712270133675	2.20613954074061	4.90789818503764	4.81605982454518	2.37144679981392	-0.0569539162405538	4.31457369544273	6.3737854770627	0.373735974560185	5.01481191393446	6.78228602045159	3.24533798340276	-3.43090151452761	3.53972048045786	-3.44878190823908	-0.979745488696753	8.87000637085779	3.33312249489539	9.16805651623156	2.35050870742645	7.69254135303151	8.00111979074074	-6.67478666618732	-0.404802024521905	7.0648528871541	4.63871398469495	1.45918109755288	0.943823718807876	77.75	0	2
67	6.4853778951727	4.597268845716	2.65039860425508	4.64034177374589	2.66740540367159	5.89022801368236	3.13574279501019	2.12287573548307	3.76069726087002	3.48853426021071	5.26849780999881	1.98883625196699	1	1.12540231572997	5.90294731390038	4.0482195228629	2.63612691608888	1.87992290989032	5.20503256831527	5.77941166850272	1.60439088115142	3.42988806105181	2.17059441776581	1.69773169035686	8.59099013668589	9.15645713229717	0.872126742876913	6.04620173628933	9.32708322969888	-1.22270302475612	1.62585887669682	0.697776056991026	-5.13295176766612	5.76778142353581	5.83239419945897	2.26520664392035	1.49893400850367	1.88673938108255	3.92610952952669	9.35238111060651	2.52465115791322	2.10207086592808	1.39403516798614	-1.02898423327922	4.22021717831445	1.21681975689606	58.5	0	2
68	6.91629129490007	3.96117280064741	1.25961695839817	5.07950890755338	2.39461191020168	1	3.35333596360652	4.55884877775961	4.19306262060069	4.78796893403476	2.48893266877882	3.09156563583658	1	1	2.14503213116989	6.60046535404307	2.79722201477376	2.00801861849509	4.70286781318522	1.6060304874129	2.85978864783373	4.09760487324603	3.81977799250172	1.05548510401256	7.99102837616114	9.85371341044034	1.67359717734625	5.42569265002612	0.21579940478944	4.61382393678972	0.986730995972769	7.29290571409794	0.373744799390877	7.78788358808688	8.74457499407953	3.83398505497841	3.59316344408844	1.88494599087968	5.98304243351088	2.66679987804527	9.1819917822186	1.47030651276552	0.747396105478598	1.26909082662992	5.88757906786668	3.13591998175208	68.25	0	2
69	1.7970721878858	4.72491816449018	5.29996770591074	4.90119729793191	1	2.43165874654321	3.38795388939107	4.57427749044565	2.86816879972924	2.4235084980932	6.74482703886729	4.2518908629946	3.78381264949981	6.24058424543657	3.90902092476412	1.59161613705944	2.23171648298476	6.74449550810298	7	2.71034429728042	1.75738608695576	2.15108930965244	6.30269560141745	-1.05633586102416	11.9693094440846	6.04245614461966	14.1591242598798	1.35427782527998	6.39056068192582	1.6382429983987	10.8940071267481	4.82531518918347	3.59786453355067	4.01968809621392	3.76500230574297	3.53205835134785	2.46473197283551	4.19244692879327	3.75707522141963	-0.723449698471384	1.86510000741917	8.95390807407527	1.87369321055001	8.67968683163364	4.63203844295711	3.64391099595139	82	0	2
70	6.64370651187127	3.75020953568044	6.10480616200471	5.28587355910372	3.88583699018991	3.97500855040587	1.54028072193187	1.17811516031919	6.92426745778844	3.97580687602865	3.66604852426999	1.59625333418053	4.51873219102123	2.25707791015953	5.02530658046889	6.15492273582041	1.78974996603255	6.86313133622826	3.20727479001983	1.67516685720637	2.79416532931556	3.30011277942206	3.23843646415114	3.42650678390318	8.12924854443278	2.48858911614587	8.49670313220169	-0.0473932657169242	9.05864882646027	-1.5787827987954	0.561069636279778	5.80100938286389	-4.01393134662962	-1.32723696275821	8.64080366615764	5.86524842607847	7.95457037501987	1.26248989470192	3.19120643400842	5.49786039882846	2.95917627238561	4.11099315057438	0.824528159370189	10.1791229199471	0.5077485966283	6.11697715316827	83.75	0	2
71	2.61953785337225	3.39342244650713	3.43131127555883	1.54735233592902	2.64679268418971	5.47065376976914	2.80269885435413	1.54000776983173	4.09353033935941	6.73676781877229	3.13683457311976	6.31549585830553	4.02005984136177	1.83398827051728	7	6.91384328531429	3.02974024489439	2.78518725799423	7	5.91079121183265	6.1236924585889	1.83641962074957	5.85457484897326	-0.624240467063449	6.94992544957377	5.97869545424431	-1.18235124265537	1.2191170522895	2.49592284959892	3.30061308624192	10.6991629695997	2.82341535972536	-4.49368344540242	4.22921656416997	13.9028627845196	3.61339804190614	9.18026328649616	4.99942867707733	-2.73621684741446	8.99232528129637	3.94857948043629	4.81262385272019	0.550251320442517	-0.37225576005349	4.8618245511489	1.64741462936632	78.5	0	2
72	4.04760843375405	1.91762182554309	2.58270254022915	4.53845320452966	1.69288806513489	3.82304889622327	2.25434481622832	5.84239688314133	5.82091092176428	3.80518344572379	6.21994218465414	6.90199141645757	3.86599754471566	6.38660494955303	6.26889902768567	5.81870357206313	6.04910820488078	6.89550445578953	6.82489353037808	2.93363103054931	4.50103552100383	1.28788869297692	5.36796561504511	-3.41433586959809	15.4505880371105	0.797681699436018	6.2621247454031	0.571928084637638	7.88352752959921	3.07359427966282	6.39912316710574	7.54148365687207	-1.06439622087574	0.303274922722121	8.82973066880148	6.62790715196	3.35335159275642	7.7467961168557	8.09451998255672	6.57892820440465	7.57539330956279	7.17031877020273	0.210344149638545	4.56851618641294	-0.0845113429920478	2.09328903140418	84.25	0	2
73	6.40256294356493	3.13534394679835	4.6556526795589	3.61283045791776	2.04517011055409	4.20890644930138	1.18645944835003	6.78465608679274	5.15511208610409	5.85679914669069	1.59382378894133	3.06286417393992	4.71689675488926	2.28716153039279	1.92717145652814	1.91194167805788	1.66305950779801	1.37772770890992	4.88027870801985	2.31874514166759	6.26642328759405	2.20711953517018	3.63014263420059	0.173603062795057	5.46574257037419	5.29801129001047	-1.02209789921335	3.96932438587104	6.49455052466228	0.77175002121066	-5.0551373695274	4.44384927165163	-5.70357374328858	5.73202931213128	0.419923598505753	4.94331169095281	0.0700063282108526	6.80810509409425	4.16373674733315	8.24363717353525	-6.43677974990402	0.57411180318406	0.492807911070117	-1.24561412617037	4.25139136604002	-4.93494171955212	75	0	2
74	5.19968423353872	1.18489983307172	3.99708784294415	1	3.4279503826135	2.04561942537303	3.18101833054738	6.02999499952426	1.7621235767427	2.9563870201315	3.40003979973292	2.50918301933851	7	6.57760832372245	1	3.14619103394525	1	1.7648949332543	5.18537282234884	3.258108669536	3.98997185734827	2.82221205928991	3.57887417825917	-2.89340569958146	8.21917916513366	6.23546173953127	8.96874058414338	3.98740708003311	1.80152082353051	6.07912185424144	0.207987974712289	1.60731736457298	-3.84617096969749	5.08402445463123	11.4960511213524	3.32486482286896	2.82545592976854	3.16993633486971	9.18736712309802	9.96136505820882	0.680473687532651	10.4763788698346	-0.445657660423568	-3.36828934101577	2.28811578823896	0.140219439545422	68.75	0	2
75	3.47603218354962	6.97924907307518	5.89593224373553	7	2.49309141459778	3.27832252912273	5.91641172984502	7	4.70015264329881	4.54998985751465	1.98215189368579	2.89638745470342	6.18434614947186	5.48338990854933	6.62976468239256	6.30714165276103	1.8284768465935	2.88958318907086	6.73288757355579	3.44231138705026	6.55181603400581	5.20220402258433	3.84915406787257	-0.403148856631416	8.62490862226844	10.1786725938603	8.07876742284051	-3.228064123422	3.99268782068485	-0.767587720184098	11.1023672310576	5.24528145250373	-3.44690007632898	4.34638373857597	8.66286122285606	6.86599205062839	-1.57215252915846	0.561509987153059	-0.381094939513373	2.82521192102237	-3.19578901453884	1.25626150856091	2.16198812015516	4.63017524149568	4.55476506904588	3.02244059000331	86.5	0	2
76	7	3.68177234725621	1	2.97614863546872	2.05489205464656	6.65407860688401	5.55857725166887	1.5647602828707	5.76180789896799	2.9876288020273	6.08459763248795	1	2.62234402589846	5.68915765023333	3.43224108507173	1.93022565890671	5.38437163356206	3.89690182180356	4.20121744485859	3.33175676045778	1.85532062194094	1	1	-0.180012335765644	8.8980661225262	7.69118806856718	7.61543976227934	1.08492225217953	1.19279546428372	7.85582322389457	6.24803263087686	0.787478052358438	-0.598890707479482	-2.6843498816805	1.91696528551689	3.68182310685036	8.31867138751469	-2.88299131622592	6.09205161287967	7.37362090637674	-1.30660580294737	0.376190165054516	-0.476879305417539	5.36964188596667	8.73069818023942	0.222947195476032	61.25	0	2
77	1.38693413711141	4.65094315052223	6.56544642842406	3.29453972699327	1.4734115653039	1.15418102006751	4.08477152269026	3.46800723550213	4.56120102960932	3.83277221508254	7	3.34894824303516	3.18175256026187	3.50181436686215	3.23088903817045	6.81373188564375	5.36666225802017	5.41543461678789	3.69928350409254	1.91282948608077	5.30131712171039	4.28071817756962	5.36077117624012	-1.42510473111291	12.2404451953668	3.2011030904949	13.4012950809365	0.402809143089821	3.46225076789298	4.83834139991148	-3.10003198000815	6.10128723898159	-1.82624693974512	2.2109825324215	2.45132528728211	3.33609899942607	7.9684857358074	3.03690564935094	3.6537772828109	9.9939290771166	4.46186210343628	5.84991229427597	2.86650659440771	-3.82154182771487	3.50619618160784	10.0891100406572	42	0	2
78	7	2.37500384898583	3.82191306296003	1.3428529711015	4.26872897726588	1	1.44019667349126	5.28471411787043	5.46177188671086	3.32853055035632	5.96730963701061	1.10829089655176	4.90490783934873	6.93145892528498	3.25668728023523	4.93401310855547	5.23212180826604	1.93811373895614	7	2.7185236511324	2.59806506054267	2.69161018678048	5.65936250025242	-2.86032621741021	7.75351226207155	6.15077561944699	7.43773279133888	2.77760151751327	8.78667080094871	4.05847456029939	2.99003479908864	6.01330318646905	2.74131657666816	6.6831964635459	3.77429274490575	3.61872729599283	9.80859906828859	4.58292508583722	1.24967583417568	-0.190640564121001	3.72251362226761	4.62301804282302	2.33499170247782	-3.20571789813621	6.23901154200384	2.14851945931616	63.75	0	2
79	7	5.30809006567438	1.28210517664605	5.88137049446635	3.15345641181067	4.89649692379646	5.11397794682813	3.69600124508745	5.08407969869975	5.75716508242211	1	3.30530440873896	7	3.20678729404228	4.51348286595386	5.82585119663355	5.08451954161354	1.82755385566517	2.07305780403987	6.46607937685435	4.00618335334074	3.09193516098994	4.23809194078149	-0.0407401304491921	7.73185794716362	9.69019172891456	1.79046831379623	6.20602923618	2.29957930358209	-2.09232214368694	0.895318174605534	4.99843696786988	-3.90848072472212	-0.226882848088346	10.8013380557644	2.87164414613597	9.06446774999604	7.92117115905379	3.37948065526415	6.77706993503617	1.84519087823281	-0.883286179951703	-3.32222629360684	-0.938322482601595	2.65487463901438	0.370109970344261	64.5	0	2
80	2.47980187730844	1.6559617002466	4.97350891355963	5.13145310544196	1.87432751354936	3.1961362618713	2.00865076339369	1	5.17846223597598	6.59209872328723	7	5.47409742642907	6.05241139331414	2.92823878181729	2.30473300694586	4.16952741728506	4.81836326625456	2.91890269726361	4.6015546914263	3.61949661571173	5.93761040707371	3.70275171277268	1.7133182712703	-1.79828225736593	10.7251365961873	-0.561958130804248	8.53526308868457	2.14916868545512	-2.22628051234281	7.54140551604744	2.40753114925488	0.3525723687335	1.9254056503637	2.11083836444417	13.3622705722063	3.11549464434856	8.99649302032943	4.23840112241431	7.50797333127113	7.76763598902963	5.3924368446463	3.71225507667519	-0.206859755161137	-0.800116707774733	7.18988032219828	-1.36791918567564	83.25	0	2
81	6.33342766829804	5.01786061929737	3.87263935416977	5.98438246206153	1	4.08103501616033	1	6.93061564121743	1	4.13115476241587	1	4.97704861085162	6.84410312552617	2.70067715991121	1.21716954362277	6.32614117162954	4.22798851189181	2.48255943263901	6.87208079360249	3.03415101771729	7	2.57376689498268	2.24632008557653	-0.470463868461569	14.214786404655	2.95375904198079	4.75672302916757	1.03785511202317	7.57866067998946	2.98448345223097	1.40904847567141	4.19395308832989	4.44638682724135	2.96594655974935	14.4782643541644	-1.56802852409118	8.0589603219704	2.64251604225299	7.3970016484062	4.615388148032	0.88446495001907	6.65187613299959	-0.264476047907408	10.5738311104875	3.2624794228911	4.7360363566009	82	0	2
82	7	3.70586654970851	5.57009072792004	2.91680762020273	6.30633296739766	4.6677938913254	2.06247646750486	3.33545971028959	4.1871406329174	1	5.09856905699568	5.44181648844338	6.69255063340417	5.93751166281795	2.03859893133469	4.7779918158886	3.33827828949605	6.14869015211728	6.6722027100726	1.85561012651296	4.65175172958941	4.21980294748486	1.66524051436617	0.479681793843049	7.68257677338863	3.14739425363914	9.61116702022944	-1.91109064815112	3.39269332284132	8.8673656413568	1.21200657534099	4.69404100389747	-4.17173186970644	1.47277144422444	15.8296493178909	5.31714160245684	6.66884709833688	-4.8017213657049	8.47883553555978	0.0249403439403925	1.8996538750128	3.73815622220573	3.48111615425693	2.30402117841042	-1.10323610672322	2.38483798609459	58.75	0	2
83	4.32455543532214	3.28660896248124	3.03027707428567	5.22282595330792	3.6959013259488	3.96307095547974	2.86137409782246	6.17917812210815	3.57464923471129	4.51455260682703	6.05148094736615	4.74850992072204	5.21007400095385	5.62471851414017	3.12592542111015	2.27335972173467	4.72122724934301	3.15804370671876	1.93544821643761	2.96564941374999	3.25054616991403	1.02159677168686	5.37889413077349	-5.99151644733886	7.93606176784193	7.73771827232546	4.98735374618768	5.25086983777143	9.0878933315174	1.86202045513379	0.178598246784136	4.17970149147798	-2.27506274460587	-0.621462873780965	9.41200044428289	8.05928431284476	1.55539119017475	-0.148015799747825	4.65546148041221	6.57558387997509	-1.27593084650863	-1.14702789341178	6.39666686250018	-2.64618995936058	0.807066833520134	3.14973772417624	72.5	0	2
84	3.81116243573766	1.62052627831318	3.96806828553305	4.89635986058896	1.29252559118835	2.40992499400727	4.02183384376607	1.56498787205197	4.35895879042127	7	2.46608363066085	5.53206893689711	6.50607698913913	6.99819061376534	4.47739093899752	4.17140756888455	4.99913085369139	3.4671668482901	5.12680023830791	1.24642508102337	5.20977362032245	3.57254672314644	2.36881314662943	-1.59902476338401	9.38739028194991	-0.249040554857825	8.76625153382254	1.75972441744163	-3.15420994768736	-0.0989545025086406	8.257826428642	0.572552729812516	3.63675515694069	2.44724613662494	13.6656771568647	7.3983825583901	1.38827896732282	1.66598255964634	7.7005996934773	7.76554688643326	1.73406299518007	3.45588163553342	0.00945059535324383	4.8457598420814	6.17116441376211	-1.33319232007407	72.25	0	2
85	6.9479104352969	4.46643085562994	1.35140263608016	5.27968788715265	3.48269136307964	1	4.33573614358635	4.02910490000021	1.05674619775312	4.46013258226742	2.78254830457144	2.90015488512902	5.68034011271568	5.69517082852486	3.42145882004924	4.69933926735895	6.47549713423126	7	6.61425656578932	5.92313320536533	1.98401908365278	3.89456676537096	1.36372429617742	1.61182272361999	8.58379236625848	10.5433688091429	2.05457897980976	5.98430961414495	3.24363080708368	5.33272412101732	3.19627384251739	7.89416019160538	-0.41793576242385	8.387464072271	1.76580111462147	2.40679567705366	4.6386013262493	2.19235952650092	1.41074463633658	9.73573948592337	-1.83592482596357	2.22882298487761	1.74728653597466	5.16812497574044	5.88274488065093	3.49218258901211	62	0	2
86	4.87989226055723	1.66258166335438	2.46263049602975	4.2224009087519	1	6.58567778614889	1.2018168211309	5.93387168459603	6.94100833450997	6.13612622044251	7	1.55825641367629	3.02413396905568	6.57919561537525	7	6.66665432711384	2.69340421391207	3.62278402287322	4.82402702151753	1.165796738109	6.5188602944739	3.0457615196979	4.82436625911823	-3.94756157612238	15.4886546017301	0.868731645903123	11.2582118533006	-4.31432012227093	5.20468878837658	2.68021941878306	3.53626957609781	6.95927322474137	5.52099286165541	1.30861311273408	6.1134111373064	-2.57441897664724	2.2663317795701	-0.328641607039759	10.2431533994052	5.54390262243309	2.51413014052833	8.95249397989741	2.58205180887138	-2.45674832698183	4.64284341151683	-1.18570247620392	69.75	0	2
87	2.11959073166658	4.79408642851806	5.44151136066727	3.61349709357289	2.16152134029885	2.2246658979911	1	1.21847575507627	2.7883033456194	1.47126961022321	2.39788478803855	4.60076119278575	2.83403623460047	5.69037359331111	7	3.87801618228098	4.51629781975943	4.31169708403843	7	5.10403329275815	2.91523241360881	2.26165626528822	5.57487570316825	1.71552056667454	12.0264534415331	5.30101031220066	14.7888676150515	0.117304552851808	4.90564294244749	1.21321314128854	10.5072319802071	4.3027481570466	-1.35707849638445	5.47016492688406	4.32765706554586	3.39815417492861	5.02199785389079	1.23509708143538	5.28377744179993	7.14030364471927	1.53157413498764	6.51740365551183	-3.89915283644493	7.19572584358959	2.90478368323532	4.23184080439572	62.5	0	2
88	6.62536951443124	3.99976355513589	2.04629708591912	7	1	2.36675681159102	2.34483845519813	3.43472956938584	3.61600043401241	3.70205219064177	1	1.40326462127363	7	7	4.08821952198511	3.50367189824629	5.43161456109412	3.9325965422182	5.20472598343136	1.13575262316138	2.33744943849371	1.51564428622105	5.8319177101081	-0.213429171572981	8.53900251814193	7.81541122106322	1.74577379690547	6.35942751440608	2.18627304493073	-1.80075411708763	0.114312874767431	2.65796637740149	-3.92438067061674	0.521854893189763	5.07983362890168	7.68825497474149	-1.46056943790586	-0.315675947153208	6.14684127846506	5.8828321740096	1.65187533544374	0.987931746280556	-2.29139964974812	8.64972672913212	1.19862912435389	1.83883576702493	71.25	0	2
89	6.43949731288582	4.36198137571477	1.43954624036148	6.70361938584751	3.32852748147661	1.54396036348248	2.5406475952828	1.98556184397187	3.7737398223157	5.09892192414144	4.78133607124554	3.69443127022003	7	4.02192659715661	3.65146608461356	3.62090881824421	4.37300489304448	3.14007680815651	4.11902519740251	5.05188550953321	3.41472699599455	2.56326959906444	5.45158844957306	-0.465623895971739	8.56171525674539	11.623436666698	1.17957284001497	6.01502662593798	7.47097344135226	-2.04037859424227	1.63256297559449	5.69822970365215	-4.61967506724189	-0.315476294019781	8.00885632196317	5.38157710864231	9.71042389478562	3.16117304200605	2.80813951188241	6.90464618978141	2.15816015871501	0.0598803474870795	-1.13435188120062	-0.421303133670271	4.3056977149046	0.593142203926041	62	0	2
90	1.95817495285025	5.1708110234825	4.46036669285457	3.27429572358048	1.71268763633601	1.68785682463826	1.78525320045841	6.5433613257664	5.43644136869576	1	1.8051979054678	3.89460268104132	3.93747185396865	5.31735695853172	5.05508516106451	4.82582307768022	4.99580301657556	3.56539871157979	6.53525473642702	1	2.79308089226189	1	1.56588953412466	0.665084335923016	12.4401163593205	6.16220748641775	15.1895536201059	-0.191556852976476	4.34512815508158	-3.15289950781446	3.2118011320729	3.34406313814986	-2.09064410118016	6.35204089686702	7.80429791041269	2.97158799927173	7.29629777158001	-0.404388391501752	5.32016531186559	1.14037489134548	7.55465014673093	6.3246770530086	-3.61504202132537	3.8591771528078	1.8310230892268	2.96361501950416	74.75	0	2
91	4.84071741748996	2.5319992768766	2.78801948449903	4.83278269584189	2.90010361421256	1	2.34083549891603	4.71576588261248	3.1213729646364	7	5.03812653483005	4.81703432930776	3.15467994324322	4.65909996155859	3.87741552997088	7	4.27727675268971	2.2937891850612	6.37789741460218	3.15581433582105	5.85587235522657	1	5.20968248265119	-4.49973741769123	8.0842878127368	6.32040927723252	4.39314256510279	5.35191779354532	9.01056607957529	8.38615816737833	0.122105813910828	4.29325142553932	-2.70913230035543	1.03063308849049	8.42537988681941	7.51714136282717	5.65500982334269	2.47500018776305	4.64470161067372	6.72821924518271	-1.37675966494452	-0.464115799244323	5.10149188519643	-1.48048543886776	1.00185172834008	1.98590685232732	88.5	0	2
92	2.57094806980782	4.66291606338733	3.019930653755	6.64674250104338	1.77210841262484	1.55567749361843	1.49078272941627	1.56193829845619	5.42483597663239	3.58433780380315	2.51530820418325	5.3058294749166	2.33275494273926	6.66233674595647	5.5053592134025	3.51835653662425	3.05897999459336	3.39265592280839	7	1.4689693622818	2.4771298945101	1.66137657719772	1.63279178202532	-9.387677379256	-0.906296342268377	-2.04050605027069	-0.0284699796549346	5.69604218926244	-2.45789802515274	-1.62662197656295	3.74922877717833	2.63736535488684	0.342907144965204	4.41507694337786	3.50426872451817	3.06577171498002	5.65272567199972	-1.01199062858022	0.406354909779988	1.7093639556361	1.50669774107584	6.86322897088347	-3.60361046569557	3.82102328842639	1.98335832597923	-1.5129401185827	86	1	2
93	4.19983373748582	3.56026715527366	3.85271804459202	6.27869837445092	2.04720431724093	3.38552679361399	2.27670452637967	1.86688635730222	4.39105800829308	1.51992031872454	3.72084498355583	2.87498169891065	2.87960243777617	2.24445409775822	3.01246697589916	5.6005024757982	2.43531555611525	3.94864635316621	6.36450341120245	3.98317704480072	5.85883221172531	3.94572186302411	2.86393583942242	-3.79717093853323	-5.96449962338789	1.51332120569101	4.46222422908746	-5.11640555882711	4.03237528667325	0.810940299156942	12.3041291340187	-1.12365978961113	-3.38463652974158	9.62920072896172	2.35626803823082	-0.846600872302618	2.65678207630569	-0.428577769346106	10.1109266472004	0.924405402951247	5.07546448071363	10.9249934146759	0.864985007508564	0.867726180431192	4.39839201748661	2.09775590772224	95.75	1	2
94	2.86017044841722	5.76767033705545	5.85603028995583	4.61912977352144	1	1.47172064761189	5.08040749930723	3.0584421900512	4.4449371968012	3.45041474791176	4.90107713745707	2.54532500016529	3.70960343347513	6.64274052572321	7	1	3.57083026511998	3.82916908141617	4.50122826843747	2.54821475388734	1.89730353469506	3.01360178500838	1.30583242470081	-4.31485111882314	5.6944921043936	-2.7618338964682	0.0996191713125304	-0.284571038150724	5.75600734644413	2.73690539191919	5.88281781776206	3.52450112941539	-0.538797828103305	-3.19611665174491	3.71063592948891	2.88890207364386	7.14255161930273	-1.79464480556506	5.69138660033946	6.94699690891389	-0.654192489920245	6.55750785156644	1.44122445614195	4.36634254263595	8.65194500540532	1.55165271129779	97.5	1	2
95	1.76494561055688	5.22675813710747	2.53988402357832	5.68959030817185	2.97807474237772	2.25588573300827	4.85057602407524	7	4.39494831264006	7	3.86784967075285	4.70547048626984	6.43673702605316	5.67665023701346	1.1314325791487	7	1	7	4.85144630747774	3.72528731436595	3.97012079248784	3.80066427783023	3.34032952742237	-7.13253447951353	4.02702751635258	8.87053677586537	2.91487247701313	-5.51511435061001	2.8433213067901	4.33562148340886	0.695696699154804	5.51988154756397	-3.02796241866882	0.61450529313334	8.75445445052939	7.70161661239772	2.28539883305971	3.89084091755171	1.35303985605088	9.96354874314901	2.75429975522698	9.56378091794755	-1.6146672930087	8.63980600676132	4.29504748022015	-3.17258559666761	101.25	1	2
96	3.28783496347135	4.27486777213066	3.90758085040228	5.11192060530208	6.885671444046	2.12620288768681	6.13819166269335	1.20842243184085	6.99535933056582	4.37002130879721	2.7482259679491	1	4.80163490895327	2.53917143514363	5.82942699424225	5.27199708279073	1.17660664027172	7	5.51077916476665	4.10462451236061	2.70470716869199	3.11176993410146	2.81027984127835	-6.6530529073149	4.63417687394653	-0.729223498645987	0.765318144038052	3.44167661894671	9.25694056463934	2.94980777654342	1.76917140819896	7.40751579860594	-3.71750649716824	3.58836783926024	3.02533484257595	2.23268860213153	3.94875367625703	0.0860170423827903	3.20544891894438	6.34173612220039	2.36757796042342	5.34658482139141	-0.562402389947882	10.5793883881605	1.95670169283362	7.73575734901931	107	1	2
97	2.8888443806048	1.62792413411138	7	6.5081930969709	6.28376198495874	5.21038332383359	2.38418576269805	2.83223022499116	2.9390403073849	6.15156015743277	6.36963554944348	3.75002289417603	1.69837801736754	5.64837361516081	6.4590545538181	5.41046605107444	4.06797125493188	7	4.26631645556934	1.5363781538866	5.8259408807759	3.65051528324701	1.641513983323	-5.47731880602812	1.77993894287485	-2.92196993898995	4.99048137506401	2.69097897351457	3.81423805646733	2.41613291890372	-3.24397285393058	3.37227277540276	2.41019583549564	1.14780825962114	6.69017062691656	5.671543310753	6.81165867954445	5.99520821609034	8.29805782054054	-0.867290127618583	2.10119979581675	4.3501249379236	3.15471610513193	5.29728595854315	3.99840170763985	5.42921056642179	95.75	1	2
98	4.93225650182014	6.7079694583441	2.14484020687573	6.60731566538366	3.90824105973778	5.2747103739526	4.17327578643066	4.85286575107909	6.1220176114992	5.8580801862195	5.36470516448015	6.13256037711445	1	4.34185798612938	1.24552702103221	4.42744127870803	3.08746014137581	3.31358441743923	5.70542043722084	2.40214906032878	4.32205101877925	4.22705646845051	6.33045169858804	-0.628899374777485	-1.10184442779497	4.19191675296635	3.48393628448473	-5.25908795913332	6.97925708665474	0.823269022107286	0.189268447198361	5.60279902570787	2.1676529030006	2.77275890239855	2.13556101195842	1.74265152450364	-1.29221911087549	0.103997505848323	6.92558047048942	3.70450352517762	2.74017815948393	12.2992380622334	1.52912722640309	3.01876026065729	6.62345219271036	5.2000514607897	85.5	1	2
99	3.62060248917635	3.30672984587661	4.85930764705559	5.69178042569569	1	3.93097817637386	4.96966981602233	1.8777174908195	7	6.80301719498352	3.23828790721086	3.38257751981312	2.98562572670376	7	7	3.86521516480633	1.5971217638418	1.37739752688872	5.26772054994441	1	5.92050154702776	3.41896876134046	3.70712616580318	-4.81132734896504	-7.1243371400722	2.30993666935383	6.22325229396831	-6.02201042159563	5.04037263685808	2.55754470765104	0.890605143272065	7.62713414076008	-1.07342735597304	0.858881941839726	4.51250554267058	1.23444429372285	2.28646928545379	2.1202813318743	6.60843806317809	5.33772715556174	2.28797316205978	10.290823167885	0.287251076891286	9.44637927972561	5.59039561299005	-2.32442768194916	91.25	1	2
100	1.85820346314355	3.93266832701937	3.50933117312527	4.4170360715391	1.2441478797764	2.09863283017536	5.46341121974959	1.90565178029827	7	5.80777357367289	6.40985051907527	6.20070721538517	1.92747487504354	3.63341131463126	7	7	4.25690867217097	2.3312011157615	6.85792426820069	1	3.87843574947703	4.94201513751126	1.46039598093448	5.19281351444928	-3.02652267179336	3.04335094864162	0.727336388631821	2.38041158736068	6.45307286168078	3.94932450165239	9.44828180816348	5.37460393958541	6.51236149901321	1.66789062382884	9.67514650683007	2.07190274227134	1.68539283670447	-0.574315504393799	2.46029300522083	5.46912424893514	1.80263279046387	7.27447308126335	0.342233731321299	8.62830533428999	6.53534564282557	1.99520893570999	104	1	2
101	1	4.67551435742267	5.07675360513901	5.53495240869965	3.63395939353338	6.39736272751568	1.5135282500513	2.02292016682368	7	6.19571755941259	1.74789640695354	7	6.71891937974068	5.54959468940799	5.77801887413833	5.52939459151103	4.18094221118211	1.9922067747468	7	4.76047681803738	6.08518665534264	3.59379575570845	4.91686121902281	-6.92424221399638	3.29311443201811	9.60755364838531	3.86584186613851	-7.64394565937739	3.51141052764802	2.24067304507101	2.02138267713908	4.9715672331495	0.742221898109381	1.02763558210571	8.70395766627107	4.22984652634471	2.95754906617227	-2.52238453273934	6.74241844844133	5.13768522915863	3.64424223526836	4.47470285070471	5.27057489390468	-0.928255218839443	5.75869769040118	2.21839226324232	80.75	1	2
102	3.71443506043449	4.36796801944544	4.90165031797559	1	3.36673824722596	4.4247927615988	6.46056909400515	5.31774656424723	5.48059999966913	2.19151090432853	5.26347015817786	5.50013310909583	1.44248883881378	1	2.9303426095001	5.29964328838673	1.54679159962531	7	4.77728231420117	3.86724604051634	4.87984016898557	1	3.95491633543121	-6.38324841435707	2.43142754524477	-0.645291817897644	2.53531147819221	2.49856939330114	2.96981441406177	4.08987305191989	-2.2079034272701	1.27379757012683	4.29319269461563	5.00584002565345	10.2022885227126	1.8395867533484	7.11472586081254	-0.313345109216915	7.16363652396747	1.78554035272159	2.27997583783272	0.603747576078033	-1.17836328785406	-0.625982665790205	4.44201717306441	-1.73535194167132	91.5	1	2
103	1.40834002551196	6.14278163394755	2.72744781856854	5.53655667085872	2.77713195528073	3.08032133024181	1	5.80222168353501	6.03899628670516	1.71779883893639	1.6338219292266	6.29065955691124	5.55979552477213	5.9525500490503	1.53423372840263	6.90904901172745	1.49263039606017	3.11482508099907	3.75722508150152	2.56147444227096	5.75822224366973	5.61439585466963	3.12567793691161	-5.26506573579746	3.28730733658214	9.82026459168678	5.39963139766017	-7.94076114477219	9.70005677258984	1.20964906317526	6.90545993190401	7.39501483063276	-0.441744047854019	4.39977798918258	2.20874121591815	0.498500787408139	3.2340009052737	3.65230858096545	8.26290076650548	6.07570737915079	3.61172907419984	1.93416723889398	1.54607571460247	3.84480685518919	4.78743298096923	2.12766232463759	96.25	1	2
104	1.27465957994878	5.74472699324369	4.34133026927301	6.01908729969875	3.16023533034537	7	2.0406091055141	2.69406956396363	6.49605341782054	6.02524894764307	3.28406039627064	6.65251886404595	1.94045052458452	5.240498818641	2.07205486914055	6.28004478342924	4.02203979512718	1	5.29685700098704	4.45175053719006	5.44765432907367	5.01782369084754	3.10857013782113	-10.0847541837833	-0.330977794058866	1.86925774951333	-1.92223354601708	0.587176031824392	7.66631938350183	4.37203674123752	-3.52465707728672	4.6922241240362	-0.723931103346049	0.88823091479996	1.93326226955277	5.30847668535573	-0.418748327088677	-1.01713753140588	10.2401984627053	2.46536687923711	1.30577387569485	9.68829229798268	0.159093904433706	-1.60458223048988	3.72215720408442	1.19884279257247	89	1	2
105	7	5.97802390419408	1.46471725265649	5.93949028033355	2.77687874218426	4.60444778340221	1	4.20174786726758	7	5.57195214073744	2.24696677501172	4.37658549765786	4.27125249163758	4.38681645929848	7	3.37958256706862	1.32874814614438	2.34717253453334	7	4.34941857191999	4.13278779311666	2.19432660075979	2.10700878740466	-1.24899315697053	-1.5715831644569	3.99809067135064	2.76802095903033	-5.76777164314811	3.13209018401119	7.64166236475304	0.233868042729227	4.52690035969872	-2.42584225217508	1.34693698096679	11.9536149465881	6.46004403609206	9.17411971692989	-0.603227554144828	7.83340288217026	10.7233063628181	5.43918397257538	-0.492294142452604	-1.62744681852732	7.98324937566286	7.78654421090183	0.811982578001934	97.75	1	2
106	4.89842615483423	5.75376581901562	4.96684900760981	5.08042391279075	2.4233619067642	2.32808235649267	5.4305053489098	1.75191560306379	3.82516522644543	2.64005242837801	1.00007097011568	6.02166041289477	4.31329103335633	1	7	6.98746763431287	2.87284969760913	1.60410905228421	5.93140415989374	6.83321450500156	6.52871094860803	2.21450256654119	2.58367941084285	-3.74339909862965	4.92565640619756	-1.02445093315037	0.90660382031325	0.543043126202725	3.05202552706136	-1.47004137495612	-0.640474321916438	4.75790815849493	-3.90215811387275	2.55966405077085	13.5729645777991	3.41886815860364	0.329827823929194	6.21359919043772	8.61666774723471	8.35022381024769	4.00128292618601	3.86101603199861	0.351059869604393	4.16006718706353	5.203198779	1.47286082668565	92.5	1	2
107	3.61975426297081	6.02044299836522	2.86560511118937	7	3.07031499376543	2.95478362824596	2.89119299003267	1.31637628112509	1.74176899986465	1.83699568873454	3.01520475147851	5.78758301725572	4.0540509192771	1.57159559544757	2.50403952598655	5.22791633912514	2.67058254840394	5.01079766373818	5.14528516615928	3.88619901438807	2.27807452477103	1.94963609930931	4.31296446436833	-5.02587564414648	-2.77008110215315	5.58388303789803	8.82753988948397	-6.66066367038231	5.75839737785404	-0.144063069966162	0.86131883900571	5.31493015180374	-0.521649253927342	1.15039371103751	10.4869895658082	-1.51832787842385	6.69342034459012	-6.55257816749625	8.42044128194984	5.70123916707863	0.584236120910141	7.78828993052983	0.0529656876441697	-1.06026432230844	-0.723406475726964	8.96431965103382	102.25	1	2
108	5.8714407741811	2.39175511716273	2.88641119909286	4.38502500260083	1.24323083979538	2.06094141882679	2.95620843084433	6.26767587164438	4.19947005347192	6.13317932968112	1.79408109031052	5.60355604636326	3.69178561501053	6.61020262771122	3.81256783267534	4.2026420886997	1	1.49153494550989	2.67052861089563	2.00215662806323	2.35853937487003	4.46818727039519	1	-1.66277942366471	-2.549460826483	0.481313673799056	7.18051168794395	-0.589204340657141	3.96368029424968	-1.37379143911569	1.73750360972049	2.07273264500957	-0.160816087472665	6.01222267459502	4.04023355452416	1.54686433839526	7.12617393595152	6.16387075968115	2.99246282343148	8.66229901144505	-1.08583203446498	4.18759206035951	-0.218756010182522	4.63112865335297	4.27382069636856	-0.776039676739458	106	1	2
109	6.71198699842708	6.27877451031614	6.14151548630475	1.34844567723404	5.48986211709034	2.85523014074329	2.30384130850492	1	4.33585244917572	1.37721667437199	1	1.75501471143474	5.45479620121191	6.63207051435697	1.62004925109227	5.41468399294984	4.66629422178896	4.02515696180439	2.97747605472551	3.03952192419147	4.49167017761857	5.59356771703124	3.62340509316447	-2.83634001090916	1.6196419558853	4.88191820886709	-4.59759348297006	2.42194153735513	3.91746485552178	2.64137428089934	-2.79532149579075	1.00476010299157	2.68115860623701	3.57479457666286	2.6289107369279	4.91812593721239	6.52324945785742	0.187180652462761	0.69910841518941	1.59703361819666	0.953260236248394	4.58749073519035	0.674148526007714	3.8577103958883	6.25621660611777	4.15422739454852	95.75	1	2
110	4.11818831716514	6.8254092734465	5.32685374675175	2.76506491692307	2.92062834647225	1.12965868768888	5.62667409563885	6.11583950826999	2.02997887413595	5.21890894403608	1.12776520360838	1.42012229236701	1.59919818566097	4.5376786098351	3.88414085283217	1	3.53852793813192	1.07984447114049	4.51066321377235	2.31872552949619	5.49667915269818	4.30330380107249	4.85511046929164	-4.33665899940173	6.11472302084339	-1.61861705293808	1.29759979372681	-0.74612398768596	8.18326379907005	3.56640489976635	7.87949996325185	7.98251258041576	6.78244274525709	0.869373641951893	4.89570810416586	4.69721991815979	12.8938776428121	2.54010253847176	3.95515891448202	2.59835561489196	4.53932754123808	6.54233141463224	5.8390458186076	1.34450556581484	8.39256535967539	2.22964181607602	73.5	1	2
111	3.25043575265463	5.65317148631434	3.33863372038731	6.7492234165329	3.42570064934398	3.40269514898485	2.78150289315319	1	2.42647515588398	5.25563508599156	7	5.16089856116241	6.49729829598297	2.29301941323487	3.33873817961585	5.91132897185542	2.20904850252921	4.3402410940956	4.54751260938044	4.76584697270218	2.58406492937824	4.35187932742568	4.64483884095071	-5.25704922137715	-5.33007297622523	6.40002944271478	9.2677987140989	-6.34633627633549	8.227907791026	0.572929986920301	0.97395796286543	4.80350771645333	-3.79739712805897	1.90484829161319	14.7131987292417	-1.75191746856547	6.62401523165287	1.93791163715025	8.23562008417495	6.90434214317918	0.846167546027608	8.41140070208747	0.103583328543596	0.99392902964328	0.603500048665313	9.54483068576803	89.25	1	2
112	2.70145584707394	5.14151669594321	2.27915609288401	7	1.05768710589968	2.95189420015522	1	6.00086982007115	5.07226766513163	6.44670979506568	1.217740152426	4.7312663650975	3.99566795652137	6.67026164259072	1.7541025776915	4.28645012988516	4.86336846414878	1.93517472459604	5.4085858884217	3.59515222395636	4.50045094903674	3.59242567796384	4.2067017173506	-9.28931028691415	0.727156045139047	-2.73647363184727	-0.842253341100383	6.71941412567294	3.96625327268171	2.52306928981475	-3.97182240812459	-2.3650882447726	-4.74666818037495	0.831474884573567	2.53397330337086	7.44685120935908	5.80518183927162	3.56589512744052	-0.906544918404413	5.42418400877205	3.16481468801534	0.667134227085213	1.16611503311556	4.15193764015098	6.27223731331125	-0.894428506701639	88	1	2
113	5.58704943569254	1.00308081071016	4.32972280875979	5.36524827544088	3.27846085947772	6.19006199377746	6.15199923103622	5.74991045913011	4.67415909279044	1.2432709690259	6.07377967354469	5.64248557169841	3.07709355037058	5.46868224864601	3.01494061441916	5.25460701324687	3.90975924270767	5.88798857788366	6.44042797372785	3.06046077909137	3.10356300327128	3.17083685298302	2.28803317854747	-4.23338428048659	-3.28385396972094	2.1980819818197	5.82066420874968	-2.09622879564014	2.70443596268763	-1.53706816038062	-0.64198521352257	3.66207894647114	1.23142976375114	-1.825737801363	4.38586049452011	2.39594276711733	11.382338065501	3.85723154171743	0.560158606668268	1.27309483054099	0.582844103266336	6.94835675448413	1.99224748653589	2.13696131863758	2.88619690147762	1.42358878969525	93.75	1	2
114	2.9327577553984	3.58336372010962	4.71759733895522	1.8676435120001	4.91910982930885	1	1.57384411578471	3.54442852319145	4.05223198854678	7	3.50660097029256	1.82999750603641	7	5.88168285757733	6.94596348208383	2.41172789558856	4.79614703563075	1.50529062547004	5.69176972267219	4.7998250616185	1	1.82061719566096	1.88443941679775	-7.73882812411909	2.71988938248556	0.562163925676248	1.78109888661553	2.37898497116282	6.30536956482835	-1.40163675711021	1.20911916835661	5.93200486175797	-2.22623288314447	3.43797460806941	0.292782172551821	7.02629474193152	-0.400623165929665	-0.336712833729994	0.55465072393864	6.3429851062258	1.11658515510725	4.42964147506206	0.201546152122435	4.82618756252341	1.12799747558563	1.60647962110126	70.5	1	2
115	5.58699207973623	4.6891196294167	3.49210300407891	4.12199509737018	2.77498369497232	2.63566347051261	5.00118576506171	2.4364644882123	4.01938290518552	3.05391681473564	3.40202037561142	4.54843571643004	6.34387129220619	6.17600027540582	3.40203084587518	5.29360652604635	2.24578873804019	5.87127743271904	6.01634011623641	5.03177512751673	2.87377081654571	6.38874663090954	1.70910918774725	-0.95110696869069	2.74071537696596	3.38059392748863	-2.42040960285037	2.02953968623757	4.2355209975171	3.36553748610477	3.02847821996391	6.82061756521145	5.04197926075063	0.783333517618919	5.71604379468405	6.53671843885663	2.65980655752288	1.43523023600938	7.13018513710729	5.47634116142842	9.16630964303408	7.252643364906	7.77210903098188	3.49240268620343	5.05544010216671	2.74823963256906	89.25	1	2
116	5.48829925453451	4.10227343252674	6.74977905932304	1.94854619910612	5.82552631779111	3.29949302194965	3.9036971381782	5.81309128327025	4.4145218953228	1	4.06724069795316	3.93788640422868	6.01529696390445	6.66203161819924	5.84230345408755	6.26401431658001	3.41563255417433	6.45106390282396	2.18019973830809	4.68029076460447	4.35311257954977	6.68071488360402	6.66201383890727	-3.97623870103472	1.77403947628284	5.55495852742094	-4.44712090707186	2.03851118083276	0.338506573844024	2.81440398462375	6.09461437133287	0.643283483421116	3.36618664931169	2.24757696447989	7.16033087446914	6.8335430753175	6.07122032976614	-0.365331381432466	2.1647547163824	7.24024537345995	1.67137550993198	5.64163829235817	0.618088932109842	3.13796301375851	5.12558236404002	3.72559019084958	91	1	2
117	3.96756414901591	4.65880653491649	2.69151896694014	5.55049858813264	2.16461750623041	1.651808084825	1.0044965665483	5.60818778664836	5.6306588700197	6.68590007219354	3.46998731102534	1.04006152237156	3.95576704754679	4.94683660446533	4.06279392335458	3.74866896050918	1.68919739024963	2.62433461919553	6.49227921548443	1	3.42597396328487	2.74745469699914	2.17523393995383	-2.16948126332159	-3.92474094603036	2.10121606237755	6.41331502180595	-2.46990699161703	7.69202799099207	-1.33211768916533	0.144924624074483	3.92006335566759	-0.058291403218837	1.19045837980683	4.08760935092414	-0.111894821006449	7.29604424397284	2.59124464580623	9.54027316153085	5.44743825048962	0.769044411335924	7.54158893298156	2.87141702029491	-2.01622356940873	2.31132670261554	-0.232765068936793	90.75	1	2
118	2.28343908346376	4.51406346265628	3.82642959769568	1	4.7046471230428	2.15331650192471	6.91595514927122	5.11374781137859	1.56801457933866	6.02960178712585	4.57982866577119	6.84376539799811	1.54581666602793	1	4.05720463556009	5.15469836523711	1.28659099723969	6.61537642526911	4.88667972629063	2.74449790121367	4.24732592142959	1	2.54165777920917	-6.00093599744446	1.80338250983425	-0.493192163775087	2.87381756556859	2.43842977209855	7.59128394492743	4.63499590483869	9.30929235475984	0.92332006748224	3.61165191798598	5.82947939372045	11.7414731830534	3.7475096750166	7.84341547366745	-0.0901868948933494	6.80046223574036	3.06185117454767	3.07825990115133	1.62325853911722	-1.5394469117927	-0.420825624418453	4.50110367609792	-1.26271582213389	99.5	1	2
119	5.11791414529809	5.85124993964814	6.74121710757772	1	4.97472918574045	3.1166180706316	3.98926943907044	1.24077788065831	1.71785302578383	4.54337704564399	1	1.75966243218735	2.7844616599593	7	6.40449311743721	6.4639583136479	3.75202240432654	4.25252313669096	2.93897455038948	6.37075021148931	3.7222511834462	6.00865332644376	3.90755731921827	-3.02456656180976	0.696230422428041	4.88912293647155	-4.07707960245836	2.61114402158144	3.72729365501714	1.83285593017161	-3.40150438396463	1.36971271256182	3.05808418762353	3.57900003054671	6.43997295879866	6.79413597049046	3.89903415317201	2.671943587554	1.66591028547827	2.07759498144749	3.37574225436436	8.67826424973721	4.87765882590414	3.52617628241589	5.841874861864	3.30423474520072	89.25	1	2
120	2.26565830070798	4.72547749200584	2.94533465712933	6.74338115893198	3.17785411127459	3.57381695590696	3.59739588098961	2.67192300489459	5.4788288377731	4.9492347706719	2.3176493644992	4.44219909096194	3.2848999048075	2.42912176098943	2.52197308073758	6.15786674040854	2.70996917357491	4.15231022053452	5.38724401385852	3.3254254660753	2.5807082668577	4.51687542062279	4.91673785015466	-4.92626934983284	-3.23531162297123	5.77977693483438	7.97005616598604	-6.14965179229456	7.80939580791724	1.36507681112501	10.7495124094799	4.93581475236607	-3.46808073110503	1.03362195909035	10.4042721748574	-2.76826453021863	6.56376207386446	2.08106862277541	9.39874005024952	6.46095246254353	0.399287953129616	8.8398554725206	-0.370827293281392	1.21203586049076	-0.0849738591162759	11.3689672758425	80	1	2
121	4.21118412399854	4.23874757808914	1.60395099379044	3.56337734905571	1.95661803636721	6.53458324289081	5.78640827824504	5.43490139016988	5.77996004078245	6.56273232712302	5.96094318577572	1.39421440467283	2.35221181518261	3.69349496741063	1.83301193427944	5.90233473211217	2.89773692770457	4.24106497525066	6.38960171684057	3.2035121561034	6.03890629268152	2.98463206201136	6.6784592390005	-0.143294316896709	-1.25080466627369	1.25772135649754	8.56151003170114	-2.84782910437955	3.8997587947423	7.84083213785259	-0.633484885397298	6.52953744368095	-2.16888897601775	-0.794418677823182	3.02104386764571	4.15230517351053	8.94610213281107	-0.713520202429097	7.84925620236122	4.76056145009053	3.12684513387189	5.18880563113437	1.22100839648133	1.26288444566721	2.7402810142786	0.63703421463119	88.75	1	2
122	3.5502270751606	3.97174203847065	2.82799434569389	5.43926568855988	4.61083546271263	4.49524483245069	2.74160054908905	4.49249758408818	4.75256861084022	3.18480580470089	1	1.37923923355285	7	5.37597055179639	2.57822894062341	5.48257186073174	3.97097869066602	1.57920518479798	6.41939658244248	1	1.26538229551254	4.88774749108489	4.9457263820137	-8.45637015082717	1.38933246508688	-1.87344611769664	1.30353087265481	1.23199388847011	8.29969813868857	3.98703134765779	2.52335610925605	4.33659081348426	-4.50689104479316	-0.923264033161251	9.45147226685219	6.87934047490644	9.20139297746893	2.56884585183165	7.39054601718719	8.09731345755955	4.43613848705554	0.114522565582313	7.0497775720683	5.24824322191689	1.01580402811391	1.74674827759606	79.5	1	2
123	5.47303652227283	7	1	6.63474538794078	3.55651965669756	5.05997708857754	4.88011020216938	3.98494185770287	4.20270076669217	5.40550265464541	5.5123058556747	4.46957339825976	2.22743017716747	6.61535828737518	2.49857259774054	3.54506790146968	3.50704843953779	5.39511799689403	5.92660739217006	4.70070436101124	3.82372663151428	5.21632077123944	2.32784941645888	-0.933188952485955	-0.54147849737727	4.68523704726842	1.96329582391215	-5.24900657554138	0.0356129638754203	1.41380853936774	12.6918506624	1.60524630055516	1.72613918541857	2.24102370379238	12.533154129381	7.52025966684607	-1.26750551084644	-0.700486483738225	5.87840215397902	4.22940592365039	2.93410707450201	11.7513634954238	1.69533833760174	5.37687045385304	6.28802627966228	-0.876803385749098	82.25	1	2
124	5.14709360997851	6.1377264369713	2.10208879912627	7	2.1485642826291	5.5377463200309	3.68324864899272	1.71442474248092	2.48370289032319	2.89477808996451	3.76742715824449	1.68797936368441	6.30999453661048	1	7	2.90427754025638	6.18394556613839	6.78550557058989	5.2159810892856	1	6.95262183854915	5.14908009352322	3.52186837343908	-0.294452568513444	0.142427646525817	6.41462138465537	5.50237979644804	-3.4056980801962	8.67603179216711	-2.09625763287329	2.89417421963314	0.271312350383943	-4.19050801827116	0.986953594646766	5.01622057990247	4.73035816789176	-0.785534630340215	0.344973965201561	2.75194312206587	3.57733108897541	7.42332421741667	7.65434075565197	1.40113704447498	4.81103787283336	7.49719158217191	1.97730436898254	70	1	2
125	4.04991473558811	2.22231473272383	4.87421590141244	5.7099657333758	1.31549212029189	6.95971693978786	5.23242698836448	6.21162946760059	6.80874362837965	7	7	2.04626319741884	3.70284801593152	1.85488249639539	2.1697253743252	3.90613803914213	1.4273875577166	3.70914308318934	4.54125724179523	4.21667378029687	7	4.53438851511607	3.07522226193658	-3.46689789130917	-7.72884615985539	1.87106449560065	4.90305554652702	-5.6660120576	2.40949837552921	2.66212160060441	0.988665089347841	7.900015025727	6.03478348712864	4.33884332225036	5.32320279939978	-1.69933707092554	1.59482452102055	-0.516849773349375	9.43754651705572	-0.882961818144461	1.68599108071337	10.3510437726879	-0.950213045855765	-1.81388352018468	-0.112202945408432	11.2246040023845	82.75	1	2
126	2.11172974722036	4.88127347753452	1.29165260177741	5.92917561300547	2.3019584767593	6.18857679975459	1.24928625132477	5.67879257579844	6.3007721617386	3.8411116796396	5.26058516799465	6.36469626333206	2.34242816743643	1.34546617394421	1.30881663362875	3.85310838087062	3.8028840890523	1.2600337708098	3.47940086794484	1.79925978413205	3.05801624629164	4.84236404764988	4.01654729534912	-10.4808401205132	1.32099999217521	-2.67079593142415	-0.300667528176498	6.66121649093455	6.94008720729973	3.27122914638955	2.12105811168389	5.94314060328888	-1.47018242635743	6.95112325849008	1.37226970404373	3.76086635859783	-1.4662331366245	4.00743875022314	7.2967702883988	6.61592055091457	2.10392715128312	5.5435637616532	-0.811468643008915	4.25716069030504	4.12059862768911	1.32445947140079	67.5	1	2
127	2.73202740799821	6.15281198416423	1.82680458757673	1	1.55101946915823	1.13209890531922	2.81616607645263	2.49382220182408	4.54066006080508	1.31630406954193	5.16791411367717	4.49594515393666	1.24379495413504	7	1.30832682172737	6.93581371889668	3.61127227477513	4.0634962320294	2.69390052342066	2.83996012672259	4.44806910977435	1.97843866309547	7	2.83734081700638	-5.53586101795517	4.25061077383571	0.396973304244192	2.6876560236173	2.46574248164259	-1.25027406610797	4.83343314874071	7.43870359790479	0.312945135803458	0.831472605038898	3.38526625981522	-0.0611373622528261	1.99643138084303	-3.9448819723997	-1.07620434220568	9.07537013282958	-1.67721788070635	-0.492570202474128	6.05724393393202	-1.37250563618568	3.36694612252701	3.16653326856252	87.25	1	2
128	5.80217371176879	2.27667252871668	4.79112933769384	4.52267733714406	4.60794819735106	1.21307895646598	6.16124745710362	5.12431436723917	4.20388683649539	2.03626596191461	4.32361778617143	5.20052801478295	7	2.66720606937616	6.68819893999396	4.60279279246413	3.95274164463598	4.77562660215431	4.97362041382656	2.0814488298669	5.59352120534953	1	2.29575096233123	-4.22580065095709	-4.5163418021548	3.11133790356567	6.80096004261543	-3.58268686365146	3.06643658464925	2.79033041347594	-1.26959809790842	5.49123942479866	11.4013601381279	5.59282012772227	4.29557589679588	7.83690851856855	1.81381004927452	3.78236415138577	-0.180857412414587	1.28976002852729	2.18597082231309	13.5170408554037	-0.166494375710966	-0.425327064350224	3.64913130444662	-1.38893778966995	75	1	2
129	2.08282412549647	3.53009376736965	3.38971499870488	3.34792501529383	1.73410721272074	1.54463968405291	5.60706703135779	3.50554622087102	7	6.40830863193243	7	7	2.74486097605096	4.42792609634488	7	6.55381946140363	4.71352326341238	2.15097850495947	6.78771845980861	1.9805660124034	3.77208879600261	4.95142481991689	1.23630682902537	4.6778864765295	-3.57376284199266	1.93935746814313	0.745939777301777	2.16389466557027	7.83033553162319	7.13395814383247	9.59210972570234	4.84773665280156	7.08008102278753	1.87664501762039	9.32473919877341	-0.012452708530117	0.785491146843456	-0.705279061464634	4.15594473489716	9.1641867027013	2.79861752787875	7.43652681914307	0.424892529313527	5.49358027946448	6.83404696304043	2.81208452718775	87.75	1	2
130	4.33845410261075	6.21557199190229	5.87871967830589	5.77509840564331	2.15879234551573	1	4.88695824230223	3.6826686031379	5.85063952153321	3.68542443416489	3.8926048969172	2.99720132219385	6.75027292970949	2.09241751751499	1.35373936545576	1.19389073585166	2.21028833560243	2.90732847342509	2.21581499754316	4.38513501312606	6.38152649045734	5.62895547964425	1.76640576978027	-3.63965362416146	4.89672195988119	-1.74817468222887	1.15735777999755	-0.710327326013309	5.62364466378837	1.41186192520032	1.88887192920185	7.44380650107203	-5.4491863160359	1.41087696612647	9.09872292060478	5.84010243251708	10.7768920459482	4.6342523611217	3.36872576599684	6.30051549167265	3.2383871000608	6.0247563457193	1.98649935472013	4.67378231070031	2.88320880008759	1.26736056261631	81.5	1	2
131	4.44892487346451	3.12027345742317	1	3.8925302899315	4.38175440899973	4.83425317601725	4.70442341027689	2.50800745905627	4.67550460349526	2.24404649114631	4.88509418690332	3.62994445155136	7	6.2832776509025	3.38439091783501	3.14827473460382	5.33903571440193	1.3667231108047	2.21423491643346	5.75132835299796	3.75911944056224	2.84495935241779	3.98144656943248	-1.3811909258851	-1.914693735504	1.84242913361502	5.23011813477206	-0.697213428220188	2.76376717012951	-0.439954848655021	1.82904419403395	5.5693268222381	-4.73329655095023	-0.330415234075092	7.98770897719427	2.81705143655993	0.931564711045068	3.43834831585198	3.08536534992031	6.76285171886954	-0.80047644206518	0.158999220482355	-0.730596902182945	-1.14090698309615	1.69234711284303	1.52342280614923	64.25	1	2
132	1.79794543971326	4.95920546776967	1	3.90761030378925	4.67560769889672	7	4.96881963575719	5.1874908390181	6.52141569793227	4.76688065954829	6.29201213771244	3.79141278331173	1.26101596078205	4.40678140842436	1.83856848342615	7	4.3432498970411	5.29978132365663	2.78212055679677	4.25264220484666	6.54523850643327	4.12411572489525	3.11884656081185	-3.40086544107499	5.22165993006928	-1.72894089028762	0.133426176411287	-0.138702182764758	5.61686907844169	6.87165294734389	9.59492760239807	2.87571200489248	-2.75861884076962	5.33240822342455	6.32345425154053	2.68812143645757	7.45162801160869	3.76605943927349	10.5768734410059	6.9133070781265	4.33974027600381	4.22684749201352	4.78314945550624	-0.584568034602443	5.18040010661672	0.861590551142367	94	1	2
133	3.53714055269014	7	4.86106317731359	7	2.32094375334327	3.23307226289604	2.61618140775895	4.79270811163769	4.81259032164261	5.17194244916304	3.04149713073944	3.05115165233825	2.8981104850601	4.64803090749126	6.40010244161765	6.20585101616589	3.01449226080885	1.72979303525443	3.13502428363005	2.11232444978722	3.37039497303901	6.24300151957558	5.50266939705607	-10.1832395864803	0.157752592577277	0.199653233200628	0.133467599968155	2.08541485602704	2.48072427210132	-0.872883381800542	0.0203086389724777	4.97393909467375	-2.00521824972619	-1.19037882493183	14.6709176202383	5.53976857054202	-0.471170379512408	6.68437565096163	4.23651981260557	8.6714905767809	2.35275410022373	9.86986565672008	2.01475107387901	6.5343800115889	4.37028757812391	3.34957298748207	71.75	1	2
134	4.48603181753491	6.48934434785181	5.60033248110996	4.03721395015455	3.63267709524621	2.79554430984911	4.0730614908804	1.33236641932773	7	1	3.36835040773748	1	6.40281380279776	5.11119952694906	1	1.99197032289725	2.75892890254425	3.50203218295855	5.09789769353024	1.14829924136708	6.24462602813041	5.44389201586731	2.54234149741096	-4.06382442372142	6.19629787032565	-2.58258293220361	1.86464385838764	-0.67664237024166	8.04304750618809	2.87050320971599	5.75415348933009	6.86308850508618	3.48452015562806	1.04274678015057	4.24201014010543	4.88395960751332	4.99813129851701	5.53742333211921	4.25747650252166	2.25097350547805	4.21926145629772	-0.0682193639342503	-1.43764547508439	3.00842248036	8.64449853835068	2.78879177885753	90.5	1	2
135	4.49988531687313	2.85373202708992	3.33955793998213	5.44851751975851	2.34246365462007	1.60257616404978	4.07656165950901	2.13937291104082	4.48938535312212	5.47949374924016	6.93712778651835	4.23257875390242	5.03589398927698	1	3.683666418249	5.17400483563711	7	4.18974173285764	6.65639557163384	2.56043702978424	5.47188897190371	1.68957809996636	1.66148852973785	-4.23138893508119	-5.62810203539382	1.22199817157868	3.83104123678414	-5.6344567540848	-6.41045147155599	7.01302422595954	-5.68204679942668	8.27283509658069	-3.24006453113331	3.15944812734929	-0.768317194198622	4.76317377873663	1.68413155041406	7.77625089099603	9.03139224433365	4.92175797726685	3.56988593260947	3.44839379137023	-0.742613206724339	3.35955010839596	6.15915439272555	4.5002380459754	80.25	1	2
136	1.16223225066327	4.49836245529881	1.67564151263584	5.91293112177552	3.11556972367354	1.72995046650009	1.12064742917112	5.83184201005607	3.40150608228122	3.06508376382486	2.98575941380057	5.0695944561726	5.78262953702801	6.43479211663378	2.2887434739144	3.96100693578938	4.7991413890938	4.84181252036797	6.95640645000689	1.88526452016765	3.12181185925984	3.15120604658376	7	-5.02193046564485	2.79434881308522	7.66536612289665	2.8950399182861	-6.17669827278235	4.19778266060812	2.98366125036356	8.11405267544774	6.73012333715975	5.85406060089795	2.56347296952241	6.4458900447014	2.547471013481	1.8621119820043	-0.219987864008056	6.25839298336867	4.0464551665524	7.13408082525049	6.02074189661974	0.133183537764472	-2.71243886570694	4.86574693260753	2.93733049795528	72	1	2
137	1.99225782332075	4.03640765476651	3.81730256640559	7	2.80023266840646	1.13410013543175	6.00567053781713	1.79351571911939	6.20977164473063	1.18497049281547	4.52034275325804	5.6639916804265	6.54587635986303	7	4.42816889493646	4.06275216290967	3.6863475584038	1.36786100372391	1.15546257111528	4.8239435286976	2.2977217580572	3.99969163513869	1.59548084566425	-5.26840856711782	2.70390008608159	7.29146924091483	3.8753661733962	-5.92822358181369	6.57265642295195	5.98325763378593	2.76941586648247	5.82266725034709	2.03898794600154	8.25249557440723	8.6626055892745	4.8120786054055	1.1334009829969	-0.0127835083151381	9.66414513495848	9.48150199213421	0.682522059861005	5.90446157478575	6.67088389478623	3.40217355198466	5.18655504515966	0.351080545575227	70.75	1	2
138	4.15419510358911	7	2.87747764932104	4.02655586724634	2.66558182527775	2.21099402698236	6.24623065178052	3.29948575277127	3.79177020596023	4.46727720956838	3.83744126518115	2.41280727323194	6.24854074051629	6.78449666045468	5.27281851795304	3.49601564757069	3.44115209536913	2.13129717731993	5.5492667953293	6.02500850866175	4.42662404014598	2.23773884109809	2.08772241067563	-2.60973644800843	-0.174935857744226	8.15904043381149	-6.292859143716	2.33427294961538	5.79623622427438	5.36741630648259	0.342700103040808	4.39220370741533	-0.310348030549495	5.0758463218166	6.84267892942695	1.65998143083452	6.3483614739347	0.868811826013911	1.21241963038839	8.98805175004471	2.96510873789268	9.28456430643142	0.908446712088806	-1.02254484138008	-2.5068686247091	-2.96982522987773	68.5	1	2
139	2.71526817008901	2.74007068996838	6.51429773701857	6.50481369274657	3.73700060863835	2.33667214022534	5.74010109323186	1	5.81075634568523	6.63010929392499	2.60932135039173	3.91887413097394	6.14595053866928	1.69654539293943	6.33303378960226	5.16438291256205	2.31480656071368	7	5.41817197791364	3.67693175962648	3.78121861473282	2.43161005593564	6.38262993076812	-5.85248612688315	-1.58990251045146	4.45409653055196	-7.28758714657414	-2.73774613171811	8.28527644394137	5.42882007197495	11.309331152742	5.25658789122389	7.77966926884278	0.520466683314753	9.56076218692469	1.88198935346827	9.96094416882719	2.52460113979426	7.31186282221671	5.48828859103093	-0.860741063339358	6.12515536613844	5.6000931150904	8.707968935649	2.15212528679206	5.37824316334749	85.25	1	2
140	6.31058841375164	7	2.81059467062947	5.78713260781681	2.57297566117188	1.33494875458456	4.9743717145872	1.66798273801884	6.102044958523	7	5.95860943844681	3.39075033067626	6.77037572043736	1	3.32574697678808	6.30879831516322	4.89877639466487	3.89611549069801	4.0431279563199	2.84961799854904	6.66675886934729	4.02392489646004	4.06825844546905	-1.3965116857576	-1.11958739224874	4.98516098447845	4.06320772247183	-6.2195065072561	7.08111896918257	0.417607877827842	1.83913785889962	7.48090172922295	8.08821465005526	1.79318824379269	8.06725819936473	4.6241305712861	7.46100412398892	2.09865763063503	6.06340972645187	1.88389143793018	0.210854857053446	7.0236679802351	1.9335955777254	6.12523138149317	1.97339382698629	-2.5029157800649	62	1	2
141	1.11732062102259	4.61289779127149	4.32591442998753	5.19139068414085	3.19029492069082	6.68059967297298	5.86531141249618	5.18015967239085	6.30127422780095	2.24246946298411	1.81987871931342	3.08414319703936	5.93836958881699	6.29235302483568	5.41748957487201	5.18060899989779	6.65639968425909	2.29877385145826	5.13614616499657	2.94493288127002	2.67494584838792	2.48383493642377	6.58913152891589	-5.63599424688748	4.77274211177927	10.0291571285354	4.5851246925155	-8.36622592140657	3.57063358391493	3.42551407482514	3.54432754120789	5.91620251055634	1.03192516618701	2.68034333143398	9.20819458690062	4.90911009950533	7.77233725228744	-1.69581714616708	4.37389499310545	5.0823926062894	2.99651786372206	4.17569252248728	5.48217924058836	-1.39288999051023	5.02618896281869	1.50381548453033	73.75	1	2
142	4.41085534916074	5.36795119074365	2.05766648744746	4.70735616784196	3.35870518096273	2.07294770403227	2.02860477249658	3.20160843793285	1.95560620169059	1.22994036450504	5.01885626783937	2.38509985049549	2.49942526435255	7	6.97237826428368	4.36025629163978	3.09999969651791	3.47279814693593	5.24417303578294	4.94065723213833	4.21831591235646	3.01595144009579	2.26397814667016	-2.80604383700621	0.677709751769151	8.314273125182	-6.70899354514432	2.53287827544857	0.944075456117976	5.87718143720444	1.21592694023361	5.35464645222468	-0.371959070981069	-0.81512696054535	7.96669786858793	1.89716991374237	2.74732224231441	1.40482104550548	1.19650101766928	8.93311499178274	2.08697916257982	9.15727174023455	3.73809013029638	-1.66332154721621	4.31170844470436	2.84740468596559	78.5	1	2
143	5.90301274906298	5.12330460877087	4.20320348998822	5.80179054753557	1.36173905458729	2.97664351866185	6.0816775645209	6.09106085512235	1.6154907061716	4.66516710843346	3.16582204218353	6.03793770273236	4.54896074688784	7	7	6.43032764424126	5.05975951070455	6.36104393146624	2.79604562408673	1	3.54099396664463	1.82097194776426	3.62560151521224	-4.02074953007268	-2.68383424823675	4.01559651427875	4.78703932778594	-7.07021068997933	0.861135998185661	2.29480775196483	8.67450516533056	4.87820206632128	-1.1929139389644	7.65515084191392	12.042129425073	3.14151123901932	7.67571601460826	-2.59621186515394	6.05722533675831	-0.651788311910932	4.80447467675023	2.49062375292946	2.36221027947443	4.79269292531139	3.08015076169358	2.69276428517717	86.25	1	2
144	2.73183885751123	5.33217199000142	2.69151467590948	5.10196352842684	3.18722833387711	3.94759660084214	1	6.11833869618246	6.73048814276237	1.69160804979267	3.21397313871173	6.93903469605085	1	6.82924792043236	2.4611893076482	6.90996703969322	2.15214668921257	1.59044718945685	3.68643695144139	1.79453102022591	5.08134752930158	5.43675817425085	3.37700781231807	-6.63675929130414	3.9693062748694	10.6671353331044	5.30743268588382	-8.04243819585187	8.59745362636694	1.01734494116246	7.16231113280606	7.35267842310113	-5.81103516331058	4.64433021299208	1.99731188171606	0.665738482035004	4.12717081253271	1.55091221709878	12.3452533852686	6.91031701013761	3.96369151163478	8.31686217907409	0.861629580674077	-1.18638733746318	4.18019287358935	6.67828606551885	85	1	2
145	6.47593659563714	5.10033392053811	1.80130993778957	6.05524526267658	2.30595607832268	3.73622407323005	1.35384250698045	6.45180798683537	2.70913780597514	5.06169030411317	7	3.85990789822951	5.60207554693489	5.04207175914035	5.15191000431345	6.77464555737917	7	3.34129765696802	5.90374866837205	3.60954994328942	2.97129757599563	1.29766033277377	2.50000762341332	0.587249677315175	-2.89687355898776	1.69680668939489	5.87871248218493	-1.1020304486092	7.69617266749485	0.0948457183964259	4.33948203091477	6.92821618126937	0.791250652888261	0.413779679987472	7.6601645242736	6.41350495467283	2.57729399645312	-0.921139493532061	8.05993351042313	6.26682971886184	7.53339264210547	7.13636616346093	1.29360156676203	3.55384212143855	1.08533357280674	1.73384922047123	87.75	1	2
146	4.18078749037203	5.57916049593043	5.59980482702198	5.14920119224588	1.2756283008783	2.47072713378373	4.22349855233278	1	2.25167870999709	2.48336885164265	2.32760556591757	4.6596696562233	2.60103245593932	5.41198794910826	5.69192061302043	1.82566074490291	4.35545780862575	2.89731892119657	4.47159447282978	1.92801533523588	2.62235828261243	2.49969150433518	1.0956861575001	-5.19039997860686	5.51877919526865	-1.07140440758968	0.306438871426546	0.288360339099237	4.44098980199006	2.56374301866415	5.64222001306486	0.294158565259451	-0.490655967824346	0.911978260698629	2.00140650898316	3.49106304756837	8.39162821048843	-1.96669723253127	8.8538853019486	2.0943589047615	6.7794836210458	7.42048081660694	1.29235963262786	7.60621651170624	8.65273315825111	0.779810791393524	95.5	1	2
147	3.26197329268166	2.12705518026001	5.67406070757039	6.60852080036382	1.29386811106805	6.87128969654116	1.76102456820674	1	6.00868165563139	2.1779532855577	1.64326559526691	2.58191612095445	7	3.00808324084028	2.46020952427691	6.81148646528846	4.53422283426795	7	3.70849442868408	2.71154023420322	6.24507898223288	3.81331424637025	1.76779290878173	-4.07311671047612	-4.734591191427	5.38047448618103	9.57683952999571	-3.65152515998367	2.49602289228356	-0.901182469267622	2.84007208421315	3.84275741627865	2.71708681291466	9.09550268740665	8.49405505324371	5.49744013246335	7.12696257060479	0.857942034933069	8.50559451257363	0.849036916161604	2.85978007422686	3.64634849133099	0.427334579405323	5.69660937030968	-2.90529158973057	2.9418193002388	83.25	1	2
148	4.59110211476676	3.66233513753271	4.96670348926542	2.11596116887745	3.6033342119045	3.87701811291138	5.36147177513586	4.27018460066716	1.39108606872545	5.40366339773857	4.34870646534434	3.19539585982021	5.25101466200639	1.58961985267547	2.52056168218014	5.0798820354616	6.94661079828784	1.57080938212639	5.75460437458174	1.01633003357371	3.36997573745912	5.04159968034619	2.48519537737635	-1.61762593803349	0.165536713634829	3.733333862758	-2.48546487036407	2.23876815503276	3.38455941373494	5.86956061012639	2.45796805897128	0.153871152720065	-0.545290789548704	1.55164076208344	2.38440110764854	3.23204191100113	3.63347985875104	1.81513821635544	1.30167347738106	9.00168279744474	-1.77777949802347	2.04602117852327	-2.39922081759181	5.32332047263149	5.32355390604083	1.34407440181312	81	1	2
149	6.31641099488356	7	6.31389932354396	1.49103973666994	4.08055605950532	1.09022329161207	1	6.50590568409464	6.18611275212665	2.97142546271964	4.49726603785631	5.42901791155363	3.38731413051563	4.78162689382124	5.7754413821171	7	6.9164694992874	3.4054382184702	4.10138568945889	5.43087875222286	1.99635358802238	5.43841726208819	4.1200149024099	-2.65845210138733	1.35022366628175	4.2345773133885	-5.53603766917165	1.72232633846065	5.4630739757111	-0.558683016980479	9.62151630985166	4.0758706140765	-0.917787583642032	2.18521307532169	9.77220618635052	0.371850813869941	4.89690291708894	1.45537600675123	6.60189313998622	4.93881036340569	-0.163390422300274	7.79698329724328	-1.17590145305119	9.13938720437529	-0.374448886929251	-1.31240323735777	60.75	1	2
150	7	5.45451536941485	1	7	1.45430249194829	2.89756970951106	2.90025496847659	2.82208090424436	5.7882793799942	6.64688202741831	5.63172121775232	4.71472151592137	7	5.47368901661407	5.43878713213615	6.9198887726912	5.78177170369892	3.89296644906909	4.94636308714195	3.42495274019567	4.18923426930977	1.9560530042582	1.15511393430929	1.39107998146142	-1.99431376428193	0.560940584682182	5.9734110035851	-1.61172293362885	7.54148229167927	0.460527598566912	6.16229339837976	7.17310848180165	-0.249795049247778	0.435918958044959	8.68708514207568	-1.62928151288128	6.69863103585642	-0.337661657350366	7.46308922978056	5.53707910592741	-1.34892758927986	7.04412606954686	2.05696094823983	5.31300175188699	0.64394292148514	2.30154221419793	76.5	1	2
151	3.63887066612287	2.73947037135078	6.11011690822362	6.87559385417563	4.78607638335337	4.13537946736712	5.96971731119525	1.20161052593627	6.67729809669917	6.16814229235844	6.36303358039347	3.6984694433435	6.49219994163529	1	6.96648585583764	6.96161709616978	2.70483441599574	5.86852610676452	2.24667267903088	3.67359265332051	1.09449262458088	3.84342531388099	4.59142631915814	-6.34146346021836	-1.16526924602783	3.78252498841372	-6.38878625320404	-2.968681650356	8.71935862454021	-3.62766295379855	9.54145559939556	4.38797041012174	1.15037315464172	0.209859731356302	0.885682377608562	0.517244109534572	7.21401653735136	3.08894245696713	6.6856698576141	3.68401059063197	1.63870683571457	3.51509719333851	-0.0968788191605214	7.38051804035621	3.07595509956764	6.31384944843055	90.25	1	2
152	1	5.65139367227656	2.17862354908225	5.9795810319806	2.40601583165722	3.310024763672	4.32670403439443	6.07580826585444	1.81822003771487	1.18300200264218	7	1.26613203331674	3.68250353752452	6.72321434602613	1.3437295983473	2.01479115769842	2.7353621177669	5.80710818766213	4.732998023804	5.54239593086343	2.09067214514475	5.06547661701778	5.87672575706059	-5.01351357032031	2.58231649546756	9.67681660884455	3.94181137273666	-7.50807153822374	1.21105162512223	3.01595176383638	10.666108107777	2.86020701314013	3.60667251704055	4.08781341471497	4.02670035367981	4.10576523499432	3.72977923877143	4.23769987816411	-3.94712026370463	-0.178387471609056	1.44314261398601	7.02045289108265	0.491290357014746	3.74444165795404	3.9489810923323	8.7169072031866	70	1	2
153	7	7	1	5.57479849212795	2.46589776634432	3.55266271181128	1.57815855383354	5.76017609689986	4.59513781408331	6.40980759850687	1	2.16176102775567	1	1.8865276882489	2.58461258745582	6.72245764133938	1.83232396486154	2.48659178602715	6.79396382849848	5.45198717154867	2.57830927511868	2.51685942151141	5.03755929905448	0.464041265578062	-1.64349451605036	6.86513977880603	3.66557368403324	-6.33446132546231	11.4602312073434	-2.83496769397243	0.942990677572459	9.00927455030258	-4.12133813523435	4.68719652071651	0.439867595625844	4.97744356424099	-1.11428497426129	3.4267419757526	0.644244628354179	6.84193888695594	0.752242200203492	8.60643955963991	2.66600115643633	5.09738782697	6.78715477753118	0.345804363964608	75.75	1	2
154	4.3417139245335	2.96750713701449	3.35743044262628	5.77212274570181	5.3665733748172	4.30249246515456	2.65635740834577	2.74761631316088	4.05840610240692	2.85529436923528	2.0724227226191	1.52655552636626	7	4.7984867472296	4.64898334601617	6.31053446043538	4.82408337811363	1.5387540053966	6.52398307435596	2.21366294907797	4.50304823545265	3.78403235693364	5.19510270512672	-8.52017004085826	-0.00935680367748137	-0.79904879827297	1.13764862287806	0.420506638196807	6.26502269307904	3.67757943144786	2.28601119565465	4.00895697169882	2.23122953260828	2.6069840456792	9.30825399802422	3.23776298989311	9.00354114334514	3.55288112615575	7.95993985836776	7.03893587419522	4.67192681818398	-0.819810829393005	6.47734964430949	6.46578435580161	0.685183828359856	1.65252460363888	55.5	1	2
155	3.64030972659281	6.54398367925349	5.46472812063168	4.40159407391683	4.19221245877461	4.82395697354198	2.83101862480552	1.22267662380817	6.29676309776604	7	2.99807134805666	3.20844492066708	5.90193099890502	1.00022270909166	6.54225632380129	6.73810008715486	1.81075045090479	5.76643792481242	4.68949547910367	6.69737457656734	5.49785774800962	1.90270123490716	6.54815334412833	-4.37212091280678	3.88724939480523	-1.87907033967379	0.260781839832211	-0.0696067435585994	3.50665138817566	3.36684191518448	10.4668903246416	2.60663818503491	-4.2784230989792	4.06806121618134	14.3620005531359	3.64950647136445	7.92944018344186	4.00952910053596	8.29328837285311	6.91748997117786	2.4552784070469	2.51453471458033	0.679144237278106	4.72247563182612	4.828169713723	-0.396333419574756	65.25	1	2
156	7	6.00928435937836	2.12105562726441	6.47455314443026	3.14616333173991	3.97407744553868	1.12390587811146	2.46338705832566	5.05843576684207	3.72741514792322	6.96452062492867	4.80458909633854	4.62708924419956	5.52858257241995	5.97220802763064	5.44619250155834	6.31583020467845	3.59389011798751	7	2.88088377460706	3.43620302243341	1.31630829215037	5.20770673614849	0.663184975507217	-2.65938230047552	1.12505548327905	6.29941421089913	-1.04178771880917	8.09250773450523	2.82686411356031	4.71218044601351	7.50590486876094	0.481382518314515	3.30597625883972	10.3535054836339	6.75315739077676	2.77539361000349	9.03738095909825	7.42887096143634	1.76033663932067	-0.126815404526811	6.76205069908796	0.436442681071161	3.94974430117447	0.165945017421454	1.07179201138608	58	1	2
157	5.82125530724033	3.72204458407368	4.74877311168055	2.26119805188968	1.6184135523292	3.50403487757344	5.56456727164196	7	4.01612307099344	2.51220556230707	2.39358944447311	4.35053537353037	4.46431707164065	6.81910672104193	4.78564231044308	7	5.75092833145244	2.04786040237463	6.65418656712253	3.82286785227696	3.8882616550538	3.51779409711298	4.06192696529223	-2.74066770088408	1.59360680558634	3.81029007487865	-3.52326958838279	3.16830344576975	0.694322410837283	-1.00504347562561	0.285229929645838	4.68295721355567	0.85948178826199	5.22717397460341	12.298972545044	6.55634752322913	3.16465831481482	-0.338869803350981	8.97917474890154	2.47742080481138	-2.10652780079006	2.14547124684809	1.96899013994937	-1.46609508832971	5.34489233019568	2.83310293680099	77.75	1	2
158	1.95080725448477	5.49081216736952	3.47270259191003	3.30362385891637	4.81568394242198	1	4.84409201936963	3.00271338585953	5.96282473939067	5.21447208347422	4.24197371031662	7	2.36211938042992	7	2.96039936171604	6.51275504710175	5.88572344960031	1.29735319107995	6.08710459404019	1.71961789501029	2.43338223309081	3.97046781995355	3.17818697746778	-3.41416497389707	6.58011311809427	-2.75455981039714	-1.19789633044802	1.0534383569422	6.14389562911382	5.94494361272755	1.85478574426517	7.8355047671346	0.246152278981365	8.75928282260416	3.40112678933804	1.01571309621367	8.16741686935102	0.805143805262545	-1.13327941118096	0.634969608644004	-0.101673417865572	5.43554097936933	-3.63299557482062	0.649022351940872	3.55335925670608	0.155218671354762	71.5	1	2
159	3.80343029889422	3.74205656179854	5.36520197079884	3.1146922450931	4.12132425304418	2.05858019554248	5.55843629467965	7	4.42412732223637	3.39601413094873	1.91541168934871	6.25915430238736	1.76199619511008	5.96452679481574	1	4.83088701021485	3.58194354581153	3.19586545234854	5.45695191048668	1.57669146385151	4.61945590839164	4.64510617641404	1.07170199383476	-4.20858670991467	4.72595671371838	1.23911541039727	-1.51876597038915	0.694798361116695	-0.0514363659816551	8.06372279712469	0.455465673935797	1.53883781281606	2.30811212690125	-0.325038965581795	4.53923841633933	0.0882798487302716	3.94361739309265	-0.604960656140007	1.9141452132647	1.6713141495123	6.69352545624954	-1.61293722398891	-2.12572109519973	7.96550912551514	7.1251875747823	-0.616950918159264	72.25	1	2
160	1.99191442253091	3.61372710476762	2.70550537015799	6.1090259188225	3.16390067887094	3.17320033782335	4.18802334917568	4.15762769218123	4.4267116982636	4.26098964664165	4.29991919012671	4.04765151949138	1.93479071863123	1.74404117155011	7	6.92129500343757	6.62714746183324	4.8862597914924	3.25315852521583	2.51522152053563	6.11490097287352	2.73799318668916	5.66714633258018	-11.0765960075297	-1.39564938566134	1.8932353094099	-1.7987089509915	0.797628545428423	-1.29527857164309	6.7545342008596	-4.15881892820785	5.53536378136781	4.83102795129866	2.83181685553517	4.3024493629325	1.93145621314794	7.59445134450455	-1.34412932125935	7.21711310216352	10.2568732227014	-2.68990117884527	5.912982877342	-2.13438381425072	-5.42109315103896	1.00821700510014	10.3122470281603	75	1	2
161	1.31953058066955	5.08307308843841	2.87115458148257	1.24590678461478	1.9242427587907	4.82743150790183	2.2344669740535	2.56774698913665	5.00942859741183	4.84987881319761	4.5323028962535	4.56845266031738	3.16966912426877	3.99651153971746	5.45863053283538	5.48439098766233	2.28769176374977	6.95182887922855	1.65489766331138	2.96386212838442	6.43427218095529	3.94696163883607	4.44957125289036	3.08029556174286	-6.13764013592528	3.48310836327828	0.858691452270641	1.92174701757852	9.53101643371664	1.26686444788988	10.3084675753318	8.32300986504328	1.6939117900148	-0.414353383661012	7.53073587317988	6.89497439421252	2.78269870368573	-0.809095832130111	4.27632321426916	1.73118388112642	0.460523788686035	2.92706474349696	1.0420066499003	7.85846654795939	7.30284512332982	1.4770152384578	66.75	1	2
162	1	2.8555460078997	3.19738867293584	6.27658250900238	1	4.28114544927061	6.79507986057604	1	1	1.8018345038453	3.63776706115507	6.52064826295166	5.59660502732713	4.64674393748325	1	3.73277887353649	1.77426802762701	6.70450944892474	6.53600892131692	5.52557223959125	1.3011111809217	5.14099733725437	3.91506246259056	-3.50388463067709	3.4851588616693	9.5737350072634	5.01023624942919	-5.54855484703324	2.10340640016592	6.59996768979538	0.794414218160056	3.39718388538066	-2.93803464986755	2.61638932881818	4.49885681350697	2.21558754406638	-0.135104360847376	5.9467043970573	8.90243586458043	7.45193792541579	6.08601047623624	6.68430643633255	3.68571505708463	3.98736188136683	7.20425499065875	1.88152317525275	81.5	1	2
163	4.00566103203384	5.70914724974327	6.43388913145924	1.43615323162445	3.54655634481973	2.12071098307308	2.29741983966324	1.92568215996767	5.16711646103968	1	1	1.20980436321441	6.08211350758511	3.93676553780501	5.83303195994461	4.99502375623524	6.93210397497609	2.37533338620793	7	5.37933880994367	2.56891358842194	4.16813779280252	1	-2.38874460661844	0.393681265044363	6.19039151526944	-4.47619411921493	2.73975259249863	8.64367661833838	7.26007064592138	-0.955985279676144	1.40776829026849	-2.27989496189351	3.23317931859631	3.99426585661556	4.74656060535049	3.27038487453707	5.4502008745217	1.75258398438395	5.84151270214647	8.40851396025161	4.90979610215952	4.86823416364157	8.30670992939545	2.97111236291377	-2.90557461053507	72.25	1	2
164	3.05255242441495	1	6.88086729884377	5.00212303068111	5.40018749102806	4.03239461728421	3.42212140796711	2.81406769625951	7	2.088751563968	6.56918625442064	2.92914383584818	1.19735737139635	3.28573437926206	3.94362949848006	4.17097092312284	3.38124782016649	1	3.67578318298758	3.59496977308337	4.08690834551991	5.70242480700396	3.96811082021193	-5.5072990239376	-2.61930104300805	3.96643803427014	-10.8505193404913	-3.35316239517628	-3.82114713231535	1.12270496344659	1.26860623309101	8.391549248212	3.36208551473242	3.93147608416157	-0.714809641178437	1.07432630857595	1.04252283004926	4.83306140455601	5.81848883918785	8.18796896312626	5.33808032648933	-1.15562331273586	-0.63876367475797	-2.26752965264192	1.92556904085478	3.23760082023441	75	1	2
165	6.31118228243965	6.92300396078186	6.29929580098957	1.30718102795637	3.467279674637	1.17776713830501	1	6.39981393346229	5.0851675152818	3.75030077623886	6.95764181983575	5.89036994375282	7	6.07970411554667	5.13380446752189	5.04000451498612	4.32358208117134	4.71227943326484	4.07074402371538	4.6939831598352	2.09779676734461	5.51529090763448	1	-1.62244233441393	2.13390916258742	5.24825873082112	-5.45005106380629	2.65913524830221	3.0790481812443	-1.57700950622858	5.58020849297944	4.41865747785345	-0.518740095611892	2.58762271030209	5.85648740804161	0.938353960138827	6.13262859951856	-0.289790586069124	5.34297873638499	0.663169368708232	-0.207174676221584	6.16861311177784	-0.19340059149894	8.15976804135743	-0.923514795886627	1.54699757331667	50.75	1	2
166	2.2348435008814	4.9205245262254	1	6.94604574785029	1	2.14802337108847	1.16757331325759	5.81781436531215	5.39798240987285	2.20169541333361	1.10574636821421	2.93470165149924	3.51041028254635	3.70894744559573	6.98553378016423	3.93619478327662	3.86787887449097	1.2869912434711	4.71585509815012	4.39614239305372	3.67135349945568	3.81208230969417	4.11755494441708	-9.22639149765319	1.82810873473613	-3.14216998649476	-1.78125796200995	6.4366839001981	3.77275013117536	-1.24835431973239	15.4655254562939	-2.59025237235712	-2.22930000996246	5.42918783102501	8.20754788996459	6.52818885716121	4.334344039325	3.04430659335847	0.913009841761504	6.3342069766282	2.2733615661547	0.104163502278737	-0.00858619862060328	5.77707941058435	5.18086412008633	8.64917613113667	66.5	1	2
167	5.83117391273983	7	1.04343577428749	5.94790290277998	1.77846088982829	1.00053597409787	5.07671719050909	6.78675763439654	2.21753721470402	6.61259760766758	3.26925519017293	6.44752694833325	2.30560904770528	4.30207312279532	2.44149366152252	4.84141891917691	2.89975211656525	5.57495591418659	4.39100919763774	3.92129410589885	5.23144641362115	4.61978771812783	2.62106339940575	-0.0851037879120539	-0.381315107457742	5.33003003999076	2.59402678832924	-5.95700947875723	3.98478243746759	1.44832911660923	1.51592553376842	5.98900468402693	-3.25376147570289	-1.01977330122017	5.2823053223824	3.72281165432136	1.45312866596347	-0.506142718780301	8.77829596824252	7.49580317958149	2.44597969013072	7.92567923987655	8.40403039008348	4.060021602803	7.08385032609569	-1.46495768867347	62.25	1	2
168	1	4.85522905946121	2.18538008573898	6.41791276828117	3.68397543526244	1.42642966618296	7	1.60429787475876	1	5.21679555468743	5.15379976670566	1	5.85359582822344	5.65143936546649	1.9782282152926	3.88636630117111	4.67791899506437	5.71171865615502	1	2.12477431442059	3.33276397067211	5.41742887913075	3.08179714929563	-4.90441886478679	2.44400014126698	5.62408331372437	3.207761420353	-7.10944513509008	4.08912175403113	0.205429889053598	7.90409251493006	7.7153889804683	-1.15400877643722	2.09915880952149	8.1451835920598	3.20940383068428	7.15878714860921	0.0291489277624429	4.01236053862799	5.60409172647047	2.54120015907194	6.63100392564516	1.36766118608554	7.13562127069859	2.6515033521788	1.2914737527472	54	1	2
169	4.51429932820068	5.7796398335536	2.72597996519685	4.95346992198008	3.04249180140345	6.7946878982173	2.29711690375298	3.29561525678306	3.76591198290124	5.31179111400195	4.89753374635293	1.27441706644103	1.54958326178587	7	6.44512506707787	5.81998370683152	5.37007576049623	1.64247773586368	3.0894959518567	6.72944915075613	3.42338193512989	1.47985784775614	2.22301706483787	-2.65591202868863	-0.579402236957074	7.60908559111635	-5.52461063469746	3.17114364175427	1.13115156726956	1.50361722908444	1.4458414360586	4.26893149444992	0.0604867856487622	4.16536046411503	7.96532455751922	1.82014072213452	1.77208589593536	-0.113071472214357	0.292145711448276	0.797997435901336	-0.68291563278872	8.18317798157215	1.1454460064644	7.56233334022775	-3.59925014261484	3.26636890067009	74.75	1	2
170	6.118463303739	2.60550212968334	1.87546083843673	4.87841350429551	1	1.598609144659	2.70917923208255	6.88084848528712	1	4.60390804209276	1.33213977163354	2.0414032621663	3.50318107613879	3.28936103459553	2.35646173139878	6.38591697987256	2.30658074484084	1.96570833909253	3.75519478684904	2.87219992811052	2.70463560897677	4.84370218896809	1.26144118489783	-1.22937415747477	-3.43140654178813	0.648161013042651	6.040475005564	-0.454705920206242	2.99654140340906	-0.258570582016897	1.76965935785793	2.24544964593035	-1.37184385911756	1.86478372581963	10.1439567090386	1.75044215875142	6.50090750921935	6.33824633843092	2.99925995265879	8.46450756234051	-0.792148748538972	3.79457357262601	-0.218232258133408	7.72970649003602	2.64575366965707	3.36052312797439	88.5	1	2
171	3.76063500024923	1.32802665882681	5.2604289454929	5.57024857383452	2.60478470236329	5.06060387923652	4.23062093197506	7	4.00097805138881	6.2191492009339	2.3299758161964	4.84685707074425	4.10862962461062	2.57790393748591	1	3.17051483182875	3.30447947723983	2.6376433502736	4.20864994131767	2.45711287191165	6.05503743102958	2.2154048631778	2.74597292032311	-5.39014194752922	-3.91563372001112	-0.454812732456317	7.82768756324406	-4.71150597132633	6.69794823134159	1.17343312664633	9.06492944144952	4.04598858014889	-4.8507134741589	-3.19264936887725	3.17006095192182	5.59692346252036	-1.61010525962807	7.19372658436437	3.31940523162349	8.93220264048151	-5.83425488747776	1.41002679953874	0.649388702625234	-1.43985991394088	4.26956525061608	-1.14632032758656	88.25	1	2
172	4.0555694769605	3.69601787929452	1.19802641277613	6.1864126185539	1.40781731972772	1.22818926630299	4.66866763578997	4.6450204552655	2.00665972412166	1	5.39226090678229	2.92542327983875	5.0356237808681	5.41189663133985	1.56996145899384	3.97390644561487	3.7659430286715	3.23000931434263	3.89144703158367	1.53353247302387	2.68278984166954	1.57686324319597	5.01310769117355	-2.34552867803037	0.740797293973428	1.83396140608016	5.60947509908094	-2.4218091358797	6.36564270721788	3.85559018139034	2.62427623988061	6.57281459868043	2.53439473090967	-2.99794782359735	4.54940175667883	7.30766522146723	8.6890448827357	5.1614836978267	3.70922246837254	8.96865399142159	6.15559300363105	4.15699406678893	1.78362643648051	-2.17189423245903	6.93156377042765	2.45317972043393	72	1	2
173	2.72676591854696	2.6172294412853	3.39417284548772	5.77623103074669	5.91491344977745	3.33855088852753	3.05806952182614	1	3.78912085163293	4.67765382391235	1	2.67703764272089	6.03453647589044	6.71683439597905	6.63122978729708	6.10915244140275	3.75072434884386	3.46764452089388	5.61317823995575	6.39749666049978	4.94832360865172	5.08614183329597	1	-7.64747526749406	1.56603335582853	-1.29475296839087	1.10393129584751	1.24627774099279	9.56506948152483	5.75359420074555	1.35240681510307	2.98931577991224	2.00751015824571	1.67661896958001	10.6024242603362	3.03202336987705	3.73669475349645	2.07508139579511	0.012223732044966	3.75316953002976	4.25371571641162	1.54151918717045	7.48451368003271	5.41738781786651	2.11348071412815	-7.62186858583497	77.75	1	2
174	2.72677188734098	1	7	5.56829745188542	5.59692313635093	2.59499562582501	2.10375845788102	5.01510864735006	6.04550001925732	6.66109609305316	2.33218838346234	4.58413450544919	2.05349633886573	2.61969372218694	4.07792937877218	5.12843215896473	5.84853694212542	1.05696041416696	2.99557371369272	1.05532226444901	3.57735400353757	6.01324004560477	6.41595902229513	-5.87812907090273	-3.49316862068501	2.91894977839024	-10.7108026349198	-1.61958152421123	-3.63509354638542	2.89452741936573	3.59883259794819	8.51575719933333	4.90995204037385	5.91385776088146	12.9260800140602	6.38630109323766	0.89385226057343	5.78952961353099	3.85481038319259	8.46405718810935	6.19921681992894	-1.5397132611745	4.60370723180286	0.378596442956375	4.1971366446948	2.68920040443617	74.5	1	2
175	1.94298191900149	1	7	6.95801412201812	3.56678919743582	2.00769537768526	5.24806348466732	5.17318585148169	2.74139024651688	1.81867461815369	4.64928824081158	4.31807611930875	6.42520097715509	6.16169538425005	6.86077913603732	6.92996663523592	5.0467248652132	1.32623722366757	4.50984071250893	3.22934051302855	6.91462115323354	2.08378780396938	2.92198865813133	-2.34113834936148	-3.60792592978289	3.01575965063254	-10.3199268222262	-1.31606013207801	3.16017585242561	1.96448688733111	-0.984338111638916	-0.227887284861347	-1.41403668499414	4.85069390561719	8.10594372426161	9.66117901114149	-0.421904241596687	-0.86634684361225	12.3895861386378	7.98276303180965	2.12575303612857	5.23929179441157	-1.14574479192925	5.37289380214054	3.84502100047863	1.80955180520513	81.25	1	2
176	1.78847861275451	4.19628162241992	2.78023127714363	4.86318666663592	3.77145678120715	2.91626996083044	4.69190269173248	5.23407682958358	2.68475522603146	5.5969252999041	3.08529386729332	2.49217858136987	6.50112907336937	6.12399474019077	4.3074454000133	3.88349149004557	1.16409525980604	7	5.16096970325796	2.88463314483949	3.80600292751772	3.65117835709634	4.19939910021015	-6.28684121427056	4.44236592802301	9.55650295765117	4.08163633542589	-5.16983249408231	0.879940777246859	6.83100680393993	1.00787498861483	6.14130955108063	-3.27842560524614	1.49055091336992	9.39315417297033	3.96403311223318	10.7139709893803	4.05691017374108	1.21361691921441	8.6173641414535	0.954785175874157	10.789153875652	0.0464492962389136	-2.57408842968752	3.61409857443078	-4.05504102045013	85	1	2
177	4.97218751924047	2.67299868350183	4.27792482247706	5.02725232070282	2.61911687538781	5.16953160945774	1	1.33455530998605	4.42631164345529	5.24121196767368	1	6.71105793904239	1.92415798570496	2.53747006210041	3.99730926476912	6.42890284348842	7	1.07762792684085	6.43807768867614	1.34423022340004	4.91496847485172	1.91070614926228	1.8408603880111	-4.51515148175586	-5.57446812019903	2.0996960446938	4.43440059565273	-5.85171345679707	2.59060041868085	6.45274218593393	7.23204461833714	9.40045873708445	-4.5813363134027	3.86987174081373	4.99692271569821	4.47074143944641	2.36654237186162	7.57520318531956	-1.05151239908471	5.09850693117537	4.22519463197127	-0.574708602696806	-3.90311267769299	-3.01337106309069	6.99129401679255	4.75793081641934	81.75	1	2
178	4.96074529930534	2.05540741524434	2.63601728313008	6.95842918965554	3.09553968538147	1.21814731580237	4.62678492231643	1.02319536411679	7	2.37969441223744	2.50759413770901	4.79457516326915	6.22604831128528	6.61253270955803	6.14530629422328	4.53069850677481	1.92229135328283	3.34291152692423	4.50850845088796	4.8265046046787	5.98288510612982	1.48227224563808	2.89984149841975	-2.18416801858356	-0.189116195695913	3.32832181933443	6.93756552461736	-1.50009853410103	10.0565022950523	4.75420999678849	10.0268859465716	4.89303789580642	-4.2230631207962	0.40801188529385	5.02570105752267	3.13485071166648	9.33086306127514	6.08017669688331	4.30732244093999	7.94647763393206	5.41963397491084	6.15676344780919	2.07467551714958	-1.3919061261959	4.03396187800366	0.508478686310501	84.5	1	2
179	2.67836395965537	6.45572955456153	3.29103528230006	3.60795320223216	1	4.28304864714409	3.7556891073521	1.13197420003885	7	2.88615353564504	4.54034961268265	4.41382601867708	2.14216234433605	1.38313717664879	2.06166645894053	2.11291136447898	4.21365310489626	2.92541536595827	5.31801900541034	1.81939086525511	2.42135186961818	2.03148096080529	4.56914497781355	-3.61367015409888	-1.64052557427365	4.64225620291425	4.72602425830648	-6.2899601499557	0.522976999591297	1.79695457980572	0.830781528498983	4.41866212924127	0.122521081393531	0.624707515549198	5.55219577114357	-0.957872873591906	3.06304737134499	5.02774504011945	8.64406150407735	5.89260300593135	1.18896951285081	6.89229071188321	-2.30959463450515	5.88408031631763	2.41178486811997	-1.78637932950113	75.25	1	2
180	1.58236097784038	4.20769231769834	4.53654207570749	5.4054615218022	3.71558268394075	4.69126745591212	5.22982681192417	4.70877782006762	6.32807866313389	2.25780553877434	2.43507396048489	6.46662397843332	2.12856931130781	6.60525056851189	5.54945297186403	5.36557389028567	6.78675737797639	3.18200080232633	4.811604739331	3.10286434145926	2.64736483196061	4.30044383454784	5.98098078226553	-5.97414286804027	3.70576343473067	8.876624155055	4.14837334357454	-7.54872832201243	2.97874787284527	2.52028940119735	6.39151362497103	3.24510382959844	0.697478969805605	3.30283921689053	12.224507338526	1.90682644389446	3.1801312831866	-2.22681342535722	8.20890915564221	4.98110705542102	2.80906370580302	4.84022448678795	1.07357941448169	-3.24907288364535	5.03209101132806	4.94974497039907	70	1	2
181	4.80649950526455	3.52745247011272	2.56596317902081	4.04216935703822	3.81145362861767	1.22781051320143	4.71471289099362	2.95276428046785	6.26551494111382	2.25330510334494	6.26039014377253	3.56107206082682	2.91943352024624	4.46810372067157	5.56863847341247	5.88116967470129	5.10772115484908	1	4.0720426621959	5.72207633337208	3.26586140066094	5.19341839240165	1	-1.11162296768604	-4.84897420566305	2.35268774212019	6.20315483750134	-2.23316569242134	-4.51532225689746	-1.0580425900986	-0.328255156376168	6.60058067490963	-3.11063248038586	1.89093114813344	3.4560252745021	0.634951742499907	2.92082735443468	0.0653326336856334	-2.48695249923062	6.70589754534117	-1.8116120882598	10.5363249716949	1.57613749299588	-3.38995074586687	2.80844751479599	0.954548222243931	64.75	1	2
182	2.76995682759936	1.81177042496423	3.51809470426168	6.09442589147254	6.81465460112709	2.19320434862041	6.11206189155382	1	1.93599308593007	5.48092437452825	3.10113012406386	4.39808679666479	6.95018156264063	5.35924438043118	4.52203421393258	3.05406728750958	5.65382630534629	3.44500687384351	3.89734832304269	1.65393122371914	3.83375446670655	1.59801840714537	3.92507680380219	-8.18637352459969	1.94540121734805	-2.40005194119666	-0.182148798235058	1.07137105649334	0.651153241059372	7.42101175957736	2.43518816237837	1.15445824693079	-3.07974184984283	1.44389169545621	4.89098833449748	3.29176153585269	-0.858280277248755	2.44689977347191	-1.35814479445468	7.27141878013176	0.187627683917443	4.24444923383013	1.69737854493757	6.93879459063638	8.10585810637691	3.63976237116674	62.5	1	2
[truncated: 5 more columns]
