# Supplementary material for: How Are Mate Preferences Linked with Actual Mate Selection? Tests of Mate Preference Integration Algorithms Using Computer Simulations and Actual Mating Couples
Source: PLoS One. 2016 Jun 8;11(6):e0156078. doi: 10.1371/journal.pone.0156078 (PMC4898694; doi:10.1371/journal.pone.0156078)
Supplement: S1 Data — Newlywed couple and agent-based model data analyzed in Study 2. (ZIP) [file pone.0156078.s001.zip › S9/Aspiration Model Data/Aspiration Couple Population 01162016 015245.csv]

	trait1	trait2	trait3	trait4	trait5	trait6	trait7	trait8	trait9	trait10	trait11	trait12	trait13	trait14	trait15	trait16	trait17	trait18	trait19	trait20	trait21	trait22	trait23	preference1	preference2	preference3	preference4	preference5	preference6	preference7	preference8	preference9	preference10	preference11	preference12	preference13	preference14	preference15	preference16	preference17	preference18	preference19	preference20	preference21	preference22	preference23	fitpoints	sex	algorithm
1	1.28713222343221	5.93535616787224	5.32091195815327	5.29472964417226	5.9007072565115	1.4525679008514	6.65530200607114	6.17317956583333	3.90057491975277	6.41699425481734	2.22824271279478	5.69248816943989	1.70526206024058	4.6457899535379	1.15012561295167	5.46718394225873	6.38693822356136	7	3.00507412203352	6.3418034302514	2.45527811253706	1	6.60313910591187	9.10503041048139	-1.21660404536961	1.2226220988008	3.96558236509014	12.5844675455132	2.57926253102763	-1.60528968548812	3.52932708341344	3.55827396476237	6.71752908784441	6.57656584340524	7.16923727832449	1.79851874127197	4.3822581639351	5.57069659660279	3.59600364507611	2.9038211973271	2.14789095415044	7.61326532417968	12.1529320672643	6.67184274395713	-2.45910100645557	5.98233088467418	93	0	2
2	2.58127178478123	1.21345681024137	3.24564718243123	1	5.32986636550126	6.77286670089468	6.27148472830395	1.66998140698146	3.26956099745838	5.57884239579441	4.15992982097862	5.15135097274785	1.39341480463009	4.55893823111367	2.49991200752602	7	4.45641516698426	3.54222854137396	4.30936706782858	1	1.76048824403795	2.89300829891333	6.81652361635449	8.90162656033887	-1.91482972506126	7.94816194737703	7.72192237061445	11.883835088177	1.90358690559723	10.5603829380333	6.03312215168717	-0.413383903190991	5.6845919331683	8.10543961753751	6.66693398088719	2.85344693984972	5.7155866877942	-1.33100421692866	6.13940336224696	-0.083402606736277	7.78078079830452	0.605628806462506	6.8026599169874	-0.174563321856009	-0.953089739583489	8.8440630304051	93.75	0	2
3	3.19013000766734	7	5.24149238877441	4.62858934524926	5.8462294543245	5.93405294313559	1.29587131591255	4.33157091023061	6.05772498012109	4.2699310200367	1.98299709161343	2.5766099334822	2.69366478152719	6.15251171086429	1.98652709743512	1	4.8367966315958	7	3.1448235906144	3.54640506740791	2.27017182562867	6.77845612248893	1.07562732687931	8.45704959983299	-1.12178185698763	3.31599109568919	10.254272926048	9.02190388635504	2.61279362698361	2.61117804442096	7.48152698953623	3.93437250409597	8.5151040376546	3.02057045333977	2.48919231173175	6.01200212783893	5.75682315280774	3.76062853637383	7.90827007936135	0.656123742990414	6.33789946846921	1.66755995064423	5.98666055661354	3.76331743950595	-0.0518558245955164	-0.00797854912490048	86.5	0	2
4	1	2.78749747956117	3.80489270818849	5.27322144896314	7	1.13795075190317	5.84310024575857	3.6948044693454	4.4997195555425	5.0919156433353	2.97665997142803	3.40679902120821	4.32925131531914	4.68328916938411	1	4.20463893839358	1	5.67352721592851	4.67189014852424	1.44497005528191	1	3.3359764011518	3.88956171792449	6.03866053111662	1.99324456596774	1.53690060031951	5.51442731015152	10.9249930406071	3.98168158838077	4.57502354553246	6.05926289165477	2.1761760812191	4.66068283337329	3.05869268161935	2.88951477538826	0.80939698156687	7.62141710698777	5.40482408812401	5.89175284206065	5.99339126989419	5.61797887303547	1.31310910250772	4.63497551692902	-1.62235877497035	1.7569766794615	7.93838704441352	102.25	0	2
5	6.80653109931673	1.75808597311781	6.636511654807	7	4.77203040193482	7	4.2876090360698	2.06729940924262	2.35216876802077	1.08829297568648	5.78185877176871	6.86569800190477	1.98074380308264	5.74388083932057	4.17690632524221	3.96590743044653	7	6.45048002125349	4.75921242625725	4.61421970988291	1.37319064934003	3.51883820586173	5.98150602647518	5.2212200172513	-4.91971996072871	15.8354182886179	6.32701279364992	3.5322262775413	2.03339736294587	11.4070894029275	4.67342409296728	5.51842520801213	5.11176655286584	6.4147301423398	2.24468722246349	-0.04318825453115	9.41708075087094	5.6755876481912	5.76136369556146	5.17991428145432	5.0812878387518	-1.42528394233995	2.6572978099792	1.4598695748935	0.0302447658759709	7.10187965307132	104	0	2
6	2.16171674688743	3.19121831699555	3.55687071171812	1.48597999283949	1	4.22945311974194	3.34789561420227	2.3655779735735	2.29119527162968	2.33630415604462	4.87837093269952	7	6.70918172021244	1.59018186669066	7	3.34663096041386	4.91246351430967	4.42658407612106	2.58080037101612	2.71829416777489	5.79279499492906	3.51693692862176	6.49120407533604	3.69118868774312	3.69866975635045	1.69421650948652	3.07406460545109	8.81222263777098	1.84999150678873	15.1215656762024	5.00933333240516	6.62834948610407	7.44402018394553	2.56758343875514	5.20570723452876	9.02418575385555	2.39353309032455	3.14584782838579	2.8554283071582	1.95840708259225	3.63901838183548	-0.485391106781338	9.86906780764717	-1.78530393348414	1.34183704607776	2.67702341124204	92.75	0	2
7	1	6.46155649621302	4.03221362327742	5.0130103636138	6.68749800761525	3.73452600253316	3.43456741922462	5.23559289127243	6.51930202752134	2.98981809914794	2.92296123944446	4.77342027857113	5.71913214069916	6.96153471595348	3.42472142391983	6.81195115064995	4.45185368912434	6.59640071025558	6.97943436588395	2.14168831405089	1	2.59877334025743	6.13863310260662	7.36658486694481	-2.79750431201518	1.25125356654736	4.94559107933079	11.3573640708969	8.83660216547609	11.5933459317184	-0.0927271504134212	0.856032578265435	7.01170893745888	6.32999860576125	9.46937855932158	8.10887625478093	4.92053751958573	7.50197027905239	6.00190992436944	-2.94563562684127	5.21312154245335	7.30405973487105	6.11458579506527	5.10782663749681	-4.36614534411293	6.53644730800462	89.5	0	2
8	2.07820027335757	6.29783546176208	3.53914118420576	5.70933265463154	6.29128744023305	4.2855231607713	5.44103313252388	3.42036739993283	6.10423812176504	6.15807951876668	3.33254249007915	6.4036510725549	6.24359443800674	5.99316006628534	5.06536215861199	4.2505518061111	6.7868098855053	3.84045888711835	2.61754381922088	4.35576874104132	3.50685715633108	2.28200093781078	6.65542545206461	4.72342499598034	-0.569903163202003	2.52211299290956	3.24968107978799	5.53287596768993	1.15419506230451	6.14179370009337	-0.933477545715439	3.32402350668386	5.27839227614957	6.99579968111755	2.84238296812062	-6.63058845798279	3.37203585698678	4.59020631396106	2.99336550954709	9.44530304367169	6.68788054101613	4.18186237682794	3.98934709084968	-1.77831405389558	2.93444814703874	4.50873341188315	104.25	0	2
9	3.10872775038683	1.03798898982107	4.62113352078025	5.64286346690723	4.97254860239856	2.31196198937262	6.04943304399103	2.30999733850401	6.32463250062402	2.60814173016787	6.29654298116065	6.2954913040089	1.33972116485961	5.47669777239101	6.92715822171562	3.51572924348861	6.42795069649836	6.71500209254592	3.86360521854361	6.46372741542205	1.21508990751184	5.67594955061473	5.55068524918045	7.85495190658945	-0.767744172202094	5.65674805064611	7.1606521532757	8.86931238045143	2.42418869935625	2.03917607759343	7.10283011096479	6.72875509359675	8.23894960288318	4.68287519432723	4.45064705666171	-5.60683092626864	6.04546165468151	8.48938892366056	3.0019751545203	6.0120293115068	7.7306722571084	2.96838794388753	12.7258103512241	2.80454464156686	0.795128891513801	8.70012637183042	79	0	2
10	3.37498985732975	6.97309029715097	5.4308432762548	3.46849126762165	5.54160599676647	6.69524065000323	3.22759752369937	6.71831047790797	1.69999973204896	6.06928507561559	2.63345579406969	5.5867114888884	5.29140488413681	6.63150012964115	1.11054703309015	7	5.00817826560249	6.26938539485282	5.93706107770503	6.23431655913231	2.10646931247596	6.82028069605939	3.97643393641951	8.32865792903108	-1.82499699108149	2.60375485213191	10.0135502232461	9.6660186876491	-0.79231907673335	2.54437535936687	8.88270640385436	3.40915048827296	6.75208524826964	8.21469803657308	5.15491039344086	6.3448306802322	5.6541849934629	4.01112907527206	7.42366249398095	0.858775267026662	6.99341411242334	1.84949508098739	4.19464254513502	1.2307291097321	-2.60254106361212	1.27021814685669	91.75	0	2
11	1.74559798962049	3.54624270571399	4.66518455910539	1.58112469121952	1.76376875567534	5.78652931017836	6.91242245974213	1.62265980326729	3.18106924857725	5.08369463288765	4.33948477936066	5.3935172597509	1	1.33032380545104	6.83073924180806	6.49835850546883	5.12024442104424	6.65715581523102	5.32863651802073	2.64105205135518	4.71782385179209	2.69018935412127	4.29338275585292	4.03580854093662	3.2514032394739	1.60085840239794	3.70299680090837	8.87586474547757	0.342073922146544	2.43218404754179	4.9634311219799	6.4742443154825	7.18481672803917	2.49906586504083	3.74780896337206	10.0075169015729	1.85510822664501	2.84173338425743	5.44829613600124	3.35420649399723	4.6660989012325	-0.795627102293064	-0.436168092733405	2.60281478354826	0.734294111039154	3.06738981193199	88.5	0	2
12	4.46592566716481	6.34852300925968	4.06863837026491	3.85481485257063	5.98468306585963	4.95070428483519	5.53801047288129	4.15289250224579	6.42595654985604	3.66749257182922	5.80214903271989	6.62835386576447	6.1903130877843	6.01937978863956	3.33123747395064	3.91267728063872	3.92932544752535	7	1.85399814141096	3.7706155885589	1.05389211256269	2.80486481512703	4.39399798567753	6.89610795878367	-0.44502390205348	1.11634160400935	4.6421902593881	4.07624611666383	1.69923966384624	6.11043175115403	4.82566323998602	2.22801030069668	5.6242711898023	5.81270601519966	2.89377227182993	4.73581315462055	7.00095817177419	3.94291973690404	0.349733751041708	-3.59778680599134	7.00019752591231	3.39138338197443	7.81452325891281	2.80170962347328	5.23117591381113	-3.55729207097388	101.25	0	2
13	2.43963497149002	6.45740403033384	4.62699755611068	2.60005883421137	3.42898044609801	6.83932458462521	7	2.75665587105781	5.93548637629866	3.81273293652577	4.21343726553844	3.56444430180701	1.03329384398736	7	5.85680523859211	7	3.69970303574029	6.86793861008099	2.64982019736785	1	1.1625481068625	1	5.29869801212085	7.21225606540279	0.899963781859071	3.57513072206579	8.43131967727295	9.9125265576695	0.614595540657131	2.16907613357083	0.410334686784085	9.14325933507866	6.8822994795997	9.37539811841511	4.59552766187998	5.86929560354398	6.93545456872596	1.89211513962153	4.02714574150695	-1.98467389246182	2.4965100537069	-1.89104956392035	1.77401454980248	-1.77551237760506	4.04277559016565	5.98262962667963	95	0	2
14	2.0391819892322	3.92423616079952	1	2.56049302833594	3.71618060347438	1.99303669804161	3.98482140169411	1.74543063749899	5.61803404966466	6.6829524304642	5.36616545981934	3.57813687308673	1.16084419998034	4.51754564277045	1.98554272578733	5.74028088018862	5.83781006985765	6.11051859762956	5.70237305611626	5.42625298624887	2.15246518935866	6.21921044716798	7	0.873390057935117	1.07955037532339	10.1084130391987	7.0786959437871	2.2050219254992	2.33706217092933	1.79082496119122	4.11136741612182	4.39636368478636	4.58379668969186	3.42637985902394	5.36505296551459	-4.99537853971355	2.61506013986296	6.84112762038584	5.04535782677076	1.24181373278546	9.45859622695737	-0.19514427154674	6.51324152053616	0.807348248349228	0.186887924091942	4.66458139426005	90.75	0	2
15	2.1524474654889	3.80501700973472	2.52517687420058	5.30127707526163	2.36372862514691	3.71860950769759	5.80869694991573	2.54234826277308	1.29294036063303	1.99293269777538	2.01300151999591	7	3.18013494011576	6.11203156783945	1	1.11665066691107	3.14587075969144	5.37564398255433	1.40275251416987	4.97987277448908	1.8846857945673	1.35167883978132	7	3.90152027199997	3.76121784144912	0.371608306931917	4.09113357846672	7.90383254419783	2.48091477168645	1.42973135869172	-1.26986985147143	3.27298323003898	14.764919724638	5.50919375708464	0.804421459666251	7.46599421387219	8.06832398809094	6.01781655498224	6.55610469939329	9.21044604057179	9.05183964012107	-4.25191472695282	11.2223306234742	4.31153087807346	-1.67740576722907	5.31027620455688	95.5	0	2
16	2.26188156153012	4.36347900804411	2.78956246332645	4.76056252309703	1.25930447987671	3.461722133129	1	1	3.78628262457163	3.53247283691253	2.76098727962818	6.15696331254191	3.02277813053706	6.90467793347675	5.45672980348587	3.8638123990622	7	6.46995064388747	3.37154395029128	4.13232597055845	2.78995560064846	1.40187018563068	6.93624688758346	1.43958027173934	4.06794287336615	4.8702912935162	2.65825380496878	7.57866781892304	2.67252574897922	7.85956081665685	-2.63105673350637	0.209322276244166	4.87961599616702	7.21486135055218	5.468891387377	8.72087336398231	5.17796426247935	5.20290416555501	2.88388457324465	2.09733698910627	5.88392169038093	3.49841885315531	2.39263694432306	1.11825398524259	2.89652537536792	4.03656701206487	104.25	0	2
17	2.3749869515827	4.96293928704924	4.69722499498126	5.66056016297422	1.94970127272876	1.72093015581482	2.45482209595717	5.66568435134185	5.84613168996453	4.44848462508942	4.0253911958508	7	3.33195012530627	3.02401319408827	2.122129053036	4.8903940710063	5.46849264850437	5.13497666441823	1.57908330370092	1.92441884348565	1	1	3.33255593855174	0.916166152880476	4.44842692219183	3.19971445968583	3.72948815270647	8.71257656434071	6.01122578973986	9.30990158951126	-2.87952074153842	2.20291851069389	5.89282022914812	6.60191178189881	6.52770276443165	1.66116574596061	4.9221463573348	0.826486648327627	4.61957914850779	0.45583217354887	4.14373677015134	-2.30309501550807	2.01238491063303	3.28180137739167	1.07165519416861	-2.59031604232988	82	0	2
18	2.35487007746378	4.17572163838366	5.30513947345854	2.06870420872868	6.37480005851911	2.30051333349997	5.84238021016727	3.51659209346673	3.07513587627095	5.64105323033395	5.04736325291616	5.23545257064442	2.00420639120252	5.1963797047758	5.86764902433892	5.0252506961444	5.94880021594957	6.04988308436813	6.00898017124751	1.84713607159806	2.22645759591396	3.88094508607015	5.15841769574793	8.35765482069329	2.34978291539049	3.89156370675112	8.7330543269994	11.658952347632	2.65373954010888	10.5699780370591	6.61669824600221	2.19765843827647	7.91348070399256	4.94857566135167	3.30596530532651	-0.650962328190442	10.4039050453166	1.8943386462275	-3.6778359703269	1.00980097356231	5.08964671526243	0.560492239299353	1.36772906205676	2.77569479369824	1.30495255897552	9.28874833022886	95.75	0	2
19	2.39978955879403	4.48988450445785	4.99416783000341	1	6.3367234938042	6.74661691971777	6.29533682747358	3.69606855218416	6.3403483642562	4.66988789020381	5.18478340834919	6.01400637841983	4.23385037637624	7	3.38273109101384	5.20366420460688	6.0192806966273	7	5.97988202813704	6.51944250639936	1.90134927967664	4.04072301654075	3.17778535778873	7.44650210580838	2.00022435711334	4.76773707628042	8.67571378515552	11.7762808926952	1.93039195354273	10.5451609177231	6.89257214723727	2.47107207675172	5.78399997065663	4.48100046079988	5.18824028775323	-1.36220447576344	13.4074605982385	2.09247719159741	-2.69753202547737	1.66291766763009	6.90060061473392	0.0498171117065112	1.446291936567	6.70769019349202	-0.00642197449458604	9.01418492019829	93.5	0	2
20	3.6382940186374	6.94648737197283	6.79843691485552	4.66203491750506	5.1592184902578	2.40080998806584	3.94620115594184	4.59118076130472	2.35750760135858	3.85326392889547	3.12896322566078	6.98651250948549	3.87035166793481	6.6098655881542	3.29924378771722	4.09093922813878	1.95489570062724	7	6.34122303074304	1.97217112812284	3.11462840718612	1.42812982493957	6.14137938092573	6.89843228339206	0.398299549497239	0.992116955557611	7.28626633227606	12.1547255669515	2.34945279749959	8.24540439074646	3.84739477512714	4.53866097439449	6.55880446267609	6.43520730196428	-0.0903504292176769	3.20619185368373	11.35567144107	2.26476003069803	8.32959283033991	-0.5163961679087	2.33534824888579	6.06378996189186	1.40301471119636	4.6687709950043	1.03811034855964	3.10244587577404	87.25	0	2
21	1	3.54207177239552	4.39481445110329	4.57358324351953	6.71793598250429	2.62799857087121	5.93014380153719	3.73037711094519	3.25625811308817	4.42579306180096	5.07731393271081	3.10501018592217	4.22246179632044	5.77860425872034	1.11636416089833	4.0177802620206	1.20938500585369	5.09917939463167	5.07475550588594	2.45372138254821	2.30601502993242	4.46528009974295	4.05939553278066	5.75090036522786	2.16061149958112	1.20521145572996	5.55311488796619	11.3698020282526	4.0893850824135	4.60387333176709	-3.17923736384444	3.82748582731272	5.86889973389143	3.54288219111396	2.97486174282574	7.68588987554477	8.37184467535987	5.21792631796672	5.4274592627095	-1.7813595715268	3.78893258606216	1.40582319421225	10.2006505838604	-0.787306387653776	-1.36650133968231	7.18063513331702	104	0	2
22	2.94809442505606	4.35838685748157	1.99302835586195	6.58556265624633	6.44971715112864	5.93681519718314	2.20365552295236	3.55062048519355	7	1.94495635447019	5.74761425004746	5.32347494716264	5.30500904264159	5.77635337671475	4.80581034852027	4.70861238574531	6.64721679869575	5.58816722152262	4.38379233007203	1.12946560266611	6.34774369086015	2.99250814211582	6.5874750653701	4.4892617626593	-0.243245599539526	1.77730631570547	5.00340990951081	8.46797665440781	3.55592467323113	11.3609943228827	8.81991945995978	2.69572168665813	7.19774024727397	4.7413703318633	5.69128711552683	8.40340659963785	6.13885536666593	5.56696740788868	3.65526084580557	0.526017758996585	7.86137467736383	1.9143615317091	11.7419315236005	2.90757120641215	-4.77401875148821	7.12876579726203	82.75	0	2
23	5.94637869162344	1.58906182965286	4.82828564979596	5.81888042989565	6.66294891897414	2.37144536384513	3.91699267985212	4.85161644205251	1.18285369494628	1.50289758150239	1.98636209378298	4.25168120288264	5.21509892758667	7	2.24316819862433	4.86858278489057	6.00689739623682	6.244457309335	1.69289892236209	5.84778425445376	2.4797116540928	7	6.38313517163323	5.91652334660894	-5.77685465207334	12.6622218495464	7.43576826603221	3.3069335525682	5.04891050141642	1.36867159745904	10.6021865668359	6.06442805269584	6.79244291960608	4.22073841754449	2.72028341603539	-4.00368786552043	9.97673857264169	5.79001403380843	1.17701885291843	8.82009834770354	6.20557510289087	-0.0719503845084981	2.59777192822894	0.067048101867076	0.279730954515458	-2.16272296936946	93.5	0	2
24	1.97799754985838	1.42423368808535	3.08018882552898	3.06582600035477	5.07113489079477	3.95086023977527	7	3.03490579818815	5.15897522431543	5.51853742574093	5.24045500464339	5.01481477401589	6.8844238693976	2.13761071880745	3.06380573409532	2.63387459478743	6.20961205643312	5.16756619770379	2.92801534732536	3.474341086228	3.9365916426738	3.16091129427942	1.78445226891094	7.08269193003655	-2.54182848009145	8.34367953689374	7.92928526460149	11.2137393572509	2.56561033113205	0.536160988581396	5.29854515743163	5.12002252181983	10.0495659071428	5.82299621422288	3.4919665101059	7.43041451285994	3.00488824841773	7.34241738653621	2.00343512024353	5.39299809708039	8.53621577240358	2.66621314875213	5.86719157218381	1.62902264138865	3.38669264582026	5.61696765194273	76.25	0	2
25	3.81868074845343	7	6.60538263150092	4.41060258678475	6.45134418549451	5.69475150252444	3.73458056381595	1	1.76150693126903	6.28495906433821	5.4955895732865	6.12553038201553	5.17982963139622	3.78193952981137	2.31484658238778	4.76688744192096	4.13710526950387	3.94744716041033	4.69098299928553	5.87888603385438	1.78495944448062	1	5.60662042072743	9.01662886607562	1.4147320929137	2.07946878920705	8.23908387027097	11.9379177330807	0.0527826514685946	1.15338651338126	-9.06608345130943	1.59215742587843	8.09227597806444	0.418963809416251	5.74091435568267	9.94765337162056	10.2795549323153	5.47544092838235	1.12378268006786	1.0111516010847	7.50417524679103	-0.648344445143592	2.97180351486642	-1.01107289623685	1.27478620788541	3.46923221141606	84	0	2
26	1.77743945926435	6.2994294947007	6.85867549176891	1.42425185019121	5.72244611081226	2.72045981115913	6.91676053366211	1.28777970028135	3.8753882794224	4.24163504037488	5.1891776991385	5.21749314783846	3.97568120887207	5.28342522240551	4.80670258256308	4.26465089107435	4.92968235234369	7	6.94052364620017	5.6990518887806	3.03773833576424	2.63410457775255	7	8.74689310696702	1.24537636428398	3.85621054333719	9.52764554990092	9.87564173162434	-3.72608044925339	4.36722319188996	0.0764263825336016	6.36492368992922	3.96336956212068	5.08766587747248	4.62112995657075	7.79771687925716	2.61759894208399	4.69337119001294	3.49777615988424	-1.61388401677037	9.96398222175782	4.01212225403482	5.10274043516994	1.23458369617913	1.19351318324746	3.92393294562924	80.75	0	2
27	2.22380495399703	1	6.10617313404089	3.82775024212393	2.6585332828141	1.67402722801815	6.82497787801627	1.46394941100087	3.80162604832935	4.14320805174014	3.26953336746885	3.25103357469798	1.17765795688791	7	6.021630998038	5.91901899109225	5.15669831524932	5.97768059754542	1.56938697375115	1.06396931743794	1.1423069601415	1.43084203800729	6.03477783608984	4.39523999898895	-6.50736214090882	10.9424920179404	6.41577174130962	6.41314662453129	3.02239820005513	5.59868293665943	-0.0637296672925551	0.508536827961672	5.10406049832227	6.26607565680113	2.08221991996808	-2.7061789036203	-1.61197693782105	4.16666499219921	1.11153253719131	-0.710355455798995	6.16037902731618	-1.99072197687101	-0.288649894417814	2.82455514901538	2.23709027958899	1.12477868346231	103.5	0	2
28	1.58240269677053	3.31871918366343	3.65147476982177	5.24635568829651	2.40607117716331	1	5.55787994018356	3.22818400320235	1.77410248952598	4.22140317097455	5.33486425905649	2.20991109148107	5.94855064515782	5.94284467082842	6.16513393705292	4.45519254906442	7	6.86860421468893	3.47897137117345	2.37197097150857	4.7887056078724	4.03481855232413	3.2417490769354	5.55038431904471	4.03298204478441	1.95671795859941	3.38535473923507	9.22430667516103	3.9064255288034	5.3396734080881	4.28009512138446	10.3092458453912	2.30472059912249	2.04803305209416	2.55229757436208	7.25622584185002	1.07697651182855	3.74793113330636	4.13514570251751	9.9698288382931	7.0262146916178	2.51363378811908	6.31308626614268	1.13475741044602	4.03373403228908	-0.432497318187705	83.25	0	2
29	4.94999628070103	2.08371009132467	5.0971410554596	2.47388013605172	1.81264858445924	1.80542087875625	7	2.41057066722366	7	4.56946201049485	3.38732705175826	3.84223670803894	5.62748544716072	6.65857385517628	6.51015394273962	1	2.48957281077691	1.68654469987019	6.13032798798032	5.56309678807985	1.60468063343739	7	6.40920684343638	9.38157001407613	-6.02115717496656	15.7450307683811	2.79445905592119	5.05734467771297	5.10979318612429	3.39617319693365	6.72822134992625	8.77723971350552	6.24570699283663	2.21291826608004	4.51255644376628	-0.431464787817232	8.69145558423989	3.66809999428213	6.28492549381492	-0.824284128744701	8.27102728552275	8.53875262593609	2.07034047673767	6.46811079404745	-0.319186476612081	1.96742961217733	79	0	2
30	3.68682880889829	6.54418919635775	5.98810464373455	3.90621232203324	4.72797467416616	1.42206016580018	5.21418692866129	2.1213495720657	3.37026505751771	5.96196381498037	1.12015452355812	6.74362837923626	6.67142943743708	1.97804209967844	6.90542426085944	6.84579639462708	3.90527801306489	5.88602689787563	4.70428809180611	1	3.77865776225286	1.59973705692668	3.72111447398876	7.17169188256375	0.47229807347735	3.25060196533484	8.16759864358026	12.2051789351493	3.19595887717047	2.09524451529583	6.69168516600846	-0.802695107138133	6.47121166535632	9.47654070192659	2.30241487243113	-3.27781471519029	3.69318057079566	2.76645475721711	3.05196094286166	-3.69766639761958	4.63841792970318	1.03531029896039	7.51350373735	1.88366060934223	-3.98437759878041	6.47467813951488	86.75	0	2
31	1.74138974438438	6.6740642167431	4.67898558410911	2.51928335718839	5.81182435639494	2.03241155674525	3.54700290640905	1.20467752028866	5.16430933286965	3.16193117747925	5.59468042225115	3.30666460345234	4.4356359581053	6.32780938150647	7	4.77509881660731	6.78938782683825	6.68785830308817	6.47635631220288	5.6909891287096	1.519558571266	1.0796300310685	4.39881916182128	9.19003589937689	1.30051690930007	2.79519422909578	9.92101270618537	10.6431615223728	3.28156002148113	7.56752907167234	8.06582514809897	3.27983652459687	8.02613943379469	3.90102896053253	4.1016478096889	-6.62601915827661	4.46770624301155	4.60896310382205	-3.32571724601938	2.05361725239099	8.42091944974379	5.1885743954167	1.66751684649771	4.58685861764702	-1.96147536449993	-1.37624587798472	78.5	0	2
32	1.20458343077046	5.59772115189233	6.14233571186892	3.30079003302131	6.28927601479283	5.74628390709579	1.95695957232186	1.89728289755631	6.31093255243988	5.40336020690529	7	7	6.10485422643013	2.24619458262578	5.33657461913105	5.8976272755544	6.26297113290738	6.29062248894375	5.32563409594087	6.19915175124124	2.65563997656372	1	3.89091039320798	4.44555620724519	-0.489566074845419	4.89914406599265	4.31586717069688	6.30499373506768	0.229911285861017	7.1444569342257	2.19602324771096	9.23569449806964	6.60987696257185	5.30407060651344	6.93069734418782	-5.56501643272334	5.57005144450297	6.77840637178757	3.83145094970831	2.19468366084893	3.81354622410687	5.02088950723617	-0.0453673058697645	3.6068340781504	0.750143872663901	7.0011103206751	89.25	0	2
33	1.50138750887697	4.5528516023774	2.17284153232135	3.36699767021948	1	4.07895787794182	7	2.76154572908632	3.92175462135113	5.35529702001584	1.64780316748	6.87377680937555	5.27895272100425	5.38057684324629	3.65605552467237	2.78110621095363	2.57782354815994	5.75276887292233	1.62611945579084	5.52953517648496	1	1.88984104145901	2.78459048674762	4.91942152661746	5.02459224242054	0.942557292038992	2.94602533656043	6.86872725854928	-0.673928026158775	3.23965171701354	-1.82879723674245	1.90778666685733	10.0539146044656	10.3845622529799	4.98137874325541	9.95380466716857	2.61244831008859	3.88416612059596	2.92607385804148	-2.33333914924296	9.35204473695882	0.722241916872506	2.838017344734	3.69119435606331	0.785931482660362	4.98876062725362	91	0	2
34	5.20866769657249	1.24382247873817	5.3003138000611	4.96392308688358	7	2.06830633729567	4.40988534059874	4.23088857035951	6.06143270890694	1	6.06161126864359	3.53073335685126	5.39804936136377	5.63755141315503	2.21972687693947	5.04655133802201	2.86318534989849	7	1.06738917878324	4.33500732347593	2.38107649978084	7	6.11192113124541	4.80210711891427	-6.73441987818525	12.4625174043243	6.92816138484408	4.24159415899657	5.11424197927538	1.14186429357476	9.73543246451307	4.75780293045821	6.62750608391972	4.41704991075338	3.16047966277944	-4.26021827776172	10.3150919815836	6.41343737769362	1.15242917389888	9.05654450543772	9.69067346529818	1.63660306045806	5.19514605466446	0.150382164044692	0.920008477114912	-0.762570683427581	77.75	0	2
35	1	5.87938187434121	5.80928400139769	6.24809735921085	7	6.84111705290201	6.4330410992461	1	6.35163588022965	3.41475910886321	3.71947702813833	5.65298317706681	3.37180248073107	6.64954624617085	7	6.83215740424489	4.06167354514486	6.30788653522359	3.95496926365193	3.63343835007215	2.31964123378079	2.14015250342944	1	7.11888342903396	-1.88476529826829	2.23209711849885	6.0455147258235	10.3712490336345	3.12214161531424	13.3242616611649	-0.52127237773387	5.11365898221758	4.97078351244711	7.1175178385144	4.12540055578213	-3.57519639324194	4.40599301745569	6.12227204612166	0.686888947096224	9.1351241309858	9.63665027211126	0.161162889681995	1.65296437667059	0.373211503243486	1.61424709117465	-3.30155144657788	107.5	0	2
36	2.51583081017749	4.29396627622141	6.25041885978337	1.32120222086674	7	2.67010496820223	3.29516241985479	5.7509147867821	2.46711693943234	6.97257786990684	6.08163022747968	5.08644998643896	3.35326092559338	7	3.50880849934913	4.10949692526294	6.19470193106802	5.91709778987901	4.3467228081131	6.0589335319662	3.42895254058824	4.12581317866463	4.67628015061304	7.43667727871315	1.85155109017382	3.93963503777622	8.43926632690263	10.5469057815456	2.58275125247786	12.1607052660421	6.34583127727491	2.95912823142841	6.21530449624727	5.10504527574221	3.99760378327368	8.08113168815865	13.2335501348929	1.64347561525424	-2.59978149979537	1.08499480002036	3.39559804383724	2.42319380630028	4.92337933026264	2.85662653214172	0.0140987700047123	9.25292702858532	90.25	0	2
37	4.2861362301919	1.85471910421229	4.45072657674817	6.44857854596135	4.73224320460355	3.59303218017773	6.13361187608609	2.7500237026417	6.78461104194851	6.11633064745617	6.4113350368887	1	6.05215305001274	6.55245434500233	1.65174907960158	6.81682932945926	5.38817969744934	6.41455395861012	3.35872022275698	6.82277482008298	1	3.40083572865575	2.27906595951983	8.43020051827676	-5.68898705331049	14.5756164494974	8.45529465121938	1.51471411800853	5.64181528861649	1.61940417608858	11.3125495123807	9.09251616626158	9.77501744880684	5.28843348280881	5.96941349479541	-5.07132963160828	11.1814392400541	6.29445147652753	1.40239655784703	-1.86530615444381	6.94272269042758	-1.1079732941709	9.72184443513421	1.19465564354494	-2.63613503113129	4.47160310393282	80	0	2
38	4.73563140745563	3.10180724020511	5.46257662904565	4.05287236738903	2.62629605175022	2.85881870479006	7	1.12438506928367	5.11012495513847	5.85497501996185	5.63940953850244	3.14918011391258	2.47228734231711	5.35897996748533	3.03841995990433	6.65233784431654	6.98513986864997	5.25395940913415	1.00639285769351	7	1.5862551336755	1.21298549693846	5.54147677000372	9.28890010177388	-6.43242732278755	16.2391520210468	5.95018731619133	6.78623635591875	3.46245003481663	1.66149129172772	6.15673404334211	2.88324744602582	7.19214399137502	7.37040534973219	2.16839680965749	6.25006870027767	6.01043724070642	4.90536048228893	1.95114016456955	9.25405191799488	2.48538241690594	5.81979702534542	1.41575018232821	1.95259045571204	0.904890224821353	-0.468473326479088	97.75	0	2
39	3.64751080687353	4.07327722528851	1.82442167100656	7	6.69979548693786	7	2.51391635372395	1	3.10148168910604	5.23957800008665	5.89098711435676	5.18003387470756	7	1.42064949497994	4.94792153770265	4.98346685015529	6.73046835195127	5.21064287224437	6.25950764612278	5.45950379053954	6.67290264801365	6.10381711254665	5.3509363547977	4.22211625817133	0.76789229127208	1.43296774667664	4.80813489073586	8.80286865276113	0.756617122179342	11.6348131506626	4.96900457079219	1.22807533039085	7.25128012793132	5.4702560550822	5.35707757490016	9.04937271304752	6.27776010166958	6.01479608107978	6.44321851660679	4.2107615755763	7.18789674492914	1.66319290936212	11.0333285403788	2.52501503485077	-5.08328700436677	7.16939612763754	97.5	0	2
40	6.93157184463761	1	4.97883394199138	6.87343953997748	5.35097098609028	2.22775975134789	7	1.57135052587781	4.8650874976436	4.26555880742966	5.2596109371897	5.09296092666029	1.36342094762259	6.94390221207851	2.0354560782636	5.60475305795793	5.47101941084903	6.12370749487215	6.27153054835587	1.31691592846402	1	2.59804332157631	5.96763304051348	6.81036565318111	-4.68383219692099	14.6999954515281	5.19537791890991	2.63918905727742	4.92444560886356	6.88483739657534	3.58576938738551	5.19779907268577	10.3014180805708	1.25368440464861	5.01105500330873	5.28988001631401	0.422138706047578	4.96766219102633	5.66217057053788	7.50424039051251	8.10160246288371	-1.26503396832955	9.93580378939833	1.29775759576254	-1.54063115420251	-2.93913045657374	67.25	0	2
41	2.86436129687171	4.49293936010606	3.36804094974807	4.55269851429326	1	6.3827553599393	3.87869451707233	6.62897006088305	5.46768841606957	5.11177261139871	4.18795350101797	6.15996597010711	4.83198309149198	5.27799140474472	6.66539258869657	4.86099584586305	1	3.79322304936882	4.89881895143351	1.99039165013487	2.29363102339359	6.29826525299734	4.62843499983115	1.08677587936166	4.3936071276284	4.614907888224	2.60193960475675	7.42658639663396	3.73887821779454	0.579654279274106	6.42638955994531	-0.602597102649183	5.51487774633021	2.69842159718577	1.82689523511571	6.16390341214453	7.43532555031116	-0.583725417687945	8.50880276189407	7.38328090392056	4.36335839160998	-2.7858931449303	2.33524347294799	1.13026527150276	-1.98322029860263	4.02526579120494	78	0	2
42	1	1.54348690616297	4.82004007274852	6.04717667602292	1	3.06363343771601	7	2.413602961188	1.16271835640726	3.39297618645884	1.99778473939382	5.05579053059633	1	6.96523378062804	3.58960542235035	3.70117485039712	6.81674235766011	7	2.01291316007232	6.5336221352542	1.57423512232483	3.37323582391543	7	6.93295936024595	-6.40788685236308	8.07011060751508	7.27557055481054	7.48598857665314	3.41237355251337	0.304761570905317	6.53009358133303	3.57928614949518	3.33676254745425	5.1259531858416	0.428198083837757	-7.1383469777647	7.90902460684431	4.57777129279664	1.08781171506385	-3.28658833033871	3.11668345931941	6.28154046893555	4.01795013782995	-1.6524545947594	-0.774367090585747	1.9717296077283	88.75	0	2
43	2.48742112146491	3.14390737229691	7	4.23356501046656	1.55804668066073	1.01945771225827	6.02080150470958	3.36056950336188	6.19748997495672	5.1547299340206	1.57144504099647	3.63175614310966	3.02985927649946	6.72794745036369	5.65535915070859	5.65408678239002	5.86612231696591	6.29658462842222	2.38489685204431	6.25873933492926	1.3566247433669	4.92316634973031	6.21233877555841	4.50463176792363	-7.47647495005222	6.33964024837157	8.33182677319008	6.15352226825144	6.30003573073311	15.4573810654939	4.40368347223685	0.864033744932013	6.40197550448352	0.869638993496	0.106079625981782	-7.86209491266741	11.739750005446	2.63406649549995	1.62162396984574	8.67219114313755	6.09773849674654	3.94039068235628	3.42284174894468	-3.43549182446755	1.00530847077567	6.74329628064267	89.5	0	2
44	3.71723916211487	4.60389946919512	2.75271276316576	5.91218853813194	1.09638214766948	4.72269243013017	1	4.81882565372366	1.61077309515467	1	2.21224663985728	5.37281435561278	5.31568579023378	4.34156495781253	5.32819456167092	1	7	5.39087336577665	2.75857820885372	1.95688291620552	1.20083626472517	3.66207831137271	6.64762337223077	1.68440978051523	5.82609376665402	4.37001369202693	4.13945638384488	7.69050431267276	4.75889550260338	3.52985342659261	2.93192639058677	5.70526072815798	5.05621491556103	3.00850965203438	2.53943729956979	-0.518057704368023	5.88890764709562	3.78316061603058	8.99101377900929	-0.542198830701211	5.02206409044971	5.94860284987257	-2.23739788942628	2.31091900914427	-1.13957772708003	4.16467860002595	76.25	0	2
45	3.76910108180062	5.48897813126456	6.63451264888853	5.64439647875517	6.49825876507517	4.51152460031387	1.7460750855028	2.75293145951783	4.32887906397752	7	3.85498124496402	2.69568328099924	1.83408189681001	6.32206610221805	1.50265440951736	1.95672618093171	4.96600023888921	5.22803677385916	4.47199109358931	1	3.0081952012564	5.24975510479291	5.03187025243472	4.23891707279179	-2.54335834583577	14.8063974344835	4.13253151533439	9.30763545995834	1.27621533264755	9.38142580628534	3.63791891680667	1.2344848350676	5.94574061797684	6.9116663459258	5.72628155359632	-0.00736640083094664	9.336737344687	5.807354261036	1.80736665439134	-2.16852429228768	3.01032191337608	2.62031332504586	11.9014506693648	1.75313623653201	1.42249702047355	10.1092399750448	90	0	2
46	3.73863508583556	7	6.47917438250521	3.42586791279337	5.14094302879336	3.98165687122878	1.90242024012163	3.56627623611121	5.41387707549562	3.32227695437635	2.53358978156691	2.35802014320857	7	6.68287952637854	1.24231340414835	2.98840795124085	6.86608159435827	6.36733769569887	5.3772462819592	5.77756860642982	3.34585630125345	6.68712181581309	1.03415415865424	7.94225910500583	-1.19109842444628	1.76209547525413	9.33178515845152	10.232752986122	1.26807338536511	3.04004981285359	5.89458277722727	3.34462241783586	5.76726348479433	3.16047769121975	2.86069147630446	0.80258214670189	5.82774426154781	0.575916810182007	2.38050181698126	1.12618778590442	7.927676954846	-1.08339471480282	7.22685676736576	-2.08896394034624	4.06838390490511	-0.648895591041337	74.75	0	2
47	2.41681986987019	2.01371332582435	6.67635749555683	4.45867948781839	5.767229615012	2.45179297333499	5.56732116940148	1.04333928796926	4.97955083410174	3.49461108395498	5.49892145140374	2.51562871596973	4.67686957175468	7	3.03838927927096	5.40848884456743	4.50930545339549	3.81177861233845	1.35116438733973	1.57276027504993	1.40996753365859	5.77271056928635	4.65537235681724	5.06229135079472	3.57308281920335	0.143194852701804	5.89631116929491	10.7784147114237	-0.416652026986237	-4.18832927445559	-4.84225902714133	2.1777506951187	0.68961221482079	3.18636910986864	1.83025421414179	-5.61260116050247	6.56988110792071	3.72883739545144	-0.399040926474587	-2.37854091309434	6.63564095999523	-1.08750913940906	4.47722136710504	0.635900039380404	2.24113915936894	2.6754560944951	75.5	0	2
48	1.08246547374391	3.83194277442496	3.70212716949038	3.92319134997877	6.6685247543035	1.75584052701359	5.72646137533501	4.04280541357347	4.07912038722468	5.18767545061762	4.7520675895273	3.10287911596252	3.57716337690148	4.28997688271014	1.00923297226158	1.77954333941614	1.19808406864063	4.211881109372	5.2048153431293	1	1	5.67564387408809	6.7126034695891	5.24653599589688	1.10752950710506	0.779797332711528	5.82359188457805	11.6317610140244	4.7331429542089	4.54619047950872	-2.76743123252578	-1.28049441195566	5.88573832716787	8.85279183209616	2.32222106598564	-0.975675310222079	7.54450358793692	5.51808199261456	5.44173389325905	5.90510570181667	5.44516159551659	-2.39700915051293	4.90831274505238	-0.39817234321089	1.1269488149284	7.71467251795877	86.25	0	2
49	6.97671182646237	1	3.66604642812722	6.95600147048788	6.02210326248629	1.32579942800319	6.96908129030101	1.25655218823353	4.73263567393576	6.10993627380006	5.80528112517419	4.72397106065071	1	6.27410727134089	2.98832767074204	5.832310280014	6.3021095450448	6.62275267534245	5.74502204797804	6.81155086163859	2.44721703970059	1.85301362730968	5.58923055570527	7.52231582834887	-3.40595279975842	14.9555591499428	5.03574514427223	2.72065848766173	5.75477833926307	6.93869105488278	3.48530128664706	5.60973517834072	9.54376108626579	2.38091681697413	4.33381665072005	-3.4962252404515	0.299208982854626	6.61126204199955	2.03125217478562	8.7136310053987	8.63332143075881	-1.22709584582107	1.23941902327325	6.56501100684748	-0.934451097004565	-2.18472042944652	91	0	2
50	2.07380305150932	3.61992471089071	1.93187425029403	2.48870165899141	3.88007925804086	2.71712617965362	5.90041385899	5.58067497962709	1.61686397658151	4.87084589092901	2.84313066540235	3.10629526105333	5.39052126953845	6.83266144072006	1.18041272319545	7	3.15919138599616	2.47373999386261	3.13969233494148	5.00623036158376	1.78686607019149	1.94922749363714	4.51629805907429	-0.142602934869669	1.81263434359175	8.9800269147931	3.97388419624478	1.33188838468468	3.02727495187183	6.08158653727486	0.0025133713874268	8.56924085314754	4.14926453164384	-0.830976444594145	5.390074630792	6.43913270958279	2.76953336353696	7.56682962350123	-1.17957413191495	0.0323365840635737	4.39377763255964	1.49044564154265	5.75679568559794	2.75152399056891	0.117294002462178	6.4829931959182	91.75	0	2
51	3.07109244221044	3.90540229588725	3.37285773721985	2.72547012061197	2.08621297442467	3.1847691239275	5.67723334101798	3.79573028946063	3.45198870926639	6.17096041864242	3.21874219303008	2.84257964693691	6.27497986301081	5.40095389582233	4.1603168022691	4.24741462481347	6.0811399275786	6.118370978983	5.38397792052783	1.87004559049109	3.63061366346963	4.81819145830557	4.24269796452418	4.22871999025138	3.69223937675532	2.06863796084559	3.07413309604743	6.49904861191092	8.8308461449502	12.5457190744984	3.75718269443515	1.06459836021125	7.48686195223187	0.178085099039667	3.70955836090904	6.85710914254998	9.50378458297039	4.66018132475431	-2.2274974117964	5.0078362245204	5.82825023482658	2.57693116799051	7.57237967240586	3.81971814190369	4.18823956966988	-4.01665431086589	90.5	0	2
52	2.51979856413506	5.98784549652845	2.45788134622366	6.52695053775609	4.23837664882268	3.80385719161837	6.61167255639882	5.72823744186599	2.73768364810547	6.74939068670338	2.72957529147671	4.9605986699588	7	7	4.81616397204209	4.80215762840085	1.09946932372652	3.89952910157462	4.1978793978382	4.29775275716768	1	1.43872255164575	6.80913784135748	4.26614548876956	0.952390052626748	0.34961704221653	3.10524592554168	9.05148132453355	-0.189286490292836	0.483414502483653	3.13649660852126	3.5774798468596	4.87708114310314	7.88826095871425	3.5490366433532	3.52116611168707	13.7133359189727	7.85900613602052	1.75576368770882	2.59495701997623	3.25402149748355	-0.87404595170402	10.4316142244729	2.1328762446758	1.57412046851522	4.0740260263818	86.25	0	2
53	1	5.72037455303419	2.96795332072656	4.37030858937015	5.95414288100764	3.31784735067366	5.77561428712144	3.65849227231872	6.78238713424272	4.71060715052516	3.52595116019638	1.24516671276796	5.67097912155152	5.7183991912077	7	5.87478785247515	6.05199376901799	6.84744160699906	7	5.68408937555602	1.51457190426616	1.81361162691673	3.76756880616992	3.36844545511746	-0.195228486179261	2.6210647419967	3.52462068712327	5.94287868806581	2.90100195513924	5.89424326819553	-0.825695862709624	2.91613376999127	4.98851616852082	6.8244734434916	2.7461510040082	-6.94098030669069	2.62336375012549	5.92313398995596	1.85918844844142	-0.936444265240812	6.57964648854659	8.72543592389555	4.05683584794471	4.63503505162419	2.7949651544037	5.98357921447771	92	0	2
54	2.93980897892747	4.48848994373204	2.54349453479353	5.43790706646989	1	4.69973570005501	4.05673944242168	5.2476928996573	5.63120666509572	4.57553615233765	7	5.73905545544733	5.10479606207243	4.88447476563528	3.03763370231985	3.8660272469015	5.3944965812769	3.63284785978419	6.57750561835549	7	1.78623200856332	1.41028948093649	4.57310811178449	1.61410644405181	4.26734565575548	3.44020270374309	4.15759124641307	8.38263144114257	3.43689727742266	0.558389023106801	6.1275651573396	1.77256015276062	6.75510004453887	6.87781070681696	6.5639981954389	6.9109300083427	6.91336788008373	-1.82723797492249	7.99168489693186	7.229902505062	7.15061461953071	-3.47766975665848	2.57882278998222	2.80274023538003	3.18907421618116	8.71429625936993	75.75	0	2
55	5.08733883079564	2.68310861997785	5.29138956270544	3.80603478653298	4.89436763625529	3.63835942848709	6.56314561406838	5.49013648807043	2.69070335642273	1.86856692934305	3.34555869749181	5.26321782371904	2.80128586961131	2.55695556237192	2.17147922844307	6.0643614789685	3.83093683675394	5.8061209951791	6.00999961024915	7	3.38145681101711	1.01148276515026	3.87986118879555	5.25631022202621	-4.20260570945647	7.62141460770921	2.95000307649042	11.7333113805172	5.20097324993118	2.38781272660118	3.29024106594549	6.91329598970059	8.46348017805478	6.51667621162757	5.72575322745173	11.0196929165664	5.34011373202813	6.45765521848261	5.68382591353984	3.84514042760018	6.37460894279278	3.05827365600675	4.69038305961119	2.9209827663692	-0.492485874215128	-4.54917608397067	91.5	0	2
56	3.47161770134113	4.65276597304098	6.08534156226792	5.89945933447324	7	1	1	2.90731325268204	1.07689051608777	7	2.06880681630746	7	7	7	6.98242803356868	6.62500001692535	4.25310684825673	6.85232248762311	1.9432797428349	6.47253238981332	1	1	6.23484204047459	3.35471063161659	-3.83762207307471	15.0051738176508	4.00722394718814	9.84184854594245	5.45020252796177	14.5720301987827	3.51518078878624	6.39893885733813	7.52705161898037	7.81219623466135	5.45346816772948	-6.17609513545109	4.59584347163499	5.45325037956913	0.475932131861325	-0.455286148005063	3.90259290705014	-2.53698102889117	6.77443957649157	3.67493273327394	-2.19312267630888	3.38937192644185	78.25	0	2
57	1	1	5.45469898346729	6.26328628892498	6.40467882044815	1.80469408217496	4.1624388370557	2.64185392292541	1	5.03463398576321	7	6.26096875112636	1.59745955110981	5.97114546186213	3.79195785769565	5.48229664880725	5.54628210235796	6.95460047055628	3.52612147776103	7	5.10297437853214	1.15372627487064	7	5.78879441850176	0.104164354434116	0.310704247766354	6.20465362612101	8.23850750338929	2.79266681495658	-2.14106071045728	0.295348148914504	7.20330297235763	6.1987886126383	7.70597384125438	5.75259183434744	5.03872644312598	-1.46285481535809	4.66157586798683	4.06432963357668	8.48184908271224	9.45806258532655	1.21265392978806	1.92906474485906	-2.36727405711021	1.81474830058983	0.258059200020325	87	0	2
58	4.48721171744109	2.33400189483978	4.17469933447334	5.2629744562096	4.3316074441124	3.2150824005405	2.15922042603425	3.92421090136369	4.93244106355227	5.84411447196711	3.62074590501284	4.39396811843042	2.53208573293561	5.3879041948705	1	5.44237547258791	6.04384475997315	6.27074264306369	6.83974275780366	6.29575543386434	1.78138378452336	5.96578917936926	5.94305611191038	9.20265774368914	-6.18656707044401	13.8841217020058	7.11620938895577	1.4581799996574	4.38415278895768	6.91492128011231	7.38329396469947	5.39394119238034	6.12557884092735	2.41749851830343	1.4551692190767	-5.41496819678595	10.6327506380446	6.75653698977515	3.12318797593576	6.58221119443423	9.84178042827832	3.45627360070678	2.95640956992522	0.507993550249792	-7.46142974567689	-2.76763809595426	80.75	0	2
59	1	7	3.14961400348007	5.80837482860974	7	5.95411059978504	7	2.90445494782352	1.45549504561922	6.06154739451393	2.44108983692831	5.0370171499584	4.95459556528395	5.46099132999159	3.03983325396528	6.83233391081391	5.30885466653769	6.0459673150206	5.53157812288556	2.52821451694589	2.24348408706092	3.90903882467035	6.26894139728559	8.45592177792058	-1.36881649053408	1.00976610570956	5.06458407476371	12.5912000191354	4.42232236912322	11.1810052332244	4.71304423948808	1.44433783069508	6.33897346491279	3.85305400686923	3.09175850966333	-4.18680514294112	4.68974555989248	-1.56281776699048	6.70490521183806	9.60631714639932	5.94266329664515	0.136101946317269	4.01232442539197	3.15439800015125	0.451716648742169	7.79736841929107	82.5	0	2
60	2.119646310504	5.40470403903503	1	2.53419771951772	3.93639270287485	1.95028355245965	2.91008502787681	3.03466504279192	2.2532980057173	6.32924498123915	4.12162788782985	2.66906905184979	6.83429915146518	3.71770775561112	2.28607310248427	6.74768946933501	5.51428636344229	6.42228602768328	5.83585264504274	7	6.86098724099665	1.44474872334585	5.56030402300257	1.08616137261241	2.63400914481595	9.88885188199382	5.87818736326696	1.33389970232443	4.60538331292828	1.64845605696936	10.5611158760754	4.78365777266159	5.43801819326647	3.2042600626664	6.09261195196515	8.36388830007797	2.95118624347396	8.2591525652339	3.48356936090408	10.5095424576106	-0.339834655181983	-0.112976759652311	8.30422513038708	1.59621304577191	-0.598772370101031	-4.06589198735161	88.25	0	2
61	6.52973004218732	1	4.78301625009907	7	6.02594975573577	3.24348175808269	6.99157798825085	3.32928357242798	3.90977361297458	5.03746068545181	1.98353245117966	4.43902614631668	6.34795469951749	7	2.28084865167408	6.947124250022	5.89070381047969	4.39112701151057	6.87617837569594	6.44588158186526	2.06008814781798	1.66610051019914	6.62457507701617	7.33085830863508	-3.69392980284658	14.150414643122	5.56525009151975	2.94411327237983	0.971627651751522	6.94536625484907	4.26332681488463	5.51769580829375	9.74984262341417	2.14207757682849	5.90462493651351	5.13010622339664	0.181673341600384	7.03430459747216	6.42189240066133	9.30023481095946	8.88219536958082	6.88273445609534	0.362033145138112	1.99963453822728	-2.00548722404789	-2.98382435940591	83	0	2
62	1	6.32326144525347	4.70400646496196	4.60327282111508	5.07989933732553	2.71476968578703	7	6.74513238641155	5.55516151065986	1.03527453378508	6.78860665533996	6.822810675072	2.41584196023997	7	1	4.5192276494764	5.82098311265203	7	4.59083524357808	1.56710430890703	2.25618103207975	2.98289218809533	6.07923057786806	8.48349976242864	-1.08370998930157	0.340341637683757	3.35326605696638	12.2356219199917	0.572415268547023	-1.27707524369534	1.95986563715838	3.87260582975932	8.87628399075481	6.37087490565991	6.53400012333024	5.48410166656216	9.65023249770652	4.99054110531872	-2.45022104327548	8.97575954593466	3.1200897015744	7.74888974633983	10.9092034968068	2.06829353666071	-3.69242760567923	5.64681850982293	81.75	0	2
63	4.81348861291322	3.62001154093272	6.30308735929895	4.70692019736787	5.63655059408912	3.18478698470048	6.11065726916405	1.44702532039945	2.82467668824908	4.79976956045673	6.48421954495323	6.84085500434762	1.92333315378956	5.44947905039188	1	4.5919848247738	6.41169330034684	6.02991828090387	4.10164939155578	2.9375269502804	2.117195740087	4.19577124134329	5.33924147380918	5.61680147756302	-2.58049867264474	15.7967646622919	6.19837765959578	9.51511214169554	5.90484688318449	2.21596836947927	4.33687699613724	2.35133376599743	11.0666902598864	4.37585746352242	10.6030589131046	3.86912725960188	7.09927835804409	3.49820424100286	-0.185709919706281	10.3228189043076	7.15798212632601	5.05271057904154	13.20921050424	-2.29859406038064	-2.84172101907477	0.299971506770236	104.5	0	2
64	2.37639574666446	1.60428072511389	1	5.40965530135579	4.51076907433059	4.04702399060491	6.70972314693324	4.75054907130764	5.46843308541564	3.36385511020182	6.72514595463426	4.1787723753961	1.0204100081839	4.06413562060559	6.24846504202848	2.44758170237325	6.19871150395919	5.10990712837504	4.40299051587532	1.41138524531563	2.10605859363281	5.17874346969286	5.09528379643159	8.09795226074745	-6.15783199547963	12.8384964523106	5.98361210225124	0.880649023584812	-0.380246972077007	7.58983193688205	0.222797427776943	1.14961604474601	7.42015226554672	-0.777310864246474	3.90702316094192	9.78794635485676	13.0581089370547	5.69307712712994	-0.171676311022228	6.67469578317553	8.3395567885692	-0.770632487070818	1.35394582626857	-4.22298711703679	-4.0261544879134	11.2378004737814	90.25	0	2
65	3.48074784239264	1.99473781118314	5.47253205716	1.49133639738459	2.62943032020705	5.55735188669066	7	1.06670512486424	1.27518758013405	4.40264180035851	2.17212440131386	5.06872704169198	4.23508923754361	6.7852080058572	3.80745748850082	2.08528367856067	7	5.11919841100098	7	6.41791591031086	1.81042593986697	1.49227382378021	1.67956849904154	9.45366277270993	-6.6381543074642	15.4432415883157	3.51473689674304	5.46045529339538	4.89354262001254	0.854408016312715	-1.7626205823829	0.969619596713174	4.62045842133934	-0.092580664155207	2.93304251363869	6.83504251161144	10.0708989898444	3.84255738905716	3.76233917098365	6.77306310629654	-2.23201529882626	-2.19633526261983	8.14926981285044	5.33951497699918	1.70380933080338	3.24271197626933	85	0	2
66	1.79327557655886	3.9828709479325	3.95736765789348	4.40452864866729	2.21104562433099	6.6965798717272	6.40549227865576	3.05730190532635	4.8343062058978	4.77068666906832	4.4584148880865	4.32951994373391	5.88905541125829	4.66215036924895	7	4.7441125714947	1.425742700338	2.71387673675124	4.62388006159456	2.30761524930753	1.43440246456366	1.89052685822151	5.90487591471613	1.29181073629883	3.93497020309068	4.5077701128063	3.95843317449529	7.35069007591354	8.19406103299941	8.98174624854825	2.8797402114364	6.19779060713777	7.03615524926666	0.0815553888761272	2.26116860317135	-5.90023434740409	12.1776853460106	-4.73617941002286	1.39644188831545	1.03842911176392	2.60105596302285	0.0460640448750926	6.46459535394395	1.3051367067608	-3.46235704141322	2.56352665110429	85.75	0	2
67	2.49130261864931	5.36114650208199	2.76659201860842	6.77599012777524	5.3085607728085	1.6662597791898	3.92052307119294	1.48084033152517	5.31819137587958	6.0962431749871	2.23685469380916	4.18654809686864	6.23184957397933	6.34114337108759	4.26022790341224	3.96586154635589	1	2.72146152443328	3.10732220480899	4.06211956395236	1.49129709504245	1.50116617245469	1	3.54458259643409	1.84449927544078	1.34680351869367	3.56491006561703	8.37415692459636	5.78131859745529	8.6442436791033	3.58871663845116	2.50635978001051	7.60655617530361	2.11296232229554	1.38471381752027	2.87350668630656	3.6065024946884	-5.33051068817166	9.12133411157699	9.47744856411095	3.27594233941315	-1.33076014507363	6.53431702910615	1.75100503689515	1.36327992282782	-3.2103451718572	81.5	0	2
68	1	1.07647383295803	5.23283789667363	6.12685828019619	5.81183723198692	1.27030402039803	3.41671931081114	6.97991861036549	1.06053419882626	4.81574301379734	5.7474297724704	5.93874766949535	2.26606236010479	5.90513507832998	4.42008616432179	3.68573374748467	6.33921176968955	6.93963683918447	1.40507107932479	6.39885264730818	4.85737178483433	1	7	6.32597716696408	1.12944242117249	1.01037639054129	6.05445077524054	7.81339460839607	2.28598092711563	-1.46778170606177	0.0791683068285117	6.04644397446442	7.24153446494388	8.3599057082371	6.11173763755162	5.71237660981341	5.46166960694811	3.34947875734633	3.49661421014144	9.14437278324567	4.12790327993151	2.62435467685486	2.05614461733578	-2.91233688111199	2.48617711763353	1.75910404236999	87.25	0	2
69	1.95783743939878	4.20939817246359	3.63885932329177	4.6486553008721	1.1752362825282	7	5.30898294105085	4.12144480713341	4.94207340080853	5.58690987641159	4.44006755162947	3.93457764475493	1.70271119592792	5.07963816132675	7	4.49546638744366	1.9793411641704	3.48922042916566	3.59336438159438	2.11418383344936	2.0418162011285	1.79767549093307	5.38353706327492	1.67289121890169	3.95147883544381	4.25381779035915	3.33235737789128	7.41870802525529	5.32628413912437	9.6946001611051	3.081511028565	7.90715430725081	6.2529514677108	0.328551611384823	4.26262363038575	3.2865382036882	11.6689805321754	-6.15044345559803	-0.0793602743583071	0.0862227517314569	3.2602569336552	0.937858084678289	3.23636961521501	0.373715161193847	-2.61991208621798	3.53134242426857	92	0	2
70	2.35485779980166	4.24101872142615	3.20234697515675	3.77964238135414	1.58451868852536	6.93255712913421	6.3451335851564	4.18155714686142	1	6.14892281944496	5.07666509780494	2.63069293967017	6.68576206795959	5.69031898154153	3.1286234982648	5.65745717657443	5.86410284872711	7	6.46519254351065	6.05269770690867	2.98423835308961	4.51414553277823	2.34239335133654	4.04154207678975	4.67011622813778	1.41747346504769	2.40967915523988	7.46762382475996	-0.205514327060685	2.85853543226651	3.17680248042296	2.94749535403313	6.73514243269239	9.0420935300073	4.21097483985645	6.22605847382588	9.7296341186664	-0.799964336462555	-2.10686003177375	-4.31442078832159	5.18118509870234	0.594072071686882	4.72988293137003	2.40049642246929	4.54138485991952	-3.79986259791421	84.75	0	2
71	3.62395682405294	4.22398162885789	6.50779888217359	4.74642481569263	6.16056002291443	2.5369664933253	5.47223691238882	2.8547536749711	1.77835261267136	4.99584590549308	6.05927271916596	3.03293967741214	3.13132031906116	5.90250021315947	5.76349130085949	4.63911953203147	3.3737211230359	5.76208784459756	5.80877684326045	2.37779238075934	2.11276752801027	1.14716685443355	1.78289796802577	6.69206805351124	-1.98083490075032	17.0226776820758	6.37451068878997	8.74297459096201	2.61103030899858	2.63212748676188	3.97033081382113	2.36038529612948	11.0935364110582	7.41563799030875	11.1611535246175	-2.91550798937925	4.0360375752643	1.76021834367174	0.415148496023057	10.7834769605012	5.63796553087956	5.85981748605418	11.4881160622439	5.69496313692654	-3.29737905413758	0.0118935644851797	64.5	0	2
72	2.96748196446177	6.76695808399099	4.25613223116497	7	3.77022023294464	2.62623650201646	3.5027559265407	5.43726391277156	6.03323967699668	5.44230699213946	4.44112493274972	6.84364000694013	4.63481213981468	5.07960894347713	1	2.3063662270299	7	5.87533253236522	2.62237725073298	6.87903157995312	1	3.09127574970559	7	3.20771914394606	-0.371984296280756	3.85398304436961	5.93709674353316	5.65251806244894	2.39061839928168	2.82654944426534	5.56057227397858	2.58896462158855	6.17335730695123	0.720142946142769	3.73503914618858	-1.52808800620903	2.17313662917538	5.95485400401257	-3.03814620543027	4.8639171165527	5.98557403390207	-2.8103328878791	2.27604976159573	-2.53531602300145	-6.80201110066253	10.2566085923886	86.25	0	2
73	3.05281637139841	6.10077566003557	2.19763929817398	6.3818853635714	5.18636666878462	3.51581817902644	5.96328648662001	4.55056074739059	2.74530056533552	7	5.99826926511631	1.65024483697797	7	5.76581882475498	4.88342928662116	1	7	3.38576733977047	4.88612851360737	6.79496277767461	4.19354885770664	3.14892368616844	6.24458574658449	5.52602200602318	0.64632630843322	1.26258655109354	3.5495006054016	8.45931058932157	2.04743177854139	14.1592986072522	7.12771371994115	1.79710981569952	5.37859231226729	5.41444375053266	2.66210475124645	-1.59617314038163	1.56564042116237	5.68945989406589	6.71013651213429	6.52000059138984	0.28350619215922	-0.882208401771696	6.71499862892573	-0.0146662012207782	1.86956784117877	-2.38234848090031	66	0	2
74	2.44088746841295	2.18644071493007	1	6.43578553450861	3.94699256524408	3.47245332376227	7	5.68256899839053	5.02585581545517	5.99810407364239	7	2.9703480058644	4.10938924810603	7	3.03792763426069	2.09160537069004	5.88810037515359	7	7	5.26664650603394	1.64690940814378	1.81447016583123	6.55104084120499	7.53788222497067	-6.54342815257346	13.8202388317195	5.81116495534853	0.632539756678414	0.843873893208821	7.13033306947864	6.12626468895796	2.36140348279464	4.51492478470739	7.0633646470368	2.96874003543682	10.8220028806227	5.942733921203	5.01538677933776	-0.050080886270379	6.21461522635854	5.84497075231259	-0.959755988265706	4.41828642723769	0.981058145414494	-4.62852627594843	5.45740704005764	90.75	0	2
75	3.14266599772501	5.29874701537249	6.40813599184401	5.37754663190797	6.57024590788711	3.9834536929986	1	2.94427004547068	4.05770455303552	6.69282406447977	2.91522759535179	2.05950353399027	1.63115755663592	5.45806393428423	1	2.17031953880634	4.70811552648075	2.60427342064356	4.86332482627583	5.71404882614297	2.69878053621598	1	5.52746561297744	4.12018414063362	-2.8653040108715	15.7286636587439	4.19985663155337	9.91249516547556	5.73674593669172	8.36525150155559	3.16666946014376	2.25522416908101	5.83594122041815	4.62860004734879	5.45814413078299	-5.99668665216136	8.09564610392232	5.20171042122295	-4.23799161203859	-4.02969483226143	3.8758524093762	5.1800271888617	0.681836327606008	2.20863216028732	-6.36892500264459	9.91737519645538	76.5	0	2
76	2.49939880523481	5.252334273582	5.28922558547455	4.26652859939029	5.21484101583328	3.52467062169913	2.06250569770851	2.83500940448245	4.30389082540356	2.80537268360879	4.05355897094503	1.78689374419128	7	1.67647981647268	1.14126951515928	4.68778483301248	6.04884919288605	6.59280936515057	2.07351479427325	6.11746439915477	3.498604572542	6.33206319785831	6.09457302752598	4.26586394786699	-3.00258978370586	0.997585888484717	5.87651675611948	8.15015138546507	2.88618995718755	5.66578811909491	3.18134630515555	3.64756517658762	6.81225987776367	0.00833423132106548	2.48129391211123	6.21997761116843	8.15012641902241	5.35138366887387	5.91107344160985	-0.152172884364366	4.37385025959669	7.58155517570079	-1.12853994470012	-1.44000605838256	1.24270704609431	5.59483791175275	70.25	0	2
77	1.43112900790377	7	3.99037738166329	6.07191542899364	6.58155634304201	5.44664610996818	7	3.17338256426174	7	6.06744532236494	2.89377934162869	4.99676069668256	5.37327707445256	6.46906341225493	4.83003047728428	7	5.25710261577097	6.18027080117854	7	7	3.25257017721078	2.74995752354171	6.18704358805786	7.89529911612997	-2.07895378509136	0.136392752758243	4.88288232336054	11.9502944918339	9.04942816592373	11.5851275040295	-1.51408403116036	1.42648232559245	6.12166081315556	6.44347186471696	9.04140621590023	6.42395142454991	5.37098397888118	-0.863927133926738	6.86081105552768	9.7246978460859	5.83157795051434	1.89459207078544	6.72977312576269	3.79379946481054	-0.592958554033277	-4.0411236858476	80	0	2
78	3.32402056061391	2.14456770155218	4.77699372776016	6.00626780070027	5.19077936055539	2.81728279333634	3.710799804982	2.44025071984749	5.85308122599353	5.46089535858682	3.33691427285853	2.21923669055563	3.82578973834177	4.51392280831285	2.38137711755113	4.48277053355963	7	1.99683711352224	4.51100805170242	1	3.48305028934906	4.74570528666312	1	2.56478010398959	4.24477699537012	-1.05884785574944	8.26995004688715	6.8477758121978	-2.56938242538628	3.71337616303861	3.39843143368682	3.07801505038127	15.1150279129153	-0.278214266162484	1.29623542240331	6.89939710131019	2.84938646759842	4.39158408503612	5.98442028245967	6.17051511783457	2.26020731008807	-2.82997802937905	9.04660405552006	0.937088295569692	-0.529212761591049	-1.61825231612482	74.75	0	2
79	3.07130791806388	3.35292009149834	4.42674370287763	5.36359757326842	6.95605181064599	5.58967995813971	7	3.47093026522454	6.21944042264688	4.14974012539428	3.40575020303298	4.8269498687546	5.46905803981731	6.79954073395498	4.4891868173989	4.72228906070417	5.22068044031	5.41774883845049	6.74343679058014	5.43662418322556	4.2173452494777	1.59104299781717	6.67753772697504	6.23712792420325	-7.288645770606	9.84064023033005	2.06798406173223	5.70046802522476	0.292071011054384	0.0172308234652162	-0.283976970242118	5.29610197465658	1.24235411808743	-1.09776956150811	2.94772703778343	3.59249799363363	6.17361178717774	6.61805317225054	3.31818040948627	8.29889036916508	-2.8515774656473	3.23296516627047	11.020351462188	0.863022515793413	-1.24159786303135	3.83239766909488	78.5	0	2
80	6.48457300682337	2.38520599206826	4.39441740124699	5.75262161938724	5.78032220040628	2.85993793654447	6.63436493048199	3.55398500580622	6.38820474423501	2.83408327201999	5.80224772983424	6.85698889904375	5.74759816620032	4.07079562777367	4.40274775373102	5.43188966213117	5.56551373084255	1.51281684666428	5.17597193075736	6.50816846516233	1.28513079736008	1	7	5.72307070216329	-3.4071277839723	8.76469757918944	5.27012051528325	11.2292291716266	4.44689621522034	1.29263907992835	5.26739312087337	4.66491281259351	11.8963290713139	6.37870999889038	4.60044433649368	-2.37740417448743	-1.90240080916863	7.72340033650849	7.0971173889267	8.35993557314203	5.88736812667457	5.33617950895417	5.49428175625689	3.45968548832803	-3.79194948656797	6.28401678158895	92.25	0	2
81	3.58502649520451	1	4.44817158943251	6.04461819227649	4.04173525646449	5.23321384280673	5.74863569881199	2.27394070711898	6.86056690677671	3.71636158502966	5.51830996024782	2.01481794949377	1.79663925485519	4.83904604793814	1.42228862798074	6.83529334555891	7	4.8626108200765	4.39264336403821	6.07308380755097	1.45127889649705	3.09243351399158	6.69569815699411	8.55961373716264	-1.27369363178754	4.77633025888549	6.37830977233757	8.58087650734919	2.85895327185818	16.0856580975405	4.35380256266995	7.11353691849552	8.44980385437181	0.699909204578877	3.35147225261931	-6.70746521022215	6.17609011101669	8.2157841926969	3.55569333167786	6.01275940202795	7.22817713048496	3.50027995078669	11.6655653629232	-2.73866367259993	0.207925305277086	9.58492742716376	76	0	2
82	2.69881959263207	1	1.51920078439363	4.56344512157952	3.89895734521612	2.80594518221279	6.30456352337018	2.57542165306235	2.78896944842503	7	3.47428586762536	3.44071242051436	4.22578787406034	1.76653389455348	1	5.94294812101246	4.4925835386459	6.51461647228067	6.37065735397313	4.05962298005027	2.28809200755988	3.09221939767455	5.72803643895996	7.03371500146913	-6.4102172565873	12.7164137151362	5.6092227793586	1.17729276437199	1.20248866673368	6.33966571341202	0.0271987481761601	0.314067196807305	9.92291290353599	4.52098980883197	4.11732252411647	-4.32102160663995	5.44822947707319	5.80262649189778	2.86173195849574	9.88090839574693	7.03971148193628	8.7579695580838	9.06909573204475	-1.47646683589743	0.415184564707512	10.4795438167226	81.75	0	2
83	3.99638157421867	2.21341880330499	5.61206587202786	6.71319761232916	6.09562739526363	3.26009452311595	2.86210498229006	1	4.53404263704206	4.31572449786817	6.15546398774602	3.13675246035319	5.88009329848479	6.72496164257535	4.72614806364604	4.92024684000339	4.26428125581461	6.12979567849884	3.59941476901919	6.93217499743262	3.08745449192937	1.45185787844759	5.35558922110398	4.26141394190228	-4.80202486182884	12.9788851488029	8.64559345871549	3.19673407289212	5.85578232284294	-3.51032127629113	3.51604692289049	4.58187136566005	7.08688570772219	-0.601172566144014	4.865529765578	9.28820325919242	1.03666778946688	6.7112870265802	-2.50657035405195	9.91011777256005	1.82899780634511	2.54667331006229	4.79907332362221	7.00256292441483	1.91673634032483	-1.76938949711892	87.5	0	2
84	6.25342559807955	1	5.01367488890145	4.9106176585412	6.72195410130675	6.72926699936417	3.8772295606699	7	5.42269168053236	3.63681489360137	5.47525952813943	6.49523345250795	3.62207965544536	5.60394628949038	3.45255752945728	4.03037664739952	6.72008341054863	5.31278710858042	3.70404086956682	5.04304625397282	1	1	4.74302506987507	7.52098536644659	-7.62838985213314	13.798082904714	8.03934372010823	3.67021536454595	5.61846746909167	-0.484335055336575	3.75463771741407	1.67820192019037	6.30834061020502	7.09373656246933	3.31854708104159	0.559079942522796	-0.0211827512050197	7.05556618245572	4.52135288057832	6.0328244282705	1.02764524497849	-0.756596624593178	8.22796296218063	0.27918060201566	-1.50953076174533	7.1695890807055	88.25	0	2
85	5.9095035585089	1	6.52933057384196	5.69659770567344	5.04714427920462	4.50973223828333	1.09739832177437	2.41442046043962	4.31545280011967	5.10159393004783	2.28073640409045	3.82188167296664	2.8936813879454	6.39803854447452	2.18519780661717	5.1140542726799	5.42089894308077	6.95152972042757	2.04417903626462	6.81523436205984	1.1705553235897	1.97156522053108	5.70039287146106	5.48024340955698	-5.16082365261161	13.7332152533976	5.79302818156364	2.08084165508146	3.59260022674075	16.1028246273622	1.11075856474676	0.87473746969903	7.38688248996655	8.65840526805346	8.17356256264521	0.903741348716046	4.18928667044453	5.65062327028811	-1.55791448572779	7.07367882552691	4.79000944834239	2.36298743832729	1.60394952928533	3.39767217128675	2.01686403162092	0.618253054132125	73	0	2
86	2.37528847334487	1.55105608998818	5.97618533804113	6.88147547175873	6.32721791549653	3.33889798906871	7	2.39864827176965	2.70229536722952	2.88112225223738	4.37942100457395	4.77711668453253	4.61360938421199	1.56648299371671	1.67697425575711	1	4.43012186940121	6.19606989982199	4.98532861181362	1.75257900844066	1.64022351743966	2.60320423888138	7	5.88095237779818	-0.910066712977406	-1.16284930149341	6.66207843959238	8.36273964032649	1.76089994713716	14.4896239184472	3.64417466413165	-0.234900909828611	9.17923237961169	5.13509427952561	4.75778659744998	5.42980808600189	-0.297059186479742	2.49780330852216	6.38468055321728	1.11688443074267	4.19341631162887	2.23254519503252	-0.461322727970913	0.252367842678197	2.87895427894581	-0.624758750133986	76.75	0	2
87	2.7078592142894	4.39810205544017	5.20079085149306	2.63822087643522	1	2.80954660160378	6.63079948377528	4.16837653590354	4.10226199283832	6.88121649262775	6.27734224546787	3.90464363705149	1.50782945904922	6.60718319350864	1.0311469440759	3.4547272207484	7	2.95707628267735	3.48682611450577	2.17783444588453	2.55915722859072	2.54378236197232	3.59382050455036	5.89373810000297	2.78631093884405	1.39634052533187	3.73745670257149	7.82444610758781	6.58388966414543	1.32024630088055	-0.736149182203948	3.75551477668003	6.61974218985471	3.5458669633241	9.83039240121063	-6.08776435682982	11.6413285105299	2.55235803617602	-0.298303434214539	5.22061849544846	3.35360167719801	9.35343651665665	7.74272867431194	4.96425700049245	-3.19158641030344	-0.0588921998340302	70.5	0	2
88	4.93813702870274	1.13822990157411	3.65893743128924	6.34703173266724	5.87089713204059	1.81163607421671	5.61548809489656	1.29685269220226	2.00567891212606	4.31695195265368	1.52771810063777	4.56797769297173	1.96126473871461	2.96438548825368	6.91929483414538	3.20344059391578	2.64533676115822	6.23149919532103	6.23787034309734	2.36557081903932	2.19451459827855	5.61529519108836	4.71336514533912	4.97527473301147	-6.82574074780658	14.9255155509748	7.46144167557923	5.10353397471457	4.85830920092092	5.4273806649893	6.97260907960909	2.85209704389061	6.76166886334566	3.86767209022135	12.9099348476277	-7.34911692672316	2.12189185646417	5.9911954105466	1.3317112048664	-1.30996391892408	2.93422013259315	6.83775993539601	0.856960402761315	1.98320321021714	-1.9108720449055	10.4414301598496	78.25	0	2
89	6.96641137795491	1.0056490966457	6.82116393914063	6.74584497211405	5.16109297735581	5.353878259163	3.32015234532155	2.02625548485052	7	3.2924769916001	5.84712018676033	4.96074721104902	3.32196221722459	3.54024947865439	4.77015681200136	4.72645380076908	6.25879598706724	6.73657282010919	2.37202950561388	5.78938650407153	6.05227049775084	2.27147281781986	4.87806321711203	5.95346126567911	-3.28147264321656	16.9348741967184	8.49892353277208	2.71145682850716	0.870157780798416	15.0790376558735	9.22399809305378	8.55262627257962	8.56899196290483	8.4956549462279	2.53431994065227	12.5671670785436	7.13874748454295	6.31556642427658	3.84946159255257	-0.825820457386291	1.87208507529144	3.2264956704504	13.630258905365	2.40270057332208	0.478072207176185	8.49215478420797	72	0	2
90	5.25940180445959	1	2.9253529208781	5.62807386356596	6.6636369955306	1.06443831192763	5.00175050983664	1	1.36057220657421	6.90237014019245	4.12452291267681	6.30654694683396	1.7732619136772	3.97678618715764	3.25820474225575	3.13642053686014	3.18516321858668	3.91553991004229	5.23836985451991	1.62762543682181	3.03598808598805	5.70097274501687	4.25936313150893	4.43818034303321	-5.95435416304612	14.017893318	8.59622898174367	5.60481437815859	4.65584167419362	6.33893494264051	1.88533266276982	4.11680989180212	11.6149976004129	4.14770002195643	2.03429383426769	5.9120398018713	2.49223372483163	5.72882921404686	1.39938262908845	-0.744739558736073	-1.96256481296488	7.24891636864616	0.716787957284557	0.0664533639536844	1.62938323788998	9.65453628439253	79.75	0	2
91	7	2.80984026161874	1.26498968566608	2.6740221935348	4.07694930324047	3.96834276407119	6.54150176720132	6.10741343959789	1	4.19814486912469	4.88169247863722	3.37284188382482	5.51185616302554	3.32470408327877	2.56219888824774	6.90938996800041	7	7	2.45326791178141	1	1.62279135620275	4.48529221298101	5.65200755414925	-2.7137811500141	4.33264765845353	12.0441321627305	7.73098480847384	5.26070232430504	1.12470023712549	2.40432514281484	5.19069901596934	3.23248788525089	5.7681242519737	5.07810093725027	6.11595087671652	-6.43885612417451	8.80035558886322	0.0483382277645508	1.04656191959488	10.3129472340587	4.57825019299673	6.82932374930122	8.98297731325559	4.7008567087168	2.72869761674988	2.77464888586665	91	1	2
92	6.51409307385635	2.86470295206069	7	5.76805749451258	6.89513312965617	3.14368516935965	6.82111229493129	3.75075526145595	4.30595758565783	6.67754488474774	5.96610501255311	4.91582246859606	1.15602861818334	6.04504488108398	1.97749338016043	5.66092298721816	5.99812760816114	5.87979288887182	6.21173172632148	1.03821163402552	1.26482795880758	1.72088806662418	5.66927355505186	-1.85299007088678	1.55775938880452	6.07274237678376	6.73477131065992	10.55645131097	6.2849896171241	7.1585155829258	3.21482514826885	10.0255645153586	10.5649896478813	2.54381812329396	7.15089179473165	-3.0770398099315	11.6568365174523	6.97759067991248	5.87112500667508	8.11144280508638	9.26224271566868	-0.606114345804079	9.16046849294671	1.73381553222435	-1.74762588929035	-3.06417995807578	102.75	1	2
93	4.51544456218913	3.58660524745536	4.614701383437	4.96955469988253	3.4788789526367	7	7	5.06495850518761	1.77433903357722	5.83122498194971	6.72608334635201	4.13275823055317	3.77376151899834	3.22148814198569	3.26483067632206	4.92299106856313	6.73976581602336	5.73400424827142	6.58084892488069	1.7581652897689	2.16118662434108	3.4991847593236	4.90585921731313	-1.69034984818911	5.28561354372058	3.62356589994541	3.17948222352692	10.817643267556	4.76680150733021	2.70208197790422	7.05885746388447	2.31902846096567	5.93055127735439	4.47731348291221	4.84541730210865	-0.912117302112379	12.5004134195506	2.51539785842855	-2.32615865934304	4.08703497985776	4.68962716053713	0.57708014212701	2.58208401581611	2.59122346053508	1.52401525009811	3.85628658972829	100.5	1	2
94	5.38266637805937	2.30253851065458	6.70103206467741	3.3118114681951	6.03800596045924	5.32368396015122	5.9812319606992	1.96056667092442	5.04644907754785	4.74696882938304	2.19113509536344	5.47360745974613	2.84140875960654	5.77718639947753	1.64594399640434	6.39294705708507	1.0787733247993	5.67709103636775	3.31884532368683	1.95858295884876	1.52042206356322	2.05520395582503	2.6069560255326	-2.98533702788395	1.29083312558064	8.48897746111615	2.80634524743026	8.58739848844626	3.14494903160768	6.40588729029713	7.49602271361266	1.21263842645284	8.0934970829217	4.11726921976492	3.29743368491388	8.30140554169612	7.83365086622294	4.69373608692589	3.66688119325464	0.0872555342941745	5.46726851620533	-0.802692087660315	0.863912229321685	4.34964374299075	-0.490533402956534	7.12079709073891	98.25	1	2
95	4.83572649735988	3.803749441943	7	5.59827020500433	4.13540522061509	5.06641620718664	7	3.90678694938448	7	2.26652059334719	4.19718778571523	1.98999324418392	1.24231024769949	1.48493656937675	1.44545117372868	6.29881252685361	4.3428777443009	2.24329380525908	1.92553298759222	2.00335658427991	3.3861051396705	1	7	-4.90717163352228	3.44084962730926	7.3809867183825	5.22899522618151	9.41440960387859	3.86937001179083	4.63531019291931	4.32680329919447	2.1300076857634	6.40993352910138	0.579496860424945	3.43461738944021	7.65734518483614	7.63146084844518	4.38046903945952	6.12220971497181	0.426187583474238	3.15043238184736	7.91718558539276	9.16320432274759	2.9435483920792	1.3785539542516	5.32490729626878	115	1	2
96	1	4.20595409047364	2.870146061853	3.30816477497676	4.76592533034437	1	3.6818645581452	2.73265509040629	3.17967568355647	6.6725142204798	4.92379636645477	2.83928642503936	2.90831021969273	6.65132675390914	2.23351136944942	5.73807208615728	1.68445261960739	6.9688603870518	2.07072522889455	7	1	2.59772056568028	5.77337571232416	0.878587388284937	0.275742008308669	-0.28537782154979	3.73912499875555	5.46528240409481	4.43535220962325	-1.15479296504383	4.16081732842771	1.99360079571027	6.90657437146553	6.70762257743717	1.79792683470743	6.97366018934399	5.86616827584109	4.30254222530106	7.28462410892028	-2.90479003743615	0.414975883391289	-4.57422647517625	1.56806815641357	1.47454349892911	1.39360490520584	-0.144184025486997	71.75	1	2
97	5.93497231164148	3.39612790292105	1.90056541553031	2.63695488001134	3.72349109070943	2.50470160038243	5.44731843467559	4.60557205891413	6.24510746309823	5.99234973223712	4.3581154342195	6.70583881305758	6.75867808672287	3.73809719958265	6.34141110927711	6.75785611567919	1.37422059937762	3.74984412817051	1.96188911267531	7	1	1.24396458914688	5.77850898244189	-3.03579199521382	3.1277070892552	12.6655392749739	7.24884450046967	4.74350033406336	2.40107501192026	6.65260917203011	5.21864531852187	2.47898771152569	5.63180525356162	6.30029313081638	2.26820359777713	8.8436422172946	6.642369635482	3.15376257915957	7.87953640671387	7.37616094224581	7.5378734128746	3.93239281362322	7.85226159599947	2.94395515522025	4.66298228058976	4.23532702808486	97.5	1	2
98	5.35687448576092	2.96132051549042	7	5.09406941390356	5.01340053429036	4.0860691300383	7	3.82506583886157	2.32361029641061	3.68107354048405	6.52287310125523	1.03506943063041	5.04159700839761	5.93590362306864	6.47506038123566	6.12361667644637	5.43179159104079	4.74514129409364	1.50761839022271	4.24693816980454	2.35477754874221	4.13961011294924	3.46782686225852	-2.64565902326455	3.336471039375	4.92321027566403	4.38882782499269	11.3622888257534	3.09475455789885	7.02576129670643	0.751539232564135	4.8560972426485	6.14096811372512	1.24114761714843	7.17220970515368	9.64526528096874	8.06778229760552	6.35992523859655	-0.267074457985676	7.13495248360406	5.00524570453746	2.02429609309901	8.76383805307282	-1.44226775815967	0.276892602344396	4.28472247083072	98.25	1	2
99	5.96017346931854	3.67489891335312	7	4.5363691678466	6.08070358711685	1.88670273252801	5.84626662688426	2.25657541623394	3.51419894623048	1.90283376731183	7	2.33007445347326	2.47616304509209	6.21085731032818	7	5.09435948734149	5.31728913463054	4.64798083810541	1	3.93260913420204	1.35074343151308	4.79879474176998	3.67848183657561	-1.37548284300724	3.07767003772571	5.22096197276633	4.18210650994983	10.6147844647842	1.4064650307039	1.96606556041275	0.99849974882659	2.69547642812638	6.71188809673582	1.52228477318232	6.59647846129896	10.1557157557766	3.57425758849963	6.07677711744657	-0.156812429453908	7.15123061872416	3.8441673330647	1.27487216341162	0.0487100813339273	5.66521719411102	0.907641319000118	7.11716053570344	87	1	2
100	7	3.02328248966204	7	6.01457951792303	3.70683637178668	2.24094164682116	6.01692775921093	2.2858282958625	4.10966053452007	6.14258501476265	4.4927530474784	3.25052733711983	6.92200877196929	2.54754860179326	5.26599753395128	4.34600256487509	5.93648765939811	4.39008663217506	5.2368339848645	1.96419013883749	4.69502712187663	2.53714730406921	2.64977148311486	-4.07346953335272	8.75545606436285	2.85214819342503	3.12501835074564	9.8681493806189	1.8176395569806	13.7898283689177	1.6671370372515	4.78586785922361	4.12446302037897	2.88115182762547	0.496558178873859	5.4450688103911	8.8512763998198	2.78164320406804	1.95019338332797	8.05666741328375	6.6454033806715	8.28644110165432	2.24337862259184	4.0803322452205	1.70072183870245	-1.22204289382253	93.75	1	2
101	4.11695776695684	3.70835477629461	6.2227244973366	2.64863339066292	6.94696506960325	1.71231828375323	1.23723045280473	5.32634760173368	4.30678424959641	3.97880749674598	4.20163568968972	2.28599637945901	2.78220228652278	1.6809677654219	5.17200597980912	4.76986293990103	6.42168210147468	6.34339088311989	3.81085134212208	2.6104999571478	2.76074044385798	1.97914605785925	6.45704828270563	-3.58803843874077	2.67145437983168	8.38402496129569	2.32588417142253	7.70902351850849	-0.341038776173815	5.09502213437492	4.41076017016255	4.72907848487951	5.69654748612296	2.87344033439976	5.7962823752508	2.37092427093333	4.83021217800075	6.01147166047293	4.32369996092297	0.885494296513914	6.75743923054625	4.05692710565748	2.42555397362355	2.77881691980119	3.08022655844862	1.81403052076266	101.5	1	2
102	5.90867518263982	5.15913668295195	5.98043839697533	6.02706642907296	6.92435171626012	3.80995104855757	1	2.46826480010631	1	6.11894684262575	2.941825109449	4.56044917925155	6.85534275373712	6.45899398377694	6.94956983294344	6.84494384508484	4.92845370405343	6.52243992273759	1.01536193225663	6.61423144903865	1.03061284644736	1	1.16615408727969	-3.65191060032229	4.33471751155596	5.40112778781821	4.37069502068781	7.7685713763989	4.73528555791248	6.92232416776974	0.431833983096605	6.03492599676067	8.33903076483495	4.86816074524118	4.914590054778	-0.496585732967571	6.23649913441858	6.17584403749814	6.36699343811751	-1.74327332360774	4.09949971507283	1.33072087330042	6.51929830649852	1.47398154495311	-1.81067012357986	3.71873656191356	99.25	1	2
103	5.81823170582712	3.12849022136368	5.46442949148342	3.25838279406771	6.38593744056157	4.64359861366405	2.03277302643565	1.75826837244774	3.79391490106044	3.32732783344293	4.91446085420344	2.58260429942787	6.70533715433038	6.64329769767133	1.83137744987392	3.56548144617601	7	7	3.62405448270779	6.01124034192855	1.84700304696074	7	1.3281314368804	-2.44464740080276	3.93457248748632	13.0360533818225	5.40562957650312	4.05242748585171	2.43505973627105	2.23066921696243	3.51550301816319	3.6539908333887	7.74744376359833	1.18014034388818	3.65305025830136	6.71990042278897	5.02624958819291	4.64998388120989	1.92340375397413	9.85167471819405	7.16182686724503	7.67052472772171	3.3637844155363	-1.73840427833831	-3.57104739597276	-4.12569997022176	90	1	2
104	7	4.91191570079165	5.59818626350138	2.67494476916703	1.20049775855675	3.8661074255615	7	2.16547103202904	4.90437090097938	5.16744949705499	2.2763717232584	3.48876599522945	7	5.68397386796902	2.85394270776473	3.58354791935432	5.64010307938558	6.90607511707632	3.21998970138445	4.59826403862799	1.83539047685208	3.88047015854336	2.02521282452593	-2.52455245377089	0.820013828789785	4.8797565622342	9.05422955316493	8.14736621916166	2.74527742052435	1.07781534927605	6.38457011347549	3.43149167389563	9.95442204018413	0.654975241258513	4.05112891613048	3.60271998333536	7.35796319179705	4.7538493462715	1.2431099158182	5.30599366026612	4.74287585207067	2.58601686800862	5.5723025294851	1.14137907539651	1.99428829271849	-1.05037133092076	107.75	1	2
105	7	3.55446369612831	5.40962203759828	5.29901557873572	6.09340184907971	5.8922414922878	6.26727108974898	2.11301226573485	7	5.686774861139	1.80576273820176	6.01943606713464	5.67569912339909	7	5.96634634519987	1.62939688297812	3.96641778750717	5.16509513444312	4.42080735569757	4.67598277784083	1.85028736045946	2.96374630759906	1.35368439013612	-4.08259314386746	4.9728230865634	6.0928633559083	3.89073825290209	10.9497427736203	3.12934476034153	13.8162353560066	1.65849672397502	4.80949804133747	8.77842688187156	5.08664250840225	3.45507857164218	-3.80880562154841	6.88393236343295	6.27078231738874	-0.284673642113278	1.6880135491462	2.32857487414508	1.24046772917465	1.51951272095464	3.78884679976684	1.64987775921867	-0.0310684749612905	98.5	1	2
106	5.59745783173912	3.59316792018835	6.46969333045284	4.03448812254531	5.89132426299509	4.30448443489444	1.50081892161288	6.15576492910659	5.60234558619955	4.74536466373438	3.43353127459028	7	2.68125407941584	5.43417488778536	1	1.78913671879004	6.02709377316731	4.55906071819824	7	1.1479790124592	2.78946415474618	5.70673048617497	5.40872799244579	-9.92638179200768	0.154641389489624	10.3742648950377	4.31349075324074	6.11222792534963	6.42319789886176	2.94662456591632	7.1434230091354	0.726121838761227	6.48700134075302	6.04923782498896	4.97108325946169	-5.99635839017647	7.63595625725233	5.53309178208058	-3.37151330473731	-3.23298539332606	3.50577949405825	2.22362850422592	11.7179046824171	1.92894789162343	1.57667319410683	4.78496249306937	108.25	1	2
107	3.0228756486406	2.6998958084478	6.86995784123113	2.0742120148056	5.80339523133305	3.42907016053347	1.37971303645753	3.36916445344709	2.02230459055689	3.77953846221446	6.36306941154996	6.82313219577923	2.48808976145954	5.0369114693896	2.31740335531189	6.3822700828751	6.58408422436584	5.32813429803634	2.92172575305019	6.26312540678643	2.35046276109164	2.64631864540021	4.30776653046289	-10.7881903479992	-1.22447316449502	9.58183627427307	0.86174206279671	7.09223651222204	-0.373816757453751	6.34420611292339	-0.405554708653025	8.51242675054766	7.99575056269519	5.70501352538868	5.63593743970358	-5.47940573800044	7.36337935946179	8.15814640623422	2.3240577941584	2.41164905522685	5.79799278248414	7.99740262025284	-0.208414873957305	2.67485709981722	1.61429699087203	6.7069100534449	98	1	2
108	7	2.85815154168253	6.55091972834196	6.71402226131977	4.66626763465941	6.23014460301479	5.22115705800445	4.22728629379623	1	4.37597044809632	3.92121598028118	3.96034512056057	5.96353725336991	5.87659313749301	3.81348372679803	6.3406026123402	7	4.01078438334485	1.751184787105	7	1.51456794941599	2.70524653805092	3.68569838298457	-3.64764062732671	3.22681341583263	6.83878722440247	3.91018388948265	11.0812810261864	5.61144291139177	4.3417177562166	-1.10407427403224	4.6701775089832	8.06444043468962	8.25368064716229	3.66154563498219	2.86791357010459	2.48773129624824	4.33816611374818	3.44402141821972	8.93206334600618	11.5556817945349	7.64563255916167	3.64726398917645	2.83248249435602	-0.439268732862096	-3.21551230646569	101.75	1	2
109	5.10742036644608	1.26414176656713	7	3.01765125847901	6.47797910290633	1	6.75905617027455	1.67743423232824	1.61199342775925	4.7326972831055	6.59046446799956	3.38749636048923	3.19562285758568	7	5.31759020552523	6.386815712408	6.31604075861343	5.01077612121204	1.97857305116393	1	1	2.01718914114894	6.59478921604392	-3.32659843287327	2.97436105733225	7.94446574675808	2.95394527675804	7.76385981953548	4.62766789605115	4.10066103892635	1.74388618296541	1.01632206273129	4.3344255025117	2.94790000726577	3.39833151796325	8.34551911459851	8.35793514857993	6.02640349582575	1.81669765914148	8.86254700528772	5.63199326859981	-1.46290009352145	0.889847167823764	2.16098236907248	2.51307094779671	1.14855731170344	92.5	1	2
110	5.47446888215433	2.82663347473263	5.84247755042067	1.78420797640022	6.3140436964812	4.14993671837951	6.56639405325605	3.07175410373912	2.09991480033265	5.47163168635596	7	1	6.89637057800257	1	6.11397937635513	6.83189259498853	7	6.2181096379414	1.42218161524522	1.90845998535676	1	2.04776724652208	5.7736428966585	-11.2178045593394	0.585640564722347	7.15646510112584	0.990246620521181	4.89604936251781	5.84993289999404	3.37966241576655	4.81724110195493	-0.557739624293252	6.21560750219882	2.47461757954502	9.84794692513092	3.50699901246606	7.77157212323675	1.25082381743389	-0.678916039486777	5.2342797065449	4.79805470507875	1.20749622708505	1.68547522515288	4.01259362806444	-3.96448096369707	0.696967802521127	100.25	1	2
111	1.81487938538505	4.74041764267388	1.74278461083812	4.15045470162716	6.73992202441749	1.91011892422974	5.99441142041764	1.61154549254296	2.57996416563983	4.12291136032414	4.78843220190191	6.11235866867356	6.14671775143339	6.67821716498719	2.11458311959601	1.90594809131846	5.83967404525974	6.56651497231109	3.43076529145479	5.31133889958952	1.91293157373684	6.16237889047759	6.53810218840667	-1.35840325573194	0.00327262407393392	-1.50044596575136	3.4652228384676	4.95144383368008	-0.655804621815657	-4.12968009346694	7.67540075395968	3.26387295355397	7.80876075970029	4.04852890148156	0.264039689865866	2.52635599784272	7.68482048704637	-3.00629283010146	4.38579027944684	3.5895362076733	5.4804491896149	3.36442489450584	4.00775418768077	-2.15181363152947	0.983779620542343	1.53670827341672	99	1	2
112	4.49857442371187	3.89353367971764	5.51664724114289	4.75890569761183	5.55893829919011	6.81413019334252	7	5.74137794500241	4.32745973968397	4.62631608961247	2.59005939620758	3.99802361624362	3.56840794738845	3.59366001944891	2.93673339888182	1.34747901968076	5.70107957006682	7	6.20936571504938	6.70323675187698	1.67030376794392	1.59251473840457	5.04910606359175	-4.87884413607655	3.67227206674152	5.09101145406267	4.01328274988838	12.7448549866579	2.50512887175079	-1.19611103713868	4.8757841728236	8.85045424250094	6.87696882090948	0.394289107008127	5.08574601787573	4.79605832392982	9.0468546637392	6.66993254449727	3.31408930544082	7.57110565795381	-0.416140990323633	-2.93331283335421	1.65752579245914	3.33076102356543	0.738652136341033	1.64840638636515	109.75	1	2
113	4.50086702187389	3.5663978303215	5.01971049590285	7	2.98941807890843	5.85553290128519	4.80498692745754	6.25661843926884	2.63341738612841	5.11812481310161	6.82987582600776	2.0385353004286	1.99679954055312	6.98741720063922	2.6666506784215	7	5.99802410067465	6.41778870270958	3.73691504552018	3.64771374344605	1.84687118156207	4.66444488062395	6.14813370452987	5.45850079296262	-7.56168854055374	3.64612486190457	2.37820546907302	5.48236536736058	6.95706080661087	-1.52453891044604	10.9053886848889	0.99794995952056	5.77060995593271	2.21696381044047	1.05362391846591	11.747622849113	4.5706854305381	4.54880817337198	2.1895303330626	4.86246838721358	0.986872606025109	1.25562561265608	8.22863964736275	3.37249714095288	1.67070337000731	7.08570131394568	97.5	1	2
114	6.72893465490617	5.82529648003439	6.57345547399046	2.25137629701959	3.64675068630249	7	6.15095294320797	5.90853942719471	7	6.71418326372307	4.25122244004958	2.8312555257868	7	7	2.97124658219627	4.53038564610145	6.41477650418682	6.02963747383331	3.18647109143139	1.45199292697852	1.45153525786959	2.7356826343154	6.30262130728578	7.13816881861334	-3.74688498340252	2.59402693432994	6.2505129984458	5.66156844404794	2.40063649590425	3.14477059008953	4.44988737167629	7.43027829618147	0.0697304856767279	5.59682698960371	3.1118208734493	-4.02262923111548	2.40116045232685	1.63850782785033	1.71692219393569	9.2124606885689	5.75626599849393	5.76704493340323	-0.393841818470634	4.38938535452586	-1.831379664513	-0.140494613299163	86.25	1	2
115	7	1.74819520168805	5.93663590399753	3.55774349582037	6.51508058794379	1	5.9216353362818	1.87829711101613	2.27118606420166	2.02034411043041	3.15152175017807	1	2.33198711335642	6.30848263829338	1.99152745043043	1.08400906772395	1.77567992442995	6.26047764279368	2.40141330175859	5.51061754385389	1.34140055340351	2.80073355145505	7	1.32403680087139	6.14740782490723	2.40963800506948	4.2723993834642	10.9716025423604	-1.16160845949419	13.4830754904792	-4.76799802446978	3.94403965766215	7.21652945112396	1.77193966040075	0.690248799199189	1.86542429839103	3.18067489662811	-1.35200009909951	1.91927399929703	5.11433671317825	2.25822382726521	-0.0692060079765816	4.03196990382834	4.49463224259702	2.43090713886016	4.57141108995342	80	1	2
116	5.64540331309099	3.81390849551099	6.43659298061573	4.00077938161433	4.35632983404569	2.79660956357782	7	1	1.99190103991122	4.9061077118957	2.6029214368925	7	5.92560442983706	4.9543493321836	7	6.3450248817147	6.16079994025714	2.74801450483839	2.14884922920599	2.57702163007466	1.06177320053358	2.98992621839224	5.84645902749143	-3.79471556404449	4.87579836758414	7.46385057162983	3.64950507001267	7.01366893877205	0.472307765141448	-1.65013166017921	-0.118786255086445	7.74723132980994	8.48286882555302	6.36473108019198	0.907302691293463	7.89853671989027	9.91846113059762	5.54211055330233	2.7961786768965	-0.419259021881615	4.28689150011682	5.58320042955567	4.1077754219026	-1.39729790491769	-4.69828955858078	5.45621773792587	104.75	1	2
117	7	2.71023870320916	4.10139005813539	3.77717073799663	3.55109191619066	6.20535098435736	5.23253039295968	3.93342799399201	5.43501915997624	5.83110277024523	3.71992464193831	2.12935259527615	1.41829154517599	5.58188975766463	3.09938588251563	5.90032044136407	3.33491450794532	6.70285409047738	4.10578695923008	5.35466013338246	3.4987311290885	4.23135334155108	4.16989663727931	-7.026864187607	3.37640682491973	4.14540104142367	5.27086452760772	5.81448107955752	4.50152843462897	8.33282354166841	2.66466251966281	1.78337664684952	4.34629900992894	7.22162826297141	2.60667029978291	7.91053519880654	3.25871904101751	5.71532019919464	3.19681221042046	8.58801670987059	5.59754243065406	8.11740119113233	-0.907334901644726	0.770540295828981	0.952455159332031	2.22368060973646	95.5	1	2
118	4.04143745408111	3.27237333231777	5.99569207119689	4.70241144366099	4.0081114743084	3.36630791805062	6.07251836037986	1.38703360568514	4.1493594092017	3.97210493168165	2.96170469974599	1.69028313462895	1.91768986390511	5.43192162693012	6.77741008468858	6.28988249374298	5.24132987855957	6.89511326284205	7	3.14194324861408	1.75579121052372	1.85373118132848	6.10374584905011	-4.12553513358944	5.34064225341674	4.10788267291541	2.52232796063336	7.20804812656015	6.81072851711903	7.55769246169298	-3.19582872112896	2.21256021635689	9.05377017432753	8.68192962912494	1.08768800150797	3.17427879974124	4.69908993123641	6.14611734771303	1.12699304272811	0.274206269085611	2.11504959982046	-0.566312676084972	7.44491540669216	4.77616166950918	-2.29901997468743	10.2142123082744	93.25	1	2
119	4.53515060743697	3.43865947698004	6.05211425116834	4.83628813897857	5.51105650555592	4.39738557792629	1	5.44858585057284	1.75519326233562	4.32890589842587	3.37518153373581	6.99161981265184	4.98445932193212	6.24444292875049	5.65856098565931	6.24632471712489	6.29828996449669	5.45179218254977	3.94263016375408	2.32693779627894	1.10543191159553	2.88492897516437	6.10308300308956	-2.44189361614873	3.23690622441051	7.80975481752803	3.01022214038681	7.69564411766515	4.82461947384274	4.64119649335523	3.79592784140405	1.96271585995107	6.82651496066057	3.46702207649696	4.78853934146039	-0.251283771705419	5.77896295214394	8.99315567223889	8.46403071152933	-0.227373884044252	4.62479469592127	5.30588336986957	-1.10362992836777	1.96558895043325	-1.67520178041865	6.10411850824144	98	1	2
120	3.52601397385992	6.44711333087505	6.43007695561648	4.56551834587515	1.8633562079517	2.21737902876163	1.08284019579906	2.22687191683895	4.36976140134266	4.16301792607795	7	5.82987856680056	5.71632923145934	4.9593836871184	2.40465656648854	3.31913472525154	3.13463974173475	7	6.05177995534342	1	2.36262341441628	3.17331124891182	6.97707739059296	-6.06191066308692	-0.558847766718295	12.1327625079433	12.8217177065069	9.7063979454824	-3.22827907135367	4.02954603759961	0.35684970811978	6.24519406669245	7.67432750821636	1.60166220360087	2.86746660645758	2.72560605158417	3.5476575977182	5.42638422183458	4.50382835310458	8.63234933639702	5.8631752778744	8.70858340587348	8.95457384597676	0.937567293930931	-2.49098590648295	0.619297407863173	72.75	1	2
121	5.49624386229302	1.3461624492698	6.01447591531126	6.54982732424608	5.29258423757637	1.41007591140569	2.89138720995366	3.51338964403323	3.37657674773349	6.94817356453444	5.44912671842452	6.32195363976632	4.34718203725044	5.59970761944153	2.95415853763479	1.87723043056654	4.82694132465907	4.19567711875722	5.62957659842305	1	1.05877376908201	1.58522532098441	6.31811820387279	-4.17301465007208	3.33303470996316	7.70099866266716	1.78885966761935	8.63644538657299	3.94619918050861	9.72889938425636	-1.28047926523019	3.40726717155444	5.24649150280812	2.52961873987222	0.917203120368104	-7.22628602737765	11.9740409558635	2.409103675457	1.6547146959711	0.653445477607999	7.13211688288332	5.06058991000648	1.16677697041764	4.88634449659136	0.596725865786723	4.25674163810903	87.5	1	2
122	5.95769386344896	3.27552255468314	5.38226960049736	1.81637512217739	6.62885383072252	5.23746892999427	5.5884816240386	1	3.13413501812327	5.44888443535929	3.1419308808801	3.79379206636454	4.36743802405102	3.52123440638167	4.05288438451142	4.48212500037266	4.55523995765722	4.13673540295168	1.43735222666258	1.97543941157158	3.74168448566204	1	5.0374402766704	-6.32767543380296	5.0600650611817	14.1937160312407	1.52826931044415	2.13331763789649	-0.465019292709236	1.22807676605501	4.15480492615109	3.49646927369688	8.69547028501724	4.47233779690988	3.86515257402839	-1.99317951942706	9.97356186634827	5.29734609546995	3.73165073770719	0.0824067165666484	3.22584311454714	-0.309382351808176	5.48008699998618	-1.4192625408619	0.508062894126086	4.15546152525095	113.25	1	2
123	6.40512265838913	2.65996431020322	6.91756897667453	4.94046383639677	4.15907323790067	2.90142141683055	6.74584680799682	3.44486353360014	3.92753935141573	3.45585417494914	5.26494049466275	1.33777157411976	1.67091964066971	6.64439276117544	1.92088278357425	7	6.30535410609249	3.93072781185837	7	3.33566000272959	3.59595500817751	1.39370152203273	7	-4.24448277226427	6.70639079932176	3.3438515239061	2.86570352525677	5.9415306745979	6.47144198151543	12.67929605377	-1.88428434254653	2.67462129805588	7.82665360676827	1.04201407076387	3.92609231291207	5.07967292676174	10.3493620458363	11.1527325778752	-0.895849438409889	5.6674488537139	6.5778922150086	9.47346658734357	-2.32072764458222	4.96367720212578	-1.03657495376732	2.30244219335046	87	1	2
124	5.92969964997575	3.22216921846036	5.01261585306167	4.37244648553835	5.30526625142624	5.57130856151504	4.98203341886485	1.69568026836513	7	6.1465121636532	2.69389778075128	4.84939477969294	3.88012477851622	6.69208601564667	1.28779699172424	6.29896121618754	1	5.7274544570652	5.57125622666715	2.9675643765272	2.55204787717328	4.5160717808143	2.46714585115896	-2.3623634440346	1.91805083990587	8.44878700441485	2.96761328163753	8.57955021461254	3.12377114057943	3.20864993665984	-2.31343405121672	-0.0232331569204284	8.76412615817199	5.45301302185572	3.6465860753095	4.74306710427217	7.52247138549701	9.8523563584199	2.39802167419581	1.11701335808489	6.0408601828759	0.0111861782840702	3.29510330725775	3.33810761000798	4.30369167803415	8.5383615014764	86.75	1	2
125	7	5.94689952469485	7	3.63444956364477	5.77301865801048	3.43154074520422	1.9668144742544	2.62933006544992	7	2.25837422939674	2.11148079458951	3.90334342986986	1	3.25002721194382	5.03374042573075	6.32973653257362	5.28590175750923	6.25144847733741	3.00944242504483	4.97697906877617	1.65407901647944	4.2176874241469	6.2946373865923	-4.95710916894797	4.03887903032936	4.0993125594504	3.61167087939774	10.6749711783456	5.15465151315897	2.19981943722879	10.5682860256551	9.43088302862818	8.41951261883954	5.23937005409579	5.12027837555564	-5.85987163658811	12.0306722809966	6.3010334152864	1.28136764647605	-0.0832001857584294	5.94576248140577	-2.29422411140946	9.49023684317483	3.08753594582311	2.39816562345924	-0.930307850278399	87.5	1	2
126	5.50138146170522	1.45420614781243	6.17235013366914	4.26183311187821	5.61705499419145	2.68305669669369	2.11472110932131	4.03812254322017	5.12437083551766	5.77804476376891	6.99111224644959	5.96410158686383	6.33040380029679	5.05680824019385	1.9932357889595	5.05305769606074	3.42549834419717	5.51697445883215	6.1555559795834	6.23084339878759	6.6727968146324	6.94748828232765	6.43626718533685	-4.06575920472213	2.01702185291978	3.57571455221733	5.953999982061	12.9673777975012	3.03489236593533	5.57436904686486	10.595020486908	0.591355525269408	6.90847991764147	5.10510320869539	4.54095848135822	1.5839141237304	12.5685772609721	3.72567662039348	3.38616209948283	-1.25971020570862	2.65124318158505	1.65828088363266	14.3262617272826	3.46780588625909	-0.94344214757003	7.53699506047867	75.25	1	2
127	5.89473000591457	1	5.9525218011017	3.9291843820686	5.40691581810905	4.10903770656169	7	3.32201827027556	3.23411542256203	6.30117102252309	2.0508283443181	6.93270705442822	3.7597380641321	5.72861699170613	4.21091893199538	7	5.77159929512008	7	4.76268022179493	5.15412649331835	1	6.39158943704294	2.74357716952268	-2.06599839093244	5.65161207497966	3.79523492122504	4.71765458231659	10.6227591415203	7.32193750182509	3.89943163143193	-1.15097632540515	1.87008369038584	8.80389249057473	9.80984458104804	5.1340229851162	3.93929630903403	2.86947068007338	3.96710900315298	2.22205782327852	-0.404595671401634	10.8518843106195	1.090043414406	2.70718472805665	4.49197947455906	-0.00873617925213999	4.5199656079409	101	1	2
128	6.52819341840858	5.18276673322027	6.71105149857642	2.54660075006578	3.23849358820126	4.14533933327038	3.86256507344247	4.32573328938644	5.68035722789572	4.62050553039468	7	4.05887723060955	5.2141260773721	1	1.84444773043122	5.26814793977409	5.82843419129417	4.14758947748799	5.7178925150183	6.81114123505627	2.08866941254537	1.0373981073517	4.08162417116042	-10.1034805809986	-5.94399361041899	9.28802927192768	15.916443969796	7.48813181601572	2.72624978501716	8.96294161432793	1.26983912399688	1.23561549700364	5.38352304011632	6.52892694475647	6.19694069549333	7.07195241097297	7.29890467454784	7.27186794120452	2.77196681514413	1.13650581402513	4.63609392911125	-3.0884756454561	2.50234106077137	2.13972634812695	2.46852067174192	7.60108782030095	82.75	1	2
129	6.36494321089397	2.74130430599281	6.97573282126447	3.3152127244688	3.97069136297576	2.49681134433652	5.90446797912966	1	3.49024262705097	4.98507906031146	1	5.73023232604331	4.34922257428969	6.67827527788347	6.33383410392335	5.38737069659775	6.16562218513563	3.24850531712622	7	6.41574919330731	1.16950773702305	4.08391661955713	7	-5.13617639557777	4.12754623386614	6.28526837656245	3.76145274342037	7.81164908040166	1.47486767435814	0.062229589977672	-1.21921650924517	5.05536046788409	7.90950387886645	7.45697162641823	1.50237935431028	7.29335074726473	9.69112677250591	5.46022434801777	3.34917772453042	0.0198514111206951	4.09993113221249	1.76988992189572	1.74520552656556	5.66857407167423	-1.57407203721186	-2.20440715148612	79.5	1	2
130	6.6074804185724	7	6.1207697571442	1	2.93863994210748	7	5.66957991664378	1.22239613112019	2.1501671077474	3.4379513480216	6.35469534669805	7	3.25130619568723	6.2830542945012	7	3.87102592558967	5.54015421192951	5.99474861064568	4.92773651526844	5.5114741960587	1.58836826857022	2.98681093617371	5.88335173126526	5.0903026034366	-5.0109737103609	0.0459695250990617	7.93387198473017	3.90426353312082	5.19261484545308	11.205904293763	7.64937231466107	5.17781947528884	7.59612984862799	6.22365142722243	2.66147051384652	8.72427772686151	9.01988822287979	7.42506229888983	5.60767144600231	6.98766698541058	4.83556251760053	-1.42562935557243	2.47988222572643	2.73982043495039	-2.55690205011943	4.2986542257748	88.25	1	2
131	3.94037786530165	5.41661589089014	7	3.39957338545393	1.53616457232258	3.52485925262579	5.25615076840162	3.38824771296246	6.11674362269237	5.60623689907248	7	3.25657432699712	1.51350592570511	5.97877674697005	4.35581536726891	6.29445175019764	6.01351837399018	6.99848703185728	4.29587252062957	6.73043192922044	2.83209904553012	3.22935738841991	6.90932202093842	-9.70759731218514	-4.82484153093614	11.8482578891979	17.9432969770338	8.28989725760827	1.40271865278245	6.62981874147845	1.96538951303838	3.14158775324094	9.02488199036617	8.01950549127032	6.72936218397232	-6.49030072171858	6.54800621118525	2.6141223382622	-1.6924391384602	0.948918264379444	4.19448369420569	1.35266187706079	0.800016306943481	3.82295110635288	-0.342148350921157	7.79291127077863	100	1	2
132	3.4942197133121	5.5607291528079	7	5.0505211744074	1.10249129313913	2.80842071798848	1.68630350841421	2.28698532686661	4.65007527559107	4.90553756816852	6.33524383207661	6.97612088293869	4.26249640627048	5.23372543805907	4.33956897349485	3.8678408702124	4.21449104076855	7	5.57834198180584	6.00613166651495	1.85964728804539	3.18477154826127	7	-7.05726816310992	-1.28454143355913	11.6942721145848	11.9375045481536	10.0860729788038	3.66460963621505	4.3037523035668	-0.513211542219021	5.85863434674063	7.24077652365791	1.31127910643174	3.39096176545789	6.64718288795086	2.81913740834344	5.49779563696448	4.49120957411647	8.22825647676634	6.66713620862726	8.37478100656688	4.048396075365	0.104705106808563	0.777933263932651	3.50716452180026	78.75	1	2
133	5.58487613899456	2.38325746233096	5.6480459161917	6.30718955688214	6.08526273028623	1.63357210804306	2.83798714992098	5.38943958097114	5.00315478954347	6.40047560410683	2.96636174851621	4.15082458051856	1.8131046485782	7	4.19343548586305	2.97274729911772	1	4.13711756724371	4.09203605686651	3.70853203422586	1.05563849896787	3.75193940365092	6.12892252051989	-5.06788088561023	3.58040777926735	5.80607843536012	3.27683415076043	10.4790882449012	-0.0862921430381106	7.84737805972452	3.50012525609511	2.80414639261531	7.69668382121614	7.34428904297846	3.65301403833143	3.48613198351462	14.1844043303999	7.62827355204183	7.77075329909089	0.645171945475309	6.20333420333705	7.00126566324856	10.2080005958307	1.61894358779286	0.513202275509306	-3.8926266822429	92.5	1	2
134	5.79513366987401	1.5243580111547	5.84808239259543	6.55770306363979	5.1606841190906	2.14177042103262	2.76456811216496	3.15367571883599	3.23439495574869	4.36896233392455	2.90335093514137	7	4.69311981352169	6.2735154180441	2.70285815821146	5.13006507585501	1.27492430491485	3.42848550661201	5.8454929331591	1.67887760321579	1.48871410285368	1.46258841037106	6.15373811189943	-4.69081037977046	3.10811092372676	7.23606216799649	2.27729882288041	9.35595514284624	3.44300996756528	8.26005019474895	4.7516981866564	4.57377482671121	6.4331832123214	3.33147178571188	-0.132148790299823	4.48581911280965	11.4995947265267	6.1599623529728	7.89599800271076	10.1815443194935	7.68357817403013	2.90834393671716	1.44709364564119	5.40967762995098	0.870169845235589	3.45759174217537	85.25	1	2
135	6.18719878047411	5.79474606424563	7	1.76410186303455	4.42805654696901	2.87573185407249	5.99821652096101	1.27097739172897	1.23952304913441	2.77525459665821	4.81325141809352	6.97242074619582	5.2130080147155	6.75623171570497	3.95739584697778	5.30226925695179	5.30871604867865	1.41095954058939	4.71946204360921	6.18829881405469	1.71029306524293	5.87377931562633	6.63629953575587	6.84210227425833	4.15897057191516	6.09410022362464	9.09231019991324	10.3653001686203	4.91260185801947	7.7655790206747	3.82220378247743	5.17621527698366	10.6229467407341	6.26493032924097	3.66402828670453	4.15726902234971	-1.05382873079754	-0.16675582597967	-3.30541201366515	9.25627958022989	6.88328822720374	-2.95750589850887	12.2580332865974	4.08838702156432	0.978324423333212	8.59383759703857	82	1	2
136	6.94393755194492	5.61213470306011	5.50302634402879	3.21063141739052	1.28078281769125	3.02258559449326	5.15896045243865	2.64364332460479	7	5.0593007757218	5.23386820998297	5.00416948564618	1.96887157004914	1.97656820416567	2.16886316608984	2.00361363567301	6.69794409312742	6.0760947942584	3.53233789976783	4.43734181860223	1.06143889487902	5.37332091721048	1.43762290486975	-2.67741507334151	0.907183519068305	4.88631136407007	8.93599066039759	7.40269017523548	8.35914989329128	11.0211889770392	5.7597199070551	3.70327913111895	7.11683958672614	0.69473175857028	2.71432801463646	3.3458580681217	4.05543623561067	3.35811637720615	0.582853803739543	5.9811951934169	7.74318051505674	2.06246326616061	6.53553392681319	0.899106787104513	2.61938363526567	-1.38009903296343	82.75	1	2
137	6.36694668696693	2.65766320999234	5.57363680775766	2.22066836832008	6.16480631719632	3.48552445582178	6.42529981926637	1	4.2893757142378	6.9660208158279	3.1368204470014	6.90088169551006	5.06702910902388	3.81219197283878	3.68436081305096	3.44757136279243	5.01949754300993	4.09969356728349	5.10261367652914	1.277912600482	4.02457640135742	6.10486477584687	1	-4.94687134698655	5.30427903749696	13.9654675338523	1.24711334983863	2.84194565714026	-0.657757348631345	-4.05194201189621	-8.86516857627791	2.05635206909051	5.85263095655522	3.48647087962271	5.2130930049932	9.40951230587517	-1.85218493698457	8.78888267480047	4.73055488902867	0.480758596218902	3.23887555257669	-0.83762711513226	5.26894492650912	6.14855768807739	1.66129418295606	6.65436601045984	92.5	1	2
138	5.11207326527465	3.60098828452307	6.47206307660555	4.80187373742386	7	3.33819796778082	2.87036331505228	4.95350379598389	4.76931568546686	6.47180924675526	3.08083296486526	7	4.35251695099003	4.90357885406535	2.46023946276304	3.08975960811155	3.39494418934178	6.19636613286391	2.32566810291758	5.58418079519073	2.97011711371075	1.60276436266393	1.33844175478697	-9.80268709717471	-0.0224695302338049	9.51487365767617	1.29712371543006	5.41497600752871	-4.60310386256191	2.61737225718691	2.60289804240617	3.59672702650796	5.32280368808659	7.36599886228804	2.84019618063264	-4.99482759387845	2.42333049354464	9.11446503664556	-4.14285146992263	6.17981751548755	5.09977499016786	5.69676856733488	2.97822370677845	-2.5224262762129	-1.52226026602599	9.45842496981233	95.25	1	2
139	7	7	6.5002096135935	1.05794477660989	2.73214926823147	6.14410753565016	5.46939046046501	1	1.62587961075601	4.74243756810685	5.12602727547607	7	1.78056250444818	5.58157070220998	6.49416343140508	3.32316925753572	6.10801798526103	5.80512345907193	6.3190095816121	5.4144932592506	1.43138140064607	2.60315676061313	5.60389875220612	5.766766128045	-5.47365881675492	0.79188044678321	5.71501230674174	4.05357775966099	5.44932367822607	10.5940889452513	4.59862461305399	5.32056567348003	5.68970118683548	6.41138833890929	5.33042396007617	8.6280638132984	1.99446992479796	6.23287673793456	5.19732002416004	5.42557809841203	3.95393423128444	-1.1092202893332	2.50105621042148	-2.42728675517512	-2.38003190710929	4.02581438905062	79	1	2
140	1	2.62154391087724	2.7159063148778	1.06459999160448	4.16506267600352	2.8983827428731	5.91649762651455	2.4663802841166	4.94494436215265	6.79882899880993	4.70484714335855	4.77495079254296	3.33125442941639	6.61207834430738	2.92217502929694	2.37801650191949	3.5774858325794	5.29343322277016	1.54188233126763	4.83241894244227	2.13712222202575	2.03360564265119	7	-6.03864573444088	2.71773985952208	3.61321811201779	5.56080784751676	4.97690853501345	2.55139597453056	10.4743734242271	-0.0262560941914836	2.48547766032046	8.38545892701834	6.03568205386699	1.54094732183288	8.75595030840506	2.78980034079683	5.84671662123364	6.77185162935887	8.98760881218182	9.56056299739762	4.51185277844122	10.6176231767858	3.57490441519999	-0.991512913763119	6.41550765016038	73.75	1	2
141	7	5.27294315963358	5.57092213528071	3.07614727937424	1	2.286659396837	5.63306892555514	5.30338735767048	2.68111679947285	5.97384187090493	2.94922625006563	3.05386693356021	1.9817097674891	7	4.23468999549805	4.84909578580033	6.49230163752684	6.21658259818759	4.96752911250602	5.17229745905338	3.94420336493329	4.87538355912516	3.16035476468131	-2.08355467717565	0.0267061748283546	5.2827669454809	8.89538809525516	7.52981410209712	-0.509424072063709	13.0441465936299	3.05742647896807	0.903345760276204	6.39057198553485	8.32806159948511	3.78985883047786	6.78899939026967	5.84534928518349	-0.582978581020429	-1.94927545898167	5.93100943821359	6.36525078243311	0.651989217831971	5.78349836065936	3.54571341693826	-2.34808647136836	4.32978453527511	100.5	1	2
142	3.55203030354163	3.07790291883014	5.94062750463946	2.50571828207001	4.86018330918131	6.34584756864106	7	1.26942632004544	7	6.03422532658744	4.33023425940034	3.73837239335465	5.16935744245997	6.75393281232627	6.24855103153162	5.31101271514439	6.56975592846503	3.04872123810284	4.95631059097638	6.50914435680925	1.54443753921987	1.81459762464439	4.82040488144625	-9.84106740344621	-0.482705166239134	8.97212045278077	2.2583131717893	5.30976685898615	4.04664142135076	2.71889888143658	1.60787657107774	8.5917324004541	9.33164055339123	6.4115843191486	4.806335452536	-6.62882013699617	5.48772608886206	-1.2918853989239	3.43987793242498	0.0248239837163307	2.71103946038695	-2.44491889997349	5.60800646036353	6.02396865263415	2.94652655820555	6.74973136659953	89.25	1	2
143	3.21605953055378	4.01221543454676	7	2.06842788133225	2.19623191616339	1	2.47714251082702	2.85807803298909	5.73823132885437	1.86927760318016	6.49423938311292	4.59911370911766	2.10884336727681	6.4169758620239	1	6.43495879605909	5.54315493176747	1.88817707974399	2.01498285848176	7	1.39687207948116	3.92638979280739	7	-8.64255750528346	-4.24328500837909	12.19123832844	16.0178305206646	9.12091239604758	0.801784219694312	14.142860024949	4.29652534803361	2.45031210544531	6.91512032806086	5.19928078587724	3.29743843167859	-6.80976497908817	7.69547870702557	2.14914129069094	1.02076524590822	2.94661586188434	6.90238426181235	3.98255708225894	3.91967931529484	5.35099800635851	1.39320818134306	6.0036583867126	88	1	2
144	7	2.02321022492708	6.35962261184777	4.71714366940821	5.57796818555008	1	6.72225266837053	3.8162975765608	3.58277137809415	5.65036411465591	5.64319753430555	7	4.18843350124489	6.47985397866717	2.14042545251903	6.68480173781683	5.49331253290596	4.49979860830039	4.83675491029128	5.31140907051261	1.39746083143037	6.62549120030575	3.11839164171411	-1.38802618271788	4.86232865466243	2.41262087490667	4.60873273735389	11.3273704184861	-0.626345881092596	3.82430058859851	-0.388772238313832	2.705909246426	9.50214935222287	10.2231928524484	1.32231105914592	4.14557640972334	2.92990539793545	7.21658377355829	3.26385820226158	-1.81208644278611	8.995641863659	0.41837245785485	12.2081917447888	4.83064738657868	-1.89926067844411	2.40582981814436	76.75	1	2
145	1.68140070549191	3.424538052215	1.94689416012451	3.13711203871466	5.2219401645269	3.43551596478489	7	2.36012369692278	4.32013654897803	6.41370320576985	4.19620904685375	2.9064190926614	6.55806715850603	5.6145864340402	1.16880817430453	6.84925674637467	2.29269714255024	7	2.18948612528961	6.62320438851803	1	2.72565344499829	4.79942293061528	1.65076861553506	1.28646620648193	-2.53855609054057	3.43782747164367	6.37529823601584	5.77691650429311	0.870164897577515	3.39791919947555	2.48997371934752	0.332818711786965	5.96726944230121	1.90410935210223	6.88858127111209	6.30804870276692	5.12670590306325	3.03078393563003	9.61875506919734	2.97859764416298	-4.96411620194537	8.12145158136103	1.74626034629804	-2.73923602183344	-0.0378001443545043	86.5	1	2
146	6.07207444864793	6.0450585978146	5.53975193353148	5.78154947088421	4.65163936782682	1	6.27291985309141	1.80614836310973	4.85177207946671	5.76240800482188	4.59787852521379	1.36906406013601	2.48369677050047	1.19380410534815	4.9608210954642	6.47871147320054	6.11465200765889	5.15346240566223	5.78317440690686	6.12921562083278	2.76829028280987	3.39157421631035	2.60637506411998	-5.16939592527812	3.68596035904583	4.3406777737345	3.89199884896604	10.4006547498215	6.25187040096566	0.685901871348418	-1.25071163738755	3.62659994337065	4.66164430366609	5.74065906167219	3.48650359272329	6.77434278285998	8.15735173016295	6.27111395836847	1.66317834408826	0.842274302652117	3.38996612893694	0.932433098857516	8.01414129062835	4.73049109243741	-2.83345328352922	6.43616686234626	81.25	1	2
147	7	2.44421409309264	6.52912214226116	5.35929153090689	7	3.30903477875841	5.6711831623676	1.76452861217324	2.05742508300127	6.61373130063586	4.34068747544639	4.40889855908819	2.67637307731671	1	2.84978091401265	4.9872502301731	1.58092161411759	5.74797261595676	1.32928714820801	1.03445959582306	1.93753659868351	4.56053859767044	1.89731633133639	0.31051622683056	5.10651011323857	3.10021435371194	3.19726774274637	10.7781867035453	5.74110691201117	6.24593240236245	1.64461098861172	0.948182431838634	4.72998857030608	2.49136588927336	3.60460611121368	-8.4568887541804	0.917030426154066	3.38854399226535	1.87150866973121	9.45927857591416	5.39698115753372	-2.92436942510863	6.39414785386693	-0.707427480037954	2.88911368961054	0.50664653045539	68	1	2
148	6.11500200750189	3.15305020492172	5.17544017431685	5.94674192620569	5.27168308261182	1	5.28637871547428	4.59551933825193	1.8931364939085	7	5.09086441543862	1.3956627284304	6.65410543783728	4.11789342061018	6.63823411408331	3.74522838101776	6.33719737043485	6.86595295221508	2.48092739456289	6.0345776339556	6.08168091380782	1	4.36758494543683	-2.7970555114976	0.153547952484236	6.92120925773557	5.59647753587785	9.88036396471504	3.02110872906614	5.61008318969444	5.02211759538679	10.003539759519	2.67925164172655	1.79403561098123	5.54489871642352	6.35369292659356	2.17457011743159	5.544648750766	4.84346193212894	5.43667323115787	6.11987737341589	2.36933874798597	6.59910074044563	3.87057076622382	2.98393411310743	0.112056562383953	83.75	1	2
149	7	2.693802169987	1.15159824919218	3.41819917656287	3.89016910803553	1.88465927365651	6.92067890181398	3.95455589097812	7	3.15582175361085	4.53851491650631	7	1.17376228037161	6.00004339527699	6.48333159023678	6.7961785314709	1.83159567191233	6.27182288682668	5.54958469578973	5.93630755205406	1.6573624982523	3.5252286796137	4.33874776191277	-2.72819533467947	4.14103955274603	13.2359019852234	7.60808242733656	4.2340860342068	8.57978364369687	12.9778951979873	5.4301127972351	1.89458158381392	4.5917776826244	1.48145648199263	4.460404829442	5.02484051586305	6.23025583744331	3.1461392428795	2.44895098342259	-0.511054739030446	3.4529311229131	6.37233307381614	4.83443455713247	6.493554903403	-2.37546575983346	7.1201980363106	68.5	1	2
150	6.69028611133395	3.08811670627777	6.36203558785671	6.78100786034633	6.39820081664106	2.35741209959713	6.02028607731987	4.81554702624521	6.02585459902239	4.04969847315379	3.07393727214339	1.76358628780831	4.56451137371981	7	3.25982913920734	5.34070186315356	3.59760935851294	6.00141711417905	1.90169383110103	5.64631175782641	2.63513577796386	7	3.28359831006179	-1.86354537331464	3.1465516838981	6.75455901976847	4.31247387208826	8.78905949655934	5.84263579779487	5.69583306152698	12.1523352824347	5.73101712769182	7.42974962495722	4.76386870478768	2.21462084509157	-3.32907055897845	9.0246977258518	6.61325734289167	1.27104229107976	9.79202952856421	6.0559374535939	0.357229087819257	6.22508364896051	-0.0653198325470172	0.962788561360315	0.464134038787365	80.25	1	2
151	6.79833299702618	5.14190748660484	5.86179734528036	2.81067523703462	3.91823534513617	7	6.61835688112414	5.42925774533001	5.50414640258524	6.05458508469279	5.83620104601291	4.04002226706003	2.515593611251	3.94985122057829	2.26547569827925	4.38686954886191	6.65607289567172	6.86256424573717	6.8724655995039	5.23170993877926	1	2.42254619737133	6.23650162130632	7.21605688680898	-2.5834816231763	3.35274480140918	5.33587225502665	5.12594151306908	5.73370813549623	4.80673338444004	7.64804899441164	3.67304333931786	1.06903541863784	5.29723971200114	4.60377484401503	-5.19716255816706	2.46444819179686	1.74653968265934	2.23079860294108	7.87100276576042	5.66710326872542	4.20879732297712	10.4543928114906	4.70472618396295	-3.26422580468011	-2.81256498766957	88	1	2
152	6.75661074336699	3.2403031112868	5.10525550973005	4.93268663604851	6.20034056968129	3.00182723919494	6.51552800254322	2.52267736308821	1.51316862042997	5.98456245167245	1.18004881102667	4.11291324257746	1	5.98763625058979	1	5.65315782240283	6.9687283237065	6.86229136800126	5.28583570892818	6.78840848453868	3.25708857662196	1.84201706358047	6.38726816467267	-6.07860832109625	4.00781703239597	6.00631441501642	5.33404761624222	5.86570256714403	3.94903781462932	0.247436448278199	6.68373671312515	1.77958138807259	0.253345672840097	4.53974417298919	3.48186177690374	-8.11659560061605	4.47841428674202	-3.9486180834612	7.40339436379796	-2.92276513136266	5.41518924864623	5.08994675349727	3.86858722192072	-1.05075955947416	0.979997672562575	1.49019784616612	88.75	1	2
153	4.4525566899331	1.12057610663459	6.74693690328144	4.12062292750843	4.01591480463719	3.69511632377984	5.9918877830397	3.03880136892556	5.68386063936723	2.56053483725487	7	3.8213173734708	4.43836553725031	4.52973343498415	2.24627637054805	1.58854270813814	5.97889622421681	7	7	1.05285499166107	1	1	4.98794519333086	-2.25422464484241	-0.672037730794317	6.33467584074863	5.68108263894956	8.19845567051827	-0.89211660031579	6.80663383474848	0.258208305611105	1.77121765749093	8.15621945563751	7.40720720524826	3.61139247692011	-5.96584043127955	5.79499665556151	5.48344189228822	0.776783481959171	6.47253665564424	8.7370979936543	3.38678962570349	4.99672334323819	-3.3829633760605	0.0666411682701323	5.75856328931788	79.5	1	2
154	6.65652124644428	3.66768105170254	6.33517054968404	6.19680767565295	3.6338028725152	4.23485495315564	1.4501009993663	2.96296207376368	4.4649961522513	4.22970072870898	5.30746814836543	3.33211486156993	1.74968324328255	7	5.92995240724002	4.16091195815408	5.30072736960245	5.51231168378282	1.92626992618662	7	2.8308295029913	1	5.28574698143835	-5.7978481638428	2.43808925936321	6.46242275502286	4.5752884631373	6.82568741039894	1.94315340656238	9.60380395321131	4.1936162778409	5.10656648931389	6.46226779933153	3.27218856421429	5.59099339836827	9.35217550578857	1.9985295947312	5.73791706706246	-4.15002046204528	8.18486150194325	2.72454150439981	2.52536818591214	5.03855356510209	6.97127675128684	0.773817972919956	-1.08944137053433	92.25	1	2
155	6.05308326814637	2.59846418202127	5.81645872592398	4.61591993904394	2.72136336711142	5.07916206674881	4.1497880928673	4.58450088942338	6.03501877042537	2.51119066053835	1.84682352008156	4.57316493177586	6.83262430706761	6.04180797061359	2.13464280654399	1.46563196858197	4.37844816115058	4.76711085975803	3.6674052874516	6.67292472252696	5.13695575040104	1	3.48280156064227	-5.65855180036633	4.66480414261177	5.91633405291805	4.52438387959406	6.82269658419555	4.3095182174371	9.52433839358764	2.71427203543118	10.6500930402145	6.95617179359873	2.06555573944994	7.71631860728775	7.96929761312416	8.81277483649307	-3.16543763286582	7.1777271769641	5.08176084124647	10.0171736509787	2.88889625245068	2.18658626605348	0.18341257189711	-1.56158555541933	0.0249805348045904	80	1	2
156	4.2555384656062	5.62257880911366	7	1.96007812172892	2.46771284258472	4.18289319939373	2.24349911580692	2.89054979798251	6.30704236877282	6.2984974645875	2.63149106636615	3.00537851038936	3.43010659902307	7	1.45654314494141	6.22301522170863	5.23710746293401	1.710019980958	2.90963126533674	1.47711701626466	1.60653673385989	3.68137927901271	6.77924720560129	-9.40782651025725	-4.47058230877932	12.2239424368551	14.9786476188858	8.45610019866228	1.18099219703922	15.2252377443913	4.26274250621544	2.05406505394982	7.78886997170082	5.16810760471938	-0.204208935674347	-8.19673032889531	11.7950260865903	2.4803517150421	5.80736220788425	2.18571852409074	6.76425007557749	4.09072008154963	4.48358342518225	5.14962690428484	0.874422089268963	6.12159483244893	84.75	1	2
157	6.1258492908158	5.9924342858037	6.79556990515753	4.64272230870124	5.11442878647417	3.17750969978503	1	2.1198927087278	6.28475255963149	2.12153425218408	6.54394839432324	4.67592598999019	6.19623417273947	6.52683148068082	2.76811502676841	6.10649499801825	6.70013500341147	6.55095890564415	3.17350110029871	4.45941670754078	1.67597023324474	1	2.43915500622188	-6.38577399816724	3.50843490801433	5.04864896999711	4.26723012251648	10.030067330072	4.01763851480305	1.6622241152144	-1.84381893065204	8.70182079077281	9.53118282407092	4.89467614457138	10.6476264916219	-6.53225558760184	11.38773175204	6.55931215401558	2.73472023580896	10.2247929898445	6.46855982473961	6.61195655274658	5.63664061872211	2.55067405283037	3.092760706222	5.04829817600381	82.5	1	2
158	5.94017021555029	1.05488815079157	5.09364716252916	6.37333015169509	3.47403227999211	3.42852285130863	3.98267587410751	5.22674672865161	1.18264439271557	2.96595145845355	6.02775831308406	5.20014209175896	6.03738785433172	5.53808067879217	2.51126274513632	4.85296249956096	5.15634770731199	5.46538430745082	2.39948853033735	7	1.69044689688946	6.97260630846065	1.14601906416608	4.65321438243443	-7.2104322460381	3.11306483962654	4.78874782547185	7.26136331397517	4.10383070531788	0.619540908907668	3.59337460638794	3.66401292321166	2.08568110885846	3.51501991590251	5.61758274070694	-2.10955886393556	8.19460685453259	7.26996510329492	9.20892087813222	0.172695233131078	8.36261450739562	2.61619909589585	-0.553193318841275	-1.431937561704	-0.0127795455600044	7.08085996945084	78.25	1	2
159	3.15208058735219	4.55949930714915	7	1.54912432024338	1.70759722100538	1	3.14765948142417	1.62955780523594	5.5134242439997	5.89983763050337	7	3.64827969504711	2.8782253419199	5.59674901833459	1.31517469684808	5.14574208307373	6.28166390368092	1.62693332046492	2.01708459994963	1.39828922739619	1.25108831522228	3.99414250050589	6.29780511358764	-10.3904712587098	-4.24170081662192	12.1931141733599	15.758439918962	8.47283103943369	1.93095064131029	14.8273749837998	5.34102349796139	1.43409661207729	3.97035825476371	2.48947918664723	3.50818970784799	-7.59342268989905	7.29122861181173	2.47499617538177	1.41287291494927	8.46029814232037	4.89266717962951	6.33997031427486	4.0100108958952	4.01397205152877	1.27346845228582	7.86593722093947	83	1	2
160	6.96973885200879	1.1436655674321	3.06414014822995	1.31754813388756	3.30394715124159	5.15670190651188	6.57233493008426	2.14853348404033	3.58524817900122	4.37108668191842	3.14242708302094	6.90685799367797	1.21010555019854	6.14175278337996	5.88336985770118	4.57606512438789	3.92759762644597	6.22068846911589	5.39147929958722	2.09469385130531	4.88281704104171	3.67446218099538	4.79543148004043	-3.0885294290325	4.0404056459767	13.1120144182516	7.53417885359651	5.0515036020853	0.179492065562905	2.29013989752085	5.89225961490481	0.0751861393386629	9.46042666228048	2.93384984021112	3.97985266256802	3.24344771929553	3.1557125367875	2.09068408404029	1.65441699957367	2.3783627212992	3.93827012452756	0.22677850800721	1.21679802805553	-0.521125321501513	0.305368679716811	3.38405113049389	80.75	1	2
161	7	5.91648653870563	7	4.8612746863082	4.93717884770264	3.43802532786025	1	1.90839653912555	3.30335118473428	5.92650033116988	6.27127620879773	1.98311999979903	5.67832362709836	2.51443815421431	2.82363888074996	6.93402949938691	4.85261930558548	5.48904260007953	3.63445962200702	6.93118923459498	1.14292869703098	2.83395417546183	5.56068482097304	-5.24711284440322	3.85638743586573	4.46734603587936	4.35636395095133	9.73363048069156	5.74058435737325	1.10171423061436	10.0427487951668	10.2236539803439	8.7967002234268	3.65435279500436	7.10758399508048	-5.14666638587576	10.4290490177737	1.63996463769431	0.798152912311725	10.3510783379252	5.98473546940437	6.88840001263879	10.0800687559717	1.0924560920315	-2.93025691899583	-1.2603325041933	66.5	1	2
162	4.86044647467907	4.91234561285213	5.24449759214526	1	4.83420603890493	1.75814165682953	6.73252969935897	1.77545307720563	6.00523183061393	2.69803334867464	5.83570458968047	4.33037085188516	3.67747340710559	5.88407446438	6.78345502242829	3.94401449296468	6.48105724582227	6.61500157793512	3.51717650765277	4.99679006359861	2.65047976512906	1.91397020205984	6.98069020841684	-2.65126784980982	4.34319623918449	12.9742733587105	6.06859696061067	3.63261502014242	0.908591289907432	4.81008282460507	-2.19102777427645	3.71670425846011	9.12408757101422	1.67014207528705	4.32501220518092	-6.95169213066439	4.72750907154144	5.59077563708732	-3.80518057453322	1.92732881188066	5.43455045508455	-0.760161503597212	0.714232869236945	-0.307490047760563	-2.98688426532907	2.91734811286801	88.25	1	2
163	7	6.30255706438803	6.54834353420386	2.25973729714768	5.29679664234157	5.04501460244332	3.21279333698527	2.6715072753655	4.54474715369068	2.5829966474637	2.05317962268488	3.23808795058042	5.11850573898973	7	4.91624260518549	5.57580549708902	5.52523507666342	2.8163484294083	2.93091901347831	7	1.58501293922672	1.49123855285018	3.53400062897139	-9.12041977330055	-7.08206136258784	9.79968270147343	16.1138729020597	5.72498952271679	0.311419674560561	4.05600224502516	2.20309243663521	1.15739240957051	9.03598893006444	2.67591107105246	6.95455358818334	5.94742567871514	7.09870817042048	0.25844001752681	4.0802044251438	7.18577645778335	5.35817149618656	-4.01735842420093	13.709710974466	2.0700073198605	-0.188256608363415	-1.18849266487928	77	1	2
164	6.16447541749416	6.63864667668475	6.94990030783152	2.3008511251214	5.99481293714636	4.84988369584162	2.8984270639042	6.24137750029745	5.67558349045263	3.96538889918056	5.93116119525755	3.67390478793589	2.72583094542203	2.10786671418249	3.14195658676486	6.48731642054292	6.18465487968283	7	3.22832612455795	6.03864390185588	5.50544739391062	2.95385483304558	6.47533266001238	-8.87282673150834	-6.14677084762707	9.46640788033178	16.9466999285004	7.4701448413257	2.24417112953972	14.9071486072616	5.60997861052844	7.91069142239764	9.1923814480581	7.41378059430874	1.46530331509408	5.79596425909315	6.87754582895411	5.80600619578397	4.84373204540976	-0.124066346494393	2.79030605398267	3.88392710242436	1.26539410506744	2.97338443887139	-4.74749476389581	8.34559078300338	79.75	1	2
165	7	2.97311678303401	6.87723244543871	4.27334876636189	7	3.45104303774955	6.80183395193908	1.25671601458717	2.32441829959295	6.1612533215042	2.60588168515823	4.09050909059261	1	1.49176359183711	3.00054335626618	4.77938595956653	5.96631109006902	6.42582855545225	2.45053725811755	1	1.37264427063636	6.65809915163705	1.32563079857736	0.548938747974011	5.05332089158687	1.9284729372207	4.07876620286001	11.785182496386	7.27165612368778	5.32944987549724	2.77037782341318	0.763841195211183	5.32346237969314	3.31088941735283	4.17719177846152	-8.2395557548987	-0.302245420466326	4.02265066133587	2.18731820105135	6.60417352642453	5.1636044035538	0.210315568484915	6.63596968543217	3.71431602572454	1.52399954774876	7.83954281221483	91.5	1	2
166	7	3.16431834205861	2.31033847994926	2.72205382159023	4.09585155727523	4.68274542339979	6.74192353444501	6.27361899701227	1.8228311030337	4.32180105213768	4.82481523702621	3.76379908245457	2.9268968526282	5.69997539212332	2.02225407195	5.65134333487507	6.41333015379723	6.50099710047607	1.60831046727052	5.76202773276022	1	4.71081688689555	5.74220331901663	-3.52411300718476	4.32766420881337	13.3379033463861	7.09762943119284	4.5713769055637	4.87083874600487	-5.13879743384263	4.60250101193978	1.93425088323093	7.87397775345218	3.77985132172957	5.31308896461556	7.39838740030139	9.34517940466964	-2.87714851280149	2.18640165023691	9.03242450489992	4.37794774064795	7.23065920367966	4.21900627590233	-1.31347289726149	-1.61148530258413	-4.22537894086107	68.25	1	2
167	2.79356429254101	7	6.83795025163844	2.6418327966799	1	2.33460829069875	5.35108461685273	5.52554916902374	6.50299656522448	5.5048374015636	2.78655734210299	6.21100427875395	5.20872470744025	6.53980117910123	1.5969985960649	5.45848023202468	3.3362363782245	6.30200452040218	6.56193175106612	4.75773517009722	6.70915795143236	1.51157253598711	7	-6.14584264989149	0.512683471391511	11.2577472138277	11.6390517536029	10.3266377601309	3.66768399470558	0.573722831100464	-1.13128307490694	3.70169900110136	7.45756877086956	5.85854893378053	5.69387377472473	3.08948127549552	2.50331829557864	7.7155966206477	-0.166488722554301	10.057496592158	3.69977279219206	3.28420840255448	11.6176077851885	2.67428862008171	0.991263882070556	7.1562032720366	66	1	2
168	4.26527837827981	2.8026463214036	5.60618740437569	6.86338167863557	2.49018005704028	5.07571086530498	3.00718342442869	7	4.03003392009025	5.746699810587	7	1.19133468167725	3.71734097803564	4.89419400760608	3.75357948343558	6.00442794136067	6.91707410546704	5.45483471784507	2.98181961628618	4.68597264569726	2.28252144458958	4.89175667417208	5.86563162936411	4.73644929703179	-6.73332911323001	4.24344843311924	2.82181595829159	6.590149381091	6.39036818955389	-2.21617748772436	3.59209229964088	2.45317846565957	7.26944908059305	2.57323558402435	1.76589707750076	12.3220374854583	9.19963297944423	2.55247247188062	1.67044566814776	8.33035212840033	1.85818809757405	-0.0633901100439246	7.96519062240573	3.20559939626784	-0.318200094783826	6.69351959406265	100.75	1	2
169	4.91385867372807	2.93060564206072	6.15005566022333	6.88802855839784	6.52811206895771	2.87736387940062	3.31474794179782	5.57309059297446	2.85080915184985	6.00211334296927	1.97573602184003	5.43691801489958	1.51150361285232	5.90492539115303	6.48683920274493	4.11594464492264	1.44743419786351	3.57264302830673	3.64060368994339	1.83597403686007	1.34393328179839	2.89444486914737	7	-4.48337283961656	2.7816776161088	4.46295578571077	3.91046177666814	9.0900804740925	-0.814730574833517	8.28847773925304	6.38251726563979	8.3085974241796	5.05989460031606	7.64960806328347	1.48676334759823	10.919749646284	12.9291557389203	7.12087283623199	1.28375178206043	9.47513833269042	7.08310557894759	-0.799881428898038	7.32103719904823	0.575567424037141	1.64100251863295	-2.9051747591298	83.5	1	2
170	4.00706291017086	2.91543506558162	3.44097254577874	6.61483268940707	2.73940784801763	5.15734695945514	7	6.99114720806978	3.13825233971134	4.11892735331613	6.33754300426534	7	3.42295430197439	5.81946681315381	3.2303419370813	5.23865919793922	5.59090591395405	5.78646060012196	2.9914064803662	5.2677712388338	1.22380604432822	1.5234266692803	6.83504290601122	4.13144711446229	-7.70678642343994	4.06123365285742	2.34476893526462	7.01928162857062	-3.47435975227619	14.4523223974038	4.24794252443004	2.98394764006058	5.74312288623285	7.49315748049747	1.43617857352242	2.26764752209521	0.767965375985341	6.91701041248778	5.27251365321153	5.7347354792777	4.98621660336352	2.98270395426152	8.38860666414458	-0.0371167549878579	-6.81016886577537	6.30837605079352	87.25	1	2
171	6.25186448118982	3.52844388814004	2.69946827659402	2.26774041197006	4.00663592193434	1.17332152613475	7	7	2.18379510637056	3.4628032668223	7	3.31877173683734	5.24120294799893	6.553669658147	1.90580546988508	7	6.70128379765995	5.6123436383297	4.58912883997648	5.24385076200871	3.09585820446004	7	5.31195227174426	-3.06612260892223	5.24596229873344	12.7090928601951	8.34474923738029	5.12253148242876	1.87307055309608	2.11246116629529	4.39901141146953	3.26871663266514	5.871155744729	6.19166514989062	5.02702387345548	-5.42576163715222	5.31359796025117	-2.51607344129608	1.95601660621646	9.57072898679779	5.9632814261964	7.80191451688875	4.55560233439324	-2.01804705380827	2.08691518876667	-3.66992275550766	81	1	2
172	4.84127205575074	4.81823942625393	6.91539369978824	2.99844986980383	1	4.50916719119935	5.82174860062625	4.57141365558011	4.51617990016892	5.74360448402952	6.75579231050097	3.10761033618673	1	5.16148300744103	7	5.9689743688183	5.46954554301321	7	4.77044366906916	4.52447916090084	3.63975399968317	3.04478122091794	3.417929730071	-10.9875310451504	-5.36994222665734	11.7481074126606	17.7360571917399	8.70333964923482	1.20967135485539	13.1391872929733	2.0310368308968	3.38132986770224	8.88277482778495	2.92674250948167	7.63452893536018	-4.90124490888775	7.17647097861999	3.1279300544137	8.99696723120156	4.05293573497049	3.9308758409118	1.19341720141985	2.25711737842468	2.59730592598609	0.490751893921459	7.60192716177691	75.75	1	2
173	4.72453989264512	4.3963014716202	7	1.38482721802504	1.75448514304826	4.83616579951966	5.62611918207665	3.90252816566655	6.10432178202483	5.42715360787775	5.92434390996367	5.08952791156517	4.21945470841276	4.95303262929372	3.64158956877243	6.82189968608106	5.8955901742777	7	3.00749489985288	4.16393827573832	3.15558331123803	3.67542049548215	6.62407237778856	-10.3596899853793	-6.04758198785855	11.8644869036129	18.051643675699	8.25416342963017	2.30310024170928	6.86058334754388	9.1966163079755	7.24045028498552	8.7910381254981	6.86386830708069	7.53519363401605	-7.50184729518216	7.39036682328977	3.31091518256978	8.19912976547235	1.96159469737869	2.99133579624387	2.33202708619707	2.14370304554239	2.6752421850666	0.703936441371726	7.102384473543	93.5	1	2
174	5.43565599387651	3.82365123897995	2.39921983826963	2.3271213453619	4.97228355299533	3.93081376757973	5.30920954111213	5.60637588391977	1.49766043286035	4.28598639031992	4.84183132973302	4.05255658564569	5.80940934107884	7	2.17964092989741	4.64520589613351	7	6.42213047427375	3.84630199159435	4.7540729112091	3.218987656971	6.37649609763994	5.62607137546759	-2.24655157423466	4.90460203491112	12.7760053358232	7.09656837258817	5.22610947144943	4.77192829960907	2.24531009264308	5.00416966860138	2.09975515057485	5.35932624400722	4.90818769277266	0.943155542958741	-5.51333810630432	8.75993608502771	0.0671756304931161	1.98512969307133	10.386101584111	4.61327049587569	7.47385545504783	4.1855346237729	-1.72343763771102	1.82170729130223	2.94265099630775	83.25	1	2
175	5.89347055033722	3.199597871275	6.98134181912278	3.2564159811988	5.86924413670129	1.10048813541427	1.14703636706217	5.50863618653764	4.67199193892157	3.26398089770099	1.7182810947766	6.56529160989617	5.5814851558439	6.74074869664673	5.47971586618997	5.30651150242764	7	6.24945148993507	3.34540608957143	4.09651033743443	4.03331257535973	2.04513913695675	5.21984136796357	-1.80159517736676	1.96126929559768	7.60246392747776	2.54442930459661	7.11129672738308	3.09364191772871	4.98096141860328	-3.33027409889611	5.11188769856498	5.92331307846524	3.3415120419544	5.21799275617347	0.979332979939455	5.3955580352093	1.62081048603163	2.12104224087439	0.720173216262879	10.9352714124537	4.76944165088496	0.064312194407296	2.63394043121732	1.24112930544932	3.50231356898967	80	1	2
176	6.77721226092465	1.72431954171204	1.73439566325226	2.63994128497428	4.47525656043136	4.27269416522276	6.68711141075488	2.29351697237119	3.7086560746228	4.27017842856579	4.74177255324359	6.8912325200794	5.74521998943225	2.88591638189452	1	1.43024657489377	4.97294272557808	4.23095108023612	5.07456009639776	1.96223333479117	1.62062068275101	2.26767040976255	7	-3.39201699614213	2.52614833116536	12.2391941050456	6.53372767281859	4.25172079441392	0.729624498446833	6.63312692828586	2.89433068256285	4.202069839416	9.51947280768316	4.70021860000852	3.93767560913554	5.57514556740266	-0.546712326090713	2.33746077889981	4.38165322760125	1.26889344303938	3.1729674072229	5.8373741815713	-0.809348946461519	-0.66712329414074	1.4715135136909	-1.07950078048605	70.75	1	2
177	5.32985596570077	3.61010751834684	7	1	6.35382356256891	4.41347787076579	1.59417677925691	3.62719856107974	2.24277393056812	4.6732671930001	5.39876570780676	6.20092951901265	1	6.43377436674076	3.31149022032817	5.06292007760883	7	5.07593951394609	5.12867017218936	4.24364053118124	1	1.46511484668334	1.53847852114999	-11.0419549777459	1.14546364858903	6.86073174811117	1.14544326224723	5.79199528835509	4.17753763927679	0.5647668919894	5.29650257489651	7.93086881504622	7.52609826709033	4.86649629427654	10.6390648618587	-2.7293569190984	8.32892245671214	1.41982758641742	1.0586382103796	9.25876834356138	5.83983184622637	0.918776728016673	4.74430883500406	-0.347635898492757	-3.84791741653243	1.32237570310935	78.5	1	2
178	6.32986934657478	6.78677894827182	6.84234388206367	3.23134558848749	3.87199920405168	2.82935300662187	5.28470912886583	1.61785743439522	1	5.46569440569231	1.54072490508561	5.62046645867205	1.35145631932886	3.88604133208135	3.17974031488729	5.23188634150633	1.53457407749107	6.16584777503915	5.73670043442553	1.82498544443055	2.4258251652757	5.47126677002171	4.67205041179203	-9.88320374133537	-5.09519742838447	9.1288259351623	16.6647765061201	7.77056686293351	4.06313148294982	4.82300666710664	7.69732957464492	5.14864107557458	6.97106119742082	4.33900041734563	3.61471971124274	6.63714366056226	7.90646992549843	7.25535801187552	1.0678174116078	-7.50674609185181	3.15236942741358	6.28787534597875	7.0534231853532	0.2013437264343	2.4103581454982	10.3651164712655	77.25	1	2
179	4.45942189163505	2.74638570161889	5.32356003879385	6.97276765202378	1.88754782548256	4.45728047431921	2.44869314657569	1.61736747536448	3.86566144631634	4.28070430997756	6.08014636416832	1	2.21295452394793	6.87674390496139	3.02087834098391	6.86901089363147	6.45542312861916	7	2.26396822058284	3.28156647127545	1.45862493025321	5.23482934201634	6.14845783262808	4.81984338144719	-6.83705064374041	4.18772055799294	1.58400279980304	6.18621935043207	2.01095480812303	14.4177307370354	10.1972734254087	1.83199654804163	6.81925429807125	7.33123722594025	2.93246730806658	2.48663308728797	10.3746854277805	6.18408620324273	6.16760285727726	9.06393550128839	2.50802953364172	0.793725559182035	9.05336880063456	3.28130634957686	1.49111372837945	7.81964224382192	75	1	2
180	6.02644698260909	3.01279076056184	7	6.04708104455135	3.46631642858106	1.89479797244269	4.28489382971667	2.96582071940097	4.35969886694898	5.53139504039494	4.55182919038689	2.77716441774295	3.3868619159238	6.74346726597859	5.4390257545034	6.31550446362614	6.1671850042589	5.46810194843287	5.15137265251596	1.65977340498129	3.94273982977168	2.7313131354846	3.53081854520731	-4.66133920622295	7.61375546570259	2.62560185317296	3.54354951084876	9.2788392647643	7.08048125971948	6.8773837756611	0.827613708646144	4.81419421846254	4.26301671539123	5.44429079055472	0.889135947133559	3.9462103794497	8.46159192077152	2.5648322898274	2.76383456323487	1.80102662032025	4.20402609221774	6.492560292039	1.58146776990059	2.14608262371646	1.69202408033284	-1.68753141243122	77.75	1	2
[truncated: 5 more columns]
