# Supplementary material for: How Are Mate Preferences Linked with Actual Mate Selection? Tests of Mate Preference Integration Algorithms Using Computer Simulations and Actual Mating Couples
Source: PLoS One. 2016 Jun 8;11(6):e0156078. doi: 10.1371/journal.pone.0156078 (PMC4898694; doi:10.1371/journal.pone.0156078)
Supplement: S1 Data — Newlywed couple and agent-based model data analyzed in Study 2. (ZIP) [file pone.0156078.s001.zip › S9/Aspiration Model Data/Aspiration Couple Population 01162016 015803.csv]

	trait1	trait2	trait3	trait4	trait5	trait6	trait7	trait8	trait9	trait10	trait11	trait12	trait13	trait14	trait15	trait16	trait17	trait18	trait19	trait20	trait21	trait22	trait23	preference1	preference2	preference3	preference4	preference5	preference6	preference7	preference8	preference9	preference10	preference11	preference12	preference13	preference14	preference15	preference16	preference17	preference18	preference19	preference20	preference21	preference22	preference23	fitpoints	sex	algorithm
1	2.75041288780353	2.68644767131533	5.21247138883871	1	6.41970901083007	5.64382243316951	3.01037525280136	3.07283968787661	2.16097389193445	3.37433606777666	3.18191287919806	2.42960605472766	1	1	4.67181390059683	6.67766771701977	1.27046092491172	6.53849133251488	2.36472509653336	7	2.65339340931305	6.73706951513063	6.4224322985908	3.94608765033391	0.980905816766125	12.248773757525	1.27690696438224	2.3007637139175	5.80109389886602	9.7047303212627	4.22869057475359	4.35266408666293	7.04729988278685	3.48885402572584	5.90362708369812	1.34179793172409	-1.75182609961413	3.03600285036161	2.10894915846076	-4.23040344776503	-0.980558490687942	7.58996487310938	6.00036172677739	5.2024805681151	8.42739217144382	3.37602349821056	105	0	2
2	3.68110718892469	3.98799085113392	1.77766569828886	6.12505267131302	6.07578722946722	2.81475410532599	1.75132894711693	3.52031038446923	2.51356809551701	3.52095060501198	6.7169384927853	1.64491094470179	7	5.59637985252756	6.83726744368697	2.15433114148237	1.53629567364796	1.28799855008319	2.98059174531299	2.55375256812961	4.17150865862552	1.0720555727131	2.24257557222949	3.42928721583727	-1.15046870099726	9.38139859881758	-7.11517628529475	4.4669065498595	11.788055700533	6.13958749806058	2.22348553865561	1.60996591188947	-5.30022019238205	0.956431020372106	6.61987810527394	-3.50968039078994	6.68583662122635	6.87927375121045	11.922604218636	-3.1750542521753	0.837604317854385	7.3489171206646	3.15669307431262	0.0367110761068089	5.23647323682181	2.81253697813757	89.75	0	2
3	4.11506783242084	7	5.29250028401825	4.80787276858529	4.33784921122407	7	5.65841919904696	4.53301552659365	4.46469773781663	5.08888159668124	2.72095684976259	1.74488313658606	4.72789213261083	1	5.5963933403434	1.83216689150841	7	4.06862196339392	2.50494352466095	2.33828185860843	7	6.89487621088923	6.56778054140249	4.62230452769157	-0.152623127263685	11.7332322700719	-4.21680049228234	-2.35017828550359	6.90187200377538	-1.3152517279867	0.388165758140089	5.77438671511808	-0.927177013927476	-3.09045745586966	-2.46409811341466	0.393095492891315	2.46242316566032	3.9771252156061	-1.86446452022209	1.69714085269983	5.65382637277328	10.0571209551419	3.0368042400242	3.80628449995985	3.30917988346778	3.22233899507958	101.5	0	2
4	4.75675889648897	2.52119468306048	6.67850386452781	3.7896463988299	5.31755482643281	5.97106966376903	6.00511495249776	5.10868799052742	2.34142203550843	5.62786443139504	6.80291635004684	6.4907667011387	1	6.37894202964986	6.50369859010621	1.87257541801253	2.00722154157303	5.98330527857078	2.05331318106363	5.19929105523515	6.13192111648049	5.66981928563217	1.44809228743784	5.44995886444439	-0.507939794482467	7.67670174296515	3.55500922324286	1.16096618249593	0.97366355531846	2.52568463373559	3.15093456859083	11.2122042538616	-3.58245253283034	5.79018567419316	8.58308269911096	-0.0443336679244856	-3.89879593943516	-1.0936057732881	2.76475521200659	1.24805079572631	6.25903817802617	-1.65402045691008	3.85385697208201	-3.24474162337278	-3.33740671505633	0.05265845979576	112.25	0	2
5	1.85173391849189	2.59193303208322	6.07742071047391	1.51826056007855	5.89517714535109	6.68726856351441	1.86108391751782	5.73322416081337	4.03464528848284	5.95125057619746	5.59718832167197	5.30697535566246	1.86339680249522	3.13705416437766	4.78140758600244	6.84202223085673	1.97711726451372	1	2.19495469174863	6.89448611048305	1.87698121404856	5.4962780708014	6.791854286554	5.22438942770104	1.23415500202182	11.0031977703705	0.151988061428598	2.84189568505083	13.427375195265	0.149174660228079	6.80000615024242	5.59977786944781	6.8447918368289	9.60755822861334	3.90220484437121	6.28169032508664	5.52105101400998	-2.50177771484316	1.51752861553002	-4.2067403217696	2.18221230152414	6.91133752534233	2.7761769486359	3.03780261499159	8.76246610064461	10.393344392448	88	0	2
6	1.87852040838038	3.88591121490367	1.26693164221239	5.25286626289073	3.81181178782564	3.44283369077385	2.45781506398511	3.72081122540349	1.86442398866653	3.68810229780974	6.09784252389178	1	3.02891655796856	5.16853392230634	1.03136070597485	2.98020881655822	2.31142663837061	5.59679505834362	1.97295897083445	7	4.79140950994368	1.61859972122052	2.35068415258783	3.35402117016105	-0.095306363966267	8.48309133009703	-7.0604755182072	5.81298680018759	11.0408358625297	6.95269371723841	1.50391844141064	2.56763153627532	-0.251380425716707	14.6494995735759	5.97674003830555	8.40214372605967	4.39282003196767	4.06565728922056	10.6935761080711	-3.382036400785	0.614838611197056	1.38849755212351	4.1005915749139	0.672545005231017	5.45360955853659	2.85917454930932	87.75	0	2
7	4.82565945875686	6.64412642590274	6.90446655579172	4.04508378745812	1.82990844834109	4.15452438469033	2.59452863082523	6.36989454618253	3.49430622394351	2.28757760550435	1	2.14815839216982	6.14200271885541	3.91636678431889	5.00115954583188	5.7934149728468	2.66525247708632	4.8042018581608	5.01155015748028	2.85634149040478	5.82520002219433	4.54140782303494	2.91728153455486	6.57064881613709	0.460278899878171	14.2250825544381	-2.72844733323694	-1.42492711363573	9.25010308417749	3.66114249085686	-0.136500727252575	4.62503889666136	-4.54768472302881	7.92820808214687	2.84665229649088	3.25663134174562	0.693853472564297	-3.89035695404686	10.739140526421	5.34011110588896	4.42709618365423	0.655341189531254	1.05372170136909	1.62863563811376	9.21269307578429	-1.01128764811883	92.5	0	2
8	2.82756538590517	3.97866657357234	1	6.72258557424557	5.33905584982601	1	1.33357982237136	4.24004639869869	2.89540623123127	1	2.21418677804229	6.97308134101784	6.01152421256611	5.24570520639785	2.11495488934074	3.07492641658643	6.58710204615008	4.14394299077975	1	4.08954340818541	5.32494573788098	7	5.05773675991485	4.00590022512136	-0.696489492657562	9.35063997648671	-6.57881379398973	5.23570469322093	2.39410173848258	7.21696559492408	1.20207279469774	7.2543388902908	-3.689096382824	8.25975881987489	6.05571490329376	5.03357604718722	4.05450414533456	5.41677051053239	12.9634440004447	-2.57871438356714	0.899083567877764	5.06442144050438	7.41332549889254	3.33474850181616	7.13194324948313	9.8814466911237	90.25	0	2
9	2.86807738927447	3.24267889000296	2.92190231551849	5.43769596336793	3.7460230286493	1.86491636156937	4.33468720523061	2.48998560650002	1.44559589501344	1.57302986688285	5.33158597523135	3.10399135358216	4.48026987506705	2.57439122762061	5.63235333863744	7	7	4.02623119016255	1.47926248481805	5.95979620408381	3.05311180351167	6.2888333697924	6.6499549960014	1.70137293692672	-0.603401069771132	7.74055542454249	2.4326897168524	0.643911087928454	1.9567079737769	6.59407621360062	-1.19800532972907	-0.754506633958667	-0.432436545594211	4.34798270022582	-1.79044037832053	8.66575958364963	4.83716505900322	-0.000449594962499189	-1.12272275327908	3.15340700445874	4.1174449664138	5.43489008613194	-0.137070752812063	3.65929506424887	7.05982276647602	13.3903547544474	91	0	2
10	4.08945973791601	3.57171231823191	6.89630679827198	1	5.88689804199465	5.5136745332232	4.33906584306559	3.38738661445587	4.66020587189622	5.00873389290613	7	6.46116021511775	1.24947045955232	4.72384826892738	3.76332974254162	6.37961229987007	4.86842552204504	1.99989186815861	1	3.64194406474675	5.70801553954121	1.76866731571192	4.72580934524187	0.754948842715251	-0.959428040875337	10.0301743984851	3.12424884568512	4.00177839860614	3.13239437611595	6.35512208162626	7.96951018294799	5.71307671993982	2.61548720494703	2.09242650164769	4.03154154131341	5.00074456754892	5.8362577391344	6.63100793006597	7.83687894434826	2.30922354848426	6.21141100868004	7.39140499626897	4.61568660854553	8.12300444013494	2.83556771871132	2.384520414651	98.75	0	2
11	3.91550979119607	2.90006164510777	6.01912154088198	1.16581647693796	4.62052494079581	6.3381791428743	4.44739526331893	4.95811133851172	5.05682281529276	5.67165056417913	4.45951158902615	1.05648003911862	1.34679411063171	3.62717930873065	4.96567083047248	1.94737339708978	4.76862661090047	7	1.77404703591357	4.5989163769816	3.64773448761433	5.34954496915108	6.22547000551212	0.896495007835416	-2.60015842307731	11.1296842577681	3.87880791663512	2.31229616590011	7.00337351802604	7.18868614457724	-3.31821075775726	10.0073319808546	6.42915282210731	4.17277958047582	6.47245078799816	5.89487950899651	1.95756711540366	0.336138255798854	6.83929798699888	2.38075191894946	6.14680378091951	7.82510635304312	6.68071364420284	-3.5728125025952	6.26052088309902	15.4622405569294	98.5	0	2
12	3.87558414809285	7	2.04232447757898	1.78976627302441	1.43446177537896	1.61371291969392	3.20172934218697	1	6.47704616471898	5.52541664414425	5.98436580927924	3.17399690355659	4.49689230744449	5.16056680496798	1.23993422096183	5.35924947386014	6.98807605251503	5.63508680095256	3.0096268993198	2.06990813904571	1.16330151958548	3.89049662600471	7	12.2893283704812	3.15319902983349	6.72346094527816	-2.89306326282005	-1.96650910257962	0.00838780904946754	9.71846812698026	6.10210041708555	2.85980703824716	2.07820110781177	0.474629605293517	5.38145385787801	5.73419335743698	5.0349696302221	1.37953246186374	-0.844307052812159	8.65658106121194	3.4893431458428	6.10808166581279	4.93727510056085	-0.287625283320499	1.44819865509429	6.07221487436174	75.25	0	2
13	5.3422165383948	5.89720531699076	5.93983811160075	5.2013645640591	2.33412114826205	6.05388119312872	3.07327334453411	3.50776295355418	1.36305361751182	3.24430334884998	1.72765823858562	1.56551418126762	6.34920259746308	2.40285476965812	2.13891586435247	5.46189563420764	3.18912795328253	1	3.03856064267364	2.98747019552247	5.89878905796969	6.06671638105354	5.04285241585998	7.06721540656182	-0.287090657961911	12.7565023810773	-4.98422994517153	-2.07382389248205	5.11620907724714	9.32677967040128	-1.16366862786999	7.14363530856644	5.76582003874451	6.63304720828991	-0.285627230824779	9.08595682999738	-1.02046463903536	0.911389455080039	3.79292887356406	0.830743053736703	3.82267189961713	-2.69418489425689	1.8902881935562	4.16819513808296	9.2277384688945	-2.65600655215792	101	0	2
14	1.51300551899404	4.99835458002071	5.87139394377082	6.28943130033181	6.25912051820038	5.94500891499613	7	4.07104925449663	1	3.14180600304882	5.69674419139295	1.9141945926872	6.39771168021738	6.97677176839809	4.50610944600353	4.19298872350216	2.8648047543922	6.74624257536889	5.64658593953749	1.17010005926203	6.64689783152257	6.42190304853173	4.10587720030112	6.10941416323253	1.97257536143733	13.6357753606085	5.53293617466947	8.41029036758824	10.4844610047871	9.5646482241899	0.661224175677485	10.1069036162684	0.385771327583649	4.96245324947799	4.51490859809298	2.77057948911768	4.96529897724078	0.807366491449378	1.71000690532425	-6.49885552503508	6.78506788200974	4.29305454882637	5.15050124453901	3.8877189536474	5.49037264391775	-0.988688184937928	86.75	0	2
15	1	6.10585326677518	7	1.98739752918188	4.0187935825346	2.01319342575826	4.26451820925105	1.25393166435934	3.14606837610586	5.41371639979813	7	3.94953156620288	2.13089803909775	2.52069225952727	5.57211974846654	6.33481602693605	1	5.13125210313255	2.25309758911233	3.64309702633428	5.72924780106855	6.62074349575538	3.60436079408934	5.84361002702955	-3.32921373155025	9.1665865011965	1.21776350509261	2.0625486882382	3.58263063051301	4.64895611865351	2.56384113324389	2.29284061643438	2.86817394567419	8.28427163900596	1.97656492476402	4.71007177358829	-1.51311306252705	-2.18568506563477	2.3108547548813	3.39176474459155	4.80649958788797	8.22743291954814	3.98726027666345	5.94413899209552	-2.18114694312706	0.878499592386904	84.5	0	2
16	4.91094013173411	7	7	5.81770215967167	3.86370813055308	4.7867356537276	2.96110291246908	7	6.76237673096236	1.89202015857412	2.63233227102199	1.96767015949709	1	4.29236408631298	4.66217735568904	4.78247432908454	2.72717787276214	5.84874891567642	4.45219560367405	3.4375573741428	1.06041902280653	5.68062552149004	5.95054722939934	6.54778784676672	2.10955909383452	13.2362441697932	-3.09617577707716	-1.16249141631574	5.02629240214171	9.83685518234514	4.23497342738814	1.40655501106027	1.52133857265163	2.15104223242758	5.9401851947151	4.2549108541799	-0.018933891239842	-1.1038537521437	3.2496219317765	5.87861516725924	1.41295413964259	-1.34165894023709	-0.991929656183609	3.1001319739793	9.08611001369623	7.32454643365628	90.25	0	2
17	5.6194562194742	5.7178838477591	6.48767333080179	4.81669647370267	2.87140841335167	5.64698246638275	6.03377072844804	3.8524147291779	7	3.07814481113212	6.53876529062303	1.62057746469275	6.08348238455443	7	4.93331012315993	5.12037725225455	5.54818778206345	6.72487808272697	1	4.35735044231179	1	6.50253667960237	7	6.77816611994881	0.0608783245756357	12.967624944993	-4.08324527869169	-0.33388025850266	5.00658993803683	3.54233989402295	6.22889881293659	6.302586420354	3.77931001568935	8.2699060412738	3.94774428687082	9.98834065013701	7.12395708279236	6.54461641559537	11.7569454263898	4.18922325479067	4.31574998214465	0.0879973312296169	2.72225013143483	0.244128623011358	10.4122749951871	3.19383068561433	108	0	2
18	4.08956206062367	6.69487887211436	1.9003122629515	7	5.50296432178814	5.60987968602096	4.70103939251634	1	7	1	7	3.49460615432324	1	5.63430809381244	6.44502967940853	1.73681169865571	2.9442804231775	2.03885303573781	1	1	5.95593957513754	5.19276826350166	2.21546785410168	2.70948213236904	0.0707730515131308	9.36481407344724	-2.08232748285911	4.00741175879959	1.33441184701347	-0.925906523511381	9.46955445558283	6.00812650932555	-3.6482937271829	1.82006189435727	5.8128410048668	1.84595285999286	4.32529790811075	5.14841026657679	2.67822937010442	7.69914943454091	2.78399329603657	6.61349781688494	7.80752187692295	4.17703047770026	6.95015439395147	-4.89883623295824	91.75	0	2
19	5.17661069298106	2.57651131435093	7	3.77015390711104	6.17970456152152	6.55255146227671	5.73249251186971	6.22597671122129	3.00911998403215	3.08633691826479	4.48158162111116	1	3.50175675822902	6.30933890560951	1.09918088187997	1.29160888012319	7	3.32350325817581	2.82112249296654	1	1	3.47706668060695	2.53084054206675	6.46816750961818	-0.478676356345724	10.6914038677974	3.58690959146384	0.345830171782056	10.1475848955238	5.5965781406063	4.04356222206765	6.30119658203804	3.99762147704277	9.80183276336847	7.60471040903779	7.76099202676757	9.74152172290981	3.62274279688497	1.17390893749328	3.00392015962574	3.6461481467892	-1.99093931304655	3.72509917808273	5.37594759970796	-0.409192228280411	0.776091916234457	86.5	0	2
20	5.42033531138165	4.05149669291062	5.53957843782159	4.12633544093257	5.73094444294828	5.97118782516931	3.24284692234983	1.69422276305279	2.27620417291156	2.90412279915845	3.45786726844337	6.1920016275936	1.73524227221066	3.82945685490647	4.43922349583443	1	2.06367742807547	3.59508500597571	3.1890935902668	2.38451606741143	3.56001396920494	3.04917923809521	2.58337264257287	1.69032884098517	-2.29308780703798	7.21250819967482	3.22731863271645	-0.583324572491505	6.18055653066879	3.76437805272454	4.5451467873083	5.20423910607403	0.765852155918617	-0.537090052857375	-0.554562494081144	4.64976907702442	0.545882005200718	8.19143937961542	8.30762012905242	6.88581166614269	6.37815097383236	2.97262086692109	7.07178295633228	6.1974869366399	2.84697377226126	3.6920436489036	67.25	0	2
21	2.50179414139546	5.44671277739017	3.17265425487143	7	4.45749842533802	6.33937978051815	5.10211464687686	1	5.49289123029579	1.28960184410521	7	3.55777750444501	1	4.3449819955605	4.2654715857999	1.91779872758614	4.03149593180574	7	4.20641325125832	2.82674975688152	2.77056689789246	5.06862563582077	6.13851290840063	7.45195385829478	5.36480895859078	10.9779794768212	3.68173045045261	7.07027142357499	2.95623713945499	2.6019858648809	5.90185374085418	4.55053028334605	-0.247641647245327	9.29992644582619	0.836791936843232	2.74368607895616	4.72157483365781	5.39164628617507	-0.366014724020775	7.92671890134802	5.15662392114683	0.964552145784394	2.50675245952393	3.29001691296477	-0.835963756414794	7.31194102438646	86	0	2
22	2.5697994465978	2.44128357501246	4.88641008705023	1	7	5.82143168529065	2.63645425638737	4.39870054049106	1.15475384592578	2.08396899735146	3.4767173643545	2.80085844520625	2.97600122249139	1	5.09038875716241	6.83211973459869	1.91444416474825	3.36540588719819	1.12856934540174	6.36672673363137	5.94750560998259	4.10864121332248	1.75121876195089	4.59154801779506	1.49717823798826	11.5421496810055	1.35941847399073	3.00721782061688	5.92691150880561	3.66383143667498	1.71201940537681	6.58713224671573	3.69993646069086	-1.80169114155899	5.84821040914889	1.41083323385594	8.74570322282229	1.6213768845502	-1.12311981439166	-4.66121915815728	4.47046708452419	8.30599390762868	5.31422167173155	8.09316257891182	2.32682956282223	3.03686826857643	95.75	0	2
23	4.63216729379433	4.87548311482056	5.93055131477131	5.28721174550646	3.31597320111478	5.60794624502365	5.91441700230874	4.65390762599753	2.16763960211757	4.12510898057886	2.88243965348976	1.06822703356513	7	1.97365353355879	2.16977491687612	5.89026279531393	3.52206694779593	1	4.29028095813809	1.38689233805466	4.06120262363801	6.17974021129808	3.75524811950234	8.50546392271919	0.945500756050837	12.580332746447	-3.52594051155762	-1.09495949692564	4.79099499272909	2.85523200959078	-0.556056331904998	7.61652482280944	5.93096589194498	6.41043859963239	1.71178028230288	10.2288377280282	-1.25075159426664	1.31442586140014	-1.51734547288572	0.393484194621884	5.91901724197055	-2.8243629662751	2.52701773294512	4.91830368687396	8.01147290821452	5.99286265539204	83.5	0	2
24	2.90653012854271	3.70748313177776	5.10490106198588	6.94666072400941	7	5.11805480626666	3.55741758784378	6.74402794861957	1.43313414654931	4.53985943087356	3.23923523197355	6.13336207176743	4.14046222695924	4.00602005654379	5.28610489814168	1	1	1	4.35366541658674	4.11363503174342	3.14202527509901	1.40051286899596	1.34203454128598	6.4162867240074	4.02872972480354	11.9853051692165	5.25706532049155	7.1176976515499	1.88352118350288	10.0940493124403	7.03173880047497	9.2383191217196	0.541871766918992	9.40820766003376	11.1556668443019	5.20838740412698	3.14504646783014	3.66519048255313	-2.08836317401176	5.25395630194483	3.33893190892779	7.62008973726946	-3.8131993686213	2.45935062090648	-0.89485849996135	0.735220310065167	86.25	0	2
25	7	5.77731040154607	6.03800608263454	2.75009651366857	4.0585559369585	5.91180117170111	3.31081979200264	5.17518244272005	4.35927991809321	1.39432706727033	5.14433447646059	5.47883603445869	2.83058425261467	2.06559638381577	5.20941395472284	7	1.08594480748885	2.83661898897542	5.40379792688567	2.15988287791043	2.65746126937707	1.33594321806406	4.85383676327158	5.89566504688137	-3.30438672539701	11.038095686296	-2.75651531969075	0.711274634047251	6.05798457259718	7.65018519822846	3.57509224071174	5.16999719191672	6.51181226768277	7.89210642999215	7.14458769596948	5.85608217215732	4.05747019345964	6.08403299248622	-0.986937746016055	3.0972691319352	-2.13663352378774	2.26727907622576	3.63143652126249	2.23053887891873	4.67489687405747	6.4648660377769	105	0	2
26	1.84547480982998	3.74839400963221	1.5922667620677	6.86411774880349	5.3093584801673	6.84432944926883	1	5.92913199137758	3.36129796214955	3.01719755916362	4.34095501235397	7	5.81409083393059	2.32142855832038	1.98009544863077	2.698663953968	2.69466436739025	3.33913750933747	1.898906764424	4.7839791629583	3.8978506098479	4.88073419622348	4.48633896431565	3.66203038180895	-0.621789669772547	9.21589207824578	-6.43105915270462	4.8131726466173	3.32218126035024	7.05152050522169	2.03952582152447	7.75151115786347	-2.36292959581821	8.64293932711131	4.99625682698635	7.89966949221	4.27786812176915	4.19298847019307	13.9598854131231	-3.60355192938141	0.859190626019645	5.09511841271217	7.37569471258908	3.07590895451924	7.66177235244623	3.49317748863894	97.75	0	2
27	5.68527773031164	7	6.20934031976513	2.96219592598039	4.67902861206247	4.18804162253143	5.29202877881453	2.15439422329475	4.48653455853191	1.20717688214604	6.43564817747787	2.69317653809328	2.45486298150573	7	3.71416332431122	1.6841716148596	3.72299087524452	5.423715048607	1.97325997638777	2.93449335003202	2.81804964211398	4.35422802536668	5.8312741123107	4.20953086049361	-0.420829513118869	8.54751730029388	1.34547512845216	0.421311922156005	1.30030121948259	5.82643172219043	4.85433381905529	5.16172706144828	-4.23697472170012	1.85780250445852	6.53389027496205	2.13135585585369	7.66373731104957	5.06687348149704	-0.0051266893804307	7.66307017927439	1.16027115869251	3.50969067315877	8.02096655507303	-1.29454092922995	4.70055967871569	1.76905090537893	92.5	0	2
28	3.80221501925324	6.26229440118439	2.36120582419159	4.9294726275758	1.69993462475648	4.2665307698967	4.91062799948016	4.464763976889	6.99616592572869	2.85358174556824	4.36061050067439	1	2.15771386330912	3.25346441912163	3.63453836273125	6.7950781315102	1.76544749262265	4.14096301496991	1.34676372006602	3.27341943983849	5.75573886837557	1.26684499508174	1.10652824610625	10.7106586789113	3.16285950427664	6.34391778028936	-0.334995996166901	-1.45598144783053	3.41125603043933	7.80788411673211	5.02994433361881	6.60303955327235	1.29809306982821	0.349058934104825	3.36595568966574	1.90561095123255	2.02192452392331	4.65077616744112	8.82294509094197	9.83347467388883	3.27789178943448	-2.22457061859547	3.97081103147156	2.61625917332961	4.82676327802008	2.3557957635422	89.25	0	2
29	5.40983066681518	4.44012910355691	5.52969568608343	5.99959385034543	3.72711802143835	5.06365229754233	2.39243670212282	3.13191480783485	4.16159188180814	2.66449255070028	3.0380416703503	3.1207521325759	2.64865853052926	5.59180455748683	6.93103056496954	1	4.82870110339438	4.79889921855071	1.93106253949226	3.98547701951876	6.90658116278113	6.50388043878751	2.95705365366439	9.04267721365225	-1.93275631856135	6.67702955105627	-1.17191635315955	5.01798858777397	7.20537134038956	8.06763557986056	3.26822395286415	5.20665256179577	6.54660081097731	6.56665791121596	6.15970751010154	1.63263140029315	6.78854121320547	6.67382128083281	10.8551708010143	3.20543443490221	1.92496097914379	2.53692371132483	3.70352260531554	4.54250884462841	3.81957746156504	4.00367056415844	97	0	2
30	5.56954107473422	5.06837048362683	5.76787637444046	2.42065060134414	3.23100968243983	7	3.654884429188	3.74668035107124	4.58456354366385	2.87030477397954	5.30076132363015	6.96815433678915	5.09245203180116	1.19554322652916	6.07750594345673	7	4.03117280665882	3.24543487435415	1.21153992804351	2.47453958882835	7	2.12784871800953	6.52232757768073	6.41651091551165	-2.86532031497067	11.3877767639973	-3.56865548608056	1.11468134482171	5.21228272215556	8.80402693350798	3.05592314176304	6.41643729200123	6.57303830351978	7.66417860491569	6.93009298933155	6.45407759532791	5.37781566593135	5.94710551086291	-2.27727071609109	2.92985514237525	1.00697806468472	6.72021665511562	3.44850285830284	3.29963853145587	4.22888489824208	8.9045282103349	101.75	0	2
31	3.09097059791142	5.44107290254807	3.98150561640238	4.40574943905784	4.46274506245606	7	4.78180890850745	3.61802902497526	4.48069420849979	6.71675435444856	6.20227748333944	5.8469724901744	2.74392009235814	2.84780534182718	6.57386686136927	3.42419555697929	3.66722781959539	1	3.57541859821508	4.64468804813547	6.42723701765829	2.08810387842164	3.55580278409049	3.65182712484004	-1.70954204085619	8.49703433792459	-4.23096743996435	3.13084069285941	6.3934096639738	5.08184871350185	2.00897668207852	3.92426859728688	-1.50843948397452	4.37803727275797	-2.5319454808555	6.11969103987587	8.21620737958956	1.61717686711386	2.49405554951981	3.07924976110191	9.3113807021401	8.56675555724135	1.97869743685125	2.91469662458399	6.08736778636323	7.82197666729593	91.5	0	2
32	2.53294417265071	5.43670892014344	3.79577355833249	4.793916600424	4.86691466366571	6.74192338097416	1	3.12273156616683	4.9985144149206	1.33560874975	7	6.51065672945692	6.45041167498724	2.08384720422535	6.75533350662265	6.42688311241702	7	1.23155540232004	1	4.25795608143213	4.22908914389314	4.03840953864502	2.35323359254728	2.39653504556691	-2.83242636486527	5.65912829186836	4.34951277521065	2.65879746553619	8.07906970065458	7.48877181218612	1.7736403931359	7.12558620320556	1.15821637501609	7.89771553813158	0.996847568017995	2.90623497160492	5.05862136140393	4.19360320683808	-3.20620359856383	2.27154936944723	11.8066029561751	6.7644112976536	6.27527274086521	7.26643550788867	0.663352925557255	0.436427375104643	95.25	0	2
33	3.11291739058671	1.76737943271167	2.0558427944683	4.53358004092916	2.60267106520907	4.94890073072916	1.88133058439191	2.92209452763272	4.98052901183414	5.26556720466764	5.64974380115388	3.27711651627405	6.61766089850912	4.78889353653507	5.2406284408104	1.7573927213608	7	2.6583958130418	1.14584716986707	3.79670576488683	5.72994342693326	6.07028692367007	4.57978793010955	14.8935876905949	2.19394494788011	8.84933015365115	0.628709274635248	-1.60623715790694	-2.9846521554005	-0.275474800708044	-0.590025381657556	3.53058469378889	2.79420846595547	12.0133009585405	7.85748361049638	6.86947069808172	4.84789651726564	-0.0674149064686131	-4.93461059387883	-0.250556997571791	-0.0209961029748588	4.17398169625698	2.79979104959715	-0.987757284514537	2.02628856128459	13.2451384177697	101	0	2
34	4.45542616623903	3.09859449003941	3.77050030103792	1.44011056788066	7	7	2.05134569913613	1.98052669315904	4.16855999330792	4.15495272700054	6.16664333423654	6.92999993512923	4.88169432837014	2.68364311062037	6.18554224293804	3.53935570764019	1.4054496331164	3.0407172154865	1	3.71933676967212	3.50536044986577	1.58425522350472	1	3.56778984429154	-2.52334606250245	10.0914834446152	3.05947985385247	3.29382583110655	3.85569937643571	8.55110480570267	0.549591551926836	4.80259088873166	-2.4475381597412	8.506085310537	3.29098568267192	6.65406684970312	0.134842051529973	8.29326662849343	-4.50221043198672	-3.29712591933922	1.46283464995636	8.69810856024925	4.27805250942617	6.86900642567013	7.69262275982458	5.8366761925032	103.75	0	2
35	5.85773050809962	6.75239515009849	1.16243383830767	6.84652060152143	3.34940309659773	4.27210488388266	1	3.69848148732298	6.76148941920983	5.58323300302109	2.37448924977328	5.39465265007721	4.45348186992147	5.42874726427683	4.33104232823019	5.90727650380046	1.24864455437404	4.81969761887349	7	3.63237977727945	6.52140329985626	1	6.05044357879326	1.91549078101848	-1.12575909755676	10.6653016542135	-1.93035076717366	5.16283104879737	2.43339666588995	5.87910291850742	-1.36449659981638	1.81474750619507	-1.39160949143381	9.11116359458378	5.78640076386922	3.95360812541768	2.2724739612841	3.89128547082059	5.72271449558892	6.09694738339505	0.468234335874826	-2.68811204511087	1.85720162600847	-3.3468231105099	4.22467725973002	10.0618731573863	78.5	0	2
36	2.3183634616059	4.66051615913897	5.40939901160554	1	6.85773866955644	6.30469608783178	1	4.54493032171621	2.19379448710222	3.46619596039367	4.4065921073877	3.22062441236647	4.04676128120975	1	3.99160239460355	6.68249620028657	1.26631969493926	4.41810123604521	2.08649888732546	5.89259482095087	5.94199384874056	6.69276139092859	7	4.18425592659126	0.265584677538903	12.2661146411179	0.343426437963082	2.66368273935917	5.93158416274134	9.26828407532841	1.53051578038083	4.43087095114587	2.90705541490272	4.04943942605541	2.82888414481199	5.86178827572953	-1.72941965461376	4.07942529560624	1.10445337931727	2.26866393467573	4.85069802383849	8.45200726912603	3.97827144563412	7.79195163689432	3.61722130831807	7.97712365325203	102.25	0	2
37	5.36756439406642	4.1537360879558	3.21686340922092	6.6993148886315	4.73381961808736	7	4.06443824559819	7	4.94246732530719	4.70289444450429	3.62574536259744	2.92615267977281	3.08762544222248	1.73789490634733	2.43977730321167	5.5225236393709	1	6.10714775103472	2.14686311002634	3.83589222255829	5.36942598544392	6.4884535802218	4.26353434123906	5.52401316919077	1.27462528954203	12.7804766307105	4.68643197344369	5.82161572452908	6.54905706539842	7.25663132877484	0.537026535280092	4.62156064704485	2.18806253143265	8.07318604031934	8.03726550730346	6.26725447526016	-0.899193407196246	1.193642871856	14.3498672458863	3.08965103987456	1.2128419211632	4.93415742699663	2.20851192410289	1.36630866894286	5.09457236990836	12.244143587288	99	0	2
38	5.06137839892716	3.73417222572687	3.60627812300607	5.43421867071924	4.53627569757049	6.5138685631207	3.05049095533395	1.28322879562138	1.66593873474423	1.16462632895922	2.81127301980379	2.69147838262112	3.46329275490801	2.23107610858089	1.71688449321366	5.08957023877004	5.61847285465853	5.03953578246988	2.21957289952894	4.0290109248335	3.09991901349505	6.35574985512383	3.94017842990616	7.45966201643267	1.06725914276337	12.1845115883187	4.46316173694865	4.73889221670992	5.7198682041282	0.226174062815917	0.791201474292144	2.0800122598498	3.86748945235093	7.28133204282188	7.73185721547745	4.52606838961249	12.504882298977	6.55390113643453	13.9865948447533	1.47851623145623	2.11997509592146	4.29252149704734	2.74411827876042	4.96186660317455	5.74013749175843	11.701036374113	90.75	0	2
39	2.35667074265896	6.74601030768882	1	6.34490483389911	4.03530690352041	7	2.51096235110958	1.81860605197248	4.82937166065069	3.21355008170996	5.01388916325635	6.17868630642336	3.87761338266624	6.63750327359457	4.63603581923003	6.54131077000258	7	3.879162980111	1	2.56068123601928	1.3250958003696	4.7746748332362	4.53463125675408	2.89690281099647	2.5187002328087	10.2056674567931	-1.32203725938672	6.43450666183192	2.31429479776725	4.05829642511273	4.43215401944992	7.62750778468265	-1.98468339328439	6.92112983739242	5.27151705429359	6.17693835902019	2.86052038790569	3.09514301697338	5.26124182566318	8.71418676927767	-0.405863015657448	-4.84593687807817	6.10644041588991	3.31492343312669	4.37250502175628	-4.02678086743855	91.5	0	2
40	2.922052623831	7	2.27347338813518	6.44202018694907	6.656984548593	7	3.38599467178961	1.88363642063196	4.2053531665	3.6951719912737	6.10194637425793	7	6.55015682992383	5.47685326373279	5.14842616488434	4.80902212527437	1.16735901448736	5.2092786343354	1.93407050627834	1.86115902644579	6.00742307206729	1	4.29093993852177	2.8848439687131	0.0880871254908483	12.077073190987	-1.57189887134802	5.00410709995204	8.89174169021605	0.52534585520128	-1.8159541467694	4.83391467908579	3.85478637927647	0.819293717334135	-2.61901893482379	1.20094112521351	1.25057283703254	1.92356345304305	-1.43734664512491	4.33972767102998	1.34877947792679	0.70515619172347	4.05147202548115	5.94088546325484	2.73468973046525	9.24069064526743	96.25	0	2
41	3.79598737264879	7	6.72257224016026	4.29774106233113	1.28024375108986	5.10906726971364	2.42447491084857	5.95607663986441	1.4693467884265	1.25539985195683	4.25620274977002	2.01963364045553	7	4.60040317449163	4.91878582026777	6.34812865467522	2.19984680603467	4.17285340026757	2.04031361444804	4.45153440863767	5.98250972538038	4.60701516871181	3.154911613444	7.6484629611452	0.0373039475314491	13.7064881725518	-2.19427331337172	-2.4604273897598	7.9794082966784	3.35462710190158	0.239919659851657	4.68558543997602	-0.360731590022445	8.3794293356758	1.70656166827857	9.92438732161917	-0.505289863506144	-3.94298429335007	10.8896357484223	0.95994839111089	4.23821549402016	-2.38405667478966	2.04751921948446	1.3548497778628	-0.792032396961112	2.69992358770955	81	0	2
42	6.13586123580406	2.32661873125374	6.64813715941398	6.99356204890114	3.95729253286279	7	4.82894163990302	7	6.16192514601446	1.70037760397041	6.91554373365896	3.98992498501967	1.85930846801948	1.74136547582272	4.86243779180704	6.09926188861644	1	1	1	3.33269958289241	2.92116449354362	5.01699912750609	2.83049817622094	9.50495465164304	1.75900720038801	16.8576369359129	1.60844197595102	4.97613171140421	6.30607340693395	4.19377827099681	10.1400967188566	-1.2404112209968	-1.30921853341892	1.26460461826176	5.83235568555261	2.35559681601493	5.86351960293011	4.57732965256757	-2.44656299921814	4.79258464483796	4.81027039744502	4.39538107015703	4.03557130544098	3.09671602858802	3.9148459392164	5.92739076918991	91.75	0	2
43	5.35637052307418	6.5940382814571	6.44715861642059	2.97203966925481	3.82766555428574	6.46835149627715	1	3.78750264306493	4.19109519987759	1.36683962181235	5.83047637314759	1.9830310671725	6.7905516424167	6.91493559388971	4.66444823199764	3.24621418468981	2.18695634457973	4.68749841946831	1.43962320066424	2.60573173260652	1.14693279487007	4.13969201464119	6.75747295650817	6.72309106191369	-2.89582890737693	11.7378304731421	-3.29391156083635	0.315301063394275	5.92224229209453	-1.97475970901785	6.66948783099028	9.08497635280324	3.49786633580049	2.60315495199046	2.50513680685977	7.56797770238904	-0.0410124339312711	2.30463593685758	9.7383616130611	2.97134536760907	3.79619982324006	2.45365174700435	2.93708064244857	5.29031128351298	3.37534825808843	2.87537421535711	87.5	0	2
44	1.78494984123063	4.70695102796629	3.21915695259951	6.04387177373067	2.19348686825997	6.95334301187945	1.66423553331581	4.73452225508163	4.72973504144534	6.86660853363666	2.45562873199496	3.59095254529499	2.80607119562243	1.48194801159375	5.7620200360123	4.49993022582142	6.11861963642652	3.6723875707021	1.00029612339029	6.33307575167982	6.96322515165833	4.46076220468935	5.60714579163086	2.6439686955706	-2.2731701581042	7.72029923731877	-0.794856886517181	4.5114084496403	6.07700218645314	-0.337650228692708	4.17825379844578	6.77581102566177	-0.471674537309008	7.47003706834611	4.77196940988333	3.82960880797554	1.65502454689412	2.42471651998429	-1.6472586656383	2.89421535482316	5.70309939741702	-4.85387539063066	8.63079786893699	3.99955793162247	3.28503677312943	5.21633904754877	84.25	0	2
45	3.79817820165414	4.65691067610374	4.43111361978641	6.43059955315719	4.10686194412526	7	2.70747451603618	4.49845862252135	7	3.47886863818067	2.0631368676774	4.37625054728116	2.66380837146791	1.45455505828581	5.48715193369196	3.73750965945035	1.08607287668335	7	7	2.1730928810029	1.96944129431684	1.20210890783214	2.44459501079861	2.20700717972288	-2.91432134721115	5.12772681995744	3.67445778349834	1.34696892805724	6.14008590137698	6.60887654011998	4.5440352999362	1.82986996271489	0.509522311963957	8.48416217473759	7.93171811283294	2.37045938638522	5.41813592249447	4.00054429640419	9.65386147848715	4.25050766636883	-0.927171504757817	7.6758424512172	6.2795709429502	6.49191979885843	9.42179631060886	12.2410897919227	84	0	2
46	2.75943086692409	5.06728397990424	4.49966509547534	6.08444077998399	5.04019777002723	5.04921857951879	1.14143046961833	1.6093448324292	7	3.916895102547	2.27471417889046	4.92124250046265	1.22995221043115	1.03777602325824	6.44367547707088	3.1282205833486	6.90122429538423	1.53927624336339	1.5746657751001	2.3748264688146	5.41752177546126	4.57706221087489	3.96552580031847	2.31362434955692	-4.0877030743315	5.8451470108031	3.59208109287739	1.44887188135304	5.27397603909437	7.85920382431661	4.19346773592821	3.51449823321139	3.13196936347825	7.63344323705115	-2.05163029492985	4.08922071183667	5.46177619901177	0.646695682665896	-0.567171573847037	3.00596872682842	0.168847363949666	7.49419943630399	8.83212014869034	2.64678134103078	0.958247476176657	0.581291238694346	98.75	0	2
47	3.43408270662031	6.16520021995635	2.48382734581022	3.5778741807308	2.24824739694007	6.9323748311605	4.63671888389627	1.64039446114081	6.48806584464296	2.17643386554465	7	1.98059712181518	5.0629963575156	3.51987310633867	4.69450689260015	2.94792285440109	6.43181885645365	6.57541699047376	4.08730357236972	2.77135631705636	1.35849523715123	5.24231875156161	4.45055626453844	11.4620884014974	4.20547622510018	5.14150583892343	1.39464427972824	-0.949900374587244	6.83282789893382	4.23385197730652	6.84258554010112	6.35957365138974	-0.699338625906937	-1.69909588891515	6.02118874833531	3.71213431641734	6.16626834985894	0.318739951762846	-2.71952973644654	8.38079901294752	-1.3957704858435	5.81715361993358	4.17492194928358	5.53914737619969	9.80635290800451	8.45091137526886	94.5	0	2
48	1.67697101474326	2.86241630339187	4.84906390443933	5.49229751817992	2.28923650858654	7	4.46492705442042	1.53935010943448	5.26183681200305	4.51829088851036	6.43644532366119	6.62154832968136	6.49337016209169	1.08501677147919	5.82839111233437	4.4214795683956	6.6982222363454	5.43887093270515	2.32175492745873	1.77197310337734	1.8899353324077	5.76220267011696	4.43735737728382	4.12548893697601	-1.98163414912979	6.22187392546809	-2.20437667652472	4.02023250873546	3.397831708205	3.78198285983563	3.87404343634879	6.27848789228844	0.91534865645347	-1.71992647147427	5.76028893435732	3.18021527754802	6.09459705473562	-0.516776212690835	2.58974544110943	1.67468256484494	5.80932065271208	1.08175303107201	5.07634361098815	3.42300376003793	7.56222835242656	9.56201307929791	98.25	0	2
49	4.50211186537555	4.57558238412859	6.49290018602904	5.67765433432256	3.55599773308483	5.88361837730519	3.25619087021281	6.98821479040161	1.42051801270425	3.27650250422453	5.04343407115989	3.52213990307966	2.99497455118942	3.99869802808616	7	5.90213686850409	1.71177084589028	6.15835228217615	3.94730805884484	6.70958974859873	5.0257654747341	7	5.28671796369735	9.54560762326981	1.82001318372067	12.828099951913	-3.21189102668859	-0.833579382104138	1.4741848817314	9.23674365499367	-0.00630848029907261	4.98074946497091	-0.322110276953645	9.29711880244695	8.7749189224616	1.75729989094179	0.879860594791348	2.50378285143898	-1.38484242851959	4.56191790839433	0.647018740071698	9.18151877766084	2.3258204356838	5.87221301342024	7.60476328292312	13.0102132878022	79	0	2
50	2.98188350692711	5.06149771864434	5.01345835690831	5.34065587994468	5.05070866705594	6.35600154172983	3.81825665228662	7	5.07397210706429	4.15027604582392	6.54851117821378	6.80250385506995	4.3864466845971	7	3.99746451907273	2.67166811706607	5.39965088518488	1	1.02950820785742	7	6.20420716516279	5.71692183983137	3.56791996294018	3.08356779118837	-3.02922931740249	5.3830852325886	4.0012701122656	1.57902377813459	8.19818767875351	1.08465672790055	5.85343113543087	2.76227396484451	7.53404906012647	7.8785857585373	-2.22101850380044	7.1168874476332	8.2535176118547	4.92294654896134	-1.54802913322263	3.68555623401257	3.73447000050636	1.33454523702441	5.39181121522999	0.268000236825377	11.4962385957398	1.56598630169218	87.75	0	2
51	3.79908098949991	5.04485253816193	5.84110804971485	4.28154871001971	6.00592026197298	4.91498992743081	1.77718867436617	5.355516666117	6.22100035738442	2.90591672781987	5.7666139996241	2.72328982363794	7	1	3.21358993366327	5.559635172323	5.29746629090011	3.32605814874611	2.15756972349867	1	3.92695116634121	6.54527042983317	5.92904783128749	2.54780020076195	-2.54321517025686	4.5697290267215	2.86770132464289	2.3983958037467	10.2874706492094	5.56259786686259	1.50445126833041	-0.381114461823105	5.03629709191212	7.67564850795685	-1.37175720632392	6.50243040002269	1.6360370298631	6.15638772121303	-1.20967439207324	8.69401208567917	7.73795067105343	2.05242952023412	-1.73909302219524	5.25743789649608	11.4811467229421	9.1674488129043	82.5	0	2
52	5.89897936655137	6.39515910737051	6.4836816670576	6.98557279185862	5.8485205141565	4.67904107306252	5.74342977592151	3.06926435157142	3.91438173313863	1	2.17280760685662	5.60779645979522	4.36665578477265	1	3.4095806825829	6.33968313604772	7	6.63683596139806	1.64845923322024	3.98038311114689	2.34042247131438	5.86440191655584	5.22899728073471	7.73142098414271	1.16963664077216	13.3451216551676	-4.19547046205756	-0.767270018555839	3.37478186938137	0.810447522392772	4.94392093384551	3.22385628619024	0.187804237949133	6.8344932259115	5.8528931937183	1.9090582126551	6.35566284092324	1.64111794194748	10.9952177654042	2.39572338683882	3.24086190117047	-1.64430689823847	4.42688181686746	3.85004953226013	6.13595478244943	1.80167486772132	84.25	0	2
53	4.49353330056259	5.87372861071718	7	6.18014516900704	6.50121560463558	3.81362397239842	4.40633457059851	2.62143378570477	5.12977624306014	2.37701028877909	4.27747083527359	6.03386681521443	2.33353153519977	4.69953115692502	7	6.9503100395058	2.87770022177445	5.26792622480707	1.89636343418065	3.47372825717037	5.27110125468229	6.72141426913399	5.78857895540551	4.8525391208241	1.11032076936889	12.4164208493321	-2.92549270982033	0.51391911252958	9.03217349099501	3.27670779319776	6.63688797624535	2.0636081933851	-1.2206016507346	5.05680382869301	6.4471374991958	-5.20225121173284	6.66838427817421	3.99222740275981	6.08138132979228	3.57067699047468	3.98789748974889	8.3220951179268	5.34645566366334	0.670116889076035	6.81608423617134	1.82191014664215	75	0	2
54	4.15140618081464	3.21788139542514	3.33638203300276	1	6.18877211625697	4.75256109773629	1.62255648408194	2.5119377370708	3.90565018758696	3.70961430122306	7	3.12717392106006	6.74965929833572	4.01156125391852	5.81780378530281	2.29584756400712	1.20509781519446	2.80481417670889	1.93196908851029	1.45972207964349	3.97280875294069	1	1.83364313789773	2.92054933154073	-1.19991932811315	9.23587839273024	3.7874208631086	3.40208249383952	3.61932990022948	7.36305629716818	-4.25604454038886	5.05131970094594	-0.975494777328653	8.42815560654065	-1.2310628307339	2.72302287318905	0.889327976396003	6.15734650927189	-4.16397518921985	-2.63734381159519	0.648925390773277	8.58526041368536	3.33870601761252	6.28833431323903	8.16342271140517	4.89851244681621	88.75	0	2
55	6.203544438195	2.01860091826277	5.68745252986881	3.45841667574912	1.33768640167138	5.50039454403108	3.12573622196333	1	3.99794094855394	4.80272178839515	5.658341638037	4.32700597165154	3.77085610437443	2.22527784339907	1.57472007344503	6.02083977207797	2.47799989910464	1.28891317728335	2.06109586140712	3.64146099989192	3.54572924131287	3.45730787564593	3.64950815868087	10.4790194324077	-1.09961484743499	7.20636656050865	-5.77584438786386	4.75175530950683	-6.35336044388118	2.29285373175308	4.65401192353744	1.45206784613821	-1.31366217032908	7.69959584064847	3.72497326285367	6.88625606157172	6.89353527056027	6.27186508396073	3.02881892075374	4.12070081563662	-0.985848325006642	5.99576678404787	5.67503906135707	0.786712221233475	5.91960889673916	7.24915745146778	66.5	0	2
56	5.7353894420127	5.11548237068873	5.51853287434684	3.69439437510575	3.21043108117623	7	6.72955148366426	4.0882066104701	5.27976989457573	1.03221478568231	5.521450931881	2.71655473495109	5.9600860966648	3.98147264450089	6.29785434730068	6.02422577436733	3.71316288406183	3.29709306671284	2.16790474798162	2.18725318314986	1	4.75140132234767	4.2177082781866	3.02460518447779	-3.13163927099295	6.16383051673097	4.18121437000605	2.54781276269804	0.764690501567438	9.18147150464492	-1.16956673570633	5.78276404843644	6.04354668616141	2.10260336073416	0.0144720164078656	9.04940770926817	9.80720568954586	-2.31366824777531	1.89374836319693	-0.394030325234659	3.87352756136298	-3.27520844722112	6.92661556982996	1.13389609103717	-0.956246871843279	7.36272066553572	84.25	0	2
57	1.33814851106324	3.96308086550311	3.8724228926445	5.44283193925571	1.84353603560755	6.76746934480838	5.13281444307945	5.48000672701008	5.00453979213501	4.24365709472486	5.1658252845508	6.64916890378392	5.16214537572794	2.83967788848657	7	4.79508197530309	5.67881102250672	5.52037038818933	1	1	4.00058061154138	5.12753191777611	5.61848572046396	3.39902578040697	-2.19301645993363	6.8627308826513	-2.18367152176914	3.01858429548038	6.56818818687182	3.39850392187167	0.284564372827717	5.89086233831065	0.843005738678559	-2.10541082257698	5.10888889209708	1.44389381738411	5.28721381531068	-0.607614531791284	-1.8498004008576	2.39221658939637	0.101519939680788	2.6694273491614	6.04250624017225	4.5234531891976	5.02632331053573	9.46259576862935	78	0	2
58	1.42075505778641	3.32746558952563	4.55897513016471	4.90294049890934	2.69373355374815	7	2.17249134673853	1	3.49619026675652	6.463703561681	4.28935617115332	4.3244508885598	5.4965973915939	1.34692527220367	7	1.94549937050488	6.46384011096377	5.62961730574584	2.22430149088857	1.61526056825959	2.26822112395633	5.12889636651656	4.4602821795041	3.97467633834719	-2.12304720280818	6.80602092119093	-2.09031391498911	5.43982472098748	4.06522450423784	-1.59755910066389	3.81455778560051	6.14455769575508	0.291525506149548	10.1118127749864	4.8828551250782	1.33439113027775	5.58042302676789	-0.956681942585267	1.70962740002588	3.72563573229387	1.22779901138832	5.00961970940447	6.14674808003394	2.99681084991615	7.83890049799133	9.29004128539791	89.75	0	2
59	6.36891315514063	5.52875385666368	1.38627470893056	6.9383341424333	2.884901232818	4.89653818128228	1.10680399318912	4.4699667751332	6.64936325793072	3.13923002352356	1.76296993009485	1.55575828561421	5.01995411875619	6.43125396709691	4.77554715700407	5.0312494418915	1.5150482840044	7	3.81219334912589	4.96259338235352	1.05351106212839	1.86612085385905	3.44777788961786	1.8304886500781	-0.131862124383405	11.6299613357336	-2.26627775260657	6.01492752655486	8.67713878227629	2.2247554956863	-2.64114300271885	6.47325164779749	-3.43103686548293	9.05567326192999	5.20370245435339	3.57336839804432	2.32328966618474	2.61644591951993	2.79366243502689	0.948511515439549	0.345545506839697	9.39563027974922	3.83647187014354	-3.88271817343282	11.3749168469271	11.0709662374955	90.5	0	2
60	4.70415065151886	3.24271366045455	5.3919707263985	3.37304103950336	3.6682277360033	7	4.51237577494606	4.19551037814584	3.38129168740574	3.11158518457203	5.36487078707156	5.74795006014756	6.10050051631922	4.09412634977155	6.49838960210694	6.61137764506398	3.26406297626647	3.40718853353561	1.45467797606862	6.826449648905	1.34805661792086	6.00940511265651	5.66421063523179	2.82636598979981	-2.29910336195535	6.06047600762356	3.11900871151325	1.31275468938591	6.59163853968077	2.98751841260683	5.76788268978159	5.00097218922892	1.88739906372264	9.66018387285318	-0.505212215860023	8.61144224868443	10.2301449540972	-0.0400215635794382	2.62215617305423	0.966281854502416	3.67076225602319	-4.52294897914897	3.62975007117868	2.90603080161724	3.27801013301633	5.94776374193761	91.25	0	2
61	4.82883331599768	2.55919301860399	5.81220901099095	5.54755869369161	1.26194784923853	7	6.55065488500346	4.04490840267287	1.84733647545795	6.83894710690091	1	5.15733191172668	4.11733188745257	1.42522481967954	5.51946260989084	1	2.21872030736939	1.5624063618874	2.80623951023925	4.64658897071385	7	4.07505886709611	5.27916238444231	11.5023586378018	-0.809808468988263	8.34572319714222	-6.17611481774315	4.34287259112187	4.41618297941905	4.44984772592258	8.71537912722705	5.4875475817559	-0.692754723997038	-0.630081378311073	9.52671527373126	1.01936871893542	7.87704919903079	-0.709298218839449	2.20816745182495	2.3200004511994	2.21828918862149	4.78817382138831	9.05473894811547	4.56349271647363	7.42329570475102	2.77012453368896	79	0	2
62	5.83241713989296	5.41084430846647	5.79907975837412	3.58936983894885	3.40466869031554	6.03556718429099	3.31957518344645	4.73975767111064	4.41528264508238	2.66842020004731	4.77522919430872	6.30305789863247	5.79475532221152	1.72439772236542	6.68926003298172	6.73418998365374	1	3.3754298381501	1.25664904324194	3.24778241235299	3.10536082346486	2.37058483126442	5.99096913294465	5.81023434587576	-2.77963890802343	12.5581414950894	-2.73715978691333	1.61352041937898	7.40195565592189	8.75895761938819	0.809435312543779	5.20305313194616	0.546021290670658	7.83553973676558	7.8267932716923	6.14144370781823	4.58836125249958	5.28681313169507	-1.83133834060327	3.80603624783985	0.496127654434482	7.39999490087366	3.20119687412219	6.12672920067239	10.1285156799434	9.56254031367915	93.75	0	2
63	4.19944871198711	6.52220915739083	3.73769498378215	2.83388153702871	1	6.4880321241193	1.35216487065366	3.33134951601111	5.4665849345659	5.10782286012421	7	2.82228445631452	4.33859968548174	1	2.24554144877194	6.52767119465455	1.72173573918597	1.77319874933739	3.80425269985055	1.84726129188641	6.70211468844875	5.35714836404341	3.73133216899881	11.529935962993	1.78524173227626	6.72864633069083	-2.12572944167567	-0.731224774711331	8.26630746250151	6.84971340028054	10.2341997949885	1.31605782708558	2.18450241774442	3.19294514021311	-1.21442819977418	0.359883470591039	7.41338109376449	0.789689136992981	7.045213082409	7.56404684018326	0.238584164535136	7.07498268767914	5.60658699447949	7.45187543909909	5.37069566804732	0.956908889339399	73.5	0	2
64	4.3828609358359	7	5.76925602828826	4.82284883146112	2.83608931906784	1.58401018640469	1	4.76833678568229	4.07874700192787	4.62470015061155	5.41299964679175	2.50222827153735	5.22294844056294	1.08285544779815	2.74004446701945	2.26256809834362	4.58190087489349	3.25286654472739	4.41212449839376	2.76716398025682	2.17151196983552	5.35868820428957	4.93814807168879	3.99209875532402	-1.32825890881011	11.9809678547988	-3.51751993437572	-3.21295960891206	7.60980536091098	9.05812663050336	0.418464813480381	6.5101128531944	-0.276018645446198	4.00560268182119	7.45086663102749	0.588951211282537	2.44353634407442	2.78169174208172	-1.35795196681855	-0.0811899737034494	-0.117342834684234	10.8901542382533	5.46289284525448	4.13985975761706	3.14990820095024	3.5606143079696	81.25	0	2
65	5.56950482558899	2.7293226065345	6.49001117372746	4.19247512465357	6.41838445582596	4.72726472053183	5.00525803316717	5.99160145541182	1.95550590565799	6.82286599048618	7	1	2.97168719581791	7	2.44594592271368	2.42003677596965	3.81970662631106	3.32526459622407	3.2785792817462	1	3.40284424386117	7	1.6524521862477	5.11869177477966	-1.30020364556674	9.83377870780791	2.10131540644025	-0.517923974489264	3.58600691640381	5.30565664409771	5.11706179339277	7.30332675246318	-3.09721080361362	4.64274578031018	-2.8924488652329	6.95489144925864	3.99606140968689	3.97740773830656	2.60253631632969	3.87345382059615	3.7746271989883	-3.08254744400723	2.50936691188781	5.92773033722929	-0.552842761576163	4.93985876479311	86	0	2
66	1	4.43844957537349	5.73947622946059	6.14914680523165	6.26536350277527	6.23953246918044	1.0275042881185	4.17382158756315	6.25562548564902	3.60865240695166	4.03088414720141	6.35680709410108	6.25150394769214	6.52514495226176	4.80823307704347	7	6.72392973388469	6.4657237926499	1.09571463052719	1.23168719435678	6.47014188670844	3.27317864971994	4.25805758815778	5.73562480764428	0.594646216285451	13.0294251923633	4.15355646109739	7.55499652600723	9.71212800895544	8.71528491012323	0.27888959523852	10.5725501267392	0.411328504232344	4.25942164139637	4.51446469089417	6.29242922569501	6.45951937896936	-1.09738879790602	2.06854039173682	-5.60652814969374	6.57435285279407	5.34053667018643	6.04125217416412	4.01327576295914	6.00894744604975	-2.11697773696903	87.75	0	2
67	6.85206990053714	5.50372038435735	6.27800249711376	3.31688768859326	4.53664152197407	6.68617672432475	2.44142495238293	1.75769273604479	1	2.0368944262925	4.78224589383132	1	5.90633750929121	5.46471543968159	2.96117461073765	3.89327120449262	5.65025093605075	3.21542114201667	1.58497298978233	4.41343055508879	7	5.41227658841247	5.7455174447515	4.78384167951045	-1.66838165663953	10.7942493793481	-4.22554801945392	-0.498699249564231	7.44257427762628	2.56106394953923	8.87150426452273	8.25957553219343	2.32144676716659	9.48595276536585	9.45639617944445	8.35224092563578	4.51367129219142	3.41708737946634	-0.0374912076857504	0.741235252015965	5.25807845087026	6.34189801189034	3.99806379542414	5.30433394857575	4.67837257582358	4.51127393209321	87.5	0	2
68	5.24689025925303	6.3816725544519	6.1950056628454	5.89545447640942	3.4859009050549	5.45281828010971	2.54851985427756	5.92943470252747	3.37612397540598	4.38557322954804	6.09734017880747	4.69744413654024	3.86286183405906	3.43885000165222	1.99178906657823	7	7	5.95197966376599	1	4.3831999357353	2.37397602578403	1.12346583152372	3.59262314853902	8.15631015640296	-0.18668501933276	14.0964185904373	-3.86781838154986	-1.59698204896992	4.16716408102708	2.79867676898469	1.36552377313825	6.0001295637152	4.56545766937914	8.83379874230002	0.118357971044177	2.5201895408949	0.710490888609984	2.98464097237665	4.67104225837731	4.49550821326951	0.964226424993476	1.59184695559173	-0.254862795771651	6.68345050977855	9.87159921169716	9.03718992589265	87.25	0	2
69	1	5.30686220747704	3.68289636204368	5.75728003689223	6.51848830310235	6.80021805462591	1.6979759988464	3.29103634431842	5.54835260035043	2.9725729063451	5.88507867250001	4.8208709573232	5.56161388033181	1.49661203614783	5.31191068625599	3.98860249266956	5.21851717137505	6.05951662355909	6.58268688845705	4.24684789758422	5.50671180342314	4.55447772104798	3.49648720521506	6.36058817322154	2.32153031275607	10.9243054084711	4.80225310175704	8.79943311740083	1.2398821344217	5.09352912882459	0.190340041206923	11.7934449721074	-3.8193536533873	5.82811170450931	7.74802020765186	8.10974194622744	2.15703361599814	-0.287827824047339	7.22530448617015	0.414934598797012	6.50417681795759	0.79288037202777	0.977431408552022	2.08018959415059	5.80300306341412	-0.893673909522435	85	0	2
70	2.86234407177154	2.91511567798032	3.11154697649953	3.7431433335247	4.1896497095962	6.20597008399305	1	4.97954157001131	5.27963236515497	1.0819944270937	5.96532319185181	2.77076166721919	6.48368127381254	1.48351018080237	4.72427410229697	1.48313574590519	6.81935873939876	5.70282184402555	4.93567060652464	3.51852349275633	1.30871879283664	6.15542290722236	7	3.48720320222345	-2.38631720054349	6.80908669217683	2.70536827123398	1.05120902771722	0.127989272420571	2.85620235688191	-0.183247830371536	4.41245769792842	0.870694863077378	5.8884181110254	6.73304192315214	0.418051444000505	3.60952301689179	1.54131936008963	7.10284279944115	7.34387233212978	2.49496916578159	9.50898060237793	8.35269872152848	4.50657353780217	-0.125829061488714	-0.723957001834103	82.75	0	2
71	2.38879297486552	4.54408297689933	5.34417294690819	4.61953991278631	7	3.3337513600054	3.0595004399361	5.62045079661958	7	3.85909030203663	4.8733931054135	1.35955783233815	5.28317009187395	2.21776812556185	1.60602609927698	5.4271038824276	2.26059672896149	4.32192424114707	3.92437675033507	2.07338039067132	3.33806494363083	1.08399930596455	4.74997024779577	5.78283875713914	1.60048648630898	9.14515964674069	4.37051147264631	8.62819255762536	10.8128805893964	0.324744225787018	3.83972285974286	5.7590048566966	-0.324700874153029	3.92389150049375	7.93273734786963	6.53376704959995	-1.1737310742494	-2.76796538709788	-0.150314396484364	9.39261434923407	7.11279430553673	9.08573136430087	2.91770803664946	-1.59907414880919	8.21696503399177	10.1302939706902	72.5	0	2
72	3.1584559862522	3.6639242336703	1	5.47696160165225	3.36525531361666	4.90763800161854	1.05912334776938	1.475661353946	3.08822302827698	6.92826017168554	7	1	3.811661920395	3.68350563203124	1	1.25624996507809	4.06826055404729	4.31113656800614	2.82630835776117	1	1.9527960838835	4.18139789027469	7	2.89922532150667	-1.65888432778232	10.5854402852723	-6.24152746778881	3.35550009636446	3.04653524326545	0.224649640983273	7.68029187822738	10.5643684655048	1.97490589014826	2.98829648513418	3.06458113324453	4.31876365240542	2.52400111098645	-2.15107996381719	7.71306402957376	2.59881151285856	0.258125304037843	-1.35911792438072	2.42733663505262	-2.77535886820736	7.6110226022827	3.41900039247148	63.25	0	2
73	5.13347519703208	4.07530934355066	4.08336399873273	6.08706017973055	2.76672653436944	5.2798848630242	4.12778615766177	2.44069073928704	4.64839015123133	2.02881161149369	2.63947535904135	2.80251846982304	2.91952824303409	3.96972334695119	4.12330944585592	6.54668221131122	1.91217945020115	3.89375898214134	2.23893733229784	3.22699262480732	6.80520700904337	6.97330063177902	3.13214577132445	8.99272139836876	-0.422502451043737	5.890268036089	-2.02357382225526	4.97917356030912	8.64751748208392	2.24332201170166	-0.761018050182937	2.18664269580009	5.81812649447004	6.71704349173089	6.75970763145449	1.62553958869517	6.80309284569117	7.29566515889959	-3.61693664816298	-0.0349401465283699	2.40662267458616	2.35298101742077	9.7655528332831	4.4034816137721	3.72947635736045	3.03324302889322	74	0	2
74	4.48272504806793	5.97808513028457	7	3.12190722653071	6.02477642549191	5.55483332345915	1	2.41554066672098	5.88821149896317	1.58348228126558	5.70512011941369	3.15341411046865	3.89194266387419	7	4.4948749404076	2.50657367517843	3.53308626255043	5.24341034340673	2.11429355196827	3.55745682711565	5.67320718066198	6.87137132280935	3.69434865919795	4.71647113607326	-0.740700163124593	8.87669324373065	1.65359231958436	1.22419104921685	0.830018678859652	7.60609982812034	4.1900765220665	4.12559473827153	4.13066047390341	6.12395091194753	4.50767631403617	3.40403615169414	8.72339938725234	4.54290407239686	12.3134277348546	8.06215816743974	1.99902050460334	3.57415855055447	6.2481677668114	3.92364773961608	1.43662558232394	1.9250428610304	79.75	0	2
75	3.7176432481641	6.79902903429054	3.01553010719565	7	3.81399499953081	1.11954751268159	5.20963483884095	1.9210900829471	1	5.52558555726133	5.0398189497083	1.9595919552639	4.0170430737265	2.49952477090357	4.80693595304587	1.68471614092894	6.23117906457795	3.60314179555605	1.63318730197138	6.37457127592886	1.9474652100176	6.88842822163318	1.70038757858898	2.59001557502525	0.168243835248702	12.1584360561069	-4.78897348930129	4.90578782827951	10.2196159770893	9.90299661524844	4.26882746944368	5.37630140073776	3.65898972819323	8.93628448330083	3.65486005026722	4.12904919345515	4.49927985833133	8.25636948445084	-0.576754249023543	6.10448995769675	5.38006565054631	-4.48925276346726	6.00236253111725	2.56225424424219	-1.98715916420026	8.39017024559466	69.5	0	2
76	3.65405397761763	2.81273853904118	1.61054594082132	2.97224732019126	5.62388601216188	6.69043191260577	1.12057649873951	3.24098334488243	2.2968571377646	2.19840128218738	5.26478986823393	6.70052573257895	1.66926601494557	2.09872641985087	2.44970035036944	7	6.43743125967007	6.51553880598269	1.2212173622322	1	5.74136894093328	7	4.64269789034712	3.54390034371214	-0.907835654112046	8.54810375433387	2.89748821854042	1.53566454071821	7.13348925610641	4.97891473931105	1.51400547828293	3.65265392154526	5.12330019209717	-0.0151302789878414	3.29333840112693	6.21497233994048	6.5414964711915	3.76893732114222	-1.01880929156751	-6.40637132879402	5.27630147575852	8.74733603396256	2.52451278009905	2.08266520542015	-0.512577885492309	2.27041716297314	74.25	0	2
77	2.78242187260752	3.10273113500833	3.5216906987418	2.85641391856807	3.7155384673462	7	3.57014774368348	6.1950979835252	2.70799561085788	3.79883220766026	5.49131303465651	3.08338866303268	4.15225663185383	1.89983660758942	5.12172103930308	1.34447743348057	5.14794117417857	5.41829887482425	3.53749310762472	5.71051136706562	1.20670268827641	3.36349955359397	7	3.92580437282663	-1.33827729139223	6.37937595961497	1.17398585912022	0.795954527859758	-0.312511716422366	3.72253536458723	6.23981424882032	3.96732692507323	3.39724013881666	3.98946422835542	-1.19221802588363	2.01874344196421	4.92385076987583	5.02718937252252	3.19055906418373	-5.49316483366006	2.25546684957239	-3.02761591003211	0.469725623470506	2.28193570850079	5.94579162426326	6.95768071882048	80	0	2
78	2.60528528118942	5.4335335418237	1.49547703182139	6.36390517062645	4.86221909848507	5.89969986768758	4.30496404976698	3.75796237826523	1	2.05712676791805	7	2.69794924236917	1.72110570375279	7	7	2.14948327596022	1	7	2.32342160503032	1.77515017344485	4.74550031296777	1.20718256914914	2.07375190732672	2.86766859200685	-1.62176874158101	8.82058731782605	-3.47579119739669	3.58285928437867	-3.7269897804744	5.08098785853764	0.508211581968813	6.57793430787047	4.78290907088557	6.75876867636393	5.09882216959493	3.05880111069467	2.14083610381035	1.07004553368204	13.7051803458706	1.17594734801029	2.85378017751325	7.94368074894851	0.848304971138856	5.97433154343387	1.98180903253219	5.49254237613795	83.75	0	2
79	4.91974710761908	3.51091154107149	5.33616971019939	3.15310820799895	6.66769041575924	4.78867649483051	4.15887000163308	5.38075616983361	1	2.40878606223239	3.30448139061737	6.70709942386679	1	1.33044988698814	4.79252164433006	1.04571447932681	3.00689548482684	4.65837230602024	2.63277764077354	1	1	3.13128978415372	2.379310671616	2.92404982829135	-1.99761439354796	7.15506525176801	2.96493028938312	-0.355622542565254	5.84118992615373	3.62101596838122	3.12699923898385	5.28954779020064	0.667220566304744	-1.09342982769547	4.70115019716382	4.56786851007251	10.0748611130481	8.00461970302168	7.69840667317986	5.60671050140407	2.39604241185957	2.82702530313573	7.1915011278294	6.30750410875582	0.315424469435129	0.350910309798306	71.5	0	2
80	2.18854633970082	7	1.10604898859697	5.92621890924488	5.33787331816758	6.54435608847303	6.2535231059687	1.69233277459018	4.61266198778725	3.20833559276578	5.85762830678408	7	1	5.80163955562095	4.91250769604055	4.35582136158535	4.48453471450126	4.31386461300844	5.11459771455265	6.75966943750265	1	4.84051953974369	2.11117736041378	2.92473146951132	1.69435489328546	10.7477263057637	-1.29281418716766	6.25559615271032	2.34706766237902	2.19523741707929	8.60064427271092	8.89175817873173	3.11447672497029	6.00635384501226	4.18931806715666	6.52848627780105	4.68581534637288	4.59908830052964	4.91502778219117	7.93930808233441	-0.0660862891607192	1.71760830389628	7.32141018923106	2.95938382727061	5.67557086408087	9.74753917592114	74.25	0	2
81	2.22569662169845	3.35592393062239	1	5.91851101086812	4.85544292552616	3.41826729698338	3.52033112066626	4.33999155836856	1.64482013915963	3.09483295679529	6.01522656725076	1.01881584496064	2.78607268591042	2.33957901420688	6.29228410840223	1.97166702500255	1.61920430468466	1.32958608160226	4.66245265171299	2.62960546114529	2.86228015079317	1.22304833349147	6.95688379034386	4.02769280158457	-1.54152054894088	10.6996519603045	-7.18908627246702	4.9883945297848	10.9222001168229	6.43986759760976	2.39330629969328	1.44455950074263	-2.48817163334844	15.4273666130165	-5.31238112562238	3.86652372399799	-0.840648196633633	7.42688855067047	-1.52654300348528	-0.971404882446377	0.794602284490388	7.28626115763982	5.0985571390451	3.40268732580651	5.49462989933485	3.72868854551254	78	0	2
82	1	5.91908800411561	2.45708726801966	6.28228038805093	4.84043620760299	1	4.47908315027063	1.8083428099735	3.3356010423691	3.73876420208034	7	4.24372389980045	2.70075774340485	1.13437493279626	5.49566306269804	5.23629370592902	1.00738695103974	5.25744373546809	4.38761810885304	4.54413998307977	7	4.0955544771759	6.36542863090158	7.63056541531426	2.70815570322676	11.7864697489665	4.69141822331809	9.00738148047301	1.40622271145996	6.32592408813026	-3.56137892397847	6.62893212212997	-3.7394783722873	6.23887603605483	-1.33358930601485	3.09187163444135	7.85798076906337	1.20790726273145	14.4175292055693	1.22041504026808	3.92334985913955	1.47412504188644	7.98021137877783	2.78573987177876	5.84022554680781	-0.733175314416015	92.75	0	2
83	1	5.16027427976928	3.17468905917569	5.20645617604989	2.89013948583019	6.89552379210881	5.68399555029751	4.47062615145519	5.66652600717263	6.53463749035738	2.40486553239081	4.25313266104719	6.00727062022432	1	5.96143753550102	4.92808308746165	6.29020282149622	6.96255604766871	1.35790932597722	6.09642548630283	6.99942277242476	4.43181851841979	4.03188022220956	2.20816571044658	-1.66072348436137	6.99055474499948	-1.36670393280648	5.11157520107458	9.9720616322842	-0.77002192111795	-2.45668882980071	5.49928680085771	-0.741932516077599	7.48750830120775	4.90092115409149	1.00963309686926	2.13336716223284	-0.269343682627305	-0.398361279012557	3.35843720808374	5.71945550648449	2.46414753542425	-0.732659868793935	4.36528839848171	3.21139682475431	9.69687909730045	68.5	0	2
84	2.08961904852825	5.00543348117568	2.97699299678756	4.53673944758287	7	7	1.22355308934232	7	6.19923825297646	1.90341480667577	6.52681191379191	3.54258187504815	4.24883599969041	2.81741883702114	5.07878997657266	6.31025447856211	5.37360135772937	5.14219951111005	6.47224128494682	6.87225234600339	1.05591452204764	5.87455536404968	5.84435095678338	6.06759551443293	3.72545670982996	11.6134488945628	4.19774069439486	9.37011147066679	5.67634650408738	2.22044285189585	1.39364361282542	5.87772069590067	4.4125815451325	6.3466774334546	-1.47233877480629	7.19926274776042	7.71254058723224	3.48612044142069	6.79799297861057	-0.105521082873245	3.62407444875717	1.75859835501375	6.9690246847585	4.44727743653431	5.77650574094016	-0.620885064035397	62.25	0	2
85	5.52921270468	3.01801401397315	6.94474559926527	6.28493256886617	3.71253311013279	6.7104963666585	5.69716769130147	5.97680059837386	2.96086307580078	1.76704414231421	3.95666456766256	6.08410484346495	3.77468561453907	1.30792439212619	6.11183987658798	2.28441049285469	1	1.95826769596033	1.16873931319397	2.29945019925763	5.01859643470275	6.1264992569966	2.70939897231235	8.93403293993972	1.59930953156519	16.0975069602547	1.32359927157334	4.67055131571139	5.09856500819849	9.79690822053657	9.85108280431828	9.43993084584085	-0.788946551234624	3.25403223058731	5.94469013091219	3.70573328140796	5.91173886477105	4.8920292557441	5.32379099912565	-4.37003289738341	4.39959196646447	3.3336866559825	3.53552829433819	2.69018579038634	4.21241817101455	3.29554886281788	79	0	2
86	2.99442949534826	4.58970545593424	1	6.75325319413985	4.63269784975699	3.56491463879103	4.50490237950024	2.53569298378461	6.47192413857553	6.39006945101389	7	7	6.41119074210333	4.06964479299273	1	2.0280920329934	4.50882099753972	3.23631312074635	2.31082146423326	4.32429383208785	1.24906638016637	2.61222477453	3.83145737753883	2.79086074942614	-1.77099031717415	9.47363621980213	-5.81373679744792	4.28500818354853	2.78829098852265	1.91878251720679	4.00059803874836	6.84815800162472	2.1690112500106	2.76825167964197	3.28130922474461	5.92049740032394	2.15442748737005	-1.31449390258817	11.2089646064737	2.98950546348687	4.20812685778254	5.83692567162752	2.32466794615424	4.60409126893977	7.39454696602082	6.07396686282367	77.75	0	2
87	3.12653405592544	6.17556937936555	1.76905526409206	6.28809317553313	6.31894793264865	7	4.63831773899725	2.98693354810072	5.85369436979501	6.88204444716063	5.97064663978513	3.75686811522311	6.8963577879918	5.31391513566409	2.34901077254584	2.55800723192749	5.90539596128405	3.30832301096054	1	1	4.23774455860816	1.28454157146885	4.57689155346992	3.74511427031823	0.719555849067466	12.0528030009743	-1.70907852497337	3.75713524479331	5.05491270362082	6.39837672295893	-3.34702720485805	6.23855589928269	-1.33019321453135	8.29831067352153	4.55313584999145	6.40038318898135	0.716114252550001	1.07991807341555	-2.28623453650325	-2.61981134451554	2.53515062307854	2.49448696443043	4.78485611043336	5.39270130135629	2.97183926288103	7.36386499093458	68.5	0	2
88	2.43334870340906	7	3.16685045464497	5.36866082850861	2.65424929382407	6.15834601488485	5.49926033299792	5.47079524499951	3.84251899465124	5.29419140381226	3.57857468895235	4.17919021607873	6.67788517794165	2.93230818526271	3.82534807236886	1	4.91083543707352	6.55886838550273	1	7	3.90183788167096	4.92685669302942	5.38068046786072	3.02466345788515	0.500216245391511	12.1495399466166	-4.10779879713236	4.91018191625192	-2.69150726598154	3.75468224877695	0.756234813353723	10.2370546649961	3.58532798208589	11.740698563049	6.37739772216466	0.852589184133929	-0.484472003589897	4.94503111037519	6.92000446412874	9.63349008253201	5.92024019774618	1.50382343548474	-0.935657727427088	4.04717285009658	10.9864948635764	11.3125476525865	65.25	0	2
89	2.58837262838079	3.16526945137562	1.55274388967535	3.41863540712576	3.78983749301667	7	3.87366400765381	2.04318491655379	4.5314928267853	6.8206075456036	6.45933591883796	3.48078464893335	6.61183001738193	2.67472201807838	2.1142994535075	2.19632749519181	5.8755878770669	5.10794937857952	4.20049943435743	6.2734606122017	1.42702616366844	5.52358737263316	4.48136623784693	2.65464747147068	-1.37495728628062	7.34763294971192	1.94243577115918	0.028567384585056	-2.01182504738816	-0.0154837435932703	3.83745898145127	5.83666461937176	0.930317679062717	0.812843748857251	9.54901947852797	6.15608526025178	5.5320131691472	-3.28443293678978	1.4637504225273	1.42800068045125	1.76943199646947	4.61208778023187	2.24184188656895	5.74048767603269	12.0209291773394	10.9287626623312	79	0	2
90	3.28849750346518	4.13402750472574	5.29619716977811	2.58471095080897	5.57370694932225	4.64773791341383	1.35736104216648	4.9558849284967	1	4.38708224016679	7	2.89842895175225	1	3.0584005350955	6.59740940140227	7	1.94819009947761	1.24204004118655	2.97023315381068	6.8690062878347	7	4.9581951603413	6.35393057105328	6.26081745843225	1.69342582712888	14.7621506676737	0.285136102238094	1.47551291950494	1.15816545984841	1.62450927323058	0.712628123069129	9.8802977278924	2.83498573391997	-0.968795142170764	2.82854465638248	5.361481818391	2.92868561325037	-2.64213033964963	6.92678913919655	1.49062723331152	2.89016059922622	8.53869632973372	2.31675517959363	6.04046411647733	-2.07604808837871	6.90938550185647	71.75	0	2
91	3.83400047582409	6.76626455557085	3.2420098638207	6.09109309389341	3.46924967023157	1	3.16917681087332	1	6.36643836914314	6.31361787113349	4.55535306495947	1	5.77678819946487	1.53876634800818	3.67377063362518	5.66810182629818	4.26417705007689	3.13853541420045	1.33509052387741	2.18985773102891	2.17417765661676	6.99769822343141	4.78558176463247	2.57569114906203	0.169035660459883	11.4736858025472	-4.17974184826131	4.79980424986187	10.1510799555696	3.614549540103	4.75232421208563	5.02838764114442	0.00470772016501553	9.39946202425697	3.79189942247357	2.56169575732193	4.75869528612894	2.82209759109026	-0.590940529068872	3.96190055355093	5.49152885089206	-5.97770835131121	8.75735619366138	3.57510600835858	2.55349136701364	9.10505708052237	61.5	0	2
92	4.31183591267378	6.11547375726471	1.85346669937854	3.76706497110579	1.46907815825096	7	2.65113977389977	1.20258095157265	1	1.37594619877626	6.30538330398098	2.3356037974857	4.01541337625021	1.39698424410011	2.270514054413	3.89464358632227	6.58232501407567	4.71907386463469	4.51165469351235	3.22623824711864	6.96010603740485	4.40532575459041	2.70702470857334	12.2215373028186	3.89350823419016	4.42904248882385	1.39179713597942	-2.45990617432495	6.85205301129025	5.602583813724	6.4657876682302	5.33208929466016	-1.37309277972046	3.44409897398619	4.77883297265011	8.63838690096179	3.03818771618662	-1.25909292589833	-2.96397680764005	7.99939518526662	0.527559344530545	6.3380329821199	3.95442017790826	6.55132942698582	7.3882609671571	8.08815472482518	63.25	0	2
93	3.33205337551829	3.97211025960696	3.36756183722773	3.8470996785473	4.60961886589208	4.57469585098665	4.42248927032211	6.43298879176452	5.59834507053004	3.29933404945888	5.07564910774129	2.84112274803593	3.58863791761964	3.193083122676	4.97163449076509	3.94081767712908	2.65971004763757	3.40888916407578	1.21275054278501	2.67167352987168	5.8744761408447	6.83561353729169	3.29828382814045	8.89166859680114	-0.473166608855768	8.59788540343775	0.817852998802246	5.3400387923013	5.8810425338034	5.64743730600552	0.83228888205809	5.86234274460338	4.03439086656681	1.30950118324771	-1.56603972453948	1.258612521469	2.34575690251026	0.0350660722706808	10.4075184435657	2.04123352491902	-0.494933628549444	7.91712723336059	3.90202791434972	6.71239565711876	3.74248717755823	3.20844766600463	74	0	2
94	1.31841637544824	2.54650708094994	6.07163098060024	1.23986728963899	5.39688799878469	4.23378925684681	2.14183242826167	6.25295331004244	4.50115102405053	2.9178911004865	1	6.54592939614089	2.51085441887555	5.07014023051253	7	3.23844057510264	7	1.50806687355797	1.5377257381191	6.87190829657925	7	6.58991425956269	3.98028531933746	6.66116097518871	0.0949905336208255	11.9845767880494	1.34501063088086	1.98943290483666	5.91417857074892	4.28345955838242	7.3071567926449	11.8719360990839	6.88392182244156	8.91768860850097	6.13275748454227	1.10878569538709	10.1920591526247	-1.36445299562101	-0.334104937577507	1.13490651564824	5.23449893246237	2.88648506992202	2.64202602814584	5.54176146517173	4.14136735898194	11.862987786289	76.75	0	2
95	3.81470309361613	5.14747657479385	6.16365826136321	5.26231004670586	7	6.27997154241843	3.29204735751259	3.7180746483802	6.63511920005489	2.39484251171288	3.90811579860115	1.63023819569599	4.71245144375372	5.93643700057287	6.38389466226124	6.99692346414606	2.19450182315752	6.90825874001319	3.65012408839872	1.40884110509386	1	7	5.810098480879	5.24828225662121	2.31279401309904	9.58202714653391	2.37075460187026	5.89937856820621	1.74607525718759	-0.800862149675529	-6.62082322452378	3.03894779696798	-0.41729920283218	5.88236788316602	4.41275068611906	3.7556943422283	6.89824736433842	4.88413692549595	12.1436459411405	9.79146294404323	0.301770201232843	0.689719524512277	0.449903947851799	0.806378265333813	11.5070119325773	9.74678295657396	62.5	0	2
96	1.30556864833327	5.4873214476339	3.92945234105051	5.99742733251491	5.13954300699149	1.36722611909443	4.39302523074758	4.3407478633436	7	3.97397423063762	7	2.071620027303	1.68219740196178	1.26942997555994	5.97871360818424	4.0333131260437	1.31974458481119	3.50514338500577	1.02068902230771	5.9010648689186	6.81928757651188	5.09643558577771	6.88244413340852	7.80318561212394	3.02809487104662	10.8575236558336	5.20876077895196	9.27242257861187	7.09507399216237	8.09562391668342	-3.17232809338702	6.1195259585532	-4.00213593470797	1.0062417846263	-1.76286814341936	4.87148515540882	1.20037801380391	3.17751012216874	13.300052918151	1.65167420940179	5.21144018268152	1.46688118820216	8.4392926975208	3.77788113194207	5.00700745576865	-3.48412381899238	84.25	0	2
97	3.58248135010769	4.13062753228738	6.2172152894711	1.34714822397055	3.13160915867044	7	1	2.82080662441392	3.95343815725154	1	5.7302456043429	4.14803773509793	5.91543031273562	2.15623749285881	6.17927568093001	4.79743707770085	1	1.17711611262589	6.97862880412829	4.1868175010883	5.02321901029304	3.79537590370587	3.70949970023458	5.47379273522464	9.38995555989987	5.12055394687722	2.31230885023987	2.22122546138381	9.99419864299779	8.64878869867228	1.49883092415302	7.50177054801386	7.29697890834949	-3.03631265335365	1.18644146962256	2.02388436969877	4.52753918804616	4.1019541182126	-3.48101957175091	-3.60935955359474	5.94580591690916	5.73729873463324	6.57294202445693	6.63941880855388	-2.99492957221296	9.54689204206574	81	1	2
98	3.9752441209005	3.71189335322707	4.87760713594175	5.96171226357676	1.34149332120884	5.7087616477685	2.32573458609052	1.59753451622755	6.66354200520918	1.64103630511779	5.38308925459633	3.77920692982091	5.67395141351306	5.24696125175209	2.75039603458093	3.35092218093108	5.62181997856994	3.77848739876356	1	5.10509122930042	6.68431425668966	5.22234840823386	2.64465861740233	5.21366769850559	11.6182532828379	4.29457665278421	8.31728092205927	0.496454809625848	3.68011753478546	2.7261728623658	6.34114172620021	4.39314846906707	3.33448752216665	3.09747912192523	-1.8165877453768	4.30285338534121	4.00014776410536	3.25248195152131	0.117651191894896	-0.470849497583082	5.66644116157335	5.15835204755304	4.32219159746615	5.75102932481143	8.10830935062082	4.92059252340163	85.75	1	2
99	4.82096363073151	6.00712556997906	6.76137718731366	1.36505209095285	3.83213307767017	5.7674759701322	2.25864606410454	3.82719608363128	3.18959002405064	6.12563699709358	5.51896302116221	5.8490449583072	5.99805329513278	3.65001609396455	5.54030619906449	6.40155904575354	6.80629826738856	1.4384357375037	1.6796826126771	6.28875958902549	5.33185658224044	1.78478383735362	4.15195072702431	3.52404399953043	7.37981065771637	3.21188927962086	3.56010840338229	5.35564362618139	4.03748429834418	6.86492274850066	-3.13404582714701	10.8323577860343	1.60991538429249	9.18459121970685	4.12909309034995	4.35240844234151	5.02626504583018	7.0828103662176	0.246170222803194	3.12424414768164	4.16667764718116	5.24787503458297	6.79192259424454	4.87134688287468	2.46535412894946	8.94095710038051	94.5	1	2
100	4.18860621689563	2.18237562780314	5.51760943571145	1.73601456700092	3.40533360191509	7	3.80216973323794	5.60781881879105	2.37088524658637	1.64085001074024	5.61968743145528	5.11576592506034	5.76379157901494	3.08053906507381	5.99922246732231	7	7	5.24258202910198	1.16110700659402	1.29907212710304	5.04757853784957	2.54473422462684	2.81907391477382	2.80935795997217	10.5197446774879	6.84458624420188	-2.65650007351774	-2.26709417333643	4.8437295314315	0.610353057673087	7.85815276674779	9.87678021590355	-0.561965555794695	3.84937163245969	5.85164815390705	3.18675325174433	3.98110514812159	0.53240674005608	3.87436415814924	4.48979562931718	6.36365832019886	0.674242468484487	4.46768581507356	4.14258846379014	7.54193911416548	11.4476551001072	90.25	1	2
101	3.55115107112801	6.84548775322851	1.85726540018961	4.03003298121613	1.73337833240118	4.061701445577	4.32689991536372	3.85009168385482	2.73102622229998	6.65900661783496	4.09094355288968	1.52275465020962	4.87881584854906	2.87861840960045	5.00813689215695	5.85494604486675	2.15264844726162	3.29062692196272	4.55860320608463	3.41654131280717	2.49240471513242	1	3.84526358165951	7.04344663283251	10.7567371987122	4.62197064770109	12.2365180483164	3.48577281591828	3.80274943251514	3.74639108393244	6.89942221337932	3.24824817518005	2.48084332682941	0.229123033857572	7.32292696122748	1.64715540713864	5.27360510157086	4.21131663858401	8.85519159273175	9.61881914110266	2.72064469642919	-2.63477093448565	3.46444672035441	1.09502366670363	4.67857863737344	2.70826906053045	80	1	2
102	1.22834604762481	4.52156875783118	5.26985269653937	6.3704550159949	1.15414793143777	2.75216747815222	3.78114297317822	5.46806056751774	5.53353197651092	3.11241370705388	7	4.65407227788797	4.54168066712145	2.49706260061739	2.66968489497718	1.29970017728854	2.26575079370587	5.14055029979429	1.79867223833146	2.79778670750252	1.83687119238112	3.43548984413716	2.87409935020505	4.04476290332085	9.66568709359872	1.02104789921989	6.75026886310045	5.81991714493282	1.82179746706725	10.0097544909981	6.13689766160717	4.94055830668059	0.596436246322351	10.0508769541252	-0.932362483622944	7.00965449034314	-2.80347043720349	3.43475890901349	9.27022732811097	0.99142674195809	0.732602111759092	7.96620999496489	3.69175736073822	4.0590209493975	9.70472080111036	8.33085429085496	89.75	1	2
103	4.72900229557135	3.85158338709993	6.38070938646145	2.8681989321762	5.7029699355504	5.98813468876427	5.73392145500941	6.99528269147034	4.7516898009097	3.16438377578881	5.62153796779858	1.80796315262007	5.86472811523222	6.57803039550142	3.25668922732043	4.66775105869493	1.32832596351391	6.85125082582065	2.3288880602583	6.86457225667303	4.67284851597678	4.87426637783849	5.84261462262041	5.5230616481827	8.20568360691192	2.9969399440745	5.11271001055986	3.21905837176118	-3.32867556948966	4.88583597767114	7.76245404051552	1.55289688707157	-0.163183659581347	-2.6952404143502	9.10399477535012	11.6214545492361	3.23104848437709	4.56764274399705	1.35774610596057	1.45228848769395	1.90666534813467	5.93264516851663	2.98646492814476	2.92680577241481	2.80048892640133	-0.718279861318682	93.5	1	2
104	7	3.54834041047877	3.4987654916838	2.58644729092804	2.76638635659337	7	2.79887681517934	3.78566659341725	6.97338786541054	1.19273336794951	6.57517868244779	1.56822236840655	1	5.72591610809018	4.71065748584817	3.89714334070958	7	7	5.00413082807394	3.62869078736144	2.47780281897209	6.91460543445819	4.99621869536817	6.42209218164032	10.4827788727192	11.7495983108079	8.61585555203597	4.62135430345967	2.89635461749593	3.21069416056699	5.55755137332569	6.12321208621888	-0.498801584248044	8.04143138067834	6.31224476466477	2.31854199130172	6.0625753267506	2.6850878759481	-1.09071808695787	8.34316162793383	-1.32521005578356	8.66652859444998	3.67343255011588	2.71656419983609	-0.55281905989536	3.96045659831149	96.25	1	2
105	2.82136291094608	4.40617646001258	1.64725575010385	1.55482772965157	1.82656804438616	1.2413700649507	5.07629089799688	4.30900395289563	3.01111650009333	3.56844604710335	2.05030224309153	6.64782888631333	5.9919269626029	5.46608359636749	4.18184110148191	1.86782380412468	6.56815784410873	4.66498771920369	1.2717535131352	3.17567648063426	5.65143266285205	6.65660699984437	4.74168563705015	5.17027085676678	3.22372498761955	2.73042531325576	10.3087093675426	4.71027298837346	1.57816672701977	1.45703399924797	0.683933042593746	7.9541842710178	-5.24250321732846	8.73631119974134	5.27018931465594	5.58640014007483	1.46595570174752	3.66579735901193	-1.28790278107876	-2.91087201532676	0.160826653749797	5.18918637326463	7.68125603334682	2.71007791174667	7.27356861822791	2.14162353289369	103	1	2
106	1	2.54110216857702	3.23445976330469	2.03051783124593	5.90484567645193	4.04722750840381	2.90945243569206	3.59456948331936	3.4113739208571	2.14180477066599	5.03895870868814	2.51464638442297	6.48979277458719	7	2.55029328586952	5.42691412155964	1.30481135453774	4.01209836194886	3.68018900472848	6.50782407191379	6.04540652342099	5.37196878023498	3.86589682637345	5.59610307822974	9.55189010280077	3.95154055073012	2.6746760225611	8.19834373003058	5.50513651370504	1.55455358954935	6.85141952963037	8.07483693189181	-2.4309405149809	2.19137333640717	-0.820794463050557	0.915091326105543	0.0623819215655768	5.47541848415349	9.11689939733976	3.7100182420064	-0.121535806230479	2.28058467928512	4.52086974195853	-0.96847997622317	7.1012798683084	-0.300185542916845	86.75	1	2
107	4.13075555725228	2.53120046774558	5.78735452675489	1.83345115520078	3.53506512336766	5.76654529352453	3.48965639262861	5.48763189638403	1.19765163788297	2.02967934502944	4.49929073955515	4.82404801941503	4.63926373810445	5.26831534295172	6.4128900545529	5.23647439279082	6.19809025722222	5.93185798733762	1	1.46258032918933	4.17849272046778	6.06681640490756	2.29705526830092	3.61324849628884	10.0713636984918	6.9130218612133	-2.42557434316809	-2.90259798355004	5.73441361165355	1.53133098705044	7.45475683202713	4.17865756926031	-1.25789278339194	4.62485695630009	5.19361108861913	2.37137254392425	-0.730568624037998	1.13557050665559	2.95296824652183	4.48552614217179	3.19008471632581	0.453098851909708	5.04170620163281	3.41435079399829	7.119573547648	12.9899642796857	78.5	1	2
108	6.53191829304928	5.07309711110412	2.24809733551814	5.58977782154487	2.4286165250603	7	3.57180337856178	7	7	2.38705534136802	5.6908119524325	3.89499684415166	1.73798735756337	4.30021615388117	1.2219208452837	6.37339613780783	2.78373552386533	5.48707885829576	4.92125444865496	2.50694527285862	1.10625202118505	4.57306600008365	5.6961083834696	5.00173521483218	12.6414597170005	0.304697313283634	9.68728796022757	0.87806880636683	3.61492006135971	2.00829367166889	7.7842430444649	1.03006543176034	2.68162354876133	1.80237008863413	-3.03956761574991	5.02026825981608	4.59278527650679	1.28684505621809	3.64000132246878	4.37664876101947	2.58463427082072	5.62176501940817	1.6512211467812	8.23762632806251	0.150338740696617	7.93470854333263	94.25	1	2
109	3.85457731652507	4.78906624145983	6.16636085152463	4.14039492092985	5.72806698629619	7	1.18591184814675	4.91426389869363	2.52906239957083	2.42854655145184	6.02964565903135	1.27062483539582	2.37641120551542	6.47888833243203	2.8650008600059	4.73832038461183	6.80181259931474	3.15404335681473	2.08835046455708	1.16042194710796	5.51607241716965	3.71950360915999	4.76813456464361	3.13719801321805	9.28508616603339	4.23252029357865	5.61629198300326	4.35083743064457	3.31680046276411	3.85450723168594	3.49042967124771	4.27285150550899	1.17921094034941	8.41908655120928	-0.982332452800685	2.8784563142752	3.44423487386604	2.89835804580003	6.28931502157853	1.89766476369642	2.12170673890529	1.13562750615401	2.8311532159239	3.35254920769261	5.4394775143297	-2.08111602058586	87	1	2
110	6.13704399758597	6.41970460825531	6.73067054736997	4.16953602479962	2.18036000280904	5.21680110724552	1.77911744102253	1.42509665673009	4.82937436872905	3.12902146345992	4.36895182134684	6.39715233974061	4.63515162051341	6.4394332878217	1.1910650051692	4.98683772740237	4.19173196876202	5.86198414697553	5.62463984595531	7	1.99785328161339	4.41501482367787	4.19958124117143	6.38323978421649	11.4075665989066	-0.621845750923691	9.00176092742266	3.08739829250522	2.93578305032666	1.6187940409415	4.06361160466154	8.3069322345088	-1.5036016422012	7.06640635701599	3.18381699470673	1.52718630940128	4.77464145024265	2.73847534117443	4.60054685454909	2.80241026612185	6.76514320166685	-5.05033128584102	5.54493498044239	3.28429477227399	5.53130676022346	9.63092274472594	82.75	1	2
111	4.54934784229495	4.09398541173735	1.23376816210781	1	4.20359988195884	3.80249200951598	3.41084863066325	3.32478195929482	5.21313556895297	4.53107400616937	2.009869000926	4.6814285571511	5.31799649306289	4.0122179316765	4.52491030644267	3.42875403377263	1.03549159089087	6.01577539597861	1.73219134594413	5.75247441027469	1.05389004818344	7	4.44229813250159	6.48900556683492	4.6492844636546	3.22045251378784	8.19279355300857	5.82362905932056	-5.46259635629572	7.20418279660898	7.96779772993455	4.89995418052826	3.37076519435492	4.02943829393806	6.02029314819438	9.83839179531633	-0.215752500315106	-1.11138350086727	9.873238113044	-4.99041276224314	3.84944010169232	8.84666151094158	9.72852905452905	4.52048127738153	2.32860450970513	13.8768918351728	86.5	1	2
112	4.18668888552828	5.92502974210826	6.65519784451603	1.45944673153087	3.23777113896507	6.44001156307545	5.0988727788245	7	3.3824222928913	2.87375287055369	6.62438073638408	2.69319069175795	1.51143994044025	2.97562219731395	5.91096069030638	7	6.90215653088841	2.81861530639908	1	3.3631324788072	4.18295123540969	6.36326223103323	4.01615405289969	7.51375318055003	8.98087701591152	4.79229750522537	3.68600649445288	3.33981556485664	4.86947728838603	1.37353523509905	3.85002684114387	7.19335874229036	5.90950170738955	7.38591248812917	5.16963907864784	2.05510937769488	9.21315848981747	2.07870358421484	14.8354587501435	2.91185594198026	5.20627314051607	5.30212701152012	3.41113432691896	-3.27114872010637	5.03446591371754	9.82952240059954	94.25	1	2
113	3.46695565046494	4.60620609444174	5.94298768878921	2.88283261415505	6.09043864286048	7	1	6.18610326495919	5.24972614737935	2.77195492963736	2.98990977392276	2.0469091600221	5.25249641788431	7	2.75235264383979	3.98457886295341	5.12577157473597	2.30565945811928	1.3307548774129	1.50775719526013	3.93368717081116	4.45679676634649	6.56013093697638	3.14974765281208	9.43494333174457	4.57782064384779	4.8326635108345	5.89357451309429	3.78298530255212	5.70829555784995	4.5428521065074	4.94276287937514	1.10363343950956	8.14838343292784	0.201959372284423	3.934474390581	7.73274451367599	1.84902658184921	-3.84651257934701	0.338475274989965	3.52329758217352	5.18739828237992	3.50442260308669	2.86651610643789	4.97242564729723	3.24670637923837	106	1	2
114	3.34150819393123	3.17962043099904	6.22235501152591	1	3.69605864148726	2.00348964289657	2.67319995834576	2.65915858408191	3.45161447672055	1	4.47012097991435	3.99469947971875	4.70666221704784	5.48319030047257	2.78198065447437	5.34264338846715	5.96046174622551	2.27221592203599	4.82313952837604	1.31692032589415	6.69512067788024	5.11312268734869	1.92579579303354	3.49019857070336	9.13255709265591	3.6495787383083	3.29696507433602	2.2201215084763	9.34587638346799	5.60839843299009	8.24044307606749	6.13805775172217	-2.42432241406754	6.88640889659694	-0.651173994735908	6.32809366163598	4.77826286953722	4.56379007002094	2.28997773675589	3.17268636398754	-0.84371472516262	6.4923569046317	5.1937788386198	0.829346345368745	7.18369144947177	4.64920603325513	81.75	1	2
115	3.88012200437768	4.88158177287241	5.72985814121689	2.35193521970073	5.97907663782136	7	3.24898174296496	1	6.89918327740289	3.45994391818781	5.24258548627182	6.7188302036495	1	3.63549543837674	1.06574755170686	4.21783850740745	2.21187175043447	5.99304052008833	2.8547437314234	1.19257469755333	4.90320558056449	3.7330207073769	4.23142655939388	2.81283650924191	11.4945850970724	3.90277393826064	4.72565039563115	4.7801893289038	-3.9148907365482	0.548354160609052	9.4995638719414	8.41233535081442	-3.37081184803414	6.74954705588706	6.66948942020926	0.703506398169399	2.16504986716141	5.96434652590823	2.93002321212185	2.83206143123048	0.346066872965661	-4.01713724081876	0.589726595433134	4.64260927304388	7.9850754542336	0.470082302364002	83.5	1	2
116	3.73393662708471	4.43503017069185	1.87762990919134	2.18488160471958	3.17675109824038	5.24652927183007	4.31572399093263	2.18800567101704	5.32028481206339	1.37835359217166	5.61365851199195	6.64422619125043	3.65750954736427	7	5.36902302933231	1	3.62969090502515	5.51054916750062	2.58716960593817	3.44512237289868	3.05229505303516	5.28512394090672	6.67805293694558	8.06032129405562	3.875795130898	4.33107571842	7.97438397757555	4.90990644457264	2.18622560067352	7.35704270022214	4.6775742889584	3.51321863187991	-4.4237210983815	5.71358435073066	6.56155533998283	-0.021040436279824	7.81394625936622	4.76524523497027	-0.817601570372213	3.90565664239337	2.34147844798992	3.03756135978756	4.65561014956978	-0.872713840398049	1.2292912315812	2.67033813135513	91.25	1	2
117	5.4696139708673	3.32607014115361	6.82179814277957	3.08342654333579	5.73609101096489	5.88966748239427	5.83090676665668	6.79320878321115	7	2.2806977429689	2.46913133117399	2.30190338012002	6.85613258897592	2.92353234141124	2.86524267335545	4.47455553362007	1.88480222147561	7	2.90504253490138	7	6.7325070215038	1	4.96825510903627	5.79110741459432	9.10726053624581	2.65651343197436	4.60919962410625	2.89160485805096	-3.10685586031207	3.79186523005151	0.436328542180147	2.62155384597709	-0.171835242441839	10.8251958021822	9.03123283284758	4.01369671611381	2.62786995893282	3.20790392647494	0.0928372877744357	0.201887062347524	3.6064127826983	4.83306783221241	3.70012269641654	2.93810815618592	5.56680460654971	8.3990512647865	82	1	2
118	4.77143038757848	1.95426869420848	6.86745603241031	1.19311643305082	5.43179827440364	5.75476113412033	1.09557078608122	5.31142650507717	1.61644423612404	3.57143146575986	4.91576378015472	5.27931488456798	6.45305961131169	1.383604901557	4.84503835490728	1.60586449024032	1.52429304006337	5.15107872235437	2.44450346876568	1	6.10069673462295	6.83383383253465	1.62141121816848	4.49640042041735	8.92697896869979	2.35479657156755	4.35398987120032	6.44369355643336	9.10380923417409	4.9718111520049	7.30656713567642	5.08747191375298	1.74414308602836	8.95585980328746	-1.58087268471975	1.33286078351996	3.34517127741066	-1.76506178770235	-0.833511720073732	4.39746140872548	3.48125287959948	1.17816575630089	6.13832560752375	4.68304875057431	4.39306347404139	-0.0716204839095694	103.75	1	2
119	3.39396596858819	3.68423408773996	5.71433239337406	1.95312845359844	3.72925280269828	4.06050370054273	6.52551020670138	4.10228585488253	2.78396158627263	3.69371409161143	6.18185415720019	6.61093686570354	1.88130167812393	3.45143572557867	3.65832610973971	3.02069196950341	6.07908126272262	7	1.15620626751875	5.52281848245014	6.53308037628045	1.78122493732599	4.00678453074747	2.97454054840971	7.94244677742684	3.34307974082619	5.03735724615137	2.75703946166849	-2.12759426200512	0.537496281572724	-2.0119485524523	8.58127742508325	5.69380747956196	11.5655397858273	5.42228006656246	4.59312888751031	0.240525471449965	4.00634500768787	7.43784088409644	2.24155967374533	3.44190944947542	6.93850966221217	3.85435997892766	4.84454955555619	1.67520459377571	9.10194198233978	73.5	1	2
120	4.61458445549829	4.09046646194627	5.3114505330287	2.20050152983313	3.54384096958624	4.45495604092771	4.89509002536574	5.68965798096105	2.37917832314259	7	4.39460108349539	1.12284137666517	6.75794892953277	6.42560572631211	2.34816894495309	1.57598220023552	7	3.3426554771319	2.77161703181385	1	1	6.90285723032338	1.73424728402541	1.44629588402975	8.8083285120332	4.94627028259919	4.7593483641519	6.08358927649406	3.07397862154244	4.57378246890701	3.2224216904312	6.7276346109983	-3.08437985724628	3.26978362018403	7.10828094944108	7.4253218613363	4.87930344444043	4.24252665954176	11.122773315061	3.12452555511273	4.7024459899897	0.833263970464748	2.90549725107061	6.32394853699929	-1.52149611361415	0.807764755857641	75.25	1	2
121	6.8717074596606	3.34111886363268	3.82601881006211	2.2749386578933	1	7	4.93280220878556	3.35862466207055	7	2.02630489269802	4.86217530745617	1.16684991606387	1	5.89097847057844	6.89055641096738	4.05044102377491	4.29960556778489	6.74735122265099	3.88032826748412	2.80827913076292	2.32149484160162	4.28631069656021	4.08094949772444	5.31169672171298	10.1696810961487	10.7152289918604	8.70594875044223	3.99198723307795	1.87779623305351	2.89474757654354	5.98209308943474	4.84645281452566	0.204657664679475	8.7430135802364	0.974489726585468	9.2053223702413	3.78553110943982	4.57323363011972	10.8475929849853	0.132348691761244	-1.1929784185592	0.326398299349248	9.08766406668519	4.64285950699252	-1.23799754314295	6.88463283996702	76	1	2
122	3.34075448840439	5.62964884907837	6.33914166768562	1	4.84143335967998	5.72479978117041	3.46508934976554	1.52013489734731	3.86583784108195	5.75010536774822	4.68262578251508	6.85046704929722	1	1.94794909996171	4.01918528372728	6.89261905565586	3.90852573564867	1	1	5.38196121123099	5.6597228903797	1.59688971785126	5.99279014424224	3.86525555631676	7.24747853314575	3.01454505151246	3.49637962489115	4.56157229346931	3.55466420060498	6.53883513932637	5.69538204634231	5.50684129840722	1.99054367971064	9.00585198442953	4.5292963275984	5.00785110955724	6.20605908096776	5.82691894453095	8.59923288844098	2.69675038585034	5.39324072728308	4.1241177096701	3.51814526067657	3.90457665981736	2.81091889362248	9.50587814636963	106.75	1	2
123	5.83665174168634	7	6.40747228723449	7	1.64418145096371	3.77857297141613	4.95163921514078	6.07344897952338	6.96196585374618	4.59433063601731	3.33560754542514	1	4.79011156488614	4.48478847755176	3.26965944617292	7	1.28370098821563	7	1.13915942680546	3.03695364732174	3.52881787845174	6.44006460847315	4.91402319393427	1.94317101240063	11.3203242167162	2.62036501977326	8.92520922829343	-0.896746279178125	9.75414467977685	5.92473563770064	3.66262171909255	5.41693681576405	-0.361440429977558	6.71638394967845	6.71422776496206	6.93421321474133	2.20409843414832	0.671847459671418	-1.06892545816211	8.70855409024957	6.72428227731537	10.1164339590445	8.19973407597725	-0.226835046831826	7.26651726534637	9.03395065713951	96.5	1	2
124	6.12730592152575	1.72994526883972	5.53985224681549	1.2112641574999	2.68925221924469	7	4.70231052599411	1	4.83126878725398	6.49751863901268	4.77593851629271	6.57355574266258	5.94957364334706	3.28679965158027	5.97285647557901	3.85408684534393	5.01132551710732	5.12424031715063	1.63388274697247	1.40549542928474	4.75581806457092	5.33605806343839	3.78093886065842	5.27662203826245	10.6302342265557	1.78960766839826	3.43146766900403	4.73061602620611	6.19942157511849	3.99144012486173	2.79272776747541	7.03741537758934	-0.131148528282641	-1.9246256744463	6.73529890410002	3.23799243881741	4.71253770935391	-0.331065233681427	2.10528513795092	2.32804427753631	0.402477071718913	1.66761937396795	6.01402071854278	3.21198162806564	8.17057500924033	6.54268726325662	81.25	1	2
125	3.33006338034046	1.33224382541193	1	2.20595927582809	5.8698696270729	5.87506297104002	3.15574359253378	5.18723110399482	4.17048538688099	3.6812664738392	5.53176291872786	7	2.0477626255816	1.45904874194428	2.87056584827571	6.39083208580996	3.49490562226021	3.40974401164668	1.20348209905285	2.65646580917403	3.09143296651894	2.31208602026698	5.15527186398725	5.95163413286657	6.13949044039574	4.49699433435899	1.48160101183899	5.58312923116227	7.10843184167726	7.84232547178525	3.57450904839636	5.18716409373514	5.97053568557592	7.59027693233169	7.05432505408196	6.79380371828181	4.05782761098483	5.89570010047741	-1.74482481130639	3.56714387763418	1.83232658230881	1.80974807149794	3.96440582900546	7.51002146734101	4.87844471536994	6.77032763909041	99	1	2
126	3.08163527187681	3.80146173171425	7	1.48725270514693	2.49421572175022	6.6788376775675	5.17923056700188	1.85223794109528	3.35363400162966	3.39115422222976	7	5.58891565580759	6.63945652013813	3.1308914551661	4.13357244201972	1.40573558583968	4.55936503777542	7	1.12235134100941	1.69463736245839	4.89461132155118	7	4.13513189453575	3.76556700412087	9.35134644459792	4.33008520887919	4.91193526783937	1.82320145084269	4.73191422297004	2.48781057823236	-1.6741431250634	8.72769554267223	4.99439494147379	8.69963482444459	5.6947067277005	4.46390098039075	6.2648887497926	3.77110496692163	10.8101785982362	1.92291098607448	3.35263477313293	0.230892434128321	3.62263908546521	5.6512520009995	12.0696972678656	9.14281124433083	86.75	1	2
127	5.31799656988814	1	6.39625175145249	1	6.03495278525821	6.30319586713423	1	4.03288825356247	4.97003182431825	3.53058376059116	4.24359116898724	5.92409633307624	3.76607159177341	4.21641024147968	7	1.29932920818722	1	5.23292330262616	4.96244705230153	7	1	7	4.11642856225769	4.87917214048057	8.999256361566	5.12265874118926	3.9442672473364	6.88744175352501	4.66659211044632	2.50041372986625	8.75231014092495	3.5292692313905	4.39456797383516	8.50561459927405	7.70619504288955	1.17697361792702	6.91697740337876	-0.469265784980668	-0.48632050593908	0.254139022787391	6.80647633641406	3.42668027683799	9.80042371403096	5.65372543283668	2.7981376365297	9.93893682992616	86.5	1	2
128	2.43999089275411	6.81109463181296	3.29658214642133	5.92315343674324	1	6.97202541708343	3.40656275876927	5.45722450789699	3.39804085478481	2.86134349681895	3.86229194480232	7	7	3.49417153445459	1.89544592523633	5.84472409488159	6.50782079760229	4.49075791899732	2.22069573866301	1.7007386655498	4.99136681857213	5.95006218106694	3.46398727089684	5.5042850096019	12.8243607513521	3.54894514784041	12.7791898281427	3.08524375703598	-1.03402163079201	6.27531867593989	1.66784435910344	5.15548689973135	2.82622698705004	11.1908425176914	7.44975058559865	10.0970337116523	3.48470058286824	4.82091591636961	0.732514950359629	3.33922151836359	3.74916408539068	9.08406214736981	0.620469582528416	1.12490826920542	1.60182267606534	2.4115716211713	83.25	1	2
129	6.62018439872112	1.29708946035	1.44569361546926	4.5996679089865	1.70404851596013	6.91325317240662	1.68827653218912	4.31872374279097	1	3.84847853831561	5.60626074855841	5.67074448341743	1.46353832979986	6.75831856678443	3.54992647809985	3.6081677494124	7	4.96141127846505	1	1.65537517030342	6.22709032998468	7	1.82535520882917	4.02946847928362	10.3662058582605	2.27457910868366	9.64198620699971	1.87551917502916	9.67182382080196	5.50439708867934	0.873251680488311	2.91189414508429	4.06041792309979	6.17083345987103	3.36401684223801	7.12229843054734	5.63453988804068	3.47346538228277	-0.647214101727054	-6.31509856643965	5.22123748251516	10.2901024800348	3.19300727398717	3.65877117740128	-0.182762250260543	2.71542401853456	110	1	2
130	5.03756183456306	2.62936820310545	6.82354886689905	1.0241630194159	6.23967009122639	6.6969449742168	1.05127885910393	4.90644537607211	4.37665118451269	1	4.31135778535985	7	4.11599638467985	1.80751385078345	7	1.48939862965601	1.07426798735899	5.01168448407905	1	1	6.71737209311419	7	6.7942587057838	4.99345378235306	8.75205823884808	2.55821915029109	5.68989836561338	6.25360842419253	7.40322965773917	4.80462594338535	7.94446301012241	5.28813435589893	1.74866046893003	2.32839785764853	7.46757835231408	0.683107264581857	2.53600544222771	5.206600541743	-0.718551241759553	5.23905839528008	4.4057285501122	4.73818318057774	8.19951858066362	6.02205070294822	4.5360839007122	4.99333401953638	102.75	1	2
131	4.56325300473501	4.28557083258628	7	2.43262551946588	2.88977228175967	6.22555084566912	2.82872457024552	3.36996668972915	2.92256216023388	5.99051122828752	4.1072065140483	3.45599211758399	2.54327253894208	4.59740320906458	7	7	1.61246940575345	1.8281714685397	1.74871555383508	6.51071529490831	3.27156717049504	5.03752435669981	2.65044312601411	6.21556003071198	10.2650286717942	3.88597116046178	3.44912667044881	2.8295514936325	14.1261832191915	2.40081335129001	-1.75963042222482	5.56691054534856	3.61610747301389	2.44578340833695	2.30375682392052	6.17722828820845	5.17904151208799	-2.77851514973911	-0.729488178668408	-3.76632008717718	4.66178081799377	6.29564116473866	1.84557147037549	3.32342690259161	-4.28030796616319	-0.206895070172149	72.5	1	2
132	3.99282825518534	6.76953952761802	2.14998137721197	3.9138975115716	1.89222623056655	3.33877570639103	6.06739886103545	4.3937859408643	3.37932023295014	4.23354585599442	1.8343181784502	6.04028054073101	7	6.3425249115091	3.61870420430167	1.87451666218175	2.80329356082064	6.56989354199694	1.36623703108	1.91930758556527	5.77705677224903	6.78922967493014	4.48598177342684	6.34078557237632	11.3170828128752	5.15743856682913	12.7954882550298	2.95227607363394	8.08060064524432	5.36686524635039	10.6461508625058	4.46399437140618	1.1239826384959	-2.90248384131292	6.27244994334564	9.42160903046687	3.86247717540321	6.01909685577662	9.36728418093574	3.1857631536211	5.86985846516985	3.19194390307116	3.80729460037528	6.34226347308564	11.3325782603916	-2.03596780701037	80.25	1	2
133	5.47381667648639	1	6.73428406059789	1.0046435855595	6.39372957223601	6.96140027046246	3.51759889904285	2.96849332232207	1.69779212805196	3.26209147387151	5.98078854090024	6.24138469761878	5.16476722369483	3.55260626207193	5.99574259168213	3.97379497198512	1.35311067232548	5.48635599775845	5.08085013358884	6.14899840703133	2.91652566278107	4.95616972854949	4.82182158347174	4.19111197548983	9.20545912573102	4.84402849336301	4.93170036318315	7.55045425608677	6.80003506642937	6.76899796029703	8.87162982325945	4.10501277839274	4.88829378270236	9.03420670526707	8.58356582735008	0.822817779013644	7.80875620584166	7.32577442187234	0.425129154409404	0.601760240628537	-0.983135506192848	5.19978967359083	9.70253267666637	4.74978278722661	5.78365127451309	9.38227419366147	95	1	2
134	3.47772974587289	5.27487309614333	6.52170885058894	1.69720502505093	4.5201702776323	6.7885669885782	1.45926232988408	4.45953861804537	2.97666918122737	3.56484447080922	6.39214456996684	3.75723435517143	2.9488030574273	2.90673803786783	6.92834174336006	6.70649798944564	6.56743189720089	2.33545257726149	2.57954250812268	2.88748912522115	4.61476764802197	6.44395223031518	4.50717538623212	6.92327489595388	8.81052527387482	5.52920701426646	4.3869676461364	3.47870660187747	9.76666836880651	0.00599423149213818	-1.25941022622655	6.93994411295203	6.53356557071957	6.63111846636215	5.40590586903196	2.04234698736108	8.4599917721997	4.49906671527575	14.5375294785746	2.41245128663264	5.54611919066989	8.5726171433622	3.11550313418284	4.25173583533681	5.91991157973291	10.5192487697579	88.75	1	2
135	4.27557631850162	1.46119389900412	5.38751578772708	1	2.74676410505151	6.27197279701159	4.961020292418	6.71475346426119	1.49174947434527	3.20957117343966	4.83883499514677	1.14489565474839	6.2926722531848	1.2065251086253	2.16913480750611	6.18752048707235	3.3924092732591	4.23283796537098	3.79947620006118	1.44711112203606	6.77418148167821	7	3.79902041380008	3.54619669899799	9.52045911423344	5.34167452838315	-2.89823238828313	-0.703263532599137	4.80198342531395	9.94037315595587	-0.584714367011794	5.97028016107184	6.38275792380345	8.18979380449098	2.61400736434722	9.83090732367974	-0.998242431786622	1.01607931452723	-2.00396617688828	-0.0207586937162365	3.22818374414779	5.77608446952815	3.66237044956928	4.78673491505893	9.33189563813735	-2.36035659575331	69.5	1	2
136	5.32263118728358	6.77709473104509	7	7	1.73690829586521	5.25284030165668	1	3.20651990473479	1	6.36197508681598	6.66124953908917	2.33318413094006	7	7	7	1.824195071185	1	2.98154205134941	2.77779456027256	3.45574355412189	5.15864338965806	1.75065877554262	1.83984536068856	1.70397996951718	8.0787839361472	4.00242745563096	10.9409545796445	0.623624276253998	-4.23902768831398	8.01043554719236	1.17130076492537	7.37003944624611	3.81735080346126	5.59264266670392	4.62089514826625	2.06965598154206	2.41258156524407	1.0778715129545	1.37299420461099	1.52081883823006	3.57674762615137	6.60659887117956	1.28632540870596	5.12374004713924	8.78883421385351	3.8426073188381	89.25	1	2
137	3.34601742713023	2.78735277917396	5.14756559830531	2.59587453616625	6.45448973154602	6.14672034105133	6.624535218511	4.77137826792077	1	1.48398183786113	6.52927961816312	6.56679119057865	5.85677366671704	6.31135036391428	5.07531478078846	2.47910750873717	2.48322427828753	1.57509498789159	3.08069053426412	2.86504608208828	2.255360711108	6.41252023240456	2.8471286994006	6.24567282201436	10.9016297535194	6.70801023328938	4.56681358825846	6.02696186228796	7.54526398740237	-1.07858420531566	4.52668185363161	9.18450127395231	2.9054112411945	10.3756076116882	6.01385761757323	8.2657309576219	4.83239486784295	4.27563048374973	9.13843823004666	2.75606850840366	4.5189863453781	0.331268878116427	2.8328619001414	-1.8535283005668	-1.05267114820227	-5.11809115140263	76	1	2
138	6.44154084935711	5.35977749776361	6.01268688172944	5.31269178459151	6.37705000320243	4.61149525599403	1	6.82135449554444	2.17685654763754	1	1	1.96480742829355	6.60303887060439	4.82813957879112	5.34057680445838	7	7	4.97732504734376	3.95678215807997	5.96460325041664	5.33673921789737	4.87033166761667	3.25099589937613	2.82307920354795	11.5838271730636	10.3380846516611	6.29188007110728	5.79259478432048	3.76434882253906	2.41449587485913	7.75708107571594	-0.799192038373708	-1.31478458161297	8.61604143059638	-0.663995527644409	9.88610189947374	1.71821416349909	-2.2276361269234	3.75156143148362	5.36214508127934	4.2861480605263	1.28933847033715	2.72391634081932	1.81612018321603	9.14156730678711	1.7609505761467	96.75	1	2
139	6.17845750484357	5.42934956219631	5.58733470785605	5.10012314755317	2.47131616704867	7	1.05130150086299	3.28687551053815	7	4.14443162913162	3.59962253606444	2.79853663228387	5.41005735339949	5.07197245004468	5.91562626079594	6.54308101468969	2.18467093674505	6.04699239064653	2.86359788702641	3.43585486525772	6.27345566573923	2.62755154240347	4.36285709744101	5.21792000508964	10.2322613191965	10.163455767974	8.52435703344969	4.02583031435592	2.00353625700488	-0.712360296679694	-1.6660666683197	2.7597889134342	-4.0979694769103	5.28057933479857	1.47270020855508	2.20739484831299	7.11262973561875	5.50661094355055	-0.942744981956076	4.06793454553675	-0.750366850475996	0.766178300397346	1.08842301208533	0.495852238584251	2.16212492317661	8.53911229170916	90.5	1	2
140	1.36326335305137	4.36810397600093	6.05256202227926	7	1.82316342311776	6.17618696515026	3.5935104693597	2.61451946295971	5.91287637201554	2.8005066437362	5.84868351988553	3.57349776838988	5.88348961022263	5.98439513959384	2.30591760743246	1	1.14752226147298	2.00838380923347	1.26563424378669	2.55889375006654	2.37058346418499	4.88291622660621	2.29537775621462	3.87465785684265	10.5704410999772	1.77835702217841	6.82523674755266	4.67702487657679	3.19253957586339	8.31158077217112	1.26460059063877	4.73629233672232	1.35779900441724	4.28307591595965	-1.11359226124288	7.825829683864	-1.71841767619056	3.47409454439644	-4.15708736521785	2.20089373286706	0.456558362953063	8.06476577126676	4.20846637611076	3.82737047844258	5.15472116222621	6.4364219748056	83.25	1	2
141	3.32030955032694	5.16626719946121	1	2.16091830225471	2.25878907985545	4.87209936401361	1.97275637279325	3.16343357044147	5.33642023878041	5.4816087970216	2.5658792882041	1	4.26992388977717	6.40950749458328	1.03345169673353	6.72121673375681	4.72780290250422	5.66739685786954	1.19102135197556	2.91918066482444	7	1.82517111860055	6.92300257853357	5.47925971561002	4.73855427792514	3.92077115799712	12.3223707489533	6.65715323420242	2.37416868262288	6.41526763814864	-2.53268639461915	2.12639028224154	-1.27473015865689	9.1721706114367	2.9590731444195	4.06917582067071	3.96783416926106	3.78660679466476	12.5845791353368	5.7998953340606	5.72347088917502	9.21103070675638	2.9665584567703	-3.38112793118469	-0.931112791880046	9.89830049541478	87	1	2
142	3.89899080089449	5.1626971150029	6.49570866309815	2.16585180858338	6.40052458753511	5.99041336360764	2.18577884203289	3.69132114055562	7	1.77631866188937	5.46998609690789	1.42413572680038	1	3.64036041580426	1	4.80164824317844	2.17445149494243	5.13585103333002	3.07000331918303	1.15833712522344	4.22827370019508	4.52471501331605	4.03847724303344	2.85080135693226	10.1464033649186	4.05539201450155	3.39962067562842	5.13520600906919	3.25017278582403	4.67229762392755	9.04735440560896	8.1942662495173	-2.65622903823747	6.64406166632964	5.94458535533774	-0.602565621021895	1.96946499024041	2.80397549953336	-2.64720055081991	4.29306087130991	3.62405812037344	5.17407714773963	2.24435854044514	4.3835111614675	8.43205551199204	-4.69232613610603	77.75	1	2
143	4.38468538993048	3.85871406422896	4.31117427822899	3.96302708104532	3.10311035083649	4.26577863491863	1.47829920129318	3.81434186100215	3.87166412633066	2.68575554449378	5.85224919808389	1.45809384321637	6.2741009164816	1	6.36125624024208	5.40041747597136	2.08953224227636	1.61175783031418	1	2.09995113101634	3.13816287502511	1.8349856360248	2.14563476867248	4.87238868329741	10.8625826653274	-5.17130068061127	6.11163538463822	2.37661174504873	11.6273762580928	6.41999645151418	2.65840881566941	0.698685498057656	-2.57855714611269	14.3333843950286	-6.33796508983326	5.34162826420769	5.88932825174515	6.7659861397673	-1.72037240684937	0.634476177747719	7.58962921313763	0.411012619272724	5.32530671018557	3.70548092374453	5.26914901416362	3.76087919420518	71.5	1	2
144	6.26967758350744	5.73714660649951	6.43449158768448	6.05360051594687	1	4.64393363019733	4.99820018296435	3.679023116898	5.15284599190231	2.4427098739007	6.0833094210737	6.49007285615465	7	5.17246658743888	5.67419603871761	7	1.16181174554754	5.12767345023792	2.82445955883741	5.73383416931572	4.81103529934268	6.08279788714929	5.3289404685122	3.23234714483306	9.38637678656536	2.22711334831189	8.34224905234792	-2.64020145562967	0.0572559375482291	4.52257823552462	-0.868932730538887	7.2165679913846	-0.298483782205108	11.1544858510106	3.63139789183584	12.6492675938282	9.42913468107152	0.861436237569967	2.1951079326439	2.07705953649215	3.94065574132628	7.11058588595614	2.78293141118026	-4.57658853507587	6.41809201063939	9.54784413758745	83.25	1	2
145	3.4263099250599	4.66547485353548	1.00497272763351	2.98719232620455	2.20052600705935	4.84011807688237	7	5.39508945680581	5.41246419887881	4.68617367277231	1.68963465806366	6.10676888441143	4.80072475904396	6.3301151375663	4.29630177332481	6.83950495260337	1.10989779226039	5.33047368296596	6.71712313125432	7	1.58434702120168	4.87149296768971	6.94372179112576	6.24468719786486	4.38076630629298	4.10180188717184	11.2314158798571	6.96202999857253	2.73050517669652	6.55849755081635	1.01939958487616	1.23467949120481	-0.306371100795007	9.33645979003504	7.29560461859162	2.43468799638769	2.02991319470286	2.48769427503969	12.6602050615594	2.37653688309688	-0.409174134290009	-3.75974521504273	2.6035344598839	-2.23372644618084	-0.781174544185069	10.9953568803488	84	1	2
146	5.60720314129278	2.17779457930629	5.39155259071537	1	4.04144033130407	7	2.07970519231775	1.4776870244637	4.74042362258106	3.8608135336999	6.54426180417405	4.27501569603958	3.43403556473255	3.32279739537426	5.8874314577909	1.74558824893837	6.50664948238371	5.51480882741857	2.81577209642527	2.19664149116627	3.73903264945458	5.83108951211224	4.60770076017257	5.71664065203766	10.322769741244	2.79311430414333	4.37801754998429	4.26421268647767	7.13482087021516	4.76785007102361	3.46628224502792	5.4172688526061	0.734270850031354	10.6788707400825	5.96922702922079	1.38981549909992	4.83597898503576	-1.75590693185968	-2.06838435038844	2.20024678731127	1.14029110015657	1.03673410976263	6.53532610765951	2.57997646735994	7.83371314246566	8.9458356666722	91.75	1	2
147	3.51548519466712	7	2.79909327338971	3.6443258949859	2.52826505678924	2.68793481167802	4.74840930975817	1.1316078962435	1.2204009259131	5.58503042144035	3.25362107152186	4.0613246037927	2.46148581426539	3.96549293597432	1.82449445739261	3.94001522501205	1	4.94029618625459	1.6913648544969	3.29100707796651	6.11845688006562	7	4.44927793226487	4.58825857326264	12.1238579774639	6.72425517432689	11.1167854246177	1.38253806328045	-2.44265430187981	5.73531759293669	2.8553718941359	8.43113265024095	-1.97687823054656	8.33380590879452	2.75843114011415	-3.99365549650419	-0.541510686584224	5.03821763629738	6.40026598048921	2.78642957058152	4.89115697769687	7.12118272141023	8.38651550259838	6.47522257164984	3.8860057059188	1.77802343992124	62.5	1	2
148	2.95259941551952	5.64417349489662	4.24710362288736	3.06242224916432	2.03409878481175	7	6.2581460592816	2.38526309789019	4.44338306179615	4.00302095218422	3.71995643517512	3.48812512932818	5.93070058982259	6.58327365321484	6.82606683113798	1.31850539458751	5.87108153973377	6.43191725852317	5.63091917665913	1.94054671448839	1	5.80920909221134	4.16526694819373	8.68695695006873	13.1464015606879	6.25489247133768	9.05026476001936	1.94802731058808	-1.91976084408863	5.6344181245587	2.94233423684913	8.92235103790944	0.523857890072449	1.30738068776105	-2.40633387629004	6.41937945699049	4.7058782485424	4.81245237580989	0.348422220312807	1.79277695314289	3.85860696844909	0.895182267467071	-0.533892243574547	4.45071431529375	11.9130539492803	9.60550462216033	97.25	1	2
149	5.14655105800044	3.59126360745556	1	2.35356804934837	5.53589580790475	4.71445748927713	1.5249175190297	1	6.9437470645627	3.70255635435279	2.36705475532084	1.12410709073567	2.78423991033221	1.72561463006143	6.97356557397248	3.42318968655966	5.89005587082968	1.75990110987822	1.14349852977825	3.69636489863154	1.96417826921449	4.48083795781905	4.10033933760337	7.23904361431165	5.16669353189224	4.9767224288795	8.80160244047152	7.20646449863915	4.08889498995249	7.72119487700319	4.1266596740264	1.389324237637	3.34846231681257	7.4784025952273	7.38031830833667	2.26122797588035	5.97493926812466	3.7266914939344	-0.78885024791189	4.94934142466329	-1.73283614125356	2.45698299365213	6.41974143726675	6.13316334668677	9.63718292684091	0.206839339429092	80	1	2
150	6.57975545067972	4.53966209257572	3.33491364385384	1.60083147397656	1.56502610265103	7	5.65964401561433	7	6.0531873247943	2.0325003623609	7	6.36203416481996	3.68006529223943	2.06730266287754	3.16544119300227	1.9477394281084	4.21322748313814	5.66849025123459	4.74595502168664	1.78479805008029	2.142615996676	4.90284265758471	1.9895777324126	7.17428504647354	11.2017729176008	9.97602019527923	7.40427656675217	4.74197645057678	6.00311591604657	9.72459120140571	9.28696352145251	-0.144483973830229	-4.22956414130902	3.15563952787599	4.39556022123901	3.58494028282058	4.94059100032355	6.04485043275434	-1.47261810265665	-5.74247240108591	4.46143082935513	3.16833191380085	-1.61386170159516	2.52547827143938	3.76611328286858	2.52360704374541	83.75	1	2
151	4.11862082510312	7	1.40749344764142	4.70189507977649	1.38933143923241	6.48861092504465	4.98730334974495	3.13408194216982	6.58743375297596	3.36190930895104	5.0406134684949	1.33251644119459	1	2.44436344535508	4.7378767505247	5.88752727275242	1.02478371634442	6.39245034757778	4.30267297144384	2.3197812511052	1.87781343174235	1.81800372201489	4.12255097558768	6.7049969070486	10.4684502100069	4.51501706745342	13.0057674647982	2.72446826492324	3.50725159805163	8.46027416574937	0.236178496817953	3.56371174703591	1.74137289013501	1.61192578337786	6.7925033471318	2.41566352695384	5.47069260550164	4.50102644769239	9.255259275337	10.060755471715	1.11107488646225	7.07187555282764	6.16213917275621	1.10996272374395	4.37845802271378	2.78857325358452	94.5	1	2
152	3.11703092116156	7	2.32035102535159	5.24314376110013	1.41691735597048	5.49300882965714	3.12866796153004	4.76770634499212	5.77044350200451	2.80535013077125	4.37339883483491	6.83581592577331	7	3.68123973558938	1.41679730155294	5.5060878992186	1	3.61038753381468	2.17262202756355	1.87513837195894	6.0929445144025	1.40226296692084	3.18888558769916	4.97939610079349	11.4725099282223	4.0636783889801	11.2398245057937	2.32376571762567	-4.16546741420166	5.27848216569962	1.14798403525441	2.03152542413349	3.6839810988239	10.9382447105261	2.43663016534669	10.3911484812111	9.4629730332198	4.95939199562631	0.266843355923052	3.69601723176471	1.5436742162007	9.32812365934266	2.9545802774308	1.64555791095673	0.594412466969697	1.72985459595754	92.25	1	2
153	2.29382644988241	6.58426281270214	1	4.33704708815432	3.48205427414831	5.4484684283453	1	3.0931356270778	5.62422646760623	1	5.61758079970481	6.28883455301469	3.09917863587799	4.90917198722154	5.08592555291054	3.66992836053154	5.63790717412495	5.10539604511175	2.85517273349219	1	7	5.35233368803284	4.89641347936973	5.51993527667313	10.936611219727	3.69585525307328	11.6298856504706	1.61374101721466	6.7375415420646	3.17996747300488	2.74756064694915	-1.38733897292367	1.49551036436697	10.0873508002144	7.19508967431762	10.0390618127991	6.24011253766077	5.74765768117461	9.79923628547336	2.1239938747092	3.34648605154225	3.0516725080549	-1.98020715364543	3.75471112812744	3.37667189949699	5.01134827766852	87	1	2
154	3.91110649447175	6.13072572246044	1.54001593879696	2.93795643645718	1	6.90884173525834	2.77398399127387	1.5678439333946	6.48654995620242	3.97369839037921	5.29375220667392	3.92952254546578	6.36587532254415	2.85227752747862	2.52136151133466	6.00312149789465	2.41846399412819	1.48924196204381	3.58256257164048	3.52937451748122	3.53367137872071	6.78224982927218	4.29417664961613	5.94413890009377	6.69447036790211	2.48270021091974	9.80912878956559	8.29311189054649	9.11996961558012	4.32087263707336	3.96187835698284	1.58508795961572	-1.25242097187492	8.69298671539939	9.3417370640156	3.1082850946504	6.4954996906748	7.81284705726766	1.89031201071959	4.62095457354995	-1.93643889238716	5.597476642359	6.41269113592563	0.309511200088198	6.66878347528464	7.68520237948958	78.75	1	2
155	6.8560230806632	4.08037787252321	6.93254694005361	6.8622179000788	1.77078593235031	7	2.05805920194261	2.56700203115924	2.57640349913853	6.33824238141054	6.44033713551742	6.6285798422458	7	2.16910993248151	3.33231207102173	4.93749653222285	5.74665108959671	5.17754066470014	1.10713647483553	1.86307183461437	4.65188010190973	1.3731456964543	3.24634562734606	5.06515907744406	11.9678018092655	-0.582392441671023	8.88594328971588	4.36497330425837	5.43797114788623	1.29331485647974	-2.08073754257473	7.50758927739592	-2.21104526598574	9.38527385042051	4.23457994535718	1.3624144285215	1.48990972451574	2.01875231192774	0.4057312398617	4.15225260435631	2.52610881120741	0.62843772159773	4.27436573336457	5.24156327826719	3.78194484634296	8.87243173842142	82.5	1	2
156	4.85814479694069	7	1.72847215777121	3.13011534783827	2.32552800003164	5.21581238533222	4.21235735468602	2.6647284535306	2.8641563525475	3.40204306004362	2.77299535998088	5.86846963105901	7	2.62795145528256	4.0598703625347	2.28543806943656	1.41688589149718	4.01295882683283	1.76347934880954	2.12135329750471	7	1	3.56227845658595	5.1957241339627	10.7821531289889	5.72359005771469	12.9096489595817	2.20449930006736	8.58242420693861	4.35723180331872	11.7557160404385	8.26392941516306	3.01659488881365	-2.17728245900623	3.66334919156443	0.729189320370025	6.79022278418188	-0.764011151736799	0.906095412939286	3.29575503343517	0.663727982161848	4.74665937706404	9.4573364755967	4.68001397623133	6.96458516442736	-1.53407523175423	79.25	1	2
157	3.20461016011722	4.63998009977954	1.3788251470719	2.04503123549686	1.40890558877489	4.35271333993104	2.61607050326654	6.61371510153972	5.45505722342638	3.6855659685653	7	6.04576037561131	2.94666964728039	7	4.05309619857291	7	6.19672018543296	2.06587928263125	1.39248933652604	6.45026713771361	2.9477633467694	6.40386946994449	3.82528358547872	4.57552522978552	4.78544611038182	2.04067608766413	9.34517917107604	7.47889790707056	9.00930555605166	2.16689224240524	3.4338077756612	2.47410249774038	7.25317761606869	7.92418111396081	6.21905587086306	-3.89283659645481	3.60123260178526	3.79278809172746	-2.80121876425069	2.3849524889799	-0.844825470956004	1.88833763039163	5.6122445507442	7.83731008194285	11.179271895516	2.51211470851244	81	1	2
158	4.71290708623654	3.05256507439178	3.92709686536554	7	1.8494520478244	5.33253966794844	3.50992833345424	2.31217279790111	1.86583193812233	2.008521319269	4.06053579079526	3.00820148239655	5.38923384668245	6.75653773701288	3.17485120638376	3.73946244809446	6.26340158579216	3.7012934118926	2.85312014060022	2.05890103836987	7	6.3315498999685	3.6678915272084	2.94093572406084	12.4386056906971	5.10925711729906	8.84791815685814	-0.186146864923577	3.6916151443825	3.62880397640097	6.17920014496822	5.08535981355603	2.46939720371919	8.33223187072613	9.1456807175287	7.74171661688207	3.83372025047578	3.48218377646555	7.26096940764303	0.440858257194128	5.38127587198413	8.27426120703403	3.97848636220428	4.35627922985082	7.2484448387713	-2.08474147834323	87.75	1	2
159	4.82417001157896	7	2.7849690282696	5.54978035003048	5.81480857674302	7	3.9072262386107	4.21158057073017	2.62524275584615	5.37464577206409	5.64475916433037	1.83825023155347	2.20506825375215	3.44532481130805	6.45306635616487	1	4.01302893234508	6.94327720692852	3.96933093791578	5.6695263792325	3.40697345353887	6.06457160451603	4.2776587792082	3.12201043405046	7.67897228672189	2.74694935645228	3.64850116676147	4.26908872112098	7.48320997673471	7.27040719346761	-3.77462191189521	10.2208849285234	1.51829242821211	3.5422135456121	-2.30376785465945	5.18752576232271	4.71703466301225	6.52918815337006	7.09748798107803	1.32923571418253	3.59875390486056	6.66654853280116	5.29631095746562	4.58599115607831	6.14104749535201	14.6788992578576	73.5	1	2
160	4.79042216070099	2.51413964444579	4.76894324347445	2.63391262213048	3.17662472390955	5.65038083512581	1.52309415128228	4.21851915689091	2.44387169061744	2.87538789776853	4.1937993665775	1.93030633962215	3.12560467049487	5.67277329513496	4.18621711498227	4.91510214924586	7	3.56828942718695	1	5.7914556170275	6.12405780761642	5.13204435946142	1.67338436745829	2.49823535660746	10.743440781154	9.09320388480653	9.5832484284048	2.85215445526269	6.85435001353719	8.77029289101976	5.96866665942239	11.0013630804235	-2.36845129610281	8.36096003312786	-2.77624734810117	4.77699360178463	4.32812696163414	3.29826994742393	-1.2664425050877	4.22030631781293	3.07530365447901	7.47729618851575	1.86539708458847	2.78553803436513	8.73026545242151	11.0981703791022	87.25	1	2
161	3.08958689324808	7	1.31892999101986	4.18962743735725	2.95268569996921	6.16299709827114	2.31832113188238	4.27091760871068	5.58639414757527	2.41152106144924	5.63092341402856	6.75719192446391	3.02996096715524	4.87722879579598	7	6.83514423365962	6.62720252539841	6.26671115236804	3.91756862571591	1	6.55637248503417	6.27358326460394	7	5.20978548008712	11.6831825903804	3.88052286245158	9.55307414874939	0.661623175944092	8.28857722278785	3.37872527700725	-2.07053639069478	-1.65330763188465	3.22236593014887	12.1490469838236	8.64444040055706	2.79202006130356	10.4082662712352	4.57779407372177	13.8715909604131	2.09145407438747	4.10303274549131	8.28180627174233	-1.29803681347223	1.56142993685933	3.81005383491348	5.35442333929634	87	1	2
162	2.69278821218409	5.66882102956732	4.44536603406788	3.86722309013411	1.92527491322343	6.80541173686935	6.10947525999537	2.07913977151237	2.23610361491168	3.0746045123254	7	3.5087026613009	6.52187148266606	2.54578240205005	6.44988078393562	3.55077741032786	1.55038595904495	5.9901757219531	3.6689836950377	1.74642799274822	2.78566984493825	6.52863222682037	3.72355496297146	7.92675489378817	12.8406340309574	5.68541381569722	7.87651806172278	2.02547852551407	-1.71264950462988	5.26283226190474	4.06284025508225	8.64219361028831	-0.324212627588794	2.46893218963877	7.97551569516424	7.16746270467196	5.23564480747459	5.04974382303104	0.586279289576882	1.69343351226321	2.60894442300527	0.600776818520958	3.17534924759631	-2.29415053947008	4.4122569086255	10.3068644080301	74.75	1	2
163	7	6.84170563808337	6.19324634754468	6.45980842328123	1.5253284691712	5.77003759064675	1	3.43350475108644	4.69569817269903	1.68104514311499	6.49406237354974	6.65933234378884	7	1.23084069881516	3.18961627447644	7	3.36402308184894	4.66568379216189	2.41088200994648	2.50858854275726	4.89160317640914	2.37409123518639	4.42204412622628	2.9818012693023	10.2177358196551	2.70298894711643	7.45757008215495	-2.36286761865117	-0.374840332299706	4.20189885826439	-1.21624897137413	6.15648072935366	-0.352152229077948	12.3149875924037	4.90092160303214	7.28833507727409	8.89859171434136	1.63887988598007	1.57489486414554	0.997882906233279	3.66180434178132	0.982699726437023	1.70907214195152	0.764941682807637	6.1041077844229	2.60766952893712	84.5	1	2
164	6.08363703084894	6.87447472473192	4.34487458949305	6.21512825827492	1.69729055361573	1.65148146967832	3.1081274792783	3.31890088184313	7	5.94387737814072	6.04142412103619	1.94854812580008	5.0853633287225	7	4.57491753557432	5.97781263967669	6.65668130388373	4.91392830009933	1.51822885769412	2.13758320643956	4.94997076303791	4.29374754558645	6.40598129478869	0.98529239826459	11.7392315588784	2.50021169513703	9.41841546420099	0.0407910213260348	0.153859269838513	8.98844770878219	0.11433968567209	6.08374851381435	0.63359761363804	0.118981543535427	-1.93066657902444	5.49541831250084	7.15098061960848	1.6728513730541	9.95845050350433	8.31741345166087	3.49046031239446	4.53606678653744	6.43076141390576	-1.92309679903876	2.48460609827567	3.47665874177945	81.25	1	2
165	4.01131979950482	5.96476904941085	5.34779207533333	3.40177140745819	2.15961129347087	6.47437873614007	3.54234524631587	2.03869771309097	6.80700691063714	3.28262889911832	7	1.47021753871987	5.07850783654759	1.01424466252342	1.55904952386847	2.91042244588232	3.43586003857213	1.3826685999881	2.10353882631134	3.11747585400045	4.56176877787825	5.10360278537239	4.15543098963464	5.67809036822673	13.4017573343417	5.75391599662809	10.9697958886438	1.15843285412687	6.89005526499368	10.226261729273	3.95601669450446	5.90102839502217	2.65505544789198	0.622280105216458	-3.24399092222726	7.60231270635265	3.29833141848546	-0.735227145323611	7.40136419839796	6.74362386138187	3.51806164537087	9.0031803193634	6.00725052661957	2.90136649024653	0.65139887557587	7.73031312319817	77	1	2
166	3.20420910082366	3.89013370256022	3.81957338106234	1.60669878415799	6.4941004420131	6.08677013789847	3.56198492905458	6.38136887460487	4.71609513020194	2.60283799828405	6.01035672004964	2.77120254288848	2.70038430045921	1.00570065749687	7	7	6.42791234662845	4.88246487800035	1.10557817447458	6.90475737777266	2.99834008526102	6.40918437099682	3.09326494396923	6.3723303586106	11.8854905618601	5.85564845516755	5.44755520798051	4.85946338871421	-0.177181376997507	3.12824545372784	-0.0128264590479444	1.44687094478675	1.51543677772322	10.4559553999002	-2.15645157260726	-3.92456647897487	4.78452179091231	1.64891202999813	6.09711751729086	4.86301664489541	1.66071684007956	10.3675116014853	6.58715488593986	6.96119379839909	7.08203025318821	2.64138846609849	87.75	1	2
167	7	3.41827240621934	1.03574331704993	5.37297998193179	2.02478778273843	6.78830698769991	5.20792957640565	2.28890241781472	4.11414337353804	5.12066978408909	6.77299900422496	2.26286545182309	6.00091827289194	1.97407446941477	4.4230700087812	4.37815748070288	6.35846977510971	2.24972866627329	1.55802604833068	5.64201426133046	6.3505909882365	3.53592888548195	7	2.93551545301009	9.1936388894764	1.11486187587368	7.7504169086694	0.705321314344809	7.26217388112304	0.4959909592554	1.16644088081994	1.84286483245672	3.99872628097177	14.0702274818807	3.10816217857788	7.72863064353408	5.21425614480371	0.202948372649349	-6.17015778933382	2.7326884487384	4.02956086598457	3.54698890567869	-0.346701266836263	-0.357404610883005	4.78859114400708	7.51989320939973	108.5	1	2
168	2.93859598677515	3.8418689564646	2.39532373702483	1.8943622351525	2.92701305988624	6.57640336466707	1.88786635303335	5.22361439776903	2.04946358226912	4.81763456026417	3.15721159148125	1.75108443310678	2.23145740835286	4.90656705332857	3.79359311388704	1	7	3.67979726865061	2.38164448193585	3.49751208225005	4.3371758932156	6.53963986494941	5.66949905869324	7.33202850861683	4.83415675905848	1.2991785015287	10.9781050376516	6.52054532309281	6.85403018368405	-1.13218557276831	0.93033838686445	5.61820211633165	0.837618050367005	9.37173270715893	6.27421862760208	2.45079958588073	5.37722089684142	-1.93890246031745	1.0646790996989	0.693250471762253	6.54846637594213	0.707477249975802	2.64541578078189	6.2195110707696	8.74722283696805	6.52178849629372	66.25	1	2
169	5.47772701726329	5.61160523598202	5.58489603475091	7	2.79160153417472	4.55545916924737	2.11845761694113	2.39602325763381	6.33558626911218	2.80833436207644	5.01375746243675	1	3.95122916471119	6.98295148692547	1.06062908536526	1.42832296704684	5.21674263112752	4.34902430390652	2.05060494539007	3.77971709238833	5.93949501435861	3.82045315270364	6.43184436235831	5.32798555213218	13.95688947833	0.236972510100357	9.11554626486354	7.24398125984588	7.36401134156316	4.96721773127785	2.07647367175087	6.24873619251363	2.7658571451817	2.96098397662152	8.23558888961951	3.31833257619328	4.04845802973105	0.647312636840576	2.27546050956224	9.0417376758165	7.02285250638723	8.73222956136661	3.11208595741182	5.78277238004511	11.143324518201	9.41037128451603	78	1	2
170	1.43002521062959	2.59984243903421	3.04156965635794	1.30901541548441	5.1640034141569	4.25016682879802	1.86567543492518	2.11619506732209	2.74599306331135	2.27431286186494	5.75881125395934	2.79798685045993	4.61365877504747	7	4.71040951328174	5.39073368584591	1	5.41870150136955	3.60129001165015	4.9515988115951	1	5.47288918577785	5.06030894438895	6.11813239503452	9.3768481006682	3.56440662716837	2.22000944519402	8.07973135020746	6.43411130576475	0.700188715122588	6.55906925147297	7.96535700062299	-3.61279067145561	2.60391932592548	-1.70611638605163	6.87037474533284	-0.640533709467877	4.62970017075257	8.97071837915749	2.49640842906341	-0.215953052554467	2.75460894822216	4.39245300390485	4.46100494657147	7.56086508272484	-0.349815652031433	88.75	1	2
171	7	6.84376187532035	6.77892889114921	5.837022377992	2.2178504132543	7	4.52377968142752	6.21966723598673	5.44735018425626	1.73558351915515	1.1456488752481	6.56859686733645	6.90885317988992	1.00988935730343	7	7	2.49460699129884	2.63671134643927	1.33601804300346	1.08199216889626	6.7806921586266	1.73773205580661	4.00220881000173	3.38277584732422	9.10935987723103	2.58975959923362	7.74601923603161	-2.15354086205622	8.55313843672466	9.47469661919667	-2.22863882685881	4.32373378512648	1.4125063389955	4.34593067832606	5.10730535079494	2.49227018458945	4.1257546625903	2.08074571019431	2.27057180608314	-4.23482826542303	4.01138208421655	9.68060247934856	3.70741563336086	2.39896145358958	2.95437001778637	4.46640160984839	83.5	1	2
172	2.49081356433915	4.38956621254715	3.72929695030634	3.26604407979127	1.1767380580059	3.40385357320073	2.21399597620454	6.79319219063249	1	3.64439707020033	5.0166773128368	3.74327347545803	1.69457192931971	4.07256352253646	2.11957922215579	5.58644113531411	6.66376648079219	1	1	1.99310350606506	5.88690596767198	1.71850010207164	4.1283183418269	8.32325527561061	10.8204763296793	7.10801386050416	7.05884682002829	1.69242261161864	7.00282707499748	0.536730682852693	1.7320473393927	7.15439786249807	5.65017888345203	7.69344240421197	9.32321467416735	2.54491496147676	1.14546821738295	-1.19092274182922	4.21780548794543	3.5156263331061	1.31529059270481	6.51352731429388	1.5826240184203	7.45900987941068	9.64487272496476	6.98334590937305	73.25	1	2
173	3.50515915616203	3.05090927856314	4.19962757168806	1.68103201105074	2.09995623513432	5.97862174412591	1.27964620172994	3.54962604982767	1.53010760139983	1.73878235594144	3.968907317044	2.15068736306057	4.66525654462657	4.69683727020594	4.29360088740289	6.93401372243544	5.98158496926647	4.49172488966875	1.84721350039161	6.56320436584176	2.79721022911289	2.78483158572182	1.47126606867802	2.27417790131364	11.8511142185744	9.325122991434	9.69198995123287	4.45537507573228	7.67671726932216	9.88715998975136	-6.93157356760702	6.72565429094852	3.78020019801424	8.84678023046169	-2.82278275742946	3.72708710409288	3.57657222777543	5.79347364012011	-0.2809408835567	2.97975571387504	2.20195304947768	7.77250000359745	1.9284082100944	0.983531607345388	1.81895006433893	9.74691613382011	68	1	2
174	4.14101805146941	6.59126117071758	4.98822899273263	3.70257603303971	2.00414066576792	5.15160272004789	3.14800333336268	1.87995997155889	4.98072873104509	3.86116026170222	1.41963326080955	2.565250347845	5.31812580952858	3.03783247701797	1.3424094848344	6.7770279749063	2.47474030157896	3.16373693747967	1.53263633313164	2.71264318006229	3.62159274712105	5.68382431632659	1	6.02043652682725	13.913654840059	5.32652294019169	11.7496887316403	1.65654027750848	5.91181367988638	8.56941759369446	4.35442044545857	5.68689732648765	0.589764815049478	0.513549317309478	-4.31410132027273	2.32717454893101	2.29757668050566	-0.282378341350162	7.77388986007029	3.44437736159522	3.51003507952853	8.98635492796742	7.22047291661785	2.81334068671897	-0.00147164594521426	-0.630676096613649	70.75	1	2
175	4.23463163944968	5.70987405105087	3.94166235500261	3.96414191051045	3.16091298072558	5.67922464242105	4.97346302393094	1.86224029428878	2.79782107152386	3.35625644983167	7	3.64466867560533	5.89561088464404	2.09779917234724	2.02005726425236	1	6.38530907593635	6.90563041102572	4.10679978321654	2.41032582475441	1.3544018128604	7	4.67102998734151	8.20932393812622	13.8116768523682	6.54394183362814	8.35973877083643	2.55546178203157	-1.37451290007663	6.03106075236021	4.00268803519969	6.18379226551225	-2.64432172169563	3.22705366385396	9.18045450543722	6.0386039865939	6.84681012231981	-3.03884840219101	0.693745881113121	10.2449980671256	1.40416359624546	0.552821029515171	0.0173369387506936	5.2886325559355	11.0647074318439	6.2965187383798	79.5	1	2
176	6.47527340497644	6.47136370430445	6.79910804304269	5.87646637724511	2.48721405080366	5.79376894537337	5.15516669011433	3.74829579051423	2.6544601998248	2.20116574135479	6.56980742130691	6.74494219578289	7	1.64129599479966	6.06260083134819	6.69900977252935	3.79515148931115	4.80636095882241	3.56836948228039	5.51484813883005	6.89198173363959	6.7535905666002	4.36210741543476	2.76574650997437	9.87851907120134	2.37397210012848	7.67410330493597	-2.66568951333314	0.774350809108952	5.46933447934137	-1.63213250328067	5.46250089750681	-0.689665625790387	12.2289384326611	3.10299444212159	6.22783447049547	6.18275585878967	0.690838004237343	1.62290113910057	3.94587952360542	3.90554153375565	5.81133390060121	4.68306819190355	-5.35040961405346	4.24046633741951	2.61952687650034	85.25	1	2
177	4.55798297668953	3.48822760640029	4.04039667550946	2.63423634022087	2.40119299974271	5.50059825919309	3.36207871166484	2.68966826540687	2.68566941404853	2.81651650766361	6.19331742941995	1	3.06845793733567	5.08212113060945	2.18804725639986	5.55074805158826	1	4.37803519738845	4.61075142891157	2.76724465984103	3.44516491146051	5.96812835145192	3.05593594169861	4.88274758325255	10.5436087864446	-5.18756924504896	6.60021389585146	2.71837539759608	11.1190972859614	7.55861530629828	3.16183898548772	0.449323529834707	-3.94547059204173	14.3624198924725	4.46967143823654	6.02275569951888	6.3867766803255	4.77128486689643	-1.82289400868293	1.61367182638424	7.29117937859188	7.69376174904283	5.78590334457402	3.1841859181368	6.73918854834605	4.29392969112867	63	1	2
178	7	4.90851345489034	4.03895939343126	3.03214452885063	4.95612219861572	7	5.31387933577012	5.16141268046707	7	3.21846437757964	5.66530559728224	1	3.26413977478352	3.43868726352929	6.38296276355661	3.80412280554645	5.93977661056258	5.71033864319377	6.31404569978269	4.7258871346744	4.31307638223435	1	5.59752625552377	1.79153401985452	12.7170602322941	1.51581259741647	9.35652459050542	-0.416043606477933	10.6649861367675	6.7112502630421	8.63288072365541	1.41807493667106	-0.0732834091664789	6.17934077297024	4.04282259062185	7.09405793042126	7.61501142666837	5.04324226032093	6.85474361900038	8.43098887882994	6.79362249555459	9.35299018956739	7.1140513852808	3.94526907637524	6.73288703549817	-1.21567558249137	82.75	1	2
179	3.6362015299223	6.98169444566742	1.90517680171635	2.91260415507217	1.80552084158642	5.93890267586091	1.14291335693378	1	7	4.36285590809824	5.92935007628401	3.42707460218013	3.62356580086742	2.21466526978017	2.39767757740384	6.4037949625925	2.2700935180686	2.24220488241058	1.78102096509398	3.60173075280948	3.83946560658077	6.93406430543649	4.3706665648724	6.37870051496149	5.27260675763885	1.39425690220341	10.087117535769	8.32905762277401	-5.87391055187903	1.12767374693916	5.23152238491051	8.3218658659713	3.44546163983353	3.8335663679507	9.6634375801328	6.01377301739728	6.30110841693921	6.98664665887786	2.91464419615742	5.46901094222502	4.25333470554507	6.4473508586418	5.5435183705316	0.143818640884709	4.93688653859246	9.76777850684623	73.5	1	2
180	4.65162617772189	6.33392221999665	3.81012478165343	3.51235050563498	6.35758488514075	5.42391915576207	5.6593727415005	5.57202568453985	6.86805130517127	1.40793838268837	6.9359456944541	7	5.78335506959297	6.89561881008405	4.70092945670106	5.54990702674425	6.08143207246577	3.55670440514692	3.28026203716705	4.14549513265283	1.1429099377526	5.9335203240899	6.28186541455684	4.93404493359911	13.0487774471239	1.08028378454022	10.8044227576386	1.57906019539377	5.13039946930464	10.8330026511187	3.43386007723365	6.61143930630021	-1.26495426405884	8.74437037652771	5.48353493114266	11.4203992662002	1.734198010924	5.73923602870296	12.4670311874788	-0.398946322481452	4.99238006386135	3.51309736673509	0.45080930369695	1.2249656389964	-0.577335059454507	2.28424240760492	79.25	1	2
181	4.42422926103725	4.25905234733641	1.07557312229151	1.21142765290586	2.94452897619869	1	1.64698709358026	5.32097605556973	5.07880546527343	4.17199757311568	3.54061166430694	2.878243645172	4.80026628307242	2.15357298067089	5.8769720266724	2.34024393794266	3.96031868951892	5.72928119736042	2.19325032186929	2.50515480629231	6.50425215581244	6.23093652425775	5.51081587469435	6.69729268390584	5.56128455112006	1.1213962253062	9.7025032183796	6.04988060493217	7.33521315329392	-0.435964122962184	0.180262074276829	5.68835092860307	0.107773021850229	-4.25598137775543	-1.49164834862465	-3.49414555012635	2.14541524929579	2.86878316271919	-2.59122641463514	0.484243168485376	6.45226636624975	2.12490933256888	6.35729916581339	3.04349378875513	2.61657277313019	3.80067579812197	78	1	2
182	3.09552392123407	4.92844175297184	2.08319266708183	2.22079903893237	2.52898552071803	4.92947931665814	1.65937370991331	4.54789084043562	1.24364607459337	4.49926296609618	6.8643760586631	3.33927061081994	2.85960556333788	4.75950562598397	3.22409328525806	4.44310846623873	6.85973059418491	4.67389399707035	1.74658675352344	1.8099531705497	6.79854568451378	4.81070590516454	4.4666645063194	6.28456128920873	5.43748472347796	1.92204528453538	11.6641494543324	7.59358666891966	8.31741620595169	-0.836880962777554	2.30553401234059	7.12674089492984	0.275090670609877	6.36471417867686	5.771432779971	2.02156755326591	6.76767981073241	2.7420176540114	-2.57677260606535	1.37764873456627	1.06204736160812	1.71773257732832	2.87396582503318	6.79922642231772	8.87832508729666	14.0595675273756	93.75	1	2
183	3.44548452686207	5.94445644252427	5.34384926652822	6.92702384840252	3.96556413249429	6.01179292234893	3.97927878160052	4.50919136169766	1.87225684119939	2.52005052178478	3.37816916671887	6.83750156938654	5.00788499333618	3.8931951685223	4.92766614769052	4.59811981019046	1	6.9059054192283	5.1897588841988	3.41958098862463	1.72134775659472	1	1	6.23759156534269	14.7219525222572	0.486939024023188	9.57681640872352	7.08945025232413	1.87752200007682	9.81105311465612	5.27767394699026	9.22587182992751	-0.605094258060625	10.0237318938459	10.9232942006338	5.08702342703267	3.40861112502909	2.86879743095076	-3.34885747163332	5.37947777859748	2.38387205885939	4.10910221872124	1.86401664904141	2.60994770465462	-1.03028470710811	1.20844058753838	66.5	1	2
184	4.59359373936919	3.63751550932087	1.26770623491252	1.57953876760737	5.75487531095418	6.65359984264344	4.15333882635176	6.64804748568159	4.0773388145383	4.09697331263892	1.71545653773721	2.23168522242732	4.33434649569235	2.06903947981276	2.5500905313404	4.52569492002026	6.53621409838034	5.89998200700714	1.18262298804549	6.07032367656508	5.75417812400986	6.6773759605497	4.81559298286222	6.76759588977209	3.52249327322986	3.89966791707007	8.46772586049725	6.0803554772901	-3.45712224768137	1.01269720293475	4.93121669961157	4.32077367993721	4.38035195264589	-6.04874213984184	6.38862664501385	6.7208414957498	12.6827082850086	7.18960052200379	13.9491984464972	2.61867584068215	4.24597055429932	-4.5275386895364	1.82417246807249	4.46022069466584	6.01416432954906	12.3336889775612	93.25	1	2
185	3.25621746277053	6.38033266787624	2.41510352109458	4.86078097165683	2.28589700336172	1.59539588939599	4.58537060704072	1	1.22029804344256	1	7	5.19075843902979	2.47366777478274	1.62611044214899	5.37142451594204	5.37636985222604	1.49427896560435	4.02332998346041	3.99532551269581	3.30799911711419	6.41718230525234	3.66949350493092	4.72872601574426	5.6270892558235	11.9639432708951	6.01005155987145	9.62993098395408	0.99259648643188	-1.78135744238717	5.06777454507122	-8.64581857746193	7.9774695867408	-1.53823436421767	3.66336161680086	2.26007127424031	-3.85422794760229	-0.690038225158143	4.57434828661921	2.12553418830442	3.62890726215366	4.91480496723426	6.81519106214355	8.88318063198071	2.29334417324258	-3.61798178562371	0.584144003261969	76	1	2
186	1	2.0969646631221	3.33354708102723	2.72732247433568	5.26190979019827	4.89072017738003	1.13800504445594	3.48372130178711	2.06456060944831	1.70316555322056	4.84099580066475	1.91955969611889	5.86240570826524	6.48738156701159	3.58391634517119	5.38509848077321	3.02602385214825	4.709005520917	1.46007992904503	5.42782636670752	1	5.22653591791753	6.12652385949358	6.40930751831771	9.64543955133914	4.12858662803353	2.6445204640261	8.46650511375655	6.54360042973616	0.690231920471958	6.19544943633443	8.76940094994462	-3.35202019977827	1.52643440301287	-1.34452736798013	0.717966515696122	0.256817642507699	4.5766475031061	0.628094456800776	7.69287994362815	3.04028633941726	2.90140108673865	4.28948468930059	-0.805130661232244	6.2080318024342	-0.191476518881721	78.75	1	2
187	4.69615910093466	6.98509988821363	6.17318574167522	4.97720547509166	5.61170686661372	1	4.22579918783817	4.37384107177999	7	3.61468769881467	7	4.767270179522	1.36599758140361	1.78309505615707	4.47177509258835	3.81315192570952	5.09246720395582	4.08782344304042	1.05956091762646	5.02161206280739	6.547578222534	6.51159397591358	1	1.78668784178046	8.71027469228477	3.62220643135022	8.70735110466534	2.09300900325744	1.67120521327484	7.88167982330528	7.24598009055164	6.44897528320085	1.26823096823102	6.72418087607338	-1.90705334163598	4.64648007883672	2.14427209453926	4.12531062955846	1.78591988743419	1.37759034812766	5.03554902830739	1.98763746452384	4.66843250310582	2.81991438810336	6.45845081821184	-3.11557971708412	93.5	1	2
188	3.27927049175051	4.61403069143673	1.81502043434317	1.86656661961786	1	5.84605842334059	3.19160361996614	3.12401263319946	5.42681596395326	3.96590408856799	7	7	4.88413655482557	6.02198017613434	4.40299895636016	6.16618565763427	6.10521467675682	1.43165716745292	1.35684379791879	6.68593981505628	2.65340842230158	3.4225227306826	4.4190062283625	5.20338735148747	6.43631823401869	3.60805882204857	8.52962922471669	6.37905857153849	9.28078765043459	-0.187230026567379	3.94663753846047	3.31300609391738	-0.0611745780311975	0.689490028486499	-1.97787760822306	-4.73807037538388	4.33232286879181	4.69027580873998	-1.41721936007689	3.27352648570216	3.74795386024956	6.8926448212648	5.14330875573676	6.76412566014276	4.67517359912087	2.96929210604168	63.25	1	2
189	1.41148392087147	2.67615831986642	1.0467720778787	1	6.08122539686384	4.77773032141633	3.00399281497313	3.83622850011739	6.97947682285378	1	3.64296863100653	1.04742978143409	2.96846283524146	2.28686379485823	5.65888428496431	5.47418245227778	1.4149655131172	3.22958389606799	1.59021561482057	5.42720392219086	2.83242599165388	4.53275410557301	5.68508628440803	5.09897068944849	6.05657213331629	4.33459297743968	2.44605706706923	5.92305543704266	-4.24254580308575	-2.03958934084064	-6.34347709915911	3.9800969658331	0.323618553675805	6.79685491624553	6.89192246322863	3.25599710972718	0.384206682032069	0.531100185885356	7.42751240466349	9.4482309505062	0.569337795499127	5.49383393727484	3.65996432692259	0.691856422921385	2.36645426677842	7.70804656984102	85	1	2
190	5.89231523808348	4.53389455016614	5.81061038704298	4.12374484412014	1.27401596034448	6.76603099177153	2.44362425331312	2.69511468375346	7	1.5352080213867	5.92232312707696	2.18800686943844	4.2192985141116	3.35084242472328	5.44263341986284	7	1.50888112201874	6.26122216759711	4.32176439544683	4.4781766630779	1	1.17336550395979	5.90606837672657	5.65936140188675	10.4914987403204	10.2841792379384	7.92246331516833	3.04267087334784	2.36767685318686	-0.339010782888318	-7.33021368555642	11.8834815790865	-1.0748378066948	5.67006094472808	4.3340636970651	2.64557676989407	1.19976911705668	6.06628667009562	0.194653389018974	10.6539308880206	0.0784465527783298	0.346601907504491	-0.675515528193395	6.41938492711991	1.34080782828158	6.98079239081431	67.75	1	2
191	7	4.55476671981352	3.55227403441186	4.28743303883198	6.43338979051446	6.41164368462906	2.10685233133563	6.98724657686505	5.72545257236648	1.76828283324758	6.73564333744364	5.42647643253588	3.9675817989647	4.26959880642395	5.14319235472568	5.9802555413082	5.52298421110658	5.67835193559289	5.30837549349876	6.85387802725258	5.70210386196331	6.9530839617272	6.63428088414338	3.50073667094109	11.5827621797631	2.4888749932199	9.96825114378735	-1.11238403153193	2.90732214471117	1.75385762991045	0.647323702232323	7.83103091364928	3.86237094025288	5.79902054916008	-0.0182966518010509	6.55211638275108	7.85580758771147	3.62127316355804	6.56151815387476	-0.0989354329199895	3.00766371990473	-0.583432283358994	7.02481851809874	4.18062421874385	8.68641639612771	-1.51339565037258	80.5	1	2
192	4.98191276580169	5.22268353393529	2.96173867424734	3.43740459309931	7	4.15015845037153	5.81403154894453	4.95252317155809	2.6950961833102	2.8221563017412	6.51997889013102	4.46399311885442	4.83956295467162	4.97624417602269	5.25945797754849	3.07312942998768	7	6.71409462172412	1.72001434539596	2.98983856065865	2.21368811033098	5.76547451312233	3.52610180087458	3.28987579005839	10.6224906688288	2.68112058278686	10.7332027932416	1.45049281596523	3.92775640254734	1.70700488831261	9.0161598520583	3.60912630308125	-1.11756645674987	7.38570367409528	-2.82755899178881	11.3273277590029	5.31409388313187	0.411438320189536	6.46609488357922	2.34917975927106	1.500580562868	5.13518424051144	8.59669470180656	2.9336681916527	5.93998898888329	2.17924314410361	59.25	1	2
[truncated: 5 more columns]
