# Supplementary material for: How Are Mate Preferences Linked with Actual Mate Selection? Tests of Mate Preference Integration Algorithms Using Computer Simulations and Actual Mating Couples
Source: PLoS One. 2016 Jun 8;11(6):e0156078. doi: 10.1371/journal.pone.0156078 (PMC4898694; doi:10.1371/journal.pone.0156078)
Supplement: S1 Data — Newlywed couple and agent-based model data analyzed in Study 2. (ZIP) [file pone.0156078.s001.zip › S9/Aspiration Model Data/Aspiration Couple Population 01162016 020331.csv]

	trait1	trait2	trait3	trait4	trait5	trait6	trait7	trait8	trait9	trait10	trait11	trait12	trait13	trait14	trait15	trait16	trait17	trait18	trait19	trait20	trait21	trait22	trait23	preference1	preference2	preference3	preference4	preference5	preference6	preference7	preference8	preference9	preference10	preference11	preference12	preference13	preference14	preference15	preference16	preference17	preference18	preference19	preference20	preference21	preference22	preference23	fitpoints	sex	algorithm
1	5.67445461850346	2.73597708330517	1.22748172475325	3.43387532302542	2.59597788242476	4.74282168049823	4.42416998964813	3.26386567477858	1.58530981036973	4.86535720713482	3.87816827019313	7	2.64041224224668	4.59272145420632	2.92768481941275	5.04881955237231	6.38955036676173	4.01585199351296	6.99019011925223	4.5519951045949	3.87132615521083	2.88058605764484	4.02721403101811	4.07012788951005	4.46503129843907	4.59719181613659	11.8002093980999	7.98114813847607	3.32215054093098	0.0781607563593965	-0.0633248192188254	-1.1159868031087	2.99082801112801	4.14358031181201	2.13746999988824	4.11712749504351	8.54650785869802	2.48068742262085	11.7906359551011	7.44618589486461	2.03421132023228	0.57588832244239	8.39210932633886	2.72369143127976	2.9913333766419	3.15165948541526	99	0	2
2	5.29245282721474	6.22748658443448	4.05554188209132	4.91374555608756	1	4.72782087547812	4.656634450979	1	1	2.42620799714938	2.04805811778396	5.96832375756603	1.8547961206205	3.53383140740763	3.36712078794606	4.66734874010515	3.97890467632507	2.64189835017875	5.69211566826774	6.12397653060371	6.24655255017387	4.65379628491763	1.01954233204512	-5.09869296737472	6.80061311110403	3.19357700519404	-0.96530558638791	4.84283780300717	6.35831018231344	5.33693645145766	1.29718541646508	3.51910388346411	0.516771207461129	4.0418818278246	0.748567967427383	0.37450971841323	2.26789086073583	-1.24706547350957	7.10485455234877	2.99192807451713	1.81035305360212	5.65234452712434	3.72941657881634	3.22981851309202	4.68186181659756	7.72569688063672	89.75	0	2
3	2.02564423689385	5.78843834466663	2.81155322230456	1	4.7468301058725	4.7775925720638	2.33407359802086	1	3.43936234508745	4.6149379966508	5.50954602896541	5.52914467573593	4.03106457323334	3.53950756798835	3.42436342456572	4.29032963358223	5.36219484095178	4.02515712560419	6.50416715118659	1.8500594993878	5.56391120611937	2.0156085165543	6.08205128192882	4.82201550288835	7.84476253879677	5.37323099450975	4.49987000686052	6.04875542522197	8.15638391538775	-3.46491654397098	1.33901843961444	0.144326942554675	5.53667363463746	6.73797042648969	0.288046271569908	2.43502593592654	12.8442174529174	-4.8073697813606	5.6393252836639	7.06715502586009	6.37317378962548	6.56803928976643	1.74028020279804	7.99588802458472	10.3346830089837	-0.920876280296797	97.5	0	2
4	4.99871081382627	2.4593509503933	1.48814471141354	4.75461830632251	6.98216600122925	4.84779674204514	1	4.87186003329591	2.61109643453081	4.72050624092962	6.53776868613316	6.2377986432452	7	3.4896060533018	3.79715381271537	1.0065457726791	2.87379108185666	7	6.33478300790671	4.27313696481201	4.56899604158332	6.80724659209018	4.11598658912536	1.83885357418639	7.59383270286926	4.53055307912201	7.8786310114293	6.64339036195319	4.71416677798077	10.3222810749093	-1.09034201712013	6.14596017691544	1.55829803257405	1.52735071016519	1.43712251721889	3.78547149850994	2.04534504314294	4.71292892388039	4.67637900842837	3.68933866980508	5.4069809117661	7.47042269460671	5.54834802761832	8.53455972979289	2.04800880522196	1.71063657383968	102.25	0	2
5	5.77904913692517	3.01481472986537	1	4.07279957445119	3.20638216623202	3.63905789404404	4.13576943526091	5.1645173727237	1.52177499807151	2.61175771418908	1.69422915999042	3.7298703847319	2.4168160815839	5.60806370542148	2.91158108210432	4.53377855791171	6.55123313760466	6.02514677811252	2.86197115654845	4.92122168870783	3.42578322297661	2.83881424596455	2.81034947017009	4.47799611264941	4.70709668348431	4.87175192577387	12.392466233078	7.85794251042946	2.84170815582168	0.454186923421763	-0.252808311275051	2.12467876880819	3.66703561967788	2.90704865899465	1.61934709187941	5.98091302993559	9.02901841562176	2.13707828272554	12.0794178733905	6.7886517389046	2.14142385926714	3.62389991957717	7.96537660747417	4.65179925712084	2.36719795803425	6.8973664978085	100	0	2
6	2.44085408538118	5.51829702887674	4.13936277053988	6.44463440781155	1.1597814525192	4.58490887456241	2.08564548804263	6.08692401450794	1	1.25122912137073	3.15701265454003	7	3.92608611812195	6.84051553719957	1.50391426299594	4.04605661881882	5.84534479145632	2.03490028353456	4.33236947126422	3.64988418684405	2.13469033919449	6.65984464931352	5.348897935186	-3.32076651274631	4.53347164353079	1.3007175502794	3.21215986395657	5.34804264327448	-1.94626748715595	-0.800008311820118	10.0219626301287	0.712148722091672	1.62736329738284	5.92158465533692	1.00946131626514	1.86003789470744	3.38122978162529	-6.65105528781615	5.44895290427785	4.13457861616598	4.22305826217458	11.7315228179899	9.3387864752485	9.26833593228537	13.2348162881828	0.271490949262835	97.75	0	2
7	6.89991742291236	2.75214999689246	2.54346120432679	3.2029468071316	3.61902625586615	5.93141610796359	4.69299794873876	6.34636950483226	3.24553751762083	3.37816988030118	5.59258168196961	5.75416343946359	4.51067515149033	1	1	3.78188723939076	5.65197522119164	1.5920781120304	3.27691464276061	4.08169343699898	5.54454209356484	5.17951949862248	3.30189199218499	0.429982856797636	5.41494335808594	4.4476432721849	4.52523909879059	9.998380172619	3.20761624756626	3.7655447459931	8.88713360544559	3.11755412545567	6.69400334490374	4.80513318095954	4.63159127813058	2.17069617224929	2.8058098151484	-4.02324247219608	3.56467774137464	5.03490548738762	7.24118576670295	0.167063576526035	1.18272568133437	6.52042927680253	2.90611917309881	8.64430497027369	84.5	0	2
8	7	2.67506090211425	1.61130785918069	3.48612038058158	3.00688002421588	5.54487529868714	3.02236094268137	3.27578079145815	1.26297458904038	5.80439249182493	2.67506835906706	3.11961133968743	5.41792938420646	7	1.8926168553332	6.9730646641864	1.68016042990625	1	2.07544218616754	4.86747488021796	7	7	4.35246534477392	4.21153070891466	5.07917891319935	5.72791210050486	11.3924760004765	9.40771421752489	6.01417182731518	7.39599196592439	9.75209464106886	3.55503023876494	4.05368665580016	2.3757961182306	0.943443632771523	1.70078062971753	10.658225873268	0.223666923806158	12.2348240091987	-0.2879406099467	5.27728886535979	3.0322530293672	6.15264249313917	5.74097039091035	3.23221353200667	2.78859137489698	93.25	0	2
9	3.72034717559093	4.30455203046993	5.33145406870046	3.73016771677351	6.09986841269505	3.96803885185431	1.9641917866966	5.01352158235014	3.05434379004839	2.98132928916471	4.80648192531588	6.38340689089202	2.30886059183634	4.97735096859576	2.75204590146043	5.13726530445483	1.76854051183807	1	6.78927819924507	7	2.28438979188682	1.61155392385018	6.79417275001448	12.4408069397654	0.345704657346058	9.16664123286209	1.89235227046636	7.14203177135802	-0.457522119674729	5.75036128265314	3.29227257335771	0.78528260906476	1.02781552956351	1.23914708249457	5.30309361538447	-1.00229840252169	0.473606971216344	-0.138965238226474	7.72214465338729	3.18785453784188	-1.08619511030504	8.78378006682563	4.0120180127655	5.53751304259913	6.94032140540159	8.05208417682829	105	0	2
10	1	5.40006829268716	4.88404445280312	4.50995575540559	1.741101135059	5.68331102718391	1.80269537813718	5.00377100728725	2.27758063510234	1.1499144099249	5.95092233608788	6.37354926604108	3.79799906609188	2.37709136855864	1	3.65598303553756	3.58691490018066	6.92056791829017	7	6.64120748319698	5.43162391168945	5.35709353775052	2.18461247011819	-6.00444704554302	7.04813665501529	-0.869158554167837	1.37822149081468	2.42404777954634	5.77893977759066	-0.200558396711398	8.97321033789608	0.671536050900847	1.58866626347834	1.6058285633338	4.46585172027014	0.0458365199956298	4.81922553062728	-6.57654435045531	6.68049902729273	7.71686942436045	1.81611439250447	8.07058257643633	-2.73109718287538	6.18416165718548	9.23390284477704	4.10350399168176	98.75	0	2
11	2.50543759703971	5.51046986663257	3.65913247856732	1.05715377600886	5.06348250651078	3.9219849912639	2.61575262851559	2.26577502259159	2.9148279228222	4.0715670100008	3.70544434686426	5.48344020217518	1.20105598897099	5.98911462500017	3.47466638688181	4.13088820666243	5.0282109089839	6.08260511542983	5.5076246611737	2.68710301852692	6.39514106517589	5.07951386346832	3.68453514760109	4.62172217504446	6.24102352950319	5.21894913666265	4.8314347592354	5.84756583542112	8.70589786333782	-3.78008147531208	1.10155080868159	0.129384343503847	3.25776196665426	6.29268718180664	1.112261328264	1.00638234130426	4.7495399667067	-4.96535402734717	3.672690241094	4.47814071152803	5.29406476128702	6.36847828276387	3.01084300720884	7.80593204571661	10.7072315926395	4.09204223532271	90.5	0	2
12	4.23809925478289	4.15345088653122	5.85067220042824	4.7647365628863	5.14129561224069	4.08175295675677	3.57634026724408	3.19220564854378	2.58390207264348	2.96790228570721	6.33273301203492	6.07300790597611	1.38401071010227	5.02126766003989	1	4.74362708523771	2.90440130811358	1	6.94441898588493	4.50982990627584	1	6.93944158516912	7	12.1914952657162	1.30121948992324	9.64264459550774	2.09244554097512	7.42429353847356	5.32387931610835	8.18928899381286	0.0717948740448717	0.317281354014345	4.70693911571793	6.79105985338799	1.88794195973003	3.41509537825186	1.76458114185842	-0.622713370721132	7.35577795861511	3.36639568407969	-0.275048665992668	8.9613961685979	3.10249465679529	5.80946608622882	7.43505727617436	8.92403643798738	113.25	0	2
13	1.64880822474346	7	1.47403151836405	1.94738511515257	7	5.75669874039399	1.24722242036895	1.91782554985978	2.62438641946696	1.47824046630497	5.3038582052979	4.76649160023836	1.84307754758035	7	1.55803808810089	3.52565744757085	1.52830180636655	1.4651215255443	3.66095544949737	3.64392070670564	3.04449038759252	2.07806008180919	4.61218513342068	5.9388462088038	6.46990967942187	8.20290958554687	3.2441276195069	5.42225130625468	6.86237683083296	0.811676860901452	1.22886196874742	1.90867492239054	3.54453390606511	3.93644325421114	-2.27824901409136	4.90007502359638	2.79428658324307	-6.97975797521607	8.82226180451794	-1.89737228021238	2.3681811812691	5.57819602548857	8.86045317533125	4.80542050220612	6.82128485093371	2.31433750831479	95	0	2
14	5.54688676004624	1.33511686906361	1.52220418357634	3.78909206331829	3.59174553801831	4.48744609062356	3.84057132432545	1	2.83684065941698	2.8690650380665	6.24893479748163	7	6.56201201895846	3.67045000542722	1.6096693198518	1.8230182489666	3.24453883724405	2.84678267553455	2.02770350406996	2.24666444836492	3.91192598184604	6.49229029001308	5.29863477976678	1.30359009602852	3.81731843176959	3.98639989953721	7.48419990523455	9.65888715958379	6.36609468625139	6.92036723304719	3.46782980349027	2.38748839636722	5.7212528232837	4.31075784748831	2.99707742184406	-0.440464949400374	8.35870212508041	-3.31552341529412	0.858593761894676	6.04089050554403	-1.28208287897443	2.3043292146795	7.88110677532768	-0.691000652371641	-0.535337486665298	4.78961016543358	91.75	0	2
15	1.39421246110274	2.29425520988588	2.37950684362475	2.66964506812155	3.27429887043041	6.13015503533503	2.49411017285544	2.92897709036533	6.6297545843824	7	3.93952530715208	6.67056979197211	2.1370860187571	6.99553818665066	2.88083037074816	4.56171394678123	3.16598538924737	6.94388759111809	4.64530126069056	4.36039602464816	6.41324157853458	6.68934405575287	3.7496531688818	3.46987904651618	6.38243405062524	5.56460110208927	7.95557589043042	9.37229027781877	3.68554512697587	-2.59425564176412	-0.549553384216598	-1.07679261634582	0.179244643680159	7.5725354185645	2.05797271825725	1.44259477594061	9.05847634713882	-5.82352732862478	2.68440432202664	-1.87633440858653	2.02781537466345	7.248802900079	10.5658074684168	0.759928565152754	6.08018848737672	2.28583439639982	89.5	0	2
16	3.73497915154222	4.28660128070412	6.51151152994566	6.22561626604911	1.05982118415081	7	2.76663669802484	1.20493427896502	4.46776384064838	2.25797145769601	3.96884700974094	5.5304185477925	1.63591751410182	4.62262339831046	1.46545196882571	5.7327389721381	1	5.47580331728719	5.68994788208157	4.32510028390723	4.32773251929592	1.28809436838926	4.65092457358918	-5.08058519449952	5.92161234014086	1.69297460492367	0.0100836292234828	1.02599870302299	4.60262130203746	5.10909813453676	6.01450557401336	6.21373403204266	2.96960011974646	3.53373232383828	3.24340460528397	0.0340174722857232	3.22599981834234	1.96355353183976	1.09768875450657	4.65055922821872	3.80264145152989	4.18870762957336	4.06051892261497	5.06898246178522	5.08115714062491	1.94951823385197	98.25	0	2
17	1.42627907335343	6.17397906034456	3.847823508924	1	4.6892000471363	2.29440909831221	4.42747514640676	4.38980813346608	1.68782106321575	6.79951962819219	4.20836014238244	7	3.34419581171472	2.7309022488748	2.71396198789932	7	3.54814400671727	3.36364370822358	2.04492567467417	6.5050129913841	1.39035044358851	5.63379966240036	2.50320050895256	2.84218665718291	6.23405231602218	7.11407302209079	3.4122962314609	5.68888604646638	4.58502448858264	1.0879673391374	6.01897307289732	8.52462340117506	-1.42632863452478	4.47294406408289	2.28809393509024	3.49255908267517	2.27774267418613	4.26536888135476	7.09672261305255	2.46033186544896	0.713339406238163	5.17379332317164	10.1775907814395	8.4073462667825	1.82834115176855	2.70236528865574	90	0	2
18	3.96711248863971	5.35194247921514	5.71823809645568	1.41598336982833	1.96559936953262	1.98943487661606	1	6.46525019851117	1.75509796229474	1	6.69772922690858	5.69035590969082	6.32650688166768	3.80171766336829	1.61798608582993	3.80581962601125	3.47864235705844	5.922570745473	6.15002110037884	2.50324659771142	6.01631902687286	2.42413282655735	5.99194386227304	7.54971105924688	3.39098462011697	1.01285143867303	7.05213449732926	3.24190373335884	7.61872099825499	5.65165639591382	1.68155612591751	1.0613351227658	2.31900222943947	6.98184208661511	-3.31293907224612	3.39860171893875	5.38654614531791	-3.58209014582311	4.76093948773956	4.97489919998002	2.31718987537386	1.5516894227224	2.33302308839589	6.54549043966896	6.97262590608902	3.75647702153397	90.75	0	2
19	2.29658483432619	5.57727285114228	1	1	5.9961110017434	3.75428992817535	1	1	2.16990806468671	3.34279031558459	6.33798963974442	1.24362513651939	2.12685385678712	5.64641247520194	1.81618142021205	3.93971826081384	5.65398736975733	1.42651926743166	1.99838850530127	4.45593056649307	1.09043475033291	3.03958543903954	4.65492825503994	5.47791974754964	7.34893359955685	8.80657898621186	4.0746669576396	6.11628979088231	4.71293277906419	3.74734064822179	1.6207994080668	1.72969294306607	4.5873929440133	6.5678679074541	1.67766839012311	3.09948266414818	9.95342428280493	-2.49797446423364	5.04379349391581	5.72177515752812	1.34936563269923	6.61764526074176	1.98659979948796	5.69951727450437	8.42069158430936	2.61694463358567	117.5	0	2
20	4.43334098178327	3.23266730431018	4.08657904787694	3.67693908342435	4.90514619904503	3.36087239662078	4.11315848088427	1.14722630638517	3.1296717118769	3.10821548620331	4.26365285655613	5.65368489984272	7	3.48546467348512	3.39153354274999	1.31556508124428	6.38145811501367	6.26342464048694	5.23466037216009	1.25239751911339	7	3.26745942533035	3.3256584930931	0.021743418451466	3.46488562033669	3.98099025908673	15.1054685303754	8.42197027419177	2.38177838126929	0.48678520437056	-1.99034891201237	-0.753178430980276	5.13575851690779	5.30341006931627	-2.12303225757885	-0.865762941738392	2.21213744104556	-1.78093465266005	3.3060474455439	4.04220135947123	-0.841595093664352	5.16236660476453	4.05498181682622	4.11972718648207	5.62694328293748	-2.0071660945702	98.25	0	2
21	3.13196437843096	3.98056744474594	5.03807996703349	6.78836208716274	1.71695311319151	4.13042903839414	2.40643604941431	6.21792519531025	1.62322471403887	4.04034017283462	2.80411311314898	6.58267313268609	2.3513710554238	5.61032526983235	6.53294031684084	4.31584874847161	3.43252823603005	4.41861786450683	1.44386250619048	4.48815001369607	2.31054536901658	4.67550716205244	5.5874415454788	-2.15796125543609	4.68447787548759	1.85777713217164	2.26086685588654	4.66918881655432	-0.965570730728845	1.90118114519471	11.273700636592	0.259508655137187	4.51935660905197	5.62700714952252	0.569353290992266	1.00588638540635	3.26637606948601	-4.63093495961544	5.39187798220354	4.55464618979045	4.25813267913207	11.6502434062148	8.63465297560743	10.0800156931787	13.8771035434788	-0.814335777274388	93	0	2
22	2.76713326548165	6.74751515809932	2.99695353261595	3.65303282634466	7	1.41485953465777	1.31206118454164	6.53605237387812	2.3511273488548	1.71973731653585	2.39878701610201	5.42535586811715	3.68302839824614	3.3437990248887	4.20350663037017	6.13892790467725	4.82453021413302	4.9084867545336	7	4.48220102012306	5.51787820114217	5.21918835261617	3.09397207320606	11.0705182413461	1.89888372620703	11.2448178521792	3.31024407760192	6.65239397694649	6.81043034569656	2.28255928515787	0.831531630547902	6.77227260322431	-0.917480605631958	2.64257027808944	-0.858346082842118	4.48995851460279	1.90576021525658	-0.764679388575013	7.44125479686848	1.72838101400148	2.51411993566348	4.65675354369978	2.64260224138132	6.75854573587582	1.64410443353403	7.07542496826178	78.75	0	2
23	5.30084213559345	6.95215524932873	6.93363628325695	4.52951955429714	4.21718885818216	5.78939232344755	2.01388960508764	3.4035240363468	1.97326912593532	1	5.49940215095714	3.94555363532315	1.07948540635418	4.6304073748206	3.50921376069047	1	5.6170121845775	1.71513359207345	1.3624632724727	1	5.84230520964085	3.53814566770878	4.88999865075772	0.439945375718901	3.422177646778	-2.72075429559156	0.299652022387145	4.58156435983655	1.16981190624296	2.62023459379219	2.03937791459942	2.93834038819735	0.294383607991158	5.87458912862733	7.04913631670225	3.47568089692891	2.58760275449496	-7.66021497824103	0.473564750739727	7.36364973725355	0.662300432648166	11.0676833147753	8.34620828092375	6.81451194972545	10.3391566350872	-0.531279913326134	89.5	0	2
24	2.16621385275182	5.3728036056496	2.03454382097314	1.19680044541032	5.66907730198605	5.69199787280012	2.02841877068402	1	2.8050549664394	4.44935363913687	3.99879557594944	4.33552922222994	1.2069127877072	3.92361036594416	3.74099877028966	5.68182667705701	5.19373261836616	4.95670310608696	6.05758045903482	3.1110252645268	4.83518375538652	4.65481024447574	3.01526248879021	4.61970868791429	5.79672581665191	5.80676233097706	4.28580732541667	4.97100248505756	7.89875864580502	-2.5797664156131	10.0415346988326	0.902982501812908	3.07667433871743	4.26097971294717	1.47411893048306	3.15239451942698	4.42382629097604	-2.5032230769632	5.49312566746167	4.01982819871679	5.29419296233601	7.55672947467405	9.28355825191976	6.32407825112194	10.8803571694246	-0.0429112285039013	82.25	0	2
25	2.32651190840739	6.06836048869495	2.73761837034255	1.38887528219211	5.44439934992255	4.48667483759502	1	1.422665709529	1.2911570120548	2.00025079217726	3.6861964490243	5.62945861863109	5.53335216115831	6.41242317445136	2.66836720580619	3.5292226372349	2.03500024497253	1.62805893943195	6.6484586986473	5.72193741974968	4.16028995388237	6.29087052076492	2.12648882251533	4.65191627231417	6.70755906068992	4.77394526886776	4.84503696302894	6.61940381351063	0.656385474417451	4.69528113895545	0.734712169356957	6.066617998657	-2.75812442437118	1.97340286859433	5.50425284584727	1.59779461624087	10.658356771547	-5.01502065872804	6.4341932780468	4.80779916069628	0.104694784733025	-1.25958300751755	4.68502844570195	3.43908672224615	5.49008266159871	1.6921391258917	100	0	2
26	4.87955107319818	3.82096398447238	5.03489637968664	7	2.00267198688959	1.59602474341737	3.58074512362948	1.84125271049426	3.1246698532048	7	5.47660665375973	6.29593623973459	2.00183752014473	5.21572698760225	1.4900552712559	2.61372682363129	7	4.50086129133129	7	2.83509302793102	2.62855724162151	4.79201490835277	1.51273153401688	-5.14677595414481	6.09374545131694	-0.317450324078296	0.104434325866756	0.342381704874071	6.20915451323493	4.41779368644567	3.51064934591528	-1.55906529141505	-1.77205641998202	-0.415417787119852	5.23558874424444	3.33996561654302	3.86522766571704	-8.68563558719723	6.23474217214263	4.65325486416165	-0.263481428101912	5.13315500722338	3.83124203919814	5.17206557802183	4.40906646680088	4.98848201526576	81.75	0	2
27	5.33046811273883	1	2.02758231210566	1.59920461151905	3.02479278647175	2.28837987345848	5.70108271545299	3.48865417375665	1.49881360552084	2.20403284128411	3.89320034932448	2.13208558190134	2.80992182753308	5.64608477109616	1.27874158917589	3.85171422241375	4.73574325004906	5.50305038136644	2.34615825831834	5.31163968311988	5.14901985426828	1.9679446161097	5.49253143493308	0.547996845662019	4.39428556191131	4.21907374200615	4.35675273082734	11.0570286063802	5.72925752331644	-0.175964563785522	-3.0995780120047	3.30383067387039	-3.74083964103765	7.62291406968945	-2.43279613030183	-0.834769101980617	1.6347878174854	-7.7698727882277	1.29846016207092	0.447308601548931	6.10750833799149	5.51106316816582	4.52447722038182	5.80784641869437	6.61670592348991	5.83723822698261	104.5	0	2
28	7	2.14849383794674	3.79200397091371	1.98215976943917	1.84577010397804	3.63689879578906	3.88341949271925	2.18482848180867	1.23311157847828	4.95229036268545	4.53817419357261	6.45176445310145	1.34832522578666	2.95250025194025	2.7363502292829	3.95227091811823	2.34060761651192	6.65531107856544	1.94957765564182	4.82276813789688	5.66116495788857	7	1	0.439356253020886	3.46058695510512	4.04986573858079	5.25737866002159	8.80458777953209	2.3577718462625	0.534522094350424	3.42198206022118	1.73304537195896	0.0579193477948488	4.02816024826479	3.96283714755501	2.97106156627884	0.92215145872101	4.81828400788369	5.64007603265332	4.74407421566727	7.66603161945598	11.2525836238796	-1.35652638035697	8.36175943923152	6.27203339832132	5.69903040876824	92.25	0	2
29	2.42132191005456	5.27145491441688	1.95536597470368	2.74343621569526	7	2.05969303957331	1	3.09827506422102	1.71225411229253	3.70040385244515	3.87432890550138	7	3.48294683319565	3.4391812772542	2.02965119242627	3.09389987211078	2.05833977811049	1.95734593798356	7	3.24488036590365	4.42096348308337	7	5.94933497054698	13.5451980070279	2.07241325499228	11.6317344757406	3.19692790557886	7.52847325772206	2.11995864636923	3.61583937180273	3.48217450822896	4.71354200468502	3.17475466709564	6.61305813944551	4.62554687985611	4.2258135734048	1.1241605284426	-7.7615933212595	10.4924207207614	3.63388000694943	3.24345044613962	6.68034238274765	4.42782857355478	6.67992499167695	0.595727259625483	2.57259543901464	92	0	2
30	4.54627250864517	7	4.00861416722867	4.00824574868665	1.53341026047949	6.35754890750269	6.21072754862982	2.47483595511432	2.26502364870657	1.63666296666825	4.05780044964605	5.49040507820604	1.75339386145032	3.58392449025178	2.73640157781516	4.03717791906231	1.50209610653741	2.19192286206589	3.24559226975896	5.52974816888945	7	6.08451446524095	6.4658656865917	-4.39342750330886	6.54828942205082	1.4045981166093	-0.836218104308619	4.49760204591383	-0.233452006183879	2.51298546369537	7.80769435969301	1.46867995457499	3.31656688520209	5.5236021446232	4.221262921301	-1.54735040006963	9.30994581346762	-2.56173951449561	5.45241043974706	9.20477176635415	2.0219463182998	10.3303911894777	3.42966817488625	8.00383967464937	-2.01609019799185	5.32284811305883	82.75	0	2
31	5.26956384977536	2.40849765222836	1.91864972838115	3.17256382201574	1.84697492494403	1.22723340161745	6.24607304836741	3.33380020880713	4.7782549829023	1.99635225913053	7	5.18113886430234	1.26647080418094	4.77990441892933	2.36657341078872	2.47113205132173	5.88429832210416	1.81258988165672	7	4.61472808480545	4.6226476891187	2.77115116640954	6.698284422303	-0.098454560694897	4.79155352490983	2.1969087760152	7.24090739038616	8.92332510216447	4.17538713817318	7.23429061171384	0.463670232230582	2.72615042291991	2.5569896691789	3.18152367835971	0.126845917352466	2.08745163192353	2.28835461673803	-2.89376595149266	6.6709439090041	0.0874827144035993	10.1154935274532	-2.81925566438298	6.56579215426936	4.53817775152697	3.3516250196282	10.9965109286543	78.5	0	2
32	4.20989217089422	4.06551919062551	3.46575945491358	4.59284971112719	6.19320766312057	4.05800656998533	7	6.38669453339446	4.15605527220973	3.64942112993139	5.38035987679082	7	2.40107391142423	5.51988864032447	1.62527013993425	6.29302031962438	3.54135900807432	4.82221484666183	4.75688135869099	4.18772153852316	3.07207759105026	4.03818187535481	6.52012139713555	-0.301181875183718	3.43257184695916	2.73140199867206	11.8963845793048	7.25247805950661	6.82723997052158	8.6882024640352	2.69843043683577	7.02502185785179	3.44824844602222	2.96879656901933	8.75955305676512	1.93831393768864	1.49471579004787	-5.37753691262655	1.75697985087214	9.60604200025817	0.0495232783823966	9.04277367819175	6.89929612429074	4.56918991320359	5.00061556441489	3.93746306875507	87.25	0	2
33	5.65544413141232	2.28890760785681	1	5.2985106762281	3.53462044432392	6.48812513609341	2.25775862002745	1.61146532154959	3.78900878739551	3.80261716338718	6.30657394297318	5.84727480049507	1.85479626255464	5.91640038876006	2.12693640903156	5.01075151538982	6.91373809728525	5.48039026140275	6.17780545923111	1	4.27519547380423	3.49390513408869	1	4.18002752075027	3.46370909617899	2.85979776585021	5.690888013364	12.4347767217816	6.61713914248523	-0.560652121698755	-0.734939531610727	-1.1275861739075	-0.401245822854194	4.24424237375678	1.01345191129883	2.05027902229665	3.68879048855546	-3.19553752147292	6.44278341635412	3.71482385297724	3.10687790997888	6.23772610442901	8.37242320692862	7.68550743879239	4.9957560491231	-0.247940221184562	82	0	2
34	5.04217306974871	1.48216518845737	2.95558545050582	3.50692738235108	2.45351280122488	3.46968314918441	5.59352879965317	1.47716608260194	1.49823967037402	4.36165295707752	6.80775639146112	5.84889279312671	3.22672391104585	3.87868562460509	5.13817005673803	3.46823579288033	3.33598957252927	4.71594249219161	2.83514560561024	5.40363929588856	3.56281733047943	4.54607255263517	1.50778882064581	0.790446158511135	2.38179204254117	5.15491615015183	4.61253099535424	9.65540410077184	1.98548525857082	1.88121659968758	0.66458152468648	-0.519009782895493	0.89493270533329	5.00796524111698	0.763242441261583	0.0909880541877126	3.09146567383965	-4.383061913804	5.48017631149315	5.99263769988458	1.89522247714323	8.37846100025659	3.73158710938753	3.05643606687612	-3.42451844844862	1.3393420318111	88.75	0	2
35	6.49206244806806	5.60589551746737	4.47416786145444	4.9640803812519	1.27802043072795	3.90953162550065	2.74353443810526	3.21943373014681	1.39330511973966	3.18415132836834	1.7086531242124	3.32398578129016	1.72676086517006	3.98630560427203	2.17362600956727	4.43065805435637	2.24441050935883	1.77253742776083	5.11243348358258	5.70815588281065	6.97081496739541	3.88139872102221	3.6158848287421	-4.50380937754334	4.42270863832017	3.01102721950681	-2.10579923146942	4.95918055617763	1.70101693632999	-0.440201192284755	1.04792539837805	1.15398470553204	2.25858645945517	4.12944200588408	5.33561056810804	-1.78352040449906	2.89034189850161	-2.44478435175968	11.1617259751057	0.838103444534193	1.19059466690798	5.94742112880834	3.99922941566725	3.55259196588653	7.37821683346731	7.35341616496517	97.5	0	2
36	4.59297398664328	5.90139371560144	5.83870067849567	5.91672913327637	1.92173284363225	5.20367602854501	3.17712955867291	4.2214995082203	1.30464694755501	5.12444792676852	6.66156093374584	6.41617770835597	5.92226924757923	3.91329726568712	4.02290906292583	3.05781226850719	1.42538781039406	6.16562709691052	2.90519202892886	6.69834609045486	3.96646032243066	6.79247660909521	2.60078041822231	-6.69318484041785	3.42300583275658	2.14253021349281	-0.944033966637063	2.0187329993971	5.26985865181801	5.48958819870894	-1.07856008563627	-3.0488444427786	3.50749477831701	5.87079449756975	1.81728950282783	2.31087614686451	4.52513413071244	0.526382820232624	1.83329740409424	5.62520820822933	-0.0407250863252071	5.54656554909603	7.00039873427831	11.2601223440263	7.96332942591149	4.91005119600946	78.25	0	2
37	2.42836385294271	5.10724794867325	1	1	7	4.61321210525146	1.86421817269023	1	2.96161821857781	5.30657556839108	5.92474035459425	3.79566857743514	3.17009502896239	2.64482788717491	1	5.8731072751169	4.7725908508657	6.2970089920381	1.92299810626508	4.5622491716406	7	7	4.9266777123777	7.23010058175812	7.01604863742769	9.87598777848818	3.8706410615029	5.31623523964737	2.86102969871917	0.587665234367921	1.63276609183082	1.68841175599998	4.6235794919791	4.10257410444314	2.72360377912301	3.67782974790579	10.0444104967301	-1.80047216588794	4.39744164492678	5.82737241155947	1.74104644705137	9.60657966127407	1.73091488402933	6.61798702103134	8.19209385127391	2.76186782844261	102	0	2
38	5.13322815339573	5.47626091403278	5.44204595670797	3.75424617666229	1.279395843412	3.61959519586284	7	2.27863821342342	1.83756536195741	3.46311083391483	1.18664577330149	5.81067352756773	1.27081142990628	2.91988645890667	1.94179385188329	1.84455338671449	2.34206916520488	1.75188261580022	5.26257015107222	2.1322559606625	6.29279807708257	3.86152300325174	2.61131212866017	-4.91208317674026	5.33390575612763	3.72299735302915	-1.31878520770775	3.493869960567	1.27952456649938	1.5607821966777	1.22367557967823	4.66500418959926	-0.0561706466948965	7.2898556562995	5.72688423071066	-1.79648999218691	2.31105266157215	-0.301827131837713	4.88603369424909	0.866768182864258	4.94924927619962	5.96172348466871	5.87701750287931	3.75002547191714	5.50013164881275	7.79819502987416	81.75	0	2
39	6.6395247813219	3.06837945200067	1.11962979269014	4.34072595315543	2.27201479948274	6.16337938005362	1.97532410876213	2.17998880839065	4.55213087149548	2.57494749732012	7	6.01529624975351	2.57539787486467	5.04516956892735	2.8328595871026	6.68124023092414	4.68369022760809	6.93148497857692	5.29723207447556	1	1.23217094787676	1.83969402809482	1.67620190803013	3.94680807946502	2.84027923222294	2.72877992451997	6.89935932899434	11.5726734312084	6.08152328064259	3.80011660071612	-2.76451497818833	6.41727497630241	2.79611959286857	5.09721094496644	1.68757239485029	2.22138290526442	4.29845926982858	-1.9521028256723	9.67574749696956	5.18521547419132	4.9503184800823	4.81716050097291	8.71732194867584	8.16847393860914	3.04863959740698	7.47139252679285	88.5	0	2
40	1	3.03199360462684	6.5127762515513	1.23104629118681	2.72725190021771	4.65374886833694	4.09494060992284	3.95808217573939	6.45021722366701	1.60102751575932	5.60616931124712	5.9078565366583	2.03416113738191	6.72903951280276	1.45862728128749	7	5.16789275160023	2.40375264707586	2.00196640023129	5.05436583889621	5.05949815921268	1.94188352952747	5.03168153868851	7.45242578750294	4.76525546711663	2.80334878050827	7.05701043270965	2.55046727315045	0.266469696031789	3.36227435602623	-5.09992134275515	0.372300023062693	0.467901385667929	2.35321860224254	7.8231171900991	1.65297603422716	2.82106744558296	-3.01607452969081	8.52166460448978	0.527350812080332	7.27095934209208	6.68950355010733	9.50935626810443	2.97758928545734	3.86541805215465	3.96696697541315	87.25	0	2
41	6.60320527528794	2.46210446331156	1.28492697485694	3.21854130857161	4.29333978519505	5.41061825216527	3.55832617696108	4.01526683962499	1	2.59980499693277	6.38309611851498	4.6466774030715	4.61476441170515	6.67324998303255	3.14034558008884	2.05145744612872	1.33075177421697	1.78027673945309	1	4.95050088789464	6.95864910785148	6.43271726710642	5.29321775376248	4.21286649635377	4.77306252481966	6.42720945668683	11.2627906232262	10.2058511477633	6.24321458875877	8.12799830502291	10.347877612436	3.4937379104522	-4.64193776089378	4.63633922434287	1.36688052628059	2.51492379530044	9.86794575120326	1.99301211101474	13.8782404938849	-0.76233208553143	5.85078018714384	8.92425139912003	6.13852591177903	3.61950905884314	7.2074822015752	3.01780647313653	79	0	2
42	1.47461842736702	6.00999484835789	2.67701664895857	1	6.40437723499871	5.43755630691349	4.05198497367084	3.56384103973348	5.47125439861793	4.08234749128283	3.72929948809117	6.39131239980607	1	3.78521926384737	5.16848011269802	2.81789170578771	2.18033326480617	4.97791697318177	7	5.55426102439798	4.58341636816299	1	7	4.07177041225158	5.13296350921771	5.18090544265794	3.91176189535755	3.65105783635193	7.59119180251193	-1.18078562188134	-4.01198658056681	2.65519415184327	0.956343010113597	1.27764743150345	3.74690044619406	-1.9636543462669	3.02869945865965	4.35914954080873	4.74075061111235	3.65726424325064	5.26220313107208	7.10991604501403	5.83676965699582	8.30936041160036	10.7298314988449	1.63293018321793	73.75	0	2
43	5.72833299114672	6.54767000528554	3.8795956150472	6.04975183986496	2.25169089280032	5.47062272184916	4.83456959871287	1.08198142451093	1.14272302968985	1.66928972436943	2.76470644389392	6.31829703677916	2.13119671262331	5.35573345821592	2.48573095998095	2.31562775434962	3.93966523664778	3.75974892748941	5.03904292071408	5.62665459179898	6.37602429270181	4.42625324434593	2.69271038941493	-4.12544081576571	6.40953416640246	3.51343820168242	-1.14347333090592	4.99183356235301	7.50538953689246	5.82686050993458	1.89204038382396	4.49507423547438	0.537075561399973	4.93812755471186	-0.761241834213457	1.60600767352199	0.37211433334529	-1.62878985362689	7.50646410116367	2.53973351105423	0.110511813637051	4.87651906538388	3.05644274136482	3.27069411615972	3.70975120266843	7.96971860770244	82.5	0	2
44	2.96681751097069	6.52864056688029	2.23447023652348	2.26500987441995	6.19284884449358	2.14511845908001	1.3361929684564	2.12189498143291	1.928370398037	2.88141412129763	6.14096548316704	6.6459236984375	1	4.49798312945126	2.53969213502952	4.66233451838769	5.69251064032514	2.95914280589906	6.25459784410115	6.63959180301375	3.83766743768558	7	6.1502430497786	12.8051398420621	0.873844091628925	11.639209812389	3.57756720908769	8.00752142989921	2.00584216328361	0.399240567340938	3.6028226427104	4.16971393374871	3.89076730946122	5.84018932971043	2.9092619710951	-4.18556319564428	0.482727094281624	0.404259332929254	9.65599049077349	0.552345303453825	1.53713545493134	9.46878070414333	5.2869378011692	10.8588376228899	10.0575710948764	2.80848724408485	76.25	0	2
45	3.88613666529442	4.8331032166475	4.71450044154352	6.37751567606097	1.92222101582057	1.32711527517938	7	2.04966710833084	1.95564670935518	2.03599132349561	6.6662988097264	4.66604982349262	1.87566658362738	4.9500827870175	2.4807693844799	4.68309780091239	6.32641584385964	1.1113612107048	4.76639641371378	3.90585159232011	2.07417256573904	5.20572626010338	6.09249167869351	-2.91124327983975	4.44911081488181	1.54706470937913	2.65765765140302	5.71989160683015	4.60193224929493	1.10979718199612	10.3200551139914	0.668316669795507	3.60287050927126	6.16210719717279	1.37011702182501	2.00205197217876	3.72404661269267	-4.47018738819884	9.1321549516744	5.63725205858115	3.58011259049747	12.2936111513167	8.77116514167048	4.92375729613144	12.3358030081976	-1.19489766365	87	0	2
46	5.11667866543239	5.69872815299247	3.55041384048081	5.64932598322556	1	5.12289631797443	1.77470465662287	1.8574624642186	1	3.78720469141771	3.33026505422554	5.84664975545503	3.82784510624369	3.87189831454185	3.5635324322257	4.65038280939895	3.50503512660211	6.76827648619168	1.48576185807784	5.97328238901901	2.99846984744094	7	3.72099160407857	-2.38582533733158	7.04568054858275	2.10063765471988	-1.93182019509687	4.61933855874321	5.69779847508818	6.51968388146019	12.0498523880017	1.19142072588937	0.293843241242243	5.91249536086699	2.74491844510091	1.21460263030331	3.08062429213003	0.0728286391455407	-0.700646670726233	-0.148769113032461	0.320739261138182	5.86410473330584	0.565755161927234	4.25935365041154	6.48792397040958	-3.45305654146878	81.75	0	2
47	4.97977289562431	2.23365795292184	4.4021826735682	3.919300460212	2.49182873707748	3.95183804805594	5.8068958087408	2.97055192631714	1.43222450870901	3.93695254981764	6.07993142429738	3.84560139739247	1.86416342048603	3.70118558778615	5.14920218742291	4.23508562213098	3.16145775664582	4.28206219556231	1.94297635855652	2.78971719683181	2.74988066372694	4.4698545262058	1	1.32585431530526	2.31508925175907	5.6819148562774	4.96188955308135	9.19954582689183	4.95743060031598	1.57972953456136	-2.55501334805545	-0.684603502625123	1.38298685230069	5.7585082382409	5.1248106154692	-0.360784385863345	9.65584655566483	-3.04675832844713	7.04708931455824	5.73918958096515	3.13051388174094	8.64175071033558	-1.72492982150568	2.28430422621679	13.566786778986	2.76282802293375	91.5	0	2
48	4.53802021882037	3.34871320276766	3.59340452068331	2.09679021212763	1.67864312250538	1.21257045451706	1.48999509260898	3.31574168573265	1.45813540644855	3.98936539922787	5.82378500853219	7	1.44930145181177	6.11188844658451	2.06205210285911	6.85360877512361	3.50250294194119	2.83227659506405	5.52881502472211	5.31086061089789	3.47689996940606	6.61324012993961	2.3122959416383	1.48264492247251	5.66333935195533	3.02297642212823	7.13035138373392	9.70717799854204	4.65279559952287	8.08599894381034	1.98396658783079	8.52984525422536	-0.368187094122393	2.39592911385129	2.71993070842875	3.48021889345466	0.661620652991241	-7.86463968032673	6.74224508835057	3.33998278731413	13.736999422973	9.18874131383614	1.22711437996302	0.630983981904857	5.39367945090286	2.50715720186578	81.25	0	2
49	5.92923324124456	1.32223096272694	3.66824089688023	3.30741827768482	2.82997848022508	5.26889746472899	4.42199399245751	2.9554913776654	3.67204929804023	5.48960494684623	6.58289212863656	6.45426859687477	7	5.27549093808757	1.7836189929376	5.3942906383871	2.59535250762485	5.24497377311918	1.57975698439818	2.88336661142798	3.8351918894345	1.48406499071425	5.88379953334016	0.513333603182396	3.36416656910978	3.21358196359638	6.80103181692264	11.0934025049894	7.09710046458802	1.52918182983848	4.48186644135269	1.35972981054131	7.08709751975138	4.54007765128052	1.9702416712337	1.15738192434949	10.2387924342354	-3.77561615823292	0.128208200407795	7.98703307738392	-2.77010280667401	6.36759755559008	7.09516053364785	1.74541083688842	6.47528996233769	1.20704454922852	81	0	2
50	4.56840356942785	7	3.17241851514457	6.62069373869687	2.14973593790098	2.53639492905836	3.41360883326878	1	1.08031981454228	3.36255297906942	5.22597941543617	7	2.08861488530877	6.15872242227737	4.01676808506145	7	1.06308755739346	5.11776128484367	3.85037732366352	1.65726195218484	4.98663815471706	2.0105165338761	7	-7.4800764708389	4.68362655079066	2.85132960706281	1.42732779636231	4.3064489688447	3.90442879268747	9.92297353408205	2.74525636658958	-0.436053900676617	0.742220831244658	4.37052798855238	4.4422982990136	2.736877697125	2.30750754245724	-9.5609973141571	11.0830380027606	9.28787292433912	3.69771567904078	6.66455832908377	2.88810359249778	7.29466228423629	6.24893987227448	2.04715030379274	86.75	0	2
51	5.90270462144964	6.70464107509353	3.10013475887557	4.77129966273253	2.20729907476183	4.14298029098162	4.68992124873778	5.48214028641245	1.08950112999116	3.04730154255688	6.42102983330654	6.63369855244486	1.5696820149593	5.17982785414044	1	1.88434762887165	4.72918301569825	7	4.93216802005815	5.59908235108832	1.79221553769207	2.62011758672446	6.85832362971014	-2.5603898637047	5.83750739720375	2.49580108391796	-1.10064636263604	4.64158808399172	4.48443914540197	2.18756638683041	10.0589178042221	-3.1257646142603	1.29918087287166	0.438176990098735	2.77977714546701	2.85236807828338	3.62397396182893	-3.44239110698134	6.24436823128603	7.74094337864757	4.36191838352953	0.281032725162232	0.115062543521065	6.53552257229911	4.33738795206499	0.491235487737477	98.5	0	2
52	1	5.53223674872778	2.61053492709862	1.68718572041515	6.62197465874189	2.36619516075121	3.3561351283198	3.71288950670765	1.1137602248182	2.40326967007975	4.4702053521592	5.71614432026094	1.02373731808799	2.62317654215228	3.89425021067323	6.01676655749406	2.45738211572426	4.41290002274503	3.48118627604203	1.60364796128626	5.25270015818834	6.82944788202263	3.92288358621974	4.44393208139061	9.57964299453373	6.70166555396038	5.56749369115771	4.29794815483876	0.197995662658538	4.7199325676991	1.87710221746432	0.853549072508306	3.38097163095466	4.5200376700248	0.627413298172985	-1.3531253901151	2.43644031062821	-8.67604229279291	7.68841265201013	6.89077534591586	10.4984527309267	9.59138086381595	2.30338475060184	2.08906260398126	6.15830216210285	11.1670480099413	90.25	0	2
53	3.22688210380723	5.71773562749939	5.26253326042233	2.54421516052695	1.76869507483672	1.11938053696576	1.64615739259695	6.43390410369333	3.86053024978467	1.28784189759418	5.74153107661301	4.90882102910921	5.34661790055139	3.07845319325368	1.28843879348973	5.42521533106451	4.47793645552229	6.67809647729388	7	3.43031350398923	4.76603595986142	2.94812118670669	6.89838012213128	7.42212297302647	3.4053790806497	0.591653854385131	6.68795945221775	3.20615366086322	8.55271758345644	0.919284278134404	1.62877736313895	2.41535735938779	1.01551537597608	6.890460423366	-2.44692647978189	2.91862057261419	5.0874037862375	-2.63661404848647	5.44373755623832	4.18540700287644	0.409730743696975	5.07203592323301	1.96767119639666	6.08577968704044	5.93431187583381	1.83968592370326	94	0	2
54	4.65300789147067	5.91474783869834	1.64394377805782	6.8237100403594	3.70933178408058	1.99746701917847	5.25857601557267	2.26101266760171	1	4.71678244586629	3.53830968998798	5.12050307410477	1.28902898860868	5.14525155399843	4.09447417205809	1.89647379815188	1.74114451491234	6.60328249785351	6.87795747032555	3.80345750156342	1.42899145409561	6.99495295344299	3.7432960006462	-2.72480799745684	5.36876773984299	2.37587770642464	1.14156310837571	5.04117527046916	3.07825998036011	4.71913646410237	-2.22572637905121	1.81107403765335	0.21202593614063	0.247017877273263	2.15796079875964	6.45675170592902	5.53298852953053	-0.816897967747539	7.21720284913543	4.88428259216339	4.07044319694119	11.7912412568239	11.7335686950178	3.88590981782244	6.47823961885729	7.88169750218302	87.75	0	2
55	3.0861409286055	5.97177548011698	2.15237502165299	3.44737156935267	6.40845326105078	1.52018634732381	1	6.22972438332419	6.53574331946871	2.30467994033445	1.2583818308571	6.20368125934832	2.86497865600294	4.14496606994202	2.32554769484106	7	4.40691443751329	3.68405321955406	7	5.94118378516284	6.35786588649896	6.29698934261608	2.12173965124831	11.5397917992782	1.59734926660311	13.208881190009	4.06080399545431	6.9470114561367	1.38197095045827	2.95398489513363	1.07277840718674	1.90237047125141	-1.3942180611674	3.25994979821791	-0.436657578124216	4.37704217023681	5.54882185151372	2.32743822868467	6.19783824865082	1.74543188948578	2.11277478462663	6.08359230947926	5.59690043828468	3.52382673651215	-0.75785425505308	6.51410014873921	60.5	0	2
56	7	2.73411523760963	1.11840444969734	4.30370267387146	1.55886512664736	1.10922979199186	6.550159166223	4.50504531431979	4.5362970828124	3.98818932188071	5.41240355424558	6.76217718843106	6.03282942335428	5.52534408749716	5.35568064085872	1.84940794183299	5.07576192428319	3.15105177660449	1.61741478628032	1.0805341048915	5.21889460058193	1.96873815546746	1.22701233949275	-0.48917252122464	4.01693959769627	4.15451527045703	8.28169105268599	9.31062320721377	3.67721969994743	2.12365429870854	-0.549311146550396	10.1569017862273	4.8200785095404	6.82811212488627	4.80465872575602	-0.583582433759364	4.83111521577585	2.98631232136088	6.31529272206781	3.86495641835769	0.141398974214526	1.51873171130906	7.65855410833242	8.9843601788823	7.31612650082114	7.80682222742221	69.25	0	2
57	6.55174356474997	3.65415607467407	1.58071100562843	2.74642195118431	3.09732849333533	4.23793346159387	1.30980292829454	3.60702695121243	1.43110141947089	1.72966134745593	1.20518202847863	4.27915326843261	2.13993909516157	6.20300405257461	2.68343954078737	5.92687273317238	5.747618032108	3.36187683818019	6.03220074660167	4.78901424598909	3.68011457445067	2.6389331684063	1	4.76558934943641	4.84623935420616	5.67107023806354	11.0334052376161	9.05988219980452	3.97779199948015	0.438880969769927	0.352590099446312	-1.5869360293699	-2.72493406714919	3.5395738451907	2.58124757876883	5.43947441684531	9.09241241959446	3.49136929730782	12.6070854142611	4.22025963783222	2.1944307006753	3.91383091711494	11.3568344421324	2.58658758323061	3.07210626917895	7.40505232903019	82	0	2
58	3.89414938851305	6.71280515999336	3.30086125318664	5.57826464828686	2.31831085326932	2.18516648746498	2.29036608335168	1.77868935708632	1	3.89637691296099	5.43353273399193	6.10469431105305	3.22591430629107	5.19528092920112	3.58922793560441	7	1.74238297133388	1.6615487465545	2.6709222170336	3.21235570767977	4.80211061555757	1.65312838078848	7	-7.31229113495199	4.04014027340993	3.17445318456792	1.74995248478873	4.37016739822369	8.04948994043709	10.7992991969478	2.41307913946308	8.16856082804535	0.0129516714363851	4.52286448701047	5.10117045480919	1.14691823806554	2.1119096403181	5.06338862902788	5.67594071291131	8.41710532749051	12.4230473528932	7.91494786858244	7.14449322771459	6.86125228426225	6.02243428884773	4.9807880499495	91.75	0	2
59	3.03630441052793	6.55338634081309	1.0416721161465	2.96671322851264	6.97324378444888	1	4.82169287980503	2.09543767781637	2.42807977602814	2.7224818547235	7	3.12216651808382	1.29132076559203	7	1.37011063677175	6.70533843846483	5.38705749453288	3.70366215891759	5.14255591009037	4.90628474988119	6.89704319769989	4.75048815930498	2.00239377775552	6.57371382886137	6.29861905469109	8.41518417626583	2.80365769744302	2.88010854271851	4.29057819400549	6.7180522784174	4.1816105695091	2.74547790387974	0.387832090999919	5.50387571624857	0.325307501177119	0.158904823483388	2.15952750633288	-8.24159427132006	8.36192513265393	9.03574553598544	-0.320300084938111	7.03046231188059	2.30681239167904	2.50178547797415	8.82765208527669	8.63822660323425	81.5	0	2
60	4.93413556640346	5.3460264816561	6.61647522129035	6.86803974042255	1	3.04960441817596	1	1.61275041732922	4.18380425386024	5.95307364842162	6.39076809724031	4.92790766046803	6.42003554271431	3.95314641160744	1.77690977478563	2.56630302698637	2.78564441037749	6.46280874219964	4.10422973183389	4.46091869388737	4.42129687084062	6.06106064690918	2.0941885996748	-7.83980077879825	3.70082108502286	0.932723219244248	0.652212099433334	0.526855614004012	9.89591557513822	0.461727041186208	-0.513664374092283	-0.539808256242814	-0.124438948545253	4.18801540684245	0.628699696758209	3.54608079695835	5.01470250749677	-3.93040827455264	-2.39673177617382	6.96521807349561	4.6238944503578	5.95739612518239	7.15575816589219	2.90561197863594	9.9138987528362	0.715150075910202	74.25	0	2
61	1.2679782766938	4.36447607381457	6.05972508310161	1.14361715791923	2.77673923831614	5.86841583613201	3.79384973891782	5.86754977138812	1.40830467896611	1	6.30322280352767	6.03362315821197	2.0772159305614	7	1.35227351596399	7	4.44205937234211	2.42722336875425	2.24658447762605	1.78934114881492	5.03912276255116	6.48103869446966	3.42562796979226	6.98372146930655	4.5976613498895	1.89929973336107	7.77968498686484	3.51684429136532	11.9281603840072	2.14644988632728	0.0339613374001179	0.554157149606232	4.80092475107167	7.48190656952466	6.8014819948016	1.29435231859795	1.47700723420548	-8.60603339813327	-0.149845017186231	1.96440113390481	8.03084669077041	7.82337226017186	6.1820707158144	3.12996106855082	4.97817046747259	-1.60908695971429	84	0	2
62	1.74624070052645	5.88011432768421	2.91551999212411	2.83034385731649	4.87751631107766	1	4.71523446511294	2.08314486807861	1	4.47838767586156	6.03358262255734	7	4.17831331089991	1.82750185398797	1.88939700875837	6.21926254937817	7	4.80112095653487	1	4.68887824012549	2.58619287297597	5.34410900778469	5.93557138431379	12.4281945899232	2.10311715145695	11.6262252040097	3.02683255451795	7.52331169562572	4.50953822888404	7.99828292313875	1.86215890692162	3.75731904792938	1.57079075284978	8.19553443274258	1.80533577042091	5.27470520466398	9.26538181502929	0.325827561599518	5.30608696320911	2.0477242313951	-1.04527385449696	6.1227934378359	0.19237366348949	1.35700733301594	8.25009665976414	3.48204075013651	61.75	0	2
63	4.52276500482701	6.79088937702523	3.89634617712646	5.41048423963057	1.51918873888062	6.57197922910221	3.97479578742023	5.67277724199338	3.39634849738843	1.31138301127498	4.77656716234047	5.59558132917856	2.6037190429975	4.24674097363823	3.02903886689953	6.46834916994378	1.42133061835274	1.73982903834985	3.9482518472098	6.08487307897664	6.35799181983684	1.26846237241131	6.38589455408667	-3.71289874241128	6.08219649941427	3.12760760857435	-0.711590839028191	3.78780641212151	0.304079490236506	3.13610351331766	7.92037557778152	2.15696784303481	-3.01427945846039	5.18507969740763	5.24525132773364	-2.76263835832006	4.77917030112173	-2.10243465206279	7.83176455299433	7.90212280412979	2.75047317389594	10.6791866919245	5.6006809729058	1.9176165045722	7.54096123668706	4.26315577389677	69.5	0	2
64	1	5.87054271598657	3.54173768727237	1.59392782795974	6.16944724096766	7	2.78656738877402	5.52963772768636	3.55823623237064	1.06747613981908	4.83553383746128	4.32717306780598	1.28880682114855	7	1.46233569195826	6.47352745526558	2.57793633175055	1	2.91623947904226	1.15204833779576	1	6.91619002080845	4.48915070874611	4.44624612368343	10.6819750490271	6.70460297675156	6.02856160579648	5.81262593659381	2.12796168951366	4.13588076583933	-0.00131737775792717	1.1307697449901	4.28946413413821	4.16596912251726	1.28215751907257	-2.48821014210616	2.20009048711505	-8.03743348274146	8.53095656003552	2.75186608102634	0.984017499799726	9.72477293490193	4.18412028435856	1.35527933703753	7.31638712413816	2.45394811046676	82.25	0	2
65	3.63629163797771	5.77231774515052	2.13954415849373	6.08783291857852	3.30261814916229	4.31855589024272	5.16815416991542	1.14223523758855	2.0228633636027	5.07084522297589	4.6061645213165	4.45889154493578	1.64450370093101	6.39430768662367	4.10955216533234	2.55010839760529	1.84337761690508	4.55493072353592	6.87985045632109	3.85090307819189	2.36592876487437	6.8330762453477	3.09297915395154	-3.39889852180744	5.91904909126063	2.82467630261671	1.49616784665301	4.98837973373227	2.50235040419286	-0.828661331378714	-2.34619048663293	7.1983659214605	0.729805267998046	0.281516599535662	2.23345065070869	1.44267911108459	5.32570060705744	-0.652050409520732	4.83511241670801	0.185235972533402	3.70642129068417	9.47200415007163	11.8468560087985	2.70525567891981	6.13383901479762	7.97378379683841	93	0	2
66	6.04441029217657	2.74252791702908	4.27034938115426	2.07256342668954	3.56735708773618	4.35071146846046	4.10186610554554	4.11141093353961	2.90726768927981	2.42609658418095	7	6.7894228110468	1.81921705530479	4.29924727523035	4.57517496286264	4.81316031854832	4.55641936923316	7	3.23003122606749	6.93785788331269	6.89889656808781	6.96354866611547	1.32701594868122	0.337982029748339	3.43325871662217	4.0772553567339	14.1857116482394	9.00821680790418	2.53353601446016	0.984662774387468	-2.28284939814689	1.66852532407333	0.659893144924557	3.2708145689317	-2.75056210119237	-0.0443527437314807	1.73356965557592	-6.08363085380401	2.76408721832256	4.98746686404174	-2.90120034878029	7.61978554736505	3.1439749937353	3.02815085308325	5.10809963947513	3.72502865527651	63.75	0	2
67	4.93658207539581	4.72603348739974	5.34743565766721	5.94698753634982	2.05963802806472	5.47853842304979	2.49241293775133	3.94596298632506	1	1.68027709549721	6.24787286216428	6.27017927510258	3.75786828640997	1.90974196425925	3.05166645328119	2.94723522583592	4.04488165994545	2.31223003054422	1.95869484887437	1.30669508414786	4.09768809105939	7	4.12130756594642	-8.18322913589414	3.77866413788702	2.08593983295678	-0.0617740933988273	2.91455855116625	0.0976916436276433	-0.21049975226789	1.31932325211549	-1.23688742918146	-2.39109154235829	1.92821430125718	0.637274716934382	1.99023050382324	3.27365968166833	-10.4591166355406	4.51807062399654	1.47703316927626	2.89078183237379	5.34414929076808	3.1052793806957	4.13559270514452	3.22532905808007	4.22398025280228	79.5	0	2
68	4.0019208085336	6.5546943260394	1.92251725796672	6.97219901443686	2.24278576097638	7	2.4539832351233	2.18097475165691	1.27414690633435	3.58858488370134	6.89072281507717	7	3.22879845859329	5.27646553752288	3.78461022240496	2.24666389048386	1.2607136767549	2.89141231793414	3.06127805275133	4.2915519609757	6.04514160806108	6.98630873685263	6.68126774082095	-7.39073357229503	3.88853395569419	2.19843188758917	1.45293223745254	4.34341719322867	7.35251809153123	9.9752063195979	3.29937655995027	0.197188114714337	0.797076724800049	4.14206504167961	-1.2235268862422	0.472417466567911	2.95767042789046	-9.76640324838006	10.702433914146	8.86156919320385	12.5450372426472	4.96711209116777	3.43691766290191	6.72660955592443	6.12406705118958	4.38998966439559	82.25	0	2
69	6.44763330727795	2.93221635063944	2.00627488387469	3.10646415251068	2.0819760315858	5.49162651479559	2.87388230036486	5.84243353811891	2.07012683662215	7	6.42246645740276	4.87548708113799	2.03985532416302	4.27763471918096	5.03534720299086	2.5776291134683	5.95186738960235	6.49576209333763	2.2322792895726	1.98255348672733	5.34162225540113	2.82430448861639	7	1.88888958819017	3.85125386447392	5.45998238007195	5.58250131124374	8.89785583851103	1.46163822459105	3.96843628218466	0.220323586846599	-0.655644177602856	1.75935655728832	7.65251769845685	1.25871495226319	3.96908553057218	2.59042217513699	-4.68435600728148	5.864425259682	5.07539020447744	7.05375503475025	12.3369651876809	12.2287116491236	1.76637133550443	0.735292155631035	4.70217402901642	76	0	2
70	6.2066937769365	6.15015159146219	3.24915735384079	4.17739306742012	1	4.91490242742178	5.73811982676958	2.6382197657728	1.30304195702292	3.39006530149916	3.84633224163727	6.97725310958917	3.91336397373896	3.09877409611865	2.94778367878504	3.89412233569049	2.90022286423047	2.53743824178533	6.4020995705119	6.35527507369151	1.96806583122333	3.44029355353142	2.00672365290161	-4.66414308509588	6.72801423340791	2.98714090737194	-1.56738978402018	4.45592563439777	2.81204165319842	5.21114464774319	12.0925212378728	9.56596187782571	4.50761935151598	5.15524550220184	-0.292305392390458	2.22152472247669	3.01154359496282	-3.21706851715407	-2.15135863699457	3.10940705035202	3.45267048053119	3.98966668652758	2.43885592211678	5.34156053205354	2.11544548982097	7.11907761441042	79.75	0	2
71	2.53386006398745	6.15237223676575	3.03414338938235	3.17268260375215	6.75965709463471	5.39854594396823	1.85913619882736	6.62146185462245	6.53639844086814	2.35814873228846	3.4576114093127	6.12775272552017	3.91663522248715	4.07359310950097	4.41803971313547	6.545057161355	5.36486785371602	5.16976429089378	6.23030359575689	3.23595728960391	6.98643960648971	4.55097039364819	2.2252613058888	11.7607078334983	2.10760040889649	12.5358028153958	4.06898706875602	7.32651622371823	0.67083808103703	3.33028369584837	0.865940066398405	2.19133137226546	-1.05945789663384	2.9116113453847	-0.42961380998063	-0.262836475310152	0.84976290709257	-2.29868847117586	6.56209184078217	0.805405874316336	1.69285521374363	4.97489573745921	1.70704091437057	3.62403622756997	1.14709408984517	6.56198797994968	62.5	0	2
72	5.73895779041462	4.36785745241562	5.48501154468601	7	2.30750995582215	6.89308628115697	3.04016556840869	6.42057608474657	2.02638928997934	5.41295032946336	7	4.73117474087449	3.73776910156079	3.4764926336321	1.64349930658086	1	5.34681426470947	5.74877932092387	4.66748222490979	1.16218661246978	1.70651198535903	3.53238952980366	4.2155900382033	-4.95458483020487	6.29179256567665	1.21345889913804	2.41127397947728	1.11432893923788	5.77488661817851	4.51829460953818	10.6072748824834	1.81180120549589	3.49903907719429	5.25053318394346	2.04481588244013	2.61735268172377	5.47442634198035	-3.83716790062282	3.99400128195027	0.906347777513803	7.75945604424563	0.218168183779457	3.79862072129695	6.34093953533291	1.58601241203536	3.58284857542824	71.25	0	2
73	6.32583812966358	2.72104230315433	1	5.9827687082228	3.01872139224063	6.33739924423447	1.56359597380148	2.26157555561967	3.80965489694115	5.86956801759995	6.52337729794089	6.61941782482433	2.13147081617761	1	1.1552699631388	6.49257900098639	7	5.91434535596468	5.60422732826054	1.06892017974072	4.49119202036806	2.2235663890829	1.37824059731927	3.98089099940723	3.47351893184986	3.63464022127165	6.47764168514941	11.3336688766248	5.80618115619496	0.0998809892209492	-2.74249189549716	-0.269747496134226	3.30308048054987	4.63022411985695	1.47997062417304	-2.70166194152	4.74131713677938	-2.75185283019081	9.71018273248759	3.96678654967101	4.33379657115194	6.24054505811526	7.56447742611734	10.0819311142474	4.19225362521399	-0.0825728531529143	80	0	2
74	4.68759827577871	5.6764613454231	6.76688015813067	6.41900894491026	1.66560104418437	2.21316306039912	4.9324004684062	4.57009468736365	1.7518421585482	1	6.50358870104254	6.94008739945607	7	6.04202909334559	3.99785865743388	3.23298294330642	1.54396831734062	6.26299497091416	3.49244170332809	6.68308144015411	3.57717176743998	5.2539216045045	1.62713579698488	-7.34918839180233	2.26910550442556	1.47049567909831	-0.590973561548321	2.82305777270423	4.44282043190675	7.63937963112141	-1.03528335028887	-3.70486543045102	2.26214954357932	6.53291936896487	2.16124071657784	-2.08616236797385	4.97411736854933	-5.38911279262259	2.26802488575489	1.4649828951238	0.0941022763953274	5.43099105688606	7.07692521027753	11.4616050744977	6.49712406836215	0.704847495955161	78.75	0	2
75	6.08304243827335	1.19792539070752	4.81916626524445	2.67001663656615	1	5.74468493939128	6.7434615311223	4.62107568258535	2.74212291534814	1	4.25133288128845	3.80682915999943	3.53827364457505	1.53036435678662	5.8759280547359	3.04737355594851	5.98530894493248	4.16549917407326	5.46725738460368	6.37051965594906	1.25486907098434	5.55342465126667	2.73384908709626	0.913169149607068	5.50661910626938	2.95769652597646	6.7947076022344	8.4994444577338	5.96745010936534	8.08618193101321	2.00272638032516	6.34334810237633	0.26960573493166	5.70786908751674	0.39419824740685	2.88043215772544	4.72901172785219	-1.83696677539664	6.79409548518014	5.13945779103947	9.06961307582652	12.6790797141612	1.45076360303354	4.39703829000908	13.8459237242674	1.95950292709682	67.5	0	2
76	2.96594488889675	6.76288094282705	2.69252164440011	6.67385452448357	2.79665577564586	6.70447033360937	3.15072998347102	1.33371804123008	2.32361021015138	6.30492781487302	6.86291685238826	7	4.44046284580365	3.12154737719125	3.2300463332842	6.93130711535711	6.14877615510439	4.39816714860792	1.75276345815597	3.26799735093273	3.79130248707075	2.50688088543305	1.61794967179788	-6.71690915921555	4.36115703434267	3.88156068012686	1.6739337336268	3.50471927561043	3.34257624976838	-2.24927546904251	6.22288386982903	0.0597001872329922	2.18582794457165	4.00993311068301	6.94994019238305	-1.05333717456469	2.01294437569749	-5.75897572439126	6.78694438266951	7.28577069271795	4.94379299409474	6.84407234788936	5.14963531360429	6.56977273202153	4.83731709200111	6.69923188571842	83.25	0	2
77	4.69119911416147	1.94760339945208	6.81795176259466	1.776707502288	4.87281985163716	4.32253167058074	2.31424581797123	3.56957589599418	3.76656101364018	5.42925296405266	5.38440298525648	4.62816453158599	1.59545792556196	1	1	3.14656175197298	6.70277785461403	1	2.2747589321908	1.76134653188993	6.60325921194458	4.91799016940985	6.17781800139434	3.70910280553992	9.98466104524563	1.96625062925666	3.86545582149551	1.03508185154386	1.55814351329433	0.368926625892368	-0.425730582200172	4.99681085088247	-0.468523493685938	3.65881425216164	5.38302206556621	3.79561868874201	2.45209435742035	-4.34279559044665	10.1436603625824	4.29750642326052	0.710066362100991	5.019246701066	2.61937218655382	9.06802244285536	4.84234653975836	4.09996646978848	76	0	2
78	1.77224297837236	5.11010008449788	1	1.19719654593727	6.53036045847412	4.29240876967612	1.36599850341314	4.31888476532065	2.122388088554	3.87700595553639	5.73820700934838	2.12290775861368	4.12697708891515	3.62201375513629	2.08583066479271	6.40476019753601	4.09569357334066	1.99382186840647	6.63060693919331	3.64746490594489	2.38578079718981	3.0345911589448	6.80537609308636	5.20036195764245	7.25078435981357	8.8189177971703	2.81900576825485	4.34952656721095	7.94556033316661	-1.03542455708982	0.562116011747042	1.50412039805328	0.202420301952078	4.54156189478924	4.52368339487976	3.31779483854521	10.8819752594426	-1.42863897962444	4.84179886410962	5.19929664427448	1.19657078070626	9.75661368712373	10.7256631577773	6.26796152969079	6.02733834002239	2.57573443107658	94.75	0	2
79	4.51538056499736	6.8134299422001	2.37431737065188	4.59537599355819	1	4.84558515937646	1.95752846290926	4.38449828664572	1.10081034813763	4.23862645460851	5.78965823445882	6.06955725730263	4.27885052078872	6.30642406367154	1.97321956610349	2.34304947778214	6.52153743578176	2.41769147110757	4.51441949985143	5.64918168954584	2.47447904008806	4.06354592497911	7	-2.89062667665763	4.96814763948253	2.68127918872626	-1.45598654398103	4.2256537808908	5.20598620809396	4.82055859838173	9.739676103918	-3.90315276515267	5.23355589120669	4.32071233334522	-5.39712114858852	2.31601321007588	4.00644171015124	-1.86915762999014	6.85916613731966	5.78183336116406	4.66056275301102	5.27805592515057	1.9746496542342	6.38417736932022	4.53287938458756	5.79264870683703	68.5	0	2
80	6.63389504480528	2.5488834654554	1.24658557556527	5.32790967808214	3.05896876066074	4.29560106717841	1.66306877874389	3.58450186028188	2.27651990659373	5.25528904402039	2.45410556245714	7	7	5.95126243308404	4.70537492507042	4.2404292368077	6.0360206350661	3.54278527112561	3.11643323486375	1.41690241202185	1.61367558566788	2.02526612059316	4.30481989516818	0.366323971074708	5.28924975283161	4.59384524436193	7.74687472690405	10.1619121181053	2.43092334642063	2.45924756276726	0.191802190451937	-0.66806040158488	0.131859125104398	7.94539347908449	6.8244071441993	0.257234306095852	4.83048982028628	3.17339144339531	6.40171582501282	8.91646430955755	2.42916252191497	11.2105075650542	3.7526260022327	7.773725395574	5.75507313920127	4.01755571637304	79.25	0	2
81	2.11200309350797	3.97261569944214	6.10226366800419	1.96711464996006	2.6328086157967	6.2661558684861	2.72433385696478	5.18025457534994	1.8835136661432	1	6.78145393203135	6.01444607620572	2.92620418269943	7	1.49787469671358	6.82861318105477	4.80654836217883	2.77692357140945	1.07826215523233	5.27140658062328	4.94403247659015	6.36728381756802	3.3116894260171	7.20463040562735	5.34290887759051	1.07820524205378	6.79022339025926	1.88513192420595	11.845097149099	10.482277230577	-0.136766098041015	0.462379023764915	1.71272623260059	6.84466775768666	0.77869163456928	0.899630340719468	1.58194718688638	-2.15191985107324	9.17254225572	0.198279137966552	6.98937457199672	7.67486035461347	9.83720399735677	3.57997887649226	4.69452084566418	-1.54906796429216	80	0	2
82	3.30681789281191	7	1.56904674860314	2.16904549086428	7	1.5217169821229	1.93780208750299	1.95218794288643	1.86054104225916	1.12626364750539	6.2673166384546	5.02326144338935	4.23288579714188	4.39316360950805	3.56568777452458	5.08002436285134	5.13233096738714	6.15629309803848	3.48601211925874	4.51141029108495	1.06487949547758	4.33883197351938	2.15237311993266	6.37175176334635	6.27700423472463	9.19632241279244	3.93724300411719	3.03985580890425	0.412320680946868	2.32130424137185	2.04068541313967	2.20591067492339	4.32841166980754	5.52863334820417	2.39713322022824	7.20211312280449	2.32173006294506	3.21998501691153	7.96670397883075	8.69150133013112	0.380702819733212	8.461873661545	2.35643993679009	0.452528047266104	4.18530540049987	10.3282934270717	67.75	0	2
83	5.78494562090457	2.34893193272649	1	4.94579715285559	7	2.51835138173291	6.21515337063451	7	2.10022838424673	5.18492214014177	3.65786694062257	5.27840353536834	6.24712627542849	7	4.14445177972321	2.11222186107103	3.28989501171104	6.33479531960309	6.77246840225821	3.14587658058152	1	6.69307164090975	3.46595196501815	2.48131311393237	7.47005195319398	5.35063015439859	8.49835446127942	6.4623606423638	6.22755382189248	7.58600165032389	7.3554639871393	6.23710387261856	2.38599724502558	0.960257288959286	6.6003658201474	3.93751685481965	6.39748346184606	4.39465312586267	5.19025554153593	2.22444244500662	5.8989077863095	7.70054133376393	9.40960919304297	4.3057888166892	1.94405399913598	2.68925442142867	78.5	0	2
84	5.33363077345618	7	4.5045008222298	5.83527113021831	1.82768959921507	1	2.65707326634676	6.8820084540865	1.09343582361684	1.90437222140876	4.18905365436332	3.64016120086488	3.97611718312186	4.15350074206439	1.65154817691636	7	1.40523603978542	5.16369828287361	5.01116407527773	5.32714152989228	3.85914859841384	3.86036507644976	6.5579849228208	-4.71002411822026	6.2044934074589	3.01177546914277	-0.384091385657618	5.72918183548784	2.04250087729335	3.24929060628369	3.83002794539135	0.854634028980027	1.98022273573819	0.0546077677297914	-4.13913941328565	1.54746751949875	10.2474240463757	2.57717463808361	5.80200042997717	-0.288745820882507	6.06234614727036	7.9805656699763	6.16038208630429	-2.54218896524817	5.5489913806428	3.99721658174774	65.25	0	2
85	2.41858909406889	6.29502622151986	1	2.08399252439269	6.93011092105647	2.54022892301615	5.19339913397807	3.3576036072696	6.1870353872194	1.56005496866984	7	5.2493992750152	5.09711099231811	2.79988255909888	1	6.99918791019128	3.82664659943978	1.23867456529575	1.0422170110864	3.15392551658201	4.24759070879233	2.28504627092912	5.68011563057531	5.21992948652976	7.02934038203665	8.28169583961742	3.31359760955154	4.56432194037321	11.0011482357921	3.51006605296454	0.83465068146156	7.87501713482638	3.79285487676466	5.21238759650745	-3.58528175931779	1.81365878253577	2.92301887107809	-6.66550015067412	3.91779075676416	-1.25175039179606	2.80792732942496	4.78380468505426	9.19817579985304	-2.68564330886275	10.5629796215937	1.62095918088738	77	0	2
86	4.81409320292816	2.61505867181964	7	1.34703467051018	4.48770486987863	5.60200046444881	3.91841026283781	1	3.20238069021311	4.64838662036921	6.63022232429949	5.5266310000754	1.89116235238953	3.22687768227247	2.05720058793837	5.35494814909356	7	7	2.2517481794619	2.60986146499582	6.94034028504772	6.2250507708996	5.20263949437531	4.69398105612499	10.3580746827507	1.35061195388742	3.65774966550936	1.67840602847109	0.925397516836743	5.56370729406413	1.00035399146273	5.16585540955744	-0.769131340527841	1.80001747075599	3.83561870422554	3.07793254929226	2.1347077042657	-3.24387293768375	7.66819911501097	6.44840190744272	-0.45089998775718	4.39569760705112	5.97687454513183	8.12721398303344	4.55300425446869	2.36042791791336	83.75	0	2
87	1.71963742469697	5.11628075890743	4.28057731264059	7	3.07324897630562	3.63881145891262	4.77023694067238	5.09598448775813	5.58070770666972	4.29153484417307	7	6.65536822367744	2.92274986320785	7	1.46753322218389	5.78677141300067	3.34167943992921	1	1.30085386651829	3.30183609902771	4.72136314287156	3.44648136585663	4.35173112012829	-6.80742957353489	4.6325875877706	3.608177696098	2.68925499084185	6.32853899306886	3.63741822690785	6.65677985099763	4.3550206589105	5.95106970868194	4.77561638021517	4.81029716060294	4.96397622890383	2.33245249692051	5.89714791576888	-1.66340135625545	7.88425456460014	3.14983413106758	0.526176633291747	6.40658045957697	5.78637203152153	0.451469487244071	4.02007251892731	3.1369086469069	87.5	0	2
88	1.38598167156211	3.23890843359406	2.5740639496988	6.86341383815161	1.78217709535489	2.72846830505326	4.30639222502375	3.24246006555697	5.32269345386617	2.21968928848374	7	6.72395277671333	1	6.67593256588621	1.9768873749791	4.26973284236106	6.9311210197833	4.666204544931	6.60586134641438	6.41682880949692	5.21586441039197	1.82385880047951	6.97440029125173	-5.78560014833643	3.61572406767581	5.86649198784083	1.82102696049149	6.11011819499811	2.85881234171325	6.61808820696072	2.34467830962203	-1.39475007076728	0.186366822477513	2.39320219325251	-3.02398835101956	-5.43715581148454	3.23649728887903	-4.53112933214859	0.23519512146225	1.38556814602038	7.2102639838735	9.60806347360611	7.17365834052726	1.13960965170838	7.35662124220744	7.24972500886374	71.25	0	2
89	1.88152627543453	4.4046640012878	3.41875939368414	6.78288599115404	3.56700482571137	4.10351706603055	1.86535330402632	3.01996022440726	1.59954831258289	2.73606141312167	4.76810050266065	6.2586990608424	1.36738269115533	7	1	4.89232185257671	6.51319016851063	4.07699876858459	7	6.85618402981193	2.28539142773897	1.12935282477292	7	-6.96859047001934	3.32343323584143	5.75377801437521	2.25331288741563	5.75755762562541	3.37069952239298	-0.400900322081951	10.7792957696308	-1.5203891392563	4.94432664210643	-1.11739120000755	-5.56443244502519	-4.89995442621477	4.34384125560399	-3.27250735472928	-0.113444645255469	0.876502449592616	4.0739190424336	11.9663029729883	9.48814149747454	1.66818556353594	3.82126934118946	1.24569263163664	87	0	2
90	2.21893590299063	3.67714676750689	3.69150796859208	7	2.21414794366431	2.13222427697023	5.23315169635186	6.12305963548332	5.64252628880722	4.23099967012076	7	6.10212558431453	3.28694454065941	4.89111464213353	1.80781241776319	5.48106725756569	6.09166845160579	1.44708073589338	1.05902608711535	2.39153490452352	3.90586558062613	1.60128365838904	2.54391063401106	-6.89343153226043	4.2009747566158	4.78420621621893	2.98635630823722	6.44099269924993	13.0191384061301	5.70646226631192	1.15031990898844	5.80404916001061	5.34922434814277	6.43916162451728	5.21033078857751	-3.49497659876161	7.37275451146595	-3.17208920407808	7.50041804026723	2.39214734142987	0.0958444720193727	13.7304084672696	0.980820057451442	1.22415903924302	-0.928371503876266	3.07367270894722	72.75	0	2
91	4.897767827674	6.44846578130228	5.46933245374632	5.84080053578346	4.90074102279452	3.59111002932472	2.38277570079905	2.12171675064831	2.97277979517698	4.19345606324057	6.42291087275305	7	5.98258567262184	2.49594566104658	2.03256467227668	3.7008012587142	5.65573650519129	5.70634352407719	3.58415134349559	5.14695354761713	5.52703951664472	3.11265543797524	5.00414518373074	2.93540178301415	4.74901803422778	-0.561239039588613	-0.0990512452111482	-1.48828877540056	-2.59606142911313	1.94647744519562	10.3280982222154	4.66934016054239	0.68475341866764	8.85066440940403	-0.694963461927135	-0.823026996198622	7.11765813821429	2.36443129310541	6.24213991318338	5.9823640172801	15.6146273189852	7.89809652086993	8.92610420390364	4.71098284742333	3.52451068772111	4.16975394190293	84	1	2
92	2.94663565758211	3.35448666114991	6.07428965897737	6.79725695770889	3.57072684698743	5.08696979636109	4.21156000975481	3.30203111419774	1	2.9051606136338	5.61189232762673	5.56156562795618	5.09107818294822	3.28259261512579	5.38386195238231	3.09894121278921	5.98881219153487	6.21553619470196	2.30151001627778	6.60554781610518	5.48637031819966	6.18050626465346	1	7.0610366426592	7.97068836041192	4.20679244969228	-1.11357910160053	0.453443607094255	1.31712923769894	4.3466337435008	1.46326626093183	2.70791408934543	0.43736859570073	2.39824365976427	4.08682195664537	0.287338154485529	1.67143199457357	-4.41943133681989	2.99845635505708	0.00889971477549389	5.42796747973423	11.8823052946857	13.8329456619314	0.90296631776891	-0.179182576321787	3.09672820118125	93.75	1	2
93	6.97830603092534	6.81671602256416	5.55453924966923	1.55673570331825	3.36265994422277	2.31836208865012	1	1.61224990803441	1	4.51451469054829	4.38856832001327	6.66273793090659	1.54097479380869	4.60334889847966	1.62032186983136	4.72371338698663	7	7	1.20045546667505	1	4.02649197644801	7	6.91416637168229	6.246409561431	5.32376183460282	0.757555954510423	1.04030122052271	3.64657083921445	4.91346403511985	10.7248670192422	-2.65891752142518	-1.21056242630599	1.37667279465894	5.50832569157841	-0.481955458946205	4.14718801217404	10.952267956149	-1.22709015403417	9.47831618237626	2.0864158897408	4.24322625158706	9.85884784200753	5.74729451136916	1.42770435419681	-3.12001037959027	9.94317986297027	90.5	1	2
94	4.00602817360962	5.05004247766105	7	3.39857619259212	6.61368521797661	2.59260578493164	5.54895082197342	2.6106719359331	2.75523081372487	1	5.22488094549976	7	3.60145707621462	6.61309125071271	1.33470538444061	6.93744427894936	4.47590354656573	1	4.48816522981094	3.34140227954449	6.35688245993172	7	7	9.83767579173295	5.5261568899979	4.4967391849167	-3.20528687186098	5.84644778259094	7.45879616117234	-0.679419090109497	3.58674207417589	2.53817474811646	4.74415197605578	6.92662505714043	-1.69792162306925	5.71918550215191	4.22613258487901	0.224192797724544	6.03677482891653	10.2531459121017	1.00907484845418	5.69471648309501	2.41254650657577	2.95848937723894	5.45312800550495	2.200555610598	89.25	1	2
95	1.31841360557285	3.39720940937541	5.5922145756367	2.27680250353434	1.55755813830168	4.63158882335638	1.2737927764103	3.58718599632403	2.94783321614789	5.10521384843187	5.86683533212696	3.97098984863791	6.3290264295162	5.95039560558217	4.90576655360513	6.97426167345593	6.75528156216974	6.42482058575086	5.79616007521182	6.72305569495312	1.77403092969309	6.28937013399374	7	6.11094948176794	1.60921017104427	0.347607608935758	-2.32894541849452	-1.68123547494505	3.68837006388658	6.03072521775543	2.33175128193599	0.407486515337507	3.83133729737839	2.69947941505292	6.58490380765752	-0.0128150202137484	4.56292494844986	5.15388001956994	6.1534400717522	8.92889776443181	6.45140456186671	2.54207270300707	7.68922478547667	2.08204687228743	2.67332064154846	2.69028076727508	80	1	2
96	1	3.34336022404079	3.83940190379197	4.76692262915731	1.05996994594691	2.31412779630703	1.16934774154853	1.62990926038846	2.40367843448848	5.07112177717037	6.32806200171087	7	2.98304547745921	1.94324359716129	4.62063603848905	2.13140112606271	6.42094894651109	6.49377813756317	3.17579975316522	2.66112344616574	5.02663658644171	5.93872481634317	7	5.42523292228361	6.60127537368838	1.34847027613328	-3.1194481061464	3.66779367654104	2.58590388550933	-2.18075273710846	6.03921633015392	-1.1706790307338	2.85030204862715	8.60381064071624	0.792452923126589	6.09958151888032	1.45132214204779	2.97154835258981	7.5625942629141	6.44984223410691	2.8054693458011	6.13973234164957	1.56357063708533	5.33596658081354	10.6866385295374	1.02585843477651	91.75	1	2
97	4.04234266357474	6.9381924650255	4.60517318223782	1	4.42154729079141	5.4075631270512	1.14762469444479	1.26425022189893	2.82315335155646	2.92418011842636	3.53925000329334	6.16981977581422	1.81415294586917	5.06399574378822	4.95293340733831	3.98617484797314	4.75209814128898	1.10876085800177	3.13820915291681	2.14928839255509	4.62556957195917	4.00901029948252	3.44108241673602	7.4562214474838	5.33254248921512	2.69294750286541	0.309088509069907	2.70287807280425	3.90625448265333	2.05995076552688	8.33142761426033	-0.404221372481775	4.7371534200988	2.45301591423272	2.38559331027747	1.58031295320495	3.29081930613106	-5.8550317508693	4.69998862592676	2.09809864804313	7.09760733609381	6.62749628558139	6.93450826891012	3.46967117101892	10.2388174681851	4.42924272764766	78.5	1	2
98	4.80347485830634	6.75462203476723	4.89659247879578	5.38690690445972	4.25771397474782	4.68381725295446	3.03496902978439	3.01602855328184	3.89046615607757	3.8511186759235	4.72442112339309	1.18266912357962	4.2270893873315	6.70890140822337	2.32137328944279	3.35569878980737	3.79441549934583	4.28201128639468	1	4.90098454689683	4.8497866966959	2.15164399649602	3.43626807206891	3.80009751661558	3.42660560146177	-0.475267791292616	0.744613962236283	-1.45299880495174	-1.53631848028246	0.875289219625274	1.20574301046773	0.264038635567227	4.20274341786416	2.92726014830469	6.76508040915051	0.253475136253718	6.7475288655987	1.89311937357725	-2.73346027155316	8.4328498124304	1.01604882454916	7.84740349737704	8.07633999804284	7.41564276881454	3.80165972092896	2.8261962331646	77.25	1	2
99	2.69534457862371	5.19797141175582	3.85096342154469	3.57150223392198	2.19073415166253	3.91206849414785	2.66683113101079	2.02834205032827	1	2.83788131597124	6.55959731279658	5.22580910618701	6.7033939932972	1.55041159609296	1.22979315144665	6.32241063273852	5.44433550760261	4.37562019972535	6.45171461284084	1.40436505098619	4.84093745600597	6.28305403462051	2.74817981154874	11.0530560338573	2.95670824507123	2.55877958793977	-4.21308631554941	1.39976505476899	5.61935041944569	-3.56810972783102	2.67113587476399	10.0116628496646	0.253661614022109	1.92746962585727	5.92396603676419	4.80218281856532	5.8541713453919	4.0642956388965	6.85828607449945	0.516389570465737	2.39346897658248	11.5916088666807	8.6927427236491	6.38327576799407	6.3725090020852	2.02110917622073	88	1	2
100	6.60850936449371	6.28339888153283	5.81158906872245	1	4.7828848678046	3.6270376946648	3.96808325246706	5.17349823315259	1	3.69712433076621	3.0064856035646	3.90464977224433	2.88941774566774	6.05061658375595	3.00344435086437	5.99604540214948	5.00387945534781	4.39329737839411	1.15409488469231	5.36747283649768	6.66052837404191	3.33466656425914	1.27760592199847	5.7373072919575	4.70203932306839	1.45618693140315	2.63232714116765	2.30960110639746	-1.28741334627552	0.090287154988403	-1.34690441950566	-0.995303924060635	3.86286378271825	1.78345021201318	-0.365212606427724	0.260867829911965	3.19223152047889	5.26594942912199	6.75772186427627	6.49476030205691	1.78980312506092	6.76913272409863	11.8899085105989	3.81206842444034	-2.88215256165114	2.18043338675444	95.75	1	2
101	5.73397114217155	6.32347977680083	3.92994576143215	6.02078383812054	4.82937589319444	4.76862631103559	2.19555045501772	1.62185612881583	3.22943306979589	2.84542396906681	5.7419928538253	6.44560984247578	3.31382244293267	2.72535819660111	2.19563957424741	1.90461143873765	4.49582125283556	4.63125430083328	1	2.43663990972196	4.84554515463002	1.87314133648061	4.32199424371432	3.65914506262343	4.31705156524114	0.243496001717309	1.70404874472128	-1.95426662470741	5.55032979594478	1.25505036878635	10.7252471243747	0.847241741992422	0.396047266378508	3.35653731204125	6.38278988094397	-1.13996367991218	2.51011235669721	-6.97101892541399	6.22348487261534	7.64427610921376	0.785276822710051	7.78323451726894	5.96184537605999	8.03460027164476	3.87048543012218	6.09062492347176	98.5	1	2
102	5.5083038179578	5.54017165865226	6.05866767148966	3.33536610167657	4.49329180394903	5.10010819274982	1.73686843533329	3.50531394811582	1	5.60676713910537	5.97525176013264	2.43321721746811	2.54971633264066	3.49485935982675	2.57133261328201	4.43586745438642	5.74222613724116	6.46551267706133	6.42221940407584	4.5915524573851	6.3524491537738	2.87743432337731	7	6.37220986611419	4.6770583888972	2.23367489887824	0.806117824738964	-1.24645500159524	3.29778131267989	3.68622060232733	1.42651317769837	-1.116505448701	3.95189696234543	4.16114862970013	1.84599347931615	3.73219638597479	9.96497332217121	2.59788924899544	4.49090174110314	6.30826392269022	1.12414508844017	9.49757493301021	1.01816203696289	3.09861470310022	7.34699290468776	2.7221962395564	112.25	1	2
103	3.99782992621467	3.41738170460045	4.51922745403693	1.2785024997913	5.4593969967265	2.86669746482232	5.01517605561736	2.41082007194909	4.34064617678243	7	6.26742140858476	4.65366570130439	2.47375483067798	7	1.92811826286049	7	4.72104771879644	7	6.07828453776648	3.37810696727959	6.67328505231653	6.25158865770322	3.88122811647097	3.98932495053588	8.33174241402244	2.75526546045298	-8.87992636417534	1.03830697947701	-3.41055804292385	6.17770622011067	-1.94341980450159	2.72555338809072	-1.28674623425356	7.48263679197561	1.26224164947093	0.76204420843779	9.13668649938294	-6.77831276577697	7.11218463123636	-1.72557307918753	2.83323946276567	7.55899154702224	9.94265920091348	0.723698294453601	6.82389350988819	2.35182073122756	82	1	2
104	1.40407969918357	4.67388443476404	6.8101510290228	6.25768929346719	1.67630080589273	1.63729836985505	3.14376786197057	1.85045883830705	1.7998464569147	7	4.49528977285811	6.7765138165665	2.77639777123719	1	1.77936134799754	2.76195763254286	6.81959871320849	5.19312499922709	5.66753097073797	3.16946528620754	2.33299851551388	5.84937431051523	1.86657191435818	6.03791247549222	4.77214413702648	3.7183768740621	-4.17815193021433	3.28122435938602	6.43723750519461	2.83520145877674	2.40520293640903	3.741760051271	-0.106206271885298	5.99611024021247	5.36875326711829	5.38897639668934	3.62026423260274	4.57986754370711	4.7782180970243	7.096049243834	0.106493254744899	5.09821379384326	2.98351857133683	0.837998879815564	3.51063333842723	3.51520371416336	85.75	1	2
105	4.17680674732089	2.37031751445314	6.05553171231224	1.00406212033873	6.81379775371889	1	4.22254530665595	5.63153921330154	3.20904962447071	3.64053820769976	6.30930644928717	6.67852720303995	2.94756792543662	4.59753612548884	1.15161874681631	5.896461236076	7	1	2.00123393308935	7	2.43277273788109	5.67573144201842	5.81784742068015	3.59011159248115	7.63509522773916	4.45519241900492	-8.30245971582801	0.887848017639435	4.15062039297837	3.0966118754233	1.89623885741429	3.11089949648448	2.48902691882962	8.13275997112901	-2.28161718521037	4.94253194808575	10.189940624192	-8.21830220232249	5.26578247007156	1.91434220497403	-1.4197235199044	6.02390967887238	4.11409006505654	1.50655777683899	8.79448292876184	2.5057036855629	78.5	1	2
106	2.62234511316342	5.67883219591166	4.81420725533194	3.29268490972914	6.74067336888343	1	6.52936370664349	3.42881028318046	3.82220863837648	3.84348243841985	3.57799329265886	7	4.41892366795762	5.19378859523368	2.65863064690268	1	6.75145336852169	1	7	1.36445102623744	6.42944108272696	4.75491924215944	4.27157190249536	8.78276301456953	5.32611768426735	3.95352084539206	-4.12152338436084	5.35291952569231	3.41717113583447	2.81115980644297	-0.740827377378748	5.66263137114064	0.617640506857234	7.34251984834167	-1.22982297566788	1.10560855756046	3.18811877553952	4.5265107567612	6.74708021387103	1.15109169345424	1.64849440337006	3.81280768973144	2.8227432403841	2.58991309750153	-0.446109691598559	0.978094840234572	93.25	1	2
107	2.93676648467923	5.01202491230303	3.32728612794216	3.43510568444054	2.51067716862775	3.493326562317	4.7547296291051	1.42170924593576	2.60707584763912	6.26947836416486	5.96760341619752	5.50747100138132	5.13700066651208	1	2.46651721019173	6.31231894160248	5.13414165603009	3.58314055702895	1.5380817050545	4.6192372391176	6.96750094621687	5.59975991871468	1.43931820023433	10.0074599809676	2.58753456470357	1.14426897339396	-3.09266886994366	1.10762680539491	4.94783755860449	-3.86529061047497	3.51857360179886	9.74920353630959	0.410842911139737	1.43397160493514	5.06250252163603	4.28540377904282	2.54251382392893	4.8682282898236	8.09539624230388	0.140155254466693	2.36066722658717	9.688436564053	8.3323578328641	4.92592768718659	5.70372327087823	3.77592375611647	98	1	2
108	6.76713953760192	5.83329961570496	6.13981183826777	1	3.38428302088493	3.73890887585657	4.36828353683771	1.66222043615283	1.81596307623619	3.94700798986883	5.45097130925173	7	2.05485139925299	5.22495636392271	5.29841109563912	3.16693124901257	5.12387186951974	7	2.67434550398181	5.825107235609	3.58367690477362	3.28983646456033	1.43809804697696	5.69645667704759	3.34159901252635	3.07501352954971	1.80121859352229	3.52481412342343	1.30795204434248	1.12040269217953	-0.146971950764872	-0.739798835415169	1.06476455178445	3.20715347381428	4.93601851286477	-0.633748486436393	10.380538148367	-3.79929039129671	6.37680309981222	5.43811370919831	3.3087725894917	0.625138868618599	3.86918843195395	2.98893164773067	14.654082638921	1.88747937183616	68.75	1	2
109	1.99129460540545	2.10286699936867	5.2759472625113	1.84061088354855	5.84351391330913	5.93796858773376	4.04309047077087	3.7624362506437	1.14114482403975	3.13620381581328	2.52765111449194	3.91479796247867	5.10762454119858	6.78729495972071	4.04310511760429	6.99016834751316	1.93660958351521	1.74166949719992	2.50254325187809	5.85430594161657	6.85434887188981	6.64173467298485	4.46097502965393	3.28930250101198	10.2480191286247	4.57479090060772	-10.02703569651	1.31937157278573	3.37758265496946	9.11375368141559	3.40221367540266	3.93448743800423	3.21837073799494	3.94033693406342	1.45889389978524	2.46530152545638	8.03113144835042	-6.30439885525845	7.3016399822609	-0.471594796466075	0.817114440988695	10.2950769571478	0.445716542567983	4.4452026468604	6.70456414216145	2.27921905303959	92.5	1	2
110	3.89775873368398	3.35960220154834	6.01500989098532	6.60443087330287	2.4120019247456	2.15393843995916	1.9312842870723	2.96960272438986	3.30612001899532	1.9015348138408	3.0727904738932	4.95522120119705	2.08862908306115	3.67440880284946	2.52654607751862	6.25192204950435	1	3.25906021917418	6.483444963995	1.99732155329422	1	2.28376256045216	4.97608000504705	8.56007216229202	10.3923277903021	8.12667761589124	1.07350948232812	-0.471599049048927	4.37100464987632	5.17417464433803	1.99663649955503	7.15514890081717	1.13849687191344	4.00952916052133	0.930367691249982	3.59424958433617	3.02131815891303	-5.92775872382846	1.37786185152761	5.42402917595966	3.283245907231	5.08689626698522	2.81798512867458	2.30973641414048	5.59280668209178	1.3246069093215	97.25	1	2
111	2.53276753993835	5.65352990296461	6.66917155740885	3.94917730853602	2.19053079670982	4.15429947692963	7	6.08724264764119	2.47720746595788	4.6722066601158	7	5.50068813224598	4.26116341195801	4.58922694662145	5.70256926590717	2.05470557275678	5.94688171567846	2.44790581459506	2.7646497406349	2.20999749322618	1.82270769348571	6.14084900079963	3.17508413925738	7.96364293821862	2.77413271208844	0.277597503640095	-2.0149629928636	-2.05197447430405	5.70361745441058	6.30088021455063	6.75245986274358	3.77057184639312	4.27079092175129	2.89885233377548	6.06748047132959	2.14321277539833	5.23407136273582	-4.82194175173504	8.71689434048221	5.43140387365652	7.32171735365112	7.72290402511687	3.3221995676008	5.88403926652984	3.58293837420968	7.2528596880114	85	1	2
112	5.41364250567391	2.94834078158286	4.85419075457325	5.21527241105093	5.96419010386428	3.23573476378848	1.75009902043625	5.09625562035106	1.71206208437125	2.14363914035708	5.46142484301626	5.56873134487377	3.09179899681037	2.68533665186538	1.534925413518	3.71011074424592	3.23733722778358	6.11208316729265	6.50617220652601	2.62664745723414	1	4.93358444376223	3.2697960842578	-5.86180982214038	-5.90874582803692	9.43347364182217	-1.52532542810698	-0.428744145174937	5.0853506745365	-0.272744588830412	0.388759671275511	0.677009283480449	0.438059695918809	1.33197083336185	4.95824060575018	-1.03338529012839	2.74394190805149	-6.48432307961207	7.15690234542813	7.14702122921377	1.5729489173005	9.58268681925145	-2.06548492402377	7.89985170793933	8.85558571108853	0.073673210586438	104.75	1	2
113	1	5.86170529484332	5.91517748897512	2.0519140797346	6.09054458473785	3.30084528622435	3.956360091199	3.76734498346226	3.43839150549378	3.42254548567278	4.65085239477834	6.88417491824038	6.80870581107716	6.69199897412695	1.22230986722042	5.78354308941328	4.34726968130661	6.66514299825971	1.51032868918247	2.91815316444786	4.76233254950742	1.70837236276154	5.74176946894858	8.4494563943297	4.97010227486927	5.35932729389274	-3.77268712916335	4.99072551508813	7.68689728990026	0.354637492153708	3.65258737491319	1.94025508725194	7.25697725083023	4.8094340207635	-0.487156494831696	-0.0852385537998767	7.33326807996052	-3.7649436703326	-0.239667075985709	9.59615418749476	-2.33865254829787	7.52956879772626	6.78456003577382	2.9789841069693	7.23083441703085	1.17600155887839	92.5	1	2
114	3.6491501415731	6.32761727601184	5.71309684584621	1.55911522746111	4.29051801857794	5.63823366499321	1.1899369798105	2.40943367370172	5.64739181724392	2.76437396238296	6.40749872791335	6.09684956731545	1.62813533877526	4.74025369840641	4.72140353211534	3.07348458016456	6.51411070883495	1	6.61664930593227	2.96946954165569	3.55096997283761	4.11756937101576	3.21751896199981	6.28686504914468	4.1994068668932	2.93746818739757	1.37229861768047	2.24266416356238	5.99684477223868	4.27431419511432	9.23717745142234	-0.876380909481793	3.15299453411443	3.89777329537577	0.838694720758441	2.37880436488183	9.70533582684521	-5.76711451914032	6.67184754367817	7.00970930214471	7.1959708151211	7.40387324501527	4.02358724466172	3.88053332024182	9.8032737045664	3.65870201791364	86.25	1	2
115	2.53637702189363	6.41822683020489	6.912357197916	1.89609623738467	2.67424429919182	5.67370407901275	3.33732149997801	2.1116175252699	1.13910889279541	2.73282827165514	4.94090403353367	4.92433300955895	5.17657472840671	7	1	7	4.04389854456675	2.47700597757936	7	1.74706733360887	4.03679490321918	3.77759238230248	5.73503319554198	8.13800740222101	2.40415521537272	1.19252125049768	3.81473939078278	0.0362363940607548	9.46398635181459	2.81375993187754	1.07828652740027	4.60748737482428	3.58916021648667	4.68335305712341	4.36824935573163	3.17664001743169	5.15505673005141	-5.31885967862947	4.47562817949176	4.03325566271768	0.714553502950354	12.1141041881453	5.04018127343392	8.52702261232099	5.0311476777705	7.75265513013162	78	1	2
116	2.44093962530974	6.50639120787689	7	3.75752362689967	3.25145946340638	2.72269854530219	1.34964172192461	1.87824966326699	1.60857292400246	2.34033780863815	5.35132737293899	7	3.41004021163665	5.2612152773732	1.16270855990667	5.66246887790227	1.91409214074891	2.69090517743135	6.35821113505094	7	4.5017855981349	7	6.0152221752821	10.449549431883	2.74403908302302	1.86428409599554	-2.42451938367738	0.962014781684602	2.99119148152681	2.91432918861128	10.645461962843	2.02361777456113	3.0222881482142	4.70190632888717	1.83011636441516	-4.428557567207	-0.026330843724744	-0.128306137313591	7.43496328937374	-0.039001554477879	3.04525311682896	9.53158111144179	4.26129564608206	10.4721058174085	-0.465906581424911	8.99018524688533	84.75	1	2
117	1.07442003026421	4.49400153905343	6.07236081853368	2.69652031225657	6.44603513514971	4.24286674276697	3.72325902232109	3.2831969845057	1.59580390649519	6.66882120731709	6.83494144615627	6.48293566991021	6.64921469937248	5.2224205333746	4.36359088629611	3.1599724214861	1.68651109714903	1.62966529109978	3.7926065650639	2.76173152708049	4.05183160493439	5.70651032778392	3.23121355179031	5.04287296382403	5.74350095716978	5.07353137423784	-7.23974253536906	-0.8409485658026	-0.148314186813217	6.30307265513443	-0.165243884628958	3.15980041279383	2.76486625017525	6.24808888360357	0.957869163873467	1.55425241419839	4.19379720088586	0.0330919252134069	2.26705770256094	1.42300765418114	1.9449831370713	5.61754745342007	7.43335593399911	11.442916945978	-0.217882111816294	2.27592307051493	88.5	1	2
118	3.57972891060761	4.81962785338183	4.3009889646509	5.76235021393413	2.99883841812988	1.4928574974814	5.51586797724469	3.29513764792283	1.6143430959133	3.72582856697175	5.88944255862826	6.38661270192743	1	4.42250154291198	1.92936809168576	4.56151146486615	2.18864464817683	4.40662499101215	6.8550849245976	7	3.56954036338518	3.2511079868401	2.59927428212331	4.31152860065231	4.28539242853465	0.393469149223295	0.620631445271575	-1.33126339250147	4.77935602267984	9.78078677552524	-2.73365547886084	0.297476300139648	1.29806296953672	0.944832919564869	7.62096761937478	-1.77166992166079	2.83635624093457	4.00128350234235	5.42839297908422	3.76401530772571	4.21487355208972	5.23195938727678	8.61516629804885	8.5752545260158	4.59432791282373	6.76556539742258	90.25	1	2
119	3.33399903136308	3.26643137081396	6.96679881829924	7	2.10464784396705	7	1.77755966926771	1.72781853825742	3.91063224080818	6.62152616142833	3.4340288405459	5.70375235773526	5.91778177720361	4.75134501489866	1	7	4.92450832055485	1.98401866854637	6.89646692839104	3.57749901415729	3.98396137209301	1	3.84315084269096	8.11024706921932	9.98948315448495	7.29726575261629	0.709958370236674	-0.580644909407449	5.07449325180755	5.13073012310264	2.26354549473593	1.79674899178676	0.485600054754719	3.61603030562287	1.01052469307408	0.0681808806015225	3.27356129948661	2.89852704613299	8.12829824007835	3.64458770103822	3.05620488469608	7.16627583079781	3.63307109506713	5.31995978192939	2.98203377191184	6.96927232854246	89	1	2
120	1.55419730507422	6.15471306715135	7	6.53354888943488	4.54883489405964	1.62413014825396	5.2396754343539	5.58066175931228	5.59862907166963	3.87020623089587	6.88922511775643	4.66973653570441	2.24242859099489	5.13313737451578	4.21867524384281	3.9673142296108	5.62708787432981	7	6.31300814023003	6.7098308791483	5.71692463239823	2.98856381209822	7	8.91333065873417	6.63719930581931	3.41999907054254	-5.81060900421239	1.0221064578902	4.24138869413569	6.64801222075946	-0.998709602714345	2.17677119020133	1.57693723919103	3.42239890174481	-0.340052399808433	-5.11620382209132	8.48153045677322	-2.61729892405295	4.91313521739676	0.746755074498539	13.5031639387469	8.27997907996982	7.19011367822102	4.01411949006247	-1.68314851624349	11.1216762714673	85.75	1	2
121	1.37082910855277	2.08899467446465	5.38165455198986	5.71852481228179	3.10167592359458	1.65778249097298	1	2.57820152836922	3.31057511382492	5.72004066286942	7	6.39903413556575	3.68048522467916	5.69493326681236	3.48182362340133	7	4.06503785071112	3.73772441266171	5.16778470999029	5.57934725280895	2.32338127123209	5.37647406938131	7	5.9194373815439	5.18234856326719	1.13500302053482	-3.64446915272156	2.73240029965259	5.08457104218009	3.19364713021369	-1.97442960859145	-1.26131427424141	1.12812392600441	9.91377512545683	3.24788359993084	-2.51152084200278	6.86311142870891	-7.80227024763244	7.19848279428937	7.12923990082215	2.15586390030962	6.98206770931007	8.97683157119792	5.41608778440596	8.70966405175871	4.12441098993468	83.5	1	2
122	2.96579494094182	5.01878626799096	6.94926267178197	3.59622502691614	7	6.05211532035483	1.38469094354343	1	2.14577597222787	1.36710151632556	4.83662264284945	7	3.83234886877524	6.29089895028612	1.6998717330502	4.2107420219931	4.72358307401138	4.47058260064325	6.86485607302442	4.59227655041331	5.26946793520675	7	5.23052274124674	9.07242927966087	5.32394977150536	4.6985091572262	-3.97561250791622	5.11601642504077	2.21604586512655	0.375071108400051	3.21043172284726	-2.2748395474595	-3.68754161548754	5.38446142834404	-2.14740322844784	-0.814694360440915	8.48034295643332	-8.1490091560293	5.02044858003144	9.22893965967093	1.65463496005346	6.5759721375303	2.92886587098798	3.17804502071734	6.51885429863699	2.26044581254425	96.25	1	2
123	4.34789938002261	4.52289088365092	6.42229622522566	3.21989256460198	2.39948590572075	5.08684598871996	1	5.37066302173075	1	5.34950894412128	1	7	2.61173808460414	5.2020772172602	2.68697800578018	4.63451194791681	5.61080600913686	6.55479131407168	3.02526572842319	4.94175672728263	7	1.79095821679202	2.67742696752171	5.55700249366468	5.20864104962682	1.28072879920069	1.20980364261653	-0.22035416364357	3.09112407500241	1.5024576019193	0.872161784017305	-0.382772884959372	3.72067530615199	3.52270328435233	3.0604077924756	4.1634263937293	8.62088848352905	2.21394864088024	11.7987059054557	4.40929347632183	2.46965813937632	0.588938769835974	11.0210045874911	4.03976437363185	1.55945233212321	6.85940638925869	96	1	2
124	3.17182054443434	3.79848679655013	5.86704801811996	6.33637187817199	1.71664324939007	5.49608872792648	1	2.36359377995259	3.5781314389858	4.49663626444037	5.56517874190404	4.38684189079659	3.60812083267388	4.76205436748697	1.15850334027383	6.52114294282543	2.02118571004091	7	1.36836751018839	5.28352071166279	2.21624995443459	4.05263084290601	2.03310717261405	7.65368601164434	7.29855695308784	5.33773929713651	-3.13078536029393	0.990317196168692	-0.405873537935876	7.45800800112487	2.44469310922742	-0.989958308167452	-0.657097688190065	4.37813123506976	3.17575958478289	3.89341022422944	8.04550070904292	-0.238436923364907	6.25936608978197	2.98455678350686	-0.432310462396408	7.94525824697697	5.50255674570102	4.01424415759389	2.69179620691774	7.08183973194624	84.75	1	2
125	2.51486518673056	6.04588079819763	7	2.37967985445964	2.35282378683993	7	1.49596047135341	6.79475522434555	7	3.62712026103368	4.99939567355784	4.52054469732653	2.59850486958003	4.62301894892336	1.79714017272678	7	5.90946808049499	3.72367901439641	6.9348742351814	3.5126061323185	1.44361239291964	7	2.48748313891268	7.95638646232547	3.76082526433668	1.14638742037011	-1.66815331748547	-0.676979655371736	6.04558175443345	8.52907543366648	11.7191288438442	-1.46931006947711	5.71067312047343	3.0343471801924	0.309735505662477	1.81569103031882	3.11700513577374	-5.01827218825268	5.33429969771707	5.20129115623171	8.52406615318125	11.7581181569762	2.98720978415457	3.35478069797079	11.8355295151703	1.48572987876736	89.5	1	2
126	1.90966372437176	2.95797368761331	6.97546752323395	6.38970484249958	3.15321350687647	4.70437080309335	6.67147871315859	4.15997843409809	4.27623056215437	3.73447148148539	3.26166301939455	4.74578998205559	5.81894338718028	5.36206552093502	6.19451175224254	1.48233279683376	5.0360186244051	1.99879138771285	2.62792580368945	1.47143491125617	6.46395801360792	1.52263463681901	1.83633198909275	2.07617759182833	0.170179829430777	6.45968541277424	-1.3812837879769	6.59899801367285	3.27360173246505	1.21405508545466	2.31056936736765	6.22279229750513	0.573714697327162	7.38524174552224	6.92538645324906	-0.659712074165343	7.89707384644363	3.89186280915939	3.77135723922211	3.96363157076271	0.0321591760467884	5.51434752529661	2.64556762059266	4.63408231824283	1.47327427275283	4.18039674026022	80.25	1	2
127	4.92078816983279	3.46135867573333	6.82516226873386	6.96560251671491	1.58358103065646	5.39097514691012	5.91987054631142	2.03222867118263	2.06374385757389	5.04557169886619	5.83552855535619	5.87553266023133	4.05109024487742	2.72970197245523	1.84567702582067	5.08645721063378	2.94302939990181	5.08582422584343	6.31096704730351	5.67010802409472	1.76025791409145	6.75137864508195	1.40731448737789	7.06280019571874	7.53225760595426	5.65040290447712	-2.14388202145857	0.722444815211764	0.595190615208779	7.90730366785546	1.57199281882476	-1.13471072803157	-0.760019263882398	3.40554568212488	2.85617153194759	3.11984369987263	9.12934670642316	4.41819708668663	6.29542430337066	2.48310031472377	-1.81362400323977	7.416028237314	5.23261900408853	4.70713894926673	6.66855326802425	-0.346721730755474	80	1	2
128	3.61804043289283	5.50770666478781	6.4568266229531	1.55670910314184	4.16458721110059	1.37405409963633	7	4.99786105303247	1	2.01783251236643	4.52133937309649	6.25830271464218	1.55611418397178	4.37417333545208	1.27900060699196	2.13739344005573	1	3.38710418371951	5.57778120509094	1.07376755367423	5.11420848357925	5.42133208984461	4.28544467841961	8.6213579993891	2.96756672514357	1.56747551580613	4.01129760258391	-0.158094721923711	7.13950387013898	10.9187390676304	0.0544023117214092	0.19092971080134	5.17423447889002	5.40220136047685	4.47893808168132	2.5718007359395	2.68388505758168	-3.2639493217606	3.5688788973948	2.36124957852174	5.09633198299687	4.36815520499812	3.8938526682745	1.53387916710859	-1.30913300191719	3.27230882956587	88.75	1	2
129	5.15919950176276	5.50267697815084	5.21755728385168	1	4.6174293266673	1.26915123579844	1.29353791664011	2.40238376962563	5.96003302493618	2.77682758620696	3.82997340842785	6.79270608762099	6.64478275378483	3.215559322582	5.37100753032798	2.71245472594799	6.15354051322582	1.51066718630623	2.7411496070951	2.68499938609788	6.13626906348309	4.11375010523063	6.34940951780275	7.38449701506979	5.68460239961987	1.66004471539315	1.28681529808094	1.33350558883001	3.0725721870238	1.332032100934	1.67199477004272	2.88785345547803	3.4279368403603	6.83456820999288	4.46433018730661	2.83427850636467	4.2940451979799	0.727786002396558	5.4775036315951	5.89850100922669	6.67479018022649	7.22804101037081	4.37506917574429	3.09333552803707	6.93532403515171	3.89721494662781	75.5	1	2
130	6.99773101754973	5.49058974496322	5.26867241166485	1.44798471788446	3.63232101329213	3.45491104974798	1.91992318508659	5.2117005506868	1	2.73987268617903	7	4.50684351586884	1	7	1.45231904282825	6.62053186488525	6.09005959129896	4.6031859689669	2.81788258836508	5.33127901685169	6.57028238480157	3.89671463999606	1.44023726929787	6.32077320216356	5.57521621509891	0.808978132919746	2.63149238717868	2.44274280372708	-1.1770178421213	6.1144751559555	-1.87102153496515	-1.24533887699588	3.03032689792524	4.93120835935997	6.27892790368591	0.916670250746487	7.8408063638826	4.73677786245514	6.81143296037281	-0.554723595369304	1.81864736128231	6.20587215776744	11.0606560271861	4.08427279366791	7.13250699361385	1.77021622415637	82.25	1	2
131	1.67737043413035	6.7512819210716	7	6.77962077029217	3.34422159569345	4.16050939041685	2.98940616303877	2.17423130339134	3.09855309380873	5.30078116668745	3.76374683247882	5.03923302308938	3.32841414021664	4.4889593377057	1.62666475869632	5.99982395031521	3.74445051858748	3.31460149746192	7	5.08787851003435	2.37953933707902	3.6956642607572	1	6.3198525288068	4.26550199735805	2.69578888941675	-4.10832864389493	1.634810599343	6.02000470880459	2.44203570177954	2.65602475871699	-0.284314349068104	1.54180856971198	5.64633017589743	6.73217487660055	-0.343744488398329	5.26892042635871	4.64029492152445	5.93335719396669	6.45080580123898	3.90837916753963	7.77632138873765	2.9569804996195	3.68497342101928	2.22004254013976	2.66669274767805	77	1	2
132	6.12005835174632	5.72272216382753	5.54708801027738	3.99430061229665	4.41706867635002	4.03615048354952	1.0061379998671	2.05941306290608	3.31560296223958	3.86566654543106	6.98069124116625	3.60953889686817	3.29403192073832	2.86959155144211	2.11148259478741	6.54647375154558	5.07541957650984	1.845560673066	2.89412999588481	3.87964232350792	6.82159284655007	6.12272799543258	4.16017144544043	6.24192212580492	5.66780391471253	0.986841903340211	0.138177514545036	-1.04598828252687	8.08028974803337	5.53132707806503	1.22577654416143	1.31738942375394	3.24567272612113	6.02511863788847	5.36700979179683	3.60048697309458	9.81075258435512	1.90197890775213	13.7695637966259	6.75287674546983	12.7004302932276	10.1297792131299	2.69666226777225	6.47364777607269	7.88566494855458	2.25747160475625	85.75	1	2
133	1	4.25521338080094	6.42516602374262	4.74107835478455	1.63935668563401	3.10498381069165	1.9221508736581	5.02933859660116	3.3464023737591	2.48700080998526	7	7	6.87578387156699	6.22345632805939	1	4.65905078190378	4.96410624669499	4.93773519450627	5.50612321785313	1.33470082592467	7	1.31624680400072	6.81761995221201	5.04382736630077	5.25867705431719	0.811576035170189	-3.65592046108644	2.86927094376658	1.41633750470526	-1.95465202675977	-1.11968460178248	-1.00793553361233	0.0632427284453869	3.92400371421472	0.0869755882400394	3.30772234389342	5.56207834379799	-1.66293317008251	8.33648563846937	6.68955668801464	4.89608683431017	7.97038837426654	8.01506688837246	5.52135078302843	4.5250815966656	4.86931951489037	75.5	1	2
134	2.79851305435778	4.76772809500544	7	2.68147362006219	7	6.80754335148064	5.6774790462226	1	2.11875502753144	3.18639837701783	5.11419358694145	3.47288271029112	3.70779189692079	3.81873098671498	1.39773382766972	6.6203945253923	4.43247147699709	1	3.34050289247973	5.75083175551933	6.90286686637069	7	4.76822289237757	9.2791378143012	5.84054373833438	4.14665730458273	-3.11253197940723	5.96205445212843	1.08738287304713	-0.631986068348914	3.31261581040002	2.51074836809385	-4.00591496837078	4.46834086724169	-2.85269054603053	-1.16445270348929	8.84334858403342	0.874932436586308	4.80822487570259	6.44816003214596	5.88103723544845	5.77623021893465	1.28691803102991	-2.49844765967456	6.59352473967526	2.17514335272032	88.25	1	2
135	1.68176276096808	5.40560832548066	5.09047692127917	1	5.33461500916025	1.39644853230895	2.01909337933028	1	1.38329727486048	2.73558995071962	4.61138841548387	1.41576647681436	6.61715359906942	4.99429742026639	2.05695666209124	4.05834114786801	1.07092200553142	1.30246648256782	4.87106870176204	3.574027915168	2.54622786983542	4.43671742924285	4.71126708961708	4.58862893394619	4.86415765673859	4.73557431235087	-7.12680456193761	1.26267558854303	7.0380656624126	4.51556887145147	2.81061403219293	6.90579680510207	3.73842164314271	1.26909727948805	-1.53741223663845	-1.11373035585346	9.46923906749172	0.190587280476152	4.24995344077691	1.06085594141716	5.45941718601901	3.3019175074691	9.2020471512032	7.6070453115738	7.31407395018098	1.72571337990575	92	1	2
136	2.89045616166645	5.58949122773983	6.89693138995887	3.02165934906035	3.20386718365419	1	1.33740079528481	6.00204719464775	2.01468673973921	1.82004234937347	2.3235873517005	6.78173909108706	2.88048002337199	7	5.70024457334176	3.58675150952649	4.43903164645705	1.56596230701065	1	3.88299106711997	3.3638350760064	2.9475263483916	6.33039720350942	6.90357025409336	3.60948098176161	1.87370162036461	-1.8649638490129	-1.32420878873226	-1.30772479092889	-0.892127656913835	8.97133695223147	0.316519650464778	3.40503495920039	5.80662669563983	0.77804256197414	0.314745556656672	3.24043461349734	-4.35666048430301	8.92283981026857	5.08356271781586	3.32960156876461	3.67587071489131	8.41165597175348	9.08703286112896	13.0023043719961	-0.573211125866753	83.75	1	2
137	2.23028667786093	6.44577030589528	6.64741943443261	4.92417855868477	3.89484811460549	2.70800184582432	1	1.37155624540963	4.46026538734406	2.11049483738738	6.19968489028113	2.79247768765694	1	3.85764533935264	2.50810732308355	5.24618740888961	1	6.745593305381	4.55278962879164	1.71101107780455	5.99836077498737	6.92894483081103	6.54492427207093	8.97866061349175	3.35855032748164	1.47411803327556	-1.93009665776992	1.19632317473519	-0.557330134970392	8.91952650889118	2.60274494045116	0.201332972675725	5.22039270661005	4.89490818475715	3.90341058916855	0.0823536969334361	0.120224165221613	4.22470483258898	9.68140029076554	0.963586304236055	2.22327647309819	11.5496498845142	9.94481048759956	9.50762071116205	10.8626593659573	0.827664931235743	102.5	1	2
138	5.58580024210546	4.15532674411202	7	3.74456696467774	4.92064460259823	1.43821258012336	3.65982000056941	7	3.61469318938766	3.56973363707599	5.14089695242918	6.11334056676784	5.70009034713425	2.66445620500204	1.84874212536482	3.46342505912807	3.50428183286281	6.45485207198104	6.1315082687199	2.1707431701838	3.88267198543719	3.59372295283831	5.59905799013358	3.068932177092	3.83040300040701	4.52115329225829	-12.4134910109558	0.279925252991999	7.47688102790287	4.97066118676068	1.43669265352025	1.58163254824718	0.554334027894897	6.21034465510405	-1.84772815408937	3.01268299754454	5.80884867797735	-3.34648804642154	5.92623260171818	4.44007380254266	7.16261598684045	2.25474038433742	1.55264569880004	5.17573492818647	6.08092090396562	3.73178193345534	63.25	1	2
139	5.40584304600843	6.19477057226931	5.66334540788417	4.63639794503829	5.01765590949305	4.68276760745774	4.19851874516552	5.24538034039988	6.3628294164339	1.98352607651843	7	6.06754577811734	4.26899353149676	7	1	6.19208311942918	5.0954027527466	2.73765410397592	2.01196490190785	1.8758581619396	5.73309914321744	6.51453397409639	4.93603128152847	7.88654208449328	4.44276919275518	-1.11637776019731	0.414612180563341	-1.01579194952689	-0.778184181774836	2.87555652854755	0.187127773921576	-0.689735848115049	5.62026121357532	2.52522897726314	7.67104901989391	-1.65572107495417	0.457946356281293	-2.73929059799705	-0.0309533064218935	0.0524231165377711	8.15566528400115	7.44558562497357	6.61096960813679	8.77167024037889	5.27930080127611	2.7773030363154	83	1	2
140	2.95506281277907	3.38159621245227	6.70799321646998	5.7019666875123	3.27886405637773	2.17563906856435	4.70627892548143	3.77841699066	4.15045869917222	3.14952005497911	3.77209443330348	6.29739661625346	3.24924055597311	2.65464380888106	1.71051012381713	3.40658279250462	4.48586982810149	3.16408023100875	3.97151953417422	4.05599474097289	1.27028582839233	6.33495107517022	2.70153443092459	5.36463047841601	1.1715464043622	5.96685075575941	-2.53547738115239	7.63291121884136	6.22295004468516	2.94270982067623	5.12724992594917	5.21914896698536	0.0218005977129745	4.76633354675958	1.95773912576594	3.91335697852107	2.46297478467497	-2.72139760294151	7.73782608309705	2.01323215656362	3.45682879167095	3.67143412951534	4.57359968362413	2.9371352566389	7.3694214473561	3.29643504635795	91.75	1	2
141	4.99637713261355	6.74441203031114	6.4268777684927	2.49852646864479	2.87589940026824	2.52648690793496	1.45058125914184	5.37656724468581	3.78419993496185	1.09991390554266	5.00508119906417	6.06238520672059	5.81160977436042	5.53212025700835	1.83808712241596	2.42308742421945	2.27419659455535	5.33239158618536	3.78852599683818	1.50783007260334	3.23379889059119	3.96252728830975	6.95553276930268	7.65982141615631	4.11581416549564	2.48154952439879	1.22063458550907	0.452666021769037	6.43296377875392	2.78234214349564	9.98499019486805	4.29220713892175	-1.77477325833213	4.09602992131515	5.34124798212077	5.64740220555431	6.07847504570088	-2.0683740451623	4.36340003341973	6.75020854807129	-1.19788763502133	0.352887756527511	4.1622755060268	2.32488630454787	1.02005714256953	4.64800540610506	71.5	1	2
142	6.67983860548503	6.21069703320171	6.07057160656519	1.02175369562423	1.89735934294377	1.05888568437736	4.85013177123013	1.18873203938307	1	4.75271125021388	6.16222502362748	1.48666962074323	2.09851505912616	7	6.26078581273396	5.14868137065832	4.58425672973008	6.46385925880085	5.50515604240379	4.02914718782466	3.56429726915432	3.56673634606152	4.49675917601768	7.41889368417318	4.04770173547831	1.13479741507774	1.27714097867426	2.8883633517459	-3.74116288172103	3.93238768206338	0.260625989397806	4.31959468163368	2.24989651094256	8.15323789650353	0.532336413223717	0.499345538828178	3.56106395878059	-7.24898545001021	9.61775933962262	0.28988755939879	0.990506499533524	8.96234263372063	8.92186791503677	3.81665975961274	7.66773928950004	1.05774790237155	81.25	1	2
143	4.74294387772661	5.92972992548662	6.55868709395873	1.53687811399422	2.19075397708606	1.2026392446047	4.93692813649777	1	1.22868572038747	6.3158541245448	4.13480353327263	6.83545873354913	6.61533684324306	6.20466886399928	2.75698535822209	5.50271282268993	5.05002646643651	1.16178887375577	6.04145585271751	1	3.65798522965957	3.38452324876141	2.62503075848897	9.28580281789999	3.08467993241878	0.855193103930255	2.53759619108326	0.492491207446546	3.70202987261206	5.04933158781779	10.0268282287162	5.09372066545599	1.14459040284333	4.86166809277038	2.40071137710449	3.24809630572389	5.72706227622143	-2.55751136311299	6.26473755637047	3.10403331282258	-0.106982879295967	7.08379550307594	0.550581886391783	8.45415983378409	1.31538726901931	3.79178187760779	81	1	2
144	1.85726843011465	3.17808502036805	5.51871261398868	2.9317217289974	1.91408856104489	1.78831002480175	5.98340036957062	3.5195738104117	1.86524766401262	2.62378054108112	4.98337708501249	1.98807379532948	3.68641273255202	3.57279070777213	3.16029526660572	5.1148377790179	5.27749668657901	3.14183137806048	2.15302913506141	6.32056961554046	1.14959780106484	1.98229277943235	3.67333312691235	5.96096217543722	5.33185241569239	0.899376038596669	-2.2559103095591	3.4433806979414	2.19052240022148	-0.24804672599559	3.80915073836077	5.12629310949271	1.22200857326129	4.59401637836777	5.80055778496615	-0.224936982931518	10.2203126530489	0.506563610780311	1.65356979909494	-0.268545218129905	1.21086602616715	9.89150467867527	9.75124483774348	4.69934592844067	7.01153432228195	9.61533090448013	97.75	1	2
145	3.6097797297743	2.73997909736928	6.97959075701661	7	2.53615139641938	1	2.72852539435786	1.6729182100915	3.89050588578758	2.01018008906027	4.49489780746859	5.94067480163598	2.05995456460675	5.88465950400473	1.25720279698959	5.45456031385051	5.18958363407269	5.23578579602275	7	2.16125344036595	3.36279426298987	2.48064112921969	4.44278025914223	8.63531027785861	9.27670965045499	7.48891256356092	0.839318634566405	-0.161401229420989	5.10812923516981	4.99932549507506	1.82006261845791	6.60366350536935	3.69667712114135	4.75391163002381	1.01793409766338	2.59601356582105	3.46950878052656	2.60479756896295	7.22621710650618	4.76335268565368	1.98313921576452	6.88203882282918	2.65922199432487	2.86330328266514	2.85987552028825	1.35299991420507	73.5	1	2
146	3.16733067018289	6.76489539539791	4.27526637281967	3.1038270897816	6.23452511103105	2.68818262006521	2.32681879001984	4.47576195221657	3.41703687145042	3.33850281510205	4.2686693540794	6.22269304896981	1	5.2311199922365	2.00084427168774	5.05891103666423	2.88184338772048	1.75868182064307	7	5.25781437062976	5.70526949029052	5.04588517249106	4.2688211481942	8.99188563637233	6.52945695374916	3.80142419643232	-3.78361560078393	5.23021197410821	3.21230560382417	8.46990949301711	-0.727938181673007	2.58860449682022	0.491893636651812	6.86279013821138	2.26626616448867	-0.343524069564011	2.53890486303966	4.86890382302227	7.37338313159255	1.21010446033879	0.981385129099863	3.90215134914363	1.92955685239335	2.76649009289107	7.08030348142278	2.32986109999541	89.25	1	2
147	2.52310139195624	6.17207887150336	6.94546858378258	2.68092360156661	7	1.90563569056503	7	4.06777316361024	2.34794157358268	2.26965549108095	4.53811179629906	6.71622487602335	1.61601489134049	2.79801070267115	4.36715904210707	3.87516522147948	5.89798756391169	5.87682222019259	4.9820517356509	2.62228474208588	1.43574628870064	3.96570900283904	4.74553107330732	9.54363309750402	5.0040014611068	6.1542045463372	-3.70411694325897	7.07058578240627	2.26352317852412	6.80027634592627	-1.82287613073594	-1.98855400147963	1.28900790344752	7.81874352994715	-2.13818685829966	-1.01013416603496	1.49352772333442	-7.09189118729499	8.35275774181526	1.62288793836306	6.49683672971592	5.79361175044578	1.2400171123981	-2.09406383959458	6.66202211671828	6.47896210989473	93	1	2
148	3.53622284077418	4.91036714381813	1.52303988982161	3.87811016985851	2.70691390109086	6.6213562268109	3.34485087517247	2.02499298198788	2.18774331155317	4.18880214057771	6.71184460566251	7	2.57229251090331	3.73938415578428	2.51323532679334	7	1	6.04663952234011	2.04490456485454	1.68944066548186	5.17497108161695	7	7	3.96114732459051	3.90995097538067	1.30900504779392	1.35154885267941	-0.183081762907827	6.53782236454251	9.45729806582447	-2.59672311448177	-0.0565786815578189	1.3576131509569	4.0273490826373	6.4301482175249	2.26375057499624	2.60838158376546	-8.59209106631637	5.81787452390445	8.43424195730531	3.20131870446283	5.379457177712	7.11977267294054	7.21464469026107	5.68017668722073	0.944284051647509	75.75	1	2
149	3.04808519208151	4.79603647975447	2.75401234444339	5.58044733876429	3.74101130495671	1	4.38892223501141	3.11525217334199	4.1539867290845	5.00771600858856	6.67647218103558	6.59055739784372	4.62314005670274	5.27176713884	1.26465103745283	3.12601666935161	5.35460668123588	5.4171002727931	1.90693591801541	1.14458151840274	4.19413107923812	5.58815812615639	4.66870126808436	4.48087130407774	3.83241886375541	2.85992415505493	-0.166543037355157	-0.348700674169867	1.10368349475924	4.25995390450632	-1.38231080542527	2.91783146714331	3.72483191384077	0.677179132583011	6.76411678400971	4.59166760146289	1.50288936727004	-1.15583204619824	7.50359681404677	3.90066140851489	3.41307077534334	8.6175257762169	2.34088709951548	1.39158116148696	2.39472904703167	1.23934120817215	77.5	1	2
150	1	3.25519031827248	4.59885023528508	4.45447285916699	1.36978155942415	1.95239937928045	2.77538234779899	3.6380648804336	2.02860232025719	4.83303642685362	4.06485645999271	6.68335402464592	5.03420995442736	2.39634958885071	5.02961520697021	1.81200406096101	5.96297460679125	2.25723605346939	7	5.77474555575123	5.20463338547469	5.92839333769651	7	5.04761494558715	6.25116238380613	2.36698724350617	-1.99272931285485	3.84585757948652	0.017504916940322	1.85764324108643	-3.24823738434336	1.18842124072758	3.36216635901006	2.52121210080005	0.472389144965542	2.92674423074198	1.72960770969221	2.23080846559356	9.60853257167297	7.75286360046709	3.73780160904173	1.46373524673849	2.98851996953566	4.40741209681707	10.3507094396267	9.8626848151836	68.25	1	2
151	5.83374208554311	2.92515322961037	4.40148497138869	5.97024796579416	5.61787473576592	5.71627512857049	1.6697085698842	5.71251483817247	1	1.53743358914665	6.61368506665887	6.14899312419913	2.55233762740301	2.11430463954709	1	3.99985701616595	3.7750866819328	6.97967330618972	6.55636056003022	2.21332185750542	1	5.42625187150034	3.09220224933417	-5.64876798918221	-6.30901745280775	9.23131932393486	-0.32959154753148	-0.678591402424472	5.62993847416341	1.03072360873134	0.551271148855379	0.686264977517827	1.06458565740551	0.875172084557777	4.87369594902302	-0.370123019460686	5.19916812380713	-7.35786911640648	6.08258617149455	8.31303686082562	2.1093588948966	10.1016133895884	-2.75317101666216	8.33223971509133	8.6955633170871	-0.314556163422355	93	1	2
152	3.34254894444699	2.18833659364944	5.39921129452136	1.52544616674408	5.96170822370959	6.36501797899581	5.51506830694367	6.61394485385292	1.0056083097341	2.86724375606454	5.41697261961646	6.47176997688897	4.49728069972216	2.31347370157809	1.82317124855258	3.69749114602714	6.77622491084225	3.79569121700894	2.10875484119042	5.61685033215184	3.30116746716243	6.46664501904254	5.72853585517252	2.87590001942751	7.05856131422532	5.28671258271941	-9.29377044830752	1.29162935206929	3.71460633834245	2.57570639489671	-1.46755728993068	3.96339064417484	2.5530550455536	8.31876995415969	2.70286140612883	6.10865854860296	10.1425744582662	-0.305689188390248	6.55424363170819	1.64467083512736	3.79655380325762	6.89976577240339	4.06758341799261	1.44445784260138	1.35304819184332	3.53864976388007	70.75	1	2
153	3.74145090336619	6.36413868018821	7	1.21613894747216	3.94586373115321	1	1.57727623498301	5.74381820005615	1.18469865010001	1	5.2676277410348	6.72032698145922	1.86519332170445	6.78827356556836	1	5.37176800459226	1.22635148520155	4.1523141815328	5.26260044839653	1.69060474134214	5.37314739938815	5.51300977354248	2.76338702358404	9.19194955935956	2.06004655609239	1.15640508238057	3.43256917612573	0.824630312219521	6.96063694495562	9.60649713819698	-4.22277938387747	-0.425135528933159	0.820524335215946	5.53982019375194	4.20804516149058	1.17964266540121	1.60923012218968	-2.41923474784855	1.08813867759038	0.912204660907888	1.444731303522	3.35949206569255	2.90891964801935	1.38459179493704	5.81171111366609	0.245252685203474	77.5	1	2
154	5.85657597599578	6.44621587163524	6.4400363477062	1	3.15539795916185	1.97862683710625	2.27719343018722	3.12450347238007	1.22877508106549	4.43893506417625	6.48157977353601	2.34781485958154	1.33330389576037	6.72805914035324	5.91107744578961	2.54307041451412	3.42858406577425	5.66004639273983	6.63710245797972	6.40880460773116	3.82137251823642	5.10159526567477	2.22232138731656	6.98269737964752	3.92879156821588	2.12188199008654	0.752898454734843	3.06720310701706	10.8979575892334	2.85667122608446	2.97343740571019	-0.172930266552212	-2.32449356420361	8.08756929714812	0.883369669927638	0.736138365476801	3.93209518540974	-7.82005214501559	9.72992906064618	0.0690579627645462	1.05810593223215	7.09777197948671	8.62314913486242	4.27708310356971	7.80613221786236	1.49418312215051	85.25	1	2
155	1	6.11445603488311	7	5.90408343509567	2.89184136036774	1.80860016643094	3.90359668457101	2.32790847130096	3.40266177976945	5.29721530342691	6.39251660335763	4.57724645269457	3.84040229100415	1	2.52973329988921	5.39227579666738	5.32315032931883	2.91534074508922	6.78460181949914	5.65288477246271	3.6535210144612	4.74627542750865	5.37720012718317	6.01409800454113	4.36392341102269	2.92639184563471	-4.68771626601961	0.581729478627511	5.95105804433598	6.35352707717791	2.51459228819568	-0.132794749388434	2.7817043005619	4.54910798335103	5.19881987861722	2.54933066661937	10.9405386219714	4.39885010713229	6.41272800087686	9.0577127713195	4.2907218277878	4.59376076681	3.43417103953663	2.94146261329457	2.90392496590692	1.07017622339716	70	1	2
156	2.3540295227015	4.36615935328266	4.48345122562447	3.28019810462003	3.16689527068285	3.07351160980349	1.38241861429554	2.55201645059266	1.02344120117663	2.99317790437951	6.65363443420244	6.21151035324706	5.97281124637039	1	4.08926470141992	5.57883151576283	5.69870575173745	3.10269283248139	1.80791939928958	2.25690167516989	5.86559085712407	3.31418119925458	2.45927527586078	9.95730424257407	3.01329074665259	1.15995242166221	-3.62959687627108	1.66197157662021	4.17315889251215	-1.29096224848109	10.3439232092023	-2.04346444262611	2.08790180453661	2.98616591618672	2.72303463885459	5.01774034079371	5.6903551535839	-2.97707144167166	6.15428052174273	0.323662374880228	1.99325619747319	11.8243082598234	8.68159303733746	5.97958445528617	5.28335703165688	2.84612663479108	85.75	1	2
157	1.26415589080423	5.67235740285053	5.81384423329928	2.53558955898087	1.28823385345457	2.43662550734063	2.92992463933547	1	2.11260578202673	3.33286534105903	6.56771290002897	5.98598239313243	5.67109201176133	5.29445656661189	2.87612853864571	1.68245766954049	6.25114248011823	6.47421766241122	2.93678895844225	2.97835273981773	4.39487873645362	4.71635057702449	1	6.63524231545841	2.65367073807671	1.26201725219321	-2.16487424395023	-1.98224110250316	3.12514086117041	0.615625980466699	1.00058610119254	-1.44866808448571	2.54975046224562	2.76661627027971	0.645315377613368	0.558514914878201	7.38209839265598	-8.40855101104131	7.62959927493112	4.38820270216939	4.68571872936504	-1.58975699180603	7.84047955729472	2.84523668470848	6.09905422672579	6.1289411877076	81.5	1	2
158	2.61082939167083	2.55685953505605	6.97185644347555	5.59284674961156	2.4198111553277	2.41975505319777	4.99850932450968	3.34183895786046	4.3325633522083	1.00296485088382	5.77522949084501	6.4601040611538	1	7	6.71687867717348	4.70768873806278	5.5376077938509	6.75733406326354	6.84595821762066	3.49291107710186	7	2.78990257947251	1.99310441647434	3.99119124227607	-0.167789099792323	4.69099656098932	-2.90815971429079	8.79172209545404	5.52366152115673	5.84902588755612	0.826427521649211	4.48116652898468	2.82246502221771	7.61171725836979	2.29216278060562	-7.29839916891996	5.50320081718019	-2.10594659863001	4.55391704807696	1.87477410819052	14.4443733729605	8.14878629824205	3.93708559307364	7.51353909586317	10.0150049711726	4.57327295986093	97.25	1	2
159	3.83071275510257	5.67172641970856	6.43135531080125	3.47279155963932	3.16767763350506	5.22260983475454	6.32515003406245	1.83401712087684	2.4395142947578	4.5661525554498	4.36607181160949	6.49686334862609	4.5084627776099	4.79267237561804	5.44723328624364	5.19858521397064	6.51854069168025	3.48795783326144	4.86558306590959	6.4385129912914	3.46287311170775	1	4.34069662188455	8.52587252386924	3.16625819366723	1.0580927709379	-2.55832758207846	-2.49686932981853	0.339304371676414	7.13062056151567	11.4198367907313	3.19461632891165	4.62096519579405	3.28564382968316	7.00323466138153	3.731730089244	2.50209268293254	-3.58116113794367	9.07762921693812	5.91479860324676	8.74096730074045	7.35170443863219	3.34832346759699	5.95083473680923	2.57792205044557	7.36903333776675	69	1	2
160	3.12836504948076	5.1813775011379	2.68568952771618	5.64124059405317	3.76764381750453	1.25162744582543	2.6183975229686	5.72260287558995	3.11762211698255	3.27980025203521	1.88410752698621	4.44503699094383	2.51958965665016	4.89078322960161	1.5797836053962	3.86084531520421	5.50131179329048	5.71810843110144	3.27800054838343	3.95965135523205	5.08051825249161	5.28880970314725	2.61135568227141	4.16039288898902	3.37782587049698	2.48564722241837	0.45559954000683	-0.392286242274417	5.55006353004328	4.20208278115862	-1.98537702093842	4.97816708290628	3.46186673247796	2.23547466321941	6.49466442531866	2.8721920292345	4.22363367593197	-0.801618509993698	3.06444735253265	3.73554152396425	4.90640131788748	9.07489379870318	6.5116888104346	8.48350540605759	1.10805086299491	4.44190418480743	82.75	1	2
161	5.64958398461928	3.47719898074118	7	1.66632912128303	4.17078702186368	5.91999056519997	2.49273486034669	5.67881048989787	2.54670041221953	1.75726870573749	5.5329715493434	5.9101013679435	3.95034249050346	6.43768727125324	1.86352088671225	6.50950155409332	2.72415858342745	2.55508152210931	2.16563179259613	1.45675771117247	4.77837949996051	6.10793484348968	5.91596028204296	8.02171802077298	1.70386575596145	0.899857180437552	1.10381809070453	0.119808677478221	4.68510389640068	1.75761562199207	3.48227788533031	2.62967000823792	-0.044372754891002	5.84979052451459	2.71545107182602	0.256798922443359	10.659554598621	-3.38924892478513	3.15979678039646	6.87336586191799	-1.25187090023916	2.6234558582584	8.3323660853537	0.0915324605491813	-0.363854627471177	6.76899234134362	76.5	1	2
162	5.16221336154023	5.4153430626953	7	1.29715503358351	3.18932308375731	5.28258499916873	6.48716809178814	5.59716459682425	2.30576935729748	2.53028929138628	4.85765525320271	6.47420216088039	5.88373300674167	4.18965781572038	1.72456201395113	2.36093905360746	4.20218707646739	2.07349184416492	7	4.44148035681797	3.04210133195513	3.09482704884719	6.53279961635944	10.299360124865	3.7876058268095	1.684341136848	1.97669780872633	-0.294221938816326	4.2259060586536	0.681158974660514	5.96965459979755	-0.473400586961734	1.31783529213262	6.3151886273972	1.25047011642866	0.166974241927153	3.1792176125975	-3.3811482556123	6.32301819655075	2.5198831996598	3.75546509195588	5.17466617511856	8.03302805981348	3.06561141543969	5.50866734146084	6.01458222309596	70.25	1	2
163	7	7	5.26595331744779	1	2.81688133547375	2.55911592219862	4.4519519317902	1.08550405706693	1	4.31503605040783	5.80820047418955	7	2.2323580342569	5.11798484576999	2.42553619620306	1.38684792045099	4.67116618454461	4.45294090308447	1.759016402664	5.90455543150812	4.0377672060225	4.18308582813653	1.08910230763822	4.92074361448873	3.60035231407214	3.72837627332207	1.59665302574505	3.95035016669837	4.81666690115796	1.03183152372328	-2.4657960499681	-2.5231266929488	1.62343237195648	5.70676225601031	0.367046930259832	0.146437314932581	3.74801519473399	-4.0690145504829	6.78050095072144	4.99571942154606	2.86951965806169	7.95306636874505	3.26346363135036	3.08247337551184	-3.16903876438924	1.42207636468743	62	1	2
164	1	3.3901469779554	4.93750479979378	6.14365437933047	1	1.4123731884639	1.58483287077972	4.03230684582368	1.45718567446599	3.67282007361168	3.57476478226647	6.29360791196439	4.69465359986413	2.37030262677005	4.42339901120558	1	6.7116338629178	6.40994792786918	4.60090201539976	4.00244325119979	2.5315723713032	5.14081136636191	6.02497531787272	4.9549518163581	7.57761374553757	2.2340355940677	-2.22378974368766	3.09426346298056	0.520248420631694	-2.31037148655687	-2.12251954391185	1.27349724586134	2.71375711937666	2.96696208856223	0.19340710708073	1.56305027137728	1.56467121349507	-12.0515518496661	9.55579105081658	7.40991724478724	3.92807717489434	5.55376973052316	2.83559664047312	5.94107925126762	1.53524721935932	1.10318951721271	79.75	1	2
165	3.34549683716327	6.94420062644303	7	2.08855691254304	3.41585643772134	4.39885340417516	1.23750453153066	4.72782312843151	1	1	4.88416068690898	6.6588867751327	1.34918111648243	7	1	5.07613244385848	1.79890889485742	6.68531542416622	5.78977150939883	1	5.34771741033577	5.55816727066007	3.10890725830614	7.8562826891061	2.96319988110551	0.519623738379098	3.91668019142193	-1.29182509399678	5.64799492060664	11.4847719132959	-3.47561171454495	-0.848349946488392	0.788308135718888	5.23119607311633	3.73333940469607	0.28410145144941	1.6128773857721	-2.15337434403376	0.860006771748931	0.71900786436523	3.35502352935966	9.30277098949478	2.64893915712397	0.941488010272334	-1.21473452490634	0.892127321197462	81.5	1	2
166	1.12118475762176	5.63061159156333	7	6.35216465538679	1.81993196677316	5.51804483994976	4.11353977255572	1.81142256331027	3.28385970593133	4.54016621854769	4.68101660387602	6.5223577202013	1.23878161193114	5.72482008543489	1.50934651588003	7	6.47421656962472	4.40403591958074	7	3.34744883269964	2.19995143656294	5.31105989802586	2.23251845323941	6.00597540618038	5.45407759177045	3.75237930712073	-3.73970879944158	3.9052920802702	7.05896273233388	3.33586890628012	3.17626619785492	-0.252390822627495	-1.3920345230386	-0.994203588724583	4.9555307709697	2.94582765057969	8.33386221463889	-8.43564742774382	5.38848826382945	6.25545770754294	1.23177205803904	6.0095226183982	2.28591404886434	1.7865298850917	5.82318817295862	9.85026349011916	67.25	1	2
167	7	6.5742749839238	4.80195209036526	4.67348694713725	1.5520060353851	1.75535885932981	1.89751414092208	1.64673742161801	3.89301691131309	2.75686069919891	6.87957189517985	6.16452781271819	1.97914019997084	5.57871578309181	2.36996585112554	6.11567632440113	4.86377375863851	7	5.93519760450631	1.04655330178828	1.08406443771443	2.50734366080668	1.5679962155606	5.03207415118379	4.27610690871513	-0.333928841487398	1.63097712114327	-0.0577063887263631	5.99654728947163	-0.576088138856159	-0.398955259519971	6.7477697274313	3.25755603393063	5.34065360925436	1.46895027707903	1.96040227410943	3.55651136257287	-3.09067355385017	9.24725453447993	4.4311500519252	4.71808571804123	5.89978490222867	7.99086810181482	6.94563608340678	3.20144454014627	6.45163913681632	72	1	2
168	4.4741203533166	6.23398823155608	7	4.51275966992206	6.0153718829116	3.68409731587974	6.47117705029844	6.28904675988964	2.58480013436892	5.53114274655946	7	5.31421208323244	6.35070920090887	6.86650889787012	4.54200553112923	7	2.27470620648718	5.63924691849491	5.96634376273206	6.98741244616841	1.37354450587281	4.01326005278881	1.63047028688635	7.66780288747198	4.82731830769209	2.00790654171549	-3.48240526180646	7.01812592567594	4.84065674169574	10.5683182328947	-0.767660800372384	6.05732745538382	0.801413389277423	0.711941027916598	6.53076950944929	-1.83186387369867	1.69273011838358	0.320091203467263	6.63836849862842	3.05955678348523	5.87770960304242	7.11521961054608	5.38224727672432	5.12999691528115	1.43815414601464	0.940122892587993	64.75	1	2
169	3.36724373592008	6.34144247048688	6.1502562603638	3.4811582903638	6.80066243352592	2.18718721113334	3.52290181356527	4.49383409620368	1.10820990271628	1.76781490268762	3.76669192520376	4.27383902616894	6.98469904474951	5.65652119074611	4.88861203289719	3.8116022058216	6.11067044179605	5.76616221676349	4.08168466007306	5.1068903202839	6.09140535906884	4.42244885379982	2.70859085043803	6.81985283421167	5.01051003768672	2.06830243642427	-4.83408811043726	6.90278997847095	4.20358022643885	3.14333907342817	9.47468327151634	5.40031399718954	-0.235394174001911	4.31232387413109	1.63691703543193	3.8790980577401	3.98934465760987	0.3275092920356	5.59292310359683	3.08867364008354	7.69074785787382	5.95407667550712	7.58776635461167	5.1731972059255	8.55233261499701	5.601483032989	66.5	1	2
170	1.90416884991542	6.41857033373589	5.67075578729503	1.60346981553447	6.99696530066162	3.01838064485733	4.46647425157511	3.64412912717705	5.91531516130302	1.45364273617963	2.27516699476969	5.97984972831655	1	7	1.6836498182191	3.54793197723603	5.78938913181274	3.78374238300448	6.56988989330448	6.15816331570828	5.65025393930283	4.89256585865484	4.25930504670001	8.91596020318646	4.80093256270683	5.76756603947177	-5.25128357527178	4.13672029822338	3.55735737246221	6.69759972672277	3.69965415004657	-1.61595256397565	4.23748202280991	3.40556774146662	1.75385395648606	-5.47126873668006	3.1505382611258	4.41655569949506	2.73535519028328	2.84255533836684	0.127524952501388	14.169464204552	6.71871147754635	1.71605660103659	3.73417121156533	2.59674660653139	82.25	1	2
171	6.76619361079384	6.84200884440622	7	1.81986652085608	3.39830310146619	2.51603843155479	4.80604039397323	2.61868210624514	2.73593029427912	2.02622120345872	6.95476337097234	1.50222171336629	6.01758938291949	6.69389395051701	1	5.76276045009981	1.63519996929821	2.02356030323514	3.77095180263386	2.61971891062517	4.68817997890776	3.87125921588973	5.74614445202075	8.44332621659127	1.90709032821602	2.49420132090425	0.731098212251098	1.93032709906158	7.50125685067781	0.654585161608179	10.762866412473	7.07386386847567	3.2661592729338	4.74663158513319	-4.23574156038918	4.70882547662467	1.78657322370152	-7.34444498449281	9.66206679040209	-1.11925278754953	6.36181759367674	1.42634466830052	1.99751767271786	3.93620115317869	10.3926001996193	1.54360054181677	70	1	2
172	1.50899616953127	5.26786685988837	7	3.97678847979024	2.85787931804043	7	1	6.93223978398607	7	5.32098893215491	4.95226230434939	4.73248036785743	2.57064195026591	4.54934165796221	1.95418807054076	7	6.05483629692287	1.22428795570871	1.03152829985743	3.63320241919929	1	7	4.1014096973233	7.5966441952758	2.24458861498396	0.582902272625319	-2.31369322729789	-1.39294360345735	5.95646646823318	2.72127592719999	11.2017323451154	-1.26646234592559	5.27534401019893	2.33622248130807	0.06235657332036	2.12025698543462	5.91547482832154	-4.54489728422828	6.88799758392112	4.46160894167762	3.59137199125736	7.87133266632259	8.05063128115689	3.04014901376893	12.9102500393901	6.58137948836357	75.75	1	2
173	2.49832311731871	1.63331015271636	5.1913759155179	1.77389029639387	6.17063654037819	6.85999628209317	2.69183936515649	5.31585481401473	1.44796445150205	2.79355275702522	2.37713925318575	4.25474551811177	4.97052924006036	6.57606653386174	2.60752402347614	7	2.73185581759437	1.9526343787614	4.52259737904245	5.25900515137875	7	7	4.64185334145682	3.98870937713893	10.7871911755323	3.95153376866685	-8.94340362815604	1.31851336295052	6.01881695630773	8.83238436500141	9.25694702383265	3.71217325949369	-3.32733912800842	3.09150447456557	1.51390065345831	2.01923533610887	7.47157051017658	-6.07846108440865	12.8824188276696	-0.692855297964031	5.24037082996773	4.09805160576572	0.892414120460398	5.67694530756594	7.45821710419163	3.0073164744942	79.5	1	2
174	2.90731223060594	5.25007333213749	4.04075243372115	1.96247073374081	6.12904952884227	1	2.25679371332492	1	7	2.38938811304863	7	1	1.16768281549922	6.01423092694162	1.98021343122315	2.62245824027986	1.71350718774691	1.13836566176145	5.9306170565391	4.40824593256515	2.61363713404196	3.66752988757119	4.87109261067777	6.66242956815873	4.89241476636079	5.3002325470027	-5.98971292823928	1.09999237504441	5.03106286611508	4.36482472163614	1.68657513063059	1.59419034342403	2.01594771107524	1.37417373604502	-0.999973328671685	-3.01480043946176	10.0473936010822	-1.59615194106172	6.25884701555786	0.970751921302709	5.59889069551813	3.24147012725227	8.59025219655443	5.00017045884525	7.23405457323817	1.81153381794001	71.25	1	2
175	3.30041625570028	2.12984177728333	5.51316448968672	7	4.28989339502914	5.10389599171792	2.52739197454152	3.2571656657297	2.06225837516778	7	5.17896669613784	6.1736455062176	1.7124047243777	2.27843682082607	5.64858616307623	3.32841286606324	4.56725675522217	7	2.25323180302903	2.00445781080408	5.99651975188999	2.551721013459	6.4290637780954	7.24810005194673	7.30678106184286	4.97663971238346	-1.72727625195461	0.550750879772198	2.12222920359427	-1.62221876309509	1.66020956989663	-0.0356178091952581	1.29628522030446	0.361350331834477	3.55401584188837	2.66576129209723	3.88277747090511	-4.26231788960213	2.75995084144027	0.992305192789715	5.55587752352924	12.5304434633795	-0.533084217486426	0.631857860729833	1.16447915269222	2.0671838085811	64	1	2
176	6.10450290460918	1.82546617281399	5.174075836117	5.247069061657	7	2.12097635394589	1.31255097641641	3.99766998841468	1.3009565514623	6.44176054176987	4.97991685187997	7	1	4.55576359869863	3.86240780708209	6.17335275532039	1.46676106889862	6.18160943083572	3.00058896710818	1.66205239266781	5.43567215040883	5.85958263542857	5.06631533234546	-4.57285804749876	-6.95793036045203	11.3323081665251	-1.26858388681155	-0.242191408311572	3.73722615976415	5.84294392817317	-2.73830313049925	6.77155151551023	2.36683138212911	0.424526326737647	-1.01016057769953	0.990976433361437	1.64241120285725	-6.87099683927799	0.224728643739767	0.128432636217076	3.10413662038981	8.17565959708678	4.79956773238219	8.53865464981938	10.8228545338856	10.3622500887558	82.75	1	2
177	5.81237969013221	2.35437221030945	3.85366751035757	6.03120249294822	7	5.88212512034129	4.00680498861397	1.07287193892082	5.41920728453401	5.9719180292696	4.41873850684473	3.63246587784856	1	7	3.8055682572425	1.94287044194412	4.36571149337353	1.94981692304101	1.17436285638242	1.18727568759009	3.36209418272619	5.27129053056552	4.15518874997747	-3.57712842745946	-6.70808060899585	10.6880189218455	0.394077944610758	0.0966843323629805	0.898630755153178	2.88093189097251	2.2497268449563	0.705592015188498	-0.0279759368659784	5.12575135690826	6.36897991235164	1.49169748204226	8.11360764998447	3.44150743706667	-0.562020327321898	8.69206562775389	2.47258041329655	12.2623752145998	7.66870803494532	3.03988466613618	7.66930564072816	3.2103719245332	82.5	1	2
178	1.55184709790343	4.7246701184437	4.82678591776524	2.6170150463402	1.32386371099309	4.22461617781746	1.68666617230089	3.46702668141826	3.29782682520279	1.46692094164309	5.06215660095155	6.21032895558632	6.85332767910738	4.46523570882098	5.42747674255547	5.43743337730556	6.29051469554168	1	6.09057814961458	1	3.26097137647257	5.70603960594462	6.35227162587093	6.07233358092703	1.07974764135765	1.14898393144359	-2.69233740669859	-1.2050469985462	2.77897271952359	7.06697172315577	1.44325852133277	10.2121290376648	3.92972674209352	2.86844156901566	5.18816065935035	-0.57666326065642	2.21658438135082	4.66116930884888	6.9716526881784	3.22850220521118	5.39179030343871	1.95250459714696	5.65148272976472	1.84799848083631	2.72195713773766	4.374217979181	71.25	1	2
179	2.34752333639205	4.6232393860534	6.98250546060181	5.03898668492684	3.99571300658191	3.11645393566545	1	5.64021475773285	1.71368596372738	1.45469438498441	6.18052049113626	6.90953302663225	1	6.15944388462149	1.90912412363838	6.41078692129485	2.12052248004738	6.63938816516268	7	2.01721533482602	7	6.42923358823674	4.48945273514862	8.97352056845517	4.260171176267	1.96189342419244	-1.29656234582376	1.31906336046261	-3.87313986284793	1.23308436917221	-0.0259465536139925	4.4257507500404	4.45780434928531	4.01480533534271	4.56473929249134	-0.151981450165565	-1.28999887484243	-7.98755379756032	10.1846227097307	2.22795376019132	1.29019517333552	7.09392340316799	9.99064937049915	9.24400086263909	5.46317022461289	0.910715901772122	89	1	2
180	3.4293517380226	5.42043039629104	7	1.71819134535484	2.44688087757536	3.52292624721822	7	1.28432892290851	2.3894670109865	3.1161343229639	1.99065431990683	7	3.30707260204202	6.91882951621596	1.52766304011294	4.67264621902755	3.21518151417939	4.39471591325436	2.21855299788364	4.195707304195	2.565105507566	5.4010309597545	4.1237361500172	7.45589013265815	3.61084620202347	2.14138362514946	-0.090466199953831	-1.26894616859659	5.59473437429544	-0.958977846369653	11.0351342079301	0.418874184581623	0.383191610621077	5.42056299114605	0.896314611179405	2.44798557167252	3.33904160101405	-4.16122364929466	9.74807087220959	4.65631890076443	3.71674789433708	11.7376727242009	9.78295703731989	9.07975556107784	11.4782321440083	2.93409941913409	95.75	1	2
[truncated: 5 more columns]
