# Supplementary material for: How Are Mate Preferences Linked with Actual Mate Selection? Tests of Mate Preference Integration Algorithms Using Computer Simulations and Actual Mating Couples
Source: PLoS One. 2016 Jun 8;11(6):e0156078. doi: 10.1371/journal.pone.0156078 (PMC4898694; doi:10.1371/journal.pone.0156078)
Supplement: S1 Data — Newlywed couple and agent-based model data analyzed in Study 2. (ZIP) [file pone.0156078.s001.zip › S9/Aspiration Model Data/Aspiration Couple Population 01162016 020859.csv]

	trait1	trait2	trait3	trait4	trait5	trait6	trait7	trait8	trait9	trait10	trait11	trait12	trait13	trait14	trait15	trait16	trait17	trait18	trait19	trait20	trait21	trait22	trait23	preference1	preference2	preference3	preference4	preference5	preference6	preference7	preference8	preference9	preference10	preference11	preference12	preference13	preference14	preference15	preference16	preference17	preference18	preference19	preference20	preference21	preference22	preference23	fitpoints	sex	algorithm
1	5.15594209090834	2.42963687618846	5.64713701984779	1.6063660125684	4.04016862252362	4.53893791790443	2.42869137957387	4.0752359632258	5.03583602760468	3.13521076994749	6.87398121496482	1.59339356156286	3.87308970128904	3.89191952847737	3.45345500145416	6.23670435982692	4.61023889122524	3.57037523706549	3.55424407697774	3.67199654222583	3.30887737376512	5.94232920875024	5.5616098257742	6.88818671344617	0.917210831061746	5.79209518671224	-1.94567475423847	-0.0475279755456127	4.09047983303447	9.76298770008998	-1.5278207242342	6.7342094820225	2.96373912862842	3.71255845763525	3.95328531200676	2.41217822297804	6.81190063105234	2.63582523548376	4.75244361775004	-0.380451586848047	-1.87944332575335	3.28667964975137	0.125011806456794	7.11961531127757	4.89464465344186	0.554515243027331	99	0	2
2	2.14820459965141	1	3.78451109648204	4.37490717110056	5.50054764207928	2.64282019115227	6.59410146720081	2.67711442408087	4.88724871825843	1	4.61263709363861	1.44437303643632	1	2.8939845999186	6.47382284500522	1	1.53747552970706	1.45584345304085	5.04685887808777	1.33905093673489	1.42168628703761	2.2341195684296	5.962166138194	3.25561424576747	0.994584278170633	-2.81466938380152	-0.931366672193361	1.39720032058934	-6.78151415315717	2.34448628486046	1.15265478870559	-1.0172697556646	-0.242849621758146	1.70742146461346	9.27996211962152	-0.695282777183108	-0.210585060271198	1.39232659527962	5.49935615422089	5.23488927424919	0.250413160855102	1.10615605219603	-0.259424498012281	3.60520773516922	4.74959883694134	-1.17448948724959	103.75	0	2
3	4.71413360687898	6.3534178774342	2.94955846563482	6.11451681551299	3.97772099960115	1.6681991826196	5.02002002358869	6.88012563069824	6.66648026965445	5.22293563986453	5.26199039069444	1	4.196898071722	3.37791103215786	5.70839105155128	3.26432131506645	1.6823682635257	5.61682009836924	5.51994531835159	6.22033056401154	1.74731324019709	1.79049029431414	3.34641785767025	-1.86675371288976	0.812350697587364	-2.12642216640958	8.32702128976154	0.0448607925535582	4.91205319232759	2.38925940229182	4.51669560169418	2.79391953046755	-3.84627350942889	9.43767740472945	8.28884789054047	-0.807086944167533	9.66386129031933	2.64185771558359	6.62846049141003	-0.910888236932045	-2.53275826458774	2.32106526455717	7.12523804660817	0.665643139015013	4.44850838192666	2.66190065699639	86.5	0	2
4	4.66110952914066	4.13389742797603	5.47797038963527	4.09114462105656	4.53280521669575	3.07248275186305	2.73563370136411	3.32791040587702	1.46873279339964	1.07651485998293	5.82706744414978	3.93731088992721	4.56363463361129	6.65990773935098	3.80679679005957	1.60699279019004	4.72890850592953	5.24725957991846	5.32718352577297	5.60987222063614	7	4.88800071420753	4.18542049200706	1.11176562436372	3.1804132900055	-2.62562037865788	4.10294164416561	3.7129341204704	-2.5345334402726	3.11669596479959	-2.19243466836638	0.390591668146166	9.45157559946315	3.69596481460507	6.2819125231275	7.91204482471279	1.13150660817175	-0.0852171501096485	4.20384325548938	2.87071219640825	-1.14166615507914	8.43888628197186	7.36981312560773	5.1490569968624	1.91197800154778	2.50712610106643	98.25	0	2
5	3.19956861084883	3.02702748546769	6.86987365833392	6.38362337341961	6.12742715596655	6.32872424339071	1.07726464349159	4.88179318244144	7	2.14763054648243	2.27910647197914	2.05820901267974	3.83566466436618	4.99513326408553	2.03974338395524	4.21377385564331	6.74140667732369	4.46575735175466	4.72911953753564	5.2707774102651	5.07388920802621	3.00558214206255	2.30475779085712	-0.818987384673716	0.00324937305043727	-4.1472921984541	6.86602914162336	3.22315319415067	-1.22434184456012	2.25243917020918	7.56102830018135	6.78446017589646	6.63295691141283	0.367402047322293	6.97745536872962	-0.749606134254106	7.5588837799755	3.24841901792402	-2.8115588083212	2.00810015272379	-1.08880606433985	1.95594802402225	7.01869004850166	1.56848459521128	3.74167704399207	5.49822529145067	83	0	2
6	2.84707987347274	5.7725246466401	7	5.82306581513062	7	1	4.4375861996032	3.7678400023847	1.44483149253262	2.61513982906037	2.45177910304116	1.38795886148997	1.98802591746139	3.22402044747414	2.8285257231368	2.42362462132562	2.59190986188221	1.04444025367332	3.76441119531939	6.98032537087418	1	3.48717446143529	5.43427224212433	-2.83809868867408	-1.5449511644108	-5.55636835496326	3.56740952559765	1.26038312876567	-2.69047005006409	2.40500726556688	6.53720732415542	0.102790594410765	3.86846936414221	6.97633319123938	-0.210061756166071	6.54410554292382	0.548340382029211	2.38954303717909	4.22256704066756	-1.84572174339515	-0.957168895834299	0.373187332666085	5.60727900120152	5.36273009360825	1.91782428523533	2.31695084495547	87.75	0	2
7	1.93089756990844	1	4.19094215016479	3.02739261331003	6.19981141402082	1.77515702370577	1.77061622930557	3.39723924758964	4.74240177308246	5.98046334788932	3.57154009194048	2.93075473855809	1	3.82498312263575	6.44992664093081	2.31524183270089	1.50468658422141	1	2.48670606121458	1.08699486529916	1.70496071049808	1.80833630639185	5.77402621776588	2.75340263702046	-0.15540737789508	-1.30237083922617	-0.32143924323563	1.81921508105127	3.09649850902899	3.41389047835291	3.92270057723532	0.233546162844071	-0.166660701328362	4.98625949753645	5.45733514746957	-4.8101544875317	6.71796697916788	1.00256499863793	6.68973570561473	6.73387456386916	1.68096959337009	0.482128111689534	0.797864029536694	-1.93065344951846	4.65467522309271	-2.34850498559346	93.5	0	2
8	3.56245252532675	4.25368214602926	2.67143817676525	4.62260726814984	5.7238298262507	2.3164081436431	5.26978279207241	2.07551157370065	2.78898045417646	2.10338803748316	4.04985035699404	6.20053234882436	1.54990731191362	1.74336637012586	1.58036477253645	2.29945988937804	6.27146027777957	3.79175962270164	1.21945384294851	2.34420916174566	2.91015714262357	7	5.4687322101298	-0.891240924365353	1.4687121215809	-4.21002935403021	6.0651613319858	3.47356560388647	-0.15334583931949	7.12361419210388	3.46521967049862	4.63019523640009	3.26767061142678	9.59132756623439	11.0327382108727	0.700641741678726	0.0813933317343688	0.144927728150217	5.22916334909466	3.97331020368364	3.89808106165609	1.4227348754325	0.74820519852786	4.79683574202193	7.28145790753042	5.01791175601647	105.25	0	2
9	6.32405777777504	6.61503906893601	2.57679659819546	6.7727918088018	3.93382375399085	1.49203063982057	1	1.82578284053481	5.28416646808781	4.76745923733504	6.52053445164623	2.29429739998666	1	3.65237344352771	5.63342998464898	1.52565066037735	5.29761995885768	3.50264120389267	3.80941545493204	5.25623493118381	2.588515668412	2.98232967709659	6.07598167376451	-3.36009529050076	1.21027407870274	-1.85362429678532	6.80677207935868	0.771457388038526	1.50895951585916	4.32835142491461	3.21529103071736	1.67220732093687	9.18200989276895	3.48023983273763	4.38170438971724	8.34818251995116	0.976453761390753	2.12071533513073	3.32167597895449	8.29667235025779	-1.92240737425159	2.13870501235162	2.39077837372312	1.98141354242249	-0.832524993279777	4.37143418642715	94	0	2
10	2.74144934888357	2.25628912788215	7	6.66272864092344	4.5219008843112	3.11358096209855	5.53419165535344	4.66220168134542	6.91349945053566	3.01888948025389	6.32748144028787	1.73816103905061	3.42691076350139	1.42681085571762	3.54868785014964	2.12455265179257	7	2.21411304166129	3.85369577607635	7	4.40368307545857	5.67629271506664	1.42109213393181	-1.30503893252599	0.38124668559346	-3.11848446350896	7.42597999068927	4.02696158991183	-0.960490262869764	-0.372133567654265	8.06925850438959	7.11212411430854	0.973372126053074	5.72720939251009	7.59172731538247	9.11779748106796	8.06162874589293	1.43274110852005	-3.59802099049247	4.81126897474057	-1.87767902298884	1.4246875810249	6.7007650294805	0.404369762752361	4.73385292588367	5.26721367974631	104.75	0	2
11	4.50859608859166	1	2.57206019295271	5.13747370954627	4.81685932719424	1.81689096069887	2.68108704121938	1.7102637721292	1	5.22702807662149	4.85920204702367	3.85979580618703	1	7	6.94374562846513	6.0737002211999	5.27550380865827	1.63032221196774	5.70573700751017	4.40278270822101	3.74341250765675	4.40316771253486	5.41275336623915	8.24657388499643	16.1504538146714	7.82088897035336	2.66755656331793	5.85413771208308	-3.83311960918372	2.18809989837578	1.96880480771263	3.67649228135738	1.85376979919495	4.91564540657648	4.77652984056457	2.78376051155953	-0.443497599075245	0.464604232690011	3.84700078125737	-0.544626533873107	1.58234650494422	2.88391441116515	4.01230467115104	2.85748515355166	2.85895992285273	-0.117625049406552	87.5	0	2
12	3.38744864856788	2.806818372129	6.44844515305408	6.83799601883272	6.6057637164638	5.79887502882088	1	3.46653715618991	4.85355509251449	2.04857282383069	6.6289463054307	4.88767234316253	4.15517293248286	1.29857509550631	3.65783647202728	4.14634448576872	7	2.44461821484691	4.11443246848152	5.64113465669245	5.58633353572319	5.05688379847802	1.50780909806349	-1.53312468002608	1.10493540433489	-4.37561006677781	7.64845427801366	3.04455085487572	2.40942478757275	3.09606489448128	8.40596692212317	8.43526041762255	6.42087962692106	5.51139496173664	8.0292155933866	0.0517521305383952	8.0240758618288	0.561502760415422	-0.267178674492602	2.28262864338703	-0.256422071891548	2.41187584682463	-0.938270725233032	1.55076226695239	3.59154895064161	4.25393551080243	83.25	0	2
13	4.96281481807161	5.01744294095006	3.91246018017668	5.66057961879678	6.84765559686299	5.19949763111016	4.09795245017704	1.09246342549569	4.28450227156244	4.48002375501839	2.55845720304506	4.50236164476678	5.06632526696938	2.17912459217276	4.7800884891967	5.51566071956362	4.93780796287672	1.5925216477643	3.80814828325914	6.63811373463768	2.69611453001956	4.93878147441482	5.28260243025672	-3.108362834375	0.0570837934516578	-1.68371014854084	6.7928343360184	-0.663812439881118	3.87352692473525	1.74698000611873	-2.8909758488195	4.17994332502156	3.94132283297478	4.94650365071173	2.73151572420557	-0.323199286216937	10.195497182427	1.73372919739975	-0.817021238717195	8.4498801342807	4.08486004192918	-0.107304817987875	5.16249181118157	5.3360743174153	0.547948400315206	-2.61487708316659	94	0	2
14	3.25360800738055	4.77251076441279	3.62937120532444	6.8550870370486	6.40622488767168	1.64542488234286	3.8447357420597	2.22586027263999	4.21278973959049	2.63029800317332	5.94437272969594	5.77367963010876	1.70845149296682	5.90744063320707	5.64812636957144	3.63227470262018	3.12047778036045	1.15386068581289	3.47665178716004	4.03142302037024	6.19935768378747	5.55433340370412	6.49183855335531	-0.0456544711430953	1.83505628332411	-2.97290324164985	8.37431785917821	1.71819525505238	-1.14744481879563	3.83538309239273	-1.55025567558471	7.23499762506556	-0.655334945770683	5.09235573509467	9.0966731083836	1.90438876468808	-0.874390662872011	-2.56577035733998	0.860908692465718	7.34493375637005	-0.91991954305008	2.98905248227905	5.67194256220013	-0.47294144621532	-0.681231634338333	-0.857119132208741	96.75	0	2
15	3.05391611927041	5.05450537024349	6.31311247742051	5.28015645557259	6.38949326437834	1.70078616877591	4.33223457262452	4.97928018682637	4.14320686003162	6.5199777675818	2.68239675435544	2.15404499255509	1	2.48318483182667	6.23122166300004	1.03364443776296	1.99011004418509	6.96791937939158	2.24972903564394	5.03201005605887	4.03919765950346	3.24322529314284	6.12969035049722	-0.541162835376142	1.59332866782771	-2.72771931204196	4.92688954189677	3.79779741642418	-1.16269623907506	3.78866360363276	6.10015099970741	3.5070877578361	0.429143982406476	2.44114386502704	6.23582346283075	-2.77832700879718	-1.63870569925013	4.99312999893228	1.42435655123997	3.93729447654057	5.82118247863976	1.73588533510575	2.01599139367551	3.39411619024684	8.1023256900999	3.75756023950397	92.5	0	2
16	1.27759597862027	1	5.81513987948447	7	6.07555940239309	1.26149791414773	5.52780465563714	5.7822071145472	1	7	4.4076532406899	3.15037705198469	3.22633980957632	4.54223430478959	7	1	3.74120318229612	7	5.83941898519891	5.23325095908918	6.3531911245527	2.04914668637181	2.91939394468612	1.42658342978157	1.55920061097081	-4.20144032932076	5.52010263518114	2.7871863797093	-2.92076643183834	4.50707157087823	-0.41793599641486	8.2045366240788	1.39736866644277	4.17072155734961	9.08104376215296	7.79242960084864	0.226807787959017	4.82241554309299	4.96590572275987	7.27170981949324	0.335204227521008	2.11136527523813	5.87934964163186	6.52725102445348	-2.54727796377061	1.5975013770898	88.25	0	2
17	1.53741694777442	2.95648807996872	4.73011806570518	4.45882577863556	5.45759415971498	3.34613530664223	3.75360648980592	2.59896175999168	6.02303799918556	1.58908932290565	4.0922560354164	3.88662911554465	2.57633054051375	3.23381006845257	5.56037683754889	2.02360661835734	3.70408319314358	2.34237393196654	7	6.43945169563787	1	1.72800428304333	7	-2.32395846498402	-0.933572583951339	-2.48930682646083	8.874676954804	4.5662023078831	2.02261240321384	3.78532642191472	4.5522323567682	6.06489997240749	2.86454128885279	3.9261700817797	1.31321865681289	3.08404318988598	1.68300841959733	1.18029806948261	3.52059429407747	3.85980706790174	-0.53556080972262	5.80650483848113	5.0913808102112	1.80546216848843	5.57706277028927	0.336011621449138	99	0	2
18	3.13931141799917	4.08735796725365	3.35421004368771	7	5.28337473342744	1.0534272833155	2.88589827605361	1.59449367308763	2.60502442516525	1.58447989873434	4.31971080136852	3.95085432153439	5.57856201567253	6.25612030803368	5.67824596193415	1.55748416067652	6.69600728426856	3.66213054655619	1.4938128914263	4.54741917173186	1.71844551964864	5.34783649773059	5.74707368649434	-2.68501446321931	1.32353836265667	-1.71265570630209	6.14162652920967	-1.00566014235914	-0.457562551687112	-1.94038004691402	2.99527585489236	4.67359585748578	4.24519182700139	4.90476006254598	9.314838550876	1.70928316784855	-0.608714707356278	0.976903199002293	3.00806749626944	3.55426922219606	-3.2440774247615	-0.221599744343483	4.62852569069007	0.607577301962464	4.9614900630281	-5.3831520647226	88.75	0	2
19	4.3146440135088	4.93939596942859	2.16775956524584	5.55769535658019	5.22293972330957	2.45217207233114	1.5238498030876	3.0384413603311	1.64190108885332	7	4.17909099918006	1.99088829144667	1.92755031659166	1	1.04153496350691	6.98542894407946	2.45889254640561	4.75389200691476	5.68953148860014	2.1458612880083	4.07032836649871	7	4.06696133229275	-0.15110609903855	2.18322367055892	-4.85625501210141	7.27196207699607	3.74639494472446	-0.425494512463617	6.50942678110347	4.69244197460111	9.2937574652519	3.94555033408532	10.9399445390105	11.3205796416854	-3.18669774458114	-0.953372689838425	-1.07354476874679	1.53362924479445	0.908298988070611	8.97865945982402	5.01301622035885	4.37786740579916	3.46191446267675	8.15466018891849	4.8670986949862	99.5	0	2
20	6.02163175685635	1	3.06880332734091	5.69841387544186	5.9090980950613	3.28519381561355	3.50422641725078	4.15764188442312	6.72122261155084	3.39008440542397	6.12844274504809	5.67438480172964	3.59322329357796	5.92879183959037	6.81678749040097	6.58708221202418	6.32098233401766	1.59364292638428	3.12817427795186	3.03565367377219	3.60200155065504	4.8442391945648	3.33953852301341	8.51147469371209	16.0412140587758	7.42173153449163	3.90110284430371	6.33622131186867	4.2090198870721	2.31069160516972	1.95421435161711	6.80799680461574	-3.39600497852125	7.97474893644084	3.16984515111282	-6.48653043814254	0.149693082190272	5.98611020868822	1.64459255226235	1.20830601696938	1.40376820694496	1.17009351935065	2.18494863109743	-1.40845963453432	2.60095300851568	1.33858132890161	92.25	0	2
21	2.63383437629928	6.35318050836742	3.7886383188585	4.91209977661001	5.48798760867113	3.29305327440001	3.62266860445631	2.72870214438194	5.59835363398509	1.79750273540397	3.72809435459265	2.41544833376741	2.28040426141705	4.34243197783792	5.20776533080704	1.31027568182968	2.8326020861333	6.5269404882128	4.84483989647627	5.70194433746351	3.23581563418593	7	1.60275948535586	-3.55911009417259	1.68768608493529	1.01185501985385	7.87636148925322	0.142149723921879	3.76897998929095	3.39913148069814	0.830917582661233	8.20076472894779	1.01076731228036	3.64238113631049	9.26504779750192	3.83738735803474	3.0258876570616	2.00151345060408	0.496341660784522	5.63105790364241	0.111085401304928	2.51108126145923	7.22489267510924	6.5441494966201	-2.37115740933117	2.29232906166012	83	0	2
22	3.2611718637936	4.30689454807545	6.90469085905338	4.21254183564651	3.83290223222181	7	3.80330616300414	4.93820530276447	4.58547513069024	6.5602495757591	5.47662542427905	2.07841472634602	4.45193486822529	4.24991508929034	7	5.83161440503392	5.84310556215498	6.27633828376229	2.21162940996308	3.49288956046108	1.97608491104422	7	6.14522625547617	1.45350886699671	1.00123933548141	-4.43508086494897	5.67835824547189	3.64003757254011	2.56092874560733	1.59803479909369	-0.416169871671178	2.61756490802544	-3.99327997136259	3.14004190042349	4.46861666813647	2.10089110366515	0.462924434814562	1.82206643654706	2.18600937632767	4.98031321421106	7.76128741460514	4.47239877983709	3.16261890678171	-0.11605165939845	5.96207754824454	-2.00897312906617	88.75	0	2
23	1.76719264486273	6.79878338839323	3.61080377030903	6.99799736058912	2.7114566311321	1	1.77297713862507	4.05067658823422	3.14079149976803	5.96792375463647	4.43438729055078	4.54715844442171	2.08379565180129	7	4.24888477094133	4.40943194050687	5.27760845381152	3.02326298159085	5.01007889018314	4.54435506833163	2.64941967366015	2.51447049818409	6.54870784224215	-2.1949229325215	1.25903726787251	-2.37888459569375	4.62491820335097	1.13894716576014	-4.5042523454337	1.6173662344801	1.46111896933139	3.33099603402509	-0.0902732222234974	2.03188535954562	6.24006816841856	-3.92984387019695	0.604685678506083	2.98839103621208	-1.33485683571483	0.315132881701811	1.77491512386912	2.49919864550773	0.316553503972877	4.86235801370212	2.53482947416838	3.85326805556645	88.5	0	2
24	2.12372752608222	2.87984230309722	6.51303823652671	5.44996816713579	6.65886451345906	3.39213084806895	4.09599694574318	2.6276131039308	1.6288365681023	1.69567066659716	1.03520048740539	2.35076739611509	3.29205367073804	2.2458960043579	3.58889165428325	4.32357982253568	6.25474072563156	3.12305070437352	1.11240102190169	2.25775252551311	1	5.59037544523004	6.71077712623832	-4.44027851241283	-1.9259084686021	-3.80327133480271	2.9850383351894	2.1511637119671	-1.10299994178205	1.47430058160654	2.97729894733749	9.06557578010692	0.320476617251546	3.93418937920514	4.32214819534498	2.5392811808079	2.85327363988582	9.20498881205634	3.58347796239784	6.68726758779527	9.9014389680927	2.45732639791146	2.2170688846459	8.31531212213864	5.73953328491169	2.08826352907554	92.25	0	2
25	1.78849015506478	6.17221762651184	4.33971468847904	7	2.56168002322124	1	1	2.29751355089817	1	3.38015154397596	5.86593753126671	3.31015795775074	4.71772323067825	2.89078168779382	5.02151434863518	1.01756184295808	4.49352398614164	2.78708119056477	4.39392272145307	5.40366461629237	3.57250180428396	2.44735378883617	5.25412789961132	-2.38604625396788	1.99213212232301	-2.1709724383732	3.89048529947634	1.35670893075914	-5.36993460315808	2.80104994053303	2.28505412874952	2.52203840355929	3.51663408558763	4.06052256331799	4.028292774599	3.65684475183407	1.48281040788684	2.85810874671439	-2.35406222241718	4.5951559663118	1.47536518885688	1.83666703820965	0.612467398110717	6.21000790414245	2.65618318333473	4.11840073738099	77	0	2
26	4.40365132232565	5.26418226489041	4.70246302905479	7	1.91454886212996	1.57341618042627	2.12209761383826	2.6854916431263	6.48896571645751	2.67494779237069	6.27984827205337	2.63181282400511	5.37462818482514	7	2.34877749091531	4.93552974852101	3.59052621221537	6.32164550976709	3.59171342796299	4.17397121506556	6.64224569801185	4.70769644933179	4.7808570186558	1.69694871659668	1.7956338147186	3.421744329797	10.1037201543723	5.1509170654357	-1.76441344168485	3.59585050257722	1.68483427229984	5.21263342406009	2.15129983811964	6.39568648036712	3.98307768719793	-3.04240026115511	1.06282733930873	2.76074553613175	6.58350968497646	3.11563695964981	0.533841855294109	3.58146385030929	1.32032712812845	5.54636959662437	6.86406938047079	4.71769780417014	71.75	0	2
27	1.17233517242269	4.53615754383609	4.68750222622668	5.54561347718853	1.36527580253783	5.06167653138471	1.35443540155013	2.37032657771132	1.32837469452473	5.02482238890877	2.58651275225118	1.60470022829519	5.6831494899366	6.36135267285219	6.53800977847918	1.45132972352659	3.90114767796056	1	1	1.14523621141545	4.62800379782847	3.7851816028829	6.57450598793202	1.03728229732623	-1.44422655789668	2.1246525750197	9.83305728406467	4.96385662821302	1.53951450742952	4.92197183590855	-0.773316662211133	6.68590933684553	1.66335217651997	3.88452826125538	3.67893235155185	-0.376782433766288	0.20530378214712	9.18194914715989	3.23790923594932	0.0620363391620119	5.46561896492227	2.05997421724709	4.85658445387818	3.62471188981092	5.25411224742688	5.11133397568389	87.5	0	2
28	2.98746208953764	2.75097711507245	5.94237847223059	7	7	2.70400986489255	1.5046189467504	2.4299673501336	1.43000215669872	6.30814371434238	7	2.21783077521018	4.4054088922609	1	1.31853679433106	1.22724860992738	1.57854331809176	1.24779261392529	3.47362515751704	1.57441385444981	1	6.05598241289068	6.38718289291025	0.621799747846212	0.821797255720638	-4.16262193950338	5.87587486557234	5.59550249493232	3.54180300916191	0.8953417308722	2.66755390595556	0.573338682225578	2.28471134184385	9.4937584988219	7.11639694359887	-2.36936290173694	0.474509234651903	3.359457064517	-1.12870164678097	3.15746286665572	-1.47362500988106	2.63995572173535	0.695907395947422	-2.37182253122632	0.209679063829466	-1.70257992185677	86.25	0	2
29	1.25773943717972	2.25380540728682	5.68318860586355	6.69720128707301	5.97818535164183	4.27412529541319	4.62486348447396	2.72695231018648	2.62099274126518	6.03727079622627	2.35213381844004	3.61608759601906	1.58760874436879	6.14072539659433	5.3687081988079	1.90174583909815	1	2.9739798774615	4.70165443861836	6.4480123979116	1.4633629417485	6.97499187088112	6.32973727684745	-0.605867090078515	0.0373570235224325	-3.49873550810269	8.02000883510184	4.1277609115041	3.86648180547556	0.261955025493677	2.49174438869876	6.23679699540519	3.07623288827363	4.51807682150484	4.85384103824639	-2.36821891406602	1.3922216125818	4.17895895126769	3.00535706225899	8.21985977835055	1.1849321448634	3.9654523029151	1.67564216164991	5.73040004639598	2.68821131915346	4.77882606732908	111	0	2
30	4.4605341744214	1.64320816165823	2.09785531098426	5.25206554709946	4.49097103149189	2.34358097385363	4.46648835264152	1.14738189925308	3.67775834464144	4.14497014162195	7	1	2.81912270099713	3.29397048195258	4.37921201859271	7	1	2.05702792371892	4.87296151557865	4.28166989106504	1.11337613191369	5.17703297150932	4.42118402737931	6.65724264417183	17.3506485815717	7.60804010933647	4.56102259428034	9.287088119189	1.85751654919635	8.27319511677112	2.08602594606928	11.1356087439311	2.85895995182454	5.97364120351848	-0.580357165108663	-1.09464477161241	-1.48956007371464	-0.689067731632552	-2.83786880150142	3.86151635391842	-4.20391145450967	1.56761892721047	-0.116891397238677	-3.66877672036547	1.70537369086704	-4.26546768756835	87.75	0	2
31	2.30311139549532	4.48157166472181	5.59925838391646	7	1.09259932765025	2.62280296609258	1	1.75440186656894	5.10474477748	5.56039955684083	2.33943444358724	2.10672273832939	2.76218699409512	2.15189141021132	5.69637554611773	2.94802149449897	3.78393902563341	2.92567842058099	1.16299920229181	5.50761672969918	3.28807046879147	2.66003004441762	5.63909275765618	-0.130204931810063	-1.62000804042955	2.85838301469845	9.17877916735117	6.32294421145273	0.113174333315485	3.77764484647992	-0.124528279142849	7.84366939598013	2.11183455428043	6.02303786814861	2.8392448435927	-0.544450631942791	-0.387728000245883	8.51239975714584	5.84838357092399	-0.165466241713101	-5.18603458400025	0.92348042233722	4.92211625455728	3.47062981910689	5.54777137711132	7.89404329446382	102.5	0	2
32	4.64751647184309	6.59202610454606	6.61983097580191	4.89207357454579	4.70885646553632	1.94310258611768	2.62503847054852	4.69248269737752	1	1.63850518714478	3.61788901230704	4.18526282689379	6.37001522731483	2.31912311947135	5.00525371330621	3.78609789351964	4.34330518390714	1.58887085167202	3.07544456607571	6.69528855042971	4.38339163993171	3.74316377184266	7	-1.9867674388697	0.434966470013726	-5.73536579369113	6.66712641250063	1.27307897739652	4.69295671520466	3.76374784038947	-1.44997445181119	3.89056335936156	7.34403417598267	4.6205249788802	8.48242036075549	7.3027813489646	0.533180009955639	1.66404100547657	5.10802813025823	4.4388333757609	9.57551958997607	6.58891589767118	2.88120320166153	2.16511406813096	0.390353336012073	-4.87714534495943	82.25	0	2
33	2.68583029550017	3.29155989137545	5.06422464511584	5.98703023831738	2.29661585940991	3.49257347434374	1.22521772679249	3.80742909759279	2.95563836930486	6.69254742574607	5.35490044049059	3.19693944817891	1.44753404960733	6.20272899657368	3.71585191395788	1	1.65426577064239	1.53295182945594	1	5.2568611244233	1	6.62325597652848	6.57209198985736	-0.555213676504015	0.218378244717438	-4.52170318972754	6.64268573965557	2.88587359102238	-2.8456114903617	5.80234947603415	3.35547194278334	9.31817624171539	3.72802838451877	-0.238773566499356	8.43022567175223	0.236662940197199	3.27208805784046	4.07232792654572	5.49653192392658	6.30265809974401	7.17524152650111	4.1604331918955	1.19169136106329	0.252825288064822	-1.87445335992397	6.04895351207892	85	0	2
34	2.14102074823845	4.45637969855762	4.86065816359379	5.95445494333076	3.32458504000846	3.02116852214562	1.90620835298949	3.24053357019141	2.22550278697343	1	6.44474831689628	1.514456885471	6.89957069659815	1.45563684649509	4.47130955076436	1	5.6845838779697	2.40862511970681	5.12005965374649	1.76430107883436	5.80595410789049	2.97344407402136	6.03434747396585	-0.939081071630347	-0.34382662751667	-3.34472383986933	6.6629447207592	1.99299068799889	4.25087926458831	-0.595419624277848	3.89346050128017	10.7866857120548	9.9534594448964	2.07967357224353	8.30506500788095	-3.20180646555909	0.266553429453948	3.17808849729797	4.39698955974914	3.21245432165035	-2.74803778219193	-0.237104677463211	6.30270432583373	-3.93802789838555	-3.36338115049395	-3.68650713542316	104.75	0	2
35	3.30465143820445	3.72523794177981	2.89285648920198	5.17535243473846	5.17651389353386	2.0881388471377	1	3.30060109285225	1.81886853235253	2.09251927596286	7	2.08321937241037	6.6144329580461	1	6.94064188082345	6.82632029604488	3.5802968833782	3.56238782837709	5.49156697797477	5.71899387859464	3.41376213658611	2.88864524150025	4.48152603659156	-1.1323917793482	1.05654239759901	-5.01203846810812	6.29022980334894	3.97317755254088	-0.304113458772422	6.86767968822843	5.26807675793844	9.14560982369481	3.51484924495783	9.83013386169162	10.2403765499132	-1.79961367326312	-1.64656890525578	0.834023464889817	0.841732184897606	0.968988549258744	4.0007960098778	5.53177721716008	1.40213341261254	3.76663839724664	8.39191087469896	6.06826557413012	80.5	0	2
36	2.9508986211422	6.70412672593499	5.36003166660636	6.91740768404954	2.19513377243638	3.96325375034331	6.88930763919325	1	1	5.17245233392412	1.58635997044091	3.85784974959696	2.30199078776392	2.18076665777343	5.61304052708546	2.36697078268915	4.45255286980687	7	4.75020313181827	6.39716585690259	2.22976619382433	6.87117501741583	5.31325529413717	1.39751990680663	2.69248817035637	2.35940829303231	10.408798877725	4.96892984947154	3.36383982312097	3.12512302171714	-0.938599229830812	9.14270772129203	1.14962327566913	5.82958132590102	1.05996373866974	-2.17560245709573	-0.883759704589881	6.1941184174182	2.66899129462127	2.52899068452124	-0.453693901588066	3.76532442296773	4.03706157439634	-1.32003694940616	2.34382520383641	-7.08849815322634	87.25	0	2
37	2.68563353306592	7	3.65084235938866	6.80370643823474	4.05249066589254	1	6.61902523512485	3.67963684476343	5.35751602545278	5.89189169034022	1.54156875103309	2.67989399983302	1	3.72075144316708	3.7745072272227	1	4.12320620658031	2.2675685195356	1.61119237070259	6.80794981451585	1.56773293594777	3.04384900136779	5.54965370674335	-0.5680287299652	-2.17682655722605	-8.49544059801089	5.165336973344	0.930221055975022	-6.37138302348701	2.7438093414302	1.62319176921301	0.25994038959908	3.93128731794505	3.38206432052455	6.14313245941813	6.20068977439023	6.62565246671248	-0.763706125777462	0.531961687075691	5.47780360082631	-0.685167505276278	0.896986545670905	6.60087044951592	-1.82905619252289	2.95397296482677	-1.98349121422559	75	0	2
38	1	2.53522009015905	5.42615598269254	7	4.71450661012441	1.68314874286556	5.25328321551795	5.69041243543682	2.51184201581104	6.59795411260304	3.77411693901371	2.7142575260525	3.27636180271448	4.31055299127321	6.56513677152752	1	3.18951670766215	6.39453083004244	4.99735190557872	6.80082828629565	5.81661014139812	1	2.98168171384684	1.98557762210548	1.01734035599749	-3.87352744415345	5.87000158684862	3.91689544260616	2.96042134187507	4.01727497065409	7.392793155258	8.19567496294252	0.513224006338867	5.57339559562262	9.96182988589096	7.45516746399658	0.77560825323453	4.69370230485721	4.96000686031413	5.6497522311316	-0.220433896821793	2.6751398639805	-0.0020013053442654	7.05829162511229	-2.30534340013486	0.457166624622724	89.75	0	2
39	6.07077990231502	2.80089224294078	5.41095727953591	2.02087621635204	1.55682111240457	1	2.16804943299518	3.22509866718346	5.23172966544857	3.29034699952777	6.71555518981909	1.85601147262316	2.49286795474113	1.41142194246088	1	1	3.61328037515132	6.51661126389139	1.71064563055823	5.72854004651953	3.69360238178649	1.58933109343638	2.6752021239364	8.65428748359089	1.2812254952394	6.72194820857376	-1.60970155990617	-0.0345161152309657	3.39341072923467	1.55989893121444	7.22119680391584	4.05385079904756	-1.74466570740798	8.51013551306075	12.2253328797902	0.988127645893739	1.36002839723869	-0.392409319919456	1.64897994059706	3.22631788308068	10.1988267471302	4.25212954084395	2.57100779536013	4.7593521948984	4.74373484419894	-5.00613673238137	78.5	0	2
40	5.7027085858779	3.86136673754783	1.56812022705881	4.7083851041284	4.00274097180898	5.09738526917437	4.25452600913188	1.41596462976959	3.80434092861278	6.85657081623471	6.18277875257181	1	2.68616243105065	3.94177196605204	7	5.87521046585208	2.10464543480162	3.75410070782159	4.88656301852396	3.61629922593474	3.29866436258551	2.94790492051888	4.67830234642511	7.91826170733354	17.7090126649145	7.48236975989201	4.97242931889833	9.32058476208882	-0.232080750690666	6.49815837067688	3.83848118045195	1.39569049160335	6.54191673328537	2.11653477618957	3.45862051724504	-4.41006704951679	1.77335002978198	0.714672167626588	6.95657674564064	4.82635251720366	0.375090704061963	4.38035412966552	8.20975136627493	-4.7113538063956	3.31655179992723	2.2179691339215	73.25	0	2
41	3.93490414223143	5.50477308099557	2.99531700000642	6.05577497789006	3.90729041851778	3.17586412211414	4.45237815914831	7	6.89972719973536	5.57654283860999	5.0142103151489	2.84470643661087	5.2390317892456	2.77098062249972	6.54585257175085	2.81046816093544	1.5506943884579	1.86068149202541	6.84852659092279	7	5.00044532952	2.47258429319194	3.12278251385598	-2.56594138277002	1.35816148475209	-2.55132329019099	8.35901577491621	0.897033202634148	4.17029142998893	2.21371046058671	4.85754837299695	3.9885544398529	-5.54059061409496	6.49397897002336	5.9429214946842	-1.28843898512563	10.2452887509134	2.75984373989836	3.2517914937386	4.49659783769013	3.98022191498158	2.86782537118437	7.48665826050018	1.78041341268809	4.84413819897311	-2.27998955540097	76	0	2
42	1.30454648045732	6.18546396994419	3.39615673556414	6.1838105606372	3.74654633376508	1.36723145290712	1.28974259823825	3.13246495959852	3.28938395769979	5.70495409873152	4.90908191705461	5.51663392905938	4.6329866783624	6.78737452524394	3.91307017895046	3.61105626997408	4.50851540508245	1.2393628887042	1	6.31263216189758	3.1808446231177	4.40277544342774	5.40656853274072	-2.32303687397255	1.90034680625236	-2.58972794545126	4.35749473498088	1.65620588137859	0.10121666763315	2.4007703544024	2.1141199360027	2.59121074251327	3.55406704464929	4.47301927043404	6.87305756768551	3.30252233687414	0.236129379865788	2.40169630331344	5.60750046456829	3.70849354627633	1.87650539822547	1.88392786436797	0.322152988246703	4.19595433386428	2.6971372875864	-4.63388506030863	91.75	0	2
43	4.52215990815629	3.6811626155729	3.20473776745509	6.20905587001024	6.69572806678998	4.3623358997842	6.46279818995322	5.3882391837411	2.2737300730727	5.82490497356334	4.02432778358185	4.57138393816749	6.06774635712441	3.01552509546321	6.7644524495871	3.82932704725271	3.13204798499201	2.40659332247792	6.47275843643678	3.16637342072425	4.22221988905002	5.37491919253154	6.14961533547717	1.63852901007315	6.55969499153951	1.75888599820855	3.56711065179945	4.34619501123392	5.69360301864417	10.6205408116528	5.10462901845957	3.91413961648553	-1.11309187032218	4.98189624084363	6.74948151068485	4.57272862471672	-0.156127156013979	9.07696224476938	0.596018377804901	2.41831063526447	3.53942395203612	-0.638879212247293	3.54875635432502	0.370453767561021	7.13124701682324	1.32801653855744	74.5	0	2
44	1.04584700524265	6.53625556682664	4.71762417815142	6.72272365327766	3.61715900841295	4.03725386019542	1.31978648536977	2.74186311013116	3.85679481050041	2.26132859905496	4.49839946634582	6.50320618529562	5.71438541428196	5.69329618650304	5.55301682194318	2.22443961100496	5.22183651224623	3.53370441272203	5.56756778998275	7	2.04476345029662	1.73013542086416	1.77430190830043	-2.87532470297115	0.00770917505497237	-2.31034327526314	4.35036155629064	1.32567135431002	0.203267882303822	0.899153489350074	-2.4238909181888	7.55608961638951	5.78422830904508	1.83582601677432	4.23904769165012	11.010615541071	2.72121387033975	5.27523835666868	6.28105473215279	2.06689576573737	0.587065041196731	7.99719201237062	6.93016698274153	4.41669804168436	6.5669958695038	1.29327622256788	86.25	0	2
45	4.73768540697653	2.57689793121462	4.6803969339694	4.79245212702953	6.86061350638442	3.70843441864215	6.06952372712147	5.23181839004214	3.2764980074605	5.81913299135361	7	1.49002287597436	7	6.92938231801326	5.21560311018844	4.16152055948066	1.75069612171304	1.89278602527712	5.81970465982276	6.59417088777778	3.78550737743037	4.51740830305528	4.84505861737171	1.34715609267775	6.31139075358078	1.80799601547781	6.07879085331792	4.71679671521907	4.4620544767595	4.9763759699397	2.7178540354861	8.50117354380861	0.789431061048694	5.51742943430317	6.63968823443499	5.52444770172352	1.49124728875001	8.66486056762536	5.35341930874615	6.55741511796489	1.78064576041929	3.04885106815595	2.44072474470401	3.06640212216082	8.0386301009197	-5.23005746738171	77	0	2
46	1	1.90702837635209	4.83449124686316	2.73395431233854	5.59168107647314	3.60147454906939	1.55304090074586	1.11999881460679	3.13493601415594	3.3138113246507	2.28643023394166	1	5.95587652979232	2.72711371162532	1	5.00087671216218	3.39586050710144	3.27555660353753	6.42235997070026	1.96240866718746	5.08727617310156	2.84301867809593	5.77365157154389	0.837148337056162	6.08544287065016	1.51622866523329	2.79203489369089	2.96039704559696	6.72320007702316	1.73335392412971	-0.424821802111886	2.8289875981947	3.32766334130944	4.65230435958352	8.49376654231192	3.03842592046054	2.09692768631703	4.29660132993851	4.48865651470096	2.97123616459406	3.05706661969648	4.08290360635582	1.51979683001426	0.259322494018734	5.57728020137344	-1.81768431110471	81.75	0	2
47	4.04420208882991	2.40471472195332	2.56001045263233	5.61512463135037	4.55218852824036	1.9659767212759	4.1717745572046	5.14872259725581	3.23568464749966	4.52724460031359	7	4.39482500165338	3.58009873830064	1.12371895400303	4.77273391835286	7	4.40985819089433	1.44375425228814	6.8554172472939	6.75121246403616	4.25655697742758	6.52666788734979	6.83823193054661	6.85172469051344	17.5827316128454	6.79650663632485	4.30870451681737	9.092798795042	1.93924252148647	7.78552745617721	5.24507534196712	3.13574098345025	2.71456852099503	5.41162147026677	-0.467595763825302	2.10204312509074	2.99543198382718	-0.686630407418523	2.36442684085719	3.11495372707729	0.169885746563513	9.04274124141731	-0.22360842797124	-3.82192815485957	5.74769269268148	-4.14278405346377	90.5	0	2
48	2.44806536275877	1	3.90871605842784	4.00205412254688	5.60672837983667	1.07224673950213	2.09879760773137	2.69155409640855	5.07154478743744	1.39780857813069	3.37012563349814	3.0239469074121	1	3.07037536858189	5.7095858080683	1	6.66768228844795	1.15871267981163	2.1837388894761	1.16210891248442	2.31735354835656	2.4269035084813	6.21626996414506	3.75235845644177	0.448796810404748	-1.99882204470229	0.120482009076222	1.93850568432493	2.79972206503896	2.66427955893188	2.53401642119365	0.173268052400437	-0.265870143589109	1.60099482375091	5.83225084534176	-0.413480176668755	6.49178296243391	2.56618292064986	6.49938508933489	6.78556440323765	0.32871898335892	1.43911839254679	-0.139758438653328	-2.24810854611607	5.0774224939903	-2.05213146201701	88.25	0	2
49	1.61045266137232	6.19957102325582	3.03155984341325	5.88493909778444	6.21107308749006	2.69117228881706	3.88432042219458	7	2.42074953400841	2.60018200598169	1	3.34475240797884	3.90948893771204	5.18421467449301	5.20853869242967	2.55761311935982	3.05069765893356	3.50842535353274	2.31703536877012	5.13634816443988	4.99507624711507	2.10015498479599	4.09217831022846	-0.8828876959111	0.541702106144508	-0.109433174906415	8.13637065967913	-0.308849271122296	4.18135774350163	3.8766031487719	4.10870150246203	-0.0124044002401401	3.81860823182272	1.33883820383111	4.02529618211321	5.04448871067993	-2.29942930593666	7.14623619512772	4.34139773868241	4.22015777500175	2.19042609015898	-0.392595041665088	5.98990842792643	5.31290965827792	-0.0476548059173414	1.62566964931487	73	0	2
50	3.73823094498308	6.42506152871562	6.93587619183535	5.87209141698167	7	1.34967091713586	3.53796447799019	3.48475128948255	1.89518543227654	3.68220823613893	5.8362650952977	2.08242652902022	7	3.41677876146779	2.35254494979335	4.45973221468838	2.57094260561111	3.97711091610286	2.9599760089813	6.00228414673608	1.50355469112343	4.09154738864888	7	-2.89526663342471	-1.13329227918353	-6.21529906817124	3.73914897810995	1.66635921683901	-3.75985756092155	3.93060411290508	6.45497957734258	-0.205686538724016	3.88079160688886	3.64258132961265	-1.24184610960923	7.57467984264529	1.57288409908998	3.20560652841917	2.26541216914859	4.94074251620749	-0.783221112622286	0.650276779652601	5.08933953958542	5.45893685106805	2.66184201678111	1.87650112524397	89.75	0	2
51	1.88046414143744	7	7	6.10963219804953	1	1.12197486774927	1.8977549411793	1	4.45837986081832	4.60576454873681	4.68954641225902	4.14342106881722	2.2591469183437	7	3.32849870525908	2.52978871855747	3.09946136503483	3.66917493487417	2.55935423145141	5.70253353294197	2.09066182897517	1.91112539963313	4.23391166168837	0.104899979384434	-0.897093770832496	1.68001777446201	10.2715834901621	4.89562607592709	-1.62227040049041	3.15636971021877	-0.19807763595366	6.22405063694498	7.01979805890932	7.91510116876618	8.27736802623921	-4.46644880831768	-0.294595877841743	5.39344620958129	2.34536175450283	3.81318633149652	-3.92807603691702	2.04670530760934	6.625818651563	-2.34554831361912	4.5245726662104	3.06213043440268	82.5	0	2
52	4.36792821007747	5.43811452538863	5.40075435804154	4.10889636380623	4.32557265429264	3.6575840790369	5.35646308569967	1.73164069512784	4.00840077462861	4.88968332441824	1	2.92659872189768	5.91181535739809	3.9300562124936	5.99077251417089	4.70414548727159	2.30894304646729	1	7	1	1.52025573029041	2.97807495027913	5.23466911582816	-3.77477160530891	0.523873786368865	-7.17543261378442	7.14750890489944	0.937555137928434	0.191702902661899	4.24709494141315	0.356923510140934	6.31340992107081	3.91685473543151	3.85591611358687	9.53757016728067	1.01368844953358	0.805310808873612	4.35882076542212	5.42274782067767	2.11486477083199	1.2012825964209	6.27337402909289	0.0100114106317357	-1.86676670563178	0.925844720404511	6.31196867546563	83.25	0	2
53	2.18766901423396	1.27760999452635	4.40979874691118	4.3774044312099	5.68038011205429	2.19170727480475	6.16180909629246	5.32129941933449	4.68074969975686	1.53084561240562	3.92165552307611	3.59537779121318	1	3.26163469873834	6.08523300796397	1.44034004525135	1.89996664467322	1.00431860763068	5.63828684999285	1.62411240341478	1.96214729436261	2.32882426237507	6.5327706303943	3.31470671448143	0.209345689152979	-1.72779219052445	-0.837691107808375	1.59183365458883	-6.42777627442591	2.7998316560422	1.67784283744093	1.60257252180852	0.702980907503164	5.45384532942683	5.31546911924719	-0.559232609957046	5.74916255118289	2.40331152511284	5.4719848618031	6.53757116059045	2.14626765356875	0.546159176408393	0.188292046612726	-2.09497950128577	4.66143442900877	-0.936310493155476	85	0	2
54	6.91531994689081	1.65191222930986	4.9625089367017	2.33662883055476	2.50396102442841	3.47056812271447	6.31761108610653	2.85735707237692	4.92734939518414	4.10025856642055	6.38750144315437	2.65796723657801	1	2.54343033613078	2.42060285530034	1.42625469679485	3.7495745942836	1.33269190305028	1	4.33060982341298	1.91175369311024	7	1.03578943987238	6.49556458365723	2.98300416430337	8.21148534958306	-1.06941392392378	-3.3580220283249	-1.89087742913745	5.00220980104055	3.42493647339976	7.84223926945578	-2.20866307965275	4.02938129337616	8.01250801041616	-1.59645600098854	-2.80359792877882	1.60776845550883	0.544176890687028	2.28885310559501	4.96600255982287	-0.244572785220201	2.62037063362913	-1.48235983645438	2.70594245009959	0.299651858611687	77.75	0	2
55	2.52840009342864	6.64239992206879	5.89346946284708	3.60015248584147	5.21570800076207	3.51676083176504	2.03926305124835	2.43962637735382	3.01722560149866	2.56860731288628	3.10703248841958	4.26619149904228	1.88175349924996	7	5.17787144304333	1.28444283724041	3.39079732888238	1.58039584865277	5.36732709626289	5.26719878734197	3.74462139337157	4.40246189969654	6.67418187144141	-2.25029827684471	3.19753311993315	-1.35832577908158	7.72011340676605	-3.34772485111019	-2.15320233612212	5.16756575269626	-0.841887249199216	8.2247638853255	8.01991325664331	3.28474923720986	4.48703338587693	-2.515513788182	3.40032794598913	0.77318737876412	2.21542523871892	7.27424059445959	-3.12178784152761	4.59092726881084	6.18064846734103	-1.68997644200963	8.27003437109856	5.04873383466156	91.5	0	2
56	1.0191106604424	1.55187719700829	5.10392317078413	2.79369458772577	4.6268097848988	3.59722628448932	3.05645788574336	5.65887082052158	1.17756829800757	3.45604477967039	5.27089005376034	2.59842620049478	4.50038239358186	1.64835821239059	7	1.45586260051183	4.80470330691088	2.636295871307	5.8974651493333	1.87749177911249	5.16639795620412	3.33962225279701	2.54362944242264	0.626330600502918	7.17939268872114	0.578683829823393	3.26737213854158	1.45171293609117	3.0111738473334	1.04583804212874	4.38630490109942	1.51216506961737	10.5972429297053	3.3250482750449	4.5553481588211	-5.29301957703771	-1.73688113703086	3.982607490485	6.45094610174144	7.52864604724816	1.29611098993573	5.75982903840496	-1.0955384533451	-0.498778704906855	4.32947783167908	-3.16035243081489	86.25	0	2
57	4.3079794315648	5.33656684575256	4.20917937700455	5.51519916773995	6.45574926326037	2.58195620118277	2.52877651285793	2.46197259621818	6.04800764495545	5.15695101565116	7	2.72537557021583	3.26051464757368	2.20422359715882	5.38249517698817	3.75357225903841	1	1	2.15651099100146	5.30364264535468	5.97358176149575	5.21598964466296	5.18363234354864	0.30443920962059	1.64539834859316	-4.78168929247415	5.3056993083553	1.72905018292323	3.32587884593986	7.73499270047893	2.49192712742566	3.5347785119445	3.08842949570107	8.45090747775979	2.12138405842343	2.75111956370175	-1.24464893762011	3.39542322378838	-0.776056314987083	5.60071850687323	3.62302174375597	2.73485411828967	7.0891422896435	-1.40302344649725	1.27261839556545	-3.97920230499453	85	0	2
58	2.18350743433557	5.38452261817303	6.65732734351558	5.95789641931984	7	2.30503167580358	2.2417102735322	1	3.79199141633458	6.41246386270628	5.91736181154155	3.51715480919104	4.2047061140485	3.17821662295316	5.25510087200818	5.05314471402734	3.66558941691832	2.64788580593516	2.16030295831068	6.27002721144814	4.25210888227214	6.84847117660427	2.67014982377401	-2.84875364950581	-1.07281451906005	-4.53027442236348	3.56457679242506	2.17704323970495	3.00762178999487	2.94163928713134	7.642013352198	8.21565040098085	1.83471482415006	2.78193768570793	3.31734387346502	-0.75637376864734	-2.82055904317374	9.52945148314173	2.71441764595364	3.68696177020027	-0.107216306904596	-1.10231742409562	7.77828067110704	3.02055521087615	5.66112032781798	-5.63283785490344	66.75	0	2
59	2.73652855258413	3.47891978945447	6.31844409416229	7	6.9532886231016	1	4.0596160240503	2.41144503211725	2.61052012662159	1.32497071239028	4.43301864247642	1.38220646619236	3.13167134700015	6.87826280951814	5.75920943213713	5.00517874012551	6.01165883176331	3.01221296784562	2.94651861295433	7	1.57458227452273	1.93653306873201	5.18473530365347	-3.38558850928589	-1.2793366834048	-4.18265398084408	2.34887276539724	2.13249280528866	-3.16916088994547	1.49120442585679	-4.42030026891921	5.32634724727093	3.70359323313442	3.27377622720785	7.32995707993974	5.73027125512093	9.83598545625143	-0.600531333300557	3.75147518653357	3.79315740921436	-1.65607718559514	4.25951522236703	5.41853624065187	4.84132832758204	3.60093256180654	-5.18077122916243	90.5	0	2
60	1	6.48266228143121	5.59972681935027	7	1	1.78859258514521	4.38543961331393	2.45300191791696	5.49595733939046	1.95442447453897	3.37926747935951	6.16806582962507	3.30964286361471	4.43007012958608	3.84731604666908	3.27430716860409	1	2.46795100939225	3.46050050244268	5.45538774656437	1.72272368161645	1.2208834736388	4.61716547354684	0.804384148439902	-2.51111639657207	5.21237271152181	8.40145287312768	7.34906805472788	-0.245342412287473	7.30193481510699	5.68885825256955	5.54112377912508	3.33560667341992	4.69973843875612	4.65874947559346	0.023974654759661	1.09239357953627	9.10966280161795	4.19344495905424	4.42860484251072	0.0263962429652965	1.97333511913585	0.956081647060844	-1.51094393004149	3.84280578326675	6.05508036792733	91.25	0	2
61	3.61118477042905	1.61378471307712	2.30213867807218	5.0102645027023	4.34359343480063	3.58289548687151	5.73948232585182	2.10735442909332	1.90857725004397	4.66997072099337	3.75154550261847	4.97898034751356	1.8218912256128	2.56009091234556	6.02066585106768	1.15932385164388	1.68240657634244	2.68598501395667	4.72185262268865	6.7545426995402	2.47964799448923	5.4351456368616	4.78912986215428	5.61325443041603	18.3255415817218	6.56551086529344	3.9852664156761	9.01848619618479	-1.16504033585162	3.20847141133842	5.08559854408114	4.55425926757942	-1.34009030748701	4.42308966499101	5.31851009570881	9.38533061852711	-1.02680721714358	5.93487930549457	1.62100939713159	5.92538861411699	-2.65500185159324	1.84550803746332	6.53244506105088	1.66384115389951	8.61485241675639	-5.94969518748567	86	0	2
62	4.16473087581269	1.68852288690022	6.35204590832617	2.07354987090223	2.60511321299195	6.78582996047022	1.13265118105344	4.11537742961973	6.0033466381053	3.59256291522308	2.11682161954228	1.29978588890335	4.31959295458588	5.57660503198158	3.27327074852404	5.1049031769498	5.26485324214874	6.21687778926456	1.54137288439186	4.60304563023116	2.2241878043236	3.71409196033041	3.13802686822891	6.72582159822235	2.01979335656716	5.19274863767484	0.176353721504264	-0.557004220659323	1.64217535792471	4.93359534240788	1.42951666932272	3.98362841739566	-1.17411850630795	5.36381140292504	2.5783378630475	0.147013987564481	4.15707139347908	4.53787226749635	4.37436912204463	5.80826093244447	9.16205367253296	0.9644169316769	4.63247182119657	5.85970115046228	-1.07681166753507	4.55817595407238	86.75	0	2
63	4.5435869779998	5.98861714919529	4.72737920407544	7	1.30038937931638	4.9159658613225	2.46018872963619	2.38701358880281	7	2.34021603490153	5.21828614380457	2.91956577371754	5.66338134584471	7	2.86949751824999	1.06309090182695	2.44312198756286	1.26784312610416	2.98023464508659	7	7	4.53298791612757	4.49495759132279	0.374402813305188	1.24503446107887	2.81969575541763	10.6126904654735	4.8315276535848	-2.92660607775502	3.97155362085877	1.81871474433162	1.97032033272947	3.00267090568969	2.68544940096727	6.63140036107522	-3.96110501807881	1.6797710287752	2.61834693265567	6.12325649818844	2.0858117839063	0.304202892877569	3.80400620047546	-0.640284706564156	-0.24323489048523	6.39297706109854	-6.13663854989879	75.5	0	2
64	2.39918968032539	6.75008935576137	4.43413874334138	3.56860102120931	5.67085215688423	1	3.64444250735142	6.07884095060357	5.79209034404267	4.72571517335027	3.4328535290322	5.75523625633517	2.7670734681946	5.2910400655741	7	1.37399182993904	3.00206260193363	1.60470077200425	5.50813783211612	6.64292531154913	3.8393506679554	2.86373327826026	1.81609599817135	-3.15389245977058	2.31220627731293	0.666541250937177	6.39362281476881	0.503951673543871	4.34530704061783	2.14082783882876	0.818602553480479	8.28039933643882	3.41299690952309	4.1260216498477	10.6483595000197	-1.20719977883245	1.41652602827429	2.94721681013651	4.23808968234384	5.45295501794251	1.22413958385279	4.18773654430879	5.48881307887721	5.90634139145915	-1.88934745220771	-3.37119656057033	88.25	0	2
65	3.90700969007936	2.28233064093503	6.65120271124343	1.04275059243643	2.56315086008366	4.3036814115403	2.04513962393036	4.91629869407576	6.91445620639361	2.54277729244331	6.94758372444534	1.24530542926588	3.30699618646446	1.42828542795629	7	5.98998849297132	1.95382780732631	5.5748277908641	1.91044914144464	3.90483721020864	5.43996134995733	6.10683557437549	5.72046312221346	7.05326562663207	2.01258606644758	6.17244310852422	-1.27144197038687	-1.35769655450333	3.26430308276811	10.1536507440297	1.06767314038071	1.45174164595761	-2.25111561115678	3.8917883782564	8.8404947372412	1.40542334561059	0.0428401575377245	3.71366695524843	5.22682935464277	1.17507327205003	-1.31826233501636	3.65616204112089	4.05903898159906	6.78391643113167	3.99854741968354	-2.32982438919232	67	0	2
66	3.91393288760749	3.41980878614284	4.0184385863145	4.40220523766365	5.79008740716202	2.80845353150606	2.80078863734733	3.64697769526976	2.81705772418491	3.42718077371132	5.76533103839763	4.83398094203365	4.01589197691656	4.48028990894907	5.83788099508	1.0506727442241	3.75454081576053	1	5.97131009091803	6.57167356229692	2.76694536068727	5.78702197615199	4.25485055182762	9.08695518143624	18.9880617905076	8.66422803671641	4.71396048971227	7.963941480133	2.12580459887855	1.2200715540607	4.0382818224363	6.48320146315785	2.02830570621881	7.27897574362312	11.3867085066604	3.3568961757976	-1.4703379053141	1.71615440690664	3.89536038097795	7.80687621323747	4.03735250930765	3.99726842869458	-1.05651315684907	-1.19874294510617	-1.73348150288862	-3.5019886622506	98.75	0	2
67	4.17541511015826	5.75220775684317	1.33191260152661	5.9972146652549	4.48507774393429	4.07945034316126	6.93933720316507	6.18301804061023	6.95846132369113	6.52693171851302	6.40116566682323	2.97393782129217	4.58420521992144	3.85907008127204	6.92644197254695	2.86638978496058	1	2.07180669665619	4.69430751310972	5.05753095363409	5.02716934131081	3.39809651590909	2.62918894417552	-2.4858195887545	1.37783094280847	-3.35230158844912	8.05538939752451	0.0488902458664187	4.2606134436845	2.49776312418412	4.87712838030129	4.69451111406981	-5.78842354056814	8.95382666189566	6.29197474096146	-1.19645144148183	-0.965425747729968	1.94613028466338	5.77011075695359	4.98322001704453	-1.79901736995428	2.82803381425792	7.57470071543973	1.46188399520319	-0.0707583889957483	-0.830890104371601	67.5	0	2
68	7	1.28121306025195	2.38930558424694	5.77844429336244	5.9292731096005	3.50624732173006	3.69147367124821	5.06798062680399	6.2416433290064	3.37195369714535	7	1.64312713844208	1.233365593267	5.5973852001129	6.12910287553598	6.16964868337592	6.70675888240288	1.37512946133829	1.73946865025724	3.55308769987528	3.94165308395521	2.16366726538652	5.60225804513409	8.79854055993314	16.4577950006814	6.5143505438378	3.74156185918475	6.1134247482073	1.64514586641842	3.19648838606579	1.56301127099107	7.46406889906882	8.1292382465877	7.77389739805689	6.87702365469644	-6.40846630895742	0.139261234523818	3.15534055383987	4.827022394904	0.460240749825156	-0.302436936893608	0.28775075457202	3.99370697790619	1.83819861810035	1.89481948017977	0.112370782462794	71.25	0	2
69	4.65343412362348	5.01686515745443	5.94959790186121	6.32328338906108	5.62058734241161	2.03785842701756	2.49058963696895	2.76900389195595	3.32893120359305	5.41312807081718	7	1.61983892815515	3.36672463007195	3.25694380278828	5.26853103584598	4.43915956627323	1.51574819470186	1	4.80903188107842	1.38756531856497	3.00046628043277	1.27184446541314	5.68134922443114	0.981177214861705	2.24580512175362	-4.82538898420578	6.14970035536396	1.05795285068405	4.87623032466214	1.62733504054942	5.5293772903533	2.52010330134677	4.40131647204669	8.1517014898156	3.22107676509024	-1.48732113575076	-2.54446536092127	4.25228754209098	-1.70896015960027	5.78386586049583	4.09419446808225	3.62988754824939	7.01778902186708	-1.87097594429218	-3.41934464674808	-2.25799290804518	98	0	2
70	1.10033727623735	3.14057223244642	5.71233229296168	7	4.80119171894441	4.6554960463761	5.95945433152817	2.19909708095283	5.22381618454722	4.61406690556964	6.15655761636202	1.76599425411236	1.1995348542178	5.30353452887976	5.61341136282868	6.95378434791484	4.9174977450891	2.30261995936613	7	4.71075748932657	4.25005508139159	3.81721560913356	6.87977847834057	-0.33961791816735	-0.113627555852369	-2.75981874105893	4.556495255508	3.95783180710516	4.90195752191605	3.22051670087228	5.93814061276311	3.61372573863614	0.856154288335017	6.41201392012437	7.41559513565627	-0.212388742482659	-0.642315519722539	0.956298526400607	-0.611538212670436	2.98822270379563	-0.47472957504017	-0.170220271453323	7.43480433404193	-1.25258307565844	4.54424912219683	-0.347375308402405	91.75	0	2
71	2.66578944868575	4.72319454095672	5.90303470226535	7	1.36303090587253	3.52371998959134	2.22817997271959	1.70344597276757	5.62707338772092	5.82248987374786	2.74948111587951	1	3.6739300931015	6.80214407265087	6.50924893779167	3.78902302608057	2.34240685055412	1	4.47018442541566	1.50580887449622	4.67443316269467	3.29884757128569	6.50045281452156	-0.0605010147708258	-1.28399589083515	1.72362181105148	9.19483826087406	6.08302581411235	1.07185285372651	3.66331870125969	-0.337630025079753	8.59703124240165	1.9986584434658	3.68636511711932	3.35473378775026	3.76442593040464	-0.461867267086585	9.14671997575818	6.84478926358672	0.620180038737342	5.89214585485464	-0.337626575602523	0.75776824013731	4.17789590158185	2.15198164556942	4.98163570045025	78.5	0	2
72	1	3.12041269865062	6.63273815187743	6.70192576509769	5.18208822093168	1	3.87866112841904	2.63164474039401	5.21152016336164	1.91007918207493	7	5.54776173206779	3.30983935962716	1.46135836273702	6.54856209632583	3.76007837690798	5.44164542570276	4.29885500776508	1.89766490859917	6.76634909597908	3.27098982532532	6.02236702553679	5.59575344897291	-2.07163257081204	-0.338291744360874	-2.33639710367467	4.53740513578317	2.762315405606	2.31857141241057	7.90404368265612	7.45092692036017	2.69828135314156	2.59097494771602	5.75903210459926	1.65190278408595	12.4250775546639	-0.379798636195381	6.73227108003399	4.2344957759242	3.08696829557267	3.08975588129615	5.62947394922688	5.57115935474629	-0.759728482646914	8.5678903224151	-0.534958720913683	81.25	0	2
73	2.82381604793882	6.45262061922346	6.42143473680866	6.15751072454512	4.22443113862239	2.06440017010981	1.50228484456156	1	6.53215747657609	5.204384333931	2.71824218788268	2.92643547053029	2.4431253182803	1.92547770365031	3.97485068307245	3.9098285241212	2.18683119378343	2.2829360636155	2.77255699175422	6.00605447921875	2.09090145248732	3.0986961020247	1.41152928279909	-1.38592484217025	1.77750334718548	-3.92464862824615	5.99742415883127	2.80724402227732	2.58139330551817	1.97496419839777	6.81505410307762	2.55041225347754	-2.65564665150401	4.57357082595693	10.6416401482384	2.16586566819441	-0.186533963454856	3.65162980199278	5.48555478986064	2.57804063156989	1.1397038648061	0.395488213088808	6.68785833727184	-2.82994937241109	4.92859245277291	-6.41582248940581	61	0	2
74	1.53722885239339	7	4.18174667718017	6.54397450873792	2.89614536928832	5.58649846737835	6.76930614689209	4.22957528583023	3.49374199174842	5.54580126127902	1.63586223058667	2.79455234209592	1	1	5.55046761490127	4.56699131267393	6.68607482027137	1	3.80952322362821	2.22951443783727	7	3.81349559569763	4.88676656443145	-2.64149786787643	1.23314635179016	-0.947391307974995	3.04067083976747	2.36998632721919	0.338351671175285	2.6330686502485	3.02883301157258	7.73628689782745	10.5403684025514	5.42033400046502	2.83396806727282	2.45223713137332	0.78766101137229	2.7088439158986	5.75302829751277	4.01129701354006	1.38806366578708	-3.22763112746909	2.81202632310957	0.442681479207508	5.7231892449546	-6.12264976992132	75.75	0	2
75	2.16660731537892	3.08292276665483	5.35181708311033	5.84805903994953	2.77885447414418	1	2.84334463787187	2.1071598622098	3.32031226169124	6.45045592795867	6.17127917394295	1	5.55684076891132	3.32162235547488	6.72511788007981	4.6038685895212	4.77564127128214	1	4.52124006293425	1.1006201033304	1.17418973167886	2.91919842004288	4.82444085710101	-0.350252128009926	0.0475099751204567	-2.53541593133386	6.20859632556015	1.88209790555529	4.74602690008766	1.59554850625507	3.10160156361366	7.83977010621604	9.19174038513643	8.37080378686607	7.82169755364657	2.03599720386004	8.29711440783202	0.502698058410655	-1.1130079196819	3.84173636831429	-2.63469903557794	-0.160925527822343	5.25822345382071	-1.97767723925117	4.2139162059603	-4.46885074607028	84.5	0	2
76	7	2.14431047485169	6.49142558251509	3.82673752637899	1.53531659194684	1.89175580078147	2.02330026491875	1	5.60053003090446	3.57699281247104	2.24631511320902	1	5.23230965696651	1	5.93168184487592	6.97945791060461	3.00904428121325	1.5926702092398	1.71354740049412	4.95603770851745	5.70045488092566	3.5387127124757	3.4747479826501	8.13976227801541	1.16191962844658	7.12120502324887	-2.26258523726028	-2.17327686303583	3.27263852107393	4.55150019676414	-0.709522415073442	5.80491563223639	-2.12258466790963	7.13484044307628	0.158720210367001	-0.979704440262387	-0.961676491533086	0.187121339740051	6.7699842302551	-0.169123349780543	1.34128852088472	3.58759129300788	3.0005002433542	-2.83152509836385	4.00803979168261	-0.157946893600425	73.25	0	2
77	5.23370563173303	3.10998062404098	2.61843768326849	4.91678621321825	5.60445108325112	4.01679490569127	3.67955779467388	5.74127827713322	5.09487396547387	4.48416438543947	6.13815747332242	5.79709076716108	2.96568587868648	1.59727836895777	6.40091767476375	1.2677787508717	6.66934594368333	3.30220803407949	5.30854072254383	3.80919906089338	4.51290891452129	3.12140566693333	4.03112211811218	7.5052442295867	19.186969956672	6.78478562135504	4.85637198489559	9.29517235913224	-1.48074270196953	2.74749341493848	4.63559458670139	8.68665851267111	5.79946925756956	0.321930767583012	4.1461899066408	-2.28954395745892	-0.966098995865458	8.69383015180204	-0.546257126924614	3.25010636400652	0.870722512731623	1.33910568416314	0.331741859112919	1.35105100846812	3.86298748442359	-2.80441229505444	97	0	2
78	6.2841751815368	2.2110462109456	2.27497518762825	6.21127248269848	7	4.0711509460291	4.10827690320673	3.24723366670686	1.73012436198824	3.40312599530695	5.62786705999594	3.01810920645732	3.17271122911253	5.97023801547581	5.17493685368121	1.03300198083675	1.39613068787066	6.45873772128676	5.41150107220853	4.06690508435143	1.37282121506037	4.81432843191505	3.7076399038099	8.30693487402181	18.5066967741837	6.19543344186492	5.13558497122407	7.4749873914959	-2.18454224670399	0.519497198135389	1.01440528769884	8.68958898370479	2.03734380139082	6.64266148957367	5.6016965913494	3.22206224697042	2.02998557157767	-0.291255026954763	3.07754144063772	6.10891810259942	3.11984615102302	2.88580763096784	2.93930525126834	-2.78347195468595	4.8880311233462	0.677663454484975	85.75	0	2
79	1.8386190191361	3.82049443199121	4.12415074050231	6.1450575348215	6.07498826914621	2.46165883020496	1.85395943449173	5.92426101937839	2.18073086949286	1	3.0477991775057	3.74340905486194	4.93137967012237	5.56486099764829	4.01027932354763	1.35734961424072	1.37951416355855	2.15737737175501	1.64489490668974	5.61629374176348	6.54461752280918	3.04249469521102	4.02602701053077	-4.41214820048019	-0.712040980714623	-1.01690577885958	6.96441180580302	-1.53008754068433	2.95927220748109	8.97384618267141	-3.35616597250319	0.527274695044652	0.218591209208477	3.38457946312818	4.98049876416754	8.99194615675872	3.6183874873876	11.2919117741784	-0.496869035346847	4.27476387791669	0.850624970556263	0.723935373128211	3.16429452425862	1.38535065416731	5.82821753884415	4.41930475442131	71.5	0	2
80	3.19762021870667	1.58354487066622	1	4.41895939629588	4.28981824902545	4.34175336733594	4.59145989985733	2.98768994309911	1.94614835950246	1.63638683211274	4.46718664294662	3.2564214349564	1	2.87005236725809	4.99534013612487	7	1.48975884920079	2.19724119900764	6.78002624424986	5.79996999275511	2.40060033113088	4.09812938028525	6.36519259328532	6.83178094702645	18.4329426730782	6.72950534977968	3.2987961282246	9.97558767334161	-1.54556297176447	3.91296062358923	3.40702123671056	3.60016720801812	1.40134899046303	3.82541223723302	5.31516118921572	8.15066523784255	0.414107841957871	0.183375526109614	4.79453218152197	6.70133794697078	-2.48265408307892	4.63866848749378	0.724874630734683	0.806593528619026	2.64931397266045	-6.19093106747574	78.25	0	2
81	6.91108113000982	1	4.98603849144197	3.24291037936221	2.80643554920156	3.61248278521342	7	3.21217537331376	1.72561817299482	4.41485781546468	4.46275330206789	1.065785607032	1.86465087655488	2.6118882853862	3.42806830577323	1.58476137572592	2.94441624168033	5.4571074049619	7	3.83682035841416	2.12860609645146	3.52428583658076	1	7.31427543179027	2.63709474417465	7.51819222285906	-1.57268322609514	-2.58423031469017	-1.09884154458716	5.08879479028627	-1.33718282845654	6.67380240697726	-2.47531297591759	5.75116148821658	8.07712954441052	1.88238262560446	-1.8232729401188	7.2031233457664	1.00260151085923	2.25438209003129	1.23969257626779	-3.1113784229803	2.3095986595164	-0.712335000670305	4.00679037660117	0.868839044599974	70	0	2
82	2.91604679609796	5.15139621897301	3.05340196617683	6.9024885541404	5.98837984064469	2.3086512805495	2.74935461326804	1.64054197058407	4.32108774465757	1.12586262835641	5.34086859160421	2.78998440652434	5.32771992947893	2.38880498917549	6.65209499026964	1	5.96118242846498	3.85191102068693	4.35249757228852	4.76415517029689	2.22240081733355	2.04586465549691	4.63859979199169	-3.85087983024618	0.822101418307535	-1.54596504480907	6.51408336801698	-0.672033061766183	2.13669625644993	-1.6908081330332	-0.16850072410261	5.44307595876617	3.43487349778198	3.9596247024875	10.7772038166193	-0.269243681280895	-0.922304960304045	1.05735802314447	3.16396659381408	3.67777113171215	-4.35285897084309	0.383576435052638	5.14153287948018	4.6666834291648	3.96902383462943	-4.22468325142178	75.75	0	2
83	4.34527862929065	4.96087911033215	3.91828294732125	5.30305933525224	6.32760371054867	4.45479951551502	3.7991579542945	1	4.76244706499944	4.05768150048875	1.76995488130205	4.09077041938468	5.34671919630255	3.83613104074226	4.83981205339263	2.22127537030519	4.82580714703724	1.60167760844649	4.26622252737525	5.92800925289708	1.89205455656167	5.38050899746291	5.40364450777741	-3.68615962326666	0.613158212433731	-2.29516484223548	6.42314740441546	-0.232795990646078	-0.381738018619681	1.34642061436665	-3.764638456938	1.93451775838176	-2.68112089735172	4.73974312041958	10.1489751642528	-0.171405335410015	10.5206408727163	4.42598362159584	1.4328990861991	7.07412776066087	3.40598055246915	3.33822734841201	0.771720719790674	5.23105181356811	9.4175048119174	-2.54105005930156	81.5	0	2
84	2.52165538423104	2.72999945699033	4.18742685577232	6.16879746751288	6.33273504795815	2.73044475278438	7	2.6158890473192	3.46790982235923	6.51900273289727	6.28426068584976	4.73670479575519	3.59325908248908	2.97984082665369	6.61123016141732	2.63040574794281	2.2346693561757	4.05705630159474	5.89995048610777	6.17391823519293	7	4.94547797444944	7	-0.825197564020699	4.70374540478812	4.2266266921208	4.41229981749109	4.86821850299409	-3.73074427776902	4.39760174479745	5.82427910038548	6.32413144045261	5.23152226384639	1.00314942825315	7.23990472354974	-0.786861762304443	3.90115493986645	-0.368266692692964	4.98912624693785	8.33489610868763	-0.390637618124841	3.53990721251877	0.842654227228406	-0.520020269852766	3.71957337048225	2.89776932459135	64.25	0	2
85	1	5.85071805782023	3.95475517793087	6.60439880804378	4.95289961642131	4.12581722555188	5.54437233934803	4.50261079358389	3.40881833023144	1.49781920259271	3.76456879571216	1.78888618656274	1	1	7	1.78700851135915	4.45452754608661	1.72467049988136	2.70349683537837	3.27927548495712	1	3.45725727676811	7	-2.72973599801693	0.91180856369307	-1.39977414131362	5.59388056920701	0.225480176865337	-2.70000119023562	4.53675549854205	3.00346690933842	7.54560000634116	2.85342199116498	5.75022244643207	7.66912482646786	0.375820344178013	1.36385419481178	-0.871663505137035	5.2144136243199	1.72701838249785	2.27722968297815	4.325991954661	3.50033215206907	-1.20201765007373	5.20605888646899	3.25657047023091	76	0	2
86	6.44722098173444	1.22539170467327	2.92109920704962	5.54985112540055	6.15649484516913	4.01231232031852	2.59644392574164	1.91441305415191	1.16602117630906	3.46624722245853	7	2.47419910508672	2.72267952140508	6.84200590389981	6.77254667431722	6.89767808560939	4.52008757578175	7	4.48915960879349	2.15268303813076	3.52272225898476	2.1907942713	5.06372303411388	9.73433648456462	16.2546301137225	7.98251797399495	4.77403388720268	6.99137413275988	1.56549220521926	2.25607109980804	0.840222952271718	5.30429950160198	6.81898893934144	9.10857931064348	6.34242879064377	1.98555382178062	3.30005287525471	2.67028640118954	4.81548595186984	0.414317335996279	0.814516253295308	2.06697335526127	4.05399405694527	-0.151610346110316	2.07313542766893	0.756728422280028	75.75	0	2
87	2.29456526617842	1.85439352398824	4.89545000295471	3.78819624700527	5.3508783654697	1.9650208803835	3.62676248099139	2.44521509712092	5.9147709679223	4.10388710610659	2.24522254272537	5.33831691011118	3.81189684586624	5.04665996913056	6.58968896677013	5.30834304646919	1.94791243646303	1.31519885115503	5.8185695845764	3.31065050383156	4.74223229271298	4.6792461160538	3.36656063876974	-3.32815698091308	-1.6627407701654	-4.13844882293884	8.29135877545215	6.00625195913539	1.28209267277898	4.22093392187923	5.03508869673993	5.52289141736863	8.02104180864239	2.28331158165355	4.14301526515883	5.12650630441444	1.87879607373251	1.13193168621814	9.14825155819335	4.36201145783223	0.462838644991853	6.66694111361137	5.20234324057744	7.94941559005721	4.15323059863438	-0.605838020813819	72.5	0	2
88	4.41992751443751	4.06009703217837	4.37850238956945	4.4843494340211	6.35658997510107	1.27328812483828	5.90290608241978	4.45892448141567	1	5.48072856267859	2.97594846161355	2.58485732763036	7	2.0669959795252	5.86512028800906	4.15101920381696	2.22852832402939	6.6904091292445	5.99333747393969	5.47195860941385	4.49067858801121	4.62390564423416	4.64156342476109	0.160753090035067	5.96355885318163	1.42507180268819	5.92775769378412	4.30615284745079	2.26452507709355	6.27925422280659	2.41933337802371	8.75327136634161	0.266965850688313	5.49632837727336	7.43534262128924	-0.902717741849753	0.500564501631982	9.08112141600217	4.6818405341948	6.57495374649034	1.66763530111656	1.22594815436964	1.43023329614371	1.82768081669347	2.6358415319907	-7.51780774734993	73.25	0	2
89	1.21565567208512	1	5.66253372830958	2.88109408246652	5.76143008415288	2.02700090616681	1.66786300708447	1.2805187465817	2.58521017186278	5.27056927221426	6.52643282806003	4.59373426179507	5.35372877439649	5.30993482191819	6.95082191136464	1	5.11281507250626	3.6310851152562	6.33289002188833	7	3.46412604710992	7	6.23871332314503	0.280150041187982	6.98318372369163	0.463246160618379	3.46064336322519	3.58896162172377	6.67618618700442	7.2046857185823	1.64488622010932	4.6362890573637	5.98490016281521	1.30101476818392	6.44338266227187	6.32557372337498	6.04994699292006	-1.31226534568298	4.37298583509378	3.29355189027138	2.90469831751433	3.98389524177674	2.07341446338053	-0.611875413513678	7.45823513165143	-1.12538069846876	73	0	2
90	2.65211468754773	3.90805430238266	6.33666398517824	3.75863473242024	5.91263286743954	1.96657098372373	2.39807766527786	4.02477360522091	3.59092870135228	3.75224457221374	5.67415641517065	6.45745530259213	4.45943587337202	5.16546962255517	6.52085343089175	2.45175610198657	2.45287781044925	6.41730449439658	3.72706580262509	5.57696221255055	2.13264400921678	1.97027326237813	7	-0.456663583463771	2.66738693362883	-2.74099501821538	5.47802566424893	3.92402947880083	2.91282069363946	4.32090339369068	2.23820483650795	8.73884723889361	-2.27982059129508	4.67072140924544	0.10503553018752	-2.29587463797868	-2.1134593145702	-1.14746613074832	5.35388061509104	1.0649394110958	5.75152665948852	-2.20768474444652	6.42337389765105	5.90448527453645	5.76448056463986	1.13230012276077	73.75	0	2
91	4.87187937013755	3.90662917477204	6.57745506565202	5.04045896521456	5.23199162605835	2.73706251439532	3.91444360180516	3.66967344698508	3.68989258962149	5.75037628303153	2.25801637230673	2.16951915994164	2.87368710163158	1.57521170830614	6.37286371574597	1	1.34826113401535	1.58939462190114	1	2.525328872415	1	6.70364104292471	5.42541924135793	-0.834197427833458	2.43417554235913	-3.17108652266323	5.45426601571529	3.68971547126425	-2.04589167372199	1.21827319987908	6.09086769082082	3.01885389920502	-0.115800418632964	1.76459225960154	7.23321517969865	-1.55690857347054	0.401184081942847	4.89025607978121	1.99429794042719	4.15144949235956	-0.599339412225215	2.16619348573277	5.59516798528869	2.19941782184327	8.94892836776299	-1.80951930322546	87.5	0	2
92	3.30496477968472	1	4.50543293264093	2.68460120921487	4.71599153639569	2.53012463129156	2.41929858217963	1.17832355420249	2.61027302523106	6.14181905199176	6.30587000649882	5.55320282550863	6.09017752865321	2.9370938381439	7	2.18451893648001	5.21170017206204	3.92370519409488	6.53857462165658	7	7	4.09576084097068	7	0.575689765582927	8.05941280930132	0.409584896077086	3.43235862274302	3.43891484348816	5.84627098003384	-2.00490036099016	0.20129725899603	4.70651472953979	4.89970197241793	2.90775658477069	7.58102430968713	-2.89280310373656	2.43630949418761	1.37454330599969	3.35378184466005	2.10035619509319	3.16157371435161	2.55651847717072	1.42051450158203	3.89649431289744	6.30997287783991	-0.671061313644432	64.25	0	2
93	6.90785773476439	1.43536690658674	5.67463678095276	3.30201360204402	2.15931002135009	1.75894960825745	2.4563898371918	3.22260785554764	2.99837934811242	3.47035297670316	2.66589919809391	1.92308193779323	6.58980809170951	3.52756031610431	7	2.46726076554067	3.75009924489267	1.19201420280744	4.75179325426513	4.44977723847317	6.11919611280826	1	2.22173114109649	7.7612190208611	2.78608430661013	7.25306753783599	-1.22113045816803	-3.37336727298236	4.32510821947483	5.67434430283166	6.6693832345938	8.72619611702066	3.91534366479134	5.52790191800564	8.00604979196872	1.49339429404683	3.07855671301591	2.71692593766818	6.88187916684554	2.9669874273215	3.68322490275514	3.01364728723246	2.56687644772853	-1.88239938399052	4.31891736698924	2.37613294558055	75	0	2
94	1.49741725665144	7	3.55805399502088	6.1951700474846	5.68177997083631	2.04950087418565	3.62322436209805	5.36364983611478	3.19287455522656	4.96304591048313	3.73951475752826	4.57333608254733	4.81798467744869	1	4.5234875545758	1.76220168202783	3.47089349888617	3.21626576899422	4.5148413628364	5.62830140414304	4.32151995476008	1.63962448201898	4.94044422451401	-1.33662313306817	0.810538578244637	-0.08874900112773	6.91768100944914	-0.572810252436828	-6.84447767951576	4.67065133935785	3.76049287835244	3.39901321729146	3.01165861551761	-0.66122914550412	4.74918487606576	3.81318085746983	-3.12442253338438	1.66783376207281	5.7980095546573	5.26577260668526	3.72482758505655	-0.464010229958845	4.60401296456448	4.98483025626345	-0.643684871578777	1.76846804540249	72.75	0	2
95	4.44690011747267	1	2.30987055143325	5.48898497575778	3.46190802889156	3.62792696762803	1	2.74726144086734	5.93362973400184	4.19308545027283	2.05060122272252	5.86423709518158	2.15716102821707	3.4526435017113	6.87483396278098	1.80505754553897	3.51581062982757	6.98568498728715	6.78221208226783	4.9604010901917	1.24754842759073	6.51783003009759	4.8496385538363	7.29805726901088	16.9243124749463	7.76674144196913	3.89991133768301	7.52046186930895	-0.544409530796226	2.82775227662584	-1.97270768345668	5.14561946236721	0.971488003622822	7.08306263717513	5.45518207919055	-5.87580729721158	1.18170725055335	5.30888691329895	-0.722515609207106	0.575176634574744	11.0606268298622	3.33743120765356	2.59899833786612	-0.896271043533361	5.15924027584883	3.88941578387219	71.5	0	2
96	5.1599481380264	4.32548192127417	1.70605950141489	4.43536281461387	5.58831231246869	4.50616529183301	5.3745093174169	4.80092939127044	5.9479018232656	6.47345264724401	5.56018163522331	3.69257204907847	2.65937815292031	5.11397049146492	3.03328356391987	1.3683259281981	5.98186481972741	2.18461138428292	6.77785158564285	3.25722826660421	6.12856061932246	3.98373210992479	2.96444745250206	7.89159090004333	17.9896384503479	5.84977201617378	5.60715824810557	9.42778078981406	2.97726471233715	3.04990528812426	0.908797240615902	8.84683266516161	2.09877907151676	1.03310900621696	4.84248157473802	2.1261072137629	2.13467207330486	5.51568413401941	-1.12249397805994	4.06989894187438	0.739806552754372	3.8843254124782	3.91712136689042	-0.143091843147399	-2.73577800887215	-2.94729140191208	96.25	0	2
97	3.97653564275748	3.83596123961825	3.93685970329954	4.19157970644717	5.75858971527747	3.98685538021105	6.98787059577752	4.86343050459739	2.85246030618553	3.67637886626138	3.10262641932947	5.93525072419295	6.35989452441393	2.93296632405375	6.41193442585847	1	3.82345643816516	6.00218532711443	6.03129369866527	5.51618520036177	3.06332233336867	6.22842575470538	3.43450841368152	9.46696904299053	18.5079393677037	9.36782213843414	3.80180581625297	8.64790487525296	-1.88422195554977	0.879057254693299	2.3461664068016	6.55274751438241	-1.85020934679296	6.07742928505949	4.36245354374034	1.36062396114624	-1.30551011503733	1.95694249642647	3.65012144935711	7.87940292833225	4.56988194597647	3.920687494717	6.15948854512642	-0.953156061536113	-1.10798316698281	0.818842365750505	77	0	2
98	1.28929476142847	7	4.11690997794767	6.61196173548524	3.21732981775662	4.18132034488002	5.00013246971821	2.5178727188581	1	3.43094701556174	6.14359465006069	5.272285805874	1	6.44859748636123	3.41660075633521	1.7783927632959	5.24401623872569	3.41040957386946	6.32978688424162	6.72415054004144	2.11265201041945	6.23301985163691	2.18363588206575	-2.96961491716697	-0.0118359311109297	-1.53844750124276	4.28674073664051	0.928497769774668	0.721621699162594	-0.228036666677537	-2.3050271326913	7.78527399623564	6.02811114852204	1.49580553465119	4.18201919051937	-4.88890603554643	3.42294511864007	9.89870192001795	4.76259353434635	1.08907267425037	0.595488616665189	3.28179304521735	6.00541466584012	4.41944347514028	4.18556022724835	-1.8853591067076	80.75	0	2
99	1.884740617248	6.44610933065363	3.67273197508434	5.25412173442732	5.81696781318937	2.22868694566374	3.967720004522	5.03786821460398	5.3546908515147	5.83522886544793	4.69424625122199	3.42957642527462	5.80196452954864	6.87622316782333	6.19159442894658	1.10220051127292	7	3.13299377927927	2.58798597324639	6.19637359999926	1.4617294395151	2.15365703462763	3.70060305663323	-2.68815313964949	-0.908742276173707	-1.53682816126645	5.03870003440782	1.46400158357559	-0.848600651539744	6.09703960274803	-3.26104952951429	7.32966354564006	2.31587543708225	4.52335717026665	-2.35296693769238	9.52491146526003	-0.286179371456756	5.40742298503585	1.8738268719234	2.95137738139518	1.25740419382995	1.62118381305549	3.63591517318839	-3.73333863917919	2.0295544995909	-4.70306701596469	64.5	0	2
100	3.24904761922966	3.86950759169829	6.31917012163977	6.56190555775508	5.59703638464259	3.17747393936646	5.99729892932994	3.87335235738027	1.47379888116319	1	1.81393355336118	1.91710686914784	4.36099096578572	1.66911218959604	4.56799639047841	1.10711683768452	5.5696239719113	4.40083791928516	7	1.2982359796743	6.22451151716228	5.70380020610035	4.60098456846816	-0.255999607225329	-0.661748022265092	-2.5670961442315	5.4053151065718	5.26157570180633	-0.372280496965531	3.46716657106213	0.945356864927152	1.89521776851925	3.30685099963691	3.13719993642503	-1.01580360565274	3.86740992623484	1.53429693200247	5.87644744591694	4.26716267757938	2.03512243063159	10.2063492222266	4.84426076121777	0.978742280911408	-3.28472935353693	1.48080130415913	1.57022264234498	78.25	0	2
101	1	2.58116576889319	5.21346875404729	5.81132948308313	2.79377174577674	2.76330524090832	2.88165102432141	3.53339759701449	3.43785528552478	3.67043713454847	5.74991172746553	1.8826353613741	4.7458686181855	6.76987126832017	5.89305379114086	1	4.04698317724446	1.74764244728388	1.31560170118001	5.21423557125788	4.48167473055211	3.85450289521313	6.97207218884185	2.29533855275046	4.36431744352626	5.06575924338768	2.74261911492737	6.51733605377662	1.81998176043999	6.63757858596943	-4.12601878744759	4.47651492833775	-0.87584620891997	0.868776772718081	5.58801438838302	1.7346159637111	-0.470915426741957	1.44305116973712	-0.852938774121877	-0.694135409812223	8.20227955845128	0.144946831530935	5.40180610428463	4.36407736485934	4.10373673386026	0.205695015755838	99	1	2
102	3.67795480789418	1.20800300641692	3.67930320060693	4.61020167518709	2.95469491062159	3.87001559512418	1.38237761772988	1.94821007148966	3.28834158625734	5.44198997097048	4.3411070105937	2.94048703015217	2.55637413235945	5.07267723314616	6.09851559155931	1.21176469379748	1	1.55257274828158	2.67338830789061	6.22649745184033	1.20998139174919	4.12187296118496	6.01337025329168	-6.04666851160857	6.40162849123786	0.927871529357484	6.41412217149078	4.36534762360526	2.4859297073109	0.293648654531471	0.325582245101215	3.98517561625613	3.25971453800241	4.61476577276249	5.35242968417995	-1.50392105398385	-1.35402631042863	4.80285382899344	3.27112725871445	8.81448562998508	1.86241303929588	3.04730535364396	2.67348619126125	5.7803964315076	1.75091697193943	4.58710984485366	100.75	1	2
103	4.37373864132323	1.227112895476	1.38873536628104	7	2.06903128691093	1	4.69509191817639	3.29889806259401	1.72416787025616	5.43650087061439	7	2.83378074875111	1.51082085350607	1.15353082534976	3.83996972206863	6.27376533440779	1.10447321835114	2.84888313575638	7	2.00444511280332	6.50873478749688	4.24321107092391	6.04076494383513	-3.2922427084641	4.56575323519068	3.95733166930026	6.45468784420657	5.2863810696148	3.12652832283108	4.3872462752011	1.70526101869218	2.83663195461113	1.42768781350725	3.70734841782369	5.83516208773026	8.17079863756842	0.0530955257494596	0.0542668492648892	2.24894318389026	3.60474526501475	-2.26378992235669	1.27271542822676	6.88487590064066	0.758774122694547	2.93744406157142	0.106084799818283	95.5	1	2
104	2.10706450387263	3.42386856003582	3.91441458256498	5.1774183795868	1.9948683558768	1.35017491783275	2.92909542024723	3.05706613047312	4.55897724403389	5.34364112206886	5.89075176602584	3.54976490767069	2.6110594684571	6.87464519173749	5.31966937819654	2.61242115883401	4.43258434778292	6.78253092236597	6.48523753219575	6.31215931266491	2.65671203858937	2.87823708964249	6.24549322012583	-6.1558553102897	4.1015068226691	4.02380070591752	6.87526413314435	2.95932813759828	0.850508714678125	-0.656142994237612	1.60962147068491	6.74927101496447	11.9814438044708	7.33903410769811	5.39029303949537	9.55941307609243	3.57725190839927	3.54426636462074	6.51845407091866	4.94346795466256	7.91074741049211	7.52800721701743	1.5618430176596	4.21944683933494	5.20304302729814	3.26014268844659	103.25	1	2
105	3.7849706324384	1.35847637052066	3.20063644728682	6.81133958796384	1.89070851672482	4.52380047786519	5.42141301733568	3.10982518362967	6.07457010360212	5.50294880162376	6.34676647880638	4.11199287366948	1.26905980796235	4.12222808947228	5.84854157944476	6.56671039430159	1.58019290577169	2.90186909314717	5.0743286448025	5.85001379700016	2.88320163724766	4.23599098779916	4.68089451499136	-5.29249152883113	7.84009443960037	0.173005482529787	4.6844394022768	4.50419951370858	5.92924345707167	3.3949352861468	1.91221921385749	2.7060198045965	-3.31039010873158	6.09759829443106	7.25318520700529	11.9272652916504	2.87169684631076	1.08248360574139	-0.333812888777847	2.40302156660735	0.195306120459784	1.67163494419109	7.34524560058516	-2.28282778829609	5.28064739112437	-1.08645323686917	105	1	2
106	2.67520734157283	2.57868557156729	4.56096890124775	5.66402615531884	1.70788218239798	4.98164869018932	4.88975771616668	5.65063519496132	4.031068065378	1.26032250239024	1.66787404747827	1	4.52408356710711	1.98096736452401	6.41323912734194	4.48900945913383	7	2.73931969379403	4.83740752201964	7	1	2.54506240295418	5.10583026003436	5.93274717724319	-6.32116774340889	-1.39044010298467	6.36651753623359	9.5095883981815	-2.97470973052707	0.440742722041496	-4.46197569430215	6.05079127483216	1.14758129093089	3.83966382039826	5.11312751073597	-2.21511621275958	4.42419000787648	-1.91302898825406	4.93352484871722	4.06009983356073	-1.75487674201857	2.23908350568342	6.39847596012142	2.46163598377752	6.49954441987119	0.370732077187586	100.75	1	2
107	1.14535074951241	3.52352990729277	2.24890143911915	5.08630041156883	2.51485874272005	1.44828107945411	1	1.35070327208925	5.38452231141837	2.39890542479885	3.03723210779455	6.97729117128139	3.16414595958063	3.50319186673041	3.65608159033449	1	1.7823452667737	3.51593349124175	5.17002646821535	1.74713990414916	2.58959421927654	2.5736455410612	5.95064334446662	-5.47122001427048	6.47159656342735	4.12577814170319	8.4600415219176	2.58687535152369	-1.15161027158186	7.09350010175102	3.22465371463033	-4.31299033614329	7.01009794480033	4.38757734436455	7.52318146329322	10.597302297632	4.10710495738149	2.89297629351599	-1.60089013515981	4.6286237170895	5.81536971710661	6.41816428490019	6.99977424587872	-1.27893678284232	0.420351117689295	5.35393525905083	84.5	1	2
108	6.75301650762434	2.40410292368345	1	2.57981502269207	2.37613002319271	2.65982226262099	1.79024220236054	3.04687356632105	4.93211853771242	6.8702607898546	6.90535288063558	6.98286649421112	1.57066839205708	6.18856161276927	4.32028577735163	4.34976185505626	1	1.53554020035537	6.45528589715688	6.37746887215752	6.92320579495307	3.35011684001471	5.90798685718083	-10.7379859043211	6.15783649087846	-1.19317471680683	5.64529620258498	5.3445693325579	-2.69338543926441	1.89960132367669	3.86857155297003	5.16500567247433	3.12617207223044	6.61786077157372	8.15960791801627	6.33062948495382	2.45712318716658	-0.782837510993803	2.46205919038008	7.70034795987273	6.35635871040613	-2.04879017667039	4.77299564884094	-1.37275460220528	-1.28097082209643	-2.61706790778477	96.25	1	2
109	5.68440910142906	1	2.02247052395222	4.41233404797676	4.1571918858128	2.00934230837332	3.68073482723248	2.0816578012856	5.45805731597362	2.63375815251126	6.29103566660034	4.50659010033006	1	1.41244125389018	7	5.77317430324444	3.72280120674734	2.80422302401285	2.28341509182303	4.83082852465776	5.7345562504712	1	1.75296285292245	-7.6265877351547	6.86420880975206	0.569922065538223	8.06615411628383	6.28955053703755	1.13870955797587	0.228877599587814	7.33943212039607	4.50224849326522	-1.49679970784937	8.99721367605105	7.55460480045441	3.15371853216959	7.55074266011976	-0.629982798803037	2.5690672501683	5.78673267623833	9.37809683345012	0.0366578886956266	1.54613586768278	5.68689775305104	5.2815657987877	2.86213694658871	78	1	2
110	2.63395667078522	2.59185829964181	4.49444324752764	3.19609262529661	4.96539746530755	1.42300732975742	6.04092651441817	2.34188965857155	5.74792533027552	6.84726675501177	7	1.38476751785903	1.63566760192014	3.20713016580981	3.57992069570314	1	1	1	4.60876865470186	1	1.68407933882439	5.27423644026558	5.92202200744677	7.20141122831779	-5.23459607520094	-3.37138287972494	4.99578604941137	10.2902095720739	2.89978784601593	3.89242604042599	1.55297259713352	8.95718405341319	3.3490494097137	3.11400097178558	5.64878916761573	-5.26564211195451	6.20641450056912	2.76055363400664	0.253154328904461	6.12481040525255	-0.754786703297858	1.00360775219855	6.02708474583141	-2.4606837778383	4.34297760136214	6.3805449495133	91.75	1	2
111	2.03354442019964	4.87163371545248	4.89036029254458	5.89112905008098	4.35181206209999	2.91780569429739	4.34498721903411	6.66419572597744	6.38567499851541	7	5.48813581510152	5.70094848609095	3.1126474514582	4.91079155991909	6.03718077596588	6.26592065814415	3.13992578202326	3.30991845015738	1.05703005928868	4.99393538262978	1.48588581981151	1.95259374562916	2.87838178645254	0.701855420568699	2.03099655056405	6.68066461274422	3.25754540187018	7.16002426575364	3.81637136661845	7.14604097713821	4.28028742291813	-0.234939675906271	7.03015025338893	2.21517944948891	8.86746533422444	-4.70697677072182	-0.11448913390298	-1.05585709681728	8.40990620337685	4.213856783374	3.36991002180018	2.39324374223422	7.26119663065258	0.71303209396866	3.67970634877321	2.74035236411935	96.5	1	2
112	2.98005399810984	4.59511398008792	4.43712928201282	5.66540139075258	1.12649021176007	5.19215631392085	2.85890438755035	1	6.13974106958029	4.39488311743255	4.86671747877174	2.97150501258035	1.644206882976	6.04385103683127	6.01461541540141	2.01882267918274	2.48751018093985	4.45344513250938	4.23272142966931	6.75588839909811	1.32723351309626	6.47268164669668	5.36727489223129	4.31291828610128	2.8330443413765	4.65002134920071	0.740202505668704	2.6900241367388	2.23343603015959	3.69305550084701	3.92635987072618	7.99940065374355	5.55503544226778	9.32341797709736	10.1100666722141	-2.6279091562898	2.08252851288138	5.89053618265874	-0.521477565571904	2.55634548885732	0.802965526781231	3.43725504416437	5.53454760873361	-1.20686088577417	-1.58969075326027	3.44029275185069	92.25	1	2
113	3.77066655471589	2.02477588360989	4.40526474006515	4.62875506930392	3.28123100234265	1.23581026438422	4.64540621133006	1	2.16460297771702	1.20441969816678	1	2.34680532784839	6.66036081826122	2.40482881328554	4.21477204649654	3.24940018361484	4.51092637008753	4.64191578116232	3.83292692341266	2.10303143928264	1	5.78921062223187	4.60045198327982	-1.51933051727584	7.60710551463975	4.91962462226694	2.88176075932022	7.65672809937428	-1.84467311089555	2.26782965103342	3.97095291776347	4.05999837575783	7.96788299248442	3.96361286315609	5.10792058601947	2.13993302090896	2.6889775622058	8.9302522256904	2.96067445240275	6.44491473281839	-0.539510858034794	-0.117254584413629	2.74420197403117	2.13352463877075	6.42271443583717	-6.17350254561017	90	1	2
114	1	2.35900522308854	3.20619680786717	5.35428274487132	2.11358338089419	1.60941351367107	5.44367002714923	1.47874606365435	2.15483632914419	3.67934767964731	1	4.94835874168416	2.53662098429587	5.01654265735495	5.3955572562276	1.81748684003146	1.68953634396706	1	6.68723617178184	4.945321959046	4.61507245425514	4.15904663998414	6.39929557264069	-4.5571885102223	7.11870648055668	3.67865273480727	7.51919771771005	3.20026060487453	-1.86221481514401	3.32717602252185	4.82930997329465	7.29965437063422	5.09448305981997	3.889854701262	4.33250561081844	-1.01728250068321	2.30299110171297	2.74677290986257	2.08960066015828	6.46431284369149	-0.347744117250779	5.6531863643708	0.17500783837414	-4.9165420674606	5.9349627319399	-1.02392088283972	92.75	1	2
115	6.60185564456617	2.42177762755406	4.26922914475786	3.94672218302026	2.98544517197383	3.40978679480432	5.10677155673445	4.67016002843975	6.05827384068662	1.61790728067731	6.94142942373848	5.3097505757139	3.13742801805355	1	3.06957846144954	2.24232011453094	6.35050571495884	3.18535586676585	3.8157354314015	7	5.37285207150238	5.49285791594687	1.75357308394074	-6.98641852722387	3.95173177544341	3.75380362141355	7.83701573636838	7.03074759216403	3.58323676667208	2.8578554294331	-3.26218473704556	7.38698965338081	7.28427129180581	-0.780595323927815	7.80884027969472	9.0244049618282	-0.627309198162998	0.940477015667843	-3.66147712570148	5.19074272979597	9.01357120702638	1.46200616475194	7.60760790723027	0.138536093655814	2.33169597042291	5.55204089373128	83.5	1	2
116	6.10798454281612	1.20029738963402	2.16953458671601	5.25730892416343	2.50691863105081	4.59899539166608	1.01687450500951	3.92345762718191	5.99734541979286	1.78216714365376	1.65110983787147	2.19139000871833	3.86109883364761	1.23252196807161	3.64863032471512	4.65514681472105	5.51006883477678	4.06762518099643	2.33067777965403	7	1.72749464507383	1.45587134951034	2.82034984022058	-5.5312441674979	3.86277382566767	4.02327482635095	7.70107855248517	5.83891468914094	-1.37668650088046	4.52883028369044	2.38919980930369	5.05164114165274	-1.60695705003383	4.8306910496237	5.56440150137036	-0.99791063855976	4.01401935385845	4.42773468904747	3.97435971305657	1.85082696017316	-0.657339181661472	0.946451559661022	3.80523395039911	5.95844895994647	4.36128495672615	3.81650120835892	89.25	1	2
117	5.39767391856219	1.93271920160464	2.4727596240249	6.10067982868409	5.47655612404947	1.65616953010853	1.39529094963444	4.20060256446808	2.03180833062277	7	7	3.49734210769871	4.1871672569268	1	1.96482761333206	4.32123556546272	1.59730223240073	4.41490944161241	6.64081232960894	1	6.97620072957836	5.986076700773	4.04264976654138	-1.53221877548193	4.74510469975035	3.10432234438551	6.67581726306746	7.00296285171701	-1.1149738664323	0.26071422173368	2.61637045744887	0.955586763200222	3.35345614154775	4.6236039416475	-0.0306539792127963	-2.61210356871186	-0.458652820076761	9.97432524522099	-1.2485429311735	1.9488701796289	10.0605130720393	2.03768059540485	5.37009209436396	-3.64470904965817	6.71267406414822	-1.16341070910686	91	1	2
118	1.60474453876007	2.88268931973423	4.47875530395514	6.80924349818251	2.43739620379229	1.19212363119183	3.14289228645792	3.0590128975798	3.41347770851796	3.95432200368791	5.7633585574742	1	1	7	6.46164265101174	2.70749138422623	5.32329155058575	5.74471787393032	2.60140127890711	5.76303516663893	4.74121007547833	3.90166477051575	1	1.95427137513863	3.69353722644924	4.20097660796718	1.18744845702079	5.99431728547487	2.37123578550403	5.24539677746648	-0.862425877805175	5.71922924730518	-1.72416535972084	1.17382086256861	5.65522166029283	1.78412757854723	-0.958891958377755	0.79320510070938	3.14389012743805	-0.307014503552825	7.7193831831366	2.34072695066793	6.07384233826637	-2.49632109022625	4.1222651756046	2.38263234799573	100.75	1	2
119	6.87897281618262	1.64157715453035	1.10625636278263	5.80988408464477	1.24304977627536	1	2.53012734198092	1.09242100152905	6.21490500382614	5.57559729391621	1.17362365474189	1.91925509559207	1.40924440308797	1.75255088636378	6.89106858616461	3.70979500828915	3.43418270808212	6.65793501669331	5.50127179962495	6.29516640213203	1	2.03623344074098	5.87024730361438	-3.59815534306307	5.13540245898125	3.09505891561198	5.99433096761337	5.4640759727282	3.69034045944999	3.46995708231409	0.653556874318824	8.04094586597369	1.56632176184011	5.45083356700039	0.7005429519333	-0.465514232592935	-1.15115692385145	7.96843734972754	3.26659795744821	1.53858470391143	0.406585291233438	4.63196067419203	4.44600113087113	2.88604064430899	2.72611976144317	-7.52193584536997	96.5	1	2
120	7	3.82045239263814	3.81781976128088	5.46382922534227	3.25071249759051	4.57652457106245	6.16243083451166	1.76610973200998	2.85921036749866	1.34570545498906	1	3.84688586548134	4.15400775927152	1.03335110389083	6.57667269758659	2.74963078246917	1.11915219574025	3.2093494466032	5.80073459645829	6.51357967477279	1.90892035366989	4.05955465257329	3.80247418766169	-2.36686748694845	5.92809889164195	4.07313642033898	7.06633503427435	4.36054361693814	1.3468266691598	-2.66259928127675	-2.78470491897041	3.38454377986255	4.97322335859459	7.91465660202768	9.03500630196053	5.37838781404891	0.73454409987048	4.06313423056023	10.916819504541	3.01167396013083	-3.59201602776169	6.92472876059465	2.28517829835014	7.55480120656671	2.92447095383638	-1.72918699795506	97.25	1	2
121	1	4.57150046038467	1	7	1	2.53434612573767	1	2.50299523360106	1.98261484870979	3.51048834413408	6.90933102276315	2.02998237296202	4.54339744302084	2.4401523699749	7	5.6039139886602	5.31425408499898	1.97049774186293	5.45953502742141	2.28527627281979	4.99103506037824	3.94028964761542	3.02103369089532	3.18382555937836	1.57264122695025	5.76936925233999	3.06529809271097	3.00669147162182	3.21088741761339	1.96292446724847	3.16102074622589	1.2299438679153	2.22762928622959	5.13575831669144	6.82429292653294	-4.85561430982167	-1.80138853236165	2.68569583490186	6.15875170454932	7.28490454826639	1.66203013912721	0.928493954272733	8.06821065729903	-5.3611364343987	4.62611527457303	-0.67946082563011	99	1	2
122	2.27577583988237	3.16741291444755	5.48644706861715	5.40655184625956	4.15114169066577	6.59663995677738	2.9866960100981	1	3.72981785400636	7	4.67188245528913	2.94986997102262	3.4031427204148	2.79441420174575	3.78925603413633	1.60990377062251	6.29652412503041	3.80124585604377	2.94665302070092	4.02712976333384	2.36380573741302	1.38551199889301	6.15117937919345	2.30030794866047	2.14458531811857	5.42792704297125	1.12519714733856	5.90358593103416	4.73552705323902	-1.88616034911077	2.12821656081062	5.67406696173573	3.33117301142695	3.38473046969539	8.30588138027414	-2.85230074117206	-1.15660748580818	1.58377613293869	3.50010902180937	8.2369966343341	-2.20488437591455	0.136577689847621	6.24645976420981	0.258508104734177	3.83130984578384	-0.091701021564411	101.75	1	2
123	2.12235924435918	3.1083404550036	4.41793993186176	6.42017634136041	1.80282242012043	2.09600991309158	3.89027596451103	5.19709650961977	3.50625704466355	3.06397542134479	2.17410238338683	1.29844320569737	3.2040360689333	1.43133197888809	7	5.05599882677754	6.62458324405294	2.04651186946845	5.17358262959922	6.10151736684984	1	6.30733951823985	2.89853282920275	5.60316661138582	-6.31021554207028	-0.13935784565751	6.54863321360854	8.75409660053644	-2.3293679774835	2.48685288893413	5.08650112392975	8.4678140137353	1.39030344753527	2.93527572433991	6.79883114410326	-0.992106036305623	10.0763359821247	-0.458603811031191	5.03713411793072	-0.802931867953899	-1.73076972806808	1.49815206540623	6.36223249939924	2.65889943114074	3.52167490268455	-0.275709605343189	86.5	1	2
124	1.76393726301202	1.52948828250763	4.3595763336615	6.25958887865315	3.72997344616358	1.7025510767056	1.76000285015638	1.84058944791689	2.12725854832209	2.46930596168523	4.40945523433033	1.79735004724516	7	2.1168127690998	2.12926494795616	4.70377137129076	2.78658641070934	1.5553357065616	1.8326427923107	7	1.10345584642262	2.88456089572769	5.70658063763845	1.93708499273555	4.28204909364135	3.43993462814829	2.18784769953991	6.52072230280804	-3.79473058861884	4.83038213893799	7.19852948659829	-0.21642247854316	2.499071729246	5.30710025547796	-0.849711172134544	10.326450830599	0.33660726213336	3.50020954163925	3.96242686270109	-2.31108288476657	7.69048275505309	0.473129583315009	5.88952610497099	5.74563772209786	2.89178542122917	2.15723476781323	96.25	1	2
125	4.61644685274949	2.17200210257776	1	6.98172421436187	5.38984400098032	1.21612082893453	5.66593953552151	5.59486892824629	2.94694570680148	6.05263327232646	3.73636249107166	1.77532314626661	3.13449948860126	4.11166864650443	5.83145085545766	1.27927117168314	3.68860438374237	6.21458467471131	5.45718236389102	5.41102852564735	6.96115326651458	1.78117281951957	1.49150655340229	-6.12708142225686	4.19411463316279	3.79280211632857	11.4958936170352	3.19812046240037	-3.11100502693835	1.29637785528638	-0.464669319470801	8.2283582091559	1.37954281818471	3.37455309845047	9.3908547812964	7.69715602526465	0.378329724330809	5.08852111196476	5.11510182312204	5.90476335182042	0.731920173963569	2.3595118489811	-0.488497491217674	6.72828459412639	-1.88769400997477	1.16664584630551	93	1	2
126	1.5795226053633	3.7630304805408	1.46869109937085	6.06377316195369	1	2.10908753882585	5.84296021502812	2.24065672809496	3.78600700074864	5.27855832970174	2.50898570918663	3.74851571810903	3.60194574812886	4.03511263048118	5.82639392861406	3.08993093561355	2.11884661409765	1	5.92204319818549	6.75699251999918	1	2.27819459677984	6.95455405488621	5.01882421451784	3.46153459405024	3.81682973792936	2.21591678709785	3.4188956272696	3.28064191941115	2.86690380342023	6.73147060921156	7.2979275894767	-0.658201430200787	7.89955918105517	4.66521377330907	-2.50644803850311	3.65611653290558	0.295315657427074	4.71770143485669	4.0646706978249	-0.715591109065968	4.38702830777104	1.29562163875758	3.7307798174304	7.50941186727268	-5.6591706836604	96.75	1	2
127	1.71910917649867	2.65958354553768	3.57484490325225	4.99709472355999	2.31371766752406	1.79284996891471	4.26708922493775	2.12138250449354	1.70505321641011	3.73135913638477	1	6.13592419399886	7	5.45953684263525	5.41756579185138	1.78582932483681	6.43130143761884	2.52014877445245	6.82116984404282	5.80832244412356	4.66977330961846	2.4906927187863	5.79899519775389	-4.97911378029945	6.37549866915526	3.66304429562384	7.75566369078924	3.72720868467357	-3.56444918579333	3.54971218543385	-1.53306269956047	7.13068191676697	4.67279527245976	3.94918642537134	3.12448563988632	-1.1035769401187	2.84660324874479	2.48661102102475	2.89680944274077	6.50793875991869	0.141060902280647	3.64560247855654	0.0471524441775002	-0.700452136295715	5.05753311780708	-1.9003120912016	97.5	1	2
128	4.48929276124563	3.58850112862549	1.21442071851701	5.25766535966717	4.57204426065372	4.01373173665629	3.36744417394959	5.20779186643732	6.05564525142846	2.64922353099109	5.9870694241522	4.84086739311114	2.51748146651488	6.86396652156152	7	6.38747629834216	5.91872541719841	6.20358720140075	2.04320890279634	2.01689739311595	3.85946134003957	5.24614022083749	5.52734214899933	-1.89861789551678	6.23315937905016	6.13018725537543	11.7847948513263	3.45460989879415	4.19333004534156	0.967278935502436	0.464085570606369	7.08143411484666	7.84514084268644	4.507439964098	6.32987957709378	2.4396979841088	3.40206018723637	4.94874680496947	5.37247706962483	0.124503380680717	-1.35422722078699	1.68799423657836	4.59911107058133	-1.02187640265945	1.84620311902349	0.830989249145999	83.25	1	2
129	4.24972812592377	2.78401480281807	1.95936754746055	5.85460701910019	5.2660096954784	3.50147974994551	3.15659906457675	4.83851178677271	7	3.55597363008236	6.1330408468391	5.71222009978017	3.07428263713221	6.75243046445198	6.19545902802586	6.90298093263529	6.42773590564716	6.01090794170533	3.60476530701546	3.51804758512327	2.91106091248413	5.20051282073896	3.24529409952964	-2.06085888394689	5.72039908371771	7.44664628082982	11.518192859631	2.61835797657	1.34351550796557	1.27308494388436	0.672078648756666	7.25249122998324	8.77676532589811	7.44396931049614	5.31318933752958	-6.2463449005277	0.199379957594862	2.71905429639133	5.52789384113174	1.03269954378326	-0.243539621958198	0.921859303344638	3.85683845094957	3.73609904438906	-0.82088989013588	6.23260057431334	96	1	2
130	5.75824502241841	1.70901900645494	1.11749945841366	6.07864251591236	3.0215194688658	4.5141088146283	4.77013541615505	4.51145288395147	4.32126919325792	4.63533261739062	5.98064912728821	5.3755520162178	1.41784322761882	4.34440964472582	6.84972999215388	1.70802870024909	2.47125955797608	5.33249496420742	1	3.14643361533916	2.7734793776602	3.57495190401822	7	-9.1183692746407	6.8592226880943	0.695707287199276	6.58794843872495	5.16901683185759	3.83903082771736	8.47269916367321	4.81382406760012	4.84498846728198	6.51420145208517	2.92796608210432	7.71137944362843	5.7168666815618	2.8927029123925	1.63790816223354	4.33506863510116	1.49185020970867	9.30922405839989	-1.31884903673903	0.991369000592249	0.323948415051332	4.42429491424753	-4.00257738941329	88.75	1	2
131	3.99921157487765	3.93631052711925	4.00525990555097	7	1	1.76481408121886	4.60079427417818	2.536914998205	2.86312544804361	5.92181567212654	5.31657558796499	2.49566332301556	6.04095308084413	4.71278025748631	5.51565444678366	1.69212336580785	5.93237342115779	1.56647398578157	2.62361524077757	2.05730232487048	3.820075553826	3.84375050536186	4.98036871632131	-3.88161919298259	6.12815483399974	3.59667432705234	7.35106756312278	3.95040522489461	-1.90106595954932	6.88289604835549	3.76562370820832	3.49507851349614	1.23502725958452	9.85618304009269	6.19932753663451	3.74420717559119	-5.33929447450965	5.62361748050542	7.58616940202204	1.16506858472335	-0.0340934658144955	3.81113069612449	4.48382453525172	-1.36435384085621	7.39363193551894	4.4650717473872	104.5	1	2
132	1	2.75508781571992	5.16974020819508	6.75374630067685	2.761712617283	1	1.50127439426488	1.70327177925452	1.27296498748452	5.98187860193654	7	1.1323900014104	1.08961448252763	6.41119811320634	4.02830678184597	6.72951244135856	2.15537847726509	3.78596455884143	3.01698068194901	4.56767935146105	2.46036753360625	1	2.72214825294165	1.70666913376701	3.91644144198615	3.1416627609055	1.52917210251565	6.36741621858871	-4.21122979833428	5.21028713256851	-0.505583754037076	7.71081320952574	1.9435973164541	4.05868848565347	4.63595241916477	0.776499351068872	-0.568955205834688	-2.33610025477477	-0.118753728686567	1.0056458230425	1.95311286580967	2.9467543289303	4.52356300492382	-3.57054619292246	3.44207534022989	0.770683242064942	68.25	1	2
133	1	2.18058551887938	5.05369632014428	4.98054326569734	4.33781387070402	1	3.96968928964835	2.61106332568577	2.471655510279	2.29814797592509	1	1	3.11165758286296	1.00692866883751	7	5.51506075376341	2.49857120249367	2.0865826259914	3.75059897905214	6.36360689477834	2.44189780843569	3.45544772991055	5.68266098473782	2.08616407652419	4.02095616484093	2.7137412774892	2.05327890493132	6.84248094668557	4.26730623094702	2.30637579710991	-0.656143496959338	5.20500058202629	7.6426307431815	2.53200347052415	-1.73670930479644	0.239389143566332	9.57337493885749	5.19906036033842	3.03524403875827	3.0098905403314	2.41084434435537	-0.91127366086004	1.44660613501265	-5.01643941014407	3.93695284023974	-6.8579383456519	84	1	2
134	4.85590464610579	2.06302197720648	1.83848779934115	7	3.67473895873008	3.30039465312487	1	3.1054281358264	6.40233886165486	4.86693079183742	6.81331036746225	2.96760272362978	2.62158683940588	4.93687826606234	6.9294571274166	2.96244643324661	4.07379463906577	5.67766874738337	3.98294739589205	6.30892607800712	4.94414594019604	3.44313856700537	6.55022259553064	-5.23677877837475	4.08428188639474	5.92008462500483	11.7086977107619	6.64191834049857	-1.67978875051961	-2.7057139644748	3.61289843323535	6.88069110756315	0.0694770607130167	4.91107612190225	0.747755190210038	2.05564326075851	-0.127404269945139	1.48847316468131	5.07003381058037	1.09549171130812	-0.25506244088116	4.48928458102557	6.54466880936164	6.24474492327948	3.15790850034423	1.59207915422218	78.75	1	2
135	2.07139102944184	5.29070816654238	2.0279783158862	4.96186290974631	1	1	4.8139569366515	1.47938231255918	3.54977191791756	6.39185350044303	5.30170533558716	1.87589805988272	5.78831585814934	2.96373719136643	6.04310724103754	3.63012981166511	6.6764229306809	3.64967008675502	1.22492242188228	6.86967708825554	1.0153895673589	1	5.46461157177387	2.63355156158514	2.41203918338165	6.10742259438916	1.99035939056108	0.715716614562853	0.0593864728750582	-3.05827476233963	-0.719717528789384	4.67823614405902	3.07763133540213	8.22115092204749	10.2567737109428	0.167280151861986	0.118466867336988	5.76157682478448	2.14686611500395	3.08368432555772	-3.56950995063816	0.170550001011345	5.20134846194562	5.63423550767046	4.19850495985917	-5.73127341412724	83.5	1	2
136	1.28436389097814	3.71452025052701	4.33223338609183	6.19908568781585	4.79460218229857	4.74784956299469	2.50897998038618	1.7795404807808	4.45751142083308	6.33789340159908	5.70105449247407	1	2.73364099723765	2.27601759433446	5.28758733306375	6.28258172801637	1.9259396563292	2.84663834783575	2.34818304681209	2.57043641440433	1.57364899844494	1.28097540714049	5.73774307356619	1.05787753375572	2.85221282752984	5.92748599329349	2.67245844814914	6.62328898810528	0.0139302930334964	3.58052381469377	4.06807231100532	0.910745314109526	5.94768147301194	4.30101861319934	3.18502009316441	-1.76229127648073	-0.187467954744901	1.10593947657297	6.69700529866417	5.9248247412567	4.5886525549442	3.33528806378587	3.18821393693254	1.40842719844869	8.00913153948868	2.49542610839191	91.25	1	2
137	5.17345734085145	1.80887922087694	1	4.433249032037	2.18725893320429	3.09865720420096	3.0350686853286	1.91525342598849	4.93288383042471	2.09775398885897	2.35859177916207	3.32526736304655	6.31759680312801	3.68309925799307	6.35709383404856	7	3.62679838351635	1.34622336154848	5.85886602028742	4.32913505489911	5.76551596302452	3.67564366450623	1	-8.05042385188998	7.04128793217403	2.37073047628683	8.97307865922424	4.95392599631424	3.98748369469215	5.21290570346396	-1.19231719203206	9.0613609821079	4.44054017517223	4.7591371863436	-0.929755202597059	1.62372837739137	2.85718113745919	2.83770548079462	2.28587696541309	2.38904352136246	3.71171793940083	4.0607861155383	2.00606158110824	8.0317409899369	4.01359142794599	1.38685148654315	82	1	2
138	2.27002342983209	1.8674519651377	3.22161805824696	7	3.79039828216047	2.19305761898612	6.30653029580075	6.85725593755453	3.42278169104542	2.70085348465008	1.06153986821577	3.65511937694033	3.82872433890076	1.92776018739408	4.20319702899464	1	3.65824662590755	2.31908601653395	2.19089065333153	4.26329711447895	2.93151554220792	2.00673289811662	4.65111881207111	1.64311091599813	2.34786822994695	4.78621373956861	1.34776060382876	7.95214291372767	-7.77382674045006	2.90249193586722	-2.81796326239343	0.0612775126555465	2.34330151120241	-0.510616050412194	4.86751132574611	4.09393680466533	-3.149396334226	6.05453915513861	3.21000262551619	4.35982393188515	2.49906315486535	-1.01901619521723	4.5449200395362	1.10988966774276	-1.44601639184793	0.512903783126525	95.75	1	2
139	4.5186244728104	2.67384716326974	1	6.57516297000349	4.72270556920113	4.47304118271792	5.13960732516964	5.17480650640398	1.60284887652798	6.30055264009934	3.73569609615052	4.0606493010479	3.17624170518192	4.26065081460119	7	1.68418490549784	3.63580781375847	6.08572090276735	6.76769327512628	6.10764553136686	7	2.3185263232069	1.43689302718652	-4.96513140066417	5.07783262760054	4.21310822480124	10.8187966382658	3.60162165218926	2.43709433879733	1.63619027338272	0.194276566177226	8.98771892375381	1.67740274346716	3.55498039577497	8.64345470105435	7.86248185427402	0.488297831764306	4.80699969375037	4.70031954628889	6.74400894977719	0.506970787417393	1.82789912348126	-0.447156102577891	7.19408480064945	-2.59893985244801	2.1294112488205	85.5	1	2
140	3.00722379119415	3.05037949011546	2.82427831768975	5.92154296327902	4.58203947039936	2.08279601001434	4.04008944750252	5.67700616509096	3.79230088184148	4.64669317415515	2.07579108768976	7	4.1613895583789	4.24718521310932	2.92289027529028	4.17677702936854	3.07537225314808	3.38563529763819	5.16880990201168	1	4.4354681706032	3.03409591243924	2.52345877565043	-7.43847324257609	2.5790271431642	4.31992587942056	4.35424948391164	2.81910199639314	2.03191732701972	3.15018884579792	1.86842428865383	4.27794574055166	1.63818382684784	2.91358163905746	8.05032327570199	1.81196647700394	-1.75057326880993	6.07591387952968	3.16037648727117	2.48789723234322	-1.28813833307647	1.05946133677419	5.30349698789631	-3.95498164071304	-0.189392834517924	1.54457137829994	81.25	1	2
141	5.11881432563819	1.10612120794792	2.63379989901651	5.82341091592088	2.54007124454406	1.19422128517609	2.23549438284566	2.42112675512602	1.68048923675248	1.87897993718105	7	5.29288684131522	3.63790718750799	2.42519372670489	6.21196366292299	2.99564020628481	6.16488487902151	3.57244157147327	1.38714958278694	2.2058675689418	2.3526963157964	4.69401613800202	5.78334756856278	-0.425376791245926	4.5597481019751	2.57829666486353	-1.60182576626852	4.4390249445184	3.06927624022995	3.63270543044271	8.0924180036734	2.54014564584579	-0.0557225115546919	6.04552012644035	6.8862854675077	-0.266308694513932	0.243759646007984	6.47077259192186	3.75968826906257	1.5327520800383	5.35760962683648	7.64851444888679	5.09498149969468	-1.81405027716325	-2.37851200821095	-0.966186964244295	86	1	2
142	1.04321298414397	4.78028444208898	4.13787849442583	5.86698821624076	1	1.25717602355681	1.09456043948909	5.50815438860444	4.39921205743782	4.21471236962076	3.58050098157134	2.42061454206547	2.7545829975027	5.6572889072965	1.84028561525793	2.79557104330108	4.73279073317272	6.97640289131009	1.68794940854355	7	3.01773195311366	5.67314828958736	5.12535208074921	4.07351729441097	-5.24815386970893	0.35831379226927	7.0374848801305	7.89697916601522	-1.14069948509551	3.42611669979172	-4.17011097284996	0.437460080801485	-0.859904402308499	3.44729725588213	4.34504269683033	7.23973722533693	-0.785308938163601	9.74778100022085	4.82666887699714	3.51663587595678	1.22114570382344	1.90769688152705	3.97042523985291	8.2047139805041	2.57731543031501	-4.56871287402555	86.75	1	2
143	1.64800291243176	3.73603527432013	4.69809724816199	6.43032614521622	3.22215570867274	6.32833059423653	3.75916348719442	1.4925588762586	4.77801076234641	7	5.61952491786391	2.48274172525712	3.24226109993625	1.93830139513976	3.22406201062415	2.28399610047189	2.81971674745943	3.99769682834946	4.28362404434905	3.19160973137722	2.85271230950253	1.93951840922102	3.53370330708224	2.16456308310445	1.66367128178178	5.27760438173257	1.21505220906623	6.43923394830512	-0.63376994651614	3.49943608453107	-0.323969761883501	6.34847734059072	7.90820673824578	3.72706337522857	9.87192418915337	-2.50162546416673	-0.401026509961783	0.968116952826263	3.58231296902575	7.64959603391954	2.89073377894827	-1.78402993468298	6.3951185474367	-3.28804704775951	2.83052832084596	-0.619251742464776	101.5	1	2
144	1	2.36153746650593	5.23019122096255	5.98306407158421	2.5445299487154	1	2.76802253229937	3.04654894849216	4.65044803847884	3.62036944184606	2.39406114489422	7	7	2.08181889542435	2.90677179302718	2.54895540212001	2.5380329100496	2.6813064114332	3.43512195467356	5.93228206374306	1.07359008555126	3.25858430153075	4.54896677680984	2.4520511479172	4.26876919389739	3.58797028246008	2.83539118212697	6.81323770299279	-3.37933729315142	4.48907019131987	6.43443932330333	-0.103561955984834	3.70550903543452	5.92896020112993	-0.660181792530853	7.49487945020225	0.986622515293251	2.35107090191736	4.16126369962133	-2.03617722474325	7.71145969545821	0.952580297266108	1.50646983572612	5.42605285716027	2.03991384803756	2.6541522736917	95.25	1	2
145	3.44770237602715	4.37572671587315	1	6.71212303252147	4.83322102143705	2.40937755883271	5.96348033113113	3.24988574113266	2.05953965525972	6.87888776918244	2.03888479748852	1.54020311942875	4.58649232691922	1.78946992889076	3.14644860355395	1	1.44299328286038	3.3808746885475	2.52753673501638	5.3499829302745	7	4.36510708551672	2.74543789166452	-2.46456011663583	4.02587979138872	5.67245887282339	12.1348442698851	2.50684567138909	-2.10055409140592	4.03321540748529	0.400732724998772	5.0358471421642	6.4111006084374	4.20043214879773	8.41284418600718	2.31519067140545	-0.25989253950501	0.51481728059976	7.58773617488602	0.152337470775664	7.71382988757167	1.78458906879881	3.97136389442912	5.03447206578856	1.19502302334838	1.48590765276337	93	1	2
146	1	1.3286208210093	2.80189927839544	1	6.60817282929926	3.58888248305882	2.66558605448106	4.89639373684722	4.19478096571507	4.64461969961473	6.1918348015199	1.81668932263663	5.22106943376147	2.3077256825483	1.66577726401149	4.48512893775043	3.18576108743908	3.55852088685004	5.8828278076502	1.79636563377969	5.21582680548492	3.22924663205928	6.79338945339313	-5.02418732257939	1.63290746194342	5.0726367912077	7.27496408395628	8.5920137752406	-1.06845869632733	2.98386969686498	5.05229814808608	2.96562679042658	1.66937967074715	3.73956742766256	8.63145803309219	4.59824054120116	0.5668235861527	4.18376555052849	7.71651870325839	3.23064267215003	2.9925774513345	4.31488387650157	0.464673561157615	-2.26592755831044	6.35695708746148	-4.6686493799081	83.75	1	2
147	5.43096311622122	2.8968723685436	2.02412881640104	4.03259507256338	4.78777284958556	6.26445714338336	1.09660319969937	1.61996347217439	4.92630956393704	1.54373007537242	7	1	1	1.78270855816648	5.1945559973099	5.95937945967227	5.07700394234477	1	7	5.34905038649861	2.48618931573235	2.1339802145727	3.84857891336488	-4.29325894652876	5.86566706422116	4.11658214982177	10.8205086907026	7.99779123609727	0.833264122569439	1.05422336328311	2.90068600308016	7.99686048682319	8.63997571493151	3.83469940337122	5.0557060986147	2.90961927771654	1.12763835310955	9.4952036575025	2.71485386328712	8.57067613322229	-3.29716891783568	1.58803696507349	1.37756330466485	0.48814553192365	0.105781069065565	5.23916631665899	74.5	1	2
148	6.43566020322067	3.62099846967458	3.10900096899364	4.36255528185621	2.61993934583302	3.66938568663405	6.42237361056915	1.27842817678803	3.2489411731511	4.84382794410488	1.33934415153579	1.40779142514783	6.32042369752874	5.16438219068151	6.58761520367957	3.97806989566396	1.37852663398259	2.43573657601099	4.38752044015172	7	1.04999561961119	2.86444377014764	3.04728590005646	-3.17273071530092	5.39180218689931	4.9553474896198	7.30804917888889	4.02089061912681	-4.29034983676009	2.96645051154651	-1.9733099558955	5.84573693601657	4.76307612989528	7.40813948844391	9.38367909899606	9.51618433148451	2.52383754494628	6.84446512671185	6.07168046953873	3.08525479087526	-2.83596590287647	6.66923048280719	4.9882602972503	6.77684197326735	3.12007839380583	7.48545156283912	74.25	1	2
149	2.44934997972819	3.47142696956507	3.83611511948638	5.62808465863722	1	1.19744497754504	2.99653164850867	5.19443029284682	3.87190556671397	1.44197110999008	4.38559799328226	1.12670844925302	4.53925350845739	1.84940379303579	6.34390859992154	4.23705696469261	5.23852998842961	3.54613989355749	2.3749606925776	6.21187347558712	2.7416129533035	2.41364141399091	5.05711784876327	5.97352086444554	-4.8890673046413	0.0506813506479267	6.38533338374925	9.77829180128269	-0.899470570863931	1.23502819947385	-4.0528052795974	9.32550518788793	0.518852748257957	1.30599771676864	6.40621051762322	6.91555558909364	3.10025642166329	0.356372655528576	4.54671750015422	4.66431904458342	2.89271962116073	3.75136819079421	6.66734373921054	5.23100779648902	4.01527850289296	-0.10953819690291	83	1	2
150	1.25915056665043	2.51203878954785	3.15526999160968	1.29210623384127	6.1265780619897	2.20867199789032	1.57238677295158	4.51131434979377	2.03677733662659	2.21299215834514	1.82105502496174	1.41297007242559	5.82847948770859	2.58586195304352	7	4.43735273052845	2.99775777724118	1.31759496104763	6.44036963774201	2.01457146856877	5.68177818846446	3.6756899022282	6.80994762245191	-3.97792171462768	2.19924397347476	4.55974244995189	6.47105189924127	8.08080841320707	-1.12282297499858	6.61060854974897	5.55804212938855	1.77625837138225	2.23311142496642	3.86881459070464	-0.956885883239715	5.46436853212446	3.14012741534564	4.07350973620133	8.31264942729924	3.59033933356416	2.13187190112716	2.80578850497009	0.229820905335044	-0.671026451595303	5.97976130450893	-4.50202605468862	68.75	1	2
151	6.09269871290684	4.36360459868372	2.11215582796687	6.36527149145654	4.63202953615484	4.59901565910702	2.62507366798358	1	3.23091063451357	5.02638859733344	4.09659582239504	2.33086203462547	1.43469592934282	5.4714477427997	6.7469216485018	1.57064804323344	1.00897331070295	3.133815657384	3.99970279276351	5.79831342529508	6.50725510641664	3.99434104786656	4.40000128800627	-2.24901382809969	7.80646618103696	2.81099219099016	4.65491719789241	3.7665215296972	2.73364197905487	0.122410445841578	-2.5596903834946	3.76174814084861	-0.262805862520747	3.16734976283712	4.76748882848519	8.56603431542897	2.20142659830512	1.10929354837646	8.39179603440032	4.77629492669094	0.696669245884254	0.731091501757283	3.97604997933519	-4.20235038197376	6.81738483910522	4.3294907185263	91.5	1	2
152	1	1	5.22189158417298	5.76749943857329	4.26356169058454	1	6.41911281689239	2.49706800507366	3.10575540199342	1.77244818279251	1	4.7738419587259	4.34381485035861	1	1.30977455284176	5.36926404084104	3.05023633960475	5.8280678177203	3.94767479518798	6.29694295618078	1.63949494273832	1	7	3.17044824369358	2.57902218559914	3.33605147090456	1.12460366945858	6.04071771598403	3.74061839472388	1.06305299646595	4.98174409116359	4.83572537930004	3.68547340153773	4.75803789623834	-0.65025047684797	-0.299412225362767	1.95253873614863	6.0935391670683	2.78288418287164	4.20615257047934	-1.38034770415657	2.68374933699815	1.84084613455313	1.13335073508714	4.37521721782402	9.58500986287491	76.25	1	2
153	2.50925436027643	4.29351139919345	4.03538821406054	6.0807878772234	4.16968125686843	1.29841062453632	1.71603284520041	3.32350173401073	1.29630240091366	3.26168838579801	5.15508825602234	3.99519076292932	2.1118008113551	2.44111531718353	3.99112322365322	4.44456198792412	4.90004826065591	3.01737335933077	4.36591038309449	5.57281764133398	2.38820576156873	3.83614437492672	6.46420917492422	0.472349027035019	1.91085649020488	3.93169475702965	3.48449832006546	5.58144198166937	-3.67582078110317	2.02342932213112	2.61826752754326	8.36498765119616	0.0779198580769985	5.27843880215806	4.62520456051022	-4.22631736093317	1.07783693203428	4.50314443399053	-2.28087869933835	1.04888571820468	2.67498263046344	2.93765825546858	0.267457272951198	5.13892977409697	5.51548392586439	-5.11946814280356	90	1	2
154	5.49742707785685	1.44055884855226	2.16200761179288	5.64769662706648	5.88482451635193	3.64422180739501	2.77890180724539	3.35065960134323	3.01812915161614	5.60460533865031	7	3.77023116053733	3.41624161207221	1.63043126692608	4.60371318885013	1	5.09051328824859	2.86397262736766	5.18667409567941	5.14486338735224	1.90182575006851	3.73338672271347	5.46772507462028	-1.62525263720353	6.10506710630263	3.19000020745083	7.78336784663353	6.14154901309022	1.58498547709084	1.26894323996924	3.77267452812494	11.3538351795256	9.56446306039102	9.26975233618214	2.2228078397347	0.575519828161692	-0.0667403085649454	3.104314130907	-0.628330247284291	2.93177520700802	-3.74582579240813	0.00903142338724168	7.06835854551771	-5.04332104254741	3.72872181263089	-5.39013978290639	101.75	1	2
155	6.57571166142539	1.6269760939576	1	6.79642442038092	1.39382452399748	1	1.17441924754768	1.10988873730872	1.39894338846067	6.0056281895142	5.69364196307927	4.00561919730111	1.55604052980436	2.56155197223456	5.82889189893672	3.07170639664484	4.64532322957466	1.78132475162624	3.92058070290367	5.19140655222879	1.63495982149154	1.73263165295837	5.79158476129835	-3.93976037317905	4.9218538701271	2.38562891091662	5.78485413543568	5.67179808770739	2.9279501929438	4.28073776195759	8.19982134020205	5.58493595973862	11.9930772207161	5.58034471747794	2.03080969531389	-2.99728005697418	0.290316242586315	9.16084297374987	2.97935104381561	3.31540714868178	-0.636706266124076	4.19369718751916	5.32990719062965	3.70055647450048	2.11469532052008	-5.26211073080319	86.5	1	2
156	3.48722905265564	1.86416327584536	3.88364407625638	6.81675270444843	1	5.05154850160419	3.0960258664839	1.58295430138575	1.10146347300151	5.0516799598587	6.05873542004942	4.25217786670321	1.64422303911409	4.09766623743147	6.63577929526799	7	5.03792571632639	2.10765644999765	7	5.66381696916722	1.68112820149562	3.6165408766437	3.84204125025052	-5.71131991442729	7.41712047276655	0.308301986770711	4.99089091398925	3.97376062054871	-0.354282138397277	1.49168492771099	6.63131922074972	4.35541479382414	0.800074794244277	5.4842733077985	7.50888836330336	-0.442423108868011	0.219973447642381	3.01298553709726	4.54868165429398	3.10260597181051	-0.112273881824369	1.11835509327481	7.75992192077142	-1.07637221007553	4.35679819103543	-0.941293902009397	84.25	1	2
157	2.48498363601452	6.2594759301756	1.45710721815995	5.6749437979722	5.00051803308971	7	1.85764704178159	3.79033434189689	3.04888005927413	1.40224728482398	7	6.10438300645525	1.13502920395935	1.46283411688178	5.7104697608539	5.78405495179788	4.42518595123453	4.05977140100178	1	1	7	1.10370437987535	4.96569041958036	-4.07920390328787	8.24091565198185	2.76522715851953	10.6877600104006	1.48240144213537	-1.36582143076567	4.5009365256547	3.41460919542458	4.16159381277505	10.9954287067418	5.4864228522727	7.49630639956362	3.46577116814112	1.53082866960215	3.55924504039224	7.66099074599376	2.04888096889754	5.19343682414728	-3.72718711297982	0.0573841854385995	0.616986742276175	4.38944718969089	0.516044753914354	89	1	2
158	1	2.39105781443332	2.75316820253511	4.71668845435429	1.97323307273512	2.39838914171173	5.01578973254913	4.289080328745	3.69869998293406	4.77277836090121	2.62456259741501	4.37226679830497	3.38636587970473	1.48835813718551	7	1.06943407414994	2.66634274430274	1.43074603591199	2.65932129111551	4.52769163645914	5.36637927757627	5.55265887774595	6.74097792455024	-5.1871957573728	6.16910112642785	3.66840396521999	8.69418321399537	1.18764780291516	-1.81404185057254	3.90569756267037	3.08742751702266	4.66955052804936	4.12684861359527	3.93076178625578	9.30347137022126	1.83260261816165	-1.014158917212	4.15453581910362	4.77705671184715	2.52341685018264	2.29084288579193	-2.07938848844448	3.81300706446173	-1.0455855552938	4.814932790215	2.57196341708434	78.75	1	2
159	2.27354566976955	3.41413722863411	1.7537337591397	6.50519493278756	1	3.24200482927971	3.09533082389998	6.46052814661534	1.8993214615775	3.49648361518885	7	2.95502653480878	3.35159573772052	2.92155799903738	6.60083905177402	1.19990020867658	4.6256976165038	2.08286238114813	6.16819277524815	1	4.38097105020623	3.96739487313989	3.24307697630918	3.21052627280644	2.15998401876294	5.77573900383729	1.69939922591564	3.36301761465158	0.343473656696671	1.45793236232918	4.60466472405286	6.7844316258762	2.76675821345753	4.69984345933128	6.18334606445665	1.48074168644834	5.33151603119629	4.5985666455798	6.18195989947268	4.50419249092786	0.726748657333458	5.85720794806659	8.33812450834414	-4.64437745570339	3.58398850504768	0.0793281286488452	83.5	1	2
160	6.55125991569488	2.1216857535426	3.14102638290755	4.34438275414172	5.81649252574809	3.2130657794707	2.98819868813546	2.79590161991053	5.25025291782454	1	5.32814988157806	1.70817118587736	4.97103647823962	4.84626813115427	7	4.0802533143141	3.02500980015763	3.06238304386314	3.49283620876226	4.50853357881646	2.15652987102157	1.61977841572344	6.37718603215795	-4.82259269384633	5.41933816115599	3.9741117041041	10.8524634706707	7.55449288495511	-1.77404294399448	9.30962200682345	-2.23217005895548	6.46162999134585	-2.55459772418173	5.01849343214576	8.40792270715947	2.75392371680417	-0.557259214752436	-1.95942630075211	0.281653344138178	8.6495408207481	-0.136025108579326	5.00477430013288	5.34207095779162	1.35867986788474	3.51063556160209	-1.30966116895314	80.25	1	2
161	1.28382219191469	4.60916040340129	1	6.27660532981804	1	4.26848177921007	5.92287944186786	2.57051324493377	3.75453824454938	4.92489135821079	5.60589033969798	4.51634140658638	3.61018732370774	2.51665670296762	6.60775819277207	1.31392407355606	2.22940973145621	1	5.64836160640899	7	6.49884341820625	4.79471652715382	4.58543814591253	5.35462224558683	4.42260470588119	4.96108883793996	1.54078453179943	1.54020871376555	2.69451236845298	5.0894886506629	6.27235266441629	7.50874313212637	4.68361779890352	7.49582756209203	7.73325923334813	-1.34351958069263	4.40555922988745	2.43286418289307	4.42412710807276	8.14223506353284	-1.82525414500942	4.97154519733199	5.27798381211822	-0.552362231997284	8.09215601143988	-4.49855172953717	86	1	2
162	1	7	1.24151603160325	4.97047224657001	1	1.65602603264995	3.85874893680466	2.10578128789236	6.08519537654848	7	6.57286783410914	5.23930434871057	5.43344085447584	2.81891747990789	6.29058275832801	1	6.25410746880697	3.33728972984612	3.52182609758198	7	1.47707095455033	1.20698282815963	4.3274421707907	1.72476451128965	2.77051767483842	4.23529936284888	0.397866026868889	-0.0588453771842339	0.881245300435847	5.87522779137515	4.03165476304271	8.62809501828036	7.71384836757042	2.53246082084184	7.59657745797511	1.66393943297589	12.1549846354497	6.03586629877236	5.67532203357993	2.55967935963686	-3.27534984653096	2.62607234480431	5.90722867972852	-3.50578209986448	1.80177638098901	-5.08949284026855	82.75	1	2
163	6.47801890556834	4.12769807588397	1.72904393548326	6.43140147397079	3.21699393594859	5.50897541077567	2.72954901129635	3.02802979540011	6.62560629891341	1.88044113873948	4.9266260008488	1.71431440236298	3.11512646386582	1.11403939058263	3.3501805755604	4.90533373735149	2.42243049996795	5.55046973195877	3.13086913757094	3.09769338742836	5.44856045848106	4.09875201044274	4.49477808146675	-3.87920984404344	5.606467396948	3.34715166212725	3.71501639749741	5.0022795634661	-2.01352597301905	3.35306929297909	4.95569820945325	5.13359204388816	2.99165226666974	7.39449899005691	7.66073017794793	-3.69262722246991	1.69663809526168	1.76643494869488	6.60718539138205	0.878072914654941	0.510408091940364	0.743656730341846	-1.77049404275962	0.817528500962857	6.57196237586636	-4.88423832115539	86.5	1	2
164	1.79903586760508	3.01794912016116	3.38140281174113	5.72847668507885	2.09343698762503	1.90769537371666	2.00737053056302	2.37460405546887	1.40454848488685	7	2.37294202960347	3.67729754526957	7	6.22620261132091	5.19455328333948	7	5.61924782912311	1.35913984754953	6.3123810875267	7	1.95995732153603	4.1094411863387	7	-6.97186313807304	4.84427957085581	3.52337260796848	6.70464540142682	4.01547736177993	-0.11129495073136	4.94558758080195	0.60430009992895	7.02470920704791	5.88256615135561	4.17163319228328	5.3163865704094	-0.912610124456349	2.31788552216669	-3.38512525823921	5.8023208480978	5.91301472703593	7.97081710174047	7.32274368363786	0.775560263478321	4.38236276343982	5.56194193435009	-5.99112221116399	88.25	1	2
165	4.92330846916064	2.55332914660637	1.70370084237663	7	3.57750025099141	1	2.28693064210342	4.71695423839377	2.72533373618474	4.19451171949081	1.28919983314166	3.73209690304386	3.71153312610502	4.77002783775988	3.02832987683177	2.50021574671107	5.07912642633186	5.34196576839546	3.48367431775667	6.53511108425084	4.21398938166948	3.36092774624449	6.75768956584066	-6.8506909327332	4.44826784180099	6.01207777511928	11.0369928628474	6.46491794265343	-1.93331341785547	5.02111699129439	3.54353566761675	7.78285677006899	-3.11184788992932	1.55025800937361	4.79631629246699	5.74693841076045	9.56932356108428	10.1943119909232	4.1382069587645	1.27609623895209	9.02839630266701	0.543140477237151	7.82124438508149	5.51451363421346	2.33168734629461	2.24615683274824	88	1	2
166	1.59098111459292	2.13227154250099	3.29900896464601	1.09832781182852	6.5747127043591	1.83627895059188	4.91113194305521	3.29546151931659	3.66658511566001	2.90258516659785	6.21798803556649	3.40535137813792	2.82437976505784	1.76427313652392	3.04424211268004	1.50301580523439	2.48879290731715	2.38372028793508	1.58121037948072	1.89611659028607	1.53355653282291	1.36253671799679	1.00472481819134	-3.15265603703094	0.227815949502367	8.36281931749642	6.40286910725355	7.6226735091918	4.66372696233369	1.01110074039108	0.951176405819132	7.62015264549239	-0.966864684491652	7.92338425508652	5.74463246434795	0.352493772426102	-0.244942547326134	-2.61369414900783	4.56096966023748	8.11986708142347	3.97572107591834	3.56347829303263	4.26508861823383	6.023530374849	1.822681492029	-6.60262195452674	93.75	1	2
167	5.30138778919243	1	1.82238851267402	6.39590194971858	3.29435714053104	1.28616418520585	4.5226493051304	3.00083547239386	5.87017988291502	2.82761580022101	2.27609147768699	4.78503516831782	1	4.86250279311773	5.13314562873751	1.4097535477755	4.43801988251411	5.63756339094456	2.97426749490169	2.13251824393807	1.88427889580756	4.50179232904352	6.52198724471795	-2.86004143038953	2.62039497025716	3.55239060505952	7.32122984488642	3.85435272607021	3.81632297587844	2.92183583026533	-3.25749540049765	3.1451248178817	6.14964355019171	5.66139194453119	0.614823795692737	-1.24903325917383	6.72125376172043	2.1921953847883	4.1510107693443	0.446118134590143	0.208606091777311	0.771944340197803	0.458063389548863	-2.13584429212455	9.2448364789347	-4.73520558510355	69.5	1	2
168	6.81444110347196	2.80571943519029	1.87444755883056	5.6584052074911	3.36109450710262	4.36323608763883	5.49588371108468	1	5.35593638188405	4.68553870505512	6.08789483638263	2.46506539622739	1.07531573035323	2.78872482090707	1.62563535769318	1.71305860138817	3.58222141989186	1	6.97111056521083	4.39090522137275	2.53286688888277	2.88739563720566	1.44259139531621	-0.332467138330624	4.47150102939067	5.2747430068921	0.20491392990939	8.605806954644	-2.23891816792393	3.75356330845092	-0.864374411001047	2.68423346832819	-2.9888700004549	3.67907727958683	0.83385005980959	1.78171988380198	0.436166878036207	7.36335758955119	1.01470974335648	3.24258607492564	4.62802980134108	-3.71799062455992	1.80839215387952	-0.0930008368718316	3.45020528764087	0.011634001848615	76.25	1	2
169	5.4036664901568	1.29478380193229	3.07315794935012	6.18528344238958	5.30395240887389	2.17713376342748	1	1	3.11031460438272	5.39077508697944	7	3.32998277391131	4.32462268850826	1	5.03359457654004	4.08295443280702	2.50825848358851	4.96915957576118	7	4.76789672900996	6.85478129536841	6.2139292188813	3.92695559302268	-2.39724558206969	5.18344517800683	3.39434650766039	7.27687321852547	5.69836254524191	4.35017401925176	0.583253731036016	3.1658393032312	6.54314087434901	3.24410841774199	8.88168134156864	7.06466817069817	4.4793642901871	3.1501843583127	9.28867037360738	-0.858432741045123	1.83270514355301	9.14300564685631	3.13442624518023	5.98192835122481	-2.35875374109377	2.04360065510126	0.547732607607303	70	1	2
170	1.84117256199892	3.55591282064841	5.45842653275518	6.82801494079841	2.02746107450649	1.2046974356197	2.84174580875758	2.62331310502026	1.86728911218171	4.81863748647669	3.10626087489596	3.91937233285622	6.60974681292412	3.4224899812727	3.46960573319139	2.51991189700233	5.61009220022431	4.97994106345145	6.84621923160424	7	1.92039645528394	3.48785886432336	6.83540933915955	5.97967965582618	-6.85214239171745	-0.32259586101131	5.87434758376575	7.80985666066994	6.86357609707657	8.90997389502692	0.749388307632511	2.21523315978678	-0.896432896256251	0.926530425553074	-0.200425317171837	-3.14603392289058	0.796804773804596	-0.18888437895531	4.51793494952229	1.97342577701185	2.87344829920224	5.63653335085093	1.74656780978873	-0.70511772503309	6.95477109470752	-4.63288058692151	97.75	1	2
171	4.68622575387901	2.21891786401465	4.45383292283243	5.02389363864057	3.16051032329099	3.36675501490752	4.54477292374944	4.00981621544278	2.30739843591775	1.87321895921409	7	2.47805455166959	6.15160400132243	2.63429091988595	3.31246791104419	5.27523939213446	6.78070838208823	3.45011217824311	4.33656631805643	2.24796096550807	2.48437803180906	5.14080622979064	4.30441463743689	-1.78176029562653	7.35753537055971	5.65463434815135	2.74974497449296	7.54670972001153	-1.91260850171172	1.98411238875318	2.2664238625103	8.59950725286165	6.90447012383439	1.49930695639581	5.05185359529017	-2.00194230133239	10.2647971606123	9.23402320897436	2.94622433732477	6.69057024556173	-0.564522845307218	-1.42842668019924	2.86255385687783	2.18361368938229	5.37926138101544	-7.2308764479514	74.5	1	2
172	2.0647218323701	3.60590121423513	4.29995982378633	6.77901021676288	1.52052676316776	3.85524465970509	3.31539912319282	1.49193977781229	5.67460749792758	5.17735487608022	5.41951082406772	6.46635196560207	1.63295231936859	5.51475409083132	6.8251887717106	4.65544607397139	3.12425878443253	4.84820081579074	3.02557639525238	7	4.57366212936718	2.37049617205875	1.86787146768858	4.35440003348255	4.11175239344623	4.69856544981771	1.67165075420668	2.32306116383895	2.45535034518932	3.19571892629231	1.21773677270765	9.10127418762317	4.80745101777988	10.1249686468205	6.45674310808403	-3.38878168393596	1.34293641360328	7.83664902812637	-0.605072140117886	2.12088643818038	-1.16489265710119	4.0952467246451	1.65391051225709	1.64705117817856	-1.78863886248808	-0.816910478189942	76.25	1	2
173	6.21028060032714	1.35271205632359	1.24824910963727	4.2801270375682	2.486617237394	1.45583030355921	2.96075346380518	2.7698437604237	4.62126150188176	2.59347309822267	2.17716465414757	1.62487658209342	1.90116051805354	3.89857617326427	7	2.17174769827496	3.29691170854439	2.16853673553863	4.52489043796652	4.57460188409052	3.63110127202275	4.27874605027603	1.23507427500972	-9.0088884854684	6.57564785530363	2.10486412697822	9.34632062981316	4.74173727725619	3.63959296455459	4.9370897406239	-1.63652653938493	8.73416339629765	3.06201496410304	5.56636092643173	8.54991340336566	2.0491547815887	1.10125368178365	3.0505085417335	2.24847079742504	3.61794725579509	1.75329383213563	4.92765447260562	1.69872548849971	8.90682766703301	3.35384782202205	-5.40898295180391	78	1	2
174	3.49112985707579	1.0335175535119	3.10393747352928	5.09411629807564	1.52471803041544	3.34136398260755	2.72328093721161	2.19573535466801	1	5.90103719232406	4.98428070631803	3.52584057922911	2.22957635208193	4.08984323496768	6.6221996968312	1.44765234353217	1.47639252010516	2.84274953311927	1	7	1.35692393252655	3.92373327433844	5.50852109183988	-5.88134943642452	7.0200545445063	0.735651765632666	5.52265093010931	3.4627299237696	3.15543639942382	-0.0539793705174019	2.40262406316238	3.89740906819885	3.56334117153236	2.26171539221751	9.40068439379388	-1.07333752790899	0.407607106363331	5.41991995021414	2.35073094045897	8.40955135440069	1.28068476045852	4.0452520209178	1.39285514845851	5.04451485260975	1.20393327489149	5.1290032369867	73.75	1	2
175	2.15101650399895	3.26995455301315	4.05690695055666	6.3822391366509	3.55222937576235	3.08995195648541	2.05287324413782	2.77579818094815	4.84504643812238	4.98999810860191	5.13920278645794	3.0627149170273	1.92770010521822	6.9723164216416	5.67056281154913	1.91284734434216	2.29976689522549	4.55670454183385	2.83794786722741	5.99475977248609	1.95842495375584	1.50963401925126	3.72383764139226	1.87752826297543	1.04134067235189	6.39985306138077	1.103242575455	7.03917543605033	-0.657168629313676	-0.862506199580355	-2.0878612402366	6.81501276736456	6.54140812979406	3.87478357150252	8.98826391139555	3.3454028052463	-1.03514147898812	5.37578961845229	5.39249230364021	8.6619783277234	3.56886075939215	-0.397202236366918	6.80881640346945	-2.77058882860105	2.8628985583155	3.15003820321615	78.5	1	2
176	6.26721615617234	1.59224963688662	2.85152494930898	4.41403739935869	5.75689949880295	4.19823164889038	2.26403602048379	5.91802309107678	6.54884940868885	1.03486908582801	6.53996650503286	6.7861048927176	1.3262748755737	4.4072896829242	7	5.03057324932198	4.56739203778863	3.54084740877466	2.74405703210742	4.75485227664747	6.00967345053748	1.83342594947505	6.37693664222293	-4.94345528344922	5.57696483972686	3.01777855934079	11.7797755747003	6.44481214475777	4.30828125973211	2.73946786678993	-2.17840329486922	-0.0179208028324933	-1.83117307422357	8.32611550456497	4.74277408161178	2.80242156695277	-0.0676922451757623	-0.818015430485352	0.00148783270596392	-0.56594688741555	-1.50065826152045	3.20513752099557	0.382299856111323	6.6444620610285	5.35771288162544	-3.29724691761733	64.25	1	2
177	5.22063793411006	6.41245964892374	1.60310660647483	7	3.74887977263901	3.49958005881912	1.15160159912088	4.53976049674965	4.99601530098915	6.10438059525288	2.14320216519912	1.52118798738147	2.53741775115826	1	4.66747426073313	1.10248110985559	2.98061037507308	1.11386676662712	2.01720688135501	4.1878542562636	4.79210186744732	6.79809119344213	6.70732675884378	-3.71362655374698	3.77702395120519	5.33446255080145	12.1483395076608	0.878984770573843	-1.86534557919507	6.0359203651873	-0.88252432477372	5.43445525706022	-1.54529282462654	7.05143017999313	3.19745805503574	0.664063467023107	1.13450831654492	3.7666530584509	3.05376182046571	11.133903238097	1.3538505308993	-0.943355888640587	4.13289196533822	-1.68081265925184	7.32100526843102	-4.77483505235045	86	1	2
178	6.46393271992544	1	1.28091168950929	4.65987638351205	3.19310013753178	1.4993862451115	1	3.00939424916206	6.51949247036607	4.43324270405702	2.91912628090666	2.48187283924281	2.93169810957187	3.35541636668853	1	1.47516728211808	2.73438037175743	3.73936834456167	2.08494547329535	5.18669640646889	3.28233385468819	2.22713489771032	1.30752342370543	-7.08183840556525	6.67638492398416	0.869278626745715	8.63086311619331	5.49960778627808	3.19770799615033	2.16648261251498	6.93588870918135	4.49263644120291	6.50802833380731	8.17088907914298	11.7991460446737	1.93299515398848	8.14221108368738	-0.735408194723641	0.492100182068396	5.23859425199072	-1.82109081956921	4.66340214532743	1.59268938352422	6.19430945869781	4.98201340436091	-6.20656131637179	78.75	1	2
179	5.93069697093373	4.06938788566998	2.22277576189761	6.47962123429906	4.20753976451255	1.74456482222954	4.3256330760779	3.11095428867756	1	2.04500368139276	6.02388706621383	4.83288748797871	3.58425782999937	6.44866942383602	3.82242472285296	1	3.25274536506707	3.42857865529688	5.35675608009305	5.28675751851093	6.36499545285673	4.51018025337747	7	-3.15942924644225	6.7120956502555	6.20905861982378	7.56307305966733	5.36056906935422	-3.1075274667626	3.04153162123774	-1.48940096836567	2.2112897006982	9.72395445586721	4.04988877458947	7.43916749440925	2.86212880599466	11.1166111660415	0.955814855335407	4.7637955996424	1.86314590006836	-1.66877309183825	-2.11741116282568	7.85332653904632	7.61342852141042	2.87208933486187	3.16311804136149	79.5	1	2
180	5.86007892939853	3.08766409556506	2.03550215314105	5.75814372944696	5.15190775957385	2.65713664915758	3.91569007740054	3.72394852301644	5.21856749090984	1.04210702851432	6.28027725190402	3.15252172190203	5.5878341297025	1.37763311819732	6.85153639538653	3.31887867579341	3.77802061105386	1.0396505202237	4.98557096068864	1.11272818764507	5.74140945908532	3.90086943090886	5.1448746218669	-2.00570626423126	5.32378397737698	3.698485875698	7.47611355115249	5.56425405133805	5.0783481831551	1.29565377416952	4.08849160996885	8.49847784665495	8.99123155281272	9.31298270175474	2.11786860036783	0.825315705924734	-0.769043019597584	0.955322305465487	3.73235774779527	2.63133293011797	-3.69166331442023	2.98504731899622	4.86372376345396	-5.50775352881731	3.75483572251467	3.20307547172784	80.25	1	2
181	2.78152447371553	2.21811049708517	3.12135089118898	1.92933055057287	6.21546740338837	1.11684337834607	5.51736202244565	1	4.38615328084297	4.69033860930407	6.94896265832137	4.24653062545223	1	3.42877197017952	3.62287049742477	2.66760380818078	3.5789756855016	2.13523242336904	6.08512473299757	5.71270053164233	1.91886206471401	1	1.07351616817818	-3.24940595644861	0.260284089319801	8.81880324755729	6.58862200333299	7.09535813790228	-2.47700466648806	0.900818456350932	-2.03696583190649	8.04378058593634	-2.98096876844666	1.7431734159388	6.69753898511943	-0.853412813317255	4.21269171123224	-3.98483312822793	7.42409069133585	8.73794534427421	3.81050576446505	3.71182932629989	3.14596495426863	5.28671959341295	1.7915767489602	-4.08347091518588	70	1	2
182	1	4.16765190656202	1.81233708471758	6.90807141230567	1	2.37982859432088	1.03033114875815	5.57410490532147	2.15224254927936	3.44154707262088	6.14948115417048	2.3648336585243	3.87637640648485	1.81486247258739	6.68036887188428	1	2.2646298763287	1	6.036826472519	2.03958556727436	5.69177190811717	3.70185966728455	3.57587282009799	3.13380623550721	1.63669626846358	5.31529937654321	2.16444089811765	2.47231935305379	2.87362094516988	1.4163891399407	2.91359126393909	1.65010470077018	10.8521271434417	3.31268195585596	4.43487014267511	-5.46948586634651	5.40902826906188	3.36281102234813	6.48899194036733	7.3950903607598	2.2013247500321	2.05005608675534	7.65330624828109	-5.00290087942534	4.09352607118115	-5.00415068435064	85.75	1	2
183	1.36361447386397	2.51762746587423	5.05331941168333	6.12602483150078	1.58071351016946	1.30375810728384	2.12395154024332	1.4724919438658	1	3.68973119587231	5.74521997718253	3.32762508996019	1	7	7	2.40201086878048	1.65040521524249	3.5696878386417	5.82661911631145	5.1854873006738	2.45450030203932	1.40598871235845	2.41890851146025	2.41692353614386	3.17169704111837	5.20091343217104	1.90434220165365	6.32264386628247	-3.53942349185151	1.91009148166411	2.43436339162013	4.26631222385201	8.42855588472975	5.39287922501401	3.84478687926946	1.89219483593435	-1.01022214007296	1.78771257017625	0.764773528975528	-0.631800954843051	1.19957965575893	0.256465180383566	4.85514489285687	-4.2060166035038	2.88341362994011	0.653292810682057	64.5	1	2
184	5.96741678346337	4.07689815620925	4.71063222700671	6.57478668416563	2.43125010878103	1.55859773156849	5.47383557391879	4.26536618703814	1.73792694487676	1	4.52782660240305	3.54772127021383	2.76163494440097	5.69389474803784	7	4.60759106407679	3.69014959758103	5.78001575003258	7	6.50712573910858	1	1.81438057869909	5.83875670898496	-3.68720757598545	6.85996636558056	7.19946484267098	7.25102357729398	4.73647296011967	2.82049446399916	0.713504883996255	1.60066849846166	4.59693306450581	-4.04708687042933	4.56609572870482	6.27997917623975	-0.821311840427622	3.81482459128002	-1.37284475566608	5.11227870267459	3.2648551003498	6.15125022908396	0.626420582023336	6.35660771909796	6.25542772611706	2.76192779142633	1.5116941605778	79.25	1	2
185	2.22176133445345	1	2.85829925185208	5.405579609866	1.47303862696601	4.1726666063732	4.26995111393298	5.13615639809381	6.02556841194286	5.22647027137635	5.85333549578378	1	4.21131752001062	2.48356790542886	6.17825183967305	7	1.2608964962289	5.81793679669907	5.15869933586525	6.01818065139807	2.99424528173269	3.60025928569759	3.27426944156537	-7.94316465885644	8.53009688641098	0.639639259931231	5.27077059007635	4.14370120286522	3.51721493338328	4.99787809601215	4.64481305062485	4.15138762564428	-4.64584433113552	8.75887949145769	5.64091918054681	-1.39724315062127	10.3418505212334	3.00133885590907	4.24864037381089	4.73327843294071	4.33895447621404	2.83308768342946	3.6939354471703	-0.0132567131931953	-0.443066800790131	-1.31028269034727	81	1	2
186	6.49347919224725	4.8480259495289	1.70273906045533	6.27710737463123	4.17841952032097	3.89472362512747	2.81307426621126	1.54402423074369	3.42414204453829	5.67538104252778	4.71578632785186	3.45625427360247	1.41211356830728	6.18224963108432	6.24880441251383	1.41964483820258	1	1.18482426012383	1	6.00335266028156	7	4.01429501950778	1.52543459192486	-2.94077885201658	6.74841080912495	3.55299411613289	4.95261718446472	3.97605785314379	2.6896261056829	9.22719334965408	-0.861377846097541	1.75721175912671	0.736567468814479	0.452417754027803	6.65069111289013	9.22377774901385	1.52850538468494	10.8746899869067	8.49243475099977	4.08669427488734	1.60335617894031	2.21028498021683	2.81528903336326	-4.17448087367918	0.793175988915293	4.28779716679842	87.75	1	2
187	5.27126486328573	1.35244855020888	1	5.72729083091708	1.70104365618589	5.17789165620724	2.32743104247824	2.07840155294294	1	2.91376221380415	7	2.45027811812461	3.1550212443084	1.85508241433852	6.91200775313564	4.27421278858895	4.29114810993818	1.88512931256152	4.29577763809291	5.99825471054453	6.94088968150248	3.96646862541298	3.24126650355341	-2.84851988719395	5.29282153694717	3.25578578324626	6.11210352513605	6.19250367128214	-0.185102514161896	1.98801393587113	-0.26621278698222	7.44702930942128	7.55958661887735	1.17473211131811	4.78034697038564	3.0349221874155	0.420503182220956	8.87137099628284	8.64863638175287	1.25626730166477	1.80375336572881	-3.84501587452437	-1.36372535998021	1.12110504750834	4.44636691928862	-6.5340879934033	77.5	1	2
188	1.56511378339211	3.66831284472726	5.92577374163206	6.38197705655887	2.63244865221684	2.50202587934357	5.35193861904521	5.3371968717176	7	5.36465276955088	6.41553069053686	5.07213059255404	4.85107778774375	5.64345990536027	3.80973721253247	1.83720253702518	6.23819904311621	4.06166197076629	7	1.57322094383231	2.05970671047518	4.01398319454078	3.19080998791222	7.87584620500759	-6.34605840847998	-2.30950772741233	6.51763643784955	10.2841108221773	-0.618894782052798	-2.31140790564271	0.44977158806559	2.91699507033291	-1.80090701158243	1.64814661093406	6.72766666089223	5.40997528981088	-0.7298083575323	-0.00541801317670011	2.71814648584456	4.17338139919385	2.63512706139078	2.95532880380579	-1.92853151014998	5.25091210513143	6.58816052876562	0.890692066007658	79.25	1	2
189	1.47940866600488	1.28913194660469	3.9932833911276	7	3.12991233048423	5.87147465723414	3.70768772969887	3.62986234973958	1.34256309234521	6.72547081451465	2.15481214682821	3.36497270538476	3.84636803469011	3.67363323903439	6.53554844513373	1.86284928197248	6.24805832144381	1.08756014023113	6.32608361314015	7	5.22483003635346	1.10241327428432	4.23059796280592	-6.0249433619685	4.04636280287761	6.07392460073835	6.506726905571	3.42423229145802	1.9213569015176	1.03484285400777	-0.224357537629313	2.87736671931942	1.53354254018332	2.52925725696331	6.49071543523727	-2.94280746353894	-0.0792816541746424	7.00204252836126	-1.93334920374965	6.834221140521	6.13132976882854	-0.661612523467994	6.97243071918054	-4.40845602445351	1.96198280507109	9.09421993549333	69	1	2
190	4.63074519823196	5.92328494635359	1.70144252317705	7	4.22098257157713	3.84216407005751	1	3.67605107950002	4.71855835889234	5.47156914592846	1.76931626082985	1.63844363943052	1.97666654643636	1.49885624159694	1.94048975358183	1.31497084284864	3.90313121032496	1	1.66438566327104	4.93489305968201	3.34797950342411	3.20190942609396	1	-3.66470626607292	4.08623799730605	6.22540457413004	12.5937168183735	1.56318220223453	-1.72235569982285	5.34816646870802	-0.376832476641061	4.24209080981997	1.25205919160449	7.33577304973676	9.09738375280868	7.69240492974729	1.39115404316114	8.33078958897866	4.36800456114353	11.5888131814655	3.8481808469232	0.605792138767983	4.21143536534058	-1.08672704380893	2.22679760946947	10.5276054560069	74.75	1	2
191	6.02132000823066	4.22208419348096	2.52835687486362	6.84449647709025	4.32683502064431	1	3.08027003473369	5.45084644968971	1.19453907404129	1.16539346079729	5.53923201510454	5.29223825106124	5.36931849098677	5.54128354389234	4.49820509922793	1	5.09557217567016	2.2310012671411	4.72225380734203	5.12719174552413	2.8774373419436	4.18778890755533	7	-3.18998001441857	6.35208014718423	5.93049276269937	5.42879811845753	5.63724224114795	-2.1714084775035	2.68824244175173	-2.31002559493047	-0.479410779563376	7.02371142309192	2.96188684198935	6.67662461248776	7.45158716512849	0.618295609402294	1.0170142458646	4.51915243822389	2.12035167532903	-2.7516632709413	-1.87630059185165	7.49403107772603	4.39839173745182	2.41174006904647	2.75705736338513	87.5	1	2
192	1.60686640417277	3.49756100222097	6.78555186324798	5.34522694870653	4.43753955402546	5.16290107145956	1	4.65624505202468	4.33571513752097	5.58323133726566	6.33014905015898	1.35752718081674	3.73284245301303	1	3.8637606780664	1.32804010218791	1	7	7	2.45210693927199	1.67642093293493	6.66513435965252	6.83983446818031	7.90751989608894	-6.6053868204463	-0.695502512186902	6.29882911247186	8.90018345250991	0.644948691330343	-2.38117260907729	2.26810528606227	4.12491820737743	1.20316183331899	5.98594207662137	6.68641597522909	5.89476765014128	-0.334558125367833	0.123915109464434	2.53030522525169	3.91664850089778	9.23446505465387	-0.82543863386008	-1.53181467008981	0.826437244524647	7.07732175287183	-0.684295348577951	90.25	1	2
193	6.72732700595389	3.73124596221295	3.41204752669728	6.09098617483093	3.27913919147575	3.42630647247469	2.02539632451646	3.43272831859951	3.43054877820869	3.7348060950415	6.51304079079679	5.46416265877309	6.05696648549177	2.89262683082113	7	2.36503102148651	4.89198364175106	1.48804971976692	5.26071494810903	6.6077420082065	1.35725099861668	5.92161929609091	4.76486628525861	-3.33381308171493	8.08980829370007	3.97214144776981	7.05209598275151	4.32622352191276	2.05528202197863	8.57840477575598	4.03604846599476	7.89887744192722	-2.46225038400618	6.94483354186045	11.4331437513302	1.30346766267197	-0.538156557331583	1.6421194013513	3.15599385684463	5.46670350502909	4.62690321844019	8.21746897344435	6.59813933265593	-0.532139797035706	-1.73235671095438	-3.32538481391702	76	1	2
194	2.648661453923	2.73386306328281	3.09870641098692	6.6571800178997	3.18327242634602	4.51865566562242	3.98244905554722	2.95717161004927	1.34169775731262	7	3.86545741058997	7	3.5960231857746	4.85740170846641	3.96362576376959	1.12875298386332	6.29587432198323	2.55950290172968	5.8712012282628	1	4.4677018533909	3.66132837936014	6.46377744317936	-6.86468085552912	1.94848554089093	5.35897754600276	6.27975424920485	4.27208020104235	-1.23752281356329	1.8926191498471	-0.242608146155539	3.0075406861037	2.40766741031016	2.34452242421429	6.57730555353216	-2.37790527077494	0.754861008229017	6.11975956102703	1.02357788385723	7.36073755582578	2.11374594162256	-0.532261492435644	6.81707335050679	-4.65436906213717	2.75820425931951	8.68882263239505	85.75	1	2
195	6.21499343534397	2.00010320415519	2.43012619782905	5.46669201230545	6.02292784060568	2.43453194310928	1	2.3220002426932	1	6.63580171650186	6.41355338372516	2.06011624021244	3.75245158799875	1	2.2614918894625	4.27801126119158	1.81207710946666	4.93291664429071	5.00573606932953	1	6.95477594857795	5.47179738576041	6.78571304023235	-1.36889840923105	4.39960215623357	3.345177226912	7.46444722124189	6.13576577806908	-1.32867819548761	3.77809801068046	4.58860413025912	7.32960111805241	4.7297244743847	10.5942224434345	0.504000971562625	4.10590713380374	-0.0402669387484361	9.15167960000603	-1.39897656381246	3.56817743180277	8.97896653195354	3.15443131503657	5.96675619793584	1.25734312096539	0.521267497664588	-2.31800812617835	73.5	1	2
196	6.50890680642001	3.23191573577683	3.39328005344771	5.50807774567648	3.28180531423495	4.04458115386617	2.97036378816725	3.90423120687188	1	2.03757876486308	3.22727574539547	5.05497674157812	4.90594715537862	4.26963999774923	7	1	3.93737920878048	1	4.04436067040233	6.47383377357463	2.6665105454862	4.78670945074966	3.76795611867765	-4.01798140854575	6.17188302065933	2.65666093766646	6.54337518551694	4.83503165216434	-2.25844165168953	0.382469506719524	3.68533531636569	7.11021219586412	-2.27332807201305	6.9327346970111	4.6325402982675	4.5430972218368	0.804181416542292	5.35899441394489	3.40583325874036	7.77918524559185	-1.49412432966859	7.31610866856002	0.286757457900124	-0.333603051955087	-1.91833646055235	-2.87060835584509	63.25	1	2
197	3.57746452436412	1.98099748998907	3.28113446914699	3.40055437293189	1.96020107926652	2.84406700231611	1.77966187198128	2.5963479649231	3.39668310299589	3.14251221377936	4.10857019658216	5.73099532576495	1.10881338444071	5.74450568699434	4.09746158390536	1.88733972361962	5.1023075067232	2.5647363303272	5.7320436793799	6.6765883063783	1.43499672179336	5.17978024668386	3.5636257123101	-4.34523615868926	7.027568820186	2.19700202415916	6.08198849274329	5.20757445498561	1.07606975409598	1.32566906409856	-1.29921625467293	9.10712859262298	5.8614940404147	5.45006028738758	4.13681572867421	-4.42977887246774	3.20333343673265	5.02788627265924	2.27484197261679	0.312771330496439	0.0725980399952096	8.30036490244404	7.11468769696649	4.06514373873562	3.36960627653436	-1.84131366773662	86	1	2
198	1.89059904537018	1.52953826013721	3.10900386843204	6.1532178976135	2.92371472485287	5.27661021477521	2.05370041484068	4.18265081016883	2.19347519201406	6.15518001460288	1.7590031359692	3.28428279632647	2.16930852886639	2.89844154326375	3.22377532982869	1.75909759926935	6.16529106435815	2.53532496257283	5.4246837105352	1.46797115589532	4.93057661113974	3.19212076466802	6.43672183226502	-5.84490267366705	1.86274952651694	5.60244271337856	6.31334831758031	3.44587691977601	0.367064608865437	-2.28729935003847	0.461907096391926	3.08367871893885	2.22411966397367	2.67410884726397	5.39713361574336	-3.58428351254859	1.08942961862531	6.20269243570347	-1.68685899433586	7.58656905484636	1.83272723917711	0.0242467808573291	6.56792058257708	-4.43174202919556	2.71998332656226	9.33979272228407	81.75	1	2
199	2.95607122582759	3.70637084369846	4.29703040461038	7	2.01100986444024	1.82609998077953	4.14788671397819	6.31148323182458	2.48248803436264	1.40874096178719	6.66679899187291	1.9253015981595	3.23319444320323	2.70566012224679	4.7774415253837	2.35734856548555	6.29777131025838	1.23158595228997	2.39662172968652	3.39428528015635	2.80205027366731	5.54085626603958	4.94348458017132	-4.24598758077982	6.33432584391454	3.41353348392421	6.86090554938234	4.29980561993017	-3.01509974705632	7.27758138263913	4.06711449449075	5.11601102106026	1.32872373188839	10.02513561549	5.70348335715289	2.80670915850474	-0.939774524346344	5.70023948575378	8.12266579782809	1.05255194609121	5.35351119551962	0.323099616885382	4.92998102478964	-1.60786006786053	6.18737353461393	4.87545858548382	76.5	1	2
200	6.98933429433125	4.72589562871708	4.35722271163171	7	1.96125885045033	1.04142959638713	4.18901285837207	4.21015645811933	1	4.2661770307855	5.37108163629414	5.46673782291154	2.89939377707983	5.43701548163678	2.88235676374963	4.87528465576065	2.77718683995974	3.94738319011817	3.24630162171238	5.94638976441508	7	2.49825270841863	7	-4.35482625140787	6.85692012312767	5.8208394917228	7.0442156854911	5.04730629721984	0.882097176451487	5.23846619923387	-0.919444137022297	8.3184432583128	-2.78462352142679	5.69581031644296	6.67974702305089	-2.31509213811669	-2.05168947947234	8.59995507782368	-1.0485960061188	1.31396148260003	5.46366623582679	-0.180347556850222	-1.21998487622931	4.11135314154436	4.75850793759662	-0.669781920170948	69.25	1	2
[truncated: 5 more columns]
