# Supplementary material for: How Are Mate Preferences Linked with Actual Mate Selection? Tests of Mate Preference Integration Algorithms Using Computer Simulations and Actual Mating Couples
Source: PLoS One. 2016 Jun 8;11(6):e0156078. doi: 10.1371/journal.pone.0156078 (PMC4898694; doi:10.1371/journal.pone.0156078)
Supplement: S1 Data — Newlywed couple and agent-based model data analyzed in Study 2. (ZIP) [file pone.0156078.s001.zip › S9/Aspiration Model Data/Aspiration Couple Population 01162016 021424.csv]

	trait1	trait2	trait3	trait4	trait5	trait6	trait7	trait8	trait9	trait10	trait11	trait12	trait13	trait14	trait15	trait16	trait17	trait18	trait19	trait20	trait21	trait22	trait23	preference1	preference2	preference3	preference4	preference5	preference6	preference7	preference8	preference9	preference10	preference11	preference12	preference13	preference14	preference15	preference16	preference17	preference18	preference19	preference20	preference21	preference22	preference23	fitpoints	sex	algorithm
1	2.62084983610725	6.4377263991017	6.74805262198219	1.27542167247977	4.79645123013521	5.33583646678015	5.95604636236319	7	7	1.97433937357046	4.6470478150281	2.56231116237944	6.25669379252795	4.36699502978605	5.31319615843826	2.35872922494315	1	7	1	2.60503757318957	5.21809369040376	6.66450918916579	1	7.04422692389709	0.637683399368656	-0.0806644195322977	-7.77009001491935	6.47243368820706	2.44499675680549	4.50859130420842	-3.51859913069614	8.03765855578662	5.22549255984985	6.65055850039038	4.69627827058687	-0.267670826514757	-2.20402208817	9.28319201651855	3.24289427833605	6.52188923414802	4.48920768370878	2.70005710074146	4.43020211370047	3.67692110747453	-0.900353616027058	1.62457683559019	103	0	2
2	7	1.43075630752785	6.71303776552341	6.2910617642431	1	4.39374312018599	5.27978609265891	3.73189651194764	4.81840621935521	1.10777679262328	6.50734711414506	2.04379675526824	6.73254497335275	3.44060035371997	1	5.9637851456637	6.40032039408359	7	3.20229096154686	4.43854037303004	4.63559074513219	3.47362895340345	5.70261754510322	5.26792709220882	1.9580618316362	5.10452658937991	3.66913067214493	9.29466369672751	8.36516097150972	2.33910020032114	0.268982851644112	0.519772342494028	1.3328634402603	-0.0754578646209035	0.46344444376405	0.647620883043987	-2.0401190660504	0.251530920734235	5.91830968567322	5.28592903996722	5.87055818912623	3.54079368265128	0.252314940967305	0.487368745579761	2.90106023504194	4.01840105269851	86.75	0	2
3	3.62727292729028	4.33758415814564	6.23429197290411	2.31341642573611	7	4.86631729460762	4.90432615470457	1.74058226074302	6.06425597317696	4.37096967907378	7	4.06721230459103	3.51119321631031	7	2.9258022973784	1	4.79321047483979	5.41324561345612	2.40391595291599	2.9556860169511	3.04746982998311	6.15931960209914	1.38835997941699	10.4161656426939	0.944152932607703	-2.70432797316705	-7.59848143244135	7.02619384231798	9.97758574868536	5.9896899376024	2.31329745976197	-1.28736811194648	2.59697059859432	2.97182687658889	4.0354295434038	1.72737682445839	-3.56100847880913	-3.48154498545167	-0.647052749489783	2.7075713982572	3.65126551169954	9.07510662386063	6.56646838017533	11.2711794078974	1.96173100966486	7.47682796692359	99.5	0	2
4	6.22637363002256	5.68245389557804	2.51798001851158	6.93407894155381	1	3.71787282741502	1.37698499596776	1.7802413901275	4.21115647084437	1.08419610479149	4.16730903286955	5.32567696542387	6.27201774477497	2.4421075170623	4.93990207511178	4.34286501577306	4.02282753996396	3.57598936898626	3.58131417828655	1	6.39726794587371	5.30091900585963	6.46361125243879	7.08829888563554	4.79892038495654	6.08688895558492	0.11133434382019	11.2740227290801	5.87604800078094	6.97605040113863	-2.84675623608044	6.59134947821871	7.79823462336511	5.85963465929435	5.25361932276458	7.26513395982398	-1.35519714254216	3.18025706493883	5.56798067531346	-0.123639033468269	0.801039376897237	6.29001354506211	4.90626942047802	2.73785620302611	3.7885319677488	1.94174232235823	82.25	0	2
5	1.64596555129839	6.41376601506775	6.11723779644035	4.00311187230247	2.82012075829134	5.57527183192551	7	1	6.67459198831901	3.99730263563874	4.13067585428853	5.66072952379597	3.02391561766273	3.16668832911169	3.43924146611774	3.30615551866701	5.18899069767047	4.72194822129055	2.88535231961689	1.21123575599374	6.57182632234515	6.64910098643951	1	4.37865511804961	3.63565394323081	4.54654125284832	0.196300643212033	-1.0665537565888	4.04038299841605	2.96548760832677	-0.141475088799744	1.80920088763496	1.39878386849317	8.77639727526641	5.58222398013213	0.336784794223693	7.19880171589436	2.45826700393531	4.10473164203549	-0.703974762316913	7.3700088282364	2.40607764824148	0.182554458437816	4.87658480512513	5.34378883284665	4.37144250901736	99	0	2
6	1	3.01681894698482	6.49312746087381	6.78995505925952	1.78307645967077	2.7025546991098	2.01687081959621	4.69209196493012	7	2.91915263337078	1.6270583025993	5.8333825363621	5.42708565071908	4.28006312209205	5.83364496031546	3.32393305659318	2.16771919574991	5.07775166473521	3.85022787594477	3.02347623718097	6.39595688135079	4.71154763667657	3.00010952279699	3.80171697635803	5.57020997287537	7.866670649688	-0.826409530998089	5.05397413874446	10.4904129005594	0.884733190319605	-4.66829835048248	1.11747679714343	-0.98374898423412	6.31004321269882	4.16452787616729	5.186952079002	-1.26060422560976	8.78539518254904	5.89912262058098	4.72703907844231	4.94525465123948	1.53773252196793	3.76424064858552	3.89757281065435	5.58766348411495	5.56332208389287	89.75	0	2
7	1.43486386677973	3.54219339668509	5.9080897339212	7	2.10027494176358	3.10148573130225	2.62007955144515	3.02691088999537	4.44174396344995	3.09259382590355	6.59228569230297	1.63745885681297	3.21837993245379	4.78133889991577	4.7961605246548	1.82687982608064	2.63191717087996	4.20695806485951	2.23691052794101	2.46963089173256	5.68410541536	7	2.1567620902082	3.61070079502068	5.07820020728264	9.56827727222106	-0.616802073748834	5.02234489743183	11.2637880641346	1.21886213128399	1.65626145318269	6.05694830800771	0.48352525856617	0.0765641814908471	4.45234508171845	6.10867287704342	-0.538181694487664	6.72435931740056	6.40254374587079	4.1908187426199	9.52659143999828	-0.308799022197954	4.85190440902924	6.57469182240364	4.53503697876203	5.60359964682035	97.5	0	2
8	4.23220699331543	5.51011928244092	4.9228732671915	4.22309357179458	4.67715163312931	7	3.52647750650229	1.07980305301733	3.97076658187679	2.26428418920331	5.23813413753611	6.50023342379107	1.94890543214498	4.17189309164769	3.407657649361	1.19423969691165	5.16864009746215	6.31822691180291	4.22333202617546	2.78667474285522	6.65929539113512	1	1	3.31323957042401	0.329608752014157	9.58028956611889	-0.0241918647324122	2.03786236386094	-2.95374479506739	-2.00159201984667	2.71266402770367	6.5278404724946	0.493674755317465	6.97114912202816	3.32050691144404	-0.625610751329017	0.684305295912398	-1.73126307886792	3.69161293884133	-1.0672408123531	1.784723959494	-1.42551286617816	-0.151162538516517	7.00975789588679	5.2377011435987	2.04715638399531	85.25	0	2
9	2.32245702571066	6.29230326698886	6.13607099258541	6.36092498045326	2.623804595289	5.63804800245091	1.17906325209806	7	7	2.78553085687459	7	5.8851573878758	3.95187627734193	3.07816342905526	5.52769387254999	5.24809041525477	6.01324348265081	1.73237391318742	3.70881210462987	3.19084305795079	6.99626673751805	1	5.30190632508443	2.28502523022227	0.656382500159272	7.84586713304405	-0.463266834196985	5.26072839105314	4.64885003025025	6.13923555671985	-2.30793582558584	1.2926410885096	7.206992603865	3.68049303162742	2.64631828157194	-1.20708762350151	8.81988625652502	0.519160252550595	1.34821031265332	7.38621661185219	5.90103209149882	0.121470808067223	5.40837350930197	9.13512756631737	10.9585026032563	0.352718718576472	92	0	2
10	2.7354965984615	3.5384322006912	3.73960334213496	6.08958307880548	6.21142207792913	6.29085620058316	2.82111756281931	5.8801962093304	2.49001315256913	2.84582967998218	6.94916448912113	5.24412253907	5.83575849455713	1.10795846041548	4.35533012830177	1.54428949093914	1.82117765242134	6.30355842384203	1.80310276954853	2.48801485744347	6.88399784332676	6.64247702254861	2.14321070987435	5.65721813170667	-1.37430254693499	5.34089001262908	-0.516494915085145	0.7678801956226	0.751281794378891	3.82945134558668	1.5493498865539	1.40248962397323	2.84441471103013	12.5603647947739	2.7618990151299	8.14762523738176	6.944492845496	3.10923632790376	-1.66009258243969	3.53514827666711	5.71165617052773	3.52694989324092	3.76684896764317	7.42570349093525	5.17448281887769	0.38746071953575	88.75	0	2
11	3.91533776667736	1.33445700744979	5.83100658058314	7	2.47256030554427	5.68713054793412	2.65815505957998	2.63084824546785	1.68866370432335	1	3.68621185017178	4.91729068359743	2.14132052430348	3.24507818353996	6.73927568925196	4.09126760152667	3.20215495744081	3.03198668402891	3.00000106161428	3.28817473612331	4.641832908446	7	2.4642012979396	0.604250628900907	4.13859319128969	3.83863250932483	-2.15300434645	1.48711636577232	11.7629285272493	3.22202401259895	-1.89508692138058	8.26024298122042	5.3048120430988	5.37326576747104	3.76659085527178	4.94886559023684	0.301895470137958	6.73886164852617	1.2009037309138	-1.96533764412164	5.68487559525865	1.28315232701279	5.73525271294124	9.2087063526317	2.68735595653982	7.81826901014228	83.5	0	2
12	6.01946471048899	3.43413635741608	7	7	2.90740396208736	6.10543386792771	2.8189303794813	1	7	1.54584849116448	2.37087338681358	5.84646173836445	1.68171848840402	4.74613400192228	4.65319635400301	1.69805812348509	7	1	4.26268107664913	3.94794505700522	5.18057782153528	6.49134144966671	4.91457839643321	6.15170279682322	2.73534023991937	3.91489483051073	2.73427524485855	9.38912039570268	5.97817268408394	4.25325867471915	-4.11970194737482	4.20628733942942	4.90462544099977	6.96967085396884	3.61765883458468	4.13668916594568	12.2463096381278	2.42370138579393	8.0345594717661	3.43242977130928	4.85807554353105	4.95441484590243	9.30866134204976	-2.08987046045726	6.0290252030558	9.47212216368949	88.25	0	2
13	2.70737188896996	1	3.1382932425626	6.02376335701521	7	5.73128339655513	2.48350973044194	6.57905742530768	4.91166245745515	3.36189880887667	3.89277818164092	4.79521779514058	4.73006656224767	4.62019518707251	2.86235579032224	3.06533084577328	1	5.83191301297083	1.98831047561294	4.19545250802805	6.67748018903557	6.7344214856575	1.05079843828005	5.91105447851874	-0.0632562613916187	3.44433260231245	-1.24464637549653	-0.720506806253971	13.7439417494548	-0.0707458332072487	4.22966496784716	1.11587815077132	0.368328695405691	1.04588705158549	2.99945681667642	-1.03871158061776	6.68099687744384	2.3110740297859	-1.59615104583838	5.8793756969844	5.29261102970428	1.88748773612457	11.5395464120015	2.1362903956039	4.95584981914984	6.61102840577897	88	0	2
14	6.9672589000411	4.3809114667333	1	5.98240491140742	1.92919736554755	6.76182792871407	7	5.98818935373683	3.91103445794349	2.8741364686358	4.04677861055732	4.37770500262164	3.95353065106151	3.36703696327163	3.91683091855278	3.5143655659168	2.38188804962986	3.06591149623271	3.30329818518944	7	5.6234605906678	6.9807226393457	2.50678887558255	4.23728179590751	3.02562154175126	4.96789297973921	0.476277055048589	11.2437956226831	5.46775162536271	1.88944266331664	0.992210336800142	-2.56396669956543	3.73386854552161	7.25341239345752	2.93652096874009	-1.62336175861683	-0.232426480547299	7.12719291369403	0.468512412746361	-1.47482220097546	0.0486823804393108	3.81758851324688	6.28267643469914	9.07216142730358	9.16893603525578	7.79251536004723	92.75	0	2
15	5.05657016356545	1.01749248632217	4.64164473609078	7	6.73420906484727	6.73131033142486	1.14746407272405	4.28966538469829	1.10879723486299	2.40956165926602	1.05010574866685	2.5739106513785	4.75990068910155	1.82616149914651	6.48562369930565	1.44860380722126	4.94647476519205	5.5316492795196	3.16356372571814	2.24736902400578	6.00182666444441	6.07152342673716	2.88190800430125	6.10582703346086	1.21367160728121	8.61376418204997	1.22863493930851	1.67658725645618	7.12819258208154	-2.82780612215167	-2.61355790283671	6.73226160674112	6.0409445927476	6.50883572233499	0.322302263688961	6.25707763718497	0.745786455974638	0.568172287340352	0.741243527961231	1.68892773142719	4.58067764474249	4.62985230396421	1.5325912120286	10.6808684513827	7.43273429860065	-0.132710794822212	102.5	0	2
16	1.26200410292564	3.55931188810125	7	2.2252029295028	6.29943722519806	1.83930564549912	1.47057179911913	7	6.19029970925574	1.42159385199378	2.20461376601797	6.91663337843317	1.26863221890986	4.47716253358689	1.526204162634	1	5.91119454958806	2.56321546316766	7	5.91840127174792	7	5.07619336732336	1.78935304068618	9.79889177013397	4.08523292155333	-1.97772786652247	-3.65704005868779	6.34609341219481	-1.40468902978861	6.38910392251012	0.439171618980547	4.32740731019513	1.36043567578382	0.351512798256062	6.22775326309624	3.40094264770595	10.3098990329618	4.30668538857816	0.231553081498849	0.31228492379693	5.88046518665153	12.9555403468485	1.53175791536107	6.3396166875011	3.54038556272313	5.8100500278497	82.25	0	2
17	2.17435731114396	6.42905119599077	4.88146503045865	7	1.98938046239841	4.03706147459251	1.5144817831107	5.66049444086804	6.54166481377827	5.21638290566011	3.22846909113762	6.42124076945864	1.38873597250402	4.12354892142504	5.70326039396516	2.28279263171383	7	1.99256739002048	5.31997381526685	3.23686623634396	5.95308830364971	5.48170873198071	1.23639221679378	3.46968689936366	2.26964713476972	10.519612076283	1.24781289732749	2.63010710836394	10.2023154996146	2.8210742995603	0.110335422269419	5.91382039932266	2.4529660541405	4.45692754011682	2.573911064783	5.01492950679531	-1.62226110910413	-1.22290161334208	-2.40281709068654	3.4838437786789	-0.45340056634788	5.53227724708072	1.9381275423778	1.40692980724324	3.73928408967062	1.89774406855841	87	0	2
18	2.76579778681801	5.68146557348513	7	3.27422687599572	7	2.95463775412368	2.84223029196111	2.54354092393501	1	3.60839293264634	2.087836848733	5.55172584939419	3.34364961374232	4.41453431884283	2.13229339476236	3.05917689335972	6.9345434963036	6.25153953336189	2.88080335051915	2.45637231598137	3.3993582697438	4.38875962090767	2.20411322964785	8.30074800819869	1.54026546474443	-1.10500042360399	-6.91373718305563	6.61001682481098	4.94528795305876	5.05910546823457	4.07216536093009	-1.72871871040225	5.68125287175913	11.9282246452339	4.58457587477706	-1.21860093122075	2.11886751135739	-3.40578578209422	6.65086400091963	6.22099572170557	4.27504729887245	9.37489540025677	7.40388703657874	6.89442569282327	7.06868180347362	6.64726489513512	88.75	0	2
19	6.26088656249306	4.44695696073755	5.46623191216504	4.24246572770634	6.73459346780323	5.50229218699165	7	4.90991104029595	1	4.33890432861047	5.85067860417266	5.6874585651697	7	1.7165513839419	6.39770193445183	4.25307795106975	5.15989515482399	5.80545182667296	7	1	4.20215496913409	7	3.36430626649782	4.69175870251429	0.476143308659997	8.63158726872495	-0.135262551528337	0.752117525824891	7.32501169827381	0.458021217337301	6.13028569967292	10.7844673637845	-1.33992286774986	6.53701372896953	0.62308857823839	1.31682306422786	2.94719828416333	-0.11761207564191	1.9123017641342	1.09269162126045	7.12371050890646	1.78466201435992	2.04882102453048	1.94589794314126	0.297831647497599	3.61297618865531	101.5	0	2
20	2.92934895163994	2.99456957181953	3.25167715509865	5.50353073512556	5.95368165822065	4.61339728407466	2.93398564290892	6.19776502393418	2.63529279856836	3.64620085592829	3.3386960847506	4.50313666440222	6.69330161869533	1.80153029215817	1.89635842752391	2.9093349273364	2.28025874564986	6.48664764651222	1.99970771960235	5.56066390179802	2.68811596572552	6.40382061273369	1.66826072991686	5.73500988504524	-0.414863434647026	5.48632497831276	-0.373945195925341	1.33855486382436	1.42631274036474	-0.202786986598007	-0.121157923240784	-4.43811487492789	-2.33137352761754	14.7086640597189	1.29541872895969	7.70662400782142	7.21472358851283	1.94195143793633	-1.17843308419329	-1.39681256050203	-2.30757275198522	3.06363247717966	4.36293828065552	5.07442641780164	7.98426594517427	5.78239617637778	79.25	0	2
21	2.41386105549976	3.41993336719155	5.04475453609381	1.70625846697424	2.36294219500372	7	1.50876349290564	7	6.16662206599392	4.49350377804234	3.24474773984255	4.41591346216137	6.86199556411838	4.14859265250022	5.72881406289788	2.92452676719712	4.97027916471281	6.24650417373952	1.39768726366327	1	1.85834413201567	6.69177775084867	6.81659153268795	6.98797017115017	2.82375488147776	-0.339918309767742	-4.33119503599075	5.6395117150977	1.28562298987209	3.34243739061318	5.96927255936756	8.2776473600978	6.66389250275748	9.28370317114923	1.53762898945138	5.83776861708981	-4.81642264366775	6.50663644269524	4.19905767027054	-0.0633733201566661	4.57658974173843	2.06336680013533	6.18898841974979	6.64937341161436	3.56295029586425	3.37319682852529	78	0	2
22	7	3.94393189189789	2.40084334058687	6.86200239850287	1.74648338762039	5.8782554160651	3.44359608205134	1.29066512327854	2.24262526977074	1.32634046128728	3.0171230769441	4.81470471755725	2.89133047164904	6.31101857831701	4.20396482950818	2.33738814122337	4.20530243729579	1.27895158675692	1.10899026320746	2.776518329482	3.73345136986502	5.2350372883716	4.01758316433704	6.56681271370248	7.33703068193304	5.5725612974448	0.264421514335149	11.4051488689132	5.13165537794772	7.2190196149088	-2.45207270558188	-4.89005921701566	3.16663638498668	6.35594159173737	5.30069772853167	9.46089878064751	5.92456880763327	4.54848417755471	4.94335303003349	-0.831618279319459	1.08067893173673	-3.54586009740289	0.404636679450368	0.460015378453914	3.95399355234981	0.111361093203795	94.75	0	2
23	3.32638347251436	4.90270536380783	5.21042696036062	6.60237981533526	2.70262367627442	3.12798882925887	6.32663922333693	7	2.39021846619721	2.65509303092631	6.91347354340611	5.25544977439217	5.66434929480712	4.74090057871891	5.43047026405939	1	4.37892188367229	6.73194343452459	3.70445010215948	2.69157359909671	5.60805557601817	5.80696125259908	6.16241353796357	2.92516392227397	4.13440184817909	2.95071458043652	-1.77835099649964	3.48387495169849	2.2553625122597	6.21792702708544	1.85492479335143	7.36125673581731	3.45206578998018	6.02391098073707	3.38352101872659	2.00416937860296	4.37510053923203	1.03450907676654	-1.82525635670229	7.70312358551539	8.73224275724866	4.23641867171966	4.6490562198995	4.20807566758192	9.16284341518645	6.78275544471477	71.5	0	2
24	4.76863918809562	6.44722699889424	7	1.3984097468696	7	3.19855997368812	4.85445367052114	1	6.97100845576838	1.93588412082961	1.04152211370985	2.41993286375562	6.61198762293138	5.51427359938097	3.94728034328609	4.58999030185136	3.13755363293934	6.03446427325337	6.50886442633393	3.25431639968513	4.46428165957481	7	3.68775755772338	5.54198771223176	3.3452241508221	-2.18630126280052	-10.1174441871933	5.30107664814514	8.33566493350247	3.63268724751159	-0.197297756838048	6.95224491393101	-0.0664977204280362	3.24668353614422	6.16929415023226	7.77394074295014	11.5834753561211	-0.762154751485265	-3.39466737951252	0.217034170120999	-3.17887921636515	5.32572110713605	6.10924762679706	7.94375690919776	3.02764819040332	2.78331858684914	84.25	0	2
25	2.42409549321227	1.04025193329404	7	4.27517072950288	4.68072405019363	2.4029841207204	4.98454016956026	1.5390931873801	6.49366516469781	2.19119031529234	7	4.36158872624753	3.13631918668614	1.57143754566239	5.18094063766783	1	5.83922802872297	6.09554020553548	4.36178978387653	5.0490033559937	6.48689351955	6.69962151719175	3.67822845591182	4.32716875567864	5.00992908207592	4.95198591297696	-0.895993483053296	6.57824554844807	-0.884779180554285	6.47235413650892	2.96431408725929	1.51211572543577	4.44115941106093	6.04195340168214	3.49062366082129	-1.91179987758934	2.4869752269692	-3.61200400990139	2.1771839279699	0.446443065998352	8.43804692729154	1.74340548747208	12.4239484936131	9.9484374780288	2.65766449645227	3.05146634361791	90	0	2
26	2.56012037297778	4.16390860910538	3.91975656392359	6.45813137461758	2.7600333527108	4.41752065914643	6.96516385833502	1.77358269586007	3.70453041252499	2.74828073760567	5.54715759379755	3.33863570509422	1.27850891417988	3.21808508507072	2.21687597066128	2.02379085052502	6.27804811007987	6.10900652024755	2.92358898521801	2.03469839198287	3.51989160254169	5.23452821618614	2.46249175328801	0.585182138769628	5.60358615489083	3.04630580457824	-1.8542038484909	3.58886313044342	13.683255159177	2.6404334616002	6.23514130691637	-1.259095282264	-1.09274504845443	2.44883773094168	5.52759014565495	3.7816735799716	4.21435423034578	-2.5146264502723	-1.18891442621047	-1.37426291043071	4.1375998153444	1.72862650877326	7.06340557310208	4.08723194195699	6.91502660602762	1.22695929859344	98.75	0	2
27	2.12010250626255	3.03062015446153	3.89731344994684	1.25765421551402	4.33160549493691	3.15188050777806	6.14934012319311	5.00638680162104	7	2.83302987737333	3.39018821120007	5.28926659982485	5.96490617291975	6.91236318874775	5.78741526007209	1	5.7435035599646	2.09471004340909	3.67391366781383	2.81786299710433	7	2.31431680238039	1	9.62050536752846	5.69572271186973	2.09882282066308	-3.6968058835349	5.48557882118549	4.25610982035198	5.36443173517956	-1.41978900023402	1.79007393940994	0.743859342712986	5.11471696036914	1.82604520688653	1.59466239461559	0.579154541013862	11.4660138790653	5.93947483750565	5.94038534816324	3.52284508030193	5.03298110090179	-1.06081177558772	-1.6650107267529	5.03268189412075	3.30370265446278	85.5	0	2
28	6.31676590212261	4.07737823277966	4.5588256291668	5.73716813423797	6.72791014146624	2.79545968712011	6.72917662138408	1	4.33608083768668	2.656721266265	5.81827411815443	1	4.17763378709905	1	6.11506014295622	3.65308457222561	6.8788058104469	5.41224093061982	2.89396195434204	1	4.36809063316098	6.11127131721063	1.728642930099	5.00150040565663	2.31066975816419	10.3187992575002	1.06907474980761	0.313236018990572	8.85599882185795	4.98389039661351	4.52485585691724	-5.92357615441706	1.20706095217806	4.36834816515261	5.41279008887403	-0.575189058503852	4.47323953455376	5.77593495857797	1.33889160496241	1.18135061578158	3.33562235765341	2.76271478161024	6.47220550848469	7.99111573738504	7.20724488432787	4.70719409520324	75.25	0	2
29	7	2.49370535399989	1.64317200761646	7	1.35637156796165	7	2.81110962100417	5.26285484906736	6.46457577723163	1.91677944460399	2.20048075451384	4.44083742927579	6.11574668831179	2.32928239643854	7	2.26598353228527	1.19273765925927	4.66844184693023	1.8367838663913	1	6.64433163735572	6.83092244519234	6.50541255272273	5.45394081327564	4.1397054504056	6.24174715972294	1.07998893343423	9.69027384664806	13.898142451966	0.416011522856825	5.01703396416193	-3.17182527141169	-1.82231066061168	-3.5051208914366	4.67643336920541	8.84080596205948	4.22319375032409	5.27716404500038	5.7303409671057	-3.46711540301787	6.99900558596643	1.88881516740004	6.27770880548291	1.2585975249173	4.55422950252405	0.449892467368481	98	0	2
30	1.04637594269889	4.11477872431639	5.69539736623053	6.76985574913186	3.72676576350831	1	2.14196915971641	1.2473880979106	1.51175026351453	2.31797673969871	6.92507447528907	4.08146137727826	3.21063762173323	6.26034157117752	2.34067944368234	3.23873582177249	2.67364487211623	2.27561366245787	2.63871367123371	1.55334925696868	4.64112235149397	4.88613405123438	5.43324706490253	1.30127911652293	4.28239513531463	8.22933336982583	-0.7598924407162	3.52622940584849	3.58451820532828	-1.03328877705988	2.95235134014324	-5.50777378031365	3.7167417745575	7.29991297656131	4.62905864304947	4.8687488913782	12.2591189176735	4.57592952066496	1.87871467090057	1.64443872895891	6.41710948423516	1.68305848601482	6.07529983570447	6.58336256668115	10.2209300583644	1.25563515182282	80.75	0	2
31	4.79034878523905	5.42478943319801	6.35867811572353	6.1938215039972	7	5.75634636747859	2.42215568396748	1	5.71604726266408	1	2.29784174498181	3.79824466614808	4.47855919572301	4.709343964769	2.10061799103059	3.60238326264875	1	2.22666392625756	1.62385808590592	1.84886316215844	7	4.01916074261123	4.22786776853683	8.84909575593741	1.94460709809795	9.03413125138927	2.33281320552952	-1.36288862627444	4.824507013168	4.36354247098837	3.93640320527009	-1.08083118453768	3.18747680723985	0.619305931876099	4.14463667765655	5.99234014614971	0.656697780082542	1.37929423187719	-4.87452392892935	3.20386087725501	7.64758866501132	0.69370041948766	-1.40491747347731	9.87677935072501	4.22889661136426	6.806971946661	98.5	0	2
32	4.56933255047265	3.0841516243339	6.24528390715061	4.61803051252503	6.73731580052556	3.69017425307487	6.22460693753177	4.42172976890946	2.36292217407326	1.15623324608009	7	3.85489163433912	1.31371305992859	6.44504529042002	6.86353076418273	1.33103878089232	7	3.84028089231845	6.87498525155236	2.36541665707951	7	5.43309800901439	4.07819527281795	6.03981786060792	2.23414949169393	10.0337454131982	-0.00842365014015713	0.462168817371002	9.14980844919581	4.70319254623409	-2.73625673252513	1.24961580376375	-2.21349467915568	4.67714315962395	8.28957790699626	-5.31479359021454	3.0929423250592	7.64010597244863	4.45394874152529	6.10578462641868	4.59003869395711	2.07284005799865	4.57025125023955	6.87443924698384	5.48896922674229	7.41291663296344	94.25	0	2
33	1.13684477130961	5.69063746561603	5.47224146313587	6.16437204024403	3.11709929909838	6.12795717896271	5.81348110814181	1.22062871202641	6.84016633145262	2.62079751310415	7	4.47359186534696	3.93214855434491	2.18381862031145	5.71726839988443	6.40267667727204	1	3.62863341876341	2.75432496426439	1.55456534320742	6.27878133325682	3.48188020398991	5.4819068790968	2.28060252287376	1.05699690082944	7.92741296895482	-1.14576387565765	5.32637377358646	3.7175462380996	2.81725567926211	-1.99285508010521	1.11305489079392	5.1194955547099	12.1853734679953	2.21510637633771	2.24364231657206	9.41248394862415	8.33427341083483	1.25819120726444	6.15669659433064	2.14018904004921	0.311631312766445	4.74414665957257	7.14274074913571	1.97999714016126	1.4605398978911	77	0	2
34	6.64790609919687	4.52902033215786	2.82528803313281	6.16311583098891	2.3399906206924	7	2.95685212796488	2.46216781510587	6.08822844649296	2.16847731520726	2.17448738269838	4.34599693702279	3.6912365769319	6.08972725762277	6.64708290133716	3.85811715718333	4.56585992826682	1.91654548904267	4.14086864525374	1.43328445102702	2.76160489876527	2.9063777380625	2.26887864851214	5.68808751838863	6.06811552976912	4.3017122363425	0.283131692241054	11.2667682732738	4.77390708442393	6.57774011645329	4.87487957644863	-2.4929470735752	2.01879826189712	5.175586173799	2.29142695353318	4.18901783981545	5.03723367532862	4.55651951682958	4.63657951999159	-0.684433834104242	5.3234935617577	4.46922598953305	-0.0512384293696977	0.500116478079958	3.24333100345592	3.26971820027923	84.75	0	2
35	1.35419479462122	3.67908013000992	5.24107228937119	2.6440606348115	4.26850316848139	6.33230652088476	2.32631752860759	7	6.19816480936094	1.83368971629062	3.0090336998058	5.57393314954049	7	5.11962765472618	2.7313684369912	1.76945154907612	1.12248086676506	1.91151513865041	2.29193179203519	3.17850917263446	3.98112347303332	7	3.01250726979296	7.97702942936077	4.11165456425996	-0.20707043292761	-4.53857886100807	5.69586547013324	0.296226908094278	5.45475662097591	2.88835758960079	7.76633142151617	7.11984957157926	9.18251880512977	1.16266326031731	5.9083758764233	-3.30907066486738	4.64529216801405	-9.01434194991703	4.17355243291756	6.20783662273036	5.34228143628485	4.62763411509492	7.42193777115009	3.84476383528801	3.48894072406398	81.5	0	2
36	4.98491223531186	5.77899940852938	5.75306787166672	5.77538180825705	6.98558982074364	6.0002670766165	2.62702497001986	1	5.46688185420685	2.51711219298677	2.9222884854226	1.51768534239939	4.57743252244492	1.46452442166145	3.53009314449953	4.12506653373082	1.09399150725369	1.80305461018953	1.90299254226518	7	7	3.62198325513201	4.54590940716148	9.03222834433893	1.66553258075084	9.52275272501161	2.81257354750812	-2.24257395277597	4.26064149496412	4.19776949563745	3.70234603753643	-0.0292090780459953	2.29589527036069	0.563188669914821	5.33590009036923	6.70086711383268	-1.21550862645065	1.79448142513098	0.0982168120733604	3.34851650531172	7.2845881899877	2.92671665380784	1.85168120895867	4.77054689091107	5.14341479035128	5.48867599849953	83.25	0	2
37	5.69520804502271	2.71670604343862	7	3.44039659679782	1.30465382108242	1.15982617077011	2.37690873481425	6.98149004165247	5.16934312862503	3.4392413697939	1.7710315838456	2.13926195797499	1	1.00156141404376	2.80914099213291	1.65761413130114	4.76182436256219	4.14876689022504	5.22981418032782	4.59548419677873	5.65059616474691	2.37744919655316	1.22520481882168	5.26248368804706	0.172094840365317	5.79816855561175	3.17189380773982	7.73285559540774	11.0805372341755	3.48784895385046	-0.908446883905539	11.72652703713	1.15560045359077	7.23977385334775	8.9524247944207	5.43207450078879	0.522204708669584	6.75536736573124	5.08601763804228	3.64002048785106	1.27359972107223	3.40837309609129	9.79010275633483	0.494549277093595	6.85975590893001	6.21694616884846	77	0	2
38	7	4.89732782267423	5.76271742005319	6.03469284207813	3.21351944760289	6.81040084946494	2.00466302338424	2.60902339469102	3.28006240316778	1.52188848956703	3.28710824670392	1.03014869384444	6.27643815592363	5.49812919931713	4.49111355454253	1.4092445432997	1.62120170748273	3.28387152418787	2.94506755297484	4.13764724965646	5.93262615714296	7	2.24959916019202	4.95291746339797	1.22852056697578	3.84223924990577	2.20319474587295	10.040648718745	9.57838728261548	5.06735643584374	3.94166182131153	2.49764602747776	7.20062884689175	-1.07717893822136	4.32139335721057	7.11154379238923	2.81644731094063	8.02421346708537	1.96370463181482	3.83237668036276	6.22093195702608	9.99047272213091	1.14513573509852	8.80471366631607	3.28372890760117	3.76665509991925	92.75	0	2
39	1.76313137972835	5.78786325219285	7	5.26179167464381	1.89969837995997	6.23721783535099	4.52074177159605	3.17455636609791	7	4.580611866954	6.33157264537606	4.77185292052347	5.03358822233089	4.76091556366938	1.26412034674237	2.67392218839414	3.26579170941964	4.21515126452215	6.9573771974225	3.68345441477276	4.49489314346705	6.48918403987623	6.42805167550271	1.90954289018318	0.956775649156657	9.50426396103495	-1.30534474547321	4.05193187028855	6.43782638284319	5.27365084650349	-2.37222312618336	-0.696000117018785	2.05816139064325	-3.05592374105663	3.65777158657375	1.00492574796996	6.78521871989955	3.58653114277424	2.82231712772952	2.34889224473241	4.43047292941965	0.145141271449855	-5.55815303937389	5.60277619911276	5.41427509740263	4.37651151773562	90.5	0	2
40	1.46225218805573	4.15121970860644	4.63913028484315	5.39639030052988	2.52105359797301	5.18810532999052	5.14681644708797	1.43201648867941	2.24280275647741	2.28710893696597	2.26139986121322	1.5021377029808	3.82784889015208	6.40234079825636	5.90369153955817	2.10898299691426	2.18223503498522	2.99191924753368	3.57032045802813	3.77737800478667	7	2.30200238813868	3.09257275680152	1.68430491330182	2.17002057989777	7.90651313891884	-0.532998628428014	2.28826711397904	5.61742761528503	2.94696596270992	1.79310333703954	-5.48363353509292	-0.607088396721215	4.32123040941605	0.302400223797208	6.91383240493597	2.3561634351484	5.07197911885441	-0.937592987776529	3.10102077522596	5.381622036407	2.55805223576521	5.7612711829328	7.31649542598444	1.43995256760182	-0.371740989255239	93.25	0	2
41	6.95876621585122	1.69040405462746	1.62804702990604	5.05130384477114	1.23918387033879	4.03310382357086	2.49772452436665	3.84312482353624	5.18964136679514	1.28991921392338	7	6.25073792443132	5.88966600851521	3.3104473481681	4.67383415424594	6.41046395060634	5.47592920025946	5.03124283428219	4.39863793815333	1	5.37096437245417	6.90656204806871	6.37984159768062	5.37648364573665	3.42356662138117	5.55668280505727	2.47371807332336	9.89465978163442	4.99555292634769	0.0751984978282725	0.551221947996026	6.45048705339655	-2.46097623837194	-3.27091117960066	1.79597748551587	7.86013415127684	5.03322715548883	4.13449157083008	5.66749024137536	-0.758056767593198	6.77409112402396	2.11677279152457	6.71498581868984	11.3991358199832	4.71689519672083	0.802507394745958	80	0	2
42	2.6894755581517	1	3.54918945856572	5.74891844280264	6.45442058089491	5.40829734394897	5.29812156840786	5.04491962550909	4.47573474627622	3.72476457593736	4.91170460866544	5.01377197885374	3.76392645307776	4.14993432314489	3.06451648450938	2.66068727587253	1	6.85675486287707	2.36910241435717	4.16615001172854	2.28433941507957	5.91044574847295	1	6.28741379093125	0.950503047504878	5.13841473055076	-0.64416058281403	-0.00776624784650709	10.034228820038	-0.201872816382472	-0.302321130054935	-4.53538168038823	1.70470186424596	1.75624763768933	2.03987492339582	-0.784557648179237	5.39106517212636	1.95297031987963	-2.97881278670569	5.24981369335348	4.74499861365502	1.78062092915751	11.9570601956048	2.61690035300635	4.80711342712313	6.10986367591468	87.75	0	2
43	2.04840744290449	7	4.72569024868389	4.84117456909012	4.60524928129338	5.23083937109002	7	4.11942605835452	4.81034175935846	1	6.48166750378637	1.82762090397895	6.30373172310593	2.19165224013281	5.68004779480275	2.47569134259928	2.53571401533987	4.51354423139789	2.87394063844241	2.44649114870006	6.91737378423994	4.22116165454507	4.00751844708274	5.23636571437741	1.93320932783939	5.70355969287475	-0.107678869014351	-1.07555447639151	9.64058478412646	5.28428470045897	3.5152802317793	1.32068538345944	-1.86499812377193	6.08918887101248	6.34804269868264	5.20480039466601	3.3870933280448	9.53414266179539	3.64218896682799	5.38510632975312	3.49340961201107	-1.22466552449214	2.14138545989793	2.65732128534	1.9480424401309	3.60788850183802	89.5	0	2
44	4.60258164915636	7	6.12544868341342	1.60493774052706	5.84135400742702	2.74523313909271	2.52795365797367	1	6.64061127346071	2.97888056727334	1	1.23439387965625	3.587010270579	2.54384096281005	5.95061323866495	5.14333426918284	1.60180005474939	4.95778691526491	4.7553588565619	1	5.05959498900542	6.70836678531037	4.69074597765663	7.20630513404151	3.52449401108943	-2.51352424775869	-12.5196465440081	5.17459002055247	12.4843371588149	5.33875257049724	2.39396966952189	5.47157059332746	2.18586511605359	1.5939171605927	4.28536412443677	-1.97678741139011	-2.08324852086378	3.82384336046921	0.473075573675181	0.174152040408619	1.30508571235695	2.16938244524314	1.24965677536744	6.65010831136207	3.71166504470948	2.78023370272923	76.25	0	2
45	2.41340602059076	5.42386140231145	5.38459739637301	5.78023560188858	4.99967168990142	4.74224924244991	2.58066946271278	5.06555742529116	4.26630845232081	7	5.14658691572656	7	1	4.00271512354554	1.69565642171701	2.41757167416903	4.62303938764143	5.27284799555299	3.32704501606233	1.25386222131269	6.90405437797341	1.28050710151187	3.3384407369633	2.85756279800505	2.42164371213357	4.77925497213917	-0.399619349884446	-1.64402877928477	6.15316716770773	-2.92292603780939	2.98814713594308	5.09979353911067	1.38928163838698	3.92496247417634	5.00553455888613	0.399491870039301	-2.2838576607819	5.67737365980695	1.48608689284734	3.96304826809565	6.89218238220622	0.296833735257379	7.16025052457178	3.50133186437197	2.23839193769088	1.92041478963188	87	0	2
46	3.36761443204292	4.78373331558607	6.21276438648743	3.40770046233257	6.60211896399971	5.78651042109817	3.31293742476236	3.15218679350545	1	3.50963781204189	1.52015150066161	5.31948788593775	3.6702528111448	3.86272848389675	2.68219943716011	1.22574921224843	5.99605952243917	7	3.71420106542946	1	4.43595640409052	4.04448195473665	1	9.17196147973997	1.99994193342128	-1.16848934692129	-7.87120328149943	6.58188177253915	4.33191622010226	-3.14694883772911	3.97154379731539	1.86866324102744	-3.40702345721328	3.83572616461624	5.48660790632034	7.84852210470348	-1.98943725196173	-3.79972107063592	7.13815373349936	0.639402627621236	7.30672879879071	5.71727161162799	8.11431577866192	2.83243985981396	1.42165906263118	6.89566444708539	91.75	0	2
47	3.7207412039638	5.88396996278058	7	1.66067967548648	6.04695441315836	3.39618027996944	2.63238479589823	3.77402722033562	6.79983194328867	3.28857605589986	3.57277444282386	6.48472929988506	4.7725260499141	3.04445932499808	5.15216195729706	2.2944955430893	1.61126174277684	4.41875189356848	4.38071516233837	1.70182863229208	5.44039575032031	6.5429580032364	3.2290697460598	6.80037858723429	3.36505739024143	-3.39488429606978	-12.0750021846912	6.12201459552089	11.4335361464055	6.74557117835017	-1.52069814727416	5.77945250927219	2.26906084094807	-0.418768421943156	5.17303295031208	-2.91914667755346	-1.65298920711834	3.1322223973543	7.60662304474455	-0.339930322907781	1.32585733825523	3.80421924307723	1.54711018266258	5.7237850685348	3.76696915749065	3.77532381963138	85.5	0	2
48	1.91259622367909	6.70506534314836	4.78648131826083	7	1	3.59850005735291	1.24130528421576	6.29581150094506	6.12299367164387	5.28411287393477	3.45845107649699	1.50368765601792	1.95621765987032	5.31990115572353	5.83485708394761	3.9693782196162	5.24661129671752	3.49115496061381	5.77660958207086	2.46525259246626	5.78645254146834	1.58782283244005	1.10942900740432	3.12605305431626	1.91112829428281	9.82972674794619	0.0410385818807038	2.9544880792554	5.5465897075969	2.76165014328924	0.361620305960047	5.54345361229926	3.22006837352717	5.59773870259694	1.53123093732142	6.7435605203725	6.25501034943046	-1.53269765068229	-2.4774331557794	-2.61538718940725	0.419615554895945	2.23793184212109	-1.45430167886215	0.680222975448122	8.72759773122862	2.4665643257026	85.25	0	2
49	6.79633367597719	2.74276075118459	5.78865432659644	6.26867526871819	1.45896142673341	4.68313624890248	5.19062761307048	3.12918826478832	5.77184344117783	3.32842939049777	7	7	5.10325436930622	3.1403993083882	1.12578722170752	6.64504680867811	5.74624922101894	7	3.65188018588682	4.07249524847797	4.70013917895139	3.28368320891754	6.63924137325319	5.94124836624985	1.3999212383085	5.1244851322111	3.42326685363278	9.66106581200241	8.64493560365045	2.87254714767833	3.27481113159049	2.72123275840074	5.26059085831172	0.367813350609912	7.10673915611774	5.6229672903269	1.06885539432667	0.276959759266458	4.99820769080957	4.54005756385463	0.330809832645465	2.8591390669526	1.48272479907659	0.60815791771951	2.76503238008382	3.67946737512569	89	0	2
50	7	4.66039066251572	5.98001768945497	5.80227658466355	3.36935435739651	4.48905352839392	4.17458223824017	2.375856585866	6.56403231447382	2.86307249591677	6.61302484389783	1.45121335578174	3.10461121239317	5.8759995334425	3.66724142329348	3.13868615876741	1.08911908851167	1.89444030284352	4.5337893127642	3.97116337718803	7	7	5.04082385641251	5.88433719997182	1.72566004612631	4.18475761670105	2.0706227897758	10.7226158968747	11.4872450776254	2.15087286340849	-5.27427567903014	5.89152002225196	5.89658220295042	-1.34902485611571	-0.495249619193222	4.27249152296962	-0.935830550806286	-0.204309022823639	-2.39753436886834	3.83442331723074	-3.18475170753002	1.12671887922723	3.38693334193456	3.49998977797292	6.82313743153092	2.02190301511295	85.75	0	2
51	6.69936166136815	4.2154427432294	6.58270267349481	5.75514222677655	3.28322135481088	5.66941556703433	7	5.51121423615062	4.97370722631269	1.34643161157802	2.52404506528266	2.89938465569879	5.72501294384386	5.91378709210476	3.47225229176767	1	1.04481536357216	2.75588345407283	2.45152159516354	4.88515252979268	7	2.54103626281491	5.51064241195168	5.17209328783072	0.745073115576371	5.71659354878043	4.23595374257448	10.1560047125665	12.1618891149334	0.173605280057286	-0.400697541449864	5.61434819057709	4.43836577009945	-0.947741357446382	2.79774621880137	-0.205115783586385	4.81012467546081	8.81155113770714	4.0550441710575	-1.10125784212441	-0.844803294976757	-1.0014151424594	-5.64303419524578	9.14763344387898	5.60869198815711	4.16780910519518	79.5	0	2
52	3.69936063298825	4.22163030321704	6.44037082707553	4.19176920726782	7	3.16873865242464	5.54506606830969	4.35588547020721	4.03513529002067	2.29329937165689	3.37092909614765	3.66855552468228	4.83925342015511	4.95928237901616	7	1.63997581001997	3.2475775505477	3.59397179242921	4.42514222009263	2.41168959428942	5.52886702085758	4.78529309175666	4.64843943188776	6.57504753480339	2.38707747017361	8.84110656333968	-0.862639264322707	-0.408360987028477	4.83642972070062	4.54559032351964	-1.51735498420495	11.6104476744174	-0.870503317908895	-2.51894796231107	4.65843866536293	-4.89671227710482	2.20317591121335	7.73764084192334	4.18843647742279	6.28463030945033	4.69350201664118	2.43989081466573	3.19519067140247	7.82332054075803	6.46796612730689	2.99376110686111	89.25	0	2
53	3.42478680145564	6.62856791320967	7	1.07601923347978	5.1361964445447	5.31907866847512	1.36744055936453	4.38270805106512	3.33764468353086	4.64291467704435	3.95391177044642	5.56706581853543	7	1.18447595929028	4.93981409453343	4.19246600670721	6.38187935244077	7	5.5592225828759	1.19399907629703	4.4236260145884	1.5270284011208	1.56163603546171	8.48483680948249	1.73686578806826	-0.66285714206922	-6.80720496083702	4.98179502507706	8.79140828130151	4.113324390166	-2.23770298943056	2.48207144610785	2.91841313913764	6.67452353047313	2.54515588403786	5.0276224388356	-1.37603626083005	0.642610037299926	1.32323259449129	6.47422263301363	4.83554047496847	2.96806885297224	0.511602875761037	9.5310374669592	4.93794384657092	1.43128998208654	77	0	2
54	5.47584872500882	3.78092851198836	5.73551997717359	3.96562602844428	7	6.91595831482147	3.48425535983622	3.33652065644011	2.74481104302371	5.14139830065616	6.07950785520812	3.89445103618451	5.19048696838493	2.08673117596256	5.20874825105887	3.53700535401601	2.5147581163024	4.36506493909767	1.54996028038059	1.3837343782253	5.68535586838491	7	2.94425060308317	5.26287086200298	1.25826431990523	8.36013776266496	0.689133209324913	0.778603484275283	7.93571599147942	1.33013283126504	7.13447348904974	-0.309743774649737	-1.34889030628302	7.4609425481749	1.67699581659427	-3.55110766290382	4.93449480117303	0.516518316066878	1.56080622542903	1.18008030495883	7.53002210147744	2.52298980709189	7.11031809971606	7.59494244148459	1.09185769661599	3.08430504641263	89.75	0	2
55	4.6982507910481	6.72164762788993	6.4714731569213	1.11748033558564	4.65309500527767	4.95147468444549	4.08133762968789	3.28159659940905	7	2.81828236293753	2.77969836585156	5.55236228960551	5.59043028966528	4.08865316470705	7	2.1792815376924	3.89315070437354	1.22029369128432	3.11865996001794	1.80376198662073	7	5.84484442846598	2.97769217509	8.89610606590878	1.40588666024206	-0.697567047328147	-8.46694792950037	5.20519696660115	9.79322190527985	6.66728266794976	3.47459461585296	1.5982900781918	7.96806061941038	5.46411565286246	0.904841387179327	-1.02480264344534	-1.20500382309869	7.82466513439343	3.58581073299501	2.03713278906341	9.16331235697988	1.36779219603339	-1.1585569030778	10.2345095478453	5.30026888139829	-0.422373488829512	93.5	0	2
56	1.56610188818334	4.84915106150982	6.02847955740536	5.67434563401724	3.72161988654112	6.67301922660786	7	6.14116773661584	1.71470864889699	1	7	1.72433897161008	2.99655583021297	1.27719354050242	3.79521960432249	4.43754004361711	6.22627238283255	1	5.20961519751404	6.5590710458506	5.73898727029486	4.20792109695664	6.23080573031749	1.67949389655047	4.04698700354054	9.48733871930792	-1.1456325554427	3.43107454997703	14.7950131242469	6.331926534871	-2.91752995644785	-4.88162869891318	5.00040625538906	2.8386221394537	4.46949043242323	0.592483931987905	1.44290623722112	10.6683659168853	1.88529377902479	6.55130610478934	5.6836291178948	1.13710261012071	-0.764518698719445	8.6180280458487	1.3394463572633	3.2610807190919	79.25	0	2
57	4.31713330366763	4.30083744801809	6.52917045223365	3.35489542126554	1.91663941905159	5.89652393084153	4.66017895114173	1.82720655103758	4.6151682968372	6.34267147384922	1	6.18039524263988	1.15617949734435	1.6275975142467	2.63056623895921	1.72486276697258	1.95964492355657	4.12135798197036	2.916333105092	4.27861076141534	6.61277404405517	1.92062898496563	1	6.85562444143129	2.5577643599126	5.23190725383309	3.23376957622449	7.74320803026156	2.36096538763536	3.38578441842744	-1.02894239845945	4.28651499359194	3.64685998573992	7.62061186073442	6.66892799511255	-0.995336679675544	-2.29572687729184	4.46006397039028	1.92535246843825	1.83341236575786	6.63529052493079	12.1378456840125	7.2565729013734	1.55964625169701	0.0768282606604612	1.08617792875942	80	0	2
58	1	3.16560070868994	7	7	5.71452202349713	4.39844681253451	5.19885240650669	1.53494649665212	4.15843901166962	3.17867136666891	2.30545933117624	6.77324478277209	2.74170173229608	2.19894303825501	7	3.82070019423726	1.74997764074344	3.9339141270078	3.48945151714623	3.75310907674566	6.21651792270791	3.69353826383841	3.51444507734966	-1.46731675521855	1.19766543719131	4.36207679830391	-0.339168985018301	5.1415695820747	3.40882436695654	1.21604083317257	4.85614334054149	3.45683107004277	3.1199977534474	1.18046888722378	4.48873832486937	1.2700473140787	-1.64411878030344	-0.950277961318659	4.59606979996091	0.446865466470517	-4.95861234148447	7.5262238465024	4.15187801859016	7.80953897340515	6.7263579388819	0.704664895149346	68.75	0	2
59	2.19275326523137	5.76096118702883	6.13596592853034	6.9067209236768	4.18953318609537	7	3.54250519081728	2.00713527480772	4.50802526782622	1.8389541077685	1.67255685878521	6.12105245022507	1	4.67714288886738	1.12641343058185	3.83571637377699	1	4.2509456624877	3.71600659834447	1.45659921370672	5.79349337461809	2.04649150831304	2.86437028113568	3.20547026320424	1.56724092127575	5.06270120229776	0.63547417276409	-1.34997201705665	11.8220343358086	-2.32861758862972	2.63181497130999	5.92105679190216	1.33802857632344	1.5197041292777	5.15079484160585	8.09425763870678	-1.60483807367117	8.3660067339708	2.01080638625166	3.26859333020362	7.21855436309063	12.3447980090921	4.7726638802672	2.29993131425298	1.15508468206529	1.46870335108037	80.5	0	2
60	2.2237995947675	7	7	6.66270525762011	1	6.97989048481215	6.15326867970496	6.16665759435416	2.28769805745329	4.60745703738308	5.70705559365539	6.97980277548773	6.89051256022988	1.6572637239389	2.85612495888423	2.42742256823439	3.61682214363721	2.97647835498071	2.94579194526177	4.60785844759635	4.10971132777322	6.77782033368177	6.51469221439825	2.70197217607268	0.813015625158713	7.68946696153408	-0.119523221490741	5.41434096997014	0.652485411671696	2.07029316252454	7.86681906670209	7.76483244574317	2.91105604939607	-1.74443399831819	2.02431022441471	1.6476189522644	0.903709348351739	7.94360191709132	0.575530647796905	-2.62195299522693	10.0741200974738	12.6586476579074	3.82601807421508	7.10329422211368	6.13095129308591	1.99219226004683	66.25	0	2
61	3.41180720107219	2.35294178458625	4.51524126599135	6.42700188080523	1.78023709346305	6.91410142775455	3.41206458432949	4.67584184049885	1.90554868016322	1.11501635141343	4.40440866931709	4.22381283050307	2.23298912753536	2.6090939935597	1.00254447024817	3.01501869637334	2.42177417629187	4.53125085792457	3.34512914690804	1	6.64727970975288	1	5.28358859926034	0.987656485304282	4.07534651206652	4.49108430710728	-2.74855452407766	2.73653743286891	4.52258474314695	0.367543125381467	-0.322081219253709	7.45005513022685	4.46833202274088	5.80789894164036	3.77671524958157	5.12064062090509	1.55001911610036	3.51021505498593	0.865679547986874	-0.731810883770137	-1.06545469206358	2.24777800797984	3.54175937126657	-1.83294108953834	4.77373014308131	6.8646598007951	82	0	2
62	2.23534742315584	2.54415264969865	3.89458608928169	1.74364385774039	6.74464286974934	5.90341279117649	7	4.79522172145253	7	3.31616505126697	2.70789221194682	3.67376349275462	6.32032971287993	3.43205223987591	6.1829207221038	2.2525278544904	5.48864771393506	4.29717626684666	2.11190015071364	3.82432510885897	7	1.13994681230417	3.59674685867444	9.69778357743667	5.36374715046887	2.20311259095545	-3.68833450230692	5.46105051324958	4.07749818995629	4.63793908973928	-1.21674406196505	-0.153717594605406	3.81184003817482	1.94143614458165	0.318310205006201	1.73571501961848	4.92198323812621	10.7935180103446	2.86000689034543	-2.23319527902089	4.23635250200079	0.768249780949659	-0.783200488764892	8.88032781794915	5.00987325217057	0.602114254124701	95.75	0	2
63	3.97667366938901	3.21234073208864	5.82629017279889	5.09611113598886	6.48353187598466	2.49250763519047	5.03374429376182	6.73172564914094	3.89977777403784	2.81324550927005	1.73497930102129	3.52072718683948	1.45944630629105	3.5203414874713	3.00641401733305	1	4.72931076683919	5.45221454226444	1.82950084842238	3.09574566496956	6.33223471032236	6.61836770903571	1.2384107658665	10.575976717782	-1.8317257133888	7.00119572951046	3.96408183978914	-0.300677275431536	6.23258175549841	6.52288343550615	-1.30417564511182	7.30081627491442	1.52208055827093	0.009522542751639	1.18030060276427	-1.82152244154778	6.63858581352152	7.21469591440843	2.78969099190893	-0.380766790132096	5.00071767281198	3.85781391674728	-1.50728031211387	3.96298238653002	3.51843414344407	1.91548636244497	83.5	0	2
64	3.65582752462992	6.93734122200303	5.73840884690176	1.24095112501197	4.89638097638156	1.66376661810644	1	3.95682884817738	6.23420162447837	1.64088022249175	5.12765582695255	6.15854161382505	4.35389601344447	4.17351857085888	4.01410879697448	1.98294712028179	4.04424722671503	1.73225954733187	1.43733281061124	1	7	2.97148132871833	1.10261064405924	7.62427963451881	-0.208151798459544	-0.663599450665672	-7.99353938183528	5.29189577063976	3.72204461351975	8.80600378479206	-2.99684731058678	2.05350010010831	1.06667935456069	-4.00079754229417	3.75912663501446	-2.21137224336368	2.29913383842835	-2.89859686734544	7.17568904720229	2.09691556817217	3.45789019512194	9.16330493354674	2.98650795032073	9.722646562472	0.183731637256211	1.183201151909	78.25	0	2
65	1.25264952879458	6.02454201262355	7	3.66179708002725	1.88252453715623	6.36538135455527	2.78983326811819	7	3.93447370038177	2.21066619407211	2.77743548286609	4.20526963494493	4.79064349595226	5.31812873405283	3.73826507694859	2.47578508517019	6.45890529159059	6.97921367419397	1	1	2.39137860054759	6.23014550998781	3.74086153122323	4.22473006370926	-0.477954515632433	4.62346351507125	2.73787890296752	-0.109451776512285	13.3760172568019	1.25691645665215	-4.37326782926605	13.1261136411019	3.08980933262058	1.51768947227329	4.42097721940583	3.61333485194319	12.7059160128919	-1.94581215017935	-3.17466632731626	4.97095546902435	3.98205087418628	-0.52932439413598	3.32288266260299	7.27594651526149	9.19407102933447	5.93308489740764	74	0	2
66	2.47275697176803	1.0155108095356	7	4.16644839651449	4.62801412840772	4.01409799456082	6.50492604252913	2.94349058560302	5.62774631841873	5.03010147730863	6.87105705493357	3.30846649582673	3.4912687518572	1.78060316795916	1.93519157596844	1.24164905602209	5.39196180447869	6.26431720588154	4.61340843560964	5.89083435630159	5.27970652250195	1.68315583961275	4.10963763396334	3.99862620570748	5.59991675018054	5.52904423530874	-1.2268411942943	5.95861503419762	-1.32063351998516	6.51412106378394	3.66013409468133	1.3872271491262	4.97918073184013	11.4850593011483	3.20590244064175	6.22417462233199	2.25504084504853	-2.8540401405469	5.65141349647613	1.07850828056755	5.7998768465821	1.2884963921749	12.7516192152842	2.61625922808318	1.65832333831158	3.53360006185645	69.75	0	2
67	1.98331823704222	3.42214180839463	6.76968100712787	4.97327609822018	2.73387706627714	1.71954170428241	6.0803008744022	1	4.22888321078915	3.89212901113299	2.95224922747022	7	4.9476855374464	1.94994674934141	1.62144146959969	2.09179322916058	3.41014004828852	1.95852208518947	6.14440505425376	2.67974738591833	6.72113099080341	5.68931057573048	1	1.86560196192146	2.54645914950769	9.54032671777986	-1.75006860962528	2.17897133183735	12.3501919158502	-0.344835589526132	-2.01405952719077	-3.4279860620314	0.176306888238333	2.98743685117711	3.75425217064887	6.93755087904073	6.40761504535831	-1.54255584076131	-1.17380064845189	-6.0834820366716	7.16281083435717	2.02597473935432	1.96201285241687	4.42807866513373	4.4651076293422	4.88517897667392	64.5	0	2
68	7	3.09792926519046	5.66149562784756	5.22403369588461	6.64702536019222	4.06230803021612	1	1.31210004390232	3.89751732180605	1.75945655496633	4.37291759714353	4.76873493054949	2.01194031630749	1.18105230440189	1.73246889637083	2.78095350890615	2.29555576246831	6.58668735773758	2.49319289255634	4.80606215699399	4.07267720678891	6.98040263730059	4.84991277333774	4.54448750235362	3.17715052695826	10.0089604233689	-0.533281276496192	-0.155257018077868	9.35486513813679	4.14193419043138	5.08611200631612	2.2211293653167	1.20276406786187	5.95285210422674	3.19927716410705	-1.03302509006343	0.101870142755297	-3.56431508469921	5.01211939963877	2.24842605425775	5.83749242863321	-1.42155057772597	1.4108648467851	6.34955985080907	5.37818124448996	7.6107670118215	93.25	0	2
69	3.99015788823741	2.34186738801194	5.00026546073873	3.79702626427533	5.87402881223888	2.27069144144091	1	1.20444889208493	5.33834920231436	2.45779094999602	1.68568758926601	6.03527870796839	5.84420420638252	4.26171836853982	6.89853449181548	1.00942796675875	5.27103784913552	7	4.98240924806354	2.43524761300907	5.07143981986719	7	4.21587521586863	7.70698918837343	-0.361445191013475	6.15842057811883	4.20932055179727	-0.207399392817669	11.5050597157498	1.31833343286395	-2.59405610406574	1.81002840260178	7.67565282589544	5.09533582198743	4.15747117638039	7.25406502987947	7.57092727384306	-2.27939154408763	4.37243048618901	6.20763303336381	4.18705418953709	0.49119677338579	6.28863301311185	9.96987102955126	6.84437122720763	2.3606748981683	73	0	2
70	1.44737967975715	5.0282869841846	4.70185792534931	5.55437456631584	2.60750092125899	7	5.15073503845342	1	1.18801224937377	1.85616651975707	6.56963244846173	4.72703193797691	5.3726272864162	2.72628687299962	7	4.98108929698129	5.42317856572855	5.73651013877185	3.75885390771811	2.99594097646328	5.80270356075711	5.23718032064197	3.5155709911617	1.87152695275007	2.41897013549106	7.97018625706774	0.415463977108507	2.97099544390651	6.14043743257478	4.24560413288044	1.09414198023962	5.0291859096271	-1.63617333986692	4.49427618027652	3.88629654019664	7.77402972534833	1.73214303101758	2.78910282512336	-1.45229022058732	-0.159477663826282	5.73098748054186	3.50177472459296	4.45003580366867	-0.848158819985016	6.03570016611868	-0.0542206973653261	75.75	0	2
71	5.66729151963679	4.0659454594242	4.63922936872653	6.7280146406214	1.27172012687646	4.50140682603919	2.24482103336301	4.66649926771833	3.97142630431046	1.64647938649353	5.70883945915872	2.26058415116735	3.55051653192367	1.37006020919398	5.63782901690344	3.23905742147271	3.59901728477992	6.76817636152785	2.38541775723262	2.84958912261023	4.63664056054803	1	4.43996281056295	4.60907692250817	1.04830654148936	5.96428885269364	1.32051745670729	8.68603351597695	-2.23401402913946	6.35871333683296	-2.06544138344102	2.67109151630004	-2.72143382761275	3.22353278484092	6.21953833151212	0.3277553758723	-3.20066404011141	8.36273964017393	2.94351886725792	-0.651338004494376	3.22021408878988	2.77523494960082	4.30120211623219	4.84976517422524	4.50068453288422	4.22835856836182	82.5	0	2
72	1.57705841548447	7	5.4864270212385	6.84981890331501	2.91593325173468	6.93716938148272	6.14790724906263	1.08385772637567	4.39305501010947	5.84135649634835	6.12810767368054	6.10252076136766	1.23833307029752	3.2320149883338	3.71393237770033	6.76375529451134	6.90979662060416	3.35099840505892	1	2.87167585518687	7	5.96832931399327	3.49777416557253	1.89566322541001	1.74087088442298	6.6730918184103	-1.25352084853274	3.98739882302882	3.22175750422494	5.63961878462116	-0.287982049265226	2.68616012129709	5.08274820377337	-2.73486990183668	3.5774321287476	0.650556119235588	7.6261733673042	-2.82236864679377	-2.32897846100076	-4.27682089295475	-6.080009788735	1.58544412837046	1.65217762976988	-0.96229023111323	7.64908482858982	1.03931080640809	67.25	0	2
73	2.06346264423078	4.08028952669624	6.52440385473091	1	7	6.67937391215803	6.68487372527551	1	4.00468193807453	1	5.32121934400246	7	3.96515495692376	4.49606722538814	1.56418521564238	1.55093181478015	1.42308249847397	5.9333873153375	2.55404072773601	1.05450183509149	6.29025087528714	6.82347639683276	3.63006353444796	9.3170669313895	3.81511812563104	-1.20939077551666	-3.52943019084573	5.78611038034314	-2.95891413004241	5.43388683502329	2.41175291747882	5.20140861770402	4.74128044304621	6.8064793007698	5.63135316754036	-1.54933240569443	4.14476905992844	10.3659540558252	0.926918783391276	4.59639596943948	-1.19913866083705	9.8287276924671	5.91188819002878	4.70835177595501	2.49899827742059	4.00868984331003	81	0	2
74	5.73716230063903	5.21558874515436	1.79942661155843	5.9197980382918	3.57095607653598	6.5109853554212	1.94484837154669	3.27684139004183	7	3.36674871417973	3.51032939857201	5.44524218432596	3.61664048266251	2.73711680939588	2.41848479672143	1.96667447941713	2.70710068839366	7	5.50139368687481	2.6469730372565	7	6.58164913817569	4.79271715085885	5.38175546082374	5.1487722541934	4.91992632079887	0.615150344308631	12.7453928178021	6.04739281844664	1.54475325471339	1.11137840477039	6.68076863432998	7.30018376312628	4.14509665204645	5.23990349433298	-1.95195562358179	10.2188089378611	0.79431760097449	-1.73067991695036	1.85271453457512	1.91691543024764	11.3021667297883	5.60234873065939	4.48527212149326	8.5685428858783	7.74208218420922	80.75	0	2
75	1.35877971029184	3.48819466422181	5.58381598348823	5.94777072434749	5.53526294394282	7	2.79194518424128	5.38204869427245	2.45101086864091	2.65623668305784	4.94037710968764	4.78247663198028	2.89605410214882	6.59219373895505	1.21480406420291	4.06649632285032	1	1.61494806766599	3.10449056165835	1.17376516454956	4.36270550255692	4.19378380354193	4.90472729397625	0.940134970016513	4.64169382595192	8.49783788820904	-1.43303806795969	3.77858217157457	2.54211461939593	2.55891364884544	2.7449577828957	0.493357526800844	0.7102943636042	5.08724960628136	3.9718545237744	3.66981213445927	14.2535586685209	5.33997262360155	4.71533342011357	0.979709922702552	-1.30837549628288	1.40682510840915	-1.92900927464594	3.26840818637043	11.9005382744268	1.79204426390457	69.5	0	2
76	2.29735786807355	4.61775689006029	6.46965710372337	1	1	4.45666090425931	6.07696938722703	7	3.63109572640131	1	6.36394941747364	4.32160580020004	4.98282974758204	2.93959293138947	6.2070302931169	4.77600323350528	6.44090736480949	4.53661989599219	1.425631847954	2.53772157414179	6.47402654292175	5.07762745051695	4.26833505555399	7.50705897235607	5.88523222122475	0.198306216410796	-4.49544635057404	8.05428206390462	10.5154334313074	1.2491338006762	-2.58947182427604	2.10360362367802	-2.05468344997134	7.43829291029915	6.64779733281472	5.09978026891772	5.19892923491846	4.62444936172564	0.580546267985879	3.1979604332192	9.64181317592836	-2.01098239419303	5.20553927621528	7.64248024943366	2.85618521282962	0.632233127885796	84.25	0	2
77	3.31920799358889	2.71687080407565	5.26334523737305	7	1.23260314248435	3.06193437718522	2.79323285633782	1	2.88194886227612	5.52005196253018	4.90751538252655	4.37281071411087	5.93310830501955	2.41630832058487	1.39213021101916	3.74920343474126	1.82307165388711	2.11735293794262	3.23489273452789	1.06745355068347	3.75460757040121	5.70493131716683	3.82997734265157	1.20794452552687	3.43309645230232	3.67684161406667	-3.13908431536798	1.07947813214844	4.23218072444673	0.443049012065506	-0.220769748104299	7.60239668619348	0.282065262625915	1.69846583803181	3.2614950348105	-0.0132779432535147	0.477714370669807	-3.83910777545197	4.93231482186044	-1.53770229091232	4.30089688167692	1.02195379955659	1.82630389157609	-0.410800511850906	4.85234220238982	8.26173632392494	61	0	2
78	7	1	5.79942911578438	6.09023889236338	2.33017373726134	1.21446880401679	7	4.08368980384476	7	2.68935658067201	1.29581414901694	2.31008383409292	1	1.87268041262793	4.22485106061518	3.40532485017641	5.36741668435688	2.11373751994729	3.76744035284771	5.61091049153092	5.75086137985937	4.05553730110812	7	4.47626779171523	1.6485635976213	4.79433262400057	1.80433911304183	10.6011901995883	4.1972921711742	4.34571571925205	-4.1749407729208	1.31150960652914	3.31181958168082	2.65850565379451	10.9465438258313	-2.42710840227086	10.0888089789953	4.31334338083219	4.76916828931979	2.22683177132887	4.94571516420452	-0.404780280640042	3.8903069262192	-0.122898339931778	3.45514272449769	0.947503337115733	59.75	0	2
79	4.7149604570957	5.29386386943933	5.10162419768524	6.19633491438774	6.81096374180442	4.58748302636066	3.02253243300625	1	4.78267691616062	2.79613503934126	1.83162831014062	5.01651526513412	4.60375375514529	1.40614943003985	3.60659826665825	3.44219974338912	2.6925046950238	1	2.4848502780091	7	7	5.43767124440474	4.39935012726337	9.07760044852919	1.17260468883875	8.91106863175598	1.97628487491762	-1.91537620313868	4.51623053003441	1.20195721072352	4.87739258140884	-0.997303253266506	4.19166659228962	0.72565115647384	5.01521664237538	2.29513339192167	1.38652207587709	9.27570948626454	-4.49692014599045	4.8880975069183	7.28078745811427	2.00758651616864	-0.594527689148494	5.04658330207615	3.85864666614186	0.353960108883493	66.5	0	2
80	5.01261285785604	1.26262227249849	4.30035334959764	6.49776669256095	6.86902741755649	6.2479347155825	1.95664794993884	4.50774090989659	1.08806516611969	1	1.70840056017664	4.91871419524007	5.50666149611754	2.92125871266461	5.52851562275834	1	5.22754927152081	6.10570176573104	6.25325262088444	1.85418610669899	5.60212698251943	6.77491721992623	2.89344885328897	6.53417927798252	1.03723306645908	7.94487701649914	1.34495427775707	3.10608107987967	2.80204874169951	-3.15865283001217	-3.16475539585818	6.63219343885714	6.51494977280089	6.27701055547507	1.07544370357524	-1.80777975409369	0.867497437138121	-0.154260425620771	1.67177812910574	6.03766691015563	3.8854266703022	4.7986305010558	6.96912660702678	12.1616798896227	5.15578612057121	-0.558393850468343	97.25	0	2
81	2.86104425428763	4.52047345223513	5.36773934914241	5.08665539121072	4.50629434640108	5.93920873899464	6.2821209928356	3.63605195503913	7	1.25196463870171	3.62473488710178	2.9199079479042	3.5117747399604	1	1	2.68668850405078	2.55621762232265	4.96068113532109	4.05919124340581	2.73977190942612	7	1	2.42295659852188	3.74847478361545	2.04889911413653	3.17304758892498	-2.03854543967051	1.03245701686418	11.7348078957215	-0.239559178537717	0.424916414180531	6.12927246018846	-2.29239349216506	5.95488640146507	5.0165716473863	-1.82030140416861	-3.83034851832705	4.68927268359145	-1.59531520957682	-2.08199372929451	-1.41527022649524	5.8793083642855	4.5887787561872	1.80939568365996	5.12476774096632	2.29822309205866	62	0	2
82	2.24349620788112	2.30178644123904	5.4128125277505	7	1	6.15017658704774	6.0251664178191	3.18248806259005	1.43888624177238	3.71792045069942	3.95138964307892	3.1970079960226	6.41223298396847	2.08756996453436	1	2.76021364389508	2.52253783378293	1.43108287659859	3.58557083983595	2.19194727670847	7	5.76763184772021	1.56668164582573	2.58352227335037	3.55156454920926	4.31436580013319	-2.56981856196144	1.70544678156772	13.2004579034734	3.47790257117814	-0.313360906644385	-6.04510646072918	0.0572519752015456	0.998467281852193	4.17504763015132	-0.913610363137653	-0.652565065644209	-4.23726416710953	3.83497565893436	2.24286759941746	5.30014013257985	3.42059731721621	2.87701414999914	-1.66453729929937	4.17099251333193	2.33379663913772	65.75	0	2
83	2.56892748590589	5.32853186623815	6.42838458457317	1.2927707626782	6.56355821108792	5.10622743937506	3.39909600576894	5.06490843268261	3.58146541614738	4.84207034947987	6.59840767207066	6.73943829455358	6.21484722085588	4.07210726022957	6.05459909915083	1.18622265085405	6.42687990240092	6.41857668193549	1	4.78514638558125	5.23894717781708	6.52221113014946	2.0384534823273	9.37780008466645	5.64779931166792	-0.700179800172442	-1.85513437901985	4.99094356708274	1.71036498494716	2.29283725982895	-1.13215135768849	0.883496967024336	6.38477027348778	4.27344432662836	6.42998315991182	5.97441678923246	12.285271992066	1.47394592694068	2.02042931676481	5.90647588303495	7.0240429666379	1.58525079135463	6.6275497304075	8.614825450653	-2.16801564299457	0.857990622423877	81.5	0	2
84	2.49701651393771	5.79442553028307	5.88009402866962	7	1.41500206912328	3.05610844668871	1.99819697864702	2.67594973178704	5.91198830251134	1.55874116862405	2.75705371089095	1.97211962704182	1.0596707940081	6.48868949297875	3.71968575439148	2.43447571590768	5.16561644722479	3.06854591520166	1.59213594436605	3.3784480399499	5.52594762400797	5.25206215939627	3.86066909855375	2.99270383913022	5.88998254403148	6.20977552498829	1.23163293921065	4.53724457081025	12.4830614094917	1.94840412770381	1.78999361046108	-6.28375040275968	-0.771732032949764	-1.28900952177874	4.09006613783781	-2.57998336019951	1.71193373575415	4.70145793876302	-7.40141383703482	1.76524590633667	-0.0741168267127248	3.23618025844662	-1.22716207269745	6.54598037473905	9.41039466102287	4.28324134764124	81.25	0	2
85	6.73712429662436	2.94927881424004	7	6.99900473762408	2.14055330831744	6.74917046549198	4.93689931248317	6.05827352438368	5.29154569684721	7	5.33814428401343	3.9282862529353	4.29690298210205	5.60960060399674	2.17684391568399	3.59913902149766	7	1.29271406022974	6.16871135760064	1.04396881505732	4.20938255781717	3.42208465295502	5.67695826604545	6.27034554991326	1.80231013893994	4.68135981506548	2.4403873772568	10.180377106005	10.994415090681	7.08198584873958	-3.4930679562225	12.7357942176607	1.88114900978351	1.53765584353079	-0.964471465003854	7.90598339150355	-6.84760667316168	3.65884628060655	0.771196944742401	4.45905888667397	-4.55586737939871	2.59822616334209	6.09221511674861	-2.18415820955258	3.10492283731404	6.72543925096634	72	0	2
86	1.34343849190622	3.79418047857743	6.49866326421946	5.39423401459604	3.68037094656036	1.34846488617712	5.46826271707738	1.03379655856682	3.43902688428156	4.54542888424858	3.31664896765221	7	3.85518922645458	1.99285156201765	1	1.69898018464952	5.49740455211063	2.89961176516589	4.12949346792728	2.31735210428516	4.89418887346612	6.79781430419267	1.54585816212295	2.10307519405935	3.03243085961953	9.42598035316311	-2.44332987842558	1.68050701648406	8.05477643166624	3.03078029848402	-2.42809357069061	-3.40462794840811	0.0760584733446413	3.52851266535835	2.86613666015452	-1.56738463800312	11.164196342326	-0.351162944563485	-1.79263786613626	5.16981222083579	6.74782234427271	2.23503599072462	8.28236697182965	5.03021831599701	5.33799892493957	5.21790920130398	65.75	0	2
87	2.77450912064587	6.08245272478452	6.75756292848394	1.62908762884811	7	1.20172505053677	2.55298295456785	1	6.21360427179292	1	3.75496185766843	5.38953436901051	4.26323681475726	4.76915063389151	4.44503514598749	1	5.71828518750422	1.67350010216404	2.61793789380208	3.46130659104234	5.62296054880551	1	2.35888416194387	9.29605164922516	1.00525555890416	-3.17228291688277	-7.2064322982034	7.10618796929365	-1.84457155441575	4.82770686942985	1.26002340982558	4.86683384937525	9.34717678746735	3.68598018691713	4.48960402825407	0.110013389356903	3.62939701043343	3.20558493504282	4.77758460041942	1.07630883512106	6.67264636235115	9.56213011382	6.42854781426861	-0.367387113515428	5.03139862606864	3.57048528572323	59.5	0	2
88	1.73891709031371	2.1134725344314	3.88702369979181	3.00742876580079	6.60334555379934	3.7144680230999	6.74334359469153	4.60628362829697	5.75930318552946	2.02286001134628	1.41673317845108	2.3630964408938	1.82818168906136	6.35804868330068	1.27628584684531	1.64100534678151	2.6674227763192	3.94452925575197	6.91096927200429	3.53454911928461	5.16190062700161	1	5.12165139081155	9.90486716038474	4.37338692832213	1.93603280938848	-4.67052493566034	5.15499926233129	5.03958910359821	3.26313914646119	-0.749803621502722	1.45605717015143	4.43201976627845	9.56683798695334	6.28930699259665	-1.01425159464171	-1.12690328117497	3.35546257248244	-2.38909085596912	-1.72511731556507	5.28298271499982	4.86208179551363	-0.343299002488261	-0.668761911842042	-1.13190362792269	2.02794838437234	81.25	0	2
89	6.47497694117334	2.43088164033673	7	6.78953386892852	1.73953068833886	5.8536991513785	5.37215550808911	5.76203508640402	6.56463704528403	1	5.79022028425848	3.62976157958202	5.79692371927176	4.83829312153247	2.26948469733213	2.862572620535	6.76480054809146	1	6.94089756392485	3.21661452240654	3.98497494352296	3.18883122072904	5.45721868349863	6.17823839709978	2.05163541547906	3.66346522350815	2.71574003155743	10.1379884083283	10.4734361191895	-0.0966924945334287	-3.64699604620255	12.3454611086274	7.03947238316236	1.87360973885588	-0.314713599451749	5.57601668921872	-7.43959271193366	-3.43047948114994	8.11281337260762	5.26587649169718	7.69657246428582	3.22465270065116	7.4260652206388	-2.45098592160481	3.38196242164562	6.36471611261545	80	0	2
90	3.15265603373051	2.11534496706322	1.28450869286132	4.90913611001617	4.03633387161638	5.03640504314319	2.08438285630234	2.46026724743539	4.80378215373328	4.15114953213089	1.91197293196518	3.81598100023939	6.67617837308774	1.60072862876166	1	4.03936302764306	7	5.25483145751784	2.06257213354465	3.45785478443708	4.67437549551346	1.51121339286924	1.66306746293021	0.342468826145205	6.26790125695834	-1.27249005235954	0.447509225885567	6.54220349389385	10.0589101639834	1.83927074176421	7.2184020658673	2.3967115849308	2.72763810513977	-1.25299027595342	6.98418369920006	4.11149338147643	4.71299118116882	-0.376909107268278	-0.785460456521442	6.60857095020244	4.40086314746659	2.36499138249441	2.88485827429411	3.01689337734766	5.1291412868249	1.78679386215142	83	1	2
91	3.16264712084205	1.98215711114376	3.22204464757219	1.53878091895324	5.67313860594568	6.17151366378488	3.08458249927566	1.26752328671473	4.45498755133772	2.55211230220819	4.6011134678532	5.00610224060218	1.78749579685828	3.52512546683877	6.02452933055915	1	1.62817927914741	6.7040883540491	5.8032624351192	3.68649023974449	6.10913620404946	1.85246269012288	1	7.84132545002762	0.66298436146494	4.86241224956382	4.69034974185877	7.38060546922735	1.39365646926223	4.19802516950357	1.17133333418164	3.75183664564531	1.27578432641648	7.38681135283104	7.37958268184209	-1.59881459287922	-1.86190042049772	6.21096109876801	3.09080122417993	5.05491870595363	6.72817886153388	11.7987948946258	6.09260741779544	3.16612604450024	-0.660035976966143	1.18949660733239	99.75	1	2
92	7	2.0015832203716	1.36964466199534	3.33455855835884	4.91159256889924	5.98891823284447	6.34515319808519	5.64806394023947	3.94008964336039	1.46000901545933	1.83908113539887	4.9886448384955	6.18378031670443	2.51659983768165	5.89326388220072	6.53532185216627	6.79249318763991	5.16670643121535	2.45440365054446	2.52713523602382	6.39865596114438	4.60564347126148	5.5562899086318	0.276943368139375	7.53109508851469	-1.8517027591425	-1.31141815157987	7.48885576119951	6.83539913614783	2.35502857033154	-1.4561623211215	-1.15997908578077	1.37224034766929	-1.94993395173761	6.15505846419812	-1.93132465459724	0.43634606592697	4.43025430874848	1.42471130734468	3.79306223615992	10.0659627349774	0.88147064638786	5.24842894438896	2.28171809423151	4.18964133141841	0.695021246644752	92.5	1	2
93	4.55738865861481	1.45898772773065	1	4.45772840832555	5.04339772204843	1	4.9538148464755	3.5554964676092	3.77736461142544	2.01823409466733	4.17874411961292	2.21752490663533	4.38164821834307	2.15039249459621	6.56944016454114	2.74442150316857	1.47303803461444	6.09453981124777	1	1	6.1662106656664	2.38873365260393	4.53329854193062	1.31500384910477	6.91687352486655	-1.97871469602338	0.756777077028199	7.45126767158797	2.6704375476251	5.77493399149129	-2.91635364044875	2.85351015479299	-1.77340275069808	4.41416254117459	6.07132769766391	0.403619596370546	-1.97489389028072	7.10533429022424	0.130063389064533	5.43712806510412	3.85223393112818	4.74090023337371	4.93804093661359	4.77198309841964	6.49773464259315	3.69871084842369	87.25	1	2
94	5.92702021107136	2.60568252365543	1.36931647670614	5.41996914470841	5.90590960064659	2.54423418360681	1.53834588832447	5.44705627935086	6.92095945556687	2.32497626727798	1	6.23265743260156	6.09371126268847	2.44414398440869	6.45667062615757	6.48176933576404	5.84048077722806	4.98785382334932	1.4341234280799	3.13776330866821	7	2.71648055631353	2.8180107025481	2.43701507090284	5.00740544787735	-2.31235068728083	0.128568184816508	8.00385249551431	2.2122568150347	1.02922016334189	2.28606969615408	1.92543091928486	0.0332470744176241	0.868075044575096	3.83039349263308	8.42394272694463	-1.74308989891854	8.61377762214987	6.65416726782096	3.67541361316673	3.76230506294229	1.3275274297218	8.03601394286957	6.2745467507016	4.93790231975083	2.06184006553401	87	1	2
95	4.99872546569447	2.79790695878532	6.49985731422717	1.22244542580654	1	7	4.67695256823278	3.62231598153719	7	3.28194490324826	4.02184474223939	5.07601756955295	3.05030294020461	2.26762022397243	2.5174574502198	2.94944498153936	4.04840837569921	7	4.2154952267488	1.25117943533955	6.40222086531931	3.83457084101408	3.50968780468659	7.00673318317293	5.80582943496421	0.707969219762705	0.260391156575112	9.17421206320712	-4.83356940829694	1.71121138572238	-1.48606135928339	-5.8374054307391	7.07040311645413	4.08575583631732	0.746094469992684	7.36345093414776	3.5951804125431	1.33776643533056	0.511255389419869	-1.47927059719954	2.31022295138717	4.75162493892253	6.76972724381914	1.4985082544104	4.48494215383091	10.7645449470373	88.75	1	2
96	5.85821984320005	2.08811401191187	1	5.18245370718841	6.74050751865798	3.07335591801555	5.57619920527679	5.60406231304341	6.7600381262802	1.08583356770926	1.20987720003654	6.64606482097837	5.66115796096329	1.42493119538994	4.68700324043747	4.1413656080719	1.27573755339435	5.07010364674509	1.93137019731521	3.31538533640113	7	4.03635034960562	1.6312608774844	0.381992987810694	4.26167491889783	-3.31957877276304	0.60796220448492	8.25132336155232	2.07809413955845	1.28792759398289	7.05911813023096	1.72165136062296	0.187253555060575	-1.52154890743589	3.75668827904892	7.82183244667589	-1.4369239982729	3.56345494975316	3.57874861930918	3.85312926286466	5.19656429449969	0.186966338768715	6.89215708341227	3.08512917479936	5.16218878236851	1.62307146006848	77.5	1	2
97	6.02257175889368	7	5.82127672533121	5.23372460640095	6.19649545892103	4.19763079196938	7	3.69717626862917	4.25142427212813	2.71232307635176	4.33219538152195	3.04332298992196	1.39353917165674	1.74775167878673	2.4855773813564	1.18384072269619	4.76781597763884	1.67740377619791	6.19934918722982	3.25057965714653	5.53069955632301	5.79559066386201	4.01608950978394	8.82899642750857	0.437979400363367	1.61061117520376	-0.212898456090025	5.9714006988968	12.6217951539281	5.51633438896631	2.3279788407631	-1.57123036900639	-0.705210602180623	5.24788718277756	1.38608378912747	-1.50703188371103	4.69729201873495	3.00486072443653	-0.923439680130065	-1.43679056643459	4.68945727402825	2.36160127026041	-0.201469370911804	4.50441048190286	6.73285491735773	1.93784302114423	82.25	1	2
98	6.88996027360038	2.36795539878919	1	5.21767680978911	2.95558850637266	5.1129799555198	6.40841308556218	7	6.19613312323564	3.20913764960396	3.68424720164231	5.61629284571023	5.75732814568673	3.91564929499972	5.50582526178087	3.15621099804684	4.81327411221517	5.76931345925412	3.34185971910532	1	6.14441119315532	6.81785646959422	5.50327026519045	0.614974021322495	7.75146415310425	-2.09707559124106	0.529799821071181	7.91807099785956	9.10231008323917	-0.429255482348962	-3.54433092668026	1.76353183297253	3.30945316071494	7.42932985598828	4.55485599537906	8.30687842685143	6.39354864152197	2.54698202810714	3.26952059798089	5.71069900339904	7.22033087216062	2.4466901511613	6.04067869871513	4.59256125117054	4.9542279457693	3.61721633304002	84	1	2
99	6.49406122657706	1.25353157586823	3.27906852026906	3.06871292615268	1	3.61262259198205	5.58449434778875	7	3.9423987359559	1.67690358400527	3.22340146500119	3.80995884355701	1.8619779182261	2.56617954594593	2.8318978910769	1.37525566612935	5.42023325928844	5.67902798194121	1.81821427808295	5.29152479668722	6.00170176535221	4.66125075767112	1.98370210196413	9.87649011051603	1.83709738392287	-4.3290139523383	-3.89272790877226	4.65846684205201	6.51882272902357	6.8585544725829	6.10172765443018	7.94163187209075	1.97444023606432	7.6188049774078	2.5581740453017	-2.18215119278077	6.44474102498069	6.12596777650671	2.19249862420318	4.42523395157758	-1.58557998606896	3.8337593996775	-1.79580423919204	3.3799850672121	5.9615099208698	2.7856925614419	96.75	1	2
100	6.95678942554109	1.6877861425483	3.8822752241521	2.71604290730163	1.83435127604735	5.90955900540886	4.59352050836965	3.1968338404082	6.37214501629907	2.37587814457448	3.72163597506712	5.25340783500507	2.7902623323381	6.69104235808564	3.92670703164829	2.59766867194132	1.72918128520208	3.57641029279194	1	3.2994247304585	6.22126156967953	5.07853511761449	4.842663053796	6.79116977902984	6.28201247296728	1.74218416677761	-1.30334809989861	7.65540924043573	12.4623046682675	1.54696030474716	2.31653180255172	4.21316052477234	-0.393700890868577	-1.09651937811205	3.28367904433573	5.20039669511531	2.49537344406922	3.99949937911186	-4.33163107439184	4.42700331582852	-0.211959771533381	2.12013948804986	-1.37895156069502	10.4324584398389	9.19283559511443	1.28725588777066	94.5	1	2
101	7	6.98276841251425	6.82402043011083	3.0278162115027	5.45226097557189	1	2.27451154806537	5.85148711790525	3.82820078753237	1.25621601715556	4.73095779354894	6.30382812631076	6.0379504992196	4.24200192271808	2.46940061465836	2.75454424361585	5.84168575773813	3.14253793019289	1.21723689654208	4.10600621349449	3.79953182125558	3.70048324874975	5.76910690756955	8.03122692529854	1.25743366607862	0.425166248382374	-0.207635860408083	5.33742918874101	6.96303361570479	1.71892432607308	0.513595479606665	8.52362238941144	3.05541282751858	-0.525689396081399	2.26899222510975	1.85125104628855	11.4920056850919	0.208977355965361	-0.70758673160101	-3.3594921059955	5.66716383168025	11.604297947765	4.51555844503411	7.26085737887359	7.85065162794709	0.0519432760962411	91.25	1	2
102	3.2627353801417	1.89587624024611	6.80458269546673	4.56525930870265	3.78350407226205	6.24870478417623	7	5.83059458703468	3.01652547729543	2.61204172137321	1.78398340971669	7	4.47445283937618	6.96840882856802	6.0982016253754	5.12287228528973	3.25331818052572	6.02993072910939	5.44830611262489	3.22226466573304	6.79723226192769	5.49302189010255	1.60772977902303	6.90230217866601	0.84620569954288	3.48071021191421	4.71324963318636	5.51716833764576	0.782589327021827	1.73417054514399	7.35254345882095	-0.386087998370538	5.81307761981789	8.30154903093345	2.47249660400207	8.60626368699848	-0.31450987012727	3.25344214882859	-0.88346574015892	0.955973412798728	4.45030319436726	2.21650117120576	0.392743634236799	6.74579352813477	4.56765749086419	4.07954504105921	76	1	2
103	5.52785822121962	2.27802050744797	4.03847450053096	4.75898405206283	1.53843098403412	3.12069338647303	7	4.16740444771476	6.64599930168528	3.10298982565324	2.74313895501593	4.92209498619274	6.20504011790767	4.22631283861186	2.19307414912435	2.02473950855806	5.10510503218083	2.26448423097858	3.49905384454562	2.80669509062042	6.32757480686485	1	1	1.16154751275879	3.47433738442578	-0.196414285607886	0.488014125271192	13.2003492194144	13.1909951646402	4.65022335633665	3.17347375356884	0.201470689179828	3.86542547835903	5.24325212154863	1.980679831288	0.977808464912829	0.0249223982281879	11.7977051859447	1.39880110413561	-1.54133484402742	3.45226488445763	1.75056224518792	-1.766238335497	-1.70600734793309	-1.04858907998702	3.50664255451201	86.75	1	2
104	4.69507557474634	1.63725604233052	3.57745538597225	2.27802279198843	6.70050933736026	5.44375833453607	2.09599656368706	6.1518851826772	2.29788631145124	3.26820869978211	5.43453197616459	5.36370518730344	7	5.15573222854951	5.91860638638827	1.00449460315149	1	6.71371712300426	4.30839023452167	3.52197413554325	6.00609618945367	1	3.58171940916781	7.76264025801623	-0.369147496063761	5.07758499800454	3.46002508569553	9.04988634825736	7.66653230170124	-1.39271422115753	-2.30321143422018	0.989727217997131	4.09374943103509	-1.13661545420483	4.32507799546344	4.4761635862072	1.58064523853981	2.58600672923581	1.61753514105425	6.06580232146973	6.12518665004506	1.68787083217366	1.65003277726976	5.10796655730233	2.20228615242958	9.810404456662	79.5	1	2
105	3.83994247238662	1.34504954022302	1	4.2114205159607	3.4607269839072	1.92162965276528	2.54495423947876	4.45734707729024	3.24910059655757	1.21238910425411	6.58299263998064	1.35708577539455	3.54732410824936	4.59361599694084	2.05588235118763	3.72256188664333	7	3.98752163958471	2.76808392471475	3.49479880062595	5.39658947446089	6.00552869240934	1.10997051948095	-0.206053079102006	5.6828667710754	-2.04392036898464	0.0601111879823713	7.4640293050157	10.6594111607433	1.63557074937791	1.39416214269097	0.080229192337801	0.926214964184189	6.74622726656255	4.2195650874597	6.26738467713648	0.753378194440188	7.54777188103767	3.95730037340921	3.65262142387312	9.79291129949601	0.270182494262698	4.50329911001939	7.34910866565597	2.87605364401503	5.40273849489401	87.25	1	2
106	4.35698984444972	5.76188584597957	5.98644410575765	4.77704531991118	3.11810455752787	5.63251410404223	4.35200919195508	2.30013462151148	3.63432564176567	1.11658640766572	3.9679378369216	1	4.37825019041952	6.54998790884181	5.19877515790446	1	1.51654978639861	5.08603617760053	2.24870898064615	4.49125471047346	7	6.87263251827177	2.14280007323241	7.3542268902648	0.966834864481616	3.53295582591169	10.6257780011767	11.0443909586539	3.79281349960696	-0.470048426883067	3.64111358490941	3.13230264033396	0.836044626578289	3.83007773382485	3.96636744150111	7.4629263232782	-1.50193280360888	-1.34530903823706	8.40323748060251	5.01280802962023	6.15177370226095	9.80432399729207	0.848421671008613	8.97196679394737	2.33202286221713	8.05902385650836	99	1	2
107	6.2662921826984	1.76617762484633	2.088310269913	5.39340082987813	2.15797579241997	4.09295784413169	5.41013855656784	1.06048777441508	2.92823458574309	3.53645907997436	2.36322163365958	2.39826273088527	6.24708385569164	1.97175022732087	4.71853071151232	4.13423247628143	3.95309255249872	6.18239362829831	1.18726761782378	3.12043060158916	4.80495686750194	2.32570838202321	2.44766176497256	4.73703808150348	5.08679218876167	-1.19489113880178	0.350586282264427	9.32167099452886	8.38060807316113	1.81140386597742	-0.156483733665717	6.11555775952603	2.35474495646574	2.92919985078505	4.04504575120899	-2.61438628282424	12.4865663614542	-1.24407634770101	-3.31149978234973	-0.841563251778334	-2.69039406081826	6.01881820856592	5.95092637513694	5.81889454280721	2.6612040602305	2.43586917733876	63.75	1	2
108	6.49603581791441	1	2.27845220677728	4.3263273649907	1.82439389391475	5.78628993924638	6.60490315476977	6.05751945539246	4.63551938293976	3.46478025202912	3.02611045448587	3.79269339784932	7	3.13973510693172	2.18853609357946	2.7630727882068	4.69957228183063	6.58818312028248	1.23065716004413	1.94712488955911	3.0213574818122	5.76780612713436	3.64689613475864	8.6060219857609	2.70683023073289	-4.46492748308971	-4.36578267954359	3.95264093403769	9.5370410796127	7.48650822452627	5.48953308955094	1.18330362394934	4.46580461645093	6.25003763491124	6.18103089135724	2.11271525971563	4.33760027430354	8.53916817684577	1.73489037331726	4.7895507925043	10.0084565760212	4.79315030796721	-5.44188356409084	3.87542862345149	2.86621137257113	2.42121404095418	88.5	1	2
109	4.90164513102599	2.71463946306753	2.36205745408449	2.45410550611333	1	4.23665184973152	5.38068567116477	6.28247716210487	4.73501285719923	2.01382015103828	6.5779520976629	2.14332109561682	1.95445659296341	1.3233172827672	3.76608604605495	2.62852903824312	1.97980697060181	4.24568762728199	5.44790535085292	2.74130634776026	7	6.68507216707311	6.13864054376162	7.24627736156562	5.19877149303926	0.308535732390449	-1.13054461541488	8.13667973579245	2.27477798692701	1.90915023605148	-3.27269695584258	3.04328292396818	5.50431910928289	-0.815730133233911	3.67853248411778	6.90107019223986	4.50531908765984	4.06586239311752	-2.68477215935608	1.17565059472862	7.38921108223178	1.0572028776573	5.10634631935049	6.94796640504775	9.50889393627969	5.09718179377549	74.25	1	2
110	6.7326410441905	1.85079494079672	4.07363301764402	3.00314115093284	1.12383792645255	3.35456069557585	1.2866833726653	1.95730458483882	6.15854449154921	2.21840151832842	2.57340340112543	5.01560423140342	1.21177890353197	5.49388689234498	4.91013108336264	1.16216553789257	2.15329757846777	2.72540784693525	1.36344740478173	2.06079171405248	6.15214509985962	5.70015185604683	4.61631817085393	8.03641630455929	6.08927267557456	2.30010076269293	-1.71705637210334	7.2647397979054	3.70486852078802	3.60857216217727	3.43928637828404	-5.71802130780203	-0.0536693315400555	-1.27473045716217	3.53051038530429	5.99615772003725	5.02363401739811	3.89421382726057	-5.35638054474919	1.5906093517333	6.30813560015011	3.11269842524453	-2.86281565864945	5.22577313106845	10.6788969492952	4.81548947214902	104	1	2
111	6.68183752873151	1.66295659512486	2.39660871301224	5.7060805126707	2.64486093637705	3.41438845605396	6.13883036166644	1.36830401919355	7	3.82360555408455	1	1.18183326164493	5.41647457870083	1.25893682582218	1.96645316492611	3.00184774382299	2.45386179645794	2.23269414958431	1.78915233609453	4.68821911527642	5.17813424554334	5.98956317156768	1.77879744011604	4.35295526199709	5.82823180962458	-1.38948545230328	0.00235512665315032	8.9775912280768	7.54851247675112	1.34642424535618	3.90282700158358	6.65296160897487	2.2361881764407	5.29393230783219	5.99528644231897	-3.16641653385428	2.76123631084006	0.0630400991503337	-2.85590864032757	-0.479673994010609	7.28099434538659	5.92346996090965	2.29383521364012	9.45838910776998	2.46681073517472	2.71055157155421	81.75	1	2
112	5.66950314964217	1.67790019420065	4.35657624786914	1.10763950250634	5.34141658383601	5.71324772645673	5.7792850778361	1.82542781876469	6.73357566052885	3.09658590989587	7	4.63162773003616	5.18051268207514	4.31401884326792	4.03829050051665	1.31221738792368	6.79062112882807	6.56254841625852	3.27694945742797	5.55276526711843	4.38073425516776	6.70796592636605	4.52169355218826	8.27000607494279	0.705785026657349	4.79371582098552	6.03077332773661	9.14779204398317	4.8937478850991	1.61816563834151	-0.497515863839748	2.1359345646261	5.73033402727206	2.82677863088961	3.95612474340615	8.94529095224989	1.05552622355577	1.74991207702968	1.95148580725468	5.940943710456	4.80194982148868	13.4526019733796	8.10805570830872	8.27709521646982	-0.10986801744315	1.36435739260898	79.5	1	2
113	2.36334872026519	2.28430175885236	2.26016565075019	5.42693513775752	4.56761705298832	4.93298279110445	2.84588401249763	4.7124227510717	2.93961319781127	3.62473723241636	1.81605826236899	4.92777420834215	6.39085763709432	2.10867161773273	4.86377915172965	4.39601931274855	6.07988540856492	7	1.36358380734789	1.01206837758428	5.01897200033454	1.24224161825561	1.4561814283399	0.25083713303503	6.19604863061079	-1.46976257575053	1.07199924520343	6.86760747559058	8.52981744759988	1.1467739156133	-1.34801348196241	0.000411470484795395	0.697116275617561	-2.18406266772575	3.08719085617006	9.09836400743916	5.04216413777808	2.84925476849838	1.78483832951847	3.47869124212122	1.25004054200684	0.938178426573473	3.78452188658963	8.84588494239935	5.62429268595718	1.79377351716919	81.25	1	2
114	3.9721746009433	5.74832560324629	5.67227983568297	5.74470291352788	5.07857767783933	2.67200428411	6.14015336047311	7	1.77825331448059	3.19217286713623	5.24542869570258	1	3.02932186090096	1.81600233142897	4.84077057339587	1.04551042874898	5.0333278841033	5.8895572582906	4.38063424373014	1	3.58750838214928	7	3.41788621481416	7.53689179208016	0.211743143084743	3.83728653276153	10.4047398001667	10.9585720340644	3.65491832390805	3.77565951149977	1.03771473292881	3.30349718894637	5.79851052334668	11.2694830676097	4.73782217363605	7.3402670672251	1.77410389305739	-1.28737904758381	-5.28317506729768	5.3892006058133	3.67163416077471	1.75346945274518	9.68565500694048	2.47004669810052	9.93785934673024	5.61659306806907	78	1	2
115	5.75362296243953	6.40218426586287	5.74303478071521	4.68705950710268	6.28861940984419	1.41303464259641	3.837267251169	2.21139609366729	5.09717989894067	4.18243353292856	4.16433056230589	2.04481963490416	3.04587125432897	2.50851839379532	3.09939674874445	2.44608554067271	4.26531671102956	1	3.28146315887977	1.70355902175808	5.56270342755805	4.54985779486391	3.29644475386845	6.6821877968802	2.7162201721916	2.75338664296619	-0.533657407786712	7.36156385832	5.47901240544501	5.19139603708347	3.83893453867709	3.20614090573288	0.686575269869142	4.25139894533567	1.96516454659376	1.28411050787923	5.004585344008	-4.91557758994969	-3.16545135848239	0.563300386300371	8.48122936847426	2.91403532843505	2.87488463156697	7.22257129455002	7.21462189879461	3.92715429473138	87.75	1	2
116	3.39159758463796	1	2.15404980159818	4.50858162887874	6.04604268918819	6.51886801515134	2.77864239673411	3.8511437992123	5.86918380554504	2.44235166934948	1.62210530864175	5.39682197301562	5.57002637046219	4.15042618803696	5.58299831678874	6.31045023718309	1	4.93073812767065	4.51791977661331	2.89513827660639	6.07605406854567	7	3.48130659961824	0.324558306683546	4.28828623856133	-2.13500071938303	1.61505167596732	8.16454608610409	3.77241691550185	0.682857416338412	1.67072826834535	6.91742025213882	-1.55227753681609	0.765180871218022	4.23927591141604	8.82111092863345	5.02048063417451	8.68208554214632	5.68561984773642	-3.39336379401366	4.93691076751847	2.09100360394792	6.4071763512877	11.9487218409702	4.86881074176932	1.59541640945513	93.5	1	2
117	3.95970932106003	3.77592074720893	5.73368488501142	5.44942945944387	1.0225263697434	5.83037192436023	1.22079010794351	6.58861562522902	6.8195913985057	1.83777354665343	7	3.87827022857565	6.31431318958422	1.90619528141934	3.52137037191635	1	5.37286458044226	5.84594929234018	2.75520170890526	1.58835409737392	1.58936032191361	4.43027560286084	2.17981804057096	5.30939251107503	11.2554224434902	0.949980681216644	3.103251053053	8.48776300652391	10.7560594377501	0.696803212520213	5.94881753235577	6.5867238295638	1.48030601657731	7.79191985388619	1.96385968934256	4.71255204175024	-4.30154802189096	0.810405230316998	5.14854431624561	0.269618519133897	10.4844191286139	6.46584398501046	2.41196605134653	-0.703542588060572	5.7623845603783	8.31165776563815	77.25	1	2
118	6.0182978470265	1.14078753900656	1.3065529498301	3.6418458939837	1.33326714285721	5.99401669399566	5.87678712976077	3.45716071904362	4.01533159624765	3.38217974547245	5.12077551110692	6.4521846439929	2.90946276279475	4.96858517966025	1.83524765395299	1.9228316783881	1.58799633882111	3.602505988097	4.681365312423	2.28866851478459	6.85479435485029	1.41045471287177	2.60844524907166	8.27950593189052	4.1943722729439	-2.82672635409548	-3.28704005628188	6.2062175607614	14.4753607646057	-0.746089223101144	-1.34652903742027	4.94187478892549	2.85664992755101	-3.10491180789819	4.18255737561804	0.42997082286426	-4.02769471304044	5.00373280142935	3.89285671598191	1.41288043087896	0.842814708214813	5.24794356924217	4.77670624754544	1.07206497628992	4.96265189698573	1.67532082787382	103	1	2
119	5.97695885298078	3.39603224441312	1.95568649298095	5.31760631089458	4.43167452163986	3.8757023045261	6.70984420506588	1.92260657563789	5.15942525422351	2.75486318168805	6.00924161342566	3.18441173459215	1.52941019046144	4.68529191655528	3.37199110260858	7	2.53213157272374	1.69109287864593	1.33900678996678	1	6.10378256663187	6.33942668975046	2.43059431238346	10.8635623859493	2.6673109102436	-2.42920715918964	-4.58394072629823	5.63993329101163	2.52325827440862	8.56913791766321	4.80172905750738	-1.59264096734164	4.38786736633972	-2.75713999005441	3.12556918423433	1.47551894575198	7.09800108491647	-2.25820376873269	-1.75455440416181	-4.68448996729919	2.30947409367076	1.00741065955558	2.27796561319397	8.5738126935447	5.4869019440673	0.558890743515804	76.75	1	2
120	4.94413913417004	5.06715964915372	4.65702316263839	2.679965377233	1	7	6.61930606588295	1.03791305403691	2.35747562836641	5.16407085019626	4.83743967982229	3.86287427657219	6.70207568569069	3.01270289551801	1.14108764002407	3.36726683222399	1.61973663715124	2.01525638060549	4.08602662410871	1	4.21957016023326	4.63060115084921	2.78035753999638	10.7098998476894	7.95292395273557	2.21371091190059	1.96290655659383	11.5257713635624	12.8358443566102	-0.682418377131105	0.958583356342632	8.13382506407516	-0.324728528966369	0.475812019925912	3.84754121786821	-1.06808712411685	0.0573931724759968	9.88787910244364	4.70932748509915	-1.37987763627132	5.00820383746701	2.03561376676449	2.47098849223071	-0.977623888498203	4.58019744922425	3.52476915855309	86.5	1	2
121	5.42636149407728	5.83761186135709	6.99878328298461	4.41087918020137	6.01763379470701	1.66183068587613	5.00890066745309	1	1.7488314758056	1.26974613948244	5.22515069416087	2.59766959762622	5.0170166816949	2.86516199897273	6.64892318590787	2.76427491613437	1	5.02081817292107	1.82505107857864	2.69747584144457	6.17666478916757	1.65634904907918	4.75807089127295	5.97881866000415	2.13026751100314	1.1158246941944	1.79106934783729	7.15755350754895	1.91513774108493	3.88395366829304	6.33688790914253	-5.92225591094773	-0.0936730622371263	5.18799745848043	2.90759900334325	1.33307249605841	-4.40219375891543	-1.59079438450417	4.58002483694826	0.268202515824474	4.55216725425171	12.1722928069007	0.300611858022512	5.12627063575985	5.56485946328112	6.8923696870572	99.25	1	2
122	7	5.78056076025558	1.17160886631227	1.17031190047144	1.60562566530192	6.17572972141328	5.45658555166451	7	7	1.99773440169466	5.86309097415602	3.01671682223277	3.55723991315288	5.96882430041112	1.20406602433617	2.03717151367922	4.64960920210991	3.99243722066049	6.08146789850714	3.91081957489419	4.31859465131375	4.72682564638301	5.73234956645126	6.94189753299976	5.16156141283217	-2.65669903305583	0.665233293325954	5.09946271488132	11.9072531634207	7.19906583206147	-1.90708959046506	12.1676271681205	1.03625209963173	1.4803236664705	-0.122179531558908	6.92941724730265	5.24790707223936	-1.46540638368556	8.73542714718185	5.13674685664181	7.28218887493978	3.502441643104	5.76356931631888	10.4305106864683	3.9122107773671	3.77056070226656	103	1	2
123	6.3409707098433	7	1.66983431851296	4.32916724843364	6.32707999460147	2.904904438259	5.12012075489877	1	4.04747808236052	1	3.47405481284081	6.4071549198188	6.39834284066163	1	5.30926516313579	1.2970657293457	3.00217435900271	1.54598837389292	4.31537460106933	1	5.71567333190417	6.9402873986054	5.5169428071834	9.07788348735545	3.34470962521516	-0.906301431803694	0.754549735613332	3.43815727869216	5.0563986900063	0.781044609314641	-3.45980305600126	-4.76303348851706	3.868008509945	6.42898807991124	5.48844881110341	6.61696442946913	5.85530526789669	1.89918922514196	6.16804301896074	-2.34829901741737	4.67040346254728	5.02217013073199	-2.50704363776252	0.064004561631404	4.80156206831866	0.828006096056089	73.75	1	2
124	5.32948071661542	1	1.88139114762363	2.27434471733399	1.45603269937128	5.90152034029878	1.32551950218037	6.1887746850084	4.64993572329202	4.62378877074893	2.47600746463476	5.97497274113953	7	4.02786217596723	4.27486987347707	1.59778295724794	4.68433268139323	4.79483060195178	1.14460380012021	3.95885716576343	2.20011325862135	5.78626297379569	5.30255698307748	9.47116588927165	1.70994509913041	-4.65328699420628	-3.35566169217387	3.97795336173816	10.9618074282041	4.89786406314853	-1.16452491363752	4.85290026167102	3.93137844469861	7.72709255834589	4.98615316722655	1.7518999858994	4.52878388147481	7.40076322313728	2.4479072497253	4.26168096477765	6.55763287289858	0.832303558424181	2.28481537467145	2.37172949631057	4.76063740554847	9.18543534931317	73.5	1	2
125	4.89709987921337	5.6287420756277	2.86431834660344	3.67225415468792	1	6.02920514395609	5.74973067347988	3.5870389959439	2.57610791567846	4.55898751245973	3.65475652384948	3.74815816382046	3.35743772665966	2.54607943583986	6.23231431793131	5.71944122629942	5.6465535697053	3.73450987063483	6.29463364188316	2.84237437414023	6.27519404134596	2.32698868981274	3.24382418371093	9.87141972039759	8.30718034784018	2.70106103281289	0.961064296077926	9.44154551736979	4.7077924063413	3.00848074015559	3.23564631161969	6.53616156662272	8.34825914624661	4.870116496307	1.36502108463987	8.58505781210202	1.52316202038461	4.82806321497942	4.36978556101175	2.2554471905242	5.66796923452595	2.61813729768629	5.24118119148434	6.70112496059611	2.17021685821632	1.28607129348686	94.25	1	2
126	6.07001705798824	4.08967535818159	2.42600660151723	1.09492520487913	1	2.22522268876875	6.23009806587537	4.59341392924115	6.7067952819292	2.94885187670814	1.44289037969044	2.10220860217676	3.26094420960831	2.72333398265454	2.54130891758069	5.24193496003715	2.36142263068795	1.15205736054443	3.23208845301395	5.47577294589687	3.94246192896255	3.65092940830842	5.66654948552793	9.73511530482412	8.78909291711817	1.89134362892351	0.30066511860297	10.8842553694724	4.87175955868659	4.23816794055219	2.81554826032129	0.589856502033051	5.68586495247686	-0.0721026669753391	5.28592642501737	-2.31639052238603	-2.0394322780487	4.90717153630631	0.571177165858386	2.95501402060341	8.33750293029422	0.08455660415629	4.98641504934349	-3.60254401750928	5.17023131905865	0.895169833379865	81	1	2
127	7	7	6.12118811837904	3.44318046496201	5.98866482430302	6.97257101114589	2.18435529619962	6.3117992558765	4.20549177594195	4.22064545821199	5.12191795188986	6.93616036635446	6.83217624268429	5.1901609603564	3.52813237975623	1.61870543145458	4.83567537415433	2.08111080333934	1.89950631622984	4.16035222809055	2.51403870105932	3.39084278851985	2.53650318077751	7.02535562938835	1.68753622871896	0.44955444385188	0.244361790582739	6.04411140041584	1.38927012393934	1.88720501726036	-0.853874043248223	8.07004645169443	1.38427722733433	-1.28870585336909	1.40478321551263	-1.68275590466037	0.642568291922416	8.08392911392502	1.12749520138303	-2.50336918043211	5.6625486599361	12.4644691121896	7.17591715988441	6.45736879016624	6.50123056090064	0.0105817068001653	79.75	1	2
128	5.0191927239182	4.60607347798353	3.98224653385543	1.95879693750928	1.60007502403942	3.63320328222625	2.51542042113907	1.78678336906553	6.80241920874377	1.78770748887292	2.99243416081881	3.76306945391739	5.16871306348776	4.1976197406994	3.76777669430458	1.78444124961331	6.60880023844438	1	3.80710188843982	2.55224268590779	7	7	3.18852020543198	9.86892416594318	8.66322475478915	2.53431089912804	1.59104264313142	12.4612943508434	-1.13728394485258	-0.136756821491115	0.23202487134714	4.15655262227459	5.45709984920099	6.60738920144613	3.48655337526881	5.10331576728653	5.39289680703898	4.00905562434934	8.41187729081941	3.88229291806702	4.47565262749124	4.63602483107542	3.16116227744999	2.36943900998555	6.29557324534173	9.08174256180717	80.5	1	2
129	7	6.00227842350632	1.13355953998836	2.51926397082586	1.72091264826197	6.70413067190924	1.77579346718978	2.37737164137567	2.86353173663463	1.74532789988653	1.23545115235061	1.59683476487581	4.9524423749759	5.24145967866033	6.9834932976362	2.3247157345925	3.62934645728262	4.2574091801998	2.03339473603152	4.36219065800279	5.8227689244798	2.99541872639045	2.98583391308982	6.28280492602637	4.99263711605232	-2.51759354727567	3.39915585964511	5.86694874115642	11.4861727944029	3.64401946362428	-0.10148083791308	11.7498137913228	3.69164742365728	5.70396541124873	8.81503023259202	8.95650561127493	3.98637031063342	6.68819108656251	1.26531730686511	3.30628594243468	5.67185281618362	10.8026190081915	8.8944390929815	0.449249232439203	6.88479583745408	3.83223077127169	101.25	1	2
130	6.08589311299444	6.63186724081207	1.29034339632135	4.4091690726999	6.6876279071059	5.58190278935302	2.21072788593461	4.26441102945536	1.71167676779855	1.65397211487024	4.02061029371004	7	1.98084668910545	2.56953728307307	2.78670257977132	1.63592151350107	1.85963544329316	1	3.25411231455653	1	6.79773525097693	5.01172079950947	2.86025162595129	9.17745610059761	3.2808260577834	-1.53983828976783	1.62147564963427	2.58483869932357	9.17406579423087	0.435298627436735	3.14282269401592	-5.38713367938152	4.3751497732539	3.46822760358029	3.09613872581705	0.309158372063033	0.397535872838361	2.6002763627874	-0.0897531255265349	-1.56730594048336	4.40232607736252	5.69520839952448	-3.04562990351089	2.18912080741467	5.25609732732948	4.31845693158588	90	1	2
131	6.85763097674789	4.61906535478515	2.32425089557846	1	2.34958773315059	1.39814854770657	3.03319150701888	1	4.83142061237091	3.53740317604277	6.51800001200602	2.44474593467008	2.83603750092349	4.09810644458787	2.96009596566129	2.8818688851463	5.11383275750176	5.87737544394987	1.22720630772616	7	6.20071517203743	3.86931990190414	1.57086511715912	3.76184172802571	5.26135433843315	-3.7651257570915	-0.849513694943152	10.6722079753565	12.521721816217	-0.135035776127785	-1.1546251369511	8.56508372369735	3.28683701339119	3.59401993652128	0.160927157731661	1.48260447483346	2.40355569815322	2.36733792272197	1.94962539161043	6.40610332444484	5.58935165983471	-2.83572221404494	4.49001728356278	1.11894039076948	1.92598126729454	6.48411634100988	71.75	1	2
132	6.63732617185535	4.07229709526344	3.38959082717122	5.92277420144973	4.15673675315104	1.48128665236796	6.74357297114048	2.54820999992871	4.87331132297712	1.53957291646591	6.32607396850303	5.43346567325265	4.53624262397795	2.06042837024713	5.21667092378199	3.65867564315148	2.61108435406919	1.75014842588256	4.80519126163031	2.5753785448974	5.73673333810851	3.345286494117	4.18433106166042	6.91828540574245	0.899669588407993	-5.01997659629602	-1.52779444215597	3.02744150076399	8.47931889278876	-0.435419546491043	-2.87774360717162	-0.729563948241218	2.85154234223353	4.70665811106924	4.0923640316522	2.09959115713528	-1.71123217328065	3.46367478200418	-0.291140656608796	3.09914911534686	5.51912139472252	-1.66827563267923	1.02571559474622	-0.566800316990658	4.47405260584233	2.52214735040228	68.5	1	2
133	6.70049054033209	4.78192370457283	1.40223243603946	2.27541891638617	6.56259643020972	5.02758736095311	3.70544457569842	6.64715292943057	6.94563321480354	2.86353649223948	3.32358470268717	5.64998394375864	5.35815817391523	4.54096995368964	2.1894432542881	1.51789736871545	3.61820068104476	1.95193051406788	2.9494318799704	2.29338707488009	6.72854593271568	5.21190723337583	3.43182431285267	9.76716395692423	2.2522560726106	-4.43625510431584	0.183808267653795	4.78322893757975	-0.617496678228792	5.37602259050421	3.33733158437261	8.65178036185091	0.988490826897293	4.84357559411881	3.81815538580928	-1.31160382424072	-3.17793875178342	7.04480828082023	3.61291061983644	7.28344201265086	8.14836739566059	1.97621448860665	-0.282204124733153	3.486311895923	5.54680647321731	0.518572318887951	97.25	1	2
134	4.21572839189321	1.89393017688396	6.6703444473815	3.51884419541702	3.12479225217343	6.4580344939912	7	4.14142821665653	3.26162578532724	1	1.65681338489024	2.94310016054648	2.78659269145467	7	6.57316906024144	2.28555502540224	3.44771662096016	5.42897705827294	4.93248251389379	3.36883877470699	3.45251266758735	6.87034124989076	5.93337630367181	6.30477563183446	0.532929791048793	2.42715841587733	5.20207156300566	5.17622860580244	1.19330171827171	1.95478211853634	7.86934404258781	-5.57366897295567	5.63642251659528	-0.840490667255144	3.62669212761881	0.852074330431083	3.27436276981941	5.61397391561651	-0.126550145306948	7.89568544134652	4.92521355300295	1.57531219836373	1.94218520611377	7.85436881485858	4.44537768905394	4.2094226314744	92	1	2
135	3.6718042907816	1.85772769966032	2.2367075092097	1	5.92216789659766	7	4.61459465958204	1.39577285455368	3.730342826018	2.31822604467877	4.51825793553473	6.65967856381494	3.02649469830328	3.92983932684423	3.06306974578109	1.8418643742233	1.02435587710923	5.48996595167653	4.26083894453549	2.52817603658198	5.80295156290467	2.21544346978084	4.71056710275544	7.83923081345767	0.830789382817812	4.55532992273105	3.60754589773856	6.4955526799302	-3.89052360303608	-0.711527619716778	2.22845351148088	5.10792789638425	4.32520404241674	4.92192930735827	2.92607804044309	-0.721299838689891	-0.0879702829832214	4.23051736304999	2.90329808173248	-1.15664158015656	0.261513478279853	8.80315430521844	0.960289516125663	3.19025872623847	5.52616530560903	0.56898165934383	81.75	1	2
136	6.51323941983335	1.75528639058217	1.55942692969247	4.82811953906609	1.81545500629509	4.58415281884936	7	1.27407130560238	6.41979551275773	3.68531121465925	3.71246375441611	5.35558998862436	2.14508378577728	3.15065910594084	3.28416687507759	3.38661671102537	5.19888014514128	5.78867533090136	2.36242548860623	1.55661343974303	7	6.91017840055854	1	1.07979471237024	7.84242353004304	-2.94178650050505	1.26377487415451	9.44774127922721	7.62991522321772	3.26330598568494	-3.5406990603583	2.54158145786862	1.4143518439149	8.58390573212316	4.4535221670308	1.01111634815954	6.75038942921339	3.09073438056988	3.15868501355988	-0.958650059403359	5.82759201618285	2.4914079833626	0.519848348191536	8.58721651041945	5.43730684705296	2.91302265274625	88.5	1	2
137	5.76757309715336	3.26316372907085	4.0070375935172	1	1.98288564742257	5.40465352183364	5.46393954648436	1.30240913226701	4.0416206969052	2.30691041151155	2.2048189459559	6.99814318284323	4.6458011433866	2.76434968517676	1.60091555754725	1.47617789068952	1.91740415647488	1.92987305884232	4.07652536999867	5.50084449576615	4.0943529905803	6.71921063205084	5.28906252483673	10.8678021595898	10.0426135999206	2.52840382707663	-0.889400231358995	9.68516513129876	9.19046827876196	-0.0525779176398153	8.67957449270189	0.299218042140605	0.0065230162680982	3.93265048067824	3.5753442831431	-1.94875933714576	11.406965408017	5.21432209746956	-0.808119182143917	4.67092370997531	6.26977697370354	1.62076738747878	1.30059686057336	4.92365267847093	3.60542535745983	4.20657946920788	89.25	1	2
138	5.47111217718959	5.76295333378182	2.16633295835147	2.90218554602691	7	2.29850187493614	5.12807475551427	4.83132808958816	3.50940795677876	4.69706433588377	2.03345150739033	4.66810949828548	4.18187440204026	3.61825438240772	4.97229672744697	2.06237363570537	5.53091019940365	1.08568409818315	2.64045101336116	3.84887486725279	4.77119862545423	4.29399305477917	3.46507294825019	6.80090360242399	3.79749229044703	-4.87429869356645	-0.591610766330775	2.47481877956086	-1.38989934715745	-0.30599623979077	2.41036027793188	5.09099307690596	8.56427479297982	2.5764753286897	5.2403902137426	6.1279423604952	-1.74228084242771	3.37946986837688	4.89081714615892	1.68365701383178	7.96692459444542	3.47417658966798	7.60776423566181	9.76374278659199	2.44217776781179	3.39013939470499	92	1	2
139	4.60504218343174	2.51830518563595	1.39724056985503	4.54486683544121	6.35541039201923	7	1	1.5331462743355	2.30394845781924	1.2655394910543	4.42619649765703	5.40121487949701	5.39201503820273	2.04539710451955	6.66373116639755	3.4405483101161	3.41063137928558	4.31237176978334	1.85314905587326	1.86521661092909	5.69799732748368	6.89027389464149	4.35352150238306	2.29372063784002	4.35254246386145	-1.91575032546412	1.36543879453513	6.93715041429808	11.8548168445059	6.19345283315069	-0.6931471221517	5.2801846136267	2.52492026441257	0.625052748849549	3.2853776023948	-2.10508965259442	4.94693488557284	3.46094724460789	0.55997828900482	-0.432410918351057	1.31413898529478	1.55647979397103	0.926593581420679	6.887277026512	2.91244894417514	3.82892215770529	89.75	1	2
140	3.65974163920557	3.62614113087953	4.06464291544939	1.72432486911824	1	5.06684075242238	4.14046378539491	5.13995042457972	6.87281708885358	1.09336113988553	5.32890591206191	3.68148790337903	1.20622019200635	5.21192855506381	4.77675742393167	2.96362557391203	6.90058515700252	1.38136664484891	1.83758129819237	3.60763514387708	5.67184510186677	2.2571956902838	2.98634174766419	11.3187804046606	7.78390571847566	2.26317019370451	-0.698307631087791	9.22160530536476	12.3283456457152	-0.120380576145061	-1.48448963375217	4.74064386829639	-2.88786332071719	-1.02638611426291	4.02350587407657	1.34395228731273	13.437158157274	8.76709173328138	4.25773082757778	-2.27169990303228	4.95579621475811	2.2141705855459	-1.18353595652861	8.85743910880428	6.22356635635852	2.32982869707163	93.5	1	2
141	6.49023387541205	1	1.72973609325711	2.7744566745106	2.0849666543926	1	7	6.77779826338444	6.15198044282185	3.66177395153545	1.08824974735536	4.22995331958348	1.22416834561656	3.79527684717162	3.4180281167701	1	5.86006569923772	1.57826527983087	3.07348543669687	5.5550714557914	7	4.42591300185871	1.78495678775541	9.56125846154364	1.42211861253565	-3.17750883522433	-3.86708065767622	5.22263935987495	6.68906532383691	1.6361609368086	6.03783020635288	7.49458665261738	1.38316373144496	-0.536746645987408	1.16758467201364	-1.29143810540119	6.63850532884185	5.24287607392076	2.63322765956702	4.07436229764044	-1.43493163486455	4.48303347294967	-2.11736809143451	5.42275856490668	6.69429165262029	1.71141060087123	77.25	1	2
142	6.79505895177939	6.17930942771614	1.41543295916126	5.1197152187614	5.5267436223086	4.39466244851485	2.08323342358142	1.35556097256247	3.16180115992009	2.42507816404536	6.46287401351474	7	7	1	5.77645980730614	1.52508294085122	2.93016542507248	1.29567261181102	3.44800951028087	2.25455362798291	6.04466143281908	4.46210213910306	3.23705562747997	9.76579031870148	2.4266801537331	-1.3197386188956	1.36685825062776	4.01386548729929	5.0090779105752	7.09811009066761	4.12132854593983	6.10825931473917	5.08550424392291	3.57925846189391	2.42909612644295	6.43865567792921	5.33407305260047	6.90249277090833	5.47690333771476	-2.06703825203606	0.736044839155967	5.11396514880201	-2.46918427009874	0.25413741247721	5.0694427686256	0.721668535831879	85	1	2
143	6.84235802269343	6.68509000099423	1.40922223633166	4.86897778852491	6.08711473314292	4.13834804573059	5.86771742192829	2.08073470214724	3.02058659269491	1.10109607631761	3.84312229819613	6.33562289487718	6.6424925469097	1.06618921313685	2.36951298549735	1.05930042996529	2.33045042987042	1	3.25763940965	2.33076410868125	6.004411445417	6.94331326545538	2.69435683786681	9.43700346616061	3.8508556333543	-0.732951031059079	1.10791328545706	4.12324542993392	8.57728698887261	0.251362626087894	-3.83343575805285	-5.7790591057665	7.86609002775636	4.72210321119012	5.24924702175405	-0.37171820140126	6.10616736687657	3.34800201360914	5.94797362515616	-1.44727941772642	0.678624322876019	6.89595829354131	-1.4576429730514	2.84845711497086	4.47498710365813	0.990990687181628	91.75	1	2
144	6.60396382532203	4.48181257781132	2.22480247824129	2.45348471352287	1.29995528114802	2.14012406147446	6.37524822123177	4.94758527049754	7	5.42398602064173	2.64675082475017	4.96147472687505	5.51468565994374	4.59582494989692	4.48286747234929	4.25110734050933	5.13959723978698	2.93456928208012	2.93842761181615	2.91319296063794	6.35469434969549	6.66905380430076	2.8078186852146	9.14568130465707	7.70558307995192	1.83157214671158	-0.136170395750557	10.126074489073	4.54858398443442	4.90178504288525	-0.612401092841061	2.45428274330591	2.26598374946429	2.53429935877171	7.5021447007248	-1.02832126701695	11.4975425464081	3.38134137226265	7.40751694703702	2.21354429057543	3.13390421854901	-1.03826085184023	-1.48216523490469	6.32300474215755	8.59305788479758	7.55207807446743	65.5	1	2
145	5.51968376437435	6.31041484652854	5.32879247671327	5.17305896256049	5.83487937735974	3.87723680299979	4.8209657870192	3.10884620053244	4.6784186857594	1	1.34102494850395	1.78773041807256	2.52416750527075	2.06292467584877	6.75104422202668	3.27002221519477	1.44317479062928	6.73982198052721	5.29664208837973	3.14680636916713	7	5.60710754022336	4.92485008454332	4.09251636560655	2.55081699674656	1.32214371784017	-0.909664425695824	6.73936352025934	3.60932632150323	6.09739859237439	4.26070831498866	2.74455586755382	1.8301283065476	2.21316326620689	3.07808285279531	1.47800101244201	3.9122989814945	-1.40091134870871	0.828942168092972	0.653164281334923	-5.12158474257584	6.73662545549268	4.01040398908479	8.0845683276657	6.4940923737943	-0.30077757532191	69.25	1	2
146	7	4.65114257447072	2.32598825636502	1.77434114388604	3.28789118046108	1	3.6187476686309	4.73281653182631	5.25022260800804	1.71375443549952	4.34273168761962	2.70942070305585	4.79211800789567	3.84083705021907	7	6.60520126461417	5.80379072140851	6.04661727551767	1	7	1.51512858612533	2.78128601314888	2.52383387411927	3.56748220774439	5.69138422650172	-3.06739728968369	-0.908106692745765	10.0538947531878	12.0842587072634	-1.28676651253708	-0.671687662065188	1.27242876780993	3.57088410581082	4.5384221975252	-0.0243504348977545	-0.326955448425228	-4.15079829329983	2.19061456254456	1.13199128287791	-0.325257087131646	5.87312372001059	-2.74807074827115	4.28553016012048	5.68342052868836	1.53388436536379	6.59730741258348	83	1	2
147	6.23382796386869	6.16738808516522	5.86986141072152	4.14027190398774	5.29098187547476	4.13411617439637	5.8093410214015	3.70203295395717	3.58192349435393	1.37280350891625	2.91468776620137	7	4.72466318688765	3.46079015469015	6.85556394745309	1	2.80052507090297	6.25186861794261	3.0346040477458	6.60203782860639	5.95697252791003	6.30571180419333	5.02775227928803	7.71527553139409	1.54055110742296	0.513291709094374	-0.975074892419145	6.79425626454827	1.85286375141046	2.09432747898072	7.65251223766314	6.43848879875368	3.00024552375485	5.96855573242102	3.17380028611993	-2.22383928842165	3.82102278585111	-3.48367373950971	1.29867695368453	3.38243974333122	3.84501483973417	11.4794249456038	11.6960702834439	7.21826052829119	2.13706731226351	1.75234039677464	73.75	1	2
148	5.05705127890691	2.13209002905951	3.38437864693141	1.07813808668254	5.65517981198014	2.03617859924396	5.28859856387021	6.07015361607947	4.31892293746089	1.16892314250151	5.71728970457189	3.49194110731996	1	4.5765064662925	1.1097052168767	1	3.43322112178031	1.03979715364015	6.75145068680786	5.30160287958248	7	1.81662296324156	4.69836320837453	7.91276334821377	-0.893806456362255	2.52021348295983	4.12321147315378	6.77017234011528	-1.14136785025979	5.69878835928757	3.16552572990891	5.25703711324505	0.11497253087466	-0.273825005220177	5.55353430564405	2.78882378812032	10.455247741062	-1.34893082762733	5.40684507622315	5.40564082101488	6.22293169845345	12.7458580721723	8.03068413562402	5.49967999033768	5.77972099161927	6.99422163481524	83.5	1	2
149	3.82593546352342	5.03071814441396	6.13657732451086	6.20804817080267	1.21322415191057	7	4.29245239925253	2.6600767848979	2.61159246351176	2.67855306607088	2.06177508977342	4.44180092792661	5.82916850243922	5.76236964594683	7	2.68889968640626	6.15920122825723	4.02374862053007	6.44121563921904	2.23231320534492	1	1	1	6.83002895204281	-0.346847987667678	1.50574018504743	9.93810413655661	8.48167749410351	4.32134348792946	3.66923364416174	3.86324091236341	6.88905111465484	0.236915565547689	2.97245190881245	4.59833429973666	-3.42098137147715	7.79043216733787	-1.02889693162868	0.315017458735542	0.85713089113034	-3.18180539923623	-1.060032295534	6.05648105891693	3.95198042290921	5.39599939294599	4.77510148447664	98.25	1	2
150	3.44824416672624	2.11858378373922	2.95631226954742	1.23207871052468	6.3262780690198	7	4.18467028263306	1.02389081388862	2.67722258967245	1.44334934777488	4.15596653392409	5.63984216914806	1.95179428670874	3.96706989603972	2.58117394520112	3.31182743116274	5.89375014516352	7	1.73949847167834	4.74770674243104	4.70311551307374	1	1.39217823768555	7.85191552584696	0.297701308184968	3.95991991246822	4.3191192936578	6.829377587927	-3.61821347879378	-1.28224350765499	4.05837032763692	5.35479342857431	1.57661001007052	5.30686245955462	2.78155986247547	1.06058158483268	0.697253013790042	-1.44173316755175	4.04426192870836	0.325737892857126	3.12624913391626	-1.09039881678444	1.90015673327511	4.47698431869928	5.04700894933759	0.379397960408832	85	1	2
151	5.65447348907126	5.85305893201367	4.47195582815687	1.79286544618898	1	3.12651306486369	1.47722149019532	3.45551330877728	1.06920001472475	4.22841880949133	4.76059761927346	4.84710068416504	3.38024161967878	2.99237690010802	3.21206695272719	2.8784284663769	3.26638612363261	2.33729368707708	1.16056060634371	2.76259752583072	6.35293007572744	1.49080898215255	1.48138300178843	9.80295850774335	7.38470251050077	2.26303963414354	-0.38489839261548	9.0006203344859	4.64136864762037	8.23016896904578	-2.94498999668153	8.94558030720493	2.62203029466729	1.9179317638226	6.59250693527956	1.49978301804183	0.184213080284958	9.23859544188074	2.62949969287571	4.89610196071386	3.70572933683591	4.92037766063055	11.5000408256697	9.59835375468646	6.88460591263441	1.79956584388639	75.75	1	2
152	6.86829772306022	1.37467139207737	3.37292283083212	4.80325523431878	2.46149229954833	3.61401198614953	4.02970970663772	4.38643721934881	4.09044520718482	1.22443330080788	1.47124650598819	2.79852116492613	4.77467765981232	5.06375578373024	3.8396058416902	4.32570549676794	1.17469244270149	2.77262748315758	1	4.60763979049963	4.73367256155847	3.15407093239581	1	4.62338081561453	5.34763003968211	-0.620980610368591	0.409917479380304	10.3034050878709	7.80720540442058	4.02522265044975	4.28534549458014	6.07238366319554	-0.392585900489481	6.2207273782937	3.63987743280921	8.15340517917487	12.4384687195439	0.0505159911984222	-3.27682320627075	-0.161551534187119	7.77199913643099	5.95509627939592	5.25435877949108	8.20888802663347	1.93557552246155	2.91546237691527	67.5	1	2
153	4.93867460594323	3.71678798097726	6.21344796917593	6.08582577017201	2.40490197125187	1.70323143839065	4.30708318229312	2.19570458591083	2.7743604836953	2.69337036009112	1.42765178385871	4.64663206323852	5.69555248417499	1.77503589632503	2.47251952150882	3.26895404615363	1.74467095910461	1.8729271587662	6.27451550200355	1.49193743550036	1.55802702984457	1	1	6.66918594274387	-0.566929778540481	2.09746654531628	9.90668322576054	9.19464768710406	3.71822265189333	3.73616593367775	4.74818919607836	7.84579807678658	-1.4911063238565	5.66011182660087	5.46395135645798	-3.62050339419789	11.4582799062843	4.35847040573288	-0.56166807146686	0.689110324845362	6.23996733161477	-1.77920295613468	6.9113804375626	3.4678211242607	0.867016692674241	4.23615466783523	68.25	1	2
154	6.67529969672805	2.05294819062985	2.17809530246702	3.42417710714418	1.68042444764966	3.04606008660692	5.55339797605501	6.92033961181691	6.74803784569489	1.83601014581999	3.67377966049024	5.51452854036017	6.60497361977554	4.76925356686952	5.97326495609859	3.39889679298668	3.63423579354721	5.25189363010067	1.15293746164807	1.2373570081808	5.91361039867584	6.40597453190598	1.21789187215583	1.13678948742581	8.17921863658482	-3.59288777978172	0.340755375171473	9.0684878400359	3.97465928687901	2.53530666629688	-4.79978161398861	2.13042525848822	1.96122278962115	8.35362084364349	3.90691467846791	8.53708816653449	-1.78010925006658	0.0546175985443886	4.74251407693275	5.33078866653921	7.039573531442	3.34306447694834	7.59793167135446	8.24309196958072	6.99533493098366	4.61226784263242	69	1	2
155	4.0461827174204	3.73284626890751	5.91637267589204	6.99727972729097	1	7	1	7	6.35890248125985	4.24989362276546	6.86105074685082	3.56534311502283	3.92151972629498	1.22243338207721	2.91580580210297	1.15743638048984	5.4617520170871	2.15180732049404	6.57120505052026	6.4103918756854	1.84443947654291	5.76475374977398	7	5.84166084004331	11.7134759356076	2.0243812434446	3.72967616007264	8.01997606172614	0.928329780793607	3.05615091798395	5.59027795657554	7.7469553078677	1.78632718199324	7.62846356922899	0.896014606101653	4.81231091053774	-5.18180269191371	0.777863941102883	2.56308065717264	6.18005787336057	10.4652391051517	6.69044693218809	6.08266891645217	0.740980940052871	4.39295097767746	2.82798260145844	68.75	1	2
156	4.18781303019282	6.17366033507523	4.52356575092684	2.3519064753096	1.5429438744263	1.81837823807132	5.75856657577466	3.67687424933996	1.50913006160606	3.54991315513294	2.70695032638149	1	6.3712281319156	2.89098724132079	2.86352754344461	3.07584924040942	2.79510283280749	4.62391793662363	3.27634326249253	5.25966660791967	7	6.06837232077848	1.55324953463289	11.1326961647628	6.7126820425408	2.88867248393057	-0.943881576731938	9.16996142144899	4.46545986682335	0.937885178033267	3.36978621638194	-4.67009270596636	2.37522073255443	5.48202496632912	5.6027915747943	0.455231951235984	-1.34357338160389	11.2564836645838	3.24423544917733	5.11848420770415	5.08369556778776	-0.208009508497201	10.8243627821134	8.20148138787532	7.54723847802386	2.93823119000829	56.5	1	2
157	7	6.52476257876549	5.79104434584838	5.3950094983258	7	2.29243852743333	2.97352780047396	1.18654057932349	5.30251506524014	4.30906195884084	1.93677242514513	1.69561565032069	3.13684177201501	4.03293487351931	1.63448029688536	2.7294186892887	5.59017124615234	1.39110442842656	2.11013438435362	2.13539802348878	6.72771062559864	6.09789483116287	3.63495552091774	7.03520937072635	2.03121359967131	3.55360033672491	-1.33762179884077	8.06205810422723	5.28173169442694	5.29656148581239	1.65883017811676	2.77082031845409	0.918856902752938	1.73260052012937	7.8284432478584	0.526800246645205	2.97727361389077	-4.79450508409194	-1.76336096971557	-0.413087479070087	7.84705439639268	2.28184928660382	-3.21402080237636	7.58460354048458	6.66378371558596	4.97759969394258	81.25	1	2
158	3.15667835433822	1.64579490144686	7	4.16610883747777	2.93347409898514	5.0915436450927	6.09650788660779	5.92820523499133	1.75386303746894	1	1.74302392009392	7	5.41493442383098	6.98327079701209	6.50184474630126	5.9678400102414	1.86487045979961	6.19495659067552	1.36515604887329	2.92731746311667	6.43562198301843	5.30411370623758	6.29384381837632	5.56055241246929	0.685178548369642	2.49372258711411	4.73542871635461	5.85156984481499	-2.04338170416162	2.12207017452066	-0.26120532841077	-5.29062401172626	0.253827114353369	-1.03976721665981	1.37227863480028	8.83254358198761	1.52016472145435	4.67806811810498	-0.513760134634703	2.23598479003352	4.76934976303169	3.95144136885237	3.35898368705546	5.26587588087724	2.52158100564473	2.9438064374549	74	1	2
159	2.49677814676135	4.66751445404727	4.0202926777573	3.39539765230104	2.56418920765696	3.44217367019004	1	3.85092567121754	4.66532343475932	3.73777612606488	4.91686222015165	6.80664892428575	6.70134034358	3.58058170224032	5.62302624491952	2.4246019989058	2.15390554448716	3.97682336081544	2.54303945861302	1	7	2.65383906516399	5.55404071266296	9.08208656266073	4.86657653647901	-2.66678344036176	4.06789150145685	7.08068362534144	12.4014726740855	4.48918683734957	4.23286462702571	1.65517598509637	2.99330832661378	7.98344550354893	0.877337928259356	-1.28669154986727	0.0305006785115411	5.55580657754623	5.06119263479317	2.64729349574331	6.0496527085571	4.47871738506992	6.01722734885464	5.20806640518729	7.02065964402702	2.64981687580294	72.75	1	2
160	6.57643297492021	1.64791644374137	5.79880561018943	1	1.73539847810496	5.50228063868625	3.85107516866598	7	4.27128473118562	2.08420886431406	5.04501963264531	7	3.79306991061914	2.15060750507445	4.75719954033137	1.21480837788477	1	4.43806394475502	2.76069047486047	4.06675872276387	5.32585789143704	6.95712736195379	3.33759686465335	7.57370264907732	6.10417783913539	1.00682479412514	-1.54606747826471	8.92666326139705	-3.70673542399011	7.97101135520676	2.63434216741464	5.81848060558299	-1.50156259702266	5.23357298353941	5.7871977820054	-2.00448567930019	-6.01581002731184	1.61025425973737	1.31133961388639	4.14447348005887	-1.09844143172216	10.3100743837074	0.535499058451775	5.1960484974779	1.38040767883567	9.21983670635781	74.5	1	2
161	4.33717427064665	6.26884409515032	6.87685646415505	6.0800083472965	2.14003723716444	1.39109315591167	1.18281796872597	1	6.16584195300922	2.51809944895303	3.5256193708659	5.71084799891934	3.41725463080524	1.26167632371477	3.56664825181013	3.25669941332745	3.05052370408401	1.12870180135996	2.73539242023308	1	6.80713666290825	2.89142350410801	2.01896466575835	5.8413745299415	3.26824294684467	3.31041531802799	9.8683634903694	10.431119621496	10.0380443017929	9.00823260606202	-3.47452651416149	12.1895044207291	1.24236066764438	-2.97878900147015	1.97242266109536	-2.17772815330036	2.62771283755568	-3.30583364505899	7.35090956792989	2.06516661247342	4.01911277339001	0.799016875965664	1.64143744522217	9.16366574286002	4.89806833310728	3.80254724370999	57.25	1	2
162	5.13924990562124	2.51390923064373	2.13821660413124	5.66380164339299	5.6789892083331	1.95460467849934	2.17139581280012	6.22168790245269	6.89497253267558	1	2.79239085112761	6.70554923890088	5.35750437079704	3.825313760326	6.8953935486239	5.78459570259393	1.82409611554866	6.0750246789246	1.17795118342737	3.92289075848537	6.88686251849719	7	2.22071113716289	1.19603795632146	4.23982988468873	-3.03187556750975	0.725020530613314	7.67853794263759	2.31225957264806	0.627942208498038	1.19969454835777	1.15020494595174	1.20071581841015	-0.548286856955422	4.33575945941306	8.23920515460959	-0.833071331591041	8.40187238861065	5.09124546312982	4.38789525932778	4.56932059468051	0.527447388923734	7.97837082053623	3.26742225418984	4.77228286037287	1.53660405321557	83	1	2
163	4.60327319122449	5.93561204976661	5.74536601401187	6.17277925155793	6.24856770689812	4.70094419285873	4.8194701451017	2.17370246329306	7	1	1.65338964759132	1.54286792875898	3.21418869334516	1.68133671289396	7	5.88482437308135	1.48510029355258	6.28706991397798	5.53301110863366	4.33435840093907	6.98052899361306	3.92082680876275	3.54128557446229	5.69879792518996	3.18668132447542	2.90568277993195	-1.21602450489419	7.58191769273262	2.68962598003417	6.9186800133627	4.89572020152661	9.53936026201196	2.00103509850671	8.63125953809367	2.30477860393904	1.09884330715318	-2.1603671743307	-1.57248864503579	4.23896066837978	0.77816927547997	5.95800328924406	7.1736305764739	3.37145575276571	7.39642639384926	4.54517161655249	0.641898413261561	86.75	1	2
164	5.69582365610778	1.54344338839241	1	2.98432258042477	4.15025280582437	5.21383820432667	7	6.98826379241696	4.14459728692673	1	1	3.71971901177795	7	3.02928311998119	5.98919855274241	5.13707838171727	5.16396175756277	4.64258570890997	2.93942314000643	2.1315968740733	6.33034104658255	6.49319559124787	4.62240644349064	0.660506985359614	7.06074480160854	-2.3386760428038	-0.914988413217593	6.16821535066251	6.13656150901121	2.54095564518269	-0.60498239427405	2.67170610223912	-3.45526708176383	-1.51066967396553	6.12365090030286	5.80104621390499	-0.282072819314958	2.71523655138078	-0.326253090638128	3.18821501006833	10.8796834857189	-1.07086856098908	-0.19436479221189	6.77522215252592	3.79798120247291	0.37773514818012	84.5	1	2
165	5.65566249729466	1.70925947712869	1.30292011985912	3.10572842667606	4.5620229946722	4.37221047830581	5.42764547100544	6.99523733486439	3.44508533270409	1	6.57364546545131	4.74570972017814	6.1239016240899	2.92486297702338	6.27702122893029	5.00706560382679	5.88751365352702	5.39953339919112	5.01481849134092	2.61497709664877	5.64170586959654	5.76562065384736	5.46135923538021	-0.221145885784156	7.12731821225454	-2.45690892808236	-1.39117219527109	6.37774886584304	7.09492523822059	2.12085020088383	-2.15670048858048	-0.686296938095084	-3.030887903396	-1.02619760757993	6.86205027384093	-2.46774781481227	-0.344398602579987	2.06541705894532	1.57967587231543	2.02086126782835	10.2156897016736	1.15202513005478	5.0680776597392	3.37974017987978	6.9932853795532	-0.304512150873276	79.25	1	2
166	5.2510973001005	4.98215188551792	4.25842682030526	2.2398587209061	1.24057518808668	7	6.89789210070044	1.5592616686691	1.73805667750418	1.77246465794611	3.11859590453652	5.04433612607777	2.47413692607632	2.54263276067663	1	3.68091741329299	2.24653936365804	3.32380454519958	3.31587513543773	1.58097519064662	6.65581148714698	2.16962294066838	5.52717229208665	9.8579558906487	9.25831313855203	1.15738363218031	-0.154272292798923	10.7508708168189	5.36173559015882	4.45823617726953	-0.857074218464116	-5.30607529399502	-0.567762913812095	7.40482047556382	3.75754510352393	0.0942311830886027	1.38129298113508	3.71227163244336	1.05548313865649	1.53042315387442	-1.25001396061439	2.79815223659345	3.02865871797077	-1.63471003587909	3.46268979743737	1.36699273816727	81	1	2
167	5.10787289470505	5.95945799488282	7	5.08359932782759	1.80643949934941	6.18833515798365	2.39920496553401	2.9377198609665	6.54745915154016	1.59641748768105	2.80291533944923	1.87045736042289	5.83573266528247	6.41355083747507	4.73813196600169	1.76797469570048	1	4.69458252410816	1.61407657318803	3.76831505123953	7	6.85909622602368	1.96155079752078	7.52673309369649	2.57042444980232	3.34756299664135	11.9260309677527	11.624402204139	10.3791294025011	5.0727268891223	-1.92158740261906	2.68480508003851	7.2656597439316	-1.96875544472272	12.3744102742279	0.444240724818386	-1.73276761060835	8.11600360913089	7.25343658928734	5.19602764968348	4.98380845178318	2.9123980493684	1.86250190094173	8.03656471284248	3.72420788280281	2.7937989021394	82.75	1	2
168	6.70311587778347	3.83313593062551	2.27791948382198	1	2.82777492272986	1	3.34404586453431	3.15822207177072	3.96491453159594	3.89807673148199	3.76696681966448	3.94301107111245	3.57888764205703	3.93183138583313	6.67030225599939	1.95469008386899	3.77219108884527	6.69856113422483	1.07359485143459	2.57186079588543	6.25059049813878	4.85778544787786	2.99231937617246	3.89553733784162	5.28743525535921	-4.3490987782132	-0.430345152014633	9.90362232672263	12.0597380101071	-0.366910138861915	-1.06915542001546	1.48691387455231	3.42805588829549	3.71249870106331	1.91333077696639	1.96564337274589	-3.69625021218926	1.73109550059822	1.78265034966704	0.839940510782767	7.32057280475956	-3.10460883883849	4.95668736601684	5.29605521526133	5.06727111619787	5.35691255936478	66.5	1	2
169	5.53878826769201	2.53307927519736	4.12239743647534	5.01903047700514	1.33752443824127	6.73783635388365	7	6.58180466201367	6.9765431265629	4.37614588337134	3.87273287659866	5.76520917615872	6.67080036247484	3.14857831108382	1.70488835581684	2.17101189305475	5.92143593298682	2.61322122292968	1	2.16582402813355	6.96323079717328	1	1	2.13044017956882	4.26194890147232	-1.22054405467179	1.70008498613724	13.124004798823	3.91190711198203	4.93410207307237	-2.21612746821679	0.958966261249759	4.49958221310068	1.61743178783337	0.336178821786126	0.665954369871166	0.407943839527989	7.84420553015701	1.66248178509458	5.39355838298416	4.08153446857826	0.688676816957055	-1.32302085995656	7.97097027134033	0.10676839165814	1.17185612178835	81.25	1	2
170	5.14002619808881	1	3.86584546926403	1	6.07254657167011	4.45773298847049	4.49632074593811	3.05445698432044	3.54577362985679	2.59853898211275	2.00978793793377	6.96457585928709	1.570240261267	5.00482901796946	5.40242982236548	2.25835570463938	3.0527414560369	3.22422918243841	6.39890403985462	3.49789475820852	7	1	5.58176200806921	8.82073661496434	-0.862048486782321	3.52480490168107	4.71773480614786	6.93669742539272	-0.644331874402797	3.62406310569356	-0.192168719140796	5.28449106336967	0.899535186346082	-0.148717191104781	4.05111507654062	0.903971045232032	9.52182640065792	-1.16320503130366	4.99405219090719	5.84245700419046	7.70324954487386	5.21785484816033	1.16191389283244	-2.38560195136763	0.416403265029619	5.26901576894157	52	1	2
171	6.62623579763047	4.54648232097602	2.07276766538479	1.66622437931474	1.03801393431952	6.98556047636182	6.17637828346607	6.62811424798305	2.62778034666209	1.37780785777124	1.57744588885174	4.58398345872411	1.03542007013383	5.15156547474986	1.09576690276688	5.07690936193155	5.29042238910332	2.36639636425946	1.8354877874346	3.17041748425813	3.9054640687114	7	2.41465661848226	9.8645235346764	6.9198500017045	0.678598763356181	-0.770444430985464	10.6525358973866	-0.380934007618878	5.33420332525839	-0.546546005982935	13.3011979431219	2.34066643008396	9.73830838488566	6.91673013890365	1.80733871309737	11.5119151553098	0.599442956680156	6.476518822522	3.34296380590471	6.14940711474104	4.15932970026927	5.76279718098754	6.98964414952168	9.19199363950647	0.193068552363162	82.75	1	2
172	7	5.5011319234942	6.50102464566641	5.21583108285515	6.56903121349783	1	4.83659469122047	1.41177755265536	5.30031723391422	5.62324944589835	3.48460003151738	5.95647139872165	2.53313287103016	4.80650012931206	1.30470834561113	1	4.51833972128399	1	1.77012752893803	5.29063320362909	4.27065083956431	6.43707747344008	3.16309082275945	5.64988131230022	3.61174159508732	1.57527216503619	-0.665007088422444	6.67256379152112	-1.51606588442667	5.00915628518405	3.98414276291985	2.38318191881325	2.5572767064183	1.85142717430954	6.25956360333735	-1.57513039261723	4.3259044629432	-4.95964364031258	-1.6097165843913	2.52952091723685	-4.44077776245889	2.7972029322744	2.40279860400473	4.85437415743995	6.29872469325314	4.04490422297028	85.5	1	2
173	6.71712605442612	7	6.1201758641292	4.0951122956515	5.49067643495072	1	7	5.37999993208166	3.34264567736376	1.65014181690561	3.45274328639468	6.96768741236305	6.13431289077519	1.54644940531411	3.97885224877578	1.62984639221288	2.94152089573347	6.83429770113337	1.82662799476955	6.7104465153827	4.08658489825774	6.65560370905595	5.28420412758927	6.90947500195409	1.46795040921148	0.253656603302108	-0.0935999021772179	5.13721796977587	6.28347736938544	1.57226022572878	6.13765075867368	8.043069297706	2.01585914364706	6.92755130842317	3.07123364287184	-2.05938658123432	11.3990583628615	8.03404579536138	1.23056088934665	2.75021763135455	9.87970166245132	12.536959499155	4.05292867751667	5.62443218692048	8.90221185976167	2.3375655508319	83.25	1	2
174	6.25750014533106	5.71434862032138	6.71060457791163	4.64726548806552	7	1.48965608290388	4.86633575352292	1.47634560772433	6.68427103212337	5.80015221777136	3.67652197595328	3.06116297092006	2.00735385906121	1.06713874611834	2.23932852457603	4.20801698237985	6.23109510053469	1	1.51254693172385	5.17386476759953	4.09576554808979	6.75367529316012	3.66701141171348	5.60267661919542	2.54331127026377	2.9029202033132	-0.746205114951329	5.89054328277626	-2.22743368028653	5.31698682572911	4.03196189399611	1.87150403856046	3.32455399878324	4.38304257601111	7.18439451555643	1.92748739034564	3.82820419993339	-4.68556980443773	-1.87621741123128	0.420383928322341	7.57682516510913	2.72397665670224	-1.9089220119984	4.65635114189124	6.52114360685388	3.42006523677989	83	1	2
175	5.03799716540919	4.6560596511556	2.77954980033858	1.49634085503767	1.21054612216309	4.18970323014415	7	3.98769517458233	5.51969588719785	4.86828119522709	7	4.77873707783627	3.65592749133812	4.22915887404727	2.74411288463933	2.65227210697042	4.10747559644396	4.42156714005521	4.12390889849433	3.37951997025542	5.92580999043963	6.31442572588497	5.36009871717399	8.62305521984054	8.69956173342049	1.22135727724834	0.461671586242133	12.3434438998626	-0.866825723806562	5.61661460614735	-2.63494132825854	-0.947366803576639	6.68461358524393	6.15482767635029	0.972974115486843	-1.13124431484894	-2.41143749477662	4.62136881075937	6.27071244970859	1.3525278287988	5.67190091807988	1.51054524662506	12.6972442798834	10.4675781395085	3.39190306107644	9.22277722946537	61.75	1	2
176	4.2281984661273	6.49056571409656	6.83653505963298	7	2.46045133489133	6.58925469281024	3.33088432270393	3.01810393314927	7	6.51939920239655	3.07990757203037	5.0976392583298	2.92270326092029	2.19132587519907	1.33721011222316	5.08774982448971	5.44234333418852	3.40331060017898	5.35850874161131	7	5.09301766302279	6.13190034316714	6.012982767793	6.21442589683389	-1.44044026918622	2.10559935484892	2.0552996628532	8.85216175403108	9.39520777757653	5.74887253091572	-2.52149413665069	1.22165135682489	0.934655127062847	4.63273395983085	2.02129650006842	-0.588346147633585	3.76952541375307	2.49335991894805	0.947324638265674	1.23893989149186	4.13159569628081	3.00640492071225	6.32998994672605	2.8228608428516	3.56852205787232	4.31922925041475	64.5	1	2
177	6.05092023426381	7	1.26125363090326	3.61065294320628	3.52834060524435	3.91432523255612	1.25507529966151	5.23626687300138	5.52524900899033	1.13910248722223	6.6658207124398	1.99170171635486	2.37940174179153	6.83858676943691	1	1.13560557192242	2.34194285782007	6.10678100008215	6.74251143156632	3.39020910094205	5.40218147140832	1	2.47822219249431	5.61532763358205	6.93881816913611	-3.01201940569295	1.56289429536628	5.00532784766725	5.83069570244989	6.2388109885545	-0.19141211041404	1.93288545489635	5.28686421731398	10.163594646249	6.65572097824873	-0.555440025066484	4.923172697707	4.40796240657574	5.62779521106303	-2.41046497544931	6.54204433336442	5.17810127087276	-0.650004106757805	-1.45810719835146	5.42860657254002	2.70625833245036	73.25	1	2
178	6.11399609307534	6.27973417080826	7	5.85183511377594	4.45046551098529	2.81204188615027	4.01116214264727	3.52555811104986	3.44997445479829	1.72623035243972	2.86520117168669	7	6.07189811912645	4.97387456473175	3.55633432433923	1.51016860694073	3.97669203157121	7	2.69676587317676	5.73702035066819	3.6924183066758	4.94271075455751	1	8.29773603256381	0.802621018001592	1.12145936625487	-1.78957463363915	7.84323205341378	1.64721887999947	2.26313936428704	7.1869870666837	6.13706752784267	4.83891943314196	5.75970967021009	0.795305264888651	-2.65811132728431	3.55699846830306	1.63671379743473	0.720122897053313	2.14733218323864	-0.524827313353885	3.4312106463864	12.012745086022	4.32844824934123	3.06852696076628	0.788773537706657	76	1	2
[truncated: 5 more columns]
