# Supplementary material for: How Are Mate Preferences Linked with Actual Mate Selection? Tests of Mate Preference Integration Algorithms Using Computer Simulations and Actual Mating Couples
Source: PLoS One. 2016 Jun 8;11(6):e0156078. doi: 10.1371/journal.pone.0156078 (PMC4898694; doi:10.1371/journal.pone.0156078)
Supplement: S1 Data — Newlywed couple and agent-based model data analyzed in Study 2. (ZIP) [file pone.0156078.s001.zip › S9/Aspiration Model Data/Aspiration Couple Population 01162016 021955.csv]

	trait1	trait2	trait3	trait4	trait5	trait6	trait7	trait8	trait9	trait10	trait11	trait12	trait13	trait14	trait15	trait16	trait17	trait18	trait19	trait20	trait21	trait22	trait23	preference1	preference2	preference3	preference4	preference5	preference6	preference7	preference8	preference9	preference10	preference11	preference12	preference13	preference14	preference15	preference16	preference17	preference18	preference19	preference20	preference21	preference22	preference23	fitpoints	sex	algorithm
1	5.25864462767168	3.21230758953985	6.12980592446474	4.93336744964635	7	4.88235778571936	1	2.09631999254735	6.4065383316337	1	6.08631030204488	1	4.92130952570427	4.31607601265207	6.55003357502856	5.36596087033857	6.13005512742311	1.72120043516656	4.76516572479408	7	1.44931160271282	1.82393573661631	2.17976111484451	1.95281397729655	-1.46445045901167	-3.83097561293316	8.56313754332177	3.86102645946559	-1.54682349650266	6.71915651673159	3.28476932637887	11.5153793098033	5.06539248204549	1.35140022478033	-0.0266417160411081	4.52361245963076	8.03211542661948	-6.04392233870681	12.1950687807588	2.56180158567984	2.71046203607632	1.43070726337867	2.62304949566148	2.68263403172313	0.954072926740797	8.66780736626872	96	0	2
2	4.74943495493165	4.50307724527301	5.70404057844411	4.29857463442229	5.75692071558242	1.65611972476231	5.64913078155786	5.11850323568647	5.10920778997578	4.60710206446038	6.57758766328628	6.20359671609975	2.29466686505749	3.15794322739529	3.65687011685941	7	1.96698558516586	4.27226882580426	3.08642116041444	2.88440528705546	6.74368556452858	2.10449772492973	1.65772184599166	2.12148525905553	3.93702537967439	-1.88363778317304	9.51466631732828	5.63496702742136	1.47163970442377	2.24805287999159	1.57467805480076	1.89212042228535	9.41791232948458	0.0132396542576838	5.98705938467739	0.465203112695534	7.39873295689558	5.22454523807612	10.6257808137333	4.62919124467001	2.87452862449017	7.39824870858214	8.37641030882592	9.3248620659686	8.74022404380289	7.44124307597841	89.75	0	2
3	6.50800262113763	3.05972564862522	5.23074511103036	5.99264754764412	6.43548108003645	2.15810255866058	1.2308282330285	2.05170506975216	4.6513798235566	7	1.09897518397463	1.00221752085852	4.24516156453585	4.64516837036045	6.21645133232116	5.93076677973891	6.43435624528322	4.77988330359383	6.50053056497194	7	1	1.89555855821954	2.57256295230717	3.26934962348294	-0.941271792968113	-3.63671482864338	9.00877729972554	4.44730643924835	-1.14951028168787	7.21801546637642	2.56098454948958	4.31258283776605	4.15644533553462	4.89558513996217	0.60656680229843	4.84076424457006	8.50728442607857	-6.46315949650773	5.58850017642158	2.42680632564922	3.22701929781145	8.10853693371194	3.94721706329	1.73685873389324	0.688079956819901	8.85575973807447	94.5	0	2
4	4.59936735486299	3.11914859754821	4.80383335458259	1.39075757001341	2.0062907335071	6.89779047727085	3.87196898176596	7	3.15565734074944	1.29080241038636	1.27603243240855	1.69370169957178	1.99488852406586	6.33624938106534	5.33164241593225	6.83499504388313	7	5.33259484369812	3.30387982788035	4.29207213940371	3.22334085397212	5.00364856105254	4.88094345547926	1.79057310812107	1.23111715231712	3.336222078647	7.1437954300539	2.2374602364204	7.82847140586937	1.92531913820576	-1.4978424767218	4.02177062870473	5.17696735329097	2.86806137373498	4.97686120183666	1.20010439852851	0.237171340033438	2.98909508235335	5.6576588188217	4.5532967901143	-0.128173188050223	6.13189960087362	4.22007001938818	5.9457062857568	1.02106947101097	6.9890741270262	99.25	0	2
5	5.45683745702889	3.99823235789184	1	4.38718926290979	4.24588798905906	6.95641850268179	6.67455453224874	2.90563061764297	1	3.05412546437583	2.7536353655817	5.53932927929938	1.02737895091157	1.84761011636651	2.83342530549916	1.75886316296443	5.87251311409718	2.57621549473372	1.52529164807535	3.02141244331607	5.41177968781484	4.11555618005158	4.93288260149807	7.49576537931462	4.44556125739291	4.37442921367688	2.72639486170521	5.33392427643442	6.28934970588537	1.56772066885647	1.74000928962648	4.15583730313861	0.0644862007886666	1.2674067770288	0.428629583095146	3.22749816934498	2.9703410853335	10.3241771998655	2.03949211638374	1.36710919010375	8.01127867484074	8.85293042767222	6.18873574227543	8.37357271880526	6.90010227080597	7.89047066019804	91	0	2
6	3.5047724951459	1.9797930219412	4.72069027860031	4.15202140337479	4.17185375708463	5.52160167737591	5.41801625042755	6.47559334493249	5.94821499729907	5.15825429210147	5.94274676583214	2.30348347306419	1	3.90678960603854	2.70362452507109	6.19435147105549	2.59997056926193	6.54822553898115	6.4371536193826	5.01156735419196	3.49163053374079	2.69736286537184	1.42162799042093	-0.731189918869932	7.40639309636183	-4.48042349217612	1.08166204291012	6.65693355161711	3.41568988329163	3.32868720709516	3.91890772845114	8.86674473322671	-2.34969307432611	3.86473790983716	5.17375765366899	0.241011766734755	2.97075126644997	2.76993302313458	2.16824983086275	-1.96813506529558	3.14518717481861	4.0355196062637	0.290451640944033	9.30287386218443	-2.28562853821881	4.08612244917389	124.75	0	2
7	3.66920213628976	4.41677309452719	4.3477357160701	6.58872315653445	4.08159482356329	1	1.61189703894667	1.72539132382787	6.94768117937187	2.41813638241068	1.67570123325873	5.67189741549567	1.69333578117435	1.36280867608749	4.49097533229794	4.36521966984514	6.58797257450892	6.37688433815132	1	6.37189046148126	5.91558879614124	4.01572303648574	3.2537407479274	7.3060371608077	0.550843338022487	2.57261005967401	2.28468405062316	-1.0286025976678	6.10862958914305	1.57365847864627	1.44552317758609	6.19823974185215	7.08320028165911	0.687691652735974	0.0623691550425114	4.53888000816185	6.73639129113734	8.88655476138165	5.58293384463306	-0.904724452384203	6.60000426907756	5.88109754156977	0.948400514110782	-1.82143066275474	7.61190667691658	4.05451701639231	95.5	0	2
8	7	4.5264456091041	6.95992868130235	3.20283856994627	5.58450832194338	7	5.11975803570414	1.73005980817712	4.52331436328153	6.43081243070716	1.06889682360859	1.65533987140327	2.43280028258571	4.34921133652478	5.29077141838793	4.9904751219246	3.28454782962602	6.58528213938379	1.18187080747458	4.58363945809192	4.41424769220452	5.84849208784394	5.3725134513274	3.70984405971069	1.82984392458208	-2.02467729269387	8.61549972892367	4.04778215999222	-1.05824493194709	2.99351503962237	2.49657112143863	4.74997216688192	7.81455757677316	-0.509456506564385	8.60826207704036	0.722866163661183	3.6835605626805	3.10878523853743	8.48022741432357	7.16167005630913	10.2217103708939	2.33415504846683	6.01151012804614	2.28607181350045	10.4710540045596	7.34144454519652	90.25	0	2
9	5.63974552575975	6.08346035585651	5.90829244095151	3.94391070836637	6.54226927578549	6.21849102932959	4.74336433178629	3.26026469067216	5.77081183411278	3.54840168873512	1	1.10517395605664	1.2242113446585	1.78483806328226	6.41088214174734	6.17350030179748	2.99680390955249	1.13971487364782	7	3.46046208251072	2.23143901546255	3.12295357694662	2.08415563693783	-2.43020171439671	0.105619811748661	-2.65290742945132	11.0746321521793	3.19503256540502	2.46669469570983	5.79698941971293	6.04878243132354	2.85234619842462	-1.38530424667596	1.31224195385654	3.50476707722621	1.08628882759424	7.30481309473625	4.65838757846206	8.95624374786822	4.96574417845404	5.28970418887767	2.37127689166288	1.77411933521823	3.73517546214476	10.3622636270034	-2.65237316573363	96	0	2
10	4.66912837598426	4.62151862613436	4.27955593811684	6.39649685713978	4.75386328485036	1	3.88177543815663	2.11048757920319	6.12904567863421	3.61408954237965	1.91766243061741	5.19056892325275	2.82745983118307	2.96332248823906	6.41550831355225	6.72581600762444	3.53450029211977	3.10079791571561	5.8805438453637	5.52901318107975	2.67984831358524	1	1.58472371675996	1.21186429292773	1.55454022262309	-6.01536273011856	6.85457027314837	0.389171551354755	5.26228212605882	1.26543362908396	1.33832402265361	6.35475311368867	-1.63260099596967	1.72021919956911	6.14318185351328	1.84447767150883	7.64316339436366	8.69452556879889	16.8829908485872	-0.639230620800235	2.93794983755859	6.12192372074792	6.96509456189642	7.20548737548569	0.830709403165734	9.18102614616994	83.75	0	2
11	6.83318163187252	6.85670405772749	7	5.60575829466622	7	1	4.45906832295903	4.80651012201325	5.86447089559976	2.00952429462439	1	1.96089142381114	6.44852441910713	3.68403335989843	5.73224312733367	6.17297188327546	2.44329126286324	6.69399855161992	4.79272788272361	2.00429461048486	3.40703525918988	4.27018954899071	3.93714171028912	4.37670702859283	3.30767743384724	-6.08108531065054	3.15093764086176	-0.333394428587956	1.25141170712086	4.70263313287235	5.51536916182708	3.55091918284161	5.00911625495725	6.13702906988318	2.73513307857656	4.89667940298554	1.0514213386118	4.35355176810714	7.52146828327145	11.7178710798754	-4.58104696097431	5.52287692770256	3.34395856106495	6.4758715909396	1.93847461228958	9.10445033813804	100.5	0	2
12	6.03685966275881	6.03342893320131	5.12260874070181	6.74870190993307	5.35538594103143	4.08883029675602	5.33118367080459	6.91735003355413	2.56624162411527	7	1.58119820528268	6.94799267796341	3.00896989656939	5.23033957787987	1.16714147293804	6.19020268372237	5.10265483047267	6.13062313157828	1.40989542046993	4.93668690161586	2.38323168183045	6.60062519469295	1	0.273788472221128	5.37210908374619	-6.67141107937107	2.25278446458376	0.46897299956408	5.15975534088452	2.06741883736924	4.86656209510947	4.14632261357645	0.0140693500837922	0.82971706012447	5.59051078511676	4.26374409854479	3.35162215254387	9.13135024371646	7.72844669156265	4.25487067224263	2.90605376124259	-0.633569478685555	7.42231837722293	9.30556589317995	4.81204959291326	9.07744894478802	93.25	0	2
13	1.39011692085277	6.69025641845091	6.97442368920033	4.89310598037503	7	5.6932088591303	6.0559350847046	6.64231554954562	7	4.55725267063241	2.36346755737727	5.1202404182171	2.96169301410014	5.96419079605042	5.07277124117682	6.29077372275147	6.51111140941678	1	2.97017814075203	1.70798469176948	1.79802157588591	1.82314430859446	2.35832194484258	8.73701353722017	4.43107646828653	3.66043175964436	5.36138249220737	-1.28381348115364	-0.517851504615053	-0.272537901728152	4.02184128838066	7.02493554245749	7.3576716504008	-0.503138840835367	9.05592002981654	3.3672011137202	6.96497121880818	5.91240094245147	8.66827099873504	2.50855126511302	2.9716393101077	5.60985671291619	3.18676542075115	3.94776460828862	4.18627831619806	-1.77090064683255	99	0	2
14	6.57125543268326	5.910249310473	4.17189976411447	4.85834796387099	6.83944349180285	3.91880824238879	3.16188159635006	2.10126483876294	4.60113907830686	5.71594409614191	1.87082478382883	2.84295807275552	1.63945753161817	5.61622660860048	4.42982916961119	3.26448682590478	6.93509879231433	5.02345387010745	4.27014072983167	1	1	2.23928270598746	1.77656944939602	0.994499419437394	3.35787642101749	-5.25513715097121	1.88954297660908	-1.37449088423277	0.370894143169695	0.801059736014073	-4.72136347362522	5.36825101277974	-0.501978683628446	1.60587143381181	6.19146421875532	1.62156763766463	11.3944240873481	1.71516472376593	2.62149665320929	11.6356411608482	8.53705880945707	0.731480443236793	4.44750023191993	1.99874129806368	9.3662676147843	6.27416279890599	90.75	0	2
15	5.69904149786355	3.28925275172514	6.27603884145505	1.59319803323078	2.26233695417119	3.69185753184238	1	1.96095478151861	5.50231349022886	1.66281351231607	6.5218572935759	2.63426494072007	2.94922603522883	5.9782953196956	7	7	6.27047681118788	3.53689650070909	3.19204812662902	4.06284116057161	1	6.76963487997302	4.64709309684911	2.29489549980851	1.66978097382317	3.31814843160886	7.5990748973527	1.91323099919424	7.12057037153366	3.84678934110639	4.22997569737386	8.52291113851754	9.83528514210949	4.43231574716472	6.11871395241406	1.00911561531499	0.215592389898426	7.39462622995952	13.5702870003665	1.58957465026159	3.82839292620412	10.3431550513325	5.57084624303359	8.05926262524103	2.39578200891839	4.85091406046493	94.5	0	2
16	3.93423818750105	6.97242280398709	3.77509529056896	6.59725298574029	3.07224724987899	7	1.62997401537251	5.05138038425858	5.94202470459072	6.76307790983338	3.12784404549194	7	2.5013843775972	6.21936854263695	6.79467281508097	7	3.30869779079125	7	1.02779206542722	6.83822221881533	1.1458233512017	1.89411706362584	1.12670150195202	-0.243054904141482	2.92757444227585	-5.39865054611951	2.97480211047424	-2.96020062084247	-0.195928889657705	2.77327370530306	3.27649897201133	2.73639141621822	-0.690549616491967	-0.722730688992926	8.56506214815385	-1.42715095469593	1.30786850631488	5.80217795414281	5.63401395564165	0.423231238924847	6.43876352587609	-0.555959653035259	-0.194162429882113	2.15341599783501	6.26705391106821	10.2839907882827	114.25	0	2
17	4.9306537070738	2.0158478567175	1.27779063626513	4.37034657216503	2.11396461342756	3.73879901797579	5.99280904280456	2.14100518607421	6.00431700154519	4.10047312354402	2.58422666935581	3.12103860790873	6.41241596585018	5.62529465400881	2.08148870894971	6.88624475169951	6.88644570817446	5.12735984473099	2.37945736898845	1.99500730246826	4.67911577769186	5.44627608653576	5.33303886706116	4.55148626156423	4.34572547614025	4.4366075059003	4.05266295705754	5.80239166894577	4.13481295232372	-2.49171899357038	4.77523336562749	8.31530192989414	3.56783820204502	9.81557727979223	6.12989666640479	1.92310237600888	11.3859760197003	3.42305065193652	5.99737943530445	4.51348176002341	7.62689524077141	8.07678898739586	4.33391684216484	1.78202454167657	10.7699290015008	5.32828135274523	85	0	2
18	4.99902647526249	5.22831695572774	3.10684450736411	6.23507951690623	2.92443691079748	5.39612845605195	6.73346564649353	6.41268797899036	4.8055314637473	3.1965460763525	5.23973268770485	6.47204749627888	2.06352654496839	3.79041602002297	6.43628541619344	7	2.76251047637469	7	5.12380833581751	4.02840922751363	5.84566098129161	3.06959608813499	5.17375469616044	5.46055697943199	2.00464814182855	-1.64098478197852	4.14248495361502	-3.30294188459246	0.204152743652302	2.13434285124782	4.91569021562913	6.2416005948886	0.154427836673509	4.43770659648528	6.66076402661206	7.65968177810303	6.09957855644176	5.26503883300163	9.4514504591958	-0.127662001117721	5.28440317154377	1.25703615290045	3.44057612490751	6.69631497112804	10.4306168500875	2.66331764298343	83.75	0	2
19	3.99970082572304	3.49908592929464	3.48986673289131	4.42333121304899	4.1183046507385	2.42697039013264	3.73013601567374	3.23072685307676	1	4.24725204635489	2.03834882703785	2.03211185367121	4.78093743940241	5.54739424060068	5.14001198395266	7	1	5.51636542359323	1.4140759713359	1.62894958018103	3.1733670961791	7	1	1.3110281082669	5.44749101956361	-3.03404127695692	2.27223493388888	-1.39254743416199	3.87559059235854	-1.06443132585722	3.13037729456105	5.98871151200906	1.43212948088068	1.97478426586863	-1.09062576381428	-1.64432260512467	-0.192542975637393	4.29549630440283	6.67681470556594	2.65650073405446	-0.0721863871615486	-1.6011649285105	6.67035180281454	5.91820632629403	8.68618910311923	6.67935724365734	97.5	0	2
20	6.53080134777702	6.17484788090618	4.67686003240949	6.65692617386601	6.80180628845472	6.5366580743088	6.9115059124348	3.89474705063886	1	5.68987067935469	2.68074073585975	5.62291171296795	2.09109735447965	1.31087104993848	3.25768538473383	1	4.16949254325577	6.29334049229229	4.28509154215503	2.54496256798234	3.16811985584852	2.49721265716371	1.9865600813323	1.80309260094655	5.9206516215856	-5.51890125022623	2.61847010681207	-1.08315132752077	5.23176430728051	0.646746288856426	4.81798194003468	5.56040058487805	-0.791510913957336	3.88752737226738	4.84034572464281	5.42675206469823	2.4330396187452	4.50853428152048	5.72641915609839	4.42960696564811	2.0242344028996	0.657589024650852	0.805941653192905	5.12745279221429	-3.32518939531152	6.70615176085153	112.25	0	2
21	5.96311079997848	5.98234488309733	5.24258628965702	3.89902383302577	5.53359219518673	1.15586858102143	7	3.3097312610683	1.46477159269398	4.83627893832665	1.31927167516401	6.52596498712023	1.60292556435055	6.88257403729572	5.8320167912281	6.84138377796435	5.80177083307963	1.24532514892828	2.77640656392445	6.50032238775024	4.8298463085987	5.74427836773824	6.67516593538335	5.22757307230734	1.88722528431646	-6.12207321182163	3.10754960051721	-0.212968610382679	0.70677067283276	1.89603708714857	6.1242754453564	5.94022566048159	12.207263959789	3.54099686597814	6.45497042049652	5.60940503260409	7.48681867154456	0.190117862597103	9.57002169263504	-2.35392182886617	3.61892010601378	6.66164355400073	7.55282775374772	8.84180518419909	11.3660928151904	5.56917882878918	88	0	2
22	1	5.99846307384653	6.13566600362122	5.71221115741184	6.50724490740209	6.50244560962585	6.11387113220665	7	6.50458666152767	4.27321902702376	1	1.96900300183133	2.20126708740546	7	5.9894887127308	6.46731653045464	6.30915458106922	1.10222210166772	5.18039321547192	4.63656163072943	6.55613132585778	1.29630540676356	1.08013799852283	7.98668550269973	4.32194780613181	4.60077165259692	5.29029770594136	-1.62200731037811	0.292872420288896	7.09719804651819	5.68252383123	6.95201773738288	2.27940681924941	-4.28150427986234	8.75895889127097	4.9464544274397	2.35717260965614	6.06991088196126	9.52107277128821	7.16937798743636	7.45965033627574	-0.751294938553787	5.54377900113579	3.19024644884677	-0.460408110006106	6.46537172063422	78.75	0	2
23	3.78252663270452	7	6.96795909427442	5.28068226807431	6.14505528798586	1.78335680718408	4.41144533995819	5.56419759233957	6.30160917675909	1.68579291259013	4.15842660566468	3.14364537174958	1.40595613171271	3.91613242774149	4.33308639954306	6.44212257535258	7	1.64513249288364	5.43959512800289	1.24707150963614	4.25927981956976	1	1.44429076686485	5.4914336433746	4.77257602415065	2.50432916440976	5.37461578088666	-1.58940167318743	0.417298244727015	-1.79174621567368	4.89363384525485	2.00371150262465	0.786953510570061	2.26632971029548	0.539796700400685	-0.046201775742952	-0.0682865144810236	1.42064030401056	5.42293600583012	2.24886253125628	-0.291247237704771	2.12972446041242	7.37517600061569	3.65380970862166	6.156759962057	8.00840338855708	99.5	0	2
24	5.72892820728692	7	5.50430177957426	5.7639124658289	6.11732956330233	2.17998163588931	5.21279783529686	6.32290453000313	6.25669926048637	1.77158388060846	3.72875861389558	1.25816199038538	4.43128246192963	2.75438010290978	5.93092928651596	5.7491029516782	3.93231006623679	1.86844532418371	5.00268703598637	4.46212958338505	4.87802521363488	3.24766571360539	5.68608066932797	4.12313789689077	3.87313910383666	-5.19546624491177	4.10121164162578	-0.254848001545394	-0.675383499649735	0.184763165210087	4.43080065520348	5.8886848644095	6.72930956831023	2.1069145223355	3.19284910405255	2.08577659606791	2.99196310134686	5.42801966174452	6.81592261878658	11.4217291519198	-3.4546112877822	4.90629999131654	1.70220613564095	6.26957142126572	0.415726404723256	8.72471908087654	83.25	0	2
25	4.60583800062573	6.38912365021585	6.979497445588	3.46585115467188	6.09442926999481	5.13845619265216	4.87373677442484	5.53893816634839	7	5.17650349732051	1.82251108556276	6.42526838231366	3.8837603765583	1.49616471084784	6.66084700072415	4.84088180590908	3.40771834570586	6.73551119511114	6.12663559869277	5.37411781382322	3.79334586529046	1.81927134555121	1	-0.494257558810195	1.74515751090737	-4.6010948703658	10.6092597284168	3.45232167318229	8.63098969750592	1.87856554235561	7.58245965658554	9.06031034642096	-0.771773214482685	10.3302415548531	3.39407707776394	1.97208741560265	4.49638774274753	4.76430479164306	8.52893385539962	1.22929286690343	7.61991698614496	3.69301520896362	3.08580136067305	7.13271930205652	-1.93361287163314	4.51828882636898	105	0	2
26	3.70775283496581	6.69480991893206	3.30805742999058	7	4.10664075474723	6.89406885807916	1.36681956055337	1	4.82938901836181	6.48397612050126	3.57326377047875	3.27513434956741	2.8897213868733	5.63559156945203	5.49484315792673	4.75218008826714	1	6.91381870658672	1	6.66380401385189	5.69963537938644	6.72267425615933	4.40883633247455	0.418523002057481	3.50127131285718	-3.83915252444433	3.32862176397114	-2.35914148592208	0.225669281745257	2.71455947799935	5.21155555756874	3.7226545054383	-0.285182182938509	-0.500683511883127	9.4368752395963	-1.24933256539175	1.07167190838371	5.85595955244256	6.55016712976673	-0.00484707893930168	7.42718601239425	1.57680163911481	-0.00912758304304458	4.61444499194192	11.064728608115	4.52780582487345	90.75	0	2
27	6.55419721656179	5.80146491710725	6.84607308211296	6.58820459366678	5.76217154166736	3.74986839155727	3.18787150792317	4.12690492858621	3.34176575173567	5.62353721129058	5.56634255391873	1.2710285868899	2.07259356708669	1.82355392340276	2.94061816381005	4.72895392765527	6.02030662498907	6.45539226871996	4.53230017047453	2.12987232627477	2.88570646984625	6.19283700300931	2.40953842290731	3.77401491649891	2.19830351292578	1.72678824235002	6.53868132275989	5.79372825820143	3.46292930670559	0.602095852030659	6.01591924066561	9.30461967333837	-2.23822625027097	7.96825529736084	5.44233428830561	0.629928508985397	8.89644860700704	4.65273826235092	5.54103388645958	5.30686825422472	11.9383447275233	6.95324974110487	3.41622964873191	4.53606232759755	7.26571486060167	8.29408587389247	94.5	0	2
28	5.80221157390767	5.76554785843785	4.64245955141881	6.21906240358824	6.27908316925361	3.43649958219691	6.71679240792001	5.27516284162711	2.5319519914967	6.95643783311712	1.69928366597604	6.49178307694047	2.89908523253624	4.74917263964667	2.45085507833028	1.62410173276968	6.01083871135933	7	1	5.78290574768891	4.45201604321508	5.35043938281309	1.76488044558231	0.638038781022484	5.03200452239433	-7.02386347771634	2.17965653289466	-0.37209423505042	4.17213922970072	6.1368760681402	5.53215115992585	3.69389420122231	1.17315860619512	1.54174697180822	-0.471017238458263	3.63298130433674	2.04897387628218	5.08939992368876	2.63953621987556	4.14787921434403	2.36583373327796	-0.940327591289655	6.78098625655166	10.5291534894676	11.9308053816539	9.3713374683542	106.25	0	2
29	1.06899370982859	6.43438138800746	7	4.54155115909112	6.80283446665412	5.05659456560118	6.03984578729672	7	6.62111971188274	1.0413688449811	1	4.14312713982973	3.92973529223774	6.81530060800978	5.55713267324235	7	6.86452936556503	2.29802932035662	4.84988690998084	4.42202866110621	6.04183743887468	2.71996267461745	4.59766722671524	8.82994475431883	4.18378104647308	5.04966132861101	4.54352051751908	-1.96387002183142	5.03584511655463	-1.84130593826336	1.80087755245551	7.11037651324357	7.53522113824931	0.079181979343375	8.46305940852295	2.70887411002251	7.07627195902292	4.92051061672407	8.76923497534653	6.47009984585723	7.9215037918368	4.49504642037743	2.48065028393219	2.35448809500719	0.383486675660333	7.43717304654542	79	0	2
30	4.07717663924809	4.99531061441335	5.05909679709305	4.17726147345582	6.10392535189504	5.9154510598486	3.07122557833998	6.60958060752525	2.70089596133784	2.17390489238159	2.92795700601762	4.13411906331631	1.54179366594367	4.63627787010175	5.93980569955287	2.13505499635972	6.29531004471285	3.07139832296297	1	6.84820927002873	1.37198411756484	2.36705063547429	3.17860929553689	4.18920183512858	5.29270891644681	1.46746169169278	-0.286868036444377	6.96025512947014	5.03973924200234	-0.0232973565552288	2.37783248931617	5.94926702909392	2.68020246426182	-1.24009188823457	9.17206509755353	0.58213856224328	9.21450067831537	4.61722330667697	5.39840802229882	6.18202599738525	5.62476387923891	4.92417018480764	6.21246275377502	-3.29398500800354	6.25587166571755	6.52263333540206	91.75	0	2
31	6.03942315141841	2.92059584726372	4.71647347007877	1	1.90554349720075	5.08219376426211	7	4.82613254214258	2.66602546061732	1	1.98295382608046	6.04049280310071	1.70284802973597	1.91050353751764	4.66844794778331	1.22615631895512	1.83585622835935	2.94830438074246	4.7789486525219	5.34478858681788	2.15886681141694	7	4.24234680653478	0.985045608997279	-0.456588909679289	3.78369876937945	7.23063254902055	1.1521091131469	0.44743543269752	5.26710386369965	2.70268807629159	9.3811906723333	0.899702723464692	-1.52209489816212	7.29535024587017	2.63668719272847	5.44403899227787	1.87169727840902	6.09491871155358	0.302447393940318	-1.28831111688509	1.82377563692762	5.44939846461309	4.01323092836446	12.105297267486	3.5756610731056	90.5	0	2
32	4.50509442296988	4.12730575135005	6.22660906101593	3.18155647958506	6.75018608533964	5.71531517911541	1.9763220328617	4.10213830764904	3.08624037809214	5.30067728241365	1.45089113980851	4.24987974254197	1	4.65098193116818	5.13640961704563	3.56332802273077	2.83977356503604	3.47848198566822	5.65958599129286	4.2856968378122	1.95923908313226	5.29266649655833	4.14047010351997	-1.13038602012797	2.87985633627383	-5.60666714275838	10.1968595591432	4.70313912069876	1.92581954013208	6.59900276378716	-1.83783172933285	7.50790386720589	1.77188450981731	2.29356102141349	3.40930611054092	1.51025804137823	7.49554741305235	5.2007255659019	8.48215290029846	2.1344149146082	7.11329966257722	3.67465588967716	6.22068013028674	6.94614815438055	10.765368004735	5.21722686715876	69.25	0	2
33	7	3.25148535471398	6.37221087144941	4.79161301939448	3.46771964674246	1.13585674937348	2.49665445668089	6.39993038166284	2.32083144006598	6.38214837040368	2.6831297621682	3.31869641651563	2.18007387742614	5.03266629660519	6.71384405888066	3.68194325920663	3.91494301274648	2.27250037998695	1	4.77205544746653	2.86417304433215	2.88703042896786	2.04999145489941	3.15643793780709	2.56987787330662	-5.46557813909364	8.94870926274977	4.63809221813215	1.61617469638485	7.1527652448443	6.4139367577449	7.35835820935323	0.449817821844783	0.245105325235448	7.00573260380977	0.912439777956516	9.69868255401585	10.7701278583055	5.67975759916754	4.41323522660211	5.86503950953952	7.75128392828049	4.83870929250226	7.12027554763079	6.45115448102651	9.26962188184047	83	0	2
34	3.85230291941231	5.40699435543481	3.69279290709549	3.60909109224574	4.15365778628713	5.08718111980929	2.40403459127094	5.41101806542156	7	4.67102624042071	1	4.72875799361041	3.23215534395104	4.09667836251853	7	6.25680166009384	1	6.54659172568544	2.68975551342622	4.46982910699598	3.46481664326829	1.36691418938361	1.25668021662958	-2.25727350847981	1.06558977957575	-2.78467004090217	9.27329843431047	4.47811977712682	3.48188816814505	2.86272560502	3.18649469751813	9.19191420307815	9.40453778550373	-1.66251795291458	2.73495885904401	4.33032843417269	-0.778921111622755	1.92920330116106	6.3262250915924	5.52925974811383	8.20738281606335	0.0268707664145773	3.5711738339806	9.92559243325053	1.75165563248729	6.08835481717083	97.75	0	2
35	4.77007667452837	6.95075573943838	7	3.11561124698269	6.93781002994516	1	3.89278321415072	6.40941439214064	2.10348046784737	7	2.32147775356816	6.53495224673645	2.93531549582556	3.00900828119192	4.89569531848334	6.75199574788171	4.75991129904156	4.8975352964308	7	3.35333816834708	3.16100092665794	5.71984552891167	3.69140773520333	-1.15916450661559	2.13731613446607	-5.31004023286095	10.3326496702403	2.64393521269134	4.41062301142071	4.19910426133425	-0.718753914615412	5.25756615754134	4.86323946275372	0.577142682486328	7.21944297623954	0.762757037325748	-0.833372597807345	7.92550653739215	13.1687750502279	-2.61718832617106	0.722734116219955	4.94754283677158	2.40678907932715	-0.464037181915415	6.70985406367584	7.28432251089901	96.5	0	2
36	4.68503061737276	5.47727003278193	3.8518020852177	7	5.51058352030449	4.99707214232803	6.40318408434241	6.88193358091824	1.92565059548675	1.78603403363309	1.26675369228888	6.05665880109555	1	2.25660479032118	3.16236872770587	6.16055709754285	1.46735164266427	3.34336036749755	7	4.49982661711698	2.08098927452007	3.96065667165936	2.62823425352778	3.2178811065256	-1.80688387515107	-1.61485093500689	5.09175573968711	-3.93926401280282	0.570359273779269	0.0705455816184554	6.34403124396001	7.43755566407899	6.02290242985798	-0.556820963118198	6.01340151589397	6.10079236279332	6.06355431754583	0.688334900563914	8.98145891174458	0.658600222884349	1.19686849229865	8.57623110441267	0.524823643401172	7.10543511720958	7.68753618496659	6.78852349893932	80.25	0	2
37	3.78222267374628	4.77293601278555	6.94698954621517	2.36183243981661	7	5.37424543213154	2.82505361855667	4.56467253777131	2.58268021172745	5.78827137787538	1	4.90514687793934	2.04797300205647	4.04071914763996	3.59833866909774	3.60811925174614	4.12621429539665	3.34529979756089	6.20859291176516	2.87118651709988	5.01353932428193	3.58894146998707	3.03299965799372	-1.31195179416991	3.16008728218695	-5.31949360754051	10.6220230767381	4.68192967984258	2.63781278536576	0.419850377074454	-1.31895540425136	3.64670862306806	-0.440911957530141	2.19876228792208	5.355105366688	5.09986259422806	0.748323332813644	1.1909140281546	9.14949106015447	2.44496902205756	0.883414688323614	3.54607636413381	6.06571313116579	5.00086799273016	10.8023029677824	5.43276174793049	73	0	2
38	4.39447849736586	2.93100880366442	4.62471045346436	4.41672306637029	6.62638890679878	3.20755998759963	5.35230256554107	4.22915490548921	4.28005168964151	5.69193910996427	1.80659175449564	4.96697341724768	5.87629426343383	2.12675712617505	4.09099939604376	5.79454864058281	4.88308980397928	3.89894870444071	1.84484810802761	1.50470221377219	4.09749837977422	1.45253174022787	2.88621623495337	1.71692703511789	-1.57406304929347	-4.10978256507353	7.41098201162211	3.49552484555426	0.63929992988277	-1.88697071374182	3.95720599316013	9.89891292648686	-0.700084130848371	1.92311654415759	6.48625541871018	-0.089608286712253	7.72667970827477	3.58457593286823	5.44674086607054	0.880468359910172	3.73765160629627	-0.228011367176629	0.441493805383902	-0.0490817143071385	1.63796894356285	6.73982270334969	82.75	0	2
39	1.96644638428676	4.4122086517916	5.06125195824386	5.68763848768913	2.94766785577272	2.45306119842388	6.90269877444087	6.1395708730492	6.91092451334288	4.65897327921759	3.24469438794973	1.69507543291147	2.11896966507619	1.89086799576325	6.55646911180217	6.72182196183075	1.62053699201126	7	1.8599081757997	4.71522716154151	5.30679973741211	5.47378528199095	1.03072908831403	6.08533749480772	1.98521985254895	0.743698247612903	4.69377769872088	-1.55957242705285	-0.39975888293732	2.09428331747066	5.00681927049742	6.52863135998407	5.23256975011398	-3.84562636618942	7.89494877581226	2.42682162019924	1.5448588064835	4.37963683615292	5.92794482834501	4.67069085617934	7.07328114853747	1.80456036748723	1.92030409713727	3.96136647549792	-0.209179705435852	2.03984810108802	84.5	0	2
40	4.66507141405886	6.23140415667158	7	3.2008714304363	6.7334033564291	1	4.51924874802401	7	2.82156267204559	7	3.26380021558106	6.68894703053467	3.91128895957174	3.19933859643583	6.21285582688012	7	3.36650920015195	5.11826880444834	6.64997058061464	3.39277803206149	7	6.23411251748591	4.51116915125824	-1.78840992610153	1.52753446198709	-4.22394962960308	10.7447037487514	2.75278568030105	4.5642934303953	3.81651541338222	-0.873769210547201	4.37209917851585	6.48679415565245	-0.0538269944864852	7.63503986427313	0.715087220011641	-0.881700768484227	7.7393975338913	12.9126674048399	-1.70611443986343	5.83093081567217	6.41323239562901	2.74556655983656	2.05467216713312	5.19175589024756	7.47320298727829	85.25	0	2
41	5.28246857589274	6.01074364573448	6.0346255877748	3.79420473085236	7	6.41342948660601	5.42477414372249	3.43164521337208	5.86312530553753	5.75656586088707	1.13959226236617	1.68684888201307	1.33635770423388	1	1.46853353500995	5.98705531436802	6.08072836772346	1.68618686428089	1.4535367247401	3.17453492407538	2.13653424985782	6.3729424897185	2.04487790229288	-2.49297606157138	0.346770725298449	-2.5596044692795	11.1919278982109	3.13754748975834	2.29685044623171	5.38749432079125	4.92198616426057	3.96461897088752	-1.36923629829773	1.31417209618443	7.12748937802837	1.47650290108489	8.54322373437277	3.87170117010087	9.81167470243274	8.89340975063929	4.67264694189065	0.778828295957627	3.13806882179935	3.36592121235616	9.63380319065734	-2.87457951257104	89	0	2
42	5.67733522850915	4.6142389690932	7	5.67910446844538	3.48060341301971	6.18137046420474	2.39915969987661	2.22960411336671	5.84473902138291	6.70541505910539	3.96639988709705	5.97330478866451	1.15134850001794	6.64111249348622	5.66655214265643	6.00005112596652	4.65177658911698	1.75369173244595	7	5.37337699451831	1.49535514583804	4.75166782808676	6.36642696620154	0.474801767404234	2.81699847573813	-1.25708465610508	4.3433587967948	-2.0013915965989	0.161806660836553	2.43742279712587	-4.89339098460712	9.81297634524713	0.18335152605981	6.46366147049034	5.64835801646514	4.54188924077503	0.951411684134638	2.7296446111839	4.7242590800578	4.4832236560034	6.29402450703623	7.74730118350849	5.19092572865543	9.10180853752594	9.10667261075023	5.0959472760335	89.75	0	2
43	3.39137048262405	7	4.17337634566253	5.91813402042085	4.44069662234777	3.04125126383686	1	4.62922570630949	6.82427800789929	6.40997812823122	3.58758748766011	7	1.87449655861278	5.2526219278362	5.33306447916723	5.524484666045	1	1.47068320206214	6.3388276844608	6.4021218671273	1	2.30873755381574	1.45787913998989	-0.801847620902664	3.89406673962554	-5.11000565872198	2.56521202380261	-3.06661300168189	0.300996768233429	1.53396589108584	5.08472637676622	2.2401719223125	1.64423617877718	-0.90632020598546	8.89937192842749	1.22620933783632	1.25273432220389	6.10973698820314	5.85402183209172	2.58289669325401	7.35316813133111	-1.00965734645224	6.36815246939518	4.12135741296813	10.1939795520086	4.53558251376078	91.5	0	2
44	6.82941457810304	6.2174674821685	5.36931358279462	6.79785231961762	5.85190943159482	3.05749684588956	6.68733552679105	4.3246155372439	2.60749417768495	7	1.67960564848732	3.04169217048041	1.24261392977528	4.5168636881645	2.22350844302785	2.40666481204577	5.66275839173268	6.11104720914178	4.42994421267112	5.3082102127005	4.16959989365833	6.53532204269987	1	1.05579519962431	5.48721149553762	-7.15694026309637	2.03391834693338	-0.941214309470657	4.64304632546602	5.63194463966328	5.35881811495674	2.56057769317867	0.376731368699297	6.77918869725681	-0.0341270669785017	1.89136230469596	2.26788330184396	5.21582584785929	7.75338271490769	4.49313103155864	-2.46447991424133	-0.508548015181971	3.0585035210977	6.19164555648912	13.5030289474306	8.87763062968687	95.25	0	2
45	2.57704909424862	4.41577660018332	5.6909054090151	4.53089654380178	5.34170886140281	3.97822999594043	1.60653899588502	6.17612394815137	1.53585027855479	5.06623723407749	2.40926581346398	3.47555988052227	6.53763246065995	2.08041579825235	7	7	5.38672125378433	7	4.14691455767486	1.6941388426869	1.35741480871646	3.34180476401923	4.92434664766194	1.58725759907278	0.34963270021576	-2.88900417693145	3.32927558326967	-3.3266115071603	6.56408576220319	3.39013946278746	7.91464001560865	5.81921458706039	4.20836772160639	4.96737991769008	-1.77838801645354	3.03923454611298	8.28913044881745	5.07565205549351	11.3254404663078	8.347198101312	0.792826768574514	4.48961127566381	-0.229637772852044	4.45809913424299	5.80729733875322	5.55902114064843	75	0	2
46	5.83150148538084	6.71036505625947	3.49074027323914	3.32885215904638	1.80800937073058	5.13218545949032	4.44154770088739	7	2.35190103464035	5.59752496546881	5.23757416062539	1.46480644911689	3.68826088876031	4.87315585764764	4.17458163332409	5.56609459373946	1.43405512079985	4.11224454220343	2.23998150466482	2.61858715626943	2.11543060268672	6.36795445244948	5.84078467990105	3.04838413612528	1.13673965808619	-2.60355176766753	2.3879944711041	0.0895924126154524	1.27401328510949	0.0170854500861942	5.97574469440764	2.23930626425852	1.37110873107399	5.93914319150265	5.66136679004416	-0.146274943272183	1.61361609488216	0.575342768926783	6.40233779422474	2.39912412033429	3.75414772027978	6.08715171415587	2.99330779553962	8.91799955698281	5.04433906696406	9.34933969552893	80.75	0	2
47	6.88564705801544	6.348480245451	5.34368323803967	4.49264832356692	5.55095800754902	3.52469244124599	5.42039108302753	5.90130946042203	3.72193668074184	5.37849508699479	6.13800610604724	2.64490928168871	3.24395228151819	2.60192711896623	2.1426017314943	7	5.73231692847538	2.03397433801094	3.39462619019976	1.3846540149883	6.51672997234411	1	4.78789440978507	0.842694512900375	4.59899700919793	-2.7219359043195	4.49317920230745	-3.01455900713916	4.05894232750558	-1.11928689674623	7.01238533223137	5.34762121471119	1.43902003793066	3.15655177993878	7.95218404965228	-3.16689140471543	9.23052011025109	5.66057235628553	3.43106790808614	5.29484002818665	1.95618923083586	5.87953993003598	3.46980614761486	5.46680938859165	4.59816231871816	4.38473581324712	100.5	0	2
48	3.77188219103439	3.5483799951342	3.28336256877757	4.13164147192629	3.91794898584106	3.83753923954613	7	7	1	4.47751177656291	1	2.13306398770832	2.50874683806911	5.33413052151181	6.03752049601615	6.76595159895808	2.39633437950483	2.43605129983952	1.52732385791828	2.27190962278016	2.87160371553705	7	1	2.30691862946096	4.78215102209128	-3.35929550810765	2.15978626285112	-1.15538547275805	4.37310483230937	2.60823194459225	-1.65759254099784	6.12585462863865	1.85917720948094	1.97284040661995	5.37334824848737	-4.2051791723964	7.73719172705701	4.9356110626455	6.15319897633298	2.33605138414753	2.67851715013308	1.78144089880981	5.07612853819479	5.08873736923408	7.75787907703877	7.60964518645202	85.25	0	2
49	3.04854150736723	6.87342323494349	3.2330142795096	6.65393057422169	4.22659492560401	6.11448642971061	1.535531272936	1	4.35126629008611	1.36461520315976	5.98165680773669	6.68607224346969	3.56814879256978	6.82533922401257	6.87441281218866	5.24347618529447	2.74712993641802	7	1	7	1	2.33481834516927	2.06382923141324	-0.866035421961001	3.42796224661068	-4.53680639940229	2.65987088579426	-2.32665114523895	1.09885002817115	1.82458045669675	5.08679003922823	2.58417745060485	0.544418637498392	4.51455463167884	9.2078631462275	-0.619296512901598	1.34045593646682	6.44757090126044	5.5549029453667	-0.855007002754675	0.583472917931	1.1628030275328	-0.274443084456796	4.18707740154494	11.1685198432639	8.84120812216687	95	0	2
50	4.11816416194197	2.84015251903433	6.8138498650441	4.20651881901728	7	5.70304304125822	7	3.01518835420703	4.17009770997766	5.43630024768924	3.32183783313238	1.81401005829082	4.36181470414107	2.51257931649532	4.85654006083648	5.62748434804465	4.42561253135971	1	3.40407581508536	1.46350324660561	2.91704290997621	4.46031961011792	6.6278495985991	0.641116688757967	5.75120812544846	0.283968546303423	1.07770553673357	4.98003801740866	1.49272622373393	2.61627820356769	0.0938285866541052	4.45028957337061	1.55887780138209	2.12261051527317	5.83685767610322	7.91440388780032	1.45900989295375	-4.54502925613954	4.759440562133	1.73412591873253	5.03964426704231	4.96736462408014	3.75960511087531	2.7538552377242	-8.79981563370558	1.35191490586559	89.75	0	2
51	5.4457406504138	3.04857594714383	5.54961411919029	1	3.64651952922195	5.70579200700914	6.5011047921622	4.74279343194856	3.24585168673801	1.44317329611536	3.17266691417115	2.57368622124125	2.32738554236213	2.50936206683696	3.89358571257802	5.63925204388478	4.60879643875147	2.98326386330864	4.73753591158236	4.32352872116786	2.44139709814496	6.22933088251983	3.84329212488399	1.46752995812826	0.199171619500407	2.760535896109	7.69277692781916	1.83730272399102	-0.284131147389843	3.09204063464048	3.36181007003383	9.35250712646395	1.57759691785212	4.57530031054655	5.48097880478459	2.42062538161963	5.22058658520143	1.08495158312914	6.03898844729897	3.40961117762354	-1.50859506074472	2.78357543946419	4.18824041237003	3.15621369503412	7.45188738761406	9.67929100143357	72.5	0	2
52	5.64818181969547	5.66012356301932	3.73319678890826	4.63583545275393	4.58239611922379	1.35353730252654	5.33063511923694	3.15671464716945	6.63780676161795	3.43258049448566	6.75667988002275	3.8921205215138	3.13210999869661	6.62754265818208	1.24369527199947	2.31752444562585	3.61192566757317	7	1.98128560805644	3.77594733643619	4.10973154262888	4.01139634195853	5.73109015543027	2.06483949055855	-0.50128492236286	-2.76379120520365	6.0384657326674	-2.59780628443654	6.39781909169932	0.889766112402892	-1.08234841409663	4.67838913038033	2.00465886787048	3.03164804702868	4.63824601805955	4.40235312566724	4.80534101247865	7.04841187426713	12.9680889143016	0.287990332673608	2.404760368985	0.448740144024272	3.34777256830127	8.9538292339326	5.43974012182019	4.55586625914224	78.25	0	2
53	6.51038565130143	3.06512564229233	3.08801320980277	5.05364158668225	6.73845367759739	3.72575492625913	4.72627269446181	1	6.2083386376823	6.36433139676443	3.55338975669537	4.91256660530539	4.54387411724748	4.27917851904396	2.88749152516045	5.48703346584695	3.36844216130783	2.22629137025361	5.75759515017082	5.77134405548044	1.34923836252	6.82211743860808	5.16691254277416	3.34704799500996	4.54873166662797	3.40773480425251	5.82600964051652	2.88582099267108	3.39468940235733	2.4094888064007	5.03888090991891	2.36456293824433	2.40308806622964	-2.46576236724402	6.93938993390034	0.108733414326232	11.4472360068072	1.36740650086856	16.7736460176917	12.1720168571785	2.33106343643392	3.83721166438112	4.63979880266087	10.0333076908305	11.4972501121825	11.0295953736014	81	0	2
54	4.62085439184942	5.5451074453759	5.91097163914695	3.45358185877659	6.25108160461131	5.95853418115732	3.99573783502277	3.7641432903066	5.45881877557285	5.4059191057841	1	5.04348742209058	3.23198685082202	5.9380804105435	1.64478681736993	4.49503744263576	6.10840320364153	3.70966353847042	7	1.55206235530502	3.64752142566356	1.25783910986131	1.48303450889581	-2.07588160391913	0.115970152723167	-3.76692192274627	11.9503392735245	3.0921850652291	5.12441505589897	3.78897476396138	6.95964812671487	6.10187136318509	-1.8113111322501	1.92179444888532	2.19587318788156	-6.00608370310042	8.69196685564729	6.58987338401137	8.33968871724573	7.20677587666924	4.02937294870569	6.12988300659706	2.54943101073545	2.11693322351673	4.46311959884085	7.32970667915928	73.75	0	2
55	6.9497583884195	6.19072973081606	4.11746872162299	4.58572330283956	2.97998493525808	1	1	2.73949803762866	7	2.53230070269288	2.6787222364906	1.92795448838103	1.26854772449592	3.16703999108255	1.86560600572442	6.79678229238933	5.89785527375451	5.16055702044176	1.12703208059666	4.04105599946019	2.78822563138849	5.87486466030052	5.07312403287304	2.37650866726994	2.42444476934814	-2.76073859420251	3.58121001910036	0.223196380235176	9.93688202862131	-0.188008726967205	6.18928323539552	2.84272959505629	0.784359210396263	1.58091678734838	2.28919930875102	2.57186482339795	5.69004469468122	9.13396704057068	6.82610738858835	0.406746370879247	0.645866420238284	8.48365906937846	4.82412362992369	11.0906055721779	9.36322782216741	5.96726821057988	80.5	0	2
56	3.17959216875994	3.94757001603507	4.27357783759742	5.17484930987284	4.22937544157792	1.8045565787136	2.42613325470687	6.84550272332801	2.06291130352341	5.24306523960839	1.03984147780037	1.12040640815877	5.89813890416559	5.43012147423518	6.70919600990806	7	5.13946928676824	5.9705841935186	4.02068749947846	1.8630771542403	4.39687717403175	5.98317186606935	4.00341959522667	1.75591372360635	0.790603097706052	-2.90611027758784	2.66708165937873	-3.75006504648843	4.5375520117879	2.84578735915621	7.54613032952246	5.97009328868763	3.10382607503067	5.54617848944572	3.83987620023361	4.57057021183801	7.68969927905171	2.97804329714673	11.626098014695	8.1895109224606	11.4390762650823	3.93518204224812	0.444553110007042	3.55900064844002	3.87544220405166	4.71985044205612	68.25	0	2
57	3.17951596782961	4.27058315530935	3.7879641140192	6.11763493887665	5.8757083639638	2.25185470667139	1.17876324490472	1.23527547224854	6.31559647358948	1.87442425569718	1.08312200737646	5.03649592560794	5.98658079178671	4.22089057583521	3.7347378672396	5.8987101816893	6.13288317022318	1.19791916762027	2.7604004617806	3.22443684935637	2.36987148040655	2.81371979458874	1	6.65706111600226	-0.75804465276679	2.62772839535567	2.62073591566851	-1.10900867985444	7.6258246521818	0.781042507872603	1.38707398677757	7.06210508447566	0.338163016440648	1.00167717945092	5.18189875453845	0.585654306559014	6.98502565773838	11.0696236625738	3.31840258952317	-1.27400076252877	8.16813311962973	5.71742254086964	2.62736559288263	-0.84962591298568	7.802155112187	8.4426814690585	62	0	2
58	4.59088039300651	6.33666808920735	6.80905089473733	3.55410499042403	7	1.71608820537254	4.86241594640481	7	3.11375752805333	6.54628226039268	1.07747108400783	6.00339461693034	2.78709433187582	3.57235875201267	2.45324920477922	5.18484191767135	5.31863184748278	4.80676157705316	1.40965309835029	6.95115391793466	2.98844976924411	6.52081138925242	4.18702764540109	-0.572701904488152	1.8026860397447	-5.29596717227161	9.92746486768947	2.52723152910429	3.9552079325889	4.28001421663922	-0.478076257805572	4.95909437895536	3.25528859854074	-0.451866093422495	7.87471811002244	1.20954375416576	0.10585366010176	7.21152304948197	13.0307531076823	0.964857077123561	5.38075881141077	6.34771677863655	2.63368727848325	-0.366569445193162	5.65740360620915	7.2795931217358	76.75	0	2
59	4.69642822049428	1	3.91420165665335	2.95819693741542	4.21779736566936	6.60095641019208	3.7387838796964	3.5306085545021	1	7	3.08424853805035	6.46839366938118	2.50043707249989	1.93430742351305	7	1.40467302081757	3.63259898474136	4.77033842698769	6.18216114553073	7	3.79983168199303	1	6.68044413598518	0.295574350853855	4.63094786806392	-3.6757989306349	1.45968286941635	8.48277941003228	2.7701822303708	-0.418183897590473	-4.10675449503777	9.8794521626299	1.6285345372511	-1.37617104217761	2.73597444585965	-3.62542226581229	3.39065856072849	5.57456569394707	6.53824776612259	9.62078977529258	10.7934885663878	0.88241651338944	3.84756205748193	4.82886991236159	5.17645448292231	6.54642797787717	80.5	0	2
60	3.40250529807953	5.80387128460635	5.3739250710142	5.40597311210266	5.95040863805798	3.76300139290842	3.41547635299706	5.08092971292246	5.22397611983136	4.45284041226747	3.49731278526794	4.95944377763399	1.56613888797042	5.19744583358579	6.17904559503876	7	2.3295616206404	5.24381535475442	4.37543555089123	3.65827080904565	1	2.32491048614088	1.30386136783419	2.65523329530206	5.54294257773725	2.28980256401336	0.907570686057024	5.66647594963512	0.600977407153147	2.23385332441632	3.05504935159614	11.6681969760774	-0.362028503862707	0.197127358164883	6.5329568120992	1.25391874964569	2.35801391899781	2.13415352681151	8.8466412294896	6.45593784083839	2.45548012200784	-3.48262269847636	6.74454831300235	6.89899761272751	1.68921196732257	7.03982377341591	86.25	0	2
61	5.57893106820289	3.77412144381486	5.27178475680504	4.8027068177084	2.76460501172002	4.94493812654782	5.59384584029771	5.46411154527494	4.02470156873163	3.84549630637372	4.06552574349707	5.01043058282758	1	5.67786220302039	5.86299268718021	5.58948257280102	5.45823134741761	6.46252953621816	6.0056143149037	1.51982967240569	4.74887673633846	4.22669141311435	2.91841428925657	2.32248494701989	1.92330246825378	-4.96402762316572	5.35469948512991	-0.407460013268653	3.78187572079939	5.06203411933869	-4.62646165799004	6.4662487490426	3.47890251438117	3.47700365313587	5.48126464319489	5.23054688466815	3.17861256094491	1.22387637968799	9.95863942993993	5.37919365236503	2.53087447724463	5.83757322814745	0.703019209461998	6.04769580753006	-2.08463282236959	6.54720354822599	89	0	2
62	5.17072673080734	4.60431397127166	1.39595301498555	4.34053204861897	4.54165893906996	1	6.42860882272596	2.96703409057092	6.21118390546505	2.26818117938997	1	4.83506894157393	6.98753882696804	1.52570487444247	3.76264376860282	2.05358427999805	5.36510525305631	5.7466726419859	1.25702792975039	4.83063507061509	5.47750117707158	3.16993762095644	4.51830084660591	5.78448942142434	4.73299186922131	4.49475920141533	3.51420963622893	5.56402843850793	7.0407755051716	4.4621406485752	2.77262265887921	5.74364473865265	-0.575146203567042	10.0640193214834	0.480370227564423	2.039788265024	6.39951518239348	3.68700068458559	6.00086681990394	5.46074690177853	7.80282541399961	10.2030658970931	0.50208269707174	1.87656027712688	5.03523631719099	8.85331734163648	51.75	0	2
63	2.05667699392081	6.11441877326619	5.96110135353204	6.32090369651821	6.58194428591232	1.68671661716305	5.68020648149127	1.77927914509396	5.61179142777781	5.22949461400568	2.86204876792509	4.33979224141416	2.34244016021108	3.32457839841377	5.11345257565475	7	2.04223698955808	2.21176620690181	7	3.79698778929967	5.6083753523734	1.22786019504047	1.17699444493794	7.79273595125599	5.23069792634768	4.08064805654586	6.36161977352273	-0.546244686085266	7.45712763720473	5.02424565163792	-0.224986642723628	7.0290777772037	-0.0934627227833503	-0.0401488573792659	8.45071124804009	6.25038777051374	7.01388312733895	2.67547202186711	8.6840034079628	3.92527935806688	4.11614914447675	3.89241632789345	3.80205700874181	4.14507129163645	3.56793327027385	8.67850889217258	67.5	0	2
64	6.8391868501789	7	4.37704655765677	4.08919916814159	2.7469675717509	2.56976058509902	2.95734066757768	4.61128636837842	7	3.04119307385481	1.19148769650364	3.6271146838276	3.1600608288935	4.00388344737674	3.78026152135335	7	7	1	1.58791865511088	4.37797403095094	4.48279531356151	5.98779338787648	5.30243104820134	2.61625351024368	2.36780567246732	-2.32295038141672	2.85769817531518	-0.995805236263678	4.84194552588238	0.164969461815583	2.46059469126729	3.75947185084381	1.31969838077432	1.82306975582775	1.3889736207312	1.73411921540092	5.18754734314534	9.80396552340185	7.70662517016019	-0.178105464606071	1.32784233635802	6.21120986568289	4.72832545194134	6.03231253097727	6.05769205364641	5.28845325135499	62.25	0	2
65	6.63268423565083	5.90221468536844	7	2.97829337978702	6.81689533781579	6.88623299480963	3.83062168719382	7	6.67037163076587	2.98357916569499	3.63114806315149	1.6231276976065	5.919368405007	7	7	6.94744384855978	5.43430657044227	5.37684103813418	1	7	4.46633473654464	1.36927842109511	5.84915009568086	-0.49791322917102	-1.02731045662751	-0.692826560310858	8.72092524609292	6.55640091508061	0.232138495309954	9.98998639120524	-0.705791450046913	3.39095686301261	5.15446540772435	3.14429575224091	6.92574128019043	-3.98132674608014	7.87856964842838	2.35952758150456	4.6284791775884	7.5919762687447	5.96761318290742	0.0947853542766312	4.82371288044733	6.14963427864584	7.74588497307089	-2.36818195956555	74	0	2
66	5.79010000829901	3.37444706712107	6.8025428811046	5.72917357045717	7	1.73444451045699	3.24939443230533	3.30547705544975	6.06077428604794	7	2.55510521098064	6.94955697862152	4.71600164298223	1	1	4.62232499212537	6.49787571255992	4.3258407756889	3.75445539451676	1	2.59244724452708	2.10764611137204	1.04817216870193	1.40087465325936	6.17804479496922	1.75367601649179	2.27431649661489	3.91964246505267	9.02346474352198	3.02841422850066	4.91466280345036	2.7087980267593	1.82706065401905	1.76881688450709	6.20914525434683	6.80767826442879	1.78117549041693	5.8741555267066	2.30219504736055	-0.954177867278786	2.24459961944551	4.31699826658257	2.64384485367452	1.56806084284824	5.92701132304573	8.40876956510778	90.75	0	2
67	6.15873448744961	6.02780091884954	2.4535361557699	4.82701847343162	2.25797506011889	5.31238140813862	5.99190210866514	7	1	1.69011512375101	4.92746659359955	1.51156460382762	3.14641100432326	2.14693193349099	6.0179219530086	5.35589635712956	5.47090925791233	1.84924808103115	1	2.4553030987441	1	5.98190912801015	1.29613666327252	1.90896954182745	0.268875981868386	-1.74123604906608	5.46981244547533	-0.198395752303996	3.6379983540616	3.46243779814479	4.99462349180645	5.83139526476695	-1.09003883156883	1.61636278131064	2.265714299162	8.13742951312268	4.31263806162665	5.21503595949845	2.80963896273042	-0.828858938387321	1.38487190186266	10.3789997048397	1.26311725408849	4.25136770683293	6.25855505487808	11.5582425540725	72.5	0	2
68	6.58950788882891	5.9548121353337	2.16582022562118	4.28643368236607	2.83913588961875	7	4.88466982219666	6.24577851044124	1.05855869135272	1.92136834325519	4.89261226712525	1.03848494630724	3.45612749186015	1.71378872472476	7	6.18695136355407	5.72407622072126	1.73298425500635	1.04446946558251	2.57955094974114	1	6.18802349074497	1.73787114981631	2.94910498255694	1.17422629759103	-2.08743627159735	5.93202522242373	-1.56300977035068	3.92652356103166	3.96555849624988	5.34831689136749	6.38766305181905	-1.15772054821076	3.01583069919716	3.1205651125263	3.65981068983995	-0.106331505301704	5.11538269448124	3.95774959235828	-0.342954516659173	0.836001092777234	2.08904237304009	1.19422903783671	3.90405756160678	5.07089876774807	10.5181240359298	83.25	0	2
69	5.7605819244779	3.7550583498831	5.04481039045145	5.14553297350867	5.76922296477743	3.12073761164743	5.26783626123701	1.42543689632152	5.17033383526952	3.56292416640941	5.80460282625171	4.03476302339436	2.75558714832813	3.58819338870261	4.15632705932594	6.40438748749707	1.35009430065321	4.3224613319781	3.22606045945351	2.17782571903285	1.88347882490802	1.80547699653784	1.42660218458974	1.70468074025912	4.22085991110959	-3.30672295880754	9.29433748033569	5.00409776960885	4.06684289514645	1.82727408146657	1.84254090186612	6.64646671564034	9.76292658482444	2.86770132423548	6.40486094357196	0.277647724073867	7.58384577203417	4.41153008748626	11.3487558174321	0.836997119393661	1.61681978688067	7.26198928860771	7.92586690098108	10.1137342281542	8.81060127835853	6.86259202917148	92	0	2
70	7	6.32243079999127	5.45067336733227	6.77847535960668	6.08805514937751	7	6.49755953937754	3.54170422783305	2.31823456203911	5.67423686842954	3.8986911794471	5.49991046200601	1.31529696974807	4.24811923876599	3.67316320798705	5.96656463632245	4.75317157812011	6.96190237083332	2.24908835744661	1.41145811638035	2.30988005991201	5.24485611705499	1.62715608636518	1.32452444632784	6.235203571306	-5.98495784558539	3.32700122788502	-0.697996225731334	2.51803958699946	1.159227304943	2.16949387910583	5.28244132503626	1.03467045446108	6.49282312625139	4.30074242437555	-0.871709781527064	7.86836439509813	4.7922695206362	7.78547093877827	2.28754192107693	1.69824449042923	1.70800696535661	1.50810184217864	2.33020028465762	7.5451264580318	9.27770989957053	86.75	0	2
71	1.42992610540422	6.20431959851747	4.76308564462026	6.95304436480705	3.28471867304125	1.7067041361599	6.01382859597541	6.22938031630248	7	4.88937417468266	6.07468409133448	1.17518001153501	2.39462254529569	1.93905285422848	7	5.0136607837104	1.25099419386092	4.34576511446878	4.83101211711576	1.72579178243439	4.89148557698351	1	1.81807275529728	7.31978255599832	1.61566051675414	0.333814586743917	4.89628963145214	-1.60613109170842	0.489946373594634	3.40435245437407	4.4716930793698	3.09324210240487	2.7354885454587	5.78212101396195	7.47811566426356	4.09840103061708	-2.17491132100066	4.14329481988263	9.25303113792162	3.27294497261375	7.16336667323136	2.81295386142106	4.09785098953051	4.30928612706614	0.461156714056798	2.19337183657131	77.5	0	2
72	5.85730811241788	6.80193276000643	3.01986761998708	6.94908565405789	3.62839558853333	1.12612093684209	5.99177398911115	2.38648359471044	1	2.21425836961287	1.9088599375261	3.06766135355882	1.91989506832231	6.04088122049425	5.2702615052376	5.86850734758493	4.35844087954829	3.22271959682195	4.7052259160957	4.98862971672719	1	1.54446102134862	6.26598695490843	4.2805706318829	2.70638306670265	-4.88765972999729	3.19801365537348	-0.501066003171107	1.12142670514448	9.02813565929316	4.9617768638651	5.3537853689992	4.23144330095393	6.80541604590112	5.57999262419699	5.91466362465264	5.89788527340935	4.70444510729928	12.8543114905963	4.03084173591665	10.7412017862619	0.266526968360969	3.31630980970325	-1.96768040671506	-4.69629213691355	7.70712363291962	83.25	0	2
73	4.11085483827551	6.75842232051668	2.79793837558364	4.77925295102146	4.87630061106456	1.15843265329466	5.82688354973517	2.47983328203511	4.53288016294193	2.01977814836939	3.95404417537993	4.80638236968267	2.44372685995037	7	3.07426853136206	1.79657743107669	2.67686363366542	2.23709208574425	2.37997800804109	4.62599328555092	5.88748487185366	4.21894574170178	6.35995684085841	2.35082033645976	-0.395641057655017	-1.89608557996055	6.30172043033368	-1.28466082985113	7.52839827835106	1.38919467449212	5.63110210669409	0.290394107601851	7.54397036674535	2.61826214170445	5.49112359795896	3.21825865637556	1.42538885667544	7.70988198436442	6.17623559459082	0.174571743835218	2.96062049238242	-0.139524412377283	2.94484775640231	2.26521575660591	9.8736552789165	0.948996912126777	72	0	2
74	4.0282876210191	6.3924587265362	3.8148308127353	5.23986735241732	4.44303527451491	6.99188132621623	1	5.2162419668334	6.8934187746234	3.44682818841878	5.69525727763925	2.64290208247314	3.51471496090467	6.46676461845411	2.01195187915974	6.92847587899825	3.54124965015313	7	1.58204097123936	2.40556242452756	6.04292712769837	2.95019417328581	3.31142394356941	1.97443082025436	-0.380534674696251	-3.11857915325882	7.10150413149091	-2.33301892225825	6.02080491185364	1.97730196327832	-1.37242106212551	1.01751591594856	7.7794579566326	2.42909300592932	-1.01018002403222	2.48098807015092	5.18421245173985	6.04933976384329	13.143713715608	-0.804368415736152	2.26256090614364	0.820706879986515	3.63054336695358	1.84686913497826	9.59054050579055	1.55256436695859	72.75	0	2
75	4.60029844658316	6.56245948557481	6.14441147777636	6.11499066452293	4.70322800700098	1	6.19792765988161	1.33367151684789	3.65303123537912	3.98967096355763	6.95634932224277	3.84072819518018	1.09308522718744	2.07712391510844	2.29820882521065	3.48014083801663	5.68469910863333	7	2.46425366103223	3.82627987797676	2.39505714497519	5.72281406165555	1	6.74075503238451	6.30067104707056	2.55955595598147	5.23130296453426	-1.57607769455756	-1.5331568774563	-0.0621907750397268	7.7329737501853	3.70848874818825	2.12014206064539	-1.06999112867556	9.30877485845651	3.18664779732229	5.78601023576027	5.40522467611524	9.15196289801082	2.50362503036541	6.86875342176072	3.10596719474807	3.90949632339411	11.8564364474971	3.62717747913692	3.29385903626029	56.5	0	2
76	3.65094319548751	6.1106134378814	4.67355270340638	5.82932661418688	6.62052869959891	5.79790002213495	2.8471962054387	2.49521674746529	5.06427256111855	3.6097036676576	3.25298058001339	4.91932560575603	3.7438127110483	1.25654159676453	6.21977893112917	5.88664739786769	1.92883991127507	6.43916308945038	7	3.16732813624441	1	6.59925159482339	1.42636002860028	6.70664837801624	4.85423657428818	3.23791120128587	3.62854719651132	-4.27605158234975	6.98720123520934	4.89884359064177	4.08075727578518	3.35156406472787	8.74020680043158	10.0407209440565	-2.41004557103675	5.12306656992723	7.54633974527012	2.71206540430517	8.37676262748126	6.22245478112986	6.40581395463956	3.26586907944097	-0.822455319536852	3.56226445714984	8.20523100493262	9.83379955925919	80.25	0	2
77	6.44498742199144	5.2747029431327	6.05580110249342	5.38256736303231	4.79417494196295	2.9288116512718	3.95530098811121	4.69408554929962	7	5.07698082219101	6.07252722024334	7	2.59988395699008	1.9778617859613	3.11000328882675	3.77489478582746	6.04584692460799	6.82700300195672	1	4.09820173328922	5.27373038555419	4.81624957709885	1	4.51578364069156	1.31117161648848	-3.581356603491	3.26985863012005	-1.03047331390978	3.15009484115126	9.43145494648827	4.91054141107459	10.7406187542054	7.40184320412729	1.94791475635239	3.78354418635259	7.91624700900198	0.911021762765873	-2.42320308499545	1.30218816620346	5.6667834849969	6.81421553797682	9.80506634159958	7.44627235889845	1.51047478024703	7.64992440115341	7.33441735170347	74	0	2
78	5.49576960005235	1	4.20481321831497	3.26321996384248	3.97128742380938	3.81552411594942	2.63821771782634	6.65243397998546	6.60672028513004	2.55148286575241	2.37885606471323	6.08889886235522	1.79342924773757	1.47038345170088	6.96634554219272	2.44073018658742	7	5.88224764497573	7	6.79499650742543	4.21522294744474	1.90984020316291	4.97361068710869	0.108793514254645	4.98271246281201	-4.06334235923723	2.20610054091105	7.31829910499685	7.91058455928611	5.20523049815036	0.203361066828172	4.64223758703043	2.3072661441529	1.40868871330701	7.13708853066363	-0.695504413849066	2.47316547528606	8.77668081770006	5.68187089750924	3.79744448072401	2.24732924636178	0.367256467079072	5.01882527191155	2.33399993229268	7.38520448632536	10.5689903353453	73.75	0	2
79	6.93121451131677	6.8706212898728	3.71509526281464	3.48792411192872	3.5747393525944	4.63878888975204	5.33554563036889	2.73151741507787	1.69546487473109	2.95761780180222	2.77282846576564	5.18170645393287	1.98033574007245	5.59075611445707	3.13370279782971	7	5.01328228900825	2.1039996234444	3.1794880725325	1.56288407738208	2.15635330388705	5.2761130361099	1.1792206924711	3.29985995524077	1.81840181474662	-3.98478239052059	3.83180164848801	-0.0794834954555546	0.763836517770045	3.72182205636921	-1.97734051284032	4.5128333109539	2.4903124717361	1.26454854356839	4.33546413712717	0.679510996510302	11.4710931112197	2.34207761007747	4.91993333136615	1.75224169989806	2.20292643866715	6.13668870782578	1.6745085210324	10.5131875913925	9.0191858152257	-0.408684334671915	83.5	0	2
80	1.32986122280755	5.8087030855996	5.23851465947085	7	2.53973544178503	7	5.06083317716346	6.96431060343893	3.97309123203852	5.29297247058331	7	1.97759935764224	1	1	6.36101255676914	6.79694480289141	5.07703452639942	3.76883216496314	3.83291341436102	6.25715506912821	1.36402390380333	2.71886929708623	2.40493472928929	5.97590136900346	1.40378403849584	0.384730202209694	2.63480892753384	-2.89304398998967	1.90121558441329	1.58453852889477	0.873750836738952	7.78004355889688	4.7190180899466	-2.16372186168817	5.92697615983116	5.88684291323043	7.37543747259973	2.74412156709819	10.0053708081745	0.742825379521067	2.40487546854455	0.763755092900665	-1.45258237870065	7.20070753249542	4.11415318564991	11.4371308570228	90.25	0	2
81	7	5.53409583938193	3.92244651762444	6.26592003320774	6.38953559491057	6.85192022633407	7	3.49977242927926	6.48816969504309	7	1	2.73375438852755	1.66393323755324	4.96658902449094	5.8949134897892	3.7828114744568	6.25670735383695	4.69842429174488	3.77244081542371	5.02485160974653	4.53559075577019	1.98667149294438	1.96164628481726	1.16290690082894	3.86163035752976	-5.48255115311414	1.55312650536856	-0.732570903352877	4.39575693363312	10.1709713557398	-5.30476318794773	6.62726315724632	0.48929648993251	0.548018327675195	4.45001885312738	3.15775410150382	-2.58548845301846	0.645570170690964	6.21383315877461	12.8219450310114	8.29017124505376	2.07301944125419	6.57930985778574	4.2367329190538	9.23899512683146	6.12638533996248	75	0	2
82	1.77796655846036	2.55340284161108	6.33555304754978	4.31738047163212	5.00096167827371	5.76467083396088	6.58585435211304	1	4.29592138462712	3.78837596880401	2.86204578056091	1.82226500421653	1.49322053040057	5.16515423185311	5.0461511732669	7	5.29812939056406	3.7059113386386	6.30799703108228	3.08341649504341	5.02929270742269	2.50874629072811	6.89489638688821	5.95093602054865	8.1765363321314	1.76354741663655	6.764035330631	3.81593054596537	1.29608394647784	2.18757593980839	1.26006591105563	5.98605718308088	4.71115016830974	3.59773218661427	6.75381902258996	7.16296746731906	2.04832393729333	5.80606659972083	4.4776841587573	7.96517207294544	7.22778540734812	2.77790042587774	5.06336091161479	8.72894593054859	5.54905832122431	11.2935431855941	77.75	0	2
83	1.75677083834405	1.27626591835065	5.79008836545597	4.08557277234793	6.43159242367139	6.12055756880049	7	1.51502605850704	2.41717065406689	3.89392587663981	4.35982681142738	1.58740978691404	2.92370181464067	3.92954978917776	7	6.54527863831718	4.54180303046914	4.79681214407923	5.3652394432084	3.04855408211926	4.6671870059985	3.54314807100946	1.11757890633311	6.60787827851853	8.75816173462541	1.55028543599946	5.52449466519577	3.19776412303201	1.11023110731643	1.56636259546872	0.149076471378901	5.63860461264975	2.78659707202273	3.351073084379	6.25716619748636	6.6031174785662	1.16812158433233	5.94156607934888	5.06512903277836	8.9221422754671	7.71979629025364	4.02694449710562	4.56788608868484	7.5431047129258	10.5759489812206	7.53339174992391	82.5	0	2
84	5.95094675046879	7	4.9863822967321	3.73432777665304	2.80268730761019	7	7	2.45403252309304	1	5.37068900644584	3.28689175400651	6.3551021912344	1.33555897852554	7	1.90782590446591	6.79535856535365	2.59460732982074	1.29313475129196	3.3877462232263	2.59495095211475	3.06709956258646	7	1.88774999146697	3.16579144569377	1.91148029526828	-3.83283348211332	4.3432092056924	0.0636864766754818	2.57528034683401	0.297324132725564	4.10067335664853	2.65823785331253	-2.14459588773682	4.02448583904166	3.20110159607603	-0.0483765576583466	3.45648592035949	1.72371729305991	8.1465117274849	5.11723934078421	2.42075159716361	6.28366182909242	1.49368548788068	0.32654781651246	9.38855173785971	8.33896142204102	85.25	0	2
85	1	2.73039422926416	5.0299006989128	3.23570836703403	6.48249328042555	1.12434696659884	6.78836537511728	1.76825188066115	5.73320808203672	6.63841375156957	1.59300543138587	5.99059310575628	1	6.31102548837224	3.48704273416125	5.87420722574637	1.78984057177631	6.3145048071137	4.97406062452181	6.52308343073788	3.59197943592052	4.29082893718948	7	5.91316065793992	5.96012881980937	3.3700338531251	6.06634711374092	4.64011245781715	4.47785504654132	2.00537139426481	-4.79042497161458	6.36750320954931	3.07099014528407	-0.700504359087235	-1.91541062101105	7.15380133264908	6.48311662209299	3.32918167384254	7.27201343959075	10.1353226868386	6.9564334539092	0.35560889464396	-1.61105287121715	1.84871153120998	12.2411026545728	-4.13806303457146	88	0	2
86	4.56941809112177	7	6.91598702962581	3.78029517244062	6.38812733541583	6.22465616913252	2.25847300147937	4.97945318945022	6.09098704027284	1.65113176556622	5.29697729905407	6.3612521599388	3.39993103776127	2.81134606092863	4.8047119909509	6.01850151958242	3.33085577647689	5.04346699328127	5.55658326766369	4.16747582775244	3.92050381660872	5.06995843371015	1.13528196270397	-0.408791905884427	1.01156279702393	-4.0664150789587	10.1137156131025	2.41266058857072	8.71095157886775	0.974726587422534	-7.81004568189009	3.82868682271886	1.39120981221355	3.74041922478531	1.25522005447021	2.25300059283057	3.60518569146964	-0.0812936920056886	7.58526562948756	1.4355917702252	4.70987473035942	4.39684873499644	7.62141445855284	0.682086640653929	-2.06897721726589	5.92292963222135	77.75	0	2
87	1.86070641911625	1.21005413969666	6.04131021853085	3.77970359134924	5.48249129858271	1.1440337652214	7	1.82503223298596	7	6.18137134185576	2.1810929958475	3.40165190958023	3.32207096212445	6.16267860120811	3.4357293401047	1	4.83198444962995	3.06707144340397	2.84599680815417	3.71434922719139	2.59410568798805	1	4.3808364293602	7.32768995612853	7.61324037110593	5.31379037285473	6.08691450954566	5.35736998710962	-1.02423551374785	1.08259689153146	3.96083838964657	4.19403222294191	7.8851827650799	1.17738187583552	2.43619725370738	1.5405619623842	1.61441977537459	5.74524968197982	6.21783167595084	6.00034712417838	-3.45451420007223	-1.9812815258878	2.11060787315891	6.69847587758115	11.0414832040858	10.9347015198498	76.5	0	2
88	6.74733574290652	5.86007806331785	3.20158945176476	6.4594818443687	3.99449477844541	1.6062314645537	6.67486204388547	4.53028000626442	1.31951229763877	1.93387808356462	1.56108909772618	2.74167812839816	2.07885941771799	5.27556062478864	5.45955183721645	6.46263538556835	3.618711336477	2.57163941707463	5.8268046566248	5.62966599512517	1.10683171773599	1	4.84293342881077	5.10324207503823	3.5255018153398	-3.01967196649196	2.80591719786607	-0.0959379235773656	1.95460679829133	9.18292732382285	3.54305685289881	5.81545051191588	5.20051776795228	7.99646152937998	4.01729417649591	4.89424726815824	7.93760940378317	3.93004928293723	9.75811726445353	3.83275028929829	10.2813819036217	5.60696830104386	3.21924560497432	-0.408504209428155	-6.13740309947735	7.84228426574416	65.25	0	2
89	5.6242903164032	5.03823902579624	2.46065050041153	7	4.93542447673028	3.74165787541544	4.31955981935489	6.11714544830462	2.0433782452952	1.6245937858745	1.70593502386471	6.50126347383721	1.41953597177913	3.77130629971485	5.21174809023594	6.47091924749837	6.74906509612543	2.7641206935474	7	5.89492537766861	1.80216312090365	5.57478734614704	7	2.08090439161709	-1.27936253705252	-2.55147296736429	4.54102393612956	-3.33901126820971	0.150863231575145	0.731806719807312	6.80390281748663	3.47333994179615	6.11283853805987	-2.10950140448627	5.04346779029928	0.567897829663394	5.09632918594885	0.0812383462044678	8.86464212954555	0.285538802901043	-1.03837818178162	-0.0352153055105049	1.36470320600373	6.81014611135945	6.78848054947772	7.31827665780416	69	0	2
90	4.13061694091144	7	3.99796965836349	5.07473910946292	5.22591714886426	4.86413824869608	3.83015158381985	5.84036110877556	2.85232554430941	5.51946670533129	1.02682006426343	5.89457823647196	3.56629920190994	5.31611825366222	7	1	7	2.32113793146366	1	5.00946511299147	3.68942076746721	1.90495829039023	5.73087420925009	6.36499938288555	4.6836983006881	1.93680037491269	4.49093619467519	-5.20544310399373	0.67392286596379	-0.738152293175875	4.59661830631951	3.15654111967831	3.80824944650889	0.147480394888698	4.89804369414434	3.24647739538322	3.91655914298202	6.77451776744495	6.78268131332568	0.621445036351882	-4.68461948321328	0.563812135906431	-0.46624335807046	7.61385755230099	11.1143415004037	8.35603540013103	82.75	0	2
91	6.65340819379514	4.69691197779983	6.76404262833441	4.35985963562113	4.13084210153345	2.01719525946117	5.75161459647448	2.60561749180655	3.29343414137894	3.77374819739374	6.09201258784175	5.64734162206471	1	2.74766631182618	2.95758347544813	6.89042830418176	4.26738560837194	4.35008586389952	3.2361834397826	1.83708052293355	5.23075108173308	6.27461954618507	1	4.19786587056576	1.92289045682009	1.67329086714795	7.79835618259052	3.57324623681963	2.92747869769304	1.16189959421259	7.90260085100867	4.72656538860035	0.124418508180371	1.28216579033387	7.15762639747138	-0.478922891464492	-2.69975641511639	5.08879747740725	12.35668456209	3.14818142124345	-3.54142575224879	6.96157407219899	3.36061127738142	5.09619099786825	2.09857475775269	-2.38217586338629	81.5	0	2
92	4.22980161282733	1.86774069517925	4.99656055656539	3.68056848406703	3.61309599341404	5.3087153412674	6.81224611596283	2.82360883238118	1	1.41840378937221	5.9367809608252	1.92477519509032	1.51083318944756	4.00382040900998	4.1119399506465	5.2725999143131	2.33649707969876	3.18266261352052	6.51566781807873	1.33890129728131	4.26762434279807	6.2776110894943	1	-0.0565787911882865	7.63142595076592	-4.7714274202463	1.11889258590619	6.03231015146562	3.52976042478683	5.94734999348064	3.87488165249431	9.40949027977302	0.52010121480923	3.61489220588542	3.0216499501912	2.0208517023506	2.95726213182899	4.27332535278601	10.8568581048696	3.0274063712214	4.74111392024542	3.37771166928454	0.826406226500909	5.68834487833689	-2.17793485002971	14.7416486091809	83.25	0	2
93	6.53629947638987	2.98431748157625	5.42747066179008	1	1.54125832225503	1	2.26375602272869	4.24622566379775	5.25415817243301	5.39877403463174	2.78187994693737	4.07334482454975	3.98131461359196	5.18446921593706	4.6030262181945	7	6.18139383528719	2.65269841789667	2.81110209467696	3.71731017215831	4.80105404745685	5.89152835219712	2.84926374561094	-1.07868278913883	2.17430058198558	-1.90795274504286	2.62861772271819	2.32573449526491	5.04499916584111	1.99592181144987	-0.319652799253351	1.49408832289394	7.97964200820682	3.09555121664315	4.35614195138762	1.48024423573898	4.86196383664097	8.83617795747773	10.3109740779578	1.71336319291455	11.3342767287799	6.85223750079714	4.94342857613258	-4.6376641887222	4.89587298358591	4.39246983436376	68	0	2
94	6.57981434087288	6.37094195173861	4.73502243577816	4.17510550191939	3.52977196649027	2.72042127762391	3.24755161458519	3.29247135493508	6.72865788317287	3.70129422898653	1.78082370339296	1.91891662815303	3.87776989158546	3.98288680031663	4.05593669922273	5.03584185871296	7	1.36792659301127	4.79760512689349	3.79997847337574	2.48399899296294	6.18861133934621	4.31834419508188	3.3532914289345	2.67103434937164	-1.48719120531084	3.26928564999227	-0.142182416628074	9.34196129209614	1.41081096663198	6.06301840411613	3.46454015143192	1.3746092841441	1.35938351504182	1.76726239961497	2.1415815834002	4.80021453212024	1.49160868935103	6.99651632041977	1.66927085814512	6.03248251301754	7.17140009797792	3.95309136034025	11.7339079166924	10.7301461557968	3.8767392940645	65.75	0	2
95	1	2.2811026023202	5.56381045119963	3.49669574207897	6.6038780479754	1.81705634409433	1.75033890552477	1.69451467981803	5.18686406250672	5.62118440047062	1.1415339391252	6.11092326659862	2.02508484664305	6.78507072970098	1.23552783993436	5.91303264490679	1.88314295298069	6.4424136502089	4.88473367554596	1.76263155111124	4.16002637472912	5.04044611376458	3.92804009824304	5.74428249129953	5.95286118950258	3.62406009596749	5.1229732200352	3.8795001474753	-0.557526110067445	4.85272444105521	3.71862768266527	6.07914001065313	2.95692559664482	-0.713237881194075	-3.11625190325521	1.72815022580704	7.00176415186154	2.34357262183682	10.2089717396891	9.57642488366538	6.59603011603074	1.63549882470593	5.22276032238124	7.82803304343866	12.9958299356398	-4.24406398073994	65.5	0	2
96	5.73236919006466	3.36932558413472	6.22174133601663	5.35802646525241	7	4.28971151527388	2.66940249822188	2.86650552483094	6.69180612305482	1	4.76628783279241	1	4.30342955397966	5.23845619206902	5.89516752991754	5.51488947352103	5.41857371385851	3.88285421425182	6.88241641883597	1.66249333745854	2.06268177562058	1.25493862101597	1.01042563071082	1.94785676797692	-1.72854651956667	-3.39046949515591	8.10560383759617	3.97976145248225	-8.15590521265764	2.4827132778754	3.46804672523092	3.54342272861437	5.33171132007183	2.13977176343084	8.77984780479455	2.55618019486023	7.43271909913823	5.31051917359351	5.75681126120069	1.95733422027569	2.49261600184288	7.93437166306984	3.72406654590283	2.9933737316885	10.0448446021634	8.92099908593116	62.25	0	2
97	6.52606008687299	1.66045213187952	4.21417219716589	6.8674643544602	2.5147494312556	2.92438063400307	5.74292337580965	6.18998726039529	5.88855729386472	3.16105891507733	4.31678013231802	5.8585851521135	3.35053710475283	1.77474102891693	5.57116942032361	2.25409297961269	6.40323118698537	1.20152788570582	7	2.55075852650449	1	3.2644642640798	2.21590880470994	2.47727695528131	5.11638148072736	-1.52419739616967	0.975271229336715	2.54124376990653	4.67006989042508	7.65458245388898	2.19783566419587	3.83596589985706	4.14693159773386	-1.79400247535719	4.5163168242721	0.420881169714769	3.86648755806923	5.16738002666171	1.52431757515212	-2.09058208325708	7.14214385571341	7.62900593401529	-1.00117245981432	3.60773158249165	8.35728913030321	9.87449735801336	83	0	2
98	6.25918118198648	2.99091361084858	1.19222725138644	5.32577643205052	1	4.48487620841207	2.50930598055387	4.10763386705505	7	4.82767214983479	6.37600508759572	6.64282598223939	3.42000755758893	1.13153034858947	6.97306407983083	6.22205046240132	1.73195055183628	1.90460193965161	3.62533573515339	4.49115372613116	3.38521157740263	1	1	5.51388691088412	8.82447735483991	8.48206294641257	-0.443101729921746	5.01522576929829	3.16237984586253	0.819912275066685	2.60699778809247	9.04040233382797	1.22666070421019	5.90741659440535	3.71836393169926	2.10793816607507	-0.811344605435978	4.87191803916015	10.8628534364437	6.06790298757291	7.6761515951222	2.41756415436933	4.33249148477208	9.88763465196515	3.77951371547719	3.80634247249927	110	1	2
99	4.68952504791326	4.73444113725717	2.41545705185662	2.32704499194976	5.25475713518565	7	6.2361945415671	4.37429942045336	1	3.95525745249843	2.72613070545646	2.78664838307347	1.73253151952963	1.76077156145556	5.94888897689592	7	6.05841111396043	4.85759447754699	6.54758655420531	3.2115093450348	2.56880989865875	1.06701107183006	1	6.14798769585043	5.23999191451532	3.30255073045522	2.81122901927923	10.4974565765489	2.33772529799056	4.49934510330706	-4.47440420593857	3.13337544243232	0.175314445993607	8.61226060705398	2.77400817499802	-3.11899836843947	3.24363142956273	4.90883050004382	6.20987662937083	6.57487015077146	10.8352444159455	0.448242326555968	3.99192273505621	4.22787236431893	5.66600543675887	6.33336809946904	109.75	1	2
100	3.354776974822	1.21897659556511	2.17278903332422	3.65889460915343	6.38165074531756	6.10896265785735	6.92377762573891	7	1.41457699080262	2.57208245350343	1	6.68031439180401	3.67108780749612	1.02909174830235	5.29832291326883	7	6.97901395437381	4.68267060665572	1.7577887713587	1.51039217655321	2.75085856314175	4.42848941692678	1.4457376823196	3.02880002960136	2.11045241010385	13.2029471226541	4.64503932711607	9.28179524671432	1.80335113697682	5.54071907231814	-0.706299032539638	5.62199434996314	6.95018883490421	3.46316818049201	5.60544602600656	1.43645941502787	8.26224219836847	-0.51832789755514	10.4095681546335	4.50715361060423	4.08127428506469	-2.54012918545087	4.79379765966343	0.676430942982567	8.34098017678599	-3.13046733634805	91.5	1	2
101	5.03986005245329	3.36359186003741	1	3.12784841460769	2.5404175984079	1	1.32214690106321	6.38026170135497	6.73209308579524	1.66709271694234	6.5328895969439	4.06885903641029	3.48446597141981	7	5.29025218320551	5.92597508804275	6.74267823439289	6.80485910762828	2.14407749803731	4.7376646804907	4.51163744923636	1.72768042202763	3.45018072499904	1.73218843940072	1.40243119674604	7.6864832554404	9.29056977586479	3.57124372244993	5.91453460170092	3.70531916603369	0.078711515685159	2.12683473864935	7.7841955623151	3.28057095365869	4.86350734956677	4.77740657405203	5.55317432416295	8.49355174635555	11.052363033257	3.40149212191332	9.53241322819092	6.46773566601615	6.05151499043803	-4.39684508503088	5.04570508362699	0.755997930828694	79.25	1	2
102	1.00871728075962	3.04676947136948	2.54321281213966	6.66500379688053	5.12159315508776	3.7004663469529	6.42365445568145	3.72495095688706	1.68106902370139	4.81526283144353	2.55205816722026	1.10904568027722	6.63546007644916	6.22395226974116	2.5522887588367	6.46406361328553	4.21754860477817	7	3.88225013458307	1.16233372266155	1.17621599418239	5.60946248400195	1.26586712227698	6.18510379563663	5.49261084070528	5.95011583146502	3.92577374134595	4.08518906483728	3.71619974025214	2.9148028610571	5.59160508672313	6.16857533221008	2.76455640794824	5.96019979496312	3.53760564740185	4.07441757440151	0.768425218514417	3.01379174956074	12.3550167440717	8.13124838548516	-0.123999653105392	4.59121105552753	1.47251481473241	3.64129698572209	3.25545732835742	6.78381649589604	104	1	2
103	4.37754791176787	5.04815610669631	1	2.45999513118384	2.77586821542961	7	4.78222065072809	3.35857361092099	4.65546100213866	3.25987141909719	5.98476888190512	2.33279708144016	3.64826302246732	6.6823235707211	3.12859181207935	6.36637582167251	6.51111356471027	6.55383048684997	1.90060781390992	3.95495327195953	4.07610431368242	3.6938881513059	6.8316183052683	-0.368432439513234	1.89918494018996	7.71648269871456	9.4058219399182	2.16874838303496	5.26511942368564	1.54224133429336	6.50259606465819	0.293566678287811	1.15725984947761	2.62888509035899	-0.358427148597611	6.47963131974779	5.65149620651329	5.29622253499342	12.8514885874836	5.07716455707853	3.9725949466267	-0.0124006641694643	2.38382992470678	1.48638606381531	9.77137675662188	5.56238483342901	89.75	1	2
104	4.31286234403876	4.75372387439152	4.06430584203607	1	5.75699904066246	5.74504560129286	3.08785626409061	2.97837692206973	4.18853772975518	4.85633798566242	2.14579501187364	5.55036783497008	1	3.02146742030338	2.87709218596283	6.13911671352666	5.90053101344081	5.66082878732828	4.51328788044459	2.05984206946703	2.69686781702978	7	6.02629610086689	2.4630308276926	0.83300013681395	9.30723177454204	4.39221167635258	5.19262594020284	3.71452408767269	0.386491603049246	6.12416693938043	8.64721654845896	2.18650674048008	7.77608163704408	3.95465350030457	0.796105191175466	9.21312081628003	4.46227639195144	4.63703085309542	4.95227816013316	10.6960947300365	4.17925165089514	-0.44320264358513	9.27649034960714	6.59796957932296	8.89324458418405	97.5	1	2
105	1.24180800252747	2.36565334175528	6.53145380137579	6.80992969185733	4.3655899655712	7	4.54438520270117	5.89165391741983	2.560228757183	6.30793973750885	1.11669158985288	2.69876702537282	3.57234600158494	2.43618964142938	6.10405761054736	6.54389959770112	5.71475198911293	4.87010878023371	1.05615085361896	1.99579733189285	5.8684962663726	7	7	3.76417523058105	7.82658902785689	13.3945015639511	1.60022224465394	8.03547807019339	2.75176669356188	-0.444363013624696	-2.2477245599931	8.50441621130929	1.28987632923162	-1.37049148476317	6.5336303387928	3.96038554151436	-0.493387680175309	4.25685379180708	7.26438034664776	7.73372121499888	3.23578157392959	5.88082391627697	7.34642054563985	4.96964701213734	5.87880812368615	8.8563131740765	87.25	1	2
106	2.38621146720912	1.45071169657717	6.07091855009715	7	1.43324219018633	6.21726363266732	4.09427516582778	6.90603191273976	5.74993625043633	6.61519161964664	1	5.8543370078911	3.38261264013127	4.83800748671419	7	2.27186445428261	6.61477994951241	1.9644388081816	1.72557488571186	4.55410216635395	2.52369566927507	1.49577015366859	6.28645744422591	3.7647932036651	6.45139980838242	12.6535962561384	1.31828277922861	7.32057258687013	1.61871473161108	-0.599391239927778	4.43197064032674	3.35663956460396	3.46766362107756	0.867941173986756	6.64898767308622	2.44261421189278	-0.608063929358973	3.69825232939723	6.01920816006238	7.47377477539976	7.01109797016787	0.715646386284765	3.06618807042172	8.69128571849827	11.308295770927	7.24257076869493	104	1	2
107	3.71726283954965	4.39815925841196	1.80967943749997	2.77669491968029	3.4870529328543	6.53262125718157	2.59303901744207	2.05982373986423	3.44954812025163	5.11687387627852	5.17019046677033	2.54536387526275	6.68379851255364	3.62006667799753	2.39764378326554	6.2978039873144	5.99543283001969	3.41565213816902	4.63146720813721	5.78103538292602	2.28991031649788	5.91248022123473	7	4.95899746063425	2.74202777537038	7.18472523285278	2.24321479347447	11.3515252912873	2.57129392360905	0.955742358832995	4.33138958988916	8.06313401676299	3.05735331891517	6.72340683798877	6.25514734764133	5.45517696995079	0.529329735690239	3.52140802401115	12.0437547906206	5.16816348091881	7.06626658812661	0.403532740193472	-0.765697769222797	9.10515854560075	7.04780885959889	4.80194797428629	77.75	1	2
108	3.3941829606162	1	4.3362214641151	2.27627018308332	6.04458316235234	1.93120374985163	4.64800978310744	6.4255364511261	6.15671465002911	1.2888838076562	1.63939234274055	5.61747322645436	2.08283502673199	1.69985028327905	2.51779464152372	7	6.74276090802055	3.5409241329346	6.67889536132971	5.63675012351255	2.55148128702056	5.20475059227733	2.29425452285911	7.4528165143981	1.33906204609886	7.05324595301503	4.31480348653173	3.37519884331211	1.7291564825586	0.549966222362805	0.838977835005127	3.58870800850235	1.58819164724592	-2.60462562425419	0.484994767445544	5.17795432085677	-0.0450163114344749	7.81003790436769	6.24946686665071	-1.54956719567731	0.193692072884099	2.16208664956035	2.1467666414437	-4.50475347915109	11.3189968632921	11.2583560045333	105.5	1	2
109	6.42044119935882	5.87909479552562	7	1.13500160400859	4.79715983601447	1	3.56146092223705	3.68592571032825	5.17521730922737	5.25763643493437	2.08814797836327	6.67119210122717	3.62471876611481	3.01133951577772	1.90710811532923	4.67338097417345	6.76097572217759	4.43264925117416	3.55179023412181	3.73267588020119	2.41382470518108	4.75507898760435	5.93194609448419	1.82893396575877	-4.33985986681335	4.33539688150418	8.59977381252166	5.74921042268364	8.36881729950444	6.32543553964598	4.18939036575745	3.06136424155945	0.821223393665485	2.36362057098029	5.70749078556222	6.85543856446651	2.13305355242435	3.60769723370372	4.30713892510217	4.85097164539564	2.16258253204639	8.36530942913927	5.82495679018312	2.5771871970318	1.18680874986869	5.38278534329093	86.25	1	2
110	1	3.47395284345966	4.05242151973795	3.2648820852047	5.91804322025004	4.28214594165116	5.63707916983324	4.78541299762661	4.63438616994858	6.25455865348622	2.63794971582127	7	4.11266318605242	3.49771703016972	5.52831314341473	4.28096508122378	3.73405863525854	6.2745668865159	5.67439071646362	5.45995455694715	5.32143850119293	3.33402558589149	6.30097220942107	4.77415396975929	3.67639718924996	4.05395209390249	3.69435107446758	4.23035927273829	-0.35224900913823	3.38844053884351	1.44102659495317	5.79973360072632	6.25630268888007	7.19790200050181	3.34719527330887	3.22824878990948	3.94766967526122	5.03512703769906	9.82472230463705	-0.393018572042943	7.4082994732093	7.17860505384062	2.80380689131943	5.15828221677773	-2.21012436393119	-3.88880050034732	79	1	2
111	2.45280297797509	4.90995540748793	1.15213136044702	1.90258213433148	2.91711293523118	3.96362274110101	1.42029514029584	5.38241722938067	1.43771693878444	6.83269978868216	1.68342528430737	7	5.08254331729682	5.05262661545007	4.32417211162116	7	6.25752723381094	3.72517030550266	6.3886532278992	7	4.10414687791603	4.70441033895474	1	6.74506495771399	5.26152119160479	9.00153065022531	2.11736963437271	10.005821052902	6.71039331565686	-1.14433393334745	0.966987122478726	4.36225294688064	1.5606059964799	2.85422715575331	1.61483271053331	3.91570862077114	2.49600820137225	1.81149593105229	6.77936867182966	2.69274451309085	0.173132478895891	3.91666092674704	6.54364844698655	9.59541422683793	-2.16506607751021	1.79927274760834	96.75	1	2
112	5.92943736461414	4.0135107693103	3.78945585578081	1	6.13579038656248	5.16804263737609	7	2.32885733503613	1.9482011832439	5.38120759890517	2.0779127395427	6.3287913117792	1	1.6593126921252	2.93766042056732	6.63110748212513	4.68810200268335	7	4.46981838662887	1.08202905448932	1.36300105309117	5.21510448379969	1.91945321501546	2.60820718155079	0.588636328901433	8.65324589815698	4.40329697344283	3.69858270028558	3.77930157974886	1.99403619851935	6.20711646809952	7.86525765221738	1.81601622408309	-0.0170250378653622	3.73830114720382	1.29276245785382	7.94106599046407	4.74794966809192	4.97302431338275	1.52570660454098	8.17643650263664	3.57652641018196	4.1538069602136	3.80830439553135	7.9214760223799	9.44926725486854	103.5	1	2
113	1.40930157332569	2.981851345146	3.44731602790507	3.4526825293782	5.78574678766171	1.76738742589805	5.80103538738938	4.19708360637146	5.44048781188627	5.36409633370249	4.54680481299658	1.74486904618417	2.33526405849597	3.69166619934814	5.39812297999995	2.21313183100128	2.68240497612138	6.54781386546449	6.70897842680202	2.65756594630105	5.0433367069707	2.9057340887496	6.32779313337082	3.10939639609039	4.42135860103191	3.44139338540526	2.96300102946677	4.48893011913847	7.21952272004349	2.032622882082	2.18270400798763	5.66913493236982	5.27515572031372	6.07242667369986	1.3312905103698	4.52559736355233	2.89469395331729	4.82554242292036	10.9584900535781	3.82270797755163	6.69824285941909	7.88955873217156	-0.640884344132801	3.31946201703168	-0.41545759373385	-3.97098062208196	89.25	1	2
114	1.76279320496443	1.28247353663885	2.14846503422387	3.58081078081994	2.51906604347187	7	4.20119028647638	3.59415656577718	6.56256145402547	5.96961636663415	1	4.69985348938521	4.52284771293291	5.7758923516324	2.90665096631866	4.68562087443831	6.11632898364232	3.09039556263835	1	3.01845807011699	1	6.26122919568118	1.10453041283393	6.69566941098185	4.03745145194002	3.07008020198767	4.64674422268007	4.66449115786751	4.17055358379158	-3.23794803167594	-0.126035315830123	3.24299544920173	-1.81163034094106	0.0473214989291633	-0.0628236229927062	-5.71304799993554	8.10732846994978	0.32286900726222	8.77111848238327	4.6372130709872	4.6676285030806	1.99892635793505	-0.123188440736277	2.12138581438947	2.00506120283163	6.28626372441867	95	1	2
115	4.61944624951889	1.61810665624873	2.43840532546092	2.74282623980844	3.63891278351289	6.97404705060665	5.24077384196268	6.56404106283467	4.25834547094483	2.1895339148686	3.59070130562556	2.18684603867507	2.63859761566515	6.52867624153477	6.44496864928378	4.57813231167364	3.32934823660564	3.02923360755315	4.78301537663885	3.47774007215406	1.0946100400069	4.49244316826985	2.91587066158014	7.90875785717128	2.47322194594764	8.2736474968116	4.86888339059976	1.90845394264634	1.05850932396128	4.48506997752518	1.90550056998712	7.56755541591855	6.8616673392427	3.41450389235378	3.08029870811504	6.6103607875881	-1.50363203529232	6.53496246728167	9.53954221727265	4.02359420339129	1.21504686471329	8.62341375031791	6.84478616815571	10.2395774296715	9.42530797148426	5.98245571616311	83.75	1	2
116	1.16068949704107	1.82990674771265	3.34328816328226	4.09189469248254	5.68532681025205	1	6.36988782105021	5.04897380420756	1	6.40985503673746	4.24098534380686	6.73438663937751	1.69090042039893	4.9492557336183	5.15659719072752	1.7596135640016	5.29151916463301	5.97940514588593	6.26719766356771	1.32353249332749	3.95113829228976	5.66928897568026	1.43520908744159	3.93938450575752	3.55663335134249	5.1933634186593	3.4407953166557	3.198479107656	0.23628525024718	1.75751993852208	2.46989252733001	2.37469119882442	5.51547505880658	6.98710459843665	2.46612391794074	3.31094480179017	1.98238045961713	4.24212181240833	5.94011830424863	2.76755923346289	7.73844583425551	7.50093084364498	-1.45989939311416	4.70963902487748	-2.82300099904167	-4.5950081221397	89.5	1	2
117	6.72420938639628	4.82417441672549	6.53701604581601	1	4.15449686926805	1	2.18483373979466	2.50987377516763	4.77761716012013	6.31167265922958	2.03003557701816	1	3.64016422216653	1.13360686040416	5.05824748441992	6.21397237830428	6.63920692335772	2.49668097351959	1	1.54335708514714	4.56555883444739	5.39474354826295	7	1.32546903671289	-5.01737205466769	4.0195929035027	8.35729339218047	5.75503062834284	1.50592131776593	2.76292726578993	5.18723621797747	5.97180506137233	-0.251814069000069	2.86225870073745	0.5628477756861	6.61561818716151	2.22770646350502	2.97246840453516	2.70876113571234	5.18434044830147	2.45526722889798	4.68345207346015	5.79160998678993	3.6184257746077	-0.626373812023486	9.87767197181239	86.25	1	2
118	3.84301559664258	1.2844919806463	2.70397849666317	1.23863800662034	4.31307107227264	7	1	6.83150388298483	6.78672938117326	1.88022452638861	2.7971083596272	2.11559540862928	1.1633038510276	7	4.17529132128134	4.64719324481948	6.19572945304864	7	5.02616821633656	1.30481625666776	1.35778720378796	2.39096215456488	4.83224596720892	2.40215548082171	0.554527085304372	8.92943948959388	4.96128851537578	4.46935666836666	4.04460124454516	1.07678898929582	0.00795013659674315	2.52223748020702	3.39679817882344	4.83372618971222	4.16090558772849	-5.83665347189588	8.95688875443497	10.4985835444444	6.37538644373294	9.23844380795471	4.8081544548545	1.18867222650376	4.16501574239164	7.5783864798068	8.01197302841467	7.1503712140823	93	1	2
119	5.53810632511807	1	5.51376474316583	4.52557206182855	3.64507285840945	2.87623322633914	6.80052849087151	5.59183754400557	1.77508666430675	2.38448809840305	1.47740799036528	3.57466646830216	1	4.37634859568577	7	1.79338539528544	4.55505837800827	6.81991096862711	2.08626827321172	1.82695765632113	2.29556367352127	1.94342888610195	1.88704740370693	6.04284772322381	1.86854457046476	15.7855660311809	5.28031917051494	9.55773162896925	5.76483400796389	2.13965220671964	2.50720240779017	7.79700529172279	-0.780994225897008	6.67443714916214	3.72992043999682	-1.63263718058892	9.19286721962934	5.30492698785398	8.34355620901714	4.07237059288703	1.43995805756631	-0.121513750132992	0.848207791907996	4.78323048856074	-4.69922835350052	6.41418608830006	97.75	1	2
120	5.12417209710541	1.7915105541381	4.68730383387951	3.52007073352891	7	1	5.01921256464213	1.75024345285059	1.35444221742058	5.33079773291635	2.71079913514305	4.8055191830763	1.62734545026174	1	4.94606821081181	3.3733020619212	5.91936004507466	1.44197950303212	1.24787797059466	3.12736465651033	1.95527192607667	4.20991004801255	2.13712196899339	7.12257892399413	1.10455993604013	5.96239004963584	3.76417937398679	2.41429606224513	6.58791985350632	1.22119554971496	2.38567758838769	6.53642605971865	0.0914190580112008	4.72701029129951	-0.466814996190574	5.0405131707104	8.06376010978398	10.7020004995988	3.06447376548359	3.785484409232	8.25383632423655	5.35888263583744	2.32280538292303	-2.77882303277595	0.202383195116496	4.42043690689666	81.5	1	2
121	6.09982785122662	6.6589835577847	3.23104598949713	3.58817336215689	3.84463581650895	4.44480672956127	2.82291881670951	3.38892784274214	4.5551338443012	7	4.05636671339532	1.53703339395078	3.43064126513281	3.1112057311172	3.21263241815177	6.30110176565991	5.09241161753589	6.4708113257444	3.02844641709237	5.538474110896	3.74047531897051	6.57490054889196	5.8986845801489	1.49768355508643	4.34789305508978	3.94129175414769	-1.65516301197207	2.99605783990623	6.54866546239218	-1.33250002760534	4.43234028109878	0.101086635273634	9.65856194959505	7.71667113342747	4.32606617212083	3.95929919154224	7.59647455140564	2.39949810763065	6.55797174326783	1.89364763341703	4.12019223086027	0.194972124377575	3.6990551251296	2.81917320691304	7.51828414568122	11.0544662301268	88.25	1	2
122	6.89759264975787	4.90880096996658	3.35109073275944	2.26417654512411	2.53198665821312	1	3.76336547452995	6.30350591634693	7	5.7775364505208	5.70750409554442	5.59001608565652	3.23373277577702	7	4.97506817175524	5.64445294095657	3.8194371330315	6.59858516559969	4.77206313790896	1.12941255917725	3.53074224857437	6.20151309842344	5.74920503281134	2.20854079898564	0.303918032591978	7.44016972448341	4.19203918653584	4.18980242197326	7.13604436551636	5.09883252538652	6.62921964932619	2.49993686733365	5.93898029435046	3.88210307509664	0.953860567330064	4.70189341687411	9.65093612537515	10.7712437511367	9.05564644988834	1.7042894299625	5.97374337302288	8.50957293143069	4.75836432955388	3.31281207570978	0.840381874896677	5.93301222254025	110	1	2
123	4.17951200209105	1.74130871991143	2.25113940309127	3.56116786017887	2.37260974758679	6.44342255630671	3.60267964405667	6.07307402724553	6.69648226800672	6.19360383620672	1.13076207964437	6.64485266646038	3.41691544818058	2.26020377069993	1.59996982313151	7	2.78937748334855	2.07693909669411	1.3139207452157	3.12954641970817	1.17204793312826	2.49504218215738	1.5492523634257	10.3119255619771	-1.12844458528302	8.47922188642821	3.74360438043866	4.56429430594329	5.02253901693591	4.53811495067205	-0.422521835425744	2.83553914646426	-1.6471950421853	2.14030166725955	3.92759948299934	1.33419901842077	9.23768790318439	5.23845916923474	9.69341936797792	4.6941241327649	4.63595473461818	1.58758945577806	4.72500740677879	4.54068051402478	4.03102536011239	-2.50233380196757	101.75	1	2
124	1.35361924665482	3.47402328876395	4.07738046497911	4.73158798372095	1.4609765291317	7	3.44056766693268	2.96354447131685	6.98682757435098	4.74721191550711	2.97452180969262	2.21062097930578	2.54028282739957	5.8847525860613	7	6.22918968563224	5.5471157385343	2.24633581906374	2.52427376516386	6.42421845370416	3.34554495916437	1.45077581853349	5.0649754669406	5.92836857642995	-1.82358063312771	9.19689829351434	5.2900683396132	4.95547318787739	-0.0839673674681652	10.8038079471585	5.91434024812384	4.48293394523408	5.9158214121982	2.39066860057913	6.54357833410414	-4.5137699677827	3.65783829977404	2.99850155304659	9.71419025732249	4.79784499200636	7.68882349637438	0.354790754608667	4.9234078887776	7.2212779415276	-0.434585567172939	-2.36410807673278	104.5	1	2
125	6.51913204908209	2.34156445788094	3.20772816461441	2.75524114706811	2.04323766493857	6.0943844658081	5.27741226598468	3.01985626007875	1.15047614188545	5.7214920388379	1	6.20814332012741	3.00016831407876	6.27769804234034	6.90916340497319	7	3.37734000475514	1.63983405410501	1	1.92793348727836	2.35727989916599	7	1.66558288748354	9.26714153660908	-1.97137103318814	7.52465965123055	3.01254490026925	4.56552766822624	3.2685209990758	3.36793413937826	3.33026403748168	3.52631128708444	1.82256443898589	3.32081695648822	3.64204345001694	-0.0329453615264908	3.60171274586544	0.0993256496428976	4.10734206770145	2.04216867472236	2.3123850041641	1.33019553294887	2.39188225547139	0.0566055258402529	8.69303899962295	7.97660285584067	101.25	1	2
126	5.06948825253971	1.15311032394267	2.76011683767117	1	4.90545858782218	7	1.0365078543324	1.57833126911187	6.78213900852384	5.24025445529869	4.32903855325365	2.1602969806353	2.12660097739062	6.52232788204024	4.43139592081063	7	5.30589254434661	6.42945412633886	4.66118762493672	1.21564620828089	2.29571956406309	1.61314916333986	2.42555038250287	2.72958134459566	0.421804515620331	8.87158568473106	5.29177393766598	3.38901538839239	0.879355011814076	2.87183812230837	1.82542634701248	9.2934520052927	6.13390696672164	3.83295688041559	4.56351103856161	1.46747335436443	6.77865588512796	8.4520658637869	5.74429610206106	8.4059592945118	6.30899652928193	0.587860011819563	4.02851172652695	6.95376833394212	7.90819082054303	8.0620799794342	90	1	2
127	5.05848171499601	6.02747053437781	1.92355943728858	3.70003356178861	3.94969485584356	1.95221201796478	5.57493465490073	3.00246641481639	6.56346945024898	5.46507550993442	1	1.90213990908526	4.20725223159035	6.25469100243512	1.00309758900109	4.84363351686154	1	2.80525777669619	4.81168643753628	4.95511977281234	4.34908891571843	7	4.78947318778863	7.60903791277558	3.2255749081571	5.78638279177249	5.92016556821232	6.25283346302583	4.99840932787038	1.86817365353865	7.52378762980686	4.0641655706701	5.60841770401575	-1.01242074896007	3.67681403125819	5.13339128820316	7.10730201277569	6.19261512381652	11.2077634275771	3.35766203994415	4.76049229642742	6.67739882715204	2.36833828083687	8.30810796853584	-0.793800986604374	8.01589162675736	59.75	1	2
128	5.91387184352243	2.85445675222624	1.63074486144483	5.27554101439427	1	6.51954278039008	4.86972430205888	7	5.47055527787167	6.68388563439824	3.4490186148388	6.74618806166359	3.80442406629341	1	4.60127751789714	6.43134772779214	4.26174934419064	3.63654291693382	3.92891073595001	2.92327094924461	1.7413665240235	1.71135842308661	1.85243283990282	5.19191599163716	7.9731655285572	7.71676578643017	-0.0479761045749444	4.84440524448735	8.37570548998509	1.50063544691741	2.59415731486251	3.28074130548634	-0.307169141241771	-3.07034658868016	3.32403621331552	2.83595889794058	8.59125006996045	5.67699050724014	13.9234273180457	-0.426642635039617	3.78690072892622	5.41440847356178	4.93108491754855	6.17954711526256	1.20083893145196	5.90934257001475	100.5	1	2
129	1.25772802108698	3.11676727126358	4.84234261153632	5.52605259710152	4.43114376993443	4.95677845809399	6.43638294475055	1.91264493509404	5.58061337312559	1.86071742912885	1	1.15055949895652	3.85018509003413	1	6.9335255104284	7	6.77601727742008	5.26297939833392	4.71790755116431	4.1322191324118	2.3176122636293	2.71313564168579	1.74213236091722	4.94508947954002	5.98076674778144	12.3158654726675	2.32182798663276	8.41312259956221	8.62649045126479	-2.04833208376681	-2.13686465990818	10.6804898724102	1.35966005749697	2.56330555646363	0.231325160062574	0.308271086850791	-0.102498720793347	5.66325191473275	5.34265446332843	10.1842739972095	3.69791564776614	3.095937929927	7.81211022467801	6.26815936740614	-2.0334351518546	4.14253145668441	91.25	1	2
130	5.22296108493634	5.05665694408644	2.81470820212448	4.19499333181876	5.35948980570127	6.26826350833943	5.98177313250463	4.47825953068857	1.00292518819439	6.83568350191679	1	2.06110067193695	6.30183110712168	5.75290548309163	1.79113195318499	5.19118930714815	1	7	3.43802340296703	4.8179557625933	5.15897844566695	1.76654190593023	4.44304216744141	7.60770665096846	4.61278688083168	6.38255791768333	5.22567794097615	5.84127509852649	7.54732553707131	2.67461439143653	0.238498657189703	1.28815618143964	4.12908226535007	5.6349316790133	3.93197773985771	1.12307573193915	6.00717936335777	6.05299235035023	6.48170099236508	3.44170194021958	8.62326350701883	6.78964608310805	1.13900200540408	8.15944049100016	3.35338794657029	4.7348909292898	92	1	2
131	3.85802586648442	7	1.82013225869104	6.06248026943427	3.21488281487566	7	3.14093059084279	5.69775745788104	1.08281324610839	1.13935479584479	1.42569873244888	5.51260753648274	1.31773778286062	5.60063638527174	6.65715830501286	6.48144999109579	5.72185649275921	3.24394638769619	5.82996901889209	5.09827751489093	3.40527445624295	6.57357343581878	1.18773875721442	4.65118263891169	6.07418047655688	7.38170971816515	0.887662538969979	4.15626112900804	1.27187757776979	-1.23713209717127	5.27667434543964	6.26877922962747	0.0937875538115829	6.01192098982758	5.41872118367861	6.44445197212856	5.3474480248689	5.86889883094923	4.79933321863808	0.760596973884909	-2.44560572556408	0.846884817094062	3.95986699677698	6.11036067990941	7.04684506166235	4.76512482715314	87.75	1	2
132	1.75800708807076	1	7	5.74218705608442	1.91599504451597	4.50285871186897	5.58242728567402	4.15301157427326	3.28780746730462	1.65706482577957	1.54859718946013	2.02626156927109	2.28435081026112	2.73839078194746	5.1987361975374	5.55483036423467	4.76898133914904	5.27271503289899	5.12559674512454	5.04974889174334	3.02157365970676	7	4.22780244786521	1.30975814121795	1.49017987003318	13.9824575102957	2.62592506468581	8.48194276765581	0.369978096701922	2.82638067903473	3.74312339258693	9.33584406311133	1.92742603398219	-0.853026522463562	7.19774775625249	1.01871389071039	5.07881172235334	1.19151444124118	5.72549741702768	0.945080137623778	4.99118604903766	5.08420168287508	2.41332618066175	3.52336269217892	13.5668769951865	9.51369168062767	97.5	1	2
133	3.39051328982184	3.75325726866183	2.2626670046069	3.48493164428627	4.92272748977331	1	5.53500736292775	6.56875690701566	1.04333090173467	5.6520102872628	5.51075637549616	4.96777640551772	2.37935008960244	3.796047440876	3.01860368770989	5.16022556284889	1	6.65370139543064	5.33570511828817	1.97889680897081	4.67718889871966	1.82269980664551	2.24989762598579	4.80965384856028	4.3906559373107	6.28178897278051	7.01349777451606	5.16737933125201	-2.18008058782692	5.27490587015813	4.40681174107755	7.18492285603855	10.6962110003777	0.561528713460643	3.08978837249254	6.7192438501061	7.65341224114252	0.673681528412434	11.1583127077123	10.0863801122926	7.14239879912947	4.78199248784908	6.81065068728295	8.59504753990352	10.7377150436716	8.69094164522537	86.25	1	2
134	6.26493280551083	2.23982434374461	4.06150762784519	1	4.91590251650569	5.73089870487629	6.35003421133788	6.58639989123201	1.24853200715262	7	2.23280751372605	1.43356139741398	3.12513496516675	6.42820348155683	6.24726791861125	6.98171054555504	5.15473262139267	5.66790445546305	5.47577254039288	2.85301343686549	6.74637951116306	1.98377428142818	3.53285247921675	-0.546497063013766	1.35709376172218	7.64243062344665	8.58834634291548	5.08977585320726	1.48464248676323	2.45608160950424	5.01132793465034	4.52764403030365	0.0859236335704716	4.86379223048459	-1.23570830292763	4.79975225838248	8.71528362786142	6.38023808559796	11.4340438800016	0.46453344931674	1.8498669208672	6.70031514239579	0.288034106111776	3.66677716017389	1.86590399013877	2.67497772958335	99	1	2
135	4.27184851507405	4.28551265180343	2.15416826708551	3.88305255820937	6.05039037374839	6.15426076510066	5.42893063211321	3.70996665479405	1	6.19360646431382	1.38156256055454	1.85533464820057	1.74697641008388	3.06313884753343	3.75588246012032	7	5.33121150213449	3.98013279771961	5.83726502458517	1.92174707281493	4.04961527846344	2.84223363443169	1.47260566416156	7.19523983107977	3.9412539156593	2.88507440312308	4.91484687793238	10.6188761456422	3.51020486802807	-0.866854381588809	-1.08706497541642	7.7507311593864	0.960833195912085	0.280221253006283	4.28850286274017	-1.25152008912412	7.21295851941488	1.93723884812293	3.20144828209432	9.4701059970638	6.00507272587772	2.52528778625065	2.080263350901	7.19301360624625	6.26985176341832	7.952236196992	91.75	1	2
136	2.89205918044498	4.95441228364886	1.45290009295393	5.23129333957361	4.87404785845866	7	1.03332855551741	2.61473261443839	6.26747546357533	6.03265023855593	3.25894069212557	3.34839540620674	3.36966532682107	4.39047066613881	3.10674544576026	6.04230310935464	7	6.01048051452732	2.24588515102204	5.57004870637754	3.16777557120317	2.17691541004281	6.71448792461504	7.00270228190973	3.5034479801824	8.40817676839828	2.79910341899575	10.6753510483275	1.43747337603842	-1.0827001530834	5.96346670133991	4.03881131702791	-2.24640836465393	0.739722223342552	5.2687437943227	-5.77482496754644	-0.256540386053722	4.59779000602321	7.50530490697606	-0.451185347757123	3.65702260254146	1.90080527547956	4.82563708087666	8.48764757688358	2.22583460628214	5.40728141762839	97.5	1	2
137	2.82425965519325	1.02976967096848	4.14914247363773	2.72713837602003	4.73217263658839	6.43244992781481	1.2640925784434	4.78198416183913	4.02318619709953	3.23002465333127	6.97634258022189	6.21202105122283	1.04099190707818	1.19630886019063	5.43989513936743	6.39894920815458	4.82944545109433	3.34858237120607	5.46791765025761	3.43193667310771	1.17921306771784	3.22960911440815	1.28098048593079	6.4576653999138	1.45473984958403	7.16956608853176	6.31671625755346	2.74503698739936	2.8544162949109	2.4297156433178	7.56114419762612	7.01803034413765	1.42970957882538	-1.52038459563319	5.82009979082361	6.13707757825083	6.70867220371204	2.72722605053317	10.2381389282006	1.01369019230656	2.20629136678651	-0.275397591425678	3.75594848016952	2.94641879373156	4.04964564155367	10.2648887158065	84.25	1	2
138	4.06015001308088	1.42828728421558	5.97458507687291	1.95990624215625	5.77426049699499	5.55518519406487	3.90129608116531	5.01482345511176	4.932344520256	6.40085659117514	3.61453084200631	4.059609402489	1	4.07348259626665	5.80209785410134	5.47500942282832	7	2.61069241729267	1.17285828584607	4.74657273892981	1	5.93658203204444	2.42606204425175	6.46852730505752	1.11596572936861	5.19512697143866	4.14612424663171	2.08261308967323	2.98045492010517	0.325892526719623	1.30802820521592	4.78763256964749	1.62517201916853	-0.367841287310512	8.67563495635768	1.25367132248185	7.73869024052433	7.1436865553123	7.24331475520768	1.25023268600595	5.54111660912408	4.68339909154168	6.5173993228918	-3.08654712367496	5.53646788910738	5.69196695757796	80	1	2
139	3.14485284872111	4.74314748757822	1.35215203629533	5.62991710959059	5.03911249143679	7	4.96610113960113	2.42924257684352	3.70004286547325	3.16152603184347	2.57968925933243	3.46673218349843	1.30048096494341	4.87765701206512	2.14300205756311	5.23620372634085	6.18632755935991	1.08106168574086	5.88231942562424	6.25843391493183	2.81955764203889	4.81731301614412	5.69930677993595	6.50665726510934	4.13360772760603	7.96177277951262	2.94570976906196	11.3532231334842	-0.335747610793212	2.18924545792977	6.03605624080789	4.54268234908884	-2.50824533561978	8.30462418622085	6.00314090266877	2.14105264992966	-0.288089637030778	8.93810452454058	8.92510585273746	-2.11824621272343	6.05616350320194	1.46762044383311	5.85496055924255	8.48353786020349	2.0818238438501	6.2588676481659	92.75	1	2
140	6.65493811894074	3.78637134983685	1.71387741770643	5.40035846220901	1	3.70818422397385	3.49435473578461	1	7	7	5.28048761195005	6.27374822252347	3.04325453898057	6.97690597872618	5.54530262296416	4.69477476971538	2.07242131042265	4.13485683026481	3.99377016558778	1.796145735773	2.03332165246562	1.52256117173835	1.83016039054373	5.34931828910463	7.80488677930162	8.04546052633554	-0.719133247692259	5.33677475034635	2.02201380842502	3.08556163181181	-0.490022571644463	2.23205905244276	6.79019263559846	-4.25724391603134	2.89453006562927	2.42074389487663	8.56110685812774	5.91655680832554	13.0754886054664	7.24420234011562	6.81883203503449	0.299348464434424	4.03407071064811	4.88813024236429	1.63614631702606	6.45858592967791	99.5	1	2
141	1	3.57911949417038	4.60238323372335	4.69423888882142	1	6.54779592841888	3.0401484585175	2.79104629221158	6.04321250499139	3.21166825080036	1.15968104464096	4.02116302410983	2.2719478920599	3.02036342676326	7	6.15319700996404	6.46755519007053	6.44672747984736	3.74746635323316	2.24057466590116	3.4536264907162	5.7915049313921	5.39070465520123	5.38735064786357	-1.56899620704502	9.46955130203547	5.04849876859001	5.83119447242248	2.41426636294769	10.4600106354419	5.73749838692693	4.39236751084733	5.88366936947906	2.98874745283534	6.49949749961106	0.865765823131476	3.26769741613833	2.71779134704855	9.73159438738039	4.31605645989298	4.47919502712394	4.82569660823895	-2.45855545952578	6.21180281677887	0.612399585455619	7.54588530282034	91.25	1	2
142	3.39360103854043	7	1	6.00198986305887	2.77822639077222	6.01250047123081	2.90653274434183	6.47288833513442	1.56095117492795	3.85934441927365	4.82391412414564	5.12572857130374	6.66155479395158	4.99437289986268	6.13470055226266	6.26267102338104	7	3.43603969140707	5.72148025709479	3.03535909032297	2.22418024590618	6.73127306267363	6.19698828547094	5.33386577943812	5.40535588121126	7.64376130698877	-0.771151605682463	5.66114100631351	3.05554433495293	-0.404778289421366	4.45957754906965	5.59225976815569	5.79535477029041	5.54888019975459	5.69326469039916	5.37525745754448	5.67337751921504	5.49311152790504	5.51766336698397	1.15160028573583	-2.2425262641807	1.08137345171	5.41945221662988	4.08217016457279	7.38556300472769	3.71100659974426	69	1	2
143	5.10561400900331	3.27684318792132	1.3239827820431	5.05917646720603	1.31989165252266	6.01644753830129	2.59546217742057	6.49475543843782	7	5.1076832636021	1.33974916996151	5.48803943545884	4.66663929217726	2.01165953369428	2.96283439901386	6.56559096712458	3.07148514266509	6.99773707195576	3.84007343291846	4.29585836584491	4.97827767744889	1	3.79030901613695	4.56721971369047	9.5006420875184	8.35856872405298	-0.40471498861718	3.69985423651458	3.15033036157214	0.912995579908015	-0.981236602326002	4.75717669859159	1.75255250319029	-1.80239299874378	2.75167001924853	4.67534179950949	3.03816095055982	5.21793370331549	6.22236802525478	6.48792465825263	1.26618400265798	-0.925443362369314	4.59946875966933	4.23579780760281	2.64737208346369	3.39528693570103	82.75	1	2
144	5.22680033875056	3.27174324672848	1	5.58580837485436	1.33283584053899	3.53379504609058	4.48768781504531	1.63640245450045	5.95116565444683	5.00842153762707	4.95064031012238	3.04162923215537	3.51846568653191	6.23686593219954	5.80287312140764	4.48171249618634	2.75818278017488	6.59621563787755	5.58778479594678	2.67116065307688	1.70770780970241	1.08617203459507	1	4.7105171818281	7.83102787844889	8.32482882452971	-0.959953172389869	4.91650596641691	8.3108226513346	1.37696031184378	-0.826593086763735	2.87673931161755	-1.4858262401275	-0.741977455192293	2.51668692780594	3.26538977821359	7.54182686024252	5.20495524888445	7.62817211579112	5.91391565542851	2.66709118855267	-0.0499489902456068	2.76304343168147	4.64014554243324	-0.122201112230145	4.77158691108243	74.5	1	2
145	5.76345159013582	3.97564802407567	1.14017352414275	3.8328830406052	2.0393411271028	4.72963662896035	3.00461165357827	1	6.4487198063067	3.11255133995696	3.30409309832678	7	3.03366623619777	4.28144675587951	5.99864391169578	5.04249171722162	2.02313449601382	1.42520880588375	2.24188608330498	6.61376944120934	2.46412187230587	2.72941341213588	2.12129319506785	3.78855300581204	8.84502469518224	6.99842374616121	-0.699777254387246	4.23936403415797	0.963971319442672	2.13297155781608	1.83057480442872	5.42252087730536	0.344388805430676	0.216791430078343	7.58419336835971	1.4443681523309	7.12838927000728	0.528843351428793	12.022204266643	9.96850215022019	2.07272498879451	-0.384454942429128	6.78667777652898	4.11053115403357	6.49767660641391	6.12526417013469	83.25	1	2
146	4.15811447647671	4.45378110933182	2.13943149510863	1	5.70175535396693	7	5.45666790647828	3.08157018844443	6.03169056578938	4.22610858070225	7	1	4.70470249949151	1.74277477307114	4.41364537522048	7	1.922952445762	3.35539056401521	3.93621365978453	1.14247181411809	4.29232669044225	4.21245349876586	1	2.49787569290132	2.25966030590712	8.19953314383562	4.11900242490903	4.643932950564	9.5695486564998	7.09381640291397	2.89894458355688	2.76928043162589	-2.98285711279466	5.68597343763898	4.97630993272369	4.85221346866304	2.97307499613394	3.61822972586361	10.5908551133441	-0.459048529157995	4.68218640676667	-0.981107967168221	0.129121823515525	8.87975355152506	4.53135160319667	2.53777932709859	88	1	2
147	5.75587726802177	1.78046228130397	4.43003904052713	1	4.45500034449934	2.90750994559478	6.05554275886654	4.11622584203367	1	3.39525162039562	1.06441031332625	5.49772752803467	4.34498555022068	1.97667480715192	6.86626203745	6.68666620185961	5.5289335012614	3.23963940533636	5.46061640423165	7	7	2.2407695906474	1.47611279160616	-0.55038117116543	0.967355555117822	6.82682247459082	9.64083877919926	5.49878586492641	-7.97873976884218	1.12337314302512	4.60301704298591	5.87766891819484	8.21611388842751	5.10684663129291	5.84759221642214	4.88151997960614	-1.65258797453397	7.38787160999435	6.25967606447479	-1.6282520196222	2.45029877144542	6.14861760517764	0.612825994660239	3.13335817663173	1.01665744564567	3.63821594767375	75.75	1	2
148	2.0308857836022	2.18842452286533	5.43162384949574	5.06060257491051	2.77666222794818	5.82743020245883	1.3623190462275	4.64937317792688	2.57915691278871	5.24988880115737	1.37629273906664	5.30151986123521	1.5956774886636	5.14914704143053	3.07486870530011	2.00308521896205	2.77886305415012	3.07087478331864	3.96850254920189	2.92775386117667	4.90498851494097	6.46345986248401	3.97189475963424	4.99809276926369	-0.953572616249438	8.59955455059368	4.73834611821856	5.62914163653839	2.98635251195998	1.45592187430582	-0.686403550535882	4.21365226386689	0.871347838738994	1.87839117938059	6.07503330117305	1.76649103902476	6.13727908316238	2.03329348800561	7.71289418210561	1.81576381608355	-0.406313496330794	1.35659938687679	5.09810170347665	5.4904129346492	10.2673934038436	4.37364320936738	77.5	1	2
149	1	3.16427630820332	1.94240942242026	3.58507833761923	4.7695511941915	1	4.86881055170775	6.71419328894904	5.75458362019803	1.2159651088854	5.14527032601127	1.91145100687929	1	1	3.51043661587146	7	3.21269631126378	2.54498986446822	3.83820971275999	3.66985459448497	1	6.90049016952011	5.80146392910979	4.66947090884489	4.54094434163365	6.20100150773948	4.34215255480477	4.10582498218771	7.05702933959357	4.11756371198205	2.81974220154375	5.73414763928114	4.47417809903017	1.28880785544143	6.96910517190785	5.30486213862346	6.78052616589695	1.37540148069141	7.89878867596722	1.00110015610835	4.30026950986788	2.50447297064452	2.66644217592161	7.56053242618334	5.26035952462291	4.60512127870641	84.25	1	2
150	1.01338603833916	1.57100198645611	5.59851456078024	6.68242766879084	1.80930797423661	7	6.66395545801323	1	3.36850478061758	4.38438438019105	5.18165654727271	6.77893654659446	3.52650844223611	6.15644848134939	6.63811751451845	7	1.49502933827152	4.60441664642346	3.11271139827982	5.25280476023383	2.56735802934995	3.19863678969582	1.44102773785643	4.4058899736109	7.88992664372842	10.9951476996991	0.674237938969918	8.45277964393014	8.9492470430485	-2.36394707431907	6.0338623305163	3.87172437756432	3.4941614803792	-0.144775859110874	5.98335379962788	3.15919631228027	5.89128693472181	3.93729520140137	3.18252048859715	7.6217946987452	7.25436955858291	2.90737254568255	2.25450419824518	7.38333600709741	0.207185269243078	-3.07322027224443	87	1	2
151	5.85792199925814	3.87260516344601	1.34479997807584	5.65412942215112	3.14328566996387	7	7	2.85484826803957	6.21312596217688	5.54282466515297	1.17557202573038	4.09377559026471	1.16504614276784	5.92857250937021	4.66679815309797	3.61660596810475	7	1	1	1.36116593643975	4.43474283354456	2.11133820053227	1	2.17577302758367	4.07845678943504	8.25232113959556	1.08695097085304	10.0146019361849	3.75102102125154	10.2000891634301	-5.7901360704839	6.03342163485209	0.886980611191927	1.51263043193026	5.45241397901458	2.11512019585289	-1.9802425210563	7.23739005942718	6.28915584922432	12.2949704615837	7.78428507493954	-0.382068262205073	4.40724774386614	3.64260856664022	6.75076734547447	3.78721900378434	80.75	1	2
152	7	5.0572048965623	3.49350655353246	2.24951740690799	2.34827732001431	3.44921419934841	3.57133003246405	6.54139307276659	6.32205319161104	7	1.84148848613861	2.3745555310784	3.61201968507726	7	6.00971990334693	5.39119810701969	2.91530650966081	5.80394163793895	2.78437529706316	6.87483410140502	3.18912767125523	6.77282753622384	5.52509589578064	1.68017469218006	1.28271188952399	7.89869508669872	4.67170018200917	4.29501895854701	8.29932191514331	3.98815802960437	0.353605594804321	5.73287191034466	7.25747337344648	3.70934146463261	2.09981694616919	4.46281917147172	11.0070239737443	5.55774245690464	10.049289164233	1.77119863496351	10.5608958883544	7.12422506373365	4.16087788311646	5.07519765802082	8.63356072596921	5.49932172952567	92.5	1	2
153	2.69510908464047	3.09496594526032	3.39548398436882	3.44336572527063	3.87154861235533	2.01762413645781	2.64738875644194	6.7029733918089	5.67049112568961	4.29398811546893	1.0014092658099	7	3.5016024653498	4.89223945095379	5.0356152411655	7	1.97699354319986	6.35752937130371	1	1.77785719676731	2.97380533405418	1.05509442633575	7	5.97510300266994	4.33812944510738	1.73810206213081	5.0917396770111	5.7476473873753	3.52940994060831	3.34197665428007	-0.681013074167629	5.46450873228227	5.4190586947077	2.05875809524944	-0.261940629562184	-5.09466255251566	8.35095414242291	3.45138909741097	7.37332202984942	2.75626304848533	0.207797823087302	0.235888378646941	7.1463363668081	5.61488055043414	5.45134225786861	6.41883890919389	70.25	1	2
154	2.80506739337044	2.11851019664351	5.84940543000768	6.75153476968649	2.47073973350138	1	3.67783630001333	5.88414134126252	6.01894467855924	2.09231243943468	1	5.09674427840501	1	5.24061710133782	7	2.16119724272823	7	3.64973455443073	1.22354288360421	5.09645478936145	3.40982197167482	1.02807476511028	6.25207768179547	3.67128185897819	6.46285282160468	12.8769469115989	1.62815604239714	8.37065444238952	3.03369390341889	-2.2651512115124	4.20812769837884	3.37675495016213	3.73177688947013	1.45192641514337	5.64577632804362	3.34344927849642	-0.428863336302084	3.8324268086618	5.86726010583524	1.7069297438803	6.47965466220943	2.81959212195156	0.0660658289322373	9.15341629191476	4.61032810016418	9.0197941827652	80	1	2
155	6.02660900233092	3.33319701306974	1	3.50948933216893	1	3.90510232377939	2.58898063818625	2.15179753807122	6.5831131868216	2.74971118110638	4.37544867621525	6.09779951089731	1.60965778175373	4.42058898121314	5.67106564783223	4.14683809240266	7	2.48529878430867	4.51155346749274	7	1.6722756850412	2.30640760160699	1.25741315893238	3.74815222765177	8.39852021118319	7.14560514857728	-0.192409821933399	3.3379882834813	0.791109160115979	1.48978882120739	2.75150160083484	12.2164396916876	-0.715787297995754	-0.440832485971939	2.56915829534719	1.25854516794513	3.26215244265108	3.30953449385008	12.476842263716	5.66119070815728	5.02909647101816	-3.50882656834258	6.98900888281901	4.19199320356581	5.91184127533202	6.08154905242606	75.75	1	2
156	3.53690450883004	1.30992025463609	1	5.80709912754315	3.98900385334686	2.47776346633612	5.37352175718333	5.00878116547556	6.72153407519205	6.9068230550162	4.14619938514696	5.21343098742233	3.34022674700538	4.83062125342867	5.7484386408014	6.92423057338251	3.46007091969317	1.25494020908234	6.55652277726676	6.54203042708639	1	3.17337546459438	6.95057658163479	7.60247787327063	-0.327319986582179	5.90325170799446	5.76489188539841	1.37205485761322	3.76096071754529	5.58045606706819	-4.10372224165049	4.70629866522302	0.836761684827748	-0.578244066291723	7.78125189044547	5.48539014294703	3.37378114738413	1.23924658639553	9.45059461317407	2.02187635734743	3.03671518350763	7.5036579886215	1.59177844176512	5.24877315482964	1.98788894057036	6.87511263839777	80.5	1	2
157	3.50574375439022	5.09939522117749	2.25565754455157	1.5872985624795	5.00041462132304	7	4.62060309104151	1.89408704428221	6.14138756952529	6.474123049426	5.39185092888083	6.42323315861942	2.92205073103245	4.83430212047186	7	6.32085513982231	2.3810595308797	2.56602860846239	5.52277772733282	7	4.74057639148558	1.9752632351744	4.8987417920763	7.35118619600592	5.54348394431838	7.23638890271069	2.4319213054396	11.8788099348308	0.664534998893321	2.31467677076034	5.19413619955583	2.65662841055751	-1.3122024859954	4.11007581241601	4.98967582944386	-1.1903539152085	1.29630862692202	2.46000589397528	5.59735403355233	3.63482545052216	7.36537378682905	-0.588870250209494	6.68909739737851	4.25667139366975	9.27103772224717	3.27801636541393	96.25	1	2
158	2.63137793549915	5.23524105775723	1.57872633426007	1.73701209621389	2.77056911724026	4.14731669730208	5.43897653225615	6.79465319673817	7	7	4.88153738825798	7	3.0226736252611	2.89024823640657	1.16412709652024	6.1776380452322	6.01713672975119	1.52571362802806	4.02625261216849	6.54848433815451	2.89499827349088	5.26871910507275	3.03235000601575	6.84020547674597	4.74205142326159	8.44266069894239	2.95718028135788	9.64890952975219	-0.251804082973621	0.671272300942979	1.11268667960647	5.24451657066019	0.917045629185938	0.89380572521264	-0.000314013578360361	0.19078433119064	0.589362002458221	2.08940362452839	5.12955738063483	2.56232301808926	0.773319812458052	2.06305761459996	3.09332376086171	10.4905731978335	-2.23255741322113	7.25824294344147	91	1	2
159	3.81458140253827	4.04790082433287	2.99199560502197	1	6.0806331228974	7	5.8718500116285	3.62558813175171	6.23535422697564	5.96364837648088	5.34772347963208	1	4.94299903453762	1.2422729346186	3.6567572726904	6.46952009582301	4.79414601758765	4.62972647453318	1.19650713478035	2.22861739348008	4.65740802407097	5.02601419288304	5.97635349033488	2.54405886073868	2.20585140090606	8.73989214608516	4.69949747027098	4.67817829469216	3.1727155677521	6.95286379449511	0.174522299375987	3.85164106107083	-3.24808908432411	4.88885846271727	4.36585248764613	5.28069420220312	5.68181878578702	0.580365006217183	8.52717774275243	0.593698261050221	2.18296384807378	-0.56200078564924	0.511442921959149	7.50107958498812	4.5597105879791	0.76055277534721	80.75	1	2
160	1	2.17491097782248	4.99480719004534	5.22194720792808	4.83396661435859	5.18962482134983	6.086029769926	4.28525549249885	1.19934354562838	2.2698109793943	1.54471737250374	4.18762129857905	2.16793537663532	1	4.04023189630931	2.78954645698796	6.21710971179271	4.72749273170186	5.21444918640611	3.83043043498604	1.75004267414969	1.96470717310133	2.06871169536037	5.88180653869499	5.14183958802316	12.7813228437056	1.86819865487693	9.29649540825347	9.03186804647781	4.78170417595014	7.20643379777918	9.67361090542003	0.0452258363127633	-0.908132920578361	4.04973869905427	-3.66636149251557	0.0671706944548092	5.5846809057155	12.831445579666	10.5246454257721	0.390973439733183	3.60021971230032	7.24772528613901	6.44221020448437	7.44642836061594	4.84357187579364	85.5	1	2
161	1.59186012003298	3.27476836870244	1.84087690577712	3.96699133202224	6.69011424479788	5.05546361368876	2.54535384136563	6.62726678706076	3.76742751352287	6.96464526034822	5.18592766340492	1	2.00855569484364	3.7465875455007	2.17869258240466	6.78340799903332	2.00369034305194	4.65190456582869	1.58886599568449	2.77177166139403	1	2.69999629967314	7	4.91139640470841	6.31840106954421	5.49286468888373	4.33964094280919	2.49976164348299	2.42569481906735	1.05546190967855	5.78238511266097	3.34776096209266	3.02737535185513	1.93960235137161	2.78363857984312	3.15980269211661	11.6997168473593	-0.214933422395541	4.88482265164769	0.0830815481688806	2.4838501970315	5.64856395060497	1.75489657551392	11.5284050690101	9.56590070498731	7.33108844476822	77.25	1	2
162	3.97909664953561	1.97373190002264	4.0541232426896	2.16358915086495	2.33546295730138	3.94259645622618	5.87396023670893	2.86514482386315	4.89063364113575	3.5699460738904	2.69614323258872	3.30607880746384	1	6.3480516909365	1.86308936854823	6.3082842289555	7	4.99108545012164	1.26737149550868	2.82162809727639	5.15942948325545	6.20474398209549	1.618334321983	8.46078790544108	2.16822586888476	7.37678157394162	3.91740385884369	4.38148747465864	5.21640515570784	-1.46421623694629	4.89364667602538	5.32281374648576	4.55580076249259	0.568608846128717	2.6273533126726	1.48649580979533	11.241313539493	4.62980167312839	15.4165691804182	3.92911364887998	7.46905434056712	5.88517527340908	3.37289315194137	11.3581045761478	9.69716193562285	9.39160809093871	75	1	2
163	4.4863910729215	1	6.43356538183219	5.65581900425937	4.24018984194568	1.06774194732439	7	5.5222042846636	4.90153505188658	4.59423430410539	1	3.76272172103378	2.73541730620178	5.41130110450455	6.248300082459	7	1.30057312188536	1	7	4.07492391156921	2.37601450061757	1.13858082007036	1.42578455500127	4.89021732438104	2.30475519366687	15.2643540191014	5.05757091367114	6.59614993873691	1.13140714877181	5.29567967665093	1.58620525246009	6.69254205471713	0.949816026961039	-3.00960180895856	8.50049674861037	3.36868725614595	4.69152371885312	3.15717348012861	8.62711511122092	10.7846449100754	4.20734744471211	0.401142716630414	3.23085826216164	1.83506851989368	-0.51049537856066	8.84098154095335	69.75	1	2
164	3.52298279850622	1	4.06554071994939	1.76094625520366	4.30132063003419	2.03392563413097	6.09477049076233	4.59513199585396	6.54375646310623	3.60574382617402	3.09229193123184	6.22263314253927	1.94386993715476	1.51741849433965	6.7175996283568	7	2.28401445812655	2.74813064544674	5.85497864509607	1.91495818786526	2.36540841090849	5.1919456180846	1	6.22629973989101	0.584318802973615	7.57626383330581	5.05455046097494	2.31550035613826	2.34360188208465	4.98133883113723	1.06478057272744	8.01553182390974	0.730329548987634	3.26907814341982	-0.318095597373097	5.59909609564229	-0.233856956636546	11.8256349939247	6.72640027749154	-1.89552750391144	3.33330736549577	2.42913755225203	0.909076511265911	-5.32327622506541	3.68981953356345	11.3066669564654	86.5	1	2
165	6.48258599729005	4.50286350018689	4.05022556081917	1	5.48097335177266	6.47843262264682	5.42512124314376	6.89652272654738	6.28740356147073	3.07037183336511	3.47259461714835	1	3.48862047421823	2.40917881176884	6.43318453218781	5.98782256469773	6.4543176838568	2.31479601370131	2.0136218326547	2.75756651372897	2.54337362014678	5.86636603778339	1.32297374960719	1.00383575517398	3.29936704989345	9.2683874594268	7.55688636407331	5.67624968474583	4.72559987357454	4.06544176593165	5.80434005996583	6.41595755490374	-1.70564941754912	3.169615086638	4.91491020558075	3.23801021593261	4.47566537660785	5.24484962419623	4.04836600660873	-0.425691045861972	1.37318591365691	1.14305674848996	-0.966024062840049	4.37970091110401	7.31180769389435	12.0385305366196	85.25	1	2
166	6.13816410868404	6.43245941101153	6.0065565861518	2.03663004866413	3.47576249288389	1.31507148173191	3.22140491626014	2.48093198940161	5.09986787692053	5.70442307073208	2.78334856241981	6.71045791765108	5.03955788854808	1	1	6.08322437473256	7	4.51805849047797	3.61638360298343	1	4.57512282085144	1.53791552847924	1	1.63643120748372	-3.58237460470013	3.88589676195578	8.85330222659163	4.98978669949295	1.96446566375083	6.55994267246318	5.0903834756989	5.63591789350362	0.764920759284535	2.91121421513978	5.10649811334137	8.26853622922735	1.00855259563259	5.42331050265437	4.06250501514988	-0.0667312583691189	2.38433853611646	4.32960703817491	2.17725758345795	3.94034335825712	0.0686142786598406	5.53465394843418	85	1	2
167	3.21553441171559	5.81389037186481	2.35019818015988	4.1920701350072	4.0195616582932	6.29622756046983	1	5.43045635256368	4.20613012120377	2.72541729943836	5.14505995547071	3.90262792136093	2.08235930887317	1.99049939062649	6.63781375509892	6.52787996426069	2.09893481665762	7	2.04703766397737	3.15802043789701	4.94699320371674	2.57632289948904	1.33126224339312	7.22069786501126	4.92443610173408	4.91645885741328	2.45292148258001	8.81747967863177	-0.31037348692732	1.90332296555322	4.9360982267627	6.75113230936949	7.84832999173141	4.61851856989703	6.5205803788191	8.26296128963532	5.97316852242705	4.78445502272986	10.0538087285121	2.81546318910007	4.16000878316967	0.787011645342763	3.80317404854495	7.72106613424191	9.8223006729379	3.34230739269663	67.75	1	2
168	3.93476349465515	1.85809748983528	2.17876529287512	3.16634837261378	4.04197099232496	7	5.04248851384657	2.18497436861596	2.50188999626673	3.40299654297087	4.71503630652716	1.96405524554791	1.99745803809672	2.46632778257131	4.8018917850055	1.95650344229559	5.67795862729009	6.65293745540106	3.72120554108351	2.26860153755406	1.4704261472327	3.66000884124902	1.3233481005527	7.88436352756885	3.04403126440756	7.23143418735014	3.03448170113585	1.89734645108761	0.603590725905938	0.403003218507639	4.12173671878872	7.72861866791885	6.23727439815871	3.0889155648829	3.84794428251628	7.07065365923582	-1.616620019483	6.29589479713508	9.90332150240033	4.99080978893134	6.7743260917847	9.29974609312229	6.53411321417925	9.86461950720716	7.84495129953406	5.70349026726797	81.5	1	2
169	4.01820954666373	7	5.81084721180746	1	4.59113865950805	2.12798770660296	6.12046747131999	4.79653132689072	1	2.10933773142732	1.9937209605971	1.17069638034479	1.58070204709042	5.31968681851283	3.94585425829524	6.1928532259508	5.2904956120032	6.07769608801734	5.74422390973514	5.04910565945608	1	1.58813102382943	5.11428128067316	0.840416236419147	-5.22614564718702	4.6852087482801	10.7300410392497	5.18518740503643	1.44604263434724	10.2016209659739	4.48511032578518	5.48089665226126	4.60663718838555	1.39349239796457	6.19737605015124	4.00574027126443	7.68461380975851	4.05971904601487	9.92441056006581	3.86702158979136	11.2108345476138	5.48492046852202	2.12253483825013	-1.70260340987635	-3.23669796121004	7.15187613839803	71.25	1	2
170	3.85320980303631	6.69981476719224	1.47345428806393	6.1445476294064	1.71637564963749	4.27724259707809	6.37116384910828	1.20969843405924	4.66976320817172	3.31866490000811	4.07612207854588	1.76301844212102	2.95884855506693	6.6788827178924	5.02722882830665	5.4775967982428	5.87439475341399	3.24545475158927	5.84691148769271	2.42129269333358	1.09636771901102	5.30530211264165	1	5.19210781609457	5.75250431541202	7.5253628877924	-1.01032011537525	6.35540841499676	7.63459003718382	5.85739209606037	3.25119810098023	4.47389762079597	8.11147152274881	10.0807573228331	-2.48913800526639	4.88172207569133	7.46273858754901	7.68565289128572	9.33895030632273	6.07278490384021	5.48377496948751	3.60596976013709	0.0737482536867165	3.80789397133695	7.8502176144026	9.98821130816282	67	1	2
171	4.05660622682077	1.53538690261605	1.45860006745257	3.95991938309705	6.36447205189301	7	7	7	3.61780661760209	2.93805298324823	1.7355874501204	3.21349975101488	3.49531943308149	4.31567251521975	1	7	7	1.75138885641507	2.20996355215811	1.5144887919689	1.93909112263498	3.1260946585716	1.63429654711815	2.76419165759566	3.27607849836076	14.5294441393386	3.8267325335922	9.02820901064814	5.1585411138229	5.2774505523212	-4.33056481422163	5.8071135553874	6.3534104282521	4.07760874035985	4.03154458149847	0.871753068170365	8.52805098208236	-0.644167847139885	10.7380757217077	12.8167464002331	8.09848436055265	2.20386517498956	2.22689712491196	0.497285495009929	6.88555259636499	4.8957184095329	66.75	1	2
172	1.70707745428892	2.25130664525711	6.18453987902528	5.26256084534768	4.86751649864406	4.39856551958583	4.6850885224236	5.55768988024633	6.74283796815015	1.64097589915659	5.57591895638372	6.92826024209028	2.7739099679428	1.11141875790062	6.05686377055554	6.49639185278306	2.13091844917961	5.78945925922364	5.90543474805942	3.45037767057053	5.23892809868144	4.73070435189296	1.6852107830771	5.25242241039947	6.11215926129067	13.4032991035004	2.57602241356187	8.08029000309148	7.8007847015474	5.59820520719112	-6.9823837695876	10.2253328654176	1.94936010896842	3.00987656634318	1.85881644724046	4.35367721044057	2.95542976175292	4.20530692818309	12.6029405610319	1.55260061449902	4.38935240155097	4.99108727644344	7.98406850461871	1.27983311519093	-1.51080107673175	4.58940476804482	105.5	1	2
173	3.90587263719376	1	7	6.00094459643607	3.14867631663958	2.49803661252155	2.91004172361401	2.90884431542548	1	5.51252684344528	7	5.73190855639163	4.37368462496169	2.04020937505214	6.36956179812724	5.15643029434337	5.5956596777295	3.40156281321037	6.80279924853723	2.71038399409083	2.24436983298029	4.64664515299507	1.88852221407286	4.65732315188144	2.70310879517383	15.0387344218299	7.52805304276757	8.87214424986092	0.840020733722326	0.982763319532884	0.246927058532875	1.47694341752585	2.37965651044146	-3.51253580220188	7.82257439023506	5.25770915896335	5.62756487535471	13.0531893568562	6.6906091785534	7.96678869816089	-0.108682586413326	5.72556296615941	1.74463236264438	9.98121310075661	5.7760403995962	11.4397790224394	68.25	1	2
174	1	1.62545503446886	6.78762622633854	5.88756652234664	1	1.4291905313313	6.68904226768231	6.41620262221112	2.33269930214844	1	2.25089332925888	6.02146522054862	1.93062438827574	7	4.90114937729512	3.33065273714774	7	6.57818765055483	5.5905646601211	5.41535817336672	3.05864094477589	2.47459976849808	1.23903227857046	1.86202817602098	2.48253299322444	13.4107141810339	3.9035071264886	10.1956503653923	2.81033179729294	2.48294687737674	3.8300965156593	5.74763038010563	0.78011526213277	-0.389997488592206	5.65170445095662	0.805658682026315	9.37164897875615	11.1189225948874	7.96644928094458	4.07224250199936	6.63765913919984	-2.0071996559083	-0.882860778994908	7.10088484806956	5.94309167166967	9.68953463323008	84	1	2
175	2.14529955496869	2.34610254300856	6.79533890278757	6.2858232271586	3.91343617863368	6.9057482535192	3.86226955707768	3.63902247515847	1.63626380658808	6.54094596996357	1.60497344899	3.40491961987831	2.53544205259152	5.3078947409134	1.14254550391954	7	5.24942290213313	2.59887574695187	1	2.27732454519559	6.3330745499194	7	5.82506652459099	3.92262849616179	7.16240989407568	12.6669994910451	0.541169141392729	8.47769456221021	3.57086873430584	-0.582831080659896	6.09532253307158	4.39908736357916	0.409280716259556	4.31634994750918	6.77853891901259	1.46258723153475	2.17998513308913	4.17091944238493	7.58712689334478	6.47669539538107	4.67008358782576	1.69761535078657	7.06927437649133	12.0144934006292	3.68034811073131	9.22278762601434	75.75	1	2
176	3.97701940775232	1	1	5.52628528962746	3.48812804497763	5.13992797937646	5.24760989868321	6.57140003246197	5.84709672618845	7	3.94158347055316	5.76224604751988	1	4.83771643919967	5.34093798672174	5.99119873179171	4.20631067083469	1.79239486902934	6.23259355087094	1.80809042785528	1.60495280810288	3.235063353924	5.89698845514598	8.3348879367389	0.495482705590985	6.95944501836715	4.28469392216645	1.03580521230444	1.18292253049787	6.30014251143046	-4.00938280680671	5.51442369957956	1.20078950802865	3.36934447782815	7.68566202347282	-0.223641573122367	3.41532716810933	1.4158866847178	10.3491251228034	1.41285062116647	1.21290307790492	7.11997245552195	2.13241017840985	4.72526198437587	0.985006451721259	-5.94584732027684	84.5	1	2
177	4.79317733911327	6.51203780301868	7	1	4.41882144713535	1.76184668581692	6.70779962489945	4.67882928665311	1	3.26515085294133	3.82049650107315	2.80439272113798	2.20494970511296	5.39659374332728	6.04031604245052	5.5700660071186	2.63395628412188	1.7374791721831	5.63479651320608	4.62646204572161	1	1	4.66088842897216	0.0527928362027123	-4.04510296373835	3.60664207366984	11.4571534408439	4.4348716372567	1.25235944247436	9.10515801311762	4.72263585917254	5.92171459188795	4.82965388514993	0.505297244776493	3.4402985146158	5.82763433231351	5.54102238252492	3.57608814163438	10.5440930702346	3.58377623644877	10.6991679574908	5.12995353401585	2.21156301926582	-3.34471484400943	-5.613216671964	7.65143572891439	61.25	1	2
178	1	3.43609361919417	5.95115369901068	4.97888961065184	5.37519937599472	1.05648299355922	6.24975429360916	1.99398898534832	5.92729737615338	2.19066519079507	5.07186457252796	3.35895709579323	2.22480177512073	5.95367098505556	2.70162717676455	5.31797802530864	5.34687716105693	6.9383813125189	5.10943554063368	3.29938159555305	2.10019069835388	6.6581486226134	1	4.32156707326394	7.73612310232096	12.7101679236678	1.72592727638949	10.4352732619176	6.28709884729381	2.02268696691477	7.85439206169169	5.94327530108235	4.02804336891974	5.90117189430167	-2.84264313832443	2.47223181047696	5.48915414456089	4.90612300754572	10.346101133084	2.76148536212394	10.463584701774	3.27044374907607	2.71455004684294	11.9563346695808	2.76015107779275	-2.93822489429787	74	1	2
179	1.94162696864426	1.82090081245569	7	7	4.0510641239816	6.69010401787438	6.17127713365974	1.27459304611025	1.77416658070051	2.41158651489193	3.26387190687271	1.4139481106768	1	4.08581633368694	7	6.84903609152709	4.37498108907916	4.33202943345515	6.06214824793315	2.82414754126308	3.13236996685027	3.41015610905916	5.63685604524725	4.98617744741239	6.88603691062275	11.4969709725828	2.91600369560199	5.93303239053807	1.49764336040248	1.3360978121527	1.19743523946774	5.99464763565548	2.6851875546933	3.93456308759359	6.57584718112045	7.07140166505878	1.40967990126734	6.06171802045727	4.92354049890051	5.92617419217106	5.77803660521644	6.03926996890654	4.7483749570781	8.75600886120693	9.43777187125699	10.7138970824211	89.75	1	2
180	4.32664494128967	1	7	6.21769959049117	4.33029797599293	3.75805806132767	2.68875286929514	2.22598139330531	1.55588363443869	5.46965384333771	3.27079566117762	5.60115652280601	1.60904932835302	2.15050674959487	5.5250161790442	1	6.52686505503289	2.33627997546729	2.03251877333302	2.01317778118021	1.51009659780033	1.07671282613456	1.97471206156182	5.59159082987528	3.0299882464899	15.5202493807526	6.96677319607693	9.30866388898083	6.05059585180581	0.797336356567193	-0.259083554044855	1.50402010790004	7.3361195132058	0.309986307860981	6.33353374523757	5.29842678774562	4.78761796861693	12.0553660489511	6.51290557831512	7.96280419288904	1.02719945560062	6.32674079602378	1.46809483257335	10.9322053138373	4.60352113292795	11.3263991009723	65.5	1	2
181	1.61138587959519	1	7	5.46274930796304	1.8107064965185	5.15829694645215	7	5.38800402937339	4.22437998992377	1	2.61295396309649	1	1	7	3.87229190451751	2.93406939644196	4.14133438477251	3.49192483351831	4.27463024312516	2.20472530960696	1.94966904874088	6.45093625596048	6.49542095624551	2.1442772320089	1.36252217766036	13.9340598443465	2.76736860517553	8.28021832061496	0.594530167438698	4.47401334617074	3.67390508886959	2.24740806096631	5.2548552193941	4.58925613390096	6.07708102143553	1.1471867938012	5.29785360894084	1.35888695132492	6.90326319417876	2.99436905199005	4.74155211845295	3.0858790484946	5.28922731990928	3.95630804821023	13.0784250328484	3.08144743773388	79.25	1	2
182	5.40399035186345	6.34662119522237	1.52724958269309	7	2.54554860031329	7	6.88807708334499	1.55581019545552	4.86952145281487	3.31417136918095	5.97031657988589	2.43005339564667	3.60969956156588	2.80640036985724	5.5487573076453	5.04352743229361	4.36296111132269	6.3174919360773	5.07378965135518	4.16252930820817	1	6.24496960914437	1.08830207101558	4.56102918868168	7.11473221882622	7.56992674393534	1.95923823785953	4.69545201221527	4.6601053830703	9.33482441594288	7.53146516979021	3.76015606280935	8.77764438864975	4.34796961602625	9.28853202986324	1.72533135502412	6.28868842683242	7.09453957580245	4.09189288081888	2.38952718682902	10.5389517059108	0.179330288583751	-2.37722188073174	1.8825974446372	6.05502729072343	3.44306591756416	51	1	2
183	3.01457865121433	5.79544444511374	1.68831597529309	1.74910158261215	3.41684544210911	4.68281578888679	1.85107045222371	6.26516123750268	6.46793613543267	1	4.1367644586964	2.93224288187875	3.08178874500372	4.07935572493171	1.38403416690771	6.86172756971983	6.40819875108207	2.68371341906864	5.71664016878591	7	3.92474634593599	5.38007237887483	1.87323459338285	5.93195975672294	5.8068798578827	9.55876523324755	2.49134605446616	9.36411089477068	0.100236274460855	-0.537217449549263	0.895839897232676	3.83291609298184	0.953219195466775	0.295195112680458	0.32078515388802	4.16189364998995	1.30318974869455	2.16605833763086	3.72426360268004	1.65669434774733	-0.70652477496575	1.33878243918091	6.08751980200983	4.45996056955875	-0.907185472843673	2.7829155218494	83.75	1	2
184	1.769352025298	2.87174208439175	5.87127911479574	6.36017053303238	5.42211403924281	1.08784718358895	6.18217263122404	2.19556521950492	1.81048968436957	5.49007392955979	1.51893061664692	6.45721634990307	1.16408687568427	7	3.52295748740968	5.72259674807283	2.04036432372052	5.45777248278839	5.34393521195264	6.95859332827197	3.07669671395558	5.63284107022628	3.77671553494748	5.38363453203035	5.77887383899363	10.0800717126126	2.12676278111443	11.3670918928077	4.52624433848077	1.9705077687699	-5.02718154391624	5.23348592786148	10.8114724735441	7.32014029568711	-2.43953835989052	7.27356275470135	1.34048834176489	3.25926523566009	8.16484272485445	4.44431851505918	6.748590774946	1.01281277658169	-0.788186880413869	1.97545914240185	3.52549562722579	-4.1393508185344	79.5	1	2
185	6.05774335290692	5.7462964951921	7	1.62307767221916	4.79914152316503	4.38429350177447	3.63376590403583	3.55185934678224	7	1	5.44215980225538	1.401179904946	3.65053190541126	3.4992425063168	2.4626592491827	6.23399959356988	7	4.18621786774464	2.25927510397811	4.51957951898057	4.2518454492356	6.88723823457302	1	1.97528729569409	-5.16908074758288	4.33979885702174	11.2907636317272	7.07881497119976	2.07835725221792	8.39667136711144	5.69582469260882	3.36885675006561	0.241882114967079	1.19772238134608	4.42723606307073	2.07254336746726	8.35300079301707	-0.932451747291603	1.89339988322952	2.58663121406295	-2.85991976331607	-3.30601242988954	7.08304030350346	6.36690880421055	1.13611490443784	7.26199951931714	68.25	1	2
186	5.59238373923961	2.01851552759213	2.44226112992974	2.67385898326867	2.35453579900174	6.10609806210099	6.68003700582794	2.86580823945332	1	5.14236030984734	3.67200781814968	4.75525794799836	3.11931186852454	6.31522053151889	1.20992297960033	7	4.54536592289692	2.76689331769408	4.11735524509417	1.37368981112014	3.42215213082519	7	1.49955733941021	10.5937745388258	-1.82094146591262	7.10023963573474	2.93569756872663	5.57365755897224	0.389403527960313	0.397837802255057	3.59169563425781	4.84076150804974	-2.60452030629313	2.99763001602703	-0.222005793432815	0.172474983963892	12.3915429324689	0.849040005823065	7.86302995984173	4.77070932165727	1.96522463237128	2.32083575062367	2.70801597469006	-0.21020912483694	9.87387112530345	8.71299968408445	70	1	2
187	2.16831720161947	1	6.50106156843283	7	1.33091360498562	7	4.07260203266161	1.50830296518855	4.02571426233878	4.28919749064261	3.95861292833448	5.60166100981295	1.52792681113798	3.68219196579387	5.92022460514718	5.99126514340372	4.51354698393879	2.41252930899803	5.38114822221188	1	5.66628047468261	1.11938994427356	1	4.27614779268425	0.39411265448765	14.0791225544395	3.3127122949533	5.66755176831992	1.67488856626762	3.71719411014527	4.75266706980371	5.65652921390795	3.9482918788064	6.53557551945633	6.29533433311539	6.40021785488184	1.10361225383675	-5.42051750288337	4.79408332906688	0.823907553704313	2.13289575040089	4.64950614810131	1.4835062315436	9.8801453231837	6.47573550151707	10.3501893173758	83.75	1	2
188	6.02190567432216	4.49793002126562	1.07823982538846	4.8981204770603	5.03870702668134	3.22182423653125	6.66765330576072	3.08748658498718	3.5845478383603	4.37687194684469	5.65992419595627	6.96661154109707	2.10685863615344	5.50178475561781	1.51184641765357	5.65424534456387	5.77584254514363	4.24799052030122	1.19877970799457	1.06917712089347	4.35820313022314	1.42203540196976	5.44728564916059	7.97822468608725	4.04512457111403	8.87073280918707	6.84699162291899	6.00169385733669	4.04705528601715	-1.16529725719694	6.86917570579753	4.61517188594484	4.66483932577116	-0.7089460115524	7.14211990487506	4.11433283720144	-0.369324076749537	-1.33824365022056	10.1709636114098	9.25971528110374	2.4712659389217	6.05288323847439	2.53020363283198	11.7041022517352	3.54933191490335	3.94806445505992	89.5	1	2
189	3.32706270733607	2.04014271447446	6.70316331786731	5.71282956449216	2.33521923497015	1.52164927886834	3.76394244030762	6.45041033373616	5.95373231962102	1	1.2736220516193	5.19723925707766	1	6.43083975926712	6.90846300437287	5.08576352776038	6.41045222286734	2.37081836246361	5.33416567534189	5.09659783156171	4.19341990326849	1.57301762700768	1	3.72010530393575	6.44056184771461	12.8056351476229	2.18127328824766	7.77251446774667	1.02753872499113	5.9034151284386	6.39800783892221	3.29611071637882	1.37015028023122	0.87412615504838	6.23991327982595	7.1066949982081	-1.77383979058534	4.71229713044524	5.81346008914516	7.37220562845053	-4.32087720977263	-0.0219802663974997	-0.186403662232739	8.76822838906022	4.89115672142421	7.85734027344328	70.25	1	2
190	4.90629774068797	1.24131826190551	6.23859630065928	5.66227437402809	3.83257170629973	7	6.74913843199536	4.28918458996863	1.13718037284735	2.44735532184539	1	3.89307341220777	2.31058243991775	1.71314546199115	7	1.94245102145207	4.8285363182501	7	2.14596434329051	1.31091171189428	2.27395092431244	3.11052695139078	1.73316171200861	5.11751967657625	1.64355845678235	16.4217541045001	4.89457809084359	10.1814949678326	2.89455142707528	0.214094052844257	2.09283735917208	5.71500568394248	-2.13106571040336	5.88143164938035	4.08319054900999	-1.42650790091426	8.21781471940244	4.87597713531488	4.79454875559419	7.61627030440869	0.488491723850262	-0.634222779503422	0.990618769732782	1.80209663033518	8.18102750677966	6.34520658107874	70	1	2
191	1.12827164112209	3.53651150616571	4.24730489621285	5.82680884804344	1	6.7904981168693	4.6906920834237	6.81452283844155	7	3.9732381551311	2.9825430139823	2.94048986278604	3.30974214760103	5.88492826517743	7	6.75555450688166	6.81352748881744	6.07874790115232	2.80943070389623	1.64827682905735	2.75468888700866	5.33612556717351	4.75831907788163	4.58612077777081	-1.52017903447349	8.43394701712282	5.31588418601131	5.75017669478595	-0.290059425106376	10.9927876873626	5.16760800662297	4.25705853829789	10.310150881263	2.98011168062263	7.55779128131013	-4.83972701399102	4.37152801490638	8.1545109868293	5.89710340083651	4.22018684080393	3.75264481905597	0.289859154311266	5.8026147573704	5.08660093649475	-0.357559716595272	7.53693474620616	91.75	1	2
192	6.29666493058096	2.64565088379436	4.70646114766114	1.32663822948288	4.6593011395072	2.26931219129021	5.56180117048941	6.79737269609793	6.48507036191331	3.32370857537065	1	2.32579520740324	2.57894829547119	5.36990994335089	1	5.26943433310234	5.91990524462436	5.15815003201346	3.62681081207208	7	6.00377555964632	1.45970473285955	2.09238333793654	-0.547291773984869	1.8990431694078	6.62663222515477	9.7254115424885	5.25549329854745	-8.21581690231468	-0.333436422444218	6.12355583087125	6.99902642421735	-0.434890595639381	3.98449619111397	-1.0921369775205	4.26688219811831	-2.01168568498313	4.56390140983392	5.22820895856332	0.879000806097607	2.26485384445519	6.5167244837103	5.6700771355666	10.9140596377275	1.60033112251866	8.82283827768463	66.5	1	2
193	1.90184208855122	1.77136741312034	7	6.6064375760292	2.06766519815898	7	4.13167713116724	1.62373316247331	6.30705792836069	6.87679441261251	3.70285459986307	2.37183224895236	1.60558717770535	4.7306471159188	5.89273734580576	6.63328633340996	4.7417968728601	5.9987435439771	5.88832784126986	6.82782629692143	2.01929520753132	1.3330066028875	6.00785855661437	2.01559654622203	1.95651686716349	15.8062951355029	2.16990302261756	7.89731194017272	2.28856752630874	1.83222809120778	3.88639148615666	2.36431710465633	4.9969234866896	4.17025623694069	0.849589599121357	1.82890659295786	9.64823551926272	5.21187613524169	9.45585878194545	0.451642965975531	1.9585933540629	4.04609479122046	6.49928918828864	6.35076604611828	-0.402503824562067	4.3686183670216	81.25	1	2
194	5.87058849617515	4.3570229710657	3.12282732041751	1.2419457013548	4.4769173348643	5.68996290295979	4.65334909992046	4.25082620515275	7	3.90262681646165	1.93417127313504	5.81862395901672	4.63376033354385	5.76807163204299	3.99840408163774	6.00047180699508	3.63748239635407	1.67357937514316	5.7059875140275	6.97111890210566	1.5668690981861	1.12368066189722	1	1.43622644890837	0.56192380726897	9.32331028073846	6.50213193134872	5.45371156834016	5.08416086462561	2.15848508872699	1.24452001675026	6.35637302360206	4.24920716632191	-3.63220907789615	5.8394875035135	0.956333651033568	7.72377933525469	10.0152545755745	16.2416193532284	0.623581333093057	1.06790211695568	5.60732577174545	3.52677436469527	-4.7608097716824	3.28791902006761	9.80326136463692	80	1	2
[truncated: 5 more columns]
