# Supplementary material for: How Are Mate Preferences Linked with Actual Mate Selection? Tests of Mate Preference Integration Algorithms Using Computer Simulations and Actual Mating Couples
Source: PLoS One. 2016 Jun 8;11(6):e0156078. doi: 10.1371/journal.pone.0156078 (PMC4898694; doi:10.1371/journal.pone.0156078)
Supplement: S1 Data — Newlywed couple and agent-based model data analyzed in Study 2. (ZIP) [file pone.0156078.s001.zip › S9/Aspiration Model Data/Aspiration Couple Population 01162016 022525.csv]

	trait1	trait2	trait3	trait4	trait5	trait6	trait7	trait8	trait9	trait10	trait11	trait12	trait13	trait14	trait15	trait16	trait17	trait18	trait19	trait20	trait21	trait22	trait23	preference1	preference2	preference3	preference4	preference5	preference6	preference7	preference8	preference9	preference10	preference11	preference12	preference13	preference14	preference15	preference16	preference17	preference18	preference19	preference20	preference21	preference22	preference23	fitpoints	sex	algorithm
1	6.14970160131996	2.22898815507892	5.49033791489322	1.7522351579585	2.79007529297962	4.77065404928902	7	1.45498191499025	6.80617541504429	5.56621799178137	1	4.01111315459746	6.18224873931669	5.74668097099847	6.8127810639787	2.5216918653891	1	2.77089739162139	2.51195867919136	5.1673625029067	7	1.50208755980257	1.93770943342592	-0.669557192082008	6.20162708527474	3.53012490207701	4.43188428692415	-2.50468772605259	5.38340750570065	0.976683282674292	3.79778635410962	4.76075030437931	2.30177486910282	6.82869193234454	9.22255878915897	7.6415214014891	6.37451254864756	11.3635292325621	5.88671600930908	-5.50733972902334	4.0827690723707	2.45531084091542	10.6707592664389	7.57580986720577	5.36553072960665	1.31506004997257	100	0	2
2	5.10011286483092	4.02287171180157	1.26532895789181	6.69799057317398	1.71390844915767	7	2.88024778864431	1.08810503856265	2.04257474291181	1.35511421905332	4.24214300047775	6.95447708780251	3.14527211897373	6.22946382014744	7	5.49460201468282	1.93446106224274	5.95184616986381	2.67966527585718	3.5591667601106	7	2.90589335713202	1.51693623962516	6.49662409647649	5.98358044676989	3.50103620134249	5.12529885511901	-5.11403961262981	2.81558249212323	0.609699893311737	3.92704116045594	-4.67037493247958	-2.70067422416376	10.0583452388703	3.92979720768256	7.07662336586993	7.50575706249121	2.37599354135003	5.36302534487118	1.40394791413939	3.23180032271147	6.02407889651458	7.49288910731683	5.31392245339407	-0.893817687512116	5.25183961329441	90.75	0	2
3	2.39462872635815	4.71028088836237	2.41180062621732	6.51055515898326	3.04513618912856	5.14566526071838	1	2.45543784809499	1	3.39263280732624	6.95822170026689	4.7855455207464	5.58224461112855	4.40114210165529	5.89825485446248	4.07650505142258	5.97429665994179	7	5.23741293856056	1.85532820685227	3.13816296325146	2.72773564832764	1.07361536776805	2.54910035867564	2.60531077697374	1.53198699229733	6.64804201110357	-0.756346051377491	7.29623197103854	3.80535697221372	0.809796674502778	6.92334909074829	7.52920584738482	0.190375428685338	6.48686522173673	2.98965629294566	10.3340662035486	0.0105149480941923	0.897401306904595	8.37289697093614	5.08117027404214	10.448551372569	11.1676309840614	7.25469172627528	7.36443999281815	0.675944563416174	80.5	0	2
4	7	2.31756399444021	2.01006319411096	2.9952595286249	3.5725344556391	5.265727889768	4.98087644519071	2.44306214420899	7	1	3.01104090546245	2.21927469291793	7	7	3.86805495796582	6.42008076962123	3.63101961235201	5.29296886534678	2.74237203971694	3.6601328897889	6.43750918567203	6.98177861988605	3.18085914791322	4.07996650966835	4.31225256511173	4.7037061135935	2.1064534674547	-0.358194899895283	2.88713200401887	0.526552016553796	3.58030637918347	-0.59532009150671	1.6013049633952	9.31548186410724	3.2508025369471	9.07796548996608	4.37227122717674	4.55577233852528	1.41242307782945	-7.05006482655832	2.68073123262112	1.9878843988135	12.9074684116958	2.34844737227976	4.27341566173071	7.6946973957194	91.25	0	2
5	1	7	1.32538380218414	6.7517446471672	1	5.58607551700585	3.01801101439892	1.24313698778355	6.74599425464924	3.24474816220725	2.65183514761341	6.32590157331384	1.22669842760413	6.08537864350608	6.01870660372041	4.41236948107352	2.31016087962374	1.54513883086258	3.48583138217698	1	3.34213923179369	1	3.79447450191376	6.15259070779284	3.61137981827518	7.37253308657827	0.46415900629794	4.94407698065812	4.88438854519935	0.18204094630219	3.40533246235194	-4.36213221613187	6.67600502607971	1.91491088275609	9.0207287623278	3.43411073927433	10.426613389437	6.64004844931099	1.11348378446547	3.69732403579052	3.31547493976474	4.23139218337454	7.84022432291867	3.44094614107551	-2.23708875755594	-0.673382627141841	93	0	2
6	6.3898161304545	4.17591719208339	2.01080163368612	4.84965621051973	3.96519055917243	6.22307875018896	4.84604513137478	1.67327567454995	1.56896850879759	5.81462665771248	1.80750368880009	3.68522572278459	2.50425540491966	4.64991145885394	2.24396791413284	6.29815391363339	3.5167838290235	1	6.01669674104445	4.84806446570236	3.99454683998572	5.69718076728997	4.10914268192347	1.60399532569446	5.16677338880624	2.92896205539158	-3.59297702622653	-1.6623241756349	3.77360729836069	7.46962999798823	0.498132174055991	5.44573390481422	-0.0760033867413796	9.51756914033878	8.36563105523845	0.874419635358209	-2.7621182825123	3.52898606381498	2.75082687868862	5.25347925648741	2.46839940113591	10.6081339754481	3.2328436865656	7.19280419421663	7.99980105104547	1.88275598299139	85.75	0	2
7	4.40521046786709	6.17013764234085	2.30339871149615	3.46995956835088	4.72015491941498	1.55183397005069	2.84022284767963	1.15242418960587	1.48230607551501	7	5.72960520763946	1.582045994007	2.60124539832708	3.91948960050846	1.50313077852204	4.02442825142973	4.01618131502828	1.76870123010548	3.28817327999078	3.00438317082256	5.74569108104088	6.08140120950247	3.58594474564967	3.70204738796851	0.618373363160325	2.75125155665639	8.01749243714023	-4.64490591343361	7.74478545498884	-2.67367916904829	0.611278437792481	1.93690650419492	-4.32559183091169	8.79871280597288	1.85734659795289	2.58610432366395	-3.5709246510212	-0.395740618317538	1.93051801690315	3.91775105053438	7.67406735687351	1.82050457598078	10.4544759663345	1.47711805951758	4.25966937418252	1.1639731587512	99.5	0	2
8	2.42721660047589	3.57916159657478	2.73067936065996	6.17330452911745	2.36987679112737	6.56713815257325	1.32377352510256	1.21985409387321	2.15488820526058	4.22103653388016	7	2.64006558554509	3.48302902284647	4.60555916268265	5.38931825573302	4.97319204960448	6.03965516247199	6.39532163261566	4.45996120841324	6.94733467134864	2.65671639377223	1.8409513943568	1.74808625121985	2.50858937021767	2.25776455029006	1.96898613941587	5.90499807818771	-1.8381979002283	7.36335816067029	3.24744605765582	-0.616577724180849	0.113361677347409	5.63786071065419	0.217180394839275	3.08134662407598	3.01100558630672	9.51299359807305	-0.298298956209893	1.76452613517974	9.26894052780926	5.33806013930545	7.61736600058315	11.2517052380664	2.74227510479132	6.33186535683128	11.420947646645	68.25	0	2
9	6.60742158751786	6.61187793204419	2.96624681982059	5.3032805060129	1.63082592718546	6.00948519235831	1.54636972190543	1	4.86932008146545	1.56611474621939	3.64296321233317	1.57605703176111	6.36668384024509	3.62566288139399	6.9955428966827	5.43158062024898	2.89622583511382	5.65990826196777	6.35146120555806	6.65673500820632	1.24442310634048	3.95796402566539	5.77153635651195	5.32722425829012	3.86932825535094	0.978720742287635	-0.306869830921721	0.387659211246717	6.46383870484156	8.68286345824838	0.0701315493395183	2.92650861976949	4.10881766798178	4.37220394840186	1.04684383501131	2.83682567578309	-0.615437961588628	3.67449857928184	6.01641988751015	4.73583806106568	1.5739247786185	5.54482212020842	11.6474996519605	5.4661989616783	1.82737166397749	6.95801597994615	89	0	2
10	5.69834741344797	3.63967160930814	5.01459940811874	4.65594732236553	1.67373356648922	6.86641372100435	1.88155081646798	5.92642449004969	2.67042601907128	5.04800388124232	3.39081048290648	1.51964970446073	7	1.36794246495424	3.60987665183253	6.40219854388128	7	5.36809046513263	5.43044063824573	3.58720166049666	6.97105824304299	4.36300027887473	4.13147249790574	0.568218741889643	2.54301494600318	3.08003228050548	1.34550824644851	-0.845005917148375	8.06326062920614	1.46099747793045	2.83736694215898	-0.510207688733193	6.60643903213854	5.93160956501447	2.85416935464146	2.19318386364807	0.493056069826155	-0.723533782129606	4.63806485614588	5.31209908176724	1.27574035896811	10.1328422078888	-1.65256861974493	8.36378191853823	4.25409043174215	3.97508078731153	95.75	0	2
11	7	3.37918581701308	3.48905855028764	2.59949156182428	3.24118701530128	3.44438837704603	1	7	5.24752778863296	6.1981681954672	3.07751287526069	1.60079932918452	6.0608149019733	1	1.54834375446747	6.37508837763217	7	2.84134338482969	4.72117513594311	7	1	6.6783903164543	3.29891391121467	3.52189580870191	3.06950495303608	4.85937848064172	-0.0592229050320248	1.61217245675008	-0.304642091774481	-2.30081811848371	0.361153420975206	2.07294018805965	8.89659208475639	7.4172255205284	5.00317729047511	6.20000864474642	2.91374638553342	3.82661407920804	3.97259059231334	-6.37486032718136	3.8569613837659	2.30641988561175	2.69575344608178	7.99866155701836	2.13846177349089	3.28848252703579	96.5	0	2
12	6.1453635866514	3.1812449938266	6.20190572835752	3.5695466054615	2.97657232150754	4.51750516408459	5.24613788108224	1	1.62248958330186	2.41689068115777	6.6340426195755	2.59117425110644	1.52121569866016	3.46613113553171	6.03276826261945	1	1	1.03394601395927	1.23863125766504	6.68146085686349	2.78440489403814	6.97870957194015	3.05157716008945	-1.53255641772937	8.98316583223372	3.96843357718382	3.48740403268634	-0.633385579766049	-3.13900758232395	0.692067602769181	3.32571265308333	-4.34770371176165	0.263689811850089	5.46569491834257	6.3230888629097	2.56369449771341	-0.37949676666436	3.97696011120645	1.32172055862754	7.65113580141119	11.6678157677489	4.65757272964365	13.8648232218172	2.12737719948304	2.80258238996448	7.97400748002412	83.25	0	2
13	3.15076674084104	5.89858381302793	1	6.18703798969565	1.86498347916651	2.30833416044025	2.02531194343206	2.3345660768738	5.84001231006057	1.42977781236225	4.4359494950619	1.63589233968193	6.45226827302636	4.16351097503374	5.21641550346576	3.71780002268704	2.2606968493747	1.03053876086966	3.08526390310142	6.42764059615606	1.41015833199523	3.04786384415171	6.36185636687386	5.28969032978611	5.4548087832095	2.03164787698321	5.6488267713959	-6.0318854600256	-1.56143390459017	1.19461245192611	0.268555296048791	3.6612503275987	5.16876771169847	6.14449589416742	11.7297361883301	-0.427325729519764	4.57267204329667	12.4068342883493	4.24776952118268	8.70386179478189	0.905764408890565	11.6243130674876	5.37690973683413	2.03482318037181	6.19568887043128	2.41987127000871	94	0	2
14	7	1	2.94750859148826	4.37760707217646	2.98244512777636	4.95888204007263	3.4433205017274	1.84552043338863	6.86188032085442	5.71563318550353	1.30295691848575	7	1.86736559647097	2.01233698654106	5.40461335900253	6.81756805785158	1.04431505331949	1.26172700571431	1.1105037756524	1	3.82631873750142	4.57036843807198	5.80200722061948	1.74597596119393	2.84690461213257	3.4789514762812	2.43836768536189	-0.0230146479513127	6.13699299737777	4.63548670231746	0.868095216310464	7.88774926545222	6.6789324656161	4.61745727793872	9.09064735380336	7.58848781403431	0.795566380992888	6.59309154667921	3.85200721235019	3.83796731374096	2.19900513721986	10.1493758608611	9.59029061270401	-1.35654280978523	1.06408001628129	-0.479748781538376	82.75	0	2
15	6.55986816239502	1.67205774936858	5.61156691217766	1.95847792699345	1.99329507636587	3.78768021666976	2.07157921706745	1.76053879796555	7	2.56655184610283	5.30203800788304	3.79106809019716	7	7	5.24530238911836	5.21347907684746	4.64182742211002	4.98955422153715	5.68044576830093	6.37707710099719	6.60022663662539	1	2.08193235542743	-0.514406865167715	6.73197357476781	3.09374072935728	4.9858172090464	-3.01251505659776	7.4239582881706	10.6649493630225	3.18082246623517	-2.2016726994001	10.2134012868404	9.74745933299541	9.6217296983684	1.90166854207869	5.61613420710059	-2.07728435048175	4.63784718679555	-0.0820054564824237	3.61429353063183	6.00759981075408	12.6007565633767	3.74049660967373	2.79521635174306	2.38852049230171	86.5	0	2
16	7	7	4.35569814819102	2.61911171248865	1.14431805235602	4.32569804299216	3.49236708887022	6.06192430524152	3.42556776659747	1.60195586337836	1.75622772547022	2.63181476014768	7	3.92779865291969	1.20420418543976	5.24519411931511	2.45849077999157	2.6446682756231	3.43085910409669	6.12548735971649	1.78832792702944	3.70867601642879	4.06041053497571	5.25936636096046	3.21968670459871	3.36200493843957	-0.194727649910721	0.375564471111661	-1.61993357251081	4.92418832275936	0.786114343282531	4.96286271028972	-0.299717127565123	8.59322764412565	0.779664878887912	2.5290014997102	1.22294600639566	7.43677881417502	0.836144338805953	4.12276240446615	1.81759411143848	-2.03416318038066	4.56519260524012	2.33485883023732	1.50335648698268	1.7107020867656	95.25	0	2
17	2.21093785171229	4.5862759204048	1.80633647309993	4.43591807859688	3.20939808798998	1.65760780511238	4.04228620640531	2.06709841540663	3.51037197538499	3.11445936229033	6.30421155509197	6.12847954745991	1.82990315816554	1.43227598037956	4.63480627491862	6.80742813973291	2.92899296818837	7	2.22325478846123	6.47766569020793	1	3.42038497880259	2.68556906383577	4.41438439858551	6.06441073033234	2.94245982664039	8.52489431610663	-6.4074315134259	6.64835591250444	2.29408774407072	3.39695048373191	-3.7260123222316	7.08455133407904	6.32553041049306	-0.0836428533778641	-2.11850908416062	8.11350127058235	3.22777486608109	8.27124475226977	5.10642005296123	3.44333084340189	4.84742903141477	6.18407775668035	2.91386683725804	5.30040285414209	0.672411041956891	80	0	2
18	4.51476065537545	3.53207573865801	1	5.95611518356387	1	1.44545227392384	6.35293284839781	3.77941732374965	6.57351357411342	1.4239549305873	1	4.39271747915944	4.01074540971556	4.44186267554768	3.94070862940547	7	2.91222767431637	6.32930338568517	3.36432007818205	6.35630603155432	1.6247725154249	4.19020577480054	2.3024322667096	5.9315708591134	6.92279058725414	1.54941972027438	5.48166330706894	-4.49032961192862	3.37625932779863	4.44167943363927	4.66893059049932	1.84706685722146	-2.08165832541185	7.97958315556998	0.942106981236854	3.92390325694206	2.38339487173376	8.42101922549367	0.908499314616611	5.39752420576169	5.36752884853849	5.64070193822881	-0.13828891297815	1.81374806090492	4.01102017059226	6.32411480990387	88.75	0	2
19	6.6541108502132	2.62746541015577	6.49960765394482	4.93537323380461	2.9083457662795	4.81298435781481	2.55726553527856	1.97943001453637	3.29906514433786	1.071353270336	3.68261763035239	1.50766456886406	5.32879097782562	5.89148245964527	5.27383002000248	1.49321521603201	6.5346932563516	2.87133922762765	3.08243860515849	4.89535809677545	4.60677585895226	1.14677030449366	1.81732905537044	2.62060483041238	4.94909512663716	2.63198434044043	3.76187596404208	-3.69486619278775	6.32118554680368	0.261410210703948	1.91308112625464	4.00165248559421	5.49278764618007	7.56747355243285	5.52085694727591	2.33955949231897	5.14567951473471	-2.63147834152148	3.12168729291738	2.41881144626054	5.81299917352952	13.8817743684166	11.4291565358067	4.86274038874041	-6.04209264777782	2.49781924615557	90.5	0	2
20	6.67040526342256	1.69406384700136	3.82134966678948	5.44956411606761	2.97819390371858	2.48753782941746	2.18045213843047	3.29112001282251	3.05399084849684	3.24215438656652	1.44199719430344	3.92422241095279	6.93687100659145	4.91763020083105	6.91095281825114	2.78275778525258	3.65848993045696	1	3.90259123638826	6.30000877374953	4.73390035347679	3.45036410045649	1	0.488235880868767	3.49635820711004	2.00828840336134	-3.85950052460151	-0.742585839297707	-0.91290221592801	3.2673856148434	0.187044664832074	2.76273941246184	8.4763133493933	3.5606836843837	-0.999282551006867	2.48366174474071	6.47840023114122	7.07799118681866	3.1588601384344	1.27016059734105	6.37251404969919	8.97486196689406	12.1732231499739	-0.162916612716574	5.94361916379817	5.46615086673394	103.25	0	2
21	5.71975727298462	5.39952504691248	5.74003175362849	5.5007311330585	2.1399390200145	2.89852721446595	6.88864530050274	1	5.54047704327537	3.35856149222617	4.74828433815039	2.41669553014205	4.14367979121671	2.21007711123583	5.9368379557544	5.55019660919238	1.24528124250598	2.75062225674308	6.19506672624915	6.55818580847092	2.14809346952726	1	5.20852172097679	6.11045744065786	6.05781323896261	7.28614539514924	2.6740036518462	1.7353754606495	3.28242172595955	1.65920384851699	1.46070963203559	3.85709336662364	3.99193835661433	6.1437661385971	11.4389923832264	1.83618696232026	5.36612471838989	5.66249908422134	3.35809108889072	4.12108046491782	0.64272111270396	2.31668973120167	12.154294089572	3.72518873328929	4.72555489303911	6.34257391044972	93	0	2
22	1	6.69529999897999	2.78565075727283	6.66256188933635	1.44306541108858	6.77590631178441	2.67153637075999	1.11895641311022	6.29873196919967	1.7285707942063	2.25795501949878	7	3.22889390124805	7	1	5.44821438203897	4.58711017138766	1	4.3463015662045	1	1.68474897744167	1.80094367736388	1	7.05015082659432	3.56814702611307	7.13340292958731	0.760547297177441	5.22242721974051	-0.415634695787879	0.147405493880251	3.00839778737052	-3.59174058340237	8.15435281217731	2.58153593718493	10.04356786458	2.84915523033283	11.9440104463485	0.267954590190209	2.40705506297164	5.06850457610794	2.07431653508301	0.600133998125516	5.17350930292206	-0.218410717574115	-1.69496134875375	-1.53715782670427	85.75	0	2
23	6.9470380979818	3.53782626821934	2.57264255545436	1.93045925481727	3.63890468324491	5.5865866433913	1	2.70409233115816	5.09222939901093	1.87714474511303	2.07688227166986	1.30454084643916	7	4.14661238170779	5.26496972489583	6.47022796632803	2.82743653604044	3.380530931447	1.75371277137779	1.12674620787947	5.42532741626133	7	1.35770314628947	3.8732861816834	2.5202929805599	3.73992826060769	2.18059759381894	1.61096528849319	6.39517664862733	4.38966226607826	3.95567951111388	1.8596107642644	5.3033788823023	7.38831760691902	1.89902621449839	2.02396419658886	3.85074180651574	3.48814549528806	-1.38750580339149	4.36348985790769	8.43457046124467	2.12659287952607	9.60539152860896	2.57426371793681	4.01149886119169	4.47900047320067	82.5	0	2
24	5.56484106887616	2.77547103770746	2.48766986170829	5.01458783688392	1.79600912738558	2.12130191624108	1	2.38953491960337	5.77348962882702	5.32784361020693	1.0230833977108	5.41917876237792	3.24661958538579	6.9872517841706	6.67887995006685	7	5.36155361436674	5.1166693873151	2.58417155526217	2.03038648228571	3.20694957411852	3.63384126633535	1.60613258331839	3.64714228855036	3.57244244586117	4.53544690303442	8.7145121747538	-3.83047046118866	3.14994051573619	9.44507489377528	2.32387009355666	-1.18252921915692	3.60882275716581	5.94656835235263	8.92328879766874	2.3319650470316	11.6665875829195	8.19384866149075	4.78968738510236	7.00342105987278	4.08793242940475	7.54089763345051	9.19110997045251	4.08822169879421	2.89632852130965	-1.11016826937518	90.25	0	2
25	5.33568435743364	2.76763745300869	5.5819604532176	5.02776137815413	2.46832017940177	3.89254040724795	2.94210974288103	1.00433359925614	6.11962827037273	2.2848633142004	2.31813597665833	4.85261922277052	6.34419259540496	5.72031792922425	6.47601190777602	1.03359756841181	1.22265668717945	1	1	5.85452611373531	1.74516233685789	1	1.60962733171063	-1.47453480165517	8.30868357955537	4.34966790510991	3.23826905699395	-0.0941592057363985	-0.216410027930487	6.71311285875066	4.34388040830333	-4.06818678142941	0.405782709731188	5.5225152588754	5.65657836367019	3.14360296899169	7.91854345279822	4.61224787963468	1.21873006337475	6.31274674922892	-0.599771512493279	5.55403001156814	14.1519043735761	5.67730297925502	2.79609448189578	-0.599395394247399	99	0	2
26	6.52657667066953	2.10298709220251	3.18513677132062	6.0946460540178	2.32270149795297	4.88423874592307	4.46063155125398	2.14857616094879	7	1	2.66717463948914	3.10299030636004	6.88447007406076	5.45830838963785	6.64731334945986	3.95686640547935	4.24944022214575	3.66484094926581	5.78524682042946	6.79119335407616	4.87354274336846	2.87162421175791	1.76687385535905	0.201934366755887	3.75465545272436	3.56420443810996	-3.86107220442361	-1.03446444301184	1.0767244668561	0.449700145186408	1.47319876945341	4.05288824557977	7.75230835797001	8.45929102539776	-1.38834445662602	3.95761787459723	5.44637518661375	5.88066271092318	-1.33335318675603	1.35601079481056	5.55739701664689	10.0769693588632	10.4340735862263	-0.0869699815629591	4.85478470251315	6.58810584621577	79.75	0	2
27	4.32314250644425	3.84375035388454	1	4.83178551142036	4.44206001513141	3.65710951887977	2.47335518538425	3.41483051075534	5.49300884328513	5.41104337652357	4.19079823512878	6.46852977949553	6.70286632411967	6.40781302469649	4.9581121927331	1	3.34284702065231	4.21370224001564	5.66181113013195	4.19899251749891	2.67678248514756	5.27807903253923	6.52124627969862	-3.35534221647495	1.93222417865525	7.49450668360904	5.4091495675271	-7.02306457344439	5.07781235601981	4.20902402261799	3.30527803596034	-3.20417741911107	-4.64320833021652	6.4272439236241	-1.79492960420167	4.8370910516542	2.98108728213165	7.63844669258869	-0.830309672723567	11.2097451726803	5.7967125343823	4.66012849857363	9.19448423234354	4.54286155895879	6.88584200863466	0.943663759690309	88.5	0	2
28	5.38352229788716	1.82642999977425	5.48179896731198	5.58081927166873	2.99792077955865	2.28040755497903	5.14554729429992	2.42944569787904	6.22360190708916	6.86880967302815	2.40004656550214	1.84497656379608	2.91301026862657	3.74217119639859	3.80937214875551	3.05175341136695	3.2322732817828	2.86549140979614	6.44564296822618	6.46226558223311	1.14517606823133	1	6.2937588095149	1.157381032114	6.7356233462209	-0.0949006314555385	4.32361982781013	0.536868421338836	8.03841588532967	5.8143017758231	7.21964633259179	0.5764640742336	-2.21378155088477	2.18594790072188	3.55851415354114	4.59003579632701	6.83030009802474	1.88186122698865	6.17467131019863	7.88587198878372	6.3703228638014	1.39970901502394	2.15692993334149	9.82241999762348	2.09260272269034	1.61472382923589	78.25	0	2
29	2.55131301002565	3.87231679285053	3.61450871687414	6.76442003127773	3.55158513946582	6.82309664901466	4.74845690124526	4.22475695942959	7	4.96092138353901	1.06573150533779	5.89443162283612	1	2.55933563712756	1	6.62290892592199	4.17088441637146	1.71895160150347	1	4.57637783657519	7	6.15806540562518	2.33300635006419	4.89891644845928	0.903500601888378	2.95718205132994	6.27398950218809	-0.692964990725729	-1.83925846675189	1.82319638451891	4.36797810219511	3.83596684368317	8.18548803296294	5.58087329511	9.28432103585423	3.63583558136918	-0.674170847791674	3.85077252570127	2.2502863197871	9.94529863367687	1.14116562072377	8.94077007365359	10.0191573249845	7.78693130111723	4.39368049329272	5.47151276976839	95	0	2
30	5.92863078937508	2.84024667496661	4.84669336360265	5.33634204917698	3.26918471989454	5.34125653623204	3.90539456308892	1.94027934580723	5.29487574136191	1	2.70199821095203	4.98958101423785	3.78953370907717	5.24835607232725	2.10761468204711	4.13368263564652	2.88702029305808	3.66935285108422	1.4075802786814	1.57515805458103	2.66407573683336	1.43562841437988	1.97447527613295	0.41187877033634	2.90530480996328	4.3047764674598	-3.73476950166842	0.167335003986006	8.53977335348018	0.519264528883632	3.1917940834089	0.297352521800004	7.66386968534829	7.83394095874808	4.94888744301432	8.61010967811358	10.3333639085867	0.308291396898609	4.67595658333065	1.39672586997095	2.06508163645595	3.12750940019963	9.66709198256974	0.156797002264364	0.0536672597986251	-0.1464390781173	72.75	0	2
31	4.38843630219834	1.06839513191137	3.02834853380631	3.22606176448608	1.8778438240443	2.3250602689719	3.50407953121698	6.29276224196621	1.18878959895836	3.06243853075505	1	4.61737248799842	7	4.76916835611021	3.02293754773348	4.81841258151958	1.5403655270347	2.94924287626795	1.39355519452449	6.20564190578574	4.32408283501898	3.61639155555511	4.08507714789347	5.0538016417273	1.54632990922124	1.52184707914182	1.67975296410799	-0.962859969552951	2.29603441734279	-3.72586595280744	3.34545813410436	1.01266461574836	-3.71976067722899	3.07680047565644	6.40981026352266	0.123679873021725	-2.12767841891732	-1.43435187681573	2.96465500388625	4.35243589485322	-1.73013312461992	11.5125753650507	6.78961337602702	2.20128213145281	2.60764090910123	4.32749705761198	77.5	0	2
32	4.08814792009547	7	2.89969863255684	5.22155989419018	3.39473828288155	1.54512918839045	6.87032842317622	3.12629329582508	1	6.14403447773985	4.77383802291449	3.46208121825586	2.97663451911681	5.06736092685843	2.05496259722819	2.52705512399384	3.90834687183686	3.6722199440423	2.71866678891817	2.51144447175261	2.22157774119718	2.06022144868406	1.14882300213993	3.24687066475272	-0.0199578654699239	2.42346960056077	7.67633034821766	-5.63847216009322	2.87302664497587	4.54763513169376	3.98711643104513	0.34113056137291	-4.51244830104188	10.0377122854057	9.69261148111566	3.96458793963066	5.58692072996373	1.17870778682359	0.755655045268968	3.52905908256129	6.32779379260109	4.27568677405259	5.3962303973369	-0.166798476328452	-3.25241432225607	0.305857834421972	74.25	0	2
33	1.47263531530456	2.83845552775278	4.69256603859839	5.20249443223518	1	1.63477234220565	1.58759514204372	1	6.87900272169972	5.5298408520524	1	1.21857451434451	7	2.39032713119685	4.94795609472606	5.62744719457339	1	2.3820850446769	4.10890047765447	1.11528148467205	4.95856235848631	6.86655274608304	6.43546322418177	4.6835235185259	1.05141895146209	2.57752034579799	6.61902584008488	-0.644470651509896	3.54519863782013	-0.575888234979108	-1.17099183333564	0.092780876004645	5.77587452791205	8.46956042257845	5.06026124676904	4.05555925602698	7.33914344595385	2.6334168429178	8.52699014333864	-0.403354864253734	6.74070878690412	3.93534999737852	8.82878525939038	3.63038095778718	2.48957857566103	2.51268797720648	109	0	2
34	7	2.33726681941284	2.72499004336133	4.08076550329948	2.53199744590513	2.01990125399694	3.17933623426359	1.08060050313111	2.34496879477464	2.98050386679819	2.82757405079593	6.56104118319943	6.14726266538284	2.8902353703286	3.67293584105796	4.59745951540237	2.15877078321248	4.1729988881567	6.1996100940276	4.39963181536096	5.65802119068099	4.0550760322638	1.92629371049828	5.26476933954101	-0.702536063801902	0.382939008814826	5.04492034366455	1.71151232005292	7.00081640784792	4.43156827597824	3.84872220533791	6.14066468453024	7.06064438411301	6.12220302490158	5.38884329741468	2.72584467762941	5.43908872663725	0.347763816630364	4.78096571439162	5.14898026985331	0.0696965893266331	11.2295952251606	1.58230326847688	3.94528175456437	3.00567318543395	5.76672897368121	70.75	0	2
35	1	3.83452762118879	4.5181478514368	6.46655288675025	2.16724643626608	4.63441554876873	1.20338319209781	1	6.81010249430229	6.66794510229614	1	1.20775705282089	1.30157803622058	2.04614821978476	4.71868977736842	4.63702005385163	1	4.70389235220828	1	1	5.96083452062358	2.2643015443991	1	4.2418992845459	0.303792973685485	1.90499329111003	6.86138853271801	-1.28673057539183	9.71396024712657	5.1349617782386	3.99311753425269	1.80026590686395	3.96506307213072	7.90600361527597	9.9125234605038	3.7774297396504	5.50306501933064	3.86172952398681	8.34261381857325	4.10032265882093	5.12871202892156	3.58627567586478	9.32061144353699	2.87249145245617	4.06178956602399	3.60534720795402	78.5	0	2
36	1.73167802018635	5.54373245746532	1	3.29857068095904	1.35804150735794	1	2.38833686847683	3.06950645705585	2.84249844729569	2.91747426609866	7	5.48686084215329	1.25835120328046	1.3998574808117	3.19934398311012	5.83665500546581	1.51165133669591	7	3.35352552568293	1.06355554974716	1.61603096182057	3.50295574858972	2.9328871842486	3.55846902986154	5.66406763910877	2.28009372344851	9.52880860861589	-6.69543027274359	6.6625960105568	2.06872720028247	2.28147319951544	-4.96569395802776	6.7156691472595	5.64378954904639	12.1866473570117	-2.70512854861914	-0.344268689316306	4.25189836333732	1.47194781484071	5.06128810147833	1.61210207862252	4.50937934039667	11.7535960763063	3.14730641656302	5.16293618136732	-0.177605726196121	78.25	0	2
37	6.67171596076103	1.25737608681147	7	6.63129320245399	1.89121353615732	1.55404372295649	2.63463494991477	3.95483849865194	6.46514664024806	2.07044625944132	3.80301338073804	5.32795922066615	1.10078825687231	2.82517943950965	7	5.93678286203412	1	4.09193710763022	1.04699733994691	4.09886435284364	6.80469017072044	2.21506173736542	1	2.45577861253978	7.69279481404353	1.69658151631948	4.1695308949124	0.707225683204187	10.7426354202127	0.100989543364446	4.52155397219886	2.12888072237838	9.27860797532736	6.31378810766644	5.01641158574298	4.70940045930162	-0.969190190703099	9.0918741505783	2.03333084663442	1.2609546063851	1.68953604156468	10.1477959494746	9.22433582975845	3.11165842790133	4.04179039272787	3.32908613113211	76	0	2
38	4.94784076838152	5.39614922392367	2.00514313469254	6.60074747620259	1.74224273256325	2.55916850246285	2.5507622642962	3.21297017778606	2.09149536843895	4.59388457752993	2.04590743440293	4.73808291192743	2.10951869042011	6.2406621942658	5.13203303440811	7	2.16779727518279	2.50760411763481	3.69038147832701	4.62127676512528	7	2.46083295058915	5.42956981446526	7.42433744786968	5.33424827922935	2.87527538003898	4.65568584204364	-4.84186539404697	4.52369931615309	-0.323303418861324	4.20030497186966	0.953510385636053	2.19598439612911	7.25329164551648	5.12424956373895	5.77738243671288	1.13434637793235	7.20444913033598	5.94776004510852	-0.0402587129765098	1.39752264295339	7.04526413398828	3.82001904303151	8.32778010367169	5.44587446890734	1.68151222290951	85.75	0	2
39	7	3.39107225800638	2.7171279565778	2.88594586129284	4.1078092408605	5.00764958770143	1.62597744653893	2.58230370692749	5.01480777908347	2.11699884358676	5.378805428467	1.03046252362437	1.63213465077333	4.50597960909009	4.90544062920088	5.46107395452833	4.12583335431431	3.2203084420415	1.77347562020337	1.49844903646948	6.49403694048777	7	3.09473250959182	3.69032211120703	2.04439655555787	4.92110318648212	1.83409991689087	1.73765268247078	3.2336101329902	3.16722784045925	-1.05356506609156	1.30140585621077	4.99498185922782	5.67318862998119	2.83411643297721	0.113406431972401	5.10732512847649	1.88040428982129	0.634688154991415	4.33198395700261	9.0934142567889	2.83439976186613	11.3976024718379	-1.48164724094151	6.92226828736327	3.48198561758994	78.5	0	2
40	5.55034305057386	3.84465236398611	4.89485370138549	5.91691766657605	2.48366096632831	6.22143554312407	1.97726708514263	6.41715027198377	6.40073261080595	5.03728215333311	6.42327808781834	4.34843757292409	4.85380148683646	1	5.07451778966764	2.86114634406314	4.29537430196586	5.72172748064516	2.31990691346315	2.72826390017892	6.72925923085202	5.09274131252603	2.66374223835018	0.330919410488484	2.40786120138891	3.85978570818926	1.95881164641176	-1.77510223459359	7.99396592697629	-0.0899048700930554	1.91087738880333	-0.612022365558632	2.35088274379585	3.36161448253516	9.65185935365189	2.68037992749875	6.10295549897741	-0.748601711137486	-0.913960167636381	3.96360290118559	0.839177064291442	7.46846123054901	-2.06841875919324	3.36639031722946	5.45408794817304	5.22378067111471	89.25	0	2
41	6.28614852908253	2.03967750106791	1.92161851944897	3.74904732387047	4.47758879689226	3.12009150131896	4.67804553995271	5.26735075260121	4.37077258516836	5.35319482849936	2.37582467761957	1.50811782233875	1	3.60713709822913	2.03506509873025	5.73879069519074	4.2413583111045	2.74120979167163	1.86026797013182	2.65830051992252	1.53917119188008	6.22311917798261	4.95169186456734	1.20716440012832	5.10210326604751	5.1206849017666	-2.46299069238875	-0.432531173832532	4.89580982742692	1.09624440779289	3.56437001181366	-0.84775625712186	1.54042953280855	8.71040258775831	6.43449294109326	3.12354462948562	8.06943994030732	0.193359848555735	3.36275131083308	2.11447776238598	0.0917626748066706	-0.551047612551799	-1.15816104455939	5.35743102239334	5.59961146051022	0.369484586171283	83	0	2
42	6.47706282741718	1.32770437328109	2.02390627335639	3.0560054700466	2.75199102445283	6.03964321876459	3.90195436113342	4.44608206263875	3.51640311397029	6.01692190257632	3.28321221213682	1	4.07827189774376	4.18044405638253	3.32449635731932	4.97397886835843	5.19758934943501	3.74445504450689	1.68705242993689	2.4196559553572	3.51034968765583	5.27617193894646	2.0652008850834	3.07136082340333	6.44559238037464	4.7595060332626	-4.73146396237146	0.90994278912717	8.0917148791859	4.0519174925497	1.0509193988984	4.12237585378615	3.24143695931166	6.3140545745187	0.8572094752856	6.14325588378034	7.00320831548136	1.61914023403833	7.24512755508211	4.14908337504135	2.76730141263814	6.36136345551942	4.56175119009075	4.47288606336049	5.14836672913136	9.66149473770179	73.75	0	2
43	6.4351492686979	1.53364539663243	5.12217739947233	2.4132970233305	4.54000329474817	6.44253526078875	2.95335343587458	1.43180188618836	7	2.84183457645284	1	4.8518729715095	5.5101440174477	6.46938366421154	6.57913985649784	6.64990022330846	4.12333414293907	4.62264366795016	4.34753510961274	5.38105308765899	3.84317843991779	1.35263930572094	2.13766571242729	1.00259783625754	3.10965895123573	3.79774533517962	1.82208535254519	1.72062054285215	-0.936385014975056	-0.515172851977641	1.44041139470855	3.55708813360886	4.92517794269274	10.0121158821115	2.8146445901313	2.32273192915854	7.65877370966921	2.87311960975852	2.74248025173964	4.26113013271127	2.34700813673808	12.2856655650003	-1.9059599904088	1.8333552392295	6.34004160236054	-0.609037837430019	94.5	0	2
44	6.15514181061594	6.50953503013541	4.42074060007891	3.68596785521878	1	1.78218260981722	3.66756448628404	1	3.93335747197213	1	5.43978988803337	2.57519089009645	7	5.59938674501899	1.67704707899813	4.37869806235585	5.24011897497183	6.38346291551058	2.27645948032922	5.60192905593792	1.89525399369749	3.31592144302572	1.58834459091382	5.29526499020492	3.62275705658559	2.46371039595826	0.0642708648377289	0.752539119952661	-1.44812137697694	3.37081546062962	1.12656637155526	4.49139670083078	0.00428851713689238	8.01295729417764	6.02073743967504	2.25321108254825	0.209114800127242	1.03010210118065	3.6420359739097	3.33941833084751	0.930326255746651	-1.68307946557922	3.692999754594	2.24144709009051	1.40743695832977	1.80552661911484	89.25	0	2
45	2.00975940951204	6.07039504881203	6.12836962746792	4.39020449868795	5.31994896837633	6.05153074597521	2.68564287159231	1.21845994203051	7	1	2.72119169988367	1.71673094135185	4.22240995345567	4.76066892861436	3.3950785800856	4.7460778866116	6.01838864175537	4.55441443703751	4.17864821023958	5.58596528222041	4.21904258696611	4.59626358336296	5.07787669305819	-2.16540278056168	-1.47305257823578	7.58624263678053	3.12444064135583	-3.88390729641624	12.1077975662679	7.1608994942182	3.52040266694189	4.84428146660248	3.48301950015692	7.45222246361852	7.99782210441514	7.08584402110405	-0.192729994181753	3.29358374135406	4.28285943472784	7.51657169384528	0.366867415088712	5.24166647173679	-2.68207450996244	7.11966331086656	4.09827145116263	6.0497857246423	88	0	2
46	5.04974154332998	5.9548143855095	5.67410716104805	6.06196096474376	2.70486296707276	3.50354633904024	7	1.59277005692962	6.13382524839535	4.58753799847858	1	1.63837171662871	2.66534456719549	5.39764231442638	4.44449771558188	4.88598619249351	2.90050862126881	3.76481315476568	2.96115835737784	6.7124824012243	1.61437487858037	1	6.08318120857663	7.36295300206846	6.72602349289236	6.78376053734911	2.56617553270831	2.52746577358981	3.09522954821843	1.25084174416235	-0.884733468362338	-2.59970488529725	12.6723539287396	6.00527041633033	12.672169935503	2.58821369332137	3.89369988302218	1.80805658850236	7.03300211668732	5.24436954908927	0.459212743765534	2.39042341898814	12.3073715089354	5.16265196893075	1.52857891889487	5.84813030243723	64.75	0	2
47	2.85894108623835	6.70934408690364	4.51600052578278	3.58912464058607	5.49462362454551	5.00114936960941	5.28471684685026	2.14671356544082	6.78646620107165	5.51592535178395	1.44559518003961	1.46124283344139	2.57411236863379	1.79078172917884	4.71384776568793	1.73854605950721	4.34964281017614	1.52681009889521	4.40228116754672	5.13689970428474	2.54952158814573	5.38697217344017	1.0456267427022	-2.66479444910881	-0.381582341664288	7.81548338762447	2.88489017812221	-3.06478750892732	3.33333975168311	4.10164975099258	1.59257635491271	0.111680578275429	14.2056317369819	6.0124642216581	9.60501263040447	5.97300066353071	7.12531180110086	3.99904951614316	1.56071739719909	6.38243617677557	6.08448295996931	2.29482270673753	11.9447971018791	5.09605194150754	5.36971052972552	0.173423993871054	91.5	0	2
48	5.56061169085626	4.73708655252326	6.72385187451686	5.61048908747646	3.11103040737711	1	6.60514367863249	1.75750149605068	1	3.27171998031384	2.44033490666901	1.80291853600268	6.5115590547769	1	2.79351680139563	1.25692083180765	6.61907523850582	3.32427378598006	3.67957603666938	3.35420073654075	4.1429775564725	7	3.62500497639251	0.0738847283624116	3.8433366398373	2.64306926560636	0.47916238935413	-2.67333010348196	4.12853760628065	0.09838808636962	1.76343552137971	0.108361793611019	3.77691636524695	4.85999131237457	7.37953402952755	5.46182487189357	-2.32950607800032	-2.60212666897718	3.76502455598564	5.55742978166773	0.382501492166649	9.03866237620712	-4.0461544371473	2.58844637011712	4.42950993217934	-0.395602570533598	75.25	0	2
49	6.75650192592693	1.80905484507163	3.76574951114177	3.28032538857414	2.08261637424746	3.60279897119347	5.69315860604083	1.41346008880829	1.31127170235622	6.11866315220736	6.27613964380805	6.81115018687449	2.03897795604683	2.46428972926179	6.63583393770847	1.09137521663848	5.02168773240709	6.63669214404086	4.69194312256474	1.85552280301147	2.81260413984666	6.54793365638252	7	2.10651070847693	8.0280153810261	5.30700500441491	2.23396207204224	-1.82718483232654	1.22245390137751	7.37111813057234	2.95088503065001	1.65633389464035	7.42671130079622	9.24906518256085	4.03956838554299	2.80752385767158	7.94740305385823	-0.672524841070427	4.01992872750943	6.02504284464536	2.15348920670896	11.3688772606346	4.89717456846919	3.72209296065738	6.56384012861698	9.53022109344534	90	0	2
50	6.77648259796497	1	7	5.69594101354363	1.66733632500397	4.49807367790417	2.69333041473777	3.74346590360981	1.87883620902286	1.1134868720009	7	2.68732340647329	5.98722245939997	4.83707117252749	4.31193172148715	4.34582433362945	2.99986790149089	3.77649846465913	3.56993980449082	4.75665629938586	5.12866946020242	7	2.17735014325695	0.489531743839085	6.27318810482798	3.15387540469497	3.89536783370851	-2.10391618003812	9.54503046326247	9.18528939448021	5.11290973655503	3.19756834212877	5.43525389703154	6.42179015530624	9.16588884361765	2.11421812511085	0.608159201355637	11.1589289572983	4.6153435359376	4.34528277276215	2.51709576068641	11.1460418509115	3.69556240203061	0.959631254461875	4.47552037821201	3.88157203240281	71.75	0	2
51	3.61641636715175	6.18979991950967	3.75270712101107	4.78449163848304	3.49543652024785	4.04403056808458	2.39241050317009	6.86819542814647	6.38947398852243	1	5.1966778664252	3.94836714000047	5.50330557502659	6.03315730905775	5.90230687581334	4.70354693138855	3.98891639482351	2.17298185538838	3.4091492331454	5.51758846438811	5.35738100449928	3.66224484535308	3.69067996325359	4.3010003599744	-1.78858640872604	2.89565206004955	8.51062114550512	-5.8799296547698	8.69659363011092	0.120318201640246	1.18986956611652	0.466191580008063	5.89711284875316	5.63661989581186	1.78349915350177	2.9437164982753	6.42290011403953	7.22983628824984	2.16854080286474	7.92247372577176	7.44800707413264	11.7568258100314	-1.66993326280508	10.6136750855792	3.30045012390012	4.72560821982744	78.5	0	2
52	6.4423624525725	3.22643238687367	4.89409078813657	7	1.45096628201997	3.42913387354637	5.47722877091886	4.77948112885446	6.41087356297933	1.77133364003992	2.25742129139291	1.45097711446547	1.77030304897398	5.23223651999099	1	6.17668804759008	2.50431523297199	1	4.41462396920685	5.41226702071868	2.21160498029614	1.44524566036827	3.58391251763624	1.3032024933112	2.38321514914808	3.15477119444199	-4.10586037896877	-0.506313307087352	3.59296523721004	2.10855496054843	-0.758104310702072	-1.00441638626956	2.69914919302394	6.34296229687846	8.17414279166945	2.88272467823836	6.85274051480253	2.77529858259186	2.30718544675875	2.32097302968908	-0.719496830445352	10.0859346081141	9.09221757573576	0.527650687071906	2.84049195355034	4.78074356685149	94.25	0	2
53	6.39214213808558	2.90418007599329	2.07410155638516	3.13885885655128	4.71067349666619	6.36144527481181	4.0241146786608	2.2387083017306	5.84473972826553	5.74346752787172	2.90413071059946	3.41556609684663	3.22317223348733	5.29885807590372	2.38827906960299	5.68328800880597	5.82981173500759	1.22112973160654	4.0339971128076	5.00568774902619	4.9153832641641	2.64993560058661	4.10123669338503	1.73158646666806	4.80263824271567	1.63448283304714	-3.3569159944283	-1.49397104285172	-0.467968596280235	7.36969226727329	4.69739481069077	4.63687269158646	8.17635876380688	10.4919172302043	8.69659622406322	1.94681384148898	4.73258612131039	12.4754271189056	2.24549908266512	-2.70586475393901	-3.8699042614026	3.19084928898107	3.78880031696584	6.60183815854989	2.770992273353	7.6553318145215	93	0	2
54	7	2.10601856751794	2.37191353349841	3.08148063298922	3.45198289688994	5.58148287106873	5.00304538159938	3.53533593880195	5.61702955814038	2.47770423196486	2.94730762250785	1	5.15845396540887	6.72485780005432	5.14824364565399	2.9665248532071	4.87127188240912	3.1956537592108	2.84043499526618	2.05137384895302	2.34991749027489	6.79706251423461	5.73105108690148	3.96080902830448	4.82234105341377	4.72932962473172	2.26207224058657	0.575673435107234	1.70111180499862	2.00994168538194	1.25268221126683	-1.35867934779823	2.6608358544439	8.62524822685532	4.55219499751033	8.299182032357	5.9267214337473	4.24803099573134	1.54094912475452	2.13932921748719	6.51301777488534	2.53852898144871	1.59320225867652	5.37937442881967	1.77577782669458	2.2552474796706	66.75	0	2
55	3.91026384502866	4.97574959992578	2.63555521855361	6.73790685799686	1.23394086994938	1.61823278163282	1.63460115820538	1.32323460024609	7	6.87773598986247	1.57097422378806	2.35133998840636	4.12860051990585	3.0700827492747	6.78090191151298	5.41531655593489	6.14670309154508	4.00428441448144	1.71226511803376	4.23361283239216	3.32697712976208	4.45333772859966	5.6007819389336	3.45716628614922	4.78920081958008	6.20086253736708	6.68755438352854	-2.12882980419386	0.219063110223656	4.06674796502485	1.39917150876449	2.0696614028738	3.322654955885	5.09757020801772	7.51234092778818	5.53461758320365	9.91623102747827	2.66950651920566	3.53022405492645	6.81808316285961	-2.04200721213246	5.58572695926596	3.43156620572963	-2.84876778758671	6.64823534025399	4.34664375747383	85.5	0	2
56	6.92163264337575	1.39775591532035	6.462759502279	5.59714054533613	1	3.75466805200879	1.31256167009185	3.59929254134463	1.68734490714517	2.82143713248784	5.18450636289917	4.2650412367679	3.92335488232464	3.12761073226597	6.49838649462024	5.29712343119908	1	2.39425054488434	5.6215854367777	5.76069265809607	5.05795429348778	2.42179635835119	1.05500953138765	1.81168648284108	7.68350696041682	2.68001721828637	4.10576504864396	0.0430057228652238	10.0940247458468	-0.323473185503937	-2.07621619777227	5.43564923739982	9.5224247255526	6.11158027700379	3.81084708898812	7.46306476192908	-1.55491418168085	2.35508105004826	1.37760129543789	1.01340519069084	0.882865347178344	9.88025630538749	10.5823803828016	1.87800604114126	4.66610015224791	3.10782862273992	60.25	0	2
57	6.98367602824234	1.49002228463058	4.41143080671046	4.84319315805127	1.80936590331781	4.6576023875931	1	1.52343189899969	7	2.27069396430609	5.61767512001754	5.12246061305085	2.13748079665658	5.09950166726708	5.86123293948763	5.85467592617163	5.42931023725223	1	3.89081674116617	1.56841549926041	1.52663183874144	4.01831227726613	1.66389730117211	-0.885312621670644	4.33081341218563	3.93762055883865	-2.33539933510451	-1.32745740185998	-1.67886671030437	-0.12923971139526	4.95568982265956	0.83684936134423	-1.53057978867897	6.72103485501512	8.18799186411398	1.68344672043293	10.1113763634152	3.39706387346229	4.59537699274079	-1.14563711441888	1.16499793469127	10.9043904171638	2.75064945867663	4.76399194227208	5.55647906270063	-3.17235003537889	81	0	2
58	2.20011468768467	5.38167719217713	1.25010533532473	7	1.41452630118956	2.55374074573439	1.0116029789239	1.79112481711077	1	3.95535455104667	1	6.18665138672176	2.94326720611403	4.86566542777586	6.02323251108667	3.22532388166828	4.11534356861867	3.55083321183708	4.05909722498714	6.19687555940935	1.5504808004288	4.81683634140883	1.72083323705158	8.26696124089649	3.75843240297931	8.69714788348004	-0.455236995990882	4.28026245882211	11.0977629052529	0.367556198053109	1.03581489897913	-1.90363004522648	8.04974636787027	6.13353629442039	6.6316201039673	3.04594811519537	5.71354007056965	2.12513893516649	3.92849927809097	7.52687211471433	0.938130292695718	11.4455724448869	11.8117670700381	8.35277849483444	2.8533470541918	4.62694781788291	88.75	0	2
59	6.44269544935616	4.1535750346218	6.37163276270453	4.71368047340027	1	5.00431495632954	2.33434791824463	2.88370810467834	6.28929195159757	3.35804011197236	5.28154840705382	6.58805756136845	2.52477999501091	4.27910198352201	7	1	1.31860647919658	1.45098414345323	1.55688548877104	6.26944374323229	6.50279247947269	1	3.78811985843636	-0.19408429105526	8.41160066969925	3.08874054799651	4.10629866206005	-1.01194000410281	-1.04661511237381	1.64296074738127	-0.479809039594809	4.83159564163906	9.76464978162216	7.234314066385	6.99017785749396	5.06464489781055	0.69531288110311	3.63833308726121	3.43616535660865	5.06174702183989	-0.699829879083393	6.41418522457441	10.646316452322	1.18138960538489	5.9618409071826	-1.81689400145731	79.5	0	2
60	4.93945833598636	4.4037723427485	1.75618116798067	6.12741460792646	2.06331099337594	5.07422955209929	2.33105477840183	3.22383416098699	6.32459675045316	5.7704080543935	2.47164378400123	3.86010675238969	4.64021110487718	1.52934769107646	5.30618852977143	6.67865036643983	2.0087807136846	1	4.48237331168258	2.84764318150021	5.34818982593677	1.97629766169765	2.99749463137791	7.09859337093747	5.23319943093849	2.77455565586509	6.00154839861127	-5.44054031616066	6.01028947032557	-0.386171572631919	4.58718267372021	1.98020057678611	-2.64994535598921	7.3323735565948	4.74130851159649	7.25370836254648	0.667718667096283	6.3188551111329	7.35564574374	0.458839139622349	1.66051884626833	11.6041964700635	3.35564022964657	8.45272150242234	6.0841298994804	1.39321136920865	85.25	0	2
61	6.06272350133235	1.24363351685228	7	5.5616152681233	2.12990893145689	1.93486351525801	4.02651058196807	1	6.58015582015197	7	5.40278318613982	2.33759351987262	5.99494380930279	4.85098957369993	5.31600002988025	6.7987525163178	2.99355222324746	5.19437668078458	3.73576313366915	1.13541280070253	5.51286202218357	6.28296102597882	4.06821156165901	0.926560195629542	6.11577677226674	2.39502180222305	4.35866099050947	-0.534300231162177	9.66013627929583	7.26706444554966	-0.224740875341058	3.02832134808043	7.38812688680934	5.75386829589119	2.43292626898477	7.36415573878066	6.9675359176783	-1.69483866044723	5.86754793548726	6.32151268842562	9.4130869744052	8.83739076703192	2.67423391176259	7.95458303667739	6.19754016675265	-1.60053100680198	83	0	2
62	6.34585775992651	1.76807186186452	1.51069119694426	3.30180328336895	1.08400991364289	3.41771743074697	1	4.57558164050599	1.1997399722229	1.55675923288221	1.08813388111569	5.95575512818926	6.78821594654211	6.68880066884169	5.07152478058344	1.7048226273848	6.1417479470284	3.4697421414845	6.24313022919135	3.8891523193286	3.48391814796874	5.42539310278719	1.4613516995443	2.44851309457416	5.66235235403289	4.09618679964896	-3.57777228538757	-0.723011506167164	6.9107771627084	1.41165078299034	-3.4431176604687	2.35579709373719	9.43475303196118	7.8795235131491	10.1003282690974	5.35457741986718	0.143430680954834	1.03657264815954	2.81453745486378	1.73126581177774	-1.02590560958981	6.64061723967962	2.03532829004367	8.45368038636057	3.70995067394614	5.26240263563804	87.75	0	2
63	3.50046014324229	1.48325133866186	5.58008173308641	5.06069712232695	1	1	5.61510363479707	4.38724142857794	3.23295274717558	2.49388075455308	2.32170636544646	7	5.3824410803935	5.72725977731535	4.37609868318114	5.41622806171064	3.17948365313022	1	7	4.66408471911877	4.44417922932947	4.9687354624656	5.5567488347433	4.39070798044532	3.85335698368233	5.27019822922935	5.0633672728794	8.84122417009127	6.63757289317211	5.25215582707079	0.572249038821031	0.83568029397636	7.481599219469	6.53685372358496	10.5702685828442	2.81222540277198	4.68486008822182	6.5999046690277	4.09981297222011	5.19508330869571	-4.09734685987845	2.28865195245375	4.27247805140952	6.19916695438034	3.26905566109973	4.35778886788655	83.5	0	2
64	6.09724692446531	6.71891938210046	4.58859222992692	4.89284656484616	3.136484589158	4.07733586563987	3.15723615684194	2.26564315328517	1	3.78495570857176	5.91838672593822	1.85269609125782	2.79375437910542	6.80267188316265	4.50822071742628	7	6.69294137940995	5.82802178954883	3.56149432454043	3.15166044281388	4.87484871540968	1.53839535393146	2.62229749637238	4.06198793305979	4.37848010832195	7.72794447053759	1.72931385119143	3.54632974057624	-2.35570938357224	4.897298814858	1.23709551906242	1.50345466083379	4.83336704488948	4.24113096378506	2.18472444101007	6.66583784873826	8.37977628895806	11.6600257604913	5.627127860576	7.51941703418558	6.13895566806081	7.05607272568265	4.81637014140556	8.78325119707026	2.94860188429091	5.77620872094673	68.25	0	2
65	3.76873551875313	4.14100828014909	1	6.66100297446637	4.91657884881298	3.96799327350981	3.2498942684895	3.23834489077851	4.50572263877453	4.40651779297873	4.74767565177511	3.79142218721565	7	7	4.99690685069431	3.54218729882821	3.08455004985057	1.22816966594872	3.9167802215996	7	5.1699875148727	2.92362214701127	7	-2.7225572282958	1.07087191722604	6.92823678063197	5.71992852897987	-6.58576873561007	5.58812889134557	2.1284980798527	5.50239757363788	1.40897450569398	-4.71462612637678	7.34771798108839	9.89065658706278	1.60156377466849	8.22162297689389	13.8171083088529	-0.666628846709416	10.5961636082019	4.95402356500835	8.07499293063397	10.2915867302396	-0.671505526454144	7.03587516005228	-1.41197077955321	85	0	2
66	6.55955735574832	2.08468905728995	1.10217899181696	4.23560752739639	1.45861500547424	3.47405802433689	3.80899538225384	7	7	1	5.27965868220534	5.30317617984341	4.47053358030777	6.85067599961894	7	1.6021255901728	3.10596560449381	2.91641636641873	3.1559186014989	5.05129771310316	2.88092237820069	5.6661613273885	1	1.26265022051079	5.92877541695495	4.9954090912568	-2.62446471210909	-0.889275094058305	-0.854670518478231	0.782394371299321	1.85057938466931	4.16878067897251	9.76694743757746	8.50585237227728	1.67741965334134	4.90283043258926	0.634402687875973	1.2895802221193	3.62099168429522	1.02442013027103	4.67271309034623	11.5344764490404	2.1315913209905	7.22290383570727	3.45968901528827	0.969191894216466	77.75	0	2
67	3.1635449457393	7	5.06101409495824	3.3196962356397	5.09991768160117	5.45750038792847	3.93852215632119	2.48994113001325	7	6.21170016016192	4.4071218746069	6.13476520808368	2.04898591137334	3.01445644931093	1	2.28359146201917	4.76679791857838	1.123991472373	3.92655577420842	5.31250237377819	3.37701298403144	5.89632308177228	1.4359749048288	-2.19410298750727	-0.961923818035434	7.89397735382542	3.80171114221818	-1.74034958871405	3.87139180881743	6.33862778841901	4.27427408707908	-1.15659244339545	6.17365341528886	8.92703245227206	9.06828791136392	6.28682710979046	7.16471674174421	-0.410333793576351	4.5159424466019	8.23562337071498	3.19897155618592	6.20889158706938	-1.49235191985373	0.788034426142698	5.59502925964012	-0.0685246189339668	86.5	0	2
68	4.77603405259924	1.28753777538409	6.43604660308041	5.06959289678045	1.35931253469757	2.81357557840495	2.90592846027345	1.49430653136704	1.15524551702005	6.83806052580846	5.7011679591399	4.32305953248155	1.59079422203939	3.25241277245911	6.68349228205876	7	3.93816080941121	7	2.96164611534483	2.60810459012143	4.40715763234985	6.65931339739048	3.15139197650174	0.320489767081962	6.6837585801172	3.32406082215367	4.37842348559044	-1.56231270529103	9.38448764867841	6.13842324493034	-1.16168134728305	2.812573233744	7.53373124850356	6.15688827502859	2.36603912834687	6.54155681059658	7.10767020833244	-1.21512171928881	2.31626078489023	7.05672580887286	10.9595744947992	12.2463465577216	4.15972734949973	7.76927951669488	6.5183541835909	-1.6192960263112	101.25	0	2
69	3.954852248891	3.51965605668247	1.59817276848415	6.02540177660615	3.80678927590436	5.66461831949149	3.1232348483279	1	7	3.25395924755654	6.03585055527377	6.53448541114523	1	4.02522037488933	5.31854198444921	2.75835949647052	1	4.52902286668587	3.13229696589285	3.92176668207059	5.40284083873858	1.21495581705097	5.37542856608333	6.53939854244665	1.45898224602328	3.14351129847129	1.63181755569242	4.51301285353574	2.56223878586023	3.28875920020689	0.325868689190983	8.97799073023214	12.7648534123069	5.07470588759869	8.92204077006089	3.92532331771051	6.96308679241749	2.87679042965236	4.98326328887822	2.46571264925641	1.69696259772476	5.51388879268936	-0.315619234881023	9.54409175584604	-4.35774236968485	1.44459851890615	77	0	2
70	5.94309560901283	1.44185431828988	6.37255561166497	6.86162208798728	1.89949497527853	4.05492707496621	2.42783409433173	1.95099244390656	7	3.75371040932208	4.25538849501779	5.31717048533154	1	3.54069705951635	1.37517678086156	7	5.93477542485718	1.9724738039006	1.60119648722974	5.00858688333222	6.1720257408139	6.30466849842133	1.13333336693175	2.60481082596282	7.86940467056428	1.12892996692836	4.38074631879251	-0.176009133300322	-0.103758544619061	-0.81510787458187	-1.91691980963658	5.18282423508411	9.35167641301391	5.49165441992904	4.53289617928701	7.00977082364873	-1.64659840947844	2.25462550474139	1.82538419984265	-1.15061756584712	6.21216616300534	9.80866055512972	10.4846513412104	3.40874393631972	4.15696282354401	1.53573886563174	76.75	0	2
71	6.03094014545979	6.60649121016194	3.73361330514203	4.23782512933202	1.49205657088364	6.17107135258087	2.31787735438383	2.95648606885935	5.23794639738133	6.20963069443056	2.9679834744549	3.15468708413379	6.64782876441795	3.43634492828545	3.06039288290479	5.78096551130698	1.54715154584563	5.22265015436578	3.79910652266196	4.34523626735439	5.11854987708411	3.22349366486432	7	5.04300749671744	4.34214071263716	2.57724494982932	0.255744466569758	1.09940848792402	6.81714742774089	4.19438758724056	0.464177569336695	0.262591475465703	0.305843410717081	5.49670407031612	0.723309334840068	2.80925364761294	1.54803617415359	4.64337593522061	5.81452363987452	5.11825689338344	2.3120579421875	10.1421384787327	12.3541149614284	4.07869141291389	3.9242504586504	7.44730486708761	91.5	0	2
72	7	2.66511482429239	2.80405426654478	4.82964036393146	4.50933748900382	4.37533483227174	4.65971926416013	5.75631689211102	1.68991181232239	3.7956174694086	5.90539019208753	1.72959783768594	6.67193804879349	2.51604362371903	2.37326421014979	5.30318248087173	2.69133140692688	2.27170169425516	2.74190352817159	1	5.74810046419397	6.75992370635719	1.98993292616667	2.30071146449182	5.26509192848435	3.07134238410579	-4.54853979803381	0.834763823728116	5.57723805523686	-0.502575196142136	0.384349226391793	2.17529459043707	-2.67558699554928	8.01216108108619	1.94675125230486	4.37046804079802	1.57333411720749	3.23233529175725	4.62821898441562	-6.87983720369663	2.39360936438488	6.33792113436289	2.69528875243626	7.97465469108412	1.67554142265305	5.04224948996369	73.25	0	2
73	7	1.17637341595564	7	7	1.25997966355538	1.64664798901774	1	1.60517849175568	1.39926781947012	3.52756005938862	5.62449164718665	5.31906240902489	1.13244658494978	2.98970007891523	2.45496976025619	5.19543334163269	5.85649424399681	2.35825542889569	5.58837166375063	5.64483798482273	6.7601967031683	3.08880311316146	1	3.56518844705393	8.24050052366711	1.95629229243801	3.47522246355468	0.673614121158922	9.43473372584678	-1.03456181943576	5.23220700160166	6.06917700606098	9.60755593645359	4.84745585291233	4.76631021922891	7.80302753365792	-2.25496891991058	3.26291905920623	2.35126842692285	-0.134568197263341	5.99719022171942	9.98298285977188	10.2827103094183	2.26021250830829	4.91501270436689	2.64420495126879	74	0	2
74	2.18149847003104	6.35160038943759	5.07608569057482	4.11576022329443	4.58264127003889	5.03066332033015	1.52752568516207	1.56954565997459	4.23597452968245	6.31004716460211	2.24196752807261	2.27909844705644	1.05723131300322	1.37579830054832	4.48867113303362	6.02199451154634	6.96760979393264	1.16695529008806	1	7	6.61044775231344	4.63977690828877	5.15923569009502	-2.48745784268545	-0.861109837731076	7.17648670076749	3.44207745868678	-3.20451041422626	12.6242966321304	0.254748905248782	3.89176511967765	3.56755123922239	2.82412220897045	6.7967351417743	8.82136599066859	7.69066537569967	0.266910100517543	5.1366147168088	4.52482072207158	-5.81616928976768	-0.2061671909595	3.62148991031567	-1.44561331997279	6.29987739479559	5.04776814208173	0.745523313175009	69.75	0	2
75	2.88120196515329	6.97246392543597	4.31475914945003	4.31247574692639	3.02306879485362	3.53781590750997	2.53569158981995	7	6.84265331808228	1.3313136709877	4.61007483923152	3.92546744715607	4.78255393257792	6.01918390170862	4.75636597916164	3.36410772472395	2.86274054031852	2.05162420051095	2.54949927303015	3.8206907346571	5.93578450507956	2.72270297698616	2.00783288546148	4.62325080042224	-0.943026797851141	2.59346022273196	8.25318503622042	-5.42501078435491	0.896170819822945	3.48900430549624	0.515579880234901	0.743211731786644	5.28982826393774	6.79231781477297	1.16635565581605	5.65030820083632	6.39556686142467	8.15430721239098	3.67653041452789	5.327982516634	1.35280431251397	10.4526446186913	-0.61060973835739	4.93292252787005	2.58005078185516	4.24231900940347	85.5	0	2
76	2.51162542393721	7	5.5596440642019	1.51337696493341	4.38489032258405	1.65001458819082	1.76626951913643	1.62654896226967	1	5.45092787978761	5.17662651464105	3.96815043784741	3.65712532983695	6.80455619964166	5.69080872456513	6.76503720875356	1.88291895020568	6.20755082212338	3.37836260984641	6.69075624735374	3.45923229547886	5.93597374022709	4.26780115197518	-3.32447024969459	-0.924823711374103	6.82218600248032	3.65249918698286	-2.08308390219186	8.80405806745284	5.57014659793217	4.03849964787746	1.66300812000128	7.01595715806433	10.0691749225098	4.94913646206494	1.99538371196826	7.34051464585392	-0.0594695279606914	1.95022035813412	6.35366959022459	5.03548881945233	4.75650721300597	10.499380397255	2.27299386370843	6.32180657200235	1.82341746650672	67.25	0	2
77	6.7183878802604	6.80262519802844	3.17706424186754	4.71075648702688	2.90313584493032	3.89294709098214	5.75467438496892	2.39530254433612	5.11103138979264	4.97793052237522	2.54951728535858	1.12193288404066	4.99808978926565	4.96240516208336	5.92771269954923	6.26721195678464	5.03633650389746	1.88623746334034	1	6.85283504697972	2.65127296547409	1.50284682577591	2.49411110687489	6.40793485993736	4.3838196019182	6.60242559900186	0.939937529585968	3.50315332934343	5.68074517410086	1.37511951516191	2.02752087690626	-1.37715021166337	2.26520344126496	7.57168585014834	0.482068424337986	7.39072142525447	6.53333375914089	3.13694765793152	5.03000075589692	0.295461707471096	0.270256462372172	7.3581277696196	-1.4986248060833	1.97491619016102	2.83045600840505	4.9762800424267	67	0	2
78	5.5982600358727	3.68936956522966	5.88930515375307	5.80134237630572	1.14666591981703	1	4.07072317043044	2.26119242910962	7	3.92715333593047	2.25025695692685	1.96418069463691	7	1.63898356063609	2.79075569505808	1.42532771070169	2.85115763606092	5.50117207176135	5.97624818290354	5.69414745579411	3.5476975701349	4.49507525036097	3.0098826687513	-0.138488351403388	3.85221283857801	3.10465088842276	1.8075324635926	-3.54164083216784	8.95719507323168	-0.140495432343371	0.811736326824104	5.5173087904951	3.37899520031637	8.27909233269619	6.91365130759514	5.51129911269471	-1.435679895706	-0.576113954775469	9.27178257077548	5.44321123080398	1.05740469080391	-0.495568588877382	-3.44085883488636	2.41732922200523	2.21153852367682	7.45518682847289	75.75	0	2
79	6.14660339824375	1.06100591176523	1.27663364703018	3.44247210964847	2.1266004131382	3.0733943997153	4.42990297721927	4.68382747607924	2.9004604994925	1.21696225205272	3.06106967665762	1	4.46616609228068	4.03855624692389	3.32540680887313	7	5.85697762695689	3.94903527415718	4.90536858841747	7	3.17061006619681	5.83916156196371	4.22769190428169	1.73346635964939	5.75701269747058	5.22160950549804	-5.00458739596209	-0.0643907280545466	11.0374002061472	3.1868822170977	2.44881629944709	3.7310631877072	3.27847957712676	7.32341870830198	5.94764649730721	7.20129472792314	-2.9780414030672	2.39449333960563	7.94724532809472	5.64394706490454	4.93212201676996	6.9853602525786	5.08629837032354	1.6576757355749	7.76948412907506	10.1176528678262	78.5	0	2
80	3.4979163979247	4.4211609867827	1.8875780837362	7	3.05331230815	2.24146855635172	1.74946272256989	2.06410942423445	1.16221212327831	6.52425255990381	2.94278390385839	2.27845141387315	4.74366712367273	5.63554404472546	6.6812020966369	5.16186142020825	6.56425139485935	5.93668776730628	4.46149942103587	6.68681361879347	5.40466477203415	2.44446760322262	2.98738035793995	2.36441809147538	1.49010105025242	1.07130571751189	5.75180076685675	-1.52807140098123	-1.64055475061309	1.41839359194608	4.05928879761893	7.89162345405484	3.59330237229568	4.43558541104783	3.0901301749983	3.19892877917692	11.1403373855741	7.58516864519622	2.23717289054042	3.15718904075594	3.48894074297124	12.1094423244784	7.3892263730314	1.81000919268554	7.89300689657051	10.8239850748802	75.25	0	2
81	3.87323774325484	2.59033443366857	7	5.22390032080442	2.07214828714029	1	5.81361014394787	4.20740600280997	6.33109192469592	5.39970076478012	1.1843893621337	2.21497518646919	5.63530700602587	6.29465331408625	1	6.46363779442429	1.76314152280955	1.4621513468732	6.96738024315822	4.95069304183724	5.66781577066009	4.29982782919808	2.13363972913388	4.61003114423855	3.27442136561642	4.50105048174375	4.95271776461408	8.47272910235956	-1.40675014630105	8.10062722617445	4.88637437428015	1.2919486326021	3.77032993418854	6.3909020907141	4.81247535681265	1.3737500787228	4.34388923583704	2.48897710812386	4.42614916437965	8.96009037129654	0.459626413805423	10.5167665019184	10.8390760110331	5.88434927964774	2.62319240924023	4.71478129644998	91	0	2
82	5.7472483589154	4.50551425390662	3.17869762014817	5.68217833757415	2.63821999893221	3.41873978557907	3.67098980591611	2.10776052246202	6.31714842970908	6.14202142393533	2.03717070389871	1.28995150641699	7	6.98992574509409	5.0866186293559	2.00341075120775	5.49495709027419	2.2446498602599	5.99081990499909	3.47248684232379	2.32285065898472	1.42461285633158	1	3.88812607375465	-0.379624163444909	-1.68417117159893	5.56083197243494	2.17397262138454	12.3389179929676	-0.762390872354093	0.882170858592767	1.08451026852854	-0.218208134936688	6.3677608143356	10.0387926787543	1.95408300511113	9.93066479993436	2.36909698053502	3.70769462195123	3.7382303337803	4.10085424692407	4.17723294185302	-0.0544474024118143	-0.0282084115973912	1.62482071940265	5.19001189673885	72.75	0	2
83	1.19521679812445	1.97501441061653	2.34289461294882	5.59949917775979	2.680376896244	3.55129747203461	2.21687047330691	4.80389698546443	1.37022043924186	6.56100643817737	2.24874657341043	1.26097355027538	4.31445207352381	4.88603710259718	4.07224238376427	4.7089820623987	5.05989253922986	5.14915468566762	3.20143301213691	2.80799699453223	2.10513038446323	3.41599503914908	2.31300990703203	4.23782348428025	0.939619615535487	0.854525020004809	6.8969062670501	-0.839312273067667	2.22923955848298	1.04506273001015	3.11898759146907	6.64581403976532	3.3159578091735	7.29550657369559	9.26128363615245	7.09995842457056	6.47792648142501	2.14045256886922	10.127873467514	7.19598793236672	6.22461800871817	1.46310452450687	3.00389852187257	1.93759869343969	3.81899196911914	0.690894204238328	71.5	0	2
84	6.71026265561078	1	3.45855467710558	2.68351468652294	1.85189908614757	2.34503436459077	1.86066866717989	3.33515365016552	1	6.29298059159952	2.52279038161265	7	1.7261770958799	1.2966881881409	5.45504629608736	3.12286337087809	4.78023086930667	4.2491162233623	4.52620850102141	2.60911507113726	6.01294992569458	6.32526098429264	7	1.27850300835234	8.33951657399465	4.42300893307945	2.32344018865854	-1.86374163699091	0.308192357184313	6.22899797892561	-0.392062519435077	4.02732340165127	4.86713896307158	8.5225159127164	9.37100770194342	5.21971716050899	-0.724522966210349	-0.754298437980127	4.60768077882931	5.83228112238143	10.1052635186167	11.1872626875154	6.49110062630687	3.54714144842898	0.536385573526979	9.82711631830674	70.25	0	2
85	5.05641281731167	4.7649424205971	2.17050204656668	6.28055222040241	1.47415079843697	2.44271635949013	2.51375199092686	4.10070255733301	6.70583134143757	2.67149429811048	2.94986806386951	4.79871711829574	1.6703941790689	1.70865027751005	5.05226712536822	4.0521574360187	2.24385378463894	2.95267955224393	4.60802977578663	3.21709286627306	7	3.83077374519635	5.85863394059737	7.3754135481393	4.3148064173704	4.02553848006987	5.55453389009074	-6.24165873990307	5.43321729548704	-0.134122593204455	1.04868015057347	0.269270357777134	2.07163539862574	7.00730913292875	9.93260053872247	5.77395861717107	-0.0542571385099345	7.49336325569819	7.95484357410482	-0.164310912357586	1.63059532416961	7.20692638630846	7.57024269691485	8.41929258623075	5.24518740940019	-2.91542086754412	66	0	2
86	6.45954993859428	1	5.99235380227915	5.87978010795617	1.53423714502829	3.23226026891491	3.62437958408256	1.23606398282792	6.07660182452021	1.20283954076661	6.74127064655622	1	4.22301320315795	2.39592857305874	6.18536337077509	3.6998161139533	3.12317052006043	5.43935243743518	6.30173683676399	1.40783266143349	5.96806064481255	6.69230352367604	1.29530446734383	0.854480151521711	6.92138997318462	2.63897192692461	3.69789445462306	-3.31883123893313	9.20128711288003	9.38783065275182	3.64113913804486	5.24389660848369	5.74893859732423	9.8294236405332	9.29844443669549	1.88468544686148	7.44228218818624	12.493259874154	7.62006382001076	3.80144521966074	1.61561677389395	8.5137344303712	12.966508969687	5.30746860396769	7.08040006174474	4.52889524941649	74.75	0	2
87	3.64194034765215	5.94171153382248	1.0523463496281	6.85077149002474	2.17158926587599	4.172185797776	1	2.52542367116034	7	1.80944681146468	4.70922266487289	2.46557969591104	5.29792824433368	7	4.33415604120973	4.31305326685991	2.04731298029886	1.67558488355885	2.22489068017769	6.97877261348212	1.92256361476103	2.83579459938606	7	5.3575492329573	5.65318236344796	1.46825818713862	4.93285889524747	-4.72072247681589	-0.549807956445723	1.46277990653645	0.480211668150929	-0.152184378190807	8.59085071669457	8.25197419152098	11.0656439748092	0.18182104762352	5.07320843740916	12.542919625866	3.1856734609515	8.21930896864696	1.67034796606887	12.3997552010458	-3.17971362659177	0.63940128233411	7.78614478488509	0.666506417249372	72.5	0	2
88	4.68480864323806	6.56222676828361	3.72155386883314	3.19293514293018	3.44126777802826	5.06832504769971	1.66892218643158	2.96937777567621	6.41417872604026	6.18494897395373	1.89598283816892	5.75131524672044	2.63554377426253	3.06332698312616	3.64341319183337	4.5005155813669	4.98198014123962	5.73648272380747	2.80836789749901	5.88119459872993	5.66859317607421	3.698051514942	2.70429332875568	-2.58407858431103	-3.22046046428069	7.86331240773407	4.58984270320613	-4.86989587445068	12.3876114245045	2.03053114880424	2.30179027971472	-1.97548817972181	-4.74293147192873	5.6146194840765	2.18588801226067	6.50157291033916	7.33508072503602	2.35749925977396	8.56477671842591	7.50881777013737	1.03104924066665	12.272569580655	15.0625802613388	2.57680532207938	6.37303114912637	4.34221528321162	74.25	0	2
89	4.6823842345894	3.95375163031971	4.1099448668072	6.3745920469239	1.46395517168382	6.93011085057977	4.35593876830598	2.48059018715282	6.65442817768918	4.84425034825175	2.33455637677915	2.42186284572607	4.72285243659723	2.85128904659168	6.07844845132615	5.77122839996231	1.82754756625245	2.83308239329201	4.35449131753569	6.99115812541832	1.90622655548852	7	4.38128056593557	2.95491241106352	-1.08393016884001	0.680638616029775	3.3005835948105	1.9817800563663	6.01225233178897	-1.17267033402613	0.324133853251744	-0.879878373132389	-0.0621493808734543	9.34155902767923	8.36142472460836	8.68211277250563	0.10868467245766	2.12319925939611	4.03848641396864	2.61680524104849	-3.03798374764922	3.66973650005772	7.29524426628977	3.68099482868558	2.32749696417399	4.69412884407898	82	0	2
90	6.45414284649447	1	1.99472325937509	2.61803925665934	5.91867135190813	4.13453857684837	4.21966261344722	4.25894234509358	4.46318044700115	5.48765201814519	1	1.66414489661638	6.41090023816605	3.65730790571181	5.05970437410935	1.76895437068323	3.07614338213517	5.32791976335527	6.10700066799648	2.19230873995202	1.23579896284294	7	1.2468587246009	1.90498829509225	6.63246266977636	3.24784393580102	-3.91149980754226	-1.17566262198027	0.689394048642402	4.2897984516813	5.60908455312238	-2.93219432279305	-0.588721951532485	5.15056388858883	5.20644930344781	1.50459906791644	6.64272276038404	2.66657121473012	6.55151886669798	3.17916360323803	0.709405080663641	1.87531172087418	10.7279677685961	2.92476992350145	6.47265842298541	3.61509605866321	71.75	0	2
91	6.1179529325562	1.13241245555614	6.99058365510417	6.09814826749139	1.93529033408008	2.19825826292118	2.86345028256812	3.80550171272336	5.64175329019283	1.72390425919799	5.70276413597086	2.5170874410247	3.86094987149774	3.9833104078248	4.71991079882398	7	4.74242769792861	4.70683215917815	4.47471137872625	1	5.94854250252999	7	1.33112636430028	1.24219241409934	7.76354173653726	2.49164215302729	4.02728818781227	-2.39822275589935	5.49229217361698	9.26417529468478	5.27788217666771	4.2344839664602	6.02400590327677	5.93079371105875	9.87200135213154	1.23970114932885	7.19170850696724	3.470443469326	3.42352084566249	3.44329375560936	6.65427592396559	11.1934279439891	2.9584547654549	4.28691752109136	7.25302620817763	4.16434476119472	64.5	0	2
92	6.89826769980209	2.93194632448802	3.65560048918821	3.13781312213048	3.56543001694724	6.79521560628077	1	5.17622212507968	4.82766343360237	6.96985683724139	2.161946978683	1	5.88867987122204	1	1	4.66409691773033	6.37043305189685	2.78206795250409	3.91938059198675	6.25659690454142	5.88121929569943	5.42265236656097	1.43102736978216	3.20334834382933	3.32027748912939	4.51875082930639	0.719635310412468	1.66759394283417	-0.330421504054646	-1.49404707016053	0.38307983623585	1.56649487610546	8.17814994199672	6.69812112731825	11.6159326628583	3.42074792132101	-4.94519517313755	4.19043379581935	4.42381284476661	-5.88518443750376	1.23817613050351	2.63115469699258	3.06195582138755	0.882007232077278	2.65814516595315	4.11472339639141	79.25	0	2
93	5.76889879881606	1.69705637513483	1	5.85228359023513	1.20844693235319	3.90486534281662	3.91856125568851	2.27991339727306	1.94340043514962	2.21247471986936	6.9791835567621	2.52543599635495	4.51217370934601	2.73406839833959	4.75153723339831	1	5.1683069546691	1.61018071436638	1.63467846729366	6.5415526521467	5.41501235719156	2.17278537839132	5.23849066320631	0.180149942254584	3.51688164100391	1.22559843654506	1.47126234010728	2.62680267875062	5.65349978656842	3.80391787771002	-2.76203936351741	-3.98357222525314	3.80732476242644	6.22229034030085	2.28437705176192	5.23400846997501	3.15096505786612	3.70759795968582	2.39097170385046	10.0137061124307	1.16393217610504	11.1100722453406	10.7410289714916	-0.965370822704645	5.91426857960089	7.68678636725928	61	0	2
94	7	1	2.26820073083826	1	4.59363901539032	3.40894250129992	1.99710438794065	3.33406356462545	4.27329757551875	4.92317766604221	2.87086466704306	1.42579499820514	6.59725540557859	3.9765820535016	5.75774753096636	2.2618329882663	3.13949812094623	5.93726314009719	6.54038876869869	6.72212501632868	1.59692494600657	4.86534441680735	2.58718257341575	2.93989723365356	5.93248045752005	3.930694445921	-4.90441396300065	-0.651343727741394	4.10505016340048	4.56865826146625	6.59167719748485	-0.203532916460756	1.52992615016831	8.03359936138024	4.34073982780671	1.66884439777478	5.62111952915476	2.05043421411667	2.54006377756214	3.25632644124629	7.6488704237445	1.66902008263849	11.107602101039	2.08672312456639	9.74259700647286	3.59757505706519	74.75	0	2
95	6.93975219168267	2.98071205499175	1.90903970445367	3.41140411404482	2.51824360838108	2.30823839818484	1.97811651014357	2.73325258080665	1.86737811459131	6.67421024211204	3.39788034967757	4.49087226442429	5.79673840144173	2.16165675790905	3.75240298310869	2.73741756232905	3.56923206184093	2.72746307321597	7	4.69956725626511	5.86585008700847	7	1.46385337604736	5.49684922859246	-0.443853952428716	-0.47202889305051	4.76515636148106	1.06241535060549	8.33910055562162	3.83295841560984	2.29741467197778	-0.789123896389864	7.03127914757667	5.77214684415162	6.41310178713917	9.84666181606087	-0.677963871186409	1.03122576382987	3.3131278213079	6.42820073109473	2.35916599831901	11.3209473966981	-1.53702168498648	3.62397655282817	3.01222892137245	6.98875787316557	83.5	0	2
96	2.91905967798033	6.34157778824806	5.48700727684063	4.40453675503355	3.97037484594614	4.74047360648582	6.88954329720961	4.57392842272985	6.04248129996682	6.67557457614586	1.56481659395466	2.3399113086072	6.72393888794941	3.16030227359858	6.56305118343127	1	5.02321465834067	5.51910401233111	5.92717534234396	6.53492530301873	5.06244561333015	7	1.98460926416381	-2.82153593386478	-2.28203713402403	7.82289725400004	3.42262066894395	-5.54888649210994	11.670891760641	-0.202815193439837	4.6491189703221	-3.32752599660007	-0.0345066386766129	6.06924711700391	3.58156984704189	4.23113357431854	4.38417024897367	1.07532138950299	7.7955184667218	6.19048681968451	1.07577505517465	1.82306993555552	11.501889469336	2.83668019718769	3.23357498689288	2.29745658685869	75.25	0	2
97	6.79198297843102	2.63893324284679	4.76345044974359	6.03746647775723	4.50997941623944	2.74609686637564	1.37729598964522	1	6.58875585725616	7	1.53658975710419	3.31558806779187	6.60358157752077	5.8492530601665	5.15653895569074	1.03745134271049	3.58511247177414	2.12377570390497	4.85755376821727	4.20688074977967	2.65951073848813	2.21222144220159	2.18632644262284	5.65584816222522	3.11594901478827	-0.0882884276955949	3.56695588461487	-2.89703147195048	1.93866721692286	-0.423034193263195	2.32511539631354	3.56048685945436	4.23253495711037	5.12285279176659	0.836790766218669	2.95547095652179	8.38612485888919	3.46823598562455	8.96079071202919	5.33725622258084	3.40192456611903	1.16723895638077	-2.6587609684389	1.80680798753101	6.10487875022017	0.124644549873274	116	1	2
98	4.49713089203574	3.96265907365175	4.74962757869744	2.2129496146512	1.14418163429564	3.44444162239909	1.93147877115194	2.52338404809616	4.65366786053807	4.56515495794571	4.76090296037522	5.52889783239134	5.14971215888059	1.58301113545753	6.47913402039886	3.57243231796451	1.61487359961443	1.2020359046607	3.75246717318985	6.95985659724626	1.29989741781494	4.61463403132502	2.02298623787447	-2.80915317969049	3.65978314484197	0.733171691831202	6.33751248562423	-6.4159387395656	10.7670687336478	1.50105439552131	-0.787731105442166	-2.57270140445302	6.70975194726764	7.22690160881716	10.5217658096699	2.24886762277383	1.18659470391416	2.26388515541901	4.30013659618206	7.48556017841232	1.64702317892388	10.8389361885604	-1.36325363035913	0.0152090961620242	2.15443643199622	3.86180005117977	117.75	1	2
99	2.32326910028615	3.31810576502311	5.07005197152691	5.36967967981054	1.52315005617613	4.21002218716667	3.33755456310286	3.06973254010873	3.50272925737464	1	2.25022113527343	2.0553916578837	4.52669236497585	7	4.95724197332253	2.69915481867433	4.19075248843624	1	6.53960756758993	5.01938474396918	3.98436495073411	3.25686042148851	1	5.47208400097667	-1.28025522627504	2.36592208125991	12.2997488651919	-2.51692686020416	-0.977923676602649	3.45402868338307	1.58176323790445	2.41008218324997	-0.721090637092127	8.44819810702937	9.25790666274823	8.2883656560317	6.8296584502121	4.2721807508089	2.68172052422203	0.832356361187753	0.539842273754642	11.4905242413685	11.5806833810248	0.778992711404725	0.253913247123671	6.91814739307925	110.5	1	2
100	5.05559039329153	3.10693893949758	3.75752876411385	1	1	4.33019197357003	4.40332361006037	6.55103875085835	3.93679952589404	5.92617625293158	3.29316230215125	2.04405221482853	2.16273338749289	3.928946708361	7	1.86189719372876	3.97795997348032	1.81029147594386	7	7	6.94160281849204	5.60641521881505	3.75783326710053	4.48029403959869	-1.81339847180198	3.20964180930382	13.1055150368651	-3.91887070196968	6.17271798903816	0.599347465826573	3.94872627858863	-1.8947277482531	1.71282287201744	7.87938838049151	2.76219783733659	8.01048033094808	6.34692543389457	0.68988621236942	3.48159216827674	2.14261108599906	-1.34613455143211	3.29486186329252	-1.28526586541379	2.81831194477858	2.01828406698664	5.12919773465719	91.25	1	2
101	1.03734574991734	3.00307900995778	5.42494151348101	5.15390782004048	3.43016216387975	1.43812360410599	2.6303510858896	3.45852472805225	1.39461313314076	1.80251043436181	1.24857993800342	6.51220855884438	5.32307116356308	4.67898364047677	6.51827828769097	5.40098386629235	4.71010206455336	4.16966204462153	1.05641965885755	3.9077997178207	6.05012211043582	3.1089928145462	2.32981421961341	-5.49918815621685	2.45777329695918	1.29228521634272	1.67931273546839	-7.08491853462448	-1.55475629815989	0.639214330716721	3.83785877812365	9.26804808960471	-2.50510823439122	4.87242336894942	10.5576088473565	8.16054766057581	6.718506292571	3.48823029210624	6.16987631646962	-2.40235870051395	9.21069467617862	-0.849861632697033	8.74494049889324	7.88209556356954	-0.755406164538744	5.79607066069656	110	1	2
102	6.54121616081987	6.21523361734605	6.73236767277266	2.77218124689157	3.65621522210733	3.81523335620179	2.83405404687284	2.02758291955473	5.82978129439188	5.47448434510849	4.9982553855885	4.63353424285692	7	2.2759241211734	4.06432222032242	5.68994804790125	1.67849364352743	4.8942307515279	6.32964696141051	6.3957761017646	6.65301983676082	2.94579273284072	3.95710575452741	0.550425945747925	-3.18319733795163	3.0444401517829	5.61496094338476	-4.10932261595808	7.1124353424757	10.1930135586463	-3.25915644825979	4.53491632316993	2.18525346889749	9.72458162092864	9.95953002862992	4.64809614528988	7.6666660506748	-0.512698744077139	4.96193497483011	2.41837147389152	1.53490159714315	5.35674498562772	10.6913235296174	3.16620803263616	3.58205278360182	1.8692731706714	91.75	1	2
103	3.70482499894961	2.8698860200839	4.99677275752583	6.55115410473745	1	1	2.91983422717196	2.68839744158592	2.94388118131595	6.55672192401578	7	7	6.54167330421239	3.24214170412705	4.82345792773726	6.2614693066418	2.70276123578118	2.05193121947209	1.56390878902504	1.77024324684788	1.18947619838608	4.14574908826628	1.23565682157654	-5.93639944641522	-0.125952754677353	-1.45941116641234	3.99392847114397	-2.44536883416874	6.89481931886901	2.13911236450565	2.53478341953711	-1.9731165684366	7.66449138919549	4.64828272262594	11.9245602711475	-1.12018546586204	0.0520762944754453	4.22773957223018	2.06513122719701	5.72948077989728	4.17683171239573	4.11602341928017	5.55739222259759	3.04434524953092	5.0563581600212	0.56802734408387	90.5	1	2
104	1.35734478620838	3.13970720880678	6.59769428485654	5.61600788975184	4.38018187979031	2.18793713210998	3.56085616883475	2.24733189481077	1.57147739021665	1	2.39699700505603	5.95360699827058	3.58819054772584	6.43006191824357	2.6490140975276	5.33338391333832	6.44597860457771	2.48826982097496	5.63908232665742	6.89750846264974	6.47237125596911	2.41681245402234	5.15072087883183	-5.14092251354322	3.17600563227998	1.45424754495162	3.46809794971282	-6.13043413696267	3.18413351323604	0.959433630131605	3.38046013518583	7.62580068543362	-2.27093509567368	3.59544043335411	3.85342861624708	6.6531803629532	2.59442494103532	2.31834056570752	4.86339991432332	5.30347785485323	3.1376470423996	11.0514285929811	9.10022973630672	4.73872839427597	4.50874357814384	10.9965217106303	96.25	1	2
105	2.90034322553741	3.29713995452621	1.26644214665833	4.00514001837145	1.04600243877002	2.19286743119465	1.29180104611197	1.92077436129782	6.56149347371755	5.08294732117644	2.73898405694244	1.38642760021962	5.05166324017819	3.52037614950449	6.88786379387395	5.29552387038251	2.75819933415247	4.50589713038566	7	4.23188191295791	6.14260113784515	1.31552235252683	5.05686592158445	-2.78531311406726	-0.00518779736320908	-1.18676196899465	-0.23472160458011	-6.9453228046693	11.8857800336313	6.6942473191674	2.18649671199341	2.16232453125165	3.16792250716302	3.81508921622209	6.60257946987532	3.73105157675809	9.40271724452266	2.54854461602125	3.50406061694507	10.5150049030757	-2.33920702349595	5.22620464124827	2.8812285855121	-2.93372508490445	4.58937492359483	4.96364335369203	98	1	2
106	3.09338889567384	1	1.31815664336286	5.79139769005319	5.72781530619915	3.9036720039906	2.77657982481156	4.32422045573378	2.92475563204546	6.44932171888663	3.83436359838415	3.26825888268367	2.52166172715687	1.86155554152938	7	1.36370101759884	3.39630974408381	6.2564535181665	1	1.75960374395028	4.87418175485954	7	3.54390904141392	-1.25063058375128	5.66821466341255	3.04256083652996	3.21677983836289	6.1639695178333	-2.07581190493682	5.01769141076958	3.40301339384244	-2.46568211212927	-2.29250608814665	6.29108985392634	4.86442378567539	6.43688044198932	7.66806089182071	12.213475883326	5.29665818256897	3.17246942250577	11.1642560472028	11.4761894643696	2.56258834424238	8.00717102473829	5.41037117283095	4.11248760153608	71.75	1	2
107	5.43417503625934	5.85411957589926	6.50288388247188	7	5.08414156164261	3.37413061552001	1.96053661161211	1.70547996582067	5.01264705473442	4.82422377463673	5.55719627458043	1.71495689029655	7	3.32733493602323	5.67929388717085	4.18452775053929	3.33116543754713	2.38383295270753	5.26813120000284	1	5.6231648376896	2.64735493550518	2.31277980853495	2.29066305936463	0.40873744207443	2.52932392242076	1.69759229643271	-5.92348655805373	6.70947196313176	4.22640687309383	3.72887036764314	-1.38546018234776	5.93601648585852	6.17366318412408	2.0794653944943	-0.886810518332599	-1.05168500731597	3.86072569484004	12.444346615598	4.09456469826082	9.12325888326529	2.12153109693992	9.95705872691238	1.73429223187833	7.13984241476791	0.695359806908315	92.5	1	2
108	4.90481556087167	3.99160198355209	3.4261996617007	4.91440913506003	5.71816961276281	2.38050946809283	2.45512110583532	1.96870311690128	1.3945552985791	1.41759660729187	2.39893388109527	5.76055104574125	1.42818347243915	4.77274519419926	2.38961514395504	4.43969169548057	2.34705109556247	1.53634548960165	3.70538616303904	1.76523800335993	4.13557638667237	4.24655140794891	2.34242196235355	5.04049283004739	0.062306376406505	4.85939948019594	9.60241898269772	-2.20283530750366	7.18193181392235	5.01155252680025	3.57926634341547	3.48210765944202	10.4275583735254	5.2776655282529	11.3718855964431	3.81760763617444	7.29988332974717	-2.86356843944033	3.78007809090298	4.1790445207981	4.89866117500833	6.06256823954303	3.93343240008574	1.18594524469472	3.89556498536374	1.41558865846734	88.25	1	2
109	2.51400396274489	5.40347315212789	6.60776368801567	5.08404044026668	1.58715741938871	2.6654934187205	1.71293901890151	3.82962627064029	7	6.35604874059572	2.21105434417406	4.4428619693512	1.35037980070667	1.99490335024906	5.30319524500071	4.62295291246852	1.2465772034574	1	1.4894423439849	5.35833416588574	1	1.98028520284195	6.08329929424958	5.09124598525567	0.405013484155546	3.82814769573417	15.0873963100935	-3.53137433117771	-0.825922544671054	6.47155039939041	-1.75725931299898	0.911390805542688	2.86205945688189	7.25075440082764	6.90886251695939	1.19274300777719	1.87379839667458	5.29267167102529	5.71274689325813	6.50159582708105	2.56768927473326	1.77443006808186	16.801573488791	-0.344827537625859	4.8321893526948	-1.399182636459	103	1	2
110	2.62834203575775	1.21270059980936	6.67570509214969	5.33285882558501	2.15091259299457	2.9879248079184	2.61308855596829	1.52487880103678	6.57184697472474	1.64556102087917	1.70105239714984	2.62494127847	3.48183534498204	1.17562891472626	4.90437106104299	2.40168450462882	1	4.323659267015	2.86254907197908	6.9457322734524	6.7811377654312	1.3116248716432	3.58310522226451	-6.03023668287149	0.542057429671498	-3.10500558382574	6.64879268451878	4.50266019093477	4.51269054174875	5.58113243367971	-0.493483212100461	-2.88974977984362	4.34600282136531	4.60173917351337	5.24353265767501	5.8446354912477	2.87330937131006	-1.86212338959469	4.10332760021213	4.66346520445071	2.82076796868442	8.33495398627544	12.5452190591393	2.02445755864268	5.25990968911267	-0.490491478164688	77.75	1	2
111	2.8082204883771	6.44692516255324	6.3695645164794	6.78981339164073	2.68517916863222	1	3.9524416305945	1.03204099898759	4.48063582443309	5.34383763328882	1.61841054898755	4.94008643235479	1.81174434814238	1.37358398890665	1.67381495760563	5.07049655747922	2.18483358312878	1.89552654634216	1	4.42208246792293	7	1.14483488487079	2.1892972361149	-0.464815288158321	6.3350839232042	-1.3086266732905	5.4992903425253	-2.67359379737568	-2.12155805081494	1.56435277116668	4.83897959085666	4.00206470831873	7.90541338864973	5.33943500406984	5.81243710175996	2.84715740415785	7.14236493600746	-2.61962468895174	3.7576014111912	9.46732104112836	0.829310323155631	8.23764751396359	11.093522591341	6.78015564624623	4.00636796803957	2.49407762386686	89.5	1	2
112	3.05459750061457	3.03068129783626	4.43456976815028	4.92141411102794	2.36419424545872	1	2.15922798300191	6.62813867683669	3.39376814063207	2.2967866496172	4.12958587020855	3.14066807009548	5.19111237879944	6.54269976721342	2.35099820489906	1	3.79450513323909	3.62296406742655	3.33181082098314	6.23360667673762	2.19166864733792	3.83113328100155	1.60675805164374	-5.54838798281402	-0.618047080749098	0.212164238404826	4.37422656323127	-0.251990365356673	0.0159132248642196	2.27691930767371	3.52588331312039	7.75150196557134	1.47401958904626	3.1683702925455	-0.0666265263060539	4.16421743695942	14.3134862998548	3.64133635457252	0.857343407971998	0.658306329837128	3.57571839722672	10.5259084723353	11.1471402478425	2.98916911226407	6.99304713398735	4.26224795831784	102.25	1	2
113	2.45498340523515	3.53660203343388	1.43385533316699	5.39017127030643	1.84082990749625	2.74777565179502	1.56591243730398	2.91593055096781	4.39346031181655	5.05796398449668	3.5866850872683	1.46980252206752	6.63282630445709	4.49129322376035	5.89009113663332	6.7431926518438	3.20375717013514	3.47798175494685	6.46341868523339	1.54282652589431	4.97967523482443	6.2343471692961	3.28826945502822	-4.48321761790136	-0.80081982086675	-0.93955665510427	0.878523126452434	-6.97524933471673	4.84543161680999	5.25798259796311	3.32212434932482	-1.98977685049127	-1.53646308988495	3.9995966490673	5.13348733883544	1.0977153610102	6.98966521379764	1.02999837486084	6.07359433133744	2.4565576344273	1.17648581895604	1.81947788640661	1.7199912382889	1.60140752170625	6.65532636002926	5.96415749575254	92	1	2
114	2.17787483886089	5.40271301927764	6.21779227016507	1.37906989968135	2.57433966010885	6.72782312526658	5.73393081749581	1.62564346037446	6.77662876529981	2.80448877173958	5.70784582581532	1	6.66428818544362	1.9884948939781	2.35448193765987	5.8700529957272	6.45763712929602	5.9685250434321	5.24860952268605	3.53473293320346	1.66244490049264	6.53345336858318	6.60813326924356	1.80511775768959	2.59019302739855	4.9186827931002	6.72929287291611	6.31810051728104	9.51591216201285	4.10220341267589	2.14471268695864	5.19241452598826	-5.69392066020798	10.9449771691777	10.4309228677864	5.29522719105145	6.52588251819712	11.1320023197974	3.37605737155685	4.25654074495043	6.90986100075246	0.723500958649777	3.00416718666688	1.23932738914468	5.26757939814682	0.34995845679157	109.75	1	2
115	4.66404545292933	1.41108825141522	1.78344606239225	4.86453409823114	5.97399966914333	6.19142605189828	3.37154612499559	4.01523893667056	2.96546196924487	1.25112798215342	6.34355931288656	2.77915759609815	1.02594412180733	2.25963584851704	3.0945216452452	2.98126219515152	4.69614277006647	6.6022900366458	7	4.69830400657275	2.35297447131424	3.74627143547152	1.88435570904166	0.388495400051899	4.49824408770064	2.85821363953027	5.04809705795959	5.90143186151084	0.692230415888996	5.79486267363053	-0.228076680876979	5.95918717968413	8.02561809052564	5.33979350873075	9.06701714517492	5.27854714760667	8.07502922427335	-0.41415238583647	4.74969503055854	2.04422957088571	3.43715416936727	3.31470053035013	11.4275940313019	1.91223972603664	-0.261585499242268	6.13379015959515	84.5	1	2
116	3.65127573414068	2.68905278389002	1.85728990253794	4.92628237581012	5.16960366082171	1	4.87994468053049	1.92155158925554	5.44232878922588	7	2.91223979647464	5.42568663790967	7	5.86985720823636	3.7016759107658	5.81288573494413	1	4.70574149223002	3.69050842599215	3.18215793928284	3.57129352941934	3.96247482418938	1.67438398156703	4.74451904030982	-1.24125831860286	3.49084829723657	10.3629636369912	-2.81158316380024	5.09119671326186	8.21992869290965	0.066406384450121	2.10834129523101	10.2726783180529	8.76695842271838	3.62595322433509	2.52750694353216	6.82175546280134	0.853614795143653	3.31007438359502	2.56578089315468	1.49360447529437	7.03177263780066	7.0461997336511	0.310425772458179	5.35176990461087	4.35194817018284	96.25	1	2
117	1.4828134381726	1.89218319086227	2.85942549794627	4.69441985263086	1.63085434226211	1.23303540817692	3.89074971258986	2.14669988867561	2.24723415611556	5.81060175416513	6.22387167304845	1.65923505057426	4.30200261682163	1.50194582763438	5.91115628992744	7	4.55102860548651	3.56385165408699	3.28089988606992	4.90448004802762	5.04310094387806	2.44679067695457	1.54426011640078	-5.83428220173314	-3.14933083986181	-2.36065176031001	5.44851026771273	1.89455550996863	5.05848542013405	4.53560872683047	3.02905761116937	0.835895584716917	-4.48170732003465	9.10810865748522	4.77073586710828	2.66753578211576	6.14062099928345	0.34092470310274	5.38584278930407	6.92879631532974	2.89670746787371	3.49833963993281	9.97556394437375	5.62470890747454	-2.60296815168704	0.965525629638327	95	1	2
118	2.77759826146843	6.89403976792215	6.2186292765376	5.71788919498301	2.06188142482518	7	1.97091748845069	1.32367555437665	7	1.97025589172372	1	5.65507856618752	7	6.56333013878308	6.98672455631029	5.37493737379081	5.64171231904988	4.11581644254743	6.52792321109181	4.00659228427831	2.6731001639032	6.29025800525664	1.91987277438605	1.57900226683904	3.10832838432195	-1.66657345572277	5.70882429342852	-2.50063492603109	11.9748072161996	6.17104498534665	1.77254770021545	4.54070185591343	6.6526706878797	4.06402801364763	10.6323658403347	2.7891603476444	4.83429273844203	1.3188422843029	2.19417670770818	1.76543296786843	6.80908784970487	10.3971615533627	11.9954583484791	3.29175799615248	5.1623527449081	6.61290367108789	111.75	1	2
119	3.92015409055823	1.60313665787816	1.29848763602232	5.5714227848364	4.792902980856	2.28720092143254	1	5.75677185199605	5.00776054431737	1	4.22565440388333	2.49107082572725	5.76742205634752	1.34622565204745	1.31420848657544	7	5.51039643764846	3.19820040635898	5.22830991787483	5.54072832772216	4.55239908844792	6.28235226687344	3.30324415110311	-0.561288428446841	4.18380898614635	3.50433388304159	5.2368752584825	7.13442549544846	7.84963048410803	9.42409275670652	0.118824411276685	3.63142807023889	3.80542328519401	7.0578817076265	9.62061617147095	7.2391386907447	3.89247327212557	-2.96854533916896	6.20061774807159	2.40869682791796	2.05250838958253	2.65723422676345	4.01208256795918	6.34424573165269	3.56439201768824	7.16268817012025	93.5	1	2
120	1.72876501177166	2.48933788619445	4.37517406826568	7	2.95918196281659	3.19125820072233	2.44220552109664	1.33696030274909	6.35217716512903	1.81626691116442	6.54676638194759	4.34799020162185	4.21971265806663	5.71809089291029	5.02066971334186	4.94016711067737	6.71413869005197	4.23001306572801	6.57233703309696	5.04800996091762	6.14009242492278	3.46273712245883	2.0223792775881	-3.40845915398901	-0.50716423337668	1.36927465563816	3.96210751968859	-5.4878707378667	6.8943562606941	0.229173086237279	0.79189278035719	-1.9820934987269	15.6080335359839	2.60711605879933	7.66983910334989	1.69273652023095	0.649829788963341	-0.678541324651792	6.52860329556112	4.09049286289684	1.52677694687505	9.60410282849106	3.96436157321454	7.55495637127549	5.56638268335828	3.1795614370402	98.25	1	2
121	4.22055128630519	4.13756584287741	2.7286396563434	1	1	5.48549090630012	3.37302363492452	2.10239114621973	5.10222023233527	1.25852566390784	2.4746396129832	1.17880559943231	7	1.69814715260197	4.1422223721116	6.09016594543795	4.7377370116003	4.33255448763278	3.59311243317893	4.27567289445525	5.93020516833219	7	2.80439507611534	4.42966382597679	-0.930112965846188	2.51098633865811	12.817269149566	-2.20263343513338	1.83956059400718	2.96890813432271	0.963913107498957	-1.46309582971434	1.90120884630146	8.53511838267574	4.71972958466173	3.53946483299399	5.39997711978532	2.29418709035464	1.88211818412154	-7.27688784398408	1.66566679659231	2.77621942244104	11.3905261988821	4.55344796694519	3.77089776116974	7.586941231886	96	1	2
122	6.31524404007889	3.34643389947969	3.87298663253189	3.56339794347049	7	4.06186757944547	3.20865796655269	2.81962508881659	2.11398141841825	2.69753220720632	5.66431841924119	2.72210386161444	4.84758272884588	1.03947141093608	5.78564711620057	1.51721848070633	6.66339665530126	2.67707283612529	2.6495693665705	7	6.30227307475969	1.60997855085818	3.5308016748829	-2.29375562198061	-1.82598638780834	3.89666396329654	8.69332628984867	-3.4224855313752	4.66423461314891	0.50544553881898	-1.71774326628583	1.4723719444474	4.42001212039111	6.95593120465166	5.6428454386153	9.48514009156678	-0.798997857942211	3.6834727858065	4.43499346964149	10.1796737955657	1.57347812437295	11.7364268698393	10.5740905303416	-2.04809454762141	6.18328027448124	6.23009158845459	66.75	1	2
123	1	4.84825552180586	6.3616287718477	1.85955912609705	2.14294292099439	4.0951399779626	6.35113220647641	3.38112221096221	7	2.26671527282314	5.37580705834927	6.48673696139598	7	2.62826856931033	7	4.50664036401159	5.90599315224422	5.15334848053722	5.87286095771368	1.74128682140853	1.52717372430144	5.1331438432854	6.10961047232809	1.81978543716423	2.45055739022165	4.89150099190617	6.47880978846796	7.41650927049479	4.96783694277856	5.75779427989853	3.33672704579431	4.15156715531129	-4.97577615885493	10.6092943652334	5.87460645440105	4.75915049128998	7.45851419758496	11.7369226326871	0.41018200359652	10.1220734217768	0.670659110922919	5.9787005136762	6.87921773241854	3.72751922553623	2.76687571885634	-0.3032632734178	100.5	1	2
124	5.10107284294567	3.71013518903271	2.45485121718594	1.31896216020486	3.52803841926389	5.87163034541127	2.07562434420282	2.89314666910172	7	2.83990485641182	3.82496994008887	1.89661796616265	4.28710025338542	5.34711113618274	2.16364096950188	4.77679329001939	3.57728789892082	5.06599590456356	6.6216696795041	1	2.83514407493639	2.43304985681945	3.27526851119151	6.05498904619786	-0.894560667354038	3.60094259800186	12.2316474894286	-3.73418108457232	-1.44384896561986	1.67923117842502	-1.86777547539919	7.50319110579987	6.45765520280113	7.89413533472912	1.58099123114932	6.98803403564832	1.81693747091652	6.79786834749069	4.70646122949888	5.43960631012756	1.83229768058389	6.62747489089309	11.1487206674344	7.48698240317828	0.127014116866388	2.26552599566724	86.25	1	2
125	1.73641170315234	2.84755893493186	5.05425680148833	6.14516169316011	5.37390358047981	1.54202770856583	2.56840913577209	5.48620281065624	3.2750992741064	3.1609342850236	1.11582776053772	7	5.0374789517416	3.59075895553665	1	5.5154323404812	2.79763746549513	1.92493824035104	7	5.46062110103151	5.70356868819124	5.34233283867273	5.61536757645955	-6.51241908017916	-3.5042076393069	-0.236770501809333	3.44283810301162	-0.589381748571678	6.56324767939077	4.89401910156918	5.14404602560829	2.18237319079435	7.50243676924025	10.1816914642349	5.46895024470057	3.2382310095831	8.00583470265328	-0.0309733627738917	3.3867230643647	8.55810141912828	-5.12978464242006	2.80743637373335	4.81425653850453	4.25117212354819	2.56966855606042	10.9727213905948	104	1	2
126	3.36066478397826	1.29924720632259	2.81638588321552	3.48383020188168	5.75451097061713	1.33332840339615	1.9514994540794	4.38758500990773	1	1.57043198261335	5.76933572821125	5.81979142281185	2.81535359754488	6.17005164527022	3.18816424505006	7	4.9886966990278	6.4124904700272	6.42937086102743	6.12424916694499	3.03863252273001	2.85853159909504	1.75943659627238	-1.11521274526353	5.34377358136816	1.61920615868094	5.3899202717684	8.14955095517193	10.1511928999228	3.36961131075053	2.49606574423704	-0.264071943906371	6.31316440427449	3.89479479858605	9.21750713942625	3.29375480117602	4.87961622277636	9.43285076875561	2.05863809579028	5.66482935237483	6.52529568622727	4.84530599083213	-3.96888542427534	-0.196205871097803	3.57570610866625	5.83360401396713	77.75	1	2
127	3.04830653254715	3.31846910073947	2.25881271040275	4.55973748972678	2.22749898356148	1.38914165695668	3.97715899926075	3.29165880709405	6.89991821190965	3.68236355391381	2.18835526178092	2.75247469786498	4.86175890284458	2.57631128986437	4.07435315184688	4.50717989173582	6.52515345894128	5.1863112682502	7	4.52911897454791	4.57037428301935	1	5.49321929406515	-2.36723444544719	-0.884871122978283	-0.742282890054059	0.829710498141133	-6.6302685115731	11.577189579438	8.46805015353838	1.03315874637221	2.24303728128411	-3.72136207380718	4.62930020205775	7.75956680721962	7.06806948185973	7.96468980018192	2.8179117901568	3.03116354264041	7.30099408725453	-1.80251162410168	5.20906119196533	13.6572029111893	-2.73696024735854	4.42585816627194	4.52211998458451	103.5	1	2
128	1	2.46330070733582	7	6.68345961173762	1.36005713529452	1.26750240614031	1	1	1.78273768129782	2.59265825170438	5.12590285806104	4.34142109272269	6.17215306606782	4.13607004288524	4.61987949814856	1.44466455120427	4.19514892862174	1	7	5.75724640570108	6.13819033341578	2.20991522457177	1.51119639871168	5.53580211921262	-0.343667082567869	4.02530657317125	11.8359032035518	-2.93291278416438	5.68110970323204	7.06596477098883	0.743517675998559	3.18564179445457	-0.190557347105774	5.08047390151878	1.63812785962669	3.33881056012702	4.07269429296967	2.48065295058471	0.394139863693598	1.60083138765993	2.40973110108944	9.45468917095136	11.9780700139395	0.361903203481936	4.92463691184276	-1.50242172257945	96.25	1	2
129	1.60094930087636	2.14925031273502	5.60410933637899	6.70988592463515	5.28699045140104	7	3.18694056367923	1.06303405242997	5.67273306846542	1.38366825724566	3.79413599993725	1.58835360006885	5.80401291382636	1.75307681467431	4.87643167300639	3.20293395278864	4.88883322118044	2.94300598429316	4.20971753333524	6.20233664580139	4.16576446018329	1.94444780846108	3.19082474039046	-7.27903223622616	-2.53132110434833	-0.357548981309071	3.1175749747351	-1.81049293348684	7.6209082173428	5.75948253947185	-3.73063657012151	5.08544256270468	7.58162918396714	2.16492076429691	7.07585464556773	5.27347983219421	7.96250858352538	2.38455294510902	1.76901350879907	9.13173474423241	3.73467494630973	9.42750739713079	7.87962668109481	6.97232038573518	0.16873254771846	5.12241134139206	88	1	2
130	1.90358984055999	3.13275040849296	4.5710038528464	6.88201441504199	1.77454167103188	3.18145748018569	5.55117835257955	3.12699135028492	7	7	1.92456007738619	2.31682075309601	4.62177012685616	4.88961646287557	5.20427317138806	5.53413714012595	1.5748579770256	4.41913707190533	5.85309369098845	3.4538803428952	3.15949420395299	1.81114577500225	2.11502902180903	-6.13383430160083	0.105264110550871	-1.64628048088958	4.9420716482529	5.54149825704383	0.604538212226063	5.54533257582693	1.51499020247171	2.51804402177732	13.9803942099626	6.29966333722345	5.65755042286572	5.45118935154048	-2.62517249772721	6.27213881503648	3.01321711438557	7.45413508214225	1.63352228485767	10.5057290830867	2.43583123842987	3.01853577373328	1.82986004210395	3.95371827171557	100.75	1	2
131	2.03891176306267	3.96061459204456	5.56269983796562	6.62157218558571	3.30845499435619	3.37068270857491	4.68528814618075	1.43910007053717	7	1	1	1.29536936465649	7	7	1	6.91972590796997	1	1.10846885567446	4.67146993995951	5.38769914094337	1.98823686723754	7	1.626552336861	-5.6649993084112	0.596190106125974	-2.02559903564879	6.21827193056967	4.26610360645106	-1.12854891593769	1.10477240104514	-0.0709625834149676	-1.24518671894204	2.22388214105873	8.21828447007939	8.34742264022863	8.18273945101335	1.73483324116203	6.8356094344089	5.30844025838143	2.18845525839114	0.256983819793645	12.7648528748514	9.24543753738597	0.0306257537627699	-0.355282859032998	4.96214187167223	116.5	1	2
132	2.8081944885777	4.130925791083	6.38429372412355	6.84083539236383	1.66633125278455	1.37208834917982	3.72066633844712	5.04019779682041	2.84539762981106	2.58666782384399	2.95174919422646	6.7065357292966	1	1.0757937306758	4.10885842815467	6.21142805683831	2.91847764195634	1	3.52181729760776	7	1.27366187898928	3.85683158358449	3.13279736982302	-6.20183791252297	-0.123105535054343	-0.528001340409198	3.37159601257812	-1.62144366655261	6.78083506119709	0.671785172503604	2.15914606342323	-5.09513201009444	-0.262854074218718	5.18722618530361	11.8696725852502	-0.921096131984985	-1.14844180691871	2.92635660958589	9.12179817154927	5.4241928258079	3.08194282636425	4.40915987529453	10.5321955295882	3.07617851417049	4.55981943290465	0.211717151922421	88.25	1	2
133	6.86444588569977	4.98524140947138	5.13323870054514	4.69667306655393	5.73949977958328	1	3.64871281804603	4.71599914259177	6.65625119981702	4.16068463075291	6.54416233418877	5.11891693133358	1.72807362355346	3.98376349401459	5.79635395547983	2.03668500873831	1.01069354025788	3.36855817420288	2.92101587461086	4.81256935456461	5.67987105728533	1.28744584310283	5.89385176210094	-0.473244561492645	-0.76790605831605	3.03607319865846	5.39680266484194	-4.86966515607354	8.69736201911207	10.0393238126545	0.542670896083212	10.8712978118068	7.59874839950816	4.11038630668737	9.72025936910665	3.3990116908726	7.92981331404981	3.59493789023408	8.387646021822	0.685647746597744	3.95230650292791	3.50944343430174	-1.02074302163122	2.71882652358353	-3.39694184990446	0.707724115121214	80	1	2
134	3.32976976697864	1.59206083729133	3.0227390102691	5.81223279790323	6.49811497982434	3.44015848464142	2.96627659828949	2.80747334046731	6.54638576955626	6.64524957802082	1	2.96180976047429	4.07456824055902	4.56049702905262	5.40997415915307	7	5.25036029885572	3.12793743608584	5.49140542579083	3.37708909149099	2.25786180744647	1.07604741031939	1.40208298228563	-0.0979090423031653	4.12048289344032	3.48336612648425	5.36234558644169	5.72794542904065	12.9177964970618	4.86431669756226	1.74494586242412	0.774633808068896	6.2287847400872	8.7538734208551	10.3624394609804	1.60095381390356	8.85394490858998	7.02248416618898	1.84830217799099	4.36308704970748	0.253839080333332	3.60831772709809	13.79119772236	-1.22208021428394	6.60102874603693	5.77726390150721	90.75	1	2
135	1	1.04280493231796	1.68787843703579	5.59466315091576	2.90986434915946	1.18630457940864	6.48547429825163	2.41702012491355	6.35749585447035	6.88818247917363	3.1234462928958	1.36628120701603	4.19004344066352	4.7923655612277	1.304607930276	3.99197203866654	4.0519835033206	3.86196709074292	3.04328918208587	4.64859879681862	4.25245452487156	2.70430389459991	1.50993793695016	-5.54332422736681	-2.70427098418558	-2.66255478665697	5.8785658863742	1.76587898717762	2.2415005711464	4.29810805611075	-3.82880849333399	0.466226140295312	-3.62202714246496	9.58578275354601	4.04755588955249	2.2982929947938	5.53759749566013	1.34657264591829	1.63196210000633	6.12773043340622	5.56930822485257	5.27050693157713	10.3584830327114	6.68871667376453	-2.4530043918341	1.22458138240034	94.5	1	2
136	1	3.65339959332496	6.1402980947787	6.82135651464538	1	1.30329660645268	4.23660211592764	1	2.56691413273322	3.79400744530942	3.22664716223034	5.17076835509558	6.77459239160578	4.08875376313911	5.55223076579052	1.53666215821764	4.315216095031	1.34593741652523	5.98640498550225	3.64033643228124	4.62067259386695	2.11462806298951	1.14469388230264	6.51908052780069	-1.085708782455	3.91355370016218	11.9044271533307	-2.02408975672686	3.76960924711498	6.84432563117905	-0.0710143685989802	2.52834913444589	7.29225227440323	5.28507646750391	-0.638739749508595	2.90247979697368	6.03534986672452	5.35020901227778	1.49265965972227	6.43348107764406	1.60975220468127	9.93509655819709	5.54436428163621	0.166943978744877	6.1396082554048	2.07032194100034	88.25	1	2
137	2.7693683640593	3.26631297962169	7	7	2.11120423507222	1	1.80375113199411	2.89135832576191	3.16458734105808	5.07460313120923	1.30496842425184	1.90098047253844	5.09929411074385	7	3.07443364077867	1	3.29565639318369	1	1.17853235616245	5.16284447255331	6.07978858204492	5.42572221369225	1	5.63758170231053	-0.783690546018462	2.85584454788458	12.5368743288109	-2.34605622480794	7.23757860911771	6.4732753270846	1.44458281241995	-4.47233270429426	9.24841034595406	2.79880100310005	4.80398347579415	3.40531190188635	1.36913193221328	-1.91036706508009	0.993802367952183	-0.235976663329648	5.92458261293413	-3.56843798730493	11.1237480909527	1.37914540270916	1.8885482385415	10.8377235980029	99	1	2
138	4.39948223600415	3.50896014538867	3.65524295861027	4.28551477630918	2.35664203782303	5.24279463640779	3.04578053756845	3.20547090380222	5.4055457728035	1	5.0877141074123	2.71676689556635	6.15604785183491	5.00340604223648	7	5.30291433904277	2.08517482094153	3.23390965700229	1.20603630101187	4.50364762221115	5.84715379026001	1.62485631455615	1.8336343464986	-1.54685919353738	3.21129056910462	-0.657852472479065	6.2983167542735	-4.7288727648594	-0.310157810276736	1.05224464508978	1.49722492404762	5.17104188616183	2.70886639887655	6.1561389472455	9.07056477999447	7.70327608455642	5.01074435120898	11.9570281693642	5.1421557936511	-4.62117323019557	2.06468161728754	5.52494018774679	10.9639980444729	3.95575078506238	4.14060984745559	3.04498554397176	83.75	1	2
139	2.63973104315476	1.28002876598794	1	1.93733315011616	2.27054019119915	3.06724358768369	6.29718600698966	2.30614166922426	1.12491974819419	6.42334851421397	7	2.28617344389913	6.28443638847215	2.71299390012383	5.5220174641058	3.71858910185539	4.10022701748381	2.11086425208444	3.63233954045951	2.46726000730993	2.99349402534896	2.1005122380263	6.1858160844156	-4.58150941849184	-0.300943654780425	0.0625282723920141	-0.641420356411529	-3.70978503805411	14.021845083629	4.06842298135616	-2.64475697819587	-0.0850843934403308	-4.04308685638577	7.87546146110467	8.25876390091709	2.66205532442975	2.55517028326698	1.68209168960776	4.02479960687798	7.22477048862542	7.5619514481514	1.14918952065659	3.42062782329851	3.47912451483736	7.21988045849302	9.5934001802211	72.5	1	2
140	5.06367885683537	3.53611063125729	4.73043602499903	3.86778875947107	1.62808206704618	2.40138834202005	4.87005016928394	2.8780749987497	5.26563482760948	7	3.52499068909603	1	5.63444859485978	4.32833647838974	5.56416851190585	5.75820315694366	3.86466671790475	1.97569907469194	1.47741358637786	7	4.89571223586013	4.91577073957696	1	-0.859273185768221	2.95442789216456	1.28372945187212	4.56064293177657	-4.15849950561966	6.5827872344089	1.28476256740837	1.93312537738801	-0.945676347592717	2.54464441168868	5.87923733470815	0.000113461352943434	7.28175600818452	6.51422450809168	5.11503879362549	10.5980669466208	-0.203311115136532	4.46040818969043	7.6581897998728	-1.25871501357052	2.39820840300472	3.02992236831832	4.2014053459142	88.25	1	2
141	2.49293672770802	6.26187145821944	6.40607426279375	6.61475575404151	2.2261442920734	4.58666946010306	2.1488712457157	2.8505791294055	7	2.05502847919355	1.07505440924614	5.54703705342972	4.1525554901146	6.1680658923594	4.93067808349563	4.51757973953143	4.93409329778078	2.4364166175363	3.84294434075564	2.19856589006234	2.91764962979594	1.80743792260534	2.48322037134066	0.326867007304213	3.58855517967547	-1.65716709179512	6.64967048256333	-3.48154293185655	2.58925306868262	6.69706061205703	1.56879724431596	5.70776688578947	7.62437565649121	4.08797163738995	9.85917883266133	6.63496333567167	5.75852478530276	0.213663687750982	2.80787338674372	1.03773934917537	4.13473632815577	10.917126236743	12.0174192287262	2.47048784540371	4.01592599144951	6.80510750506126	88	1	2
142	1.19663112214041	4.87300969283873	5.84465661246677	1	2.56443686362076	4.66440729525536	2.31525020427536	2.49715413347025	2.6953309272135	1	5.7140557959967	6.44320107148141	3.46271181072407	3.78841285301448	5.09192400840968	1.75212125576149	5.12561172767392	1.34196364121975	5.09681329904225	5.04482715177256	1.67187859640592	2.84884139639432	4.19034378461791	2.01761952297599	1.80895608944206	4.94241701272586	7.78786894645093	6.58072195001439	5.46712764677478	3.62562115829407	2.35227721562522	-3.05825452472625	-1.65661254443032	4.30826675348155	-1.73965001571107	1.71290456444235	7.0161197857345	13.3377293318542	-0.712407941522182	4.83965371573825	6.89035991290221	8.90286152056073	10.1710258303728	3.66336206772096	-2.34149143058841	0.336309387190018	93.75	1	2
143	3.37269114316671	4.16204528137997	5.74880071657446	4.91012948699011	2.90259919817723	2.17522072650169	3.29979665083457	1	6.77642623748086	1.86102705331114	5.07759920982591	2.40383658861766	2.2169598879918	4.82678845552359	7	2.10431309475325	1	1.22613009033454	1.5266900919092	7	1.91718498956238	6.4776002247862	4.1995935142383	-6.22962274111079	-0.523393170190497	-3.995582794874	4.44266452815789	4.81864164094212	0.0168496755211236	7.35538454563035	1.83141193890319	-0.625294574807047	0.844409959282172	5.94324084525742	5.83868241390162	2.77925733704288	6.58574343443535	2.8416100993898	2.73094089013703	5.33676212467265	10.8915628290436	4.11076418036979	14.0770617515664	4.53053388666716	2.3110362132014	-1.52612821577757	86.5	1	2
144	3.33763697426997	1.42203093160646	1	2.93875791245497	3.16353668652442	6.17920402831204	2.09330245527731	1.63285038761698	6.62810253282398	1.12001792883212	2.42906703609377	2.03386042796059	1.5585222037958	1	4.47106076034481	4.96360623486018	4.83680555274996	4.48073521758295	3.92054431010789	5.85323187193875	7	5.42628389994476	5.68617325583568	-4.60484688484747	0.268578936994026	0.50182541473302	-0.431108102407809	-5.40710536283548	13.2971046966405	7.11800745146829	2.38907409341634	4.07363773803095	5.78641769881005	7.51598293072425	8.73118511301259	2.54112031069837	0.110590801648765	3.34055389354048	4.57370296544456	6.90155532696649	-0.426088026865881	4.38053023796366	-0.881894098716904	7.92207013554208	3.80491581003726	6.98036448743677	67.25	1	2
145	6.22330574104806	2.44082754915108	4.90896477375725	5.58030093522093	3.84991110139742	6.69467021598509	2.83639792499957	1.66894678219751	6.72431961322614	2.40322635395743	1.07971907327034	5.61888402927586	4.79221161996414	6.81646258370228	6.4994119721578	1	4.84028714353644	4.05590240298046	4.30058557954789	6.38302344776255	2.52303888754565	1.19582372971283	1.54666844004101	5.09685536194075	4.25922054348593	-0.00582042340970737	3.95608480864242	-3.1770245686244	-0.772907100517709	-0.450249315274704	1.54388212297632	4.13110735924935	5.10426055077637	5.56540435078113	0.247241062430795	2.47619554754201	0.878899656129695	3.22134195746908	9.16770441846605	4.41866306095339	2.40935501108359	0.918052737541418	7.75228352507941	2.74594436134953	6.52523739901372	3.65096641885973	98	1	2
146	3.60268124904302	3.28300293088464	4.53012532513567	3.23185051661488	6.27680626596532	6.15653008421474	3.11207344344986	1	5.43158868165788	1.80633563204634	3.57306546112894	2.52006864257153	1.27299221454679	2.68264371127048	7	4.94796998007064	2.42356712092122	5.62368398604477	5.37422188566119	4.58116557122342	5.3846840991899	1.51182280329729	6.56369783435445	-0.538512826708385	5.83596641850546	8.85097380854253	10.0762189354951	10.0852288633781	6.34680939052566	4.26293808859527	1.15993584668943	2.80810844957722	5.76610013447531	5.20708119496056	0.246020551683709	1.70568336725812	-0.394313264747499	3.70765347889323	5.09101669161027	4.00461312950872	0.16531800290253	5.09969073712831	12.2144662942276	5.04686184652442	4.14412329881029	6.91642904054151	82.75	1	2
147	2.17018424400903	3.35500972624594	5.3380226815541	6.01340138981856	3.30456024303005	4.63663274809501	5.64371129818075	4.87757260561105	6.44281599462402	3.10125104159663	3.2609130377802	2.17317297571129	2.55683747302939	6.1597124738067	1.82541596105852	7	2.70629294460583	3.26765326824082	3.32512536381424	5.31271299294167	1.9158697350239	2.05850672794648	4.19552771942	-6.17653223406011	-0.183569753055463	-3.45790769878495	6.51307831107256	5.12912947178916	3.68876632132677	1.03663457412058	3.30772631763932	3.79750636477995	7.97471982709851	9.13900074939245	7.93586731070214	3.24068065421669	7.65341906662991	6.25797786031852	4.29974610765759	1.98019776977857	-0.378460204752908	12.3923830942504	9.19047683819986	0.771606733086959	2.4667509945591	5.64056689671056	73.5	1	2
148	4.17420075497528	1.10949434315456	1	5.95862491045784	5.87569954548633	2.3249917147585	2.02426106557857	1	5.47080457094773	5.7089444508413	5.85254738100152	1.17460801431979	5.27132595707855	1	3.99675742688253	1.93374281425994	2.36652672258218	4.16057893398072	6.55473181982397	3.36948698694293	5.10489422367164	7	6.33948145244725	0.550964285428401	4.9279798566906	3.45181710356153	5.07076541410239	7.08859085630064	6.03991482808043	1.41123977518399	-0.0840213930228593	3.50574152833892	9.17049047831727	6.26249834330338	10.0230277211542	4.6391572583642	-0.183840524015597	4.85195953996796	3.98456887221719	3.1893218138394	3.06822327795151	3.57176122296884	10.8598972158263	-0.451652800778349	-0.0726324152717468	-0.839836267441727	85.25	1	2
149	4.44867858705572	3.97533840266789	3.32097493040337	1.14529623951722	1.26307116059681	7	4.27813287593456	5.92134032058723	5.25274748875467	5.57264959062143	2.82597114283489	2.6908498912093	7	3.63577349627555	7	5.69242177981648	4.71728223524554	2.84790788005107	1.8740009210046	7	1.50881565513199	3.77135263491193	4.28885318674732	4.19651090499456	-0.74838047017463	3.62829633612213	13.3205578394968	-4.4701490910971	6.95013723379669	0.771712350630229	4.69830824258207	-1.16127524775467	1.90422064389921	8.91742364654338	8.104531220525	2.34772156757654	6.6474137727504	0.863170183913859	2.48818176208733	1.87585527209194	-1.07799126111894	3.58553487038034	-1.2934144691155	2.85309588307054	4.94846839070991	0.817475490784182	86	1	2
150	1.73482334163792	1.82951963195702	2.95729757637017	5.41064464213261	2.32759238005518	1.78519288745781	5.73171883057811	3.36609154581717	5.72045458218319	6.98398205923003	7	1	4.75871898155702	1.45390894414203	4.98961870164907	6.81127304994124	4.39594600666708	3.76994463961617	2.6006223123252	5.49617043516016	3.19839147967464	3.08221361461274	1	-4.34115977390896	-3.2017769209905	-2.50726096755471	4.39095681299694	2.92542686750442	3.63256468008802	8.62054503143917	2.54240434368369	1.71875704917992	-3.48951852010977	10.41222533113	3.73424727647415	3.22954112106704	5.06131430307071	-0.910700652809436	5.01693428043764	6.55736714112662	2.9279945605212	5.10025139285854	10.4689276277382	5.60762574555819	3.86471440660007	0.868620885589742	89.75	1	2
151	1.04861133880431	4.1079131507555	5.80422520971152	5.94794607242415	3.29995548086226	2.01255398202293	3.17063021474943	3.36193580484141	5.99704998031235	1	1.24340113346881	2.61481209892251	5.86084109242861	6.41963965894207	6.65081959894603	4.68459778207498	1.24410462126082	4.00348773995934	1	6.08342689271413	3.44244688583765	2.63798621554579	1.29951187103922	-6.00154852976087	1.25312618836619	-0.0766560738244546	2.66117401297173	-6.20596964664037	-2.66693911340884	1.6340620593633	1.23025760646511	8.72995383472993	-2.79518546027158	10.551310487703	10.1342920972021	2.94685899198752	6.69743099839515	3.31126513525256	5.90795231003718	1.90997816283183	3.96885757929827	6.10940245728688	8.73748560355279	6.51814763313141	5.00827221068856	5.28718120907752	88.5	1	2
152	4.97107107376686	5.49545763534774	6.25575379427242	6.67721072205056	6.12708356009537	3.41498974430499	2.29037731006104	1	5.53905204298108	4.20667577132371	5.21507318060652	1.38157593662605	1.97851858270625	2.28933047426582	5.38719221806349	4.18455971169243	3.4802681684255	1	1.37029516884954	1.70424345076237	5.32043649131786	1.62130231790721	1.00572864805543	2.93391058095663	0.194243988315099	2.36041967469543	1.5774688982013	-5.49273875350768	2.03674829363452	4.22467739885138	-0.886067286445329	1.74431299642124	5.37918703393612	7.2725154770234	10.1278798781473	1.98130106006908	-0.792126421564257	3.83018181121588	12.5349572854739	4.16042467324482	9.93958021740261	2.05558674769135	12.6576412969199	1.46771810623918	6.77232127300649	4.17701664193809	76.25	1	2
153	3.31578654350366	3.21201761036507	2.80206473510117	6.04763798274697	5.45727404667455	2.26590337760964	2.39901757316501	2.02416472802677	2.60475809335942	1.33835161901814	4.71495479733224	1.35274502135214	1	3.2036528593871	4.59438756380494	3.60950465439831	2.2306542347764	1.51028874725133	3.20496283066611	3.12307073834039	5.95414299710563	4.13426495405506	2.23984218992851	5.12743724894781	-0.261078573680939	2.52405492880152	9.7265719233318	-3.25326036948058	7.00360421370975	0.696401891892047	3.46460714634133	-4.27746359053733	4.5212312048405	4.50310104587255	10.6682575764188	2.48437826662781	8.61583772220131	6.6950163208604	4.58495790265257	2.44930974886548	1.02532155481491	4.97431350656031	4.32746274554641	0.886693909600692	1.57802713371315	0.734684691385857	80	1	2
154	2.24415275366147	4.97452218962008	5.62596052692838	1.1356890160936	2.08475333479965	6.14058192674816	4.68297862224983	1.3859643719716	1.34812493478335	5.56476247788539	1.77735964350834	2.82172188867042	2.68038859655804	2.3680396057288	1.78371197363507	5.57538806596885	5.00273712569038	3.73979634032032	3.65939365203522	3.96267824274099	4.73893216001866	1.63457470422144	4.58217500779787	5.9350191010435	-3.89978943555103	-0.498151656097633	6.94236191993417	-1.93638453261616	4.31042474840649	8.66779943988492	4.21743266258181	4.9832232364735	-1.133442201428	9.24281230932506	-1.66820151279556	2.1217827768807	4.68576525558712	2.55658342988371	1.60671800288511	-2.41603158153132	2.94195362201136	10.1612097760291	9.80244577168182	1.67088675387103	3.43581581664545	2.73939456010546	92.75	1	2
155	3.43053848759548	4.00834806302775	5.4366276570832	5.79110347427374	3.65776429576167	1.39545174386886	4.04918356458709	2.6369412498368	5.23024664301107	6.30452487485099	6.22077048904467	5.08205389941678	2.38086553649325	2.96994629254542	5.51102815225926	2.18063256860068	4.76331267801533	4.31378141529203	3.93157993483218	3.56624198790263	4.12610739551377	3.60576707401346	3.05396896638025	-4.97975304574211	-1.58609316201221	1.56897787617833	1.79161294572116	1.53994606815402	-1.26953088829814	4.98720887651459	4.04962109514822	0.430964309396857	13.2326260316009	5.73334322698236	9.23530494944882	3.00162776679865	3.17385425133044	10.6428777095658	4.63997598283317	3.21411868736721	-2.76048175748378	6.00017869297075	4.3492398600426	3.55277025792069	1.80613334375796	3.80579625025343	78.5	1	2
156	2.14508659183411	4.42336592539894	7	4.97820076828688	1.85493267098649	3.42386110867526	3.63028724298045	7	1	1.98007325912477	1.54418288554254	5.0453007916931	5.94864855925101	7	4.85963951390327	1.75097911645485	2.49824895896987	3.38214478762716	6.57018715837684	4.00185638636806	3.04616066385853	6.28929114685208	6.57074399866437	4.66512050677009	-0.290203874447149	3.28199924077375	13.5686101264172	-2.59691635316727	0.285337101909489	0.58349914782561	-3.06569539716292	3.44182506913769	8.46991052759445	7.47440961464969	0.678205209348929	6.19670473685656	0.663307462331013	1.48635327590808	2.00177269106425	1.32125740894318	-2.10075116783677	11.44024254616	1.82383431460961	8.17212353913276	2.3791456090414	1.45892120285134	94.25	1	2
157	7	7	7	2.73654274311991	4.02555731439274	3.64673782694688	4.47760167007209	2.0381388778337	6.45958002617573	1.94454068544907	4.8649238345174	4.22909628978602	5.91219410803802	7	3.57893906956842	5.57618346537912	4.36202051305082	4.91030537943037	3.93516756851715	1	5.73958281503606	3.31799792518214	4.74964153884318	0.723601351154996	-2.73654294791615	2.4251950918826	5.81148425401989	-3.26837429285075	6.39918979493973	0.734729632073111	-2.46590135065835	-0.202896277464518	2.69734578127618	11.2738885183389	9.50017475948912	2.07957295316401	5.43786409250952	6.06124447468875	5.1259475077838	3.0651639672307	4.70226529520589	11.0151441620641	10.5031645046415	6.74092494718522	4.25038778770819	2.01474059276949	83	1	2
158	1.84660847795699	1.05533147350091	1.84938343330463	5.68504605258687	2.92763092170115	2.14593289824145	3.62573553540183	2.02968362996797	1.50158632795578	6.01031669534883	6.36070240700662	1.33577741201963	3.78003079086081	1	5.45504368265308	6.69517454116739	3.17747207887143	1.67276935940896	2.45017306801873	3.50053837863645	5.95368420437001	5.8434387175811	2.42044196830792	-5.90676240590186	-1.55887492696116	-2.53592652061222	5.9188224756094	1.95870761025282	7.78155530417197	9.55583314382963	-0.87703219536322	3.33430823159007	9.85088207174861	4.96845434751638	6.42237062032026	2.67047890212908	4.92046529131888	-1.27828789490553	1.96722539771446	3.95521231583221	6.83121091957405	2.27115325286781	4.36025478759167	3.57769762853606	10.3260425095369	0.317685274496812	74.75	1	2
159	6.98928656510851	1.53471700440682	4.47491049540034	4.7593500475204	4.71601719009938	5.24492541216486	2.46294406802542	1	6.28992910112031	1	2.8189059814048	5.98653819624408	1.5191827102788	7	1.21351228375553	5.26059092330586	4.55144921027308	1.33621718104828	3.57928106219866	1	1.63764001050609	1	1	3.29755214788291	4.3244318889172	-1.76117422975588	2.65728577532851	-3.34577310293605	0.289135340359544	-0.121367258022423	2.61761546124162	2.72354504291119	7.34466640071873	7.63818216888415	5.00430213225509	2.510297169067	8.0015860660248	6.43203490487157	1.59549474474153	6.32581502868606	1.59832561445694	0.402926341135778	5.78197494381906	3.21330593138651	-1.17094115461931	-1.05724272602494	85.5	1	2
160	3.11906278539647	2.47032052180718	7	5.50193738917948	2.67014712582677	1.51054698392092	5.15245713566103	2.80418000581737	6.89521576405727	5.04386562241458	5.24794104178585	1	4.56790397614115	6.49699212025212	5.98536676484991	2.36459170181868	2.16098875518089	2.983664399268	5.39890764267063	7	4.0962355373533	5.69871074923096	1.76078063973899	-5.82827560782502	-0.0836199138051259	0.180845323498293	4.04422566185325	0.721521003008037	7.67568140815262	4.25877438609839	3.75280241947576	-2.2694284583105	13.0180937831083	9.64243741521298	5.77029031556788	5.18915680219777	-2.55916197337231	9.81086384414079	4.01017889761072	4.49640044597388	8.04766632504312	10.3030450963308	10.3644722753312	2.43847352332446	6.97450654982792	-3.85096737240267	84.25	1	2
161	5.34937891905133	4.7351182314167	2.21751414008456	1.33662673145164	2.40866499296611	3.69103447962307	5.66751471709428	2.03687062147455	3.34812573498852	2.50667514173554	2.8947560791472	5.6333444373392	4.77454507650253	5.87221136627505	6.19276824577295	6.42553276502789	1.68963881324468	2.24846542995737	1	5.40930400895124	4.17573516875862	5.87453431503484	2.24634266626994	4.76421039375568	0.677964715939458	4.62223611274317	12.3766699062786	-4.50397397382643	13.5265872190213	-0.118817861011634	2.15398671490126	-0.733713208692098	3.11514809226477	5.94943074353077	8.26070622380214	7.84532673694064	0.1210042996485	5.07350323833984	4.7995440414352	-6.58796222545785	-2.4798154403262	3.24178951012463	4.92546826083164	0.187140525023947	2.4705141192478	7.00466732993761	69	1	2
162	2.80334408001335	1.45047311433944	1.64693573094742	3.18109979885015	2.76670029653399	7	2.83536378985975	1.21225689220357	4.73421874136787	6.26260697160979	1.55019821913534	1	3.92098090912558	5.44691721674727	6.78535993551681	5.7794117063617	5.32761037183688	1.0594141523114	1	4.98060424021188	7	4.6165240581798	5.64348626913658	-3.17177772175089	1.82529006798633	0.142355236647769	-0.244831844849447	-5.56624243179219	8.2653766123638	-1.49994895545756	0.0618788776884986	5.34864438396066	6.49318601594902	6.81727203896089	8.77770882380376	2.92610208364682	8.68452335628835	4.77452900547754	1.95019705679462	6.83003205819585	-0.669948848022506	4.97352794985625	-2.82251389162103	6.83004532309281	2.86227978078756	6.8604998059765	80.75	1	2
163	4.32492078649408	1.14404354349121	4.79981964898866	2.93772955885815	5.93604421934266	6.21277997548939	2.35923100260052	2.73989816208732	5.95162986416561	4.48088385718081	3.41407587509633	1	2.02764408310084	5.65219837333006	6.70002309952709	2.20092941249606	4.35030406960589	3.84435957054799	4.50276718102601	5.77397704600432	1	3.68543747095799	1	-1.30910517640645	4.9534712294384	8.29154675805256	10.0752225606451	10.1579191194179	6.57482039349648	9.82916922007531	0.691751715758767	4.30665514404331	4.99472805871996	8.07064189478387	9.04569044359367	7.61432419608815	5.85424995849423	14.036154443045	4.91131215646247	3.74449409977051	2.05203476352378	0.137432317510796	10.7341524828366	5.96418859780188	7.09646737914827	0.48292368091679	73.5	1	2
164	5.09389445958911	2.18128054439181	6.4177287183631	6.46798347930439	4.69224056193179	4.52409720680158	2.8200612599611	2.9890728370338	7	6.40784558223236	1.60477658669498	4.66475678242037	5.39260427263978	2.65760442591567	3.54690150013288	4.66803990825214	4.54142996925739	5.29061661679108	2.40381059294854	2.31734331906295	1.97916309292717	3.64282384168131	2.14671311346594	-6.00196618662878	-0.255307577606246	0.211380441314321	4.77262591201011	0.340044306094662	5.20478636789924	1.84100419910797	-0.0078700148748686	1.8272351619671	7.33551364606214	7.83909746253124	1.50480394426612	6.62293834242054	8.35162488767344	2.02765311330284	9.63069205485443	6.76186597265774	1.25420169985024	6.63322585512155	14.6731428168219	2.91514233463182	6.50116558973505	3.67577779170218	82.25	1	2
165	6.33042201191551	1.67590521279347	1.13700286869429	7	5.77722258813778	3.93329451781349	3.45046009814034	2.63890246855212	1.40608139458496	5.79284608566073	2.31813580831457	6.08904045932607	5.29829172431766	1.0310523438209	6.15072865075083	5.42000656350548	2.47367477120969	2.6879939473973	5.35569800197802	3.19833952597915	2.33179375515402	1.04951863670171	2.62397262578182	-3.86572068989668	-2.04588723912983	2.86289661812116	8.44202505051975	-2.96027244690838	1.91117679833621	3.05665647612911	0.550205539958317	2.00336704295707	2.65619837185515	3.73958159647374	4.56528688696754	2.61248627133028	6.44266048293631	1.81011456527161	1.6288499225238	-7.39674613068661	6.87074374454518	1.48604486399227	8.72210942395029	1.51116924345693	2.3930564465021	8.86537609567745	82	1	2
166	1.48463554531765	1	5.34629448243697	6.84517496305183	5.10155790778016	7	3.13453604469135	1.34528759673252	6.36611118441527	2.56658839630335	1	1.9369235450839	3.49800336115061	2.1836557114234	5.11736607690235	1	3.1075047512467	4.29649947062836	4.11368827828465	4.39381489444758	2.9608960420418	6.96948111870716	2.42387748968535	-7.325252796185	-3.30834805353951	0.161184300878264	2.33626097726253	-1.28212559493979	8.11667411797529	4.04867992497168	-1.15509963772451	4.16880194313184	7.99507016277817	2.42781168753095	8.84218082410613	4.87240505089234	7.84708945855074	3.17185872394117	1.34258191010536	2.34895420786929	-4.32007353539922	10.7108106985035	4.71619567525613	6.61611333539692	-1.30235416216671	-1.32209583679667	79.75	1	2
167	1	2.10930428384491	6.47971765227192	6.70731647315276	5.29075063875949	4.87448602526369	6.16421624398444	3.98748291223129	2.4841573127895	2.88344993721571	2.37499266022546	4.0355484983657	3.77119159603033	5.09747941740158	6.55149384840711	1.54900413558091	2.50744159145126	6.28817947253243	2.45793408942518	5.67509846429839	1	6.40638273469715	3.46042703924124	-8.83729883551614	-0.831361283836552	-0.586999009155609	3.32408409643196	-1.75575368386176	7.05712559448209	3.66442523300974	2.70653250836169	-0.105578071376125	6.54343628234652	5.52574688779008	0.15574991563141	7.32164443786586	-0.993577662981261	0.571463512023661	1.0674695647658	2.34676043991702	0.866107090774758	4.26508660535542	4.22479391915189	9.32397355203392	3.69895898199889	3.86785697885286	61.5	1	2
168	5.80287052719113	5.18868912033133	1.59138019248057	2.14213077930938	2.8169059604637	2.10486471077384	6.44283066609373	3.00882481712674	6.05611480669576	3.51988758585846	1.20745208737179	7	6.202102451664	4.23335146346226	4.17570492303625	6.75066302591171	6.95081463760871	1.83720422813363	3.75040374834749	3.56536538985856	4.58989478154985	6.57772941099868	4.05032773181743	4.92068730344648	-0.785653263965147	4.54838828836714	12.5738908716941	-3.42752851037247	4.81101398837128	0.0797670174387809	-0.769111847538425	-0.465935687921364	4.08640428859385	4.58975637478233	11.3433004789722	3.93668264748125	-1.26665317573018	7.79139590019918	4.57900584231507	-0.372900824578988	-0.65286706731974	9.69058637598603	-4.41003215200912	3.57704594557506	3.2669789755365	-0.862273379037599	79.25	1	2
169	2.01617031920717	4.95424308239083	7	1.97581062417385	1.63646493361632	3.79162121137922	2.18197450356494	3.23896862690827	6.34503740427954	1.38656610374412	5.56186108489185	6.59053191112467	7	2.48799459501068	6.34420827044008	4.14149566053003	5.36222801571683	4.46191780200724	5.6175292660956	3.20909716719941	5.87253471321317	4.90019891552253	1	1.98305716613142	1.6559373749152	5.31158809978914	6.04716786732745	6.48509802228802	10.4597658237834	4.11578848502782	2.34718584023364	6.18729685991867	-4.79035729775396	10.4117828342534	6.2446819880522	4.27847492959483	5.88768660751762	10.8511317514213	-0.0774901081220204	9.77169612296846	6.47549134856576	0.0646873738436983	6.58884110702254	4.58078569087582	4.63697792674903	6.15332688443196	79	1	2
170	3.2892364296884	3.6212975053865	7	6.60005463073317	2.4516510553102	4.63923064768764	2.49361527435024	3.8746724418664	1	5.82987345809488	1.62636643076999	1.33733692282124	4.6142440169945	3.67400459856918	4.55823704445287	4.64340424657186	2.25252121939823	4.80824529642009	3.2022209639746	6.62714928472361	3.26872974967654	6.33945590340942	3.56372791646095	-4.53077189297908	-2.08005228017922	0.83491058445576	5.55112007270525	1.701428262243	4.84845264651133	4.88428304626656	3.00677887561674	4.90703319811004	2.55701823519325	6.14621378259468	1.32705186274806	4.02208016725909	4.79675024986249	0.50052010972052	10.4867836107375	1.45517029857512	4.01729412705093	1.26327601291817	1.90316013723415	2.696637079992	7.38444201769457	13.8654932909666	78.75	1	2
171	1.2344839588724	3.52817860596193	4.97766973859709	6.67582884727585	4.09409538662229	5.53527186794755	2.4011107880339	2.75282762995512	2.27415826804285	3.28215397153317	1.36848463871869	4.83776604935086	2.01466576233826	2.55761135327912	5.46282202739023	6.60575512115703	3.09511415502961	1.40162378381388	4.1649173517291	3.23473605622662	4.9457300204231	2.27496290509604	2.67019704384614	-3.87656245395815	-0.061513437391037	1.23737178134867	4.39860363181888	-6.99952206366522	6.39941590284511	-0.926302150338735	0.727176614210676	2.18964052795711	1.93447201925724	6.95632768350235	5.10522750486797	6.79120641907689	-0.392541363952111	-1.56425286301248	7.74454056898943	4.0486393914211	0.756187250388099	7.40324157687012	7.265502293527	4.45650568763195	5.17001302445122	1.57936289948742	75.5	1	2
172	3.31653686457611	5.70668744562856	5.91699175848113	5.43545183864407	2.0309054252936	4.9167367994244	5.44544469789663	5.37525508398708	4.22444784627384	4.77107675446122	2.92250313536746	1	3.34068915939656	1.48055617963565	1.08272910979032	5.86017417131802	2.66773685557999	3.12629463801786	1.3104055554401	5.33094022522045	7	5.95069171339401	2.5991202464509	0.682976182065044	4.00250580319107	-0.434354754847828	5.74192997480632	-3.71860342624483	-1.93615790680531	1.62532857946681	2.61224938852376	1.7836484846793	5.54982316819344	6.32853170313965	6.2713791087411	2.0897840701734	3.03794290403449	1.94722022922526	3.45470018321094	3.78140316251781	6.98626657791865	12.0771687521843	-1.10224927518477	7.44039407039991	2.762906109707	0.841858146486123	66.25	1	2
173	4.50436144146469	3.4407842782125	4.4700686230479	3.9410132240212	1	2.2659715387235	5.45716077390546	1.6857906528394	5.37756931782327	5.44091930103547	3.56835734469143	1	2.41023323290438	4.61023303176942	5.33844392250745	5.13101569686153	4.30297578539273	2.6898012325632	6.62906340288227	6.63360942461487	2.27974532467678	1	2.39299445945431	-0.4033717385871	3.33461365778305	1.50881487737949	4.74961512886598	-5.54609633689362	5.89596183345715	-0.523168298125883	-2.24972470456004	2.24799581815854	3.20565439463865	6.53102783288102	4.57090095631042	6.72523527799135	6.35438126598644	4.79255161357688	10.7199292358254	7.5391731411158	-0.784752720506796	6.1439378694961	-1.18787156363593	2.41420104025935	4.03330997033565	4.01341514540711	74	1	2
174	4.85360048630844	5.26544469967023	6.83847730650485	6.51001195083038	2.21614946484784	3.15091465544789	1.58393686281196	3.40785172521813	6.64252346549899	7	5.47667170836177	6.51559502117579	1.39132310003078	1.70667111581211	2.16994820902761	4.00086981449104	6.02969215237707	7	4.35801209891822	1.51659321017125	6.99175300804154	6.05414450568727	6.54234615818864	2.19890332594221	5.38171815362874	-0.487622461976337	6.31987378325718	-3.96385114988103	0.246802462529911	6.6339590883769	-1.92498683724396	4.29761793987821	4.17910360822297	8.48209102611018	3.41786812980979	3.34703492715809	-1.70455674682824	-0.36241188997066	2.87349176500688	6.54609943590013	9.65431338268949	11.0306788578064	4.62794373480266	3.97914512564104	1.43367393427871	8.92949795968802	81.75	1	2
175	1	5.10830435590814	5.3747236430343	3.71952876792421	4.47039068552341	2.95935308904304	2.2227681263711	1.30848183269335	7	1.24791900541136	4.04249194157517	2.09189279435909	4.06104703505616	4.48969301836941	6.32177669094448	1.82919857642403	6.61746017687956	4.43445262116179	3.17212692931322	6.02272621723522	6.19568357423949	3.00823618288333	2.67019063057432	5.67309317131042	-3.68948164947951	1.54548507631716	6.70904658502337	-4.5736866873623	10.5579864037636	1.56655346924184	1.73841852815339	3.15981241857888	11.3157910699858	-0.969931920860607	11.5990753178304	3.85383122835957	3.57050380660912	1.88680948418444	0.387317911652311	2.26594780553503	-1.03908132633807	11.093064722945	11.1369063863815	5.73375979985939	7.60855620689571	3.52517467145913	73.5	1	2
176	4.95607411949163	5.30666985495076	6.99822287513064	7	6.08467796738737	4.74702408651992	1	1.50024868267399	6.39289925487126	7	1.2615573668753	1.9125002702014	2.60117486773382	4.41658973179512	4.6740375032279	5.39991672270625	1	2.99139496453518	1	1.27559416209989	5.20383309686494	7	6.55884548259962	1.54921932491156	-0.050202982012399	1.54563439454787	2.83831656132513	-5.97699497148456	9.61818612044269	4.98653679642362	2.97062384855523	0.924343128365571	4.84351763566594	6.84235746065021	3.51208831860809	-1.0154777369833	6.47298139301243	4.5786828500928	8.83232212430164	0.156979361762271	7.31495240368295	1.91940100378506	-1.28864473780831	3.33452732587952	5.25782625587313	4.26505403388789	64.25	1	2
177	3.50640882073982	2.10173750774587	1.11154532448874	5.13522057525236	1.01626564692699	1.62896835985874	7	1	5.42902288733113	2.18735992880115	2.58889796906526	4.93718251828438	6.03857455389351	1.76345249075371	4.08156031345733	5.31250682769118	3.27493624236349	2.37653878879734	5.85354115247689	4.68250177262643	4.76299933150328	4.64916008490939	1.77827217593178	3.76467147497609	-5.20160990912848	4.29946077803582	12.8105782383988	-6.51548157751335	6.98152389330769	2.39270564575342	3.1548124336643	6.05613704823102	6.85403817334869	6.12491468557322	5.8983804342689	9.56368134433989	5.64204729471941	1.74339029205444	4.53189559361778	4.48996638926214	0.751531269789751	12.7012910682192	-1.99346378867442	4.66066140005116	3.62704297866951	6.34130076382858	84	1	2
178	2.96929468112118	4.19247072367413	3.68763019453923	4.65422561906746	1.0858998951664	2.52683095029975	4.07959305922112	1.27349685642873	7	4.38952451341844	2.13067453325257	2.22178376683809	6.24807695818013	1.80287910774692	4.44043014785962	5.96567727917689	6.15535612426311	4.48770446663679	7	2.77025047287	5.99116020675371	1.07229198016518	5.88004534487999	-2.56768394995181	-0.743253832625642	-0.581732949958483	0.75802994535581	-7.20606998997758	-1.22765125701886	2.86448567619265	-2.4673894567785	2.20934246166935	3.41604876447449	4.58404042054675	6.77334481467405	4.12120734783514	7.60795599937958	3.06529103685451	7.70452580692555	6.28562880254902	-2.91719458137023	5.7218570270011	12.881329540497	-3.84702246840319	6.07859734312953	1.60702550905794	89.75	1	2
179	3.12126146784234	1.95366953102022	1.4869304516437	3.70967423261538	1.2237317856178	2.74903730170736	5.34019331325561	3.95546047074517	6.62506477738166	1.79014522134202	1	2.246719412255	5.08937863852356	2.79376390296902	5.56567279763864	6.61248542947191	1.46911043829646	6.79166361328826	2.62456907160156	5.56689180594913	4.00384030327881	3.36131040989437	2.13409953926681	3.05853374950046	-4.35576964402307	5.26394206286263	10.419185708	-5.27539548110677	9.76992554593804	5.66850109643837	-2.92255504437587	-0.331626437711992	12.7041397391599	7.01984531876936	5.281127410101	5.3027864008437	6.76903611569036	8.41898171673066	4.5575564595985	3.91963604207327	2.86450235279228	10.06536300717	2.63889678620357	4.60869713056444	1.53541712657084	0.0763012692277031	68.5	1	2
180	2.4120354098797	2.60852218079867	5.0524211227574	5.58302980918858	1.92586112254915	5.98595443721454	2.11629072063139	1.76335142389373	2.78327180250291	3.76244960059186	4.23441219529101	3.5655639046864	5.93309876803746	6.6843359530296	1	4.96202305627198	3.10256351223419	3.3659505301426	2.83247671742911	5.52230078461308	2.58077196905848	3.03337453281209	4.30761597875032	-5.27826304032485	-0.216226444966856	-1.14439225746048	3.92123711089443	-0.216215180155061	0.733124628849163	3.90910229312334	2.11853233344768	-4.22249164401309	1.68330756627826	4.08017671986212	1.02683041665639	6.35390504010162	-0.0430155350807747	3.9344970982635	1.24949151068436	1.55066198219291	2.96396284607899	11.4722997451177	10.2205137227301	5.64417443748811	4.17370127081762	6.82503461416372	82.25	1	2
181	6.11939768304686	5.8779048800914	1.74074965122286	2.05970455537983	3.91108608337617	1.40033075508088	1.72890343964166	3.24624661118281	6.34348922195422	3.1774978119543	1	7	5.90784471179134	1.68869167101358	4.03978399085137	6.58797259279514	6.11890854857527	3.06970836440369	4.75587224775803	7	2.04462169459309	6.64303374134451	4.5379241586014	4.78637352010022	-0.2205372980547	4.82782611063763	13.2685055553567	-4.4895426442355	4.31079379772463	-0.307943178020877	2.15016192425496	-0.0538112952188502	3.32985049045259	5.44765184690788	7.75787822243047	4.11903764431947	-1.42234035662474	-3.02604771279865	4.33545310372379	1.19967938296932	1.0310756187988	9.76822045302598	-4.08312709029298	2.72361103455978	3.21121982830349	10.4103888495726	83	1	2
182	3.08245052261748	2.32174893535314	5.307243653914	6.25790879118833	2.07635461375082	2.73561004219982	3.89867675766328	2.43846917230194	7	6.5139641028668	4.53138811934936	1	4.82902399812632	4.59728513689512	4.47436848618129	6.79812150878818	4.97525105651181	4.80125194234622	6.08240930024091	3.26793635369041	5.80544171357648	1.36091383485935	3.26912121928033	-5.37998224042558	-0.15729375173543	-1.94986122658897	6.0687703005318	5.03301663006856	3.843696017081	7.14466973215547	-2.43487575663444	1.72172843568092	13.1116632216593	5.67317656640875	11.8185463969603	3.57433046416343	-1.74361554160686	-1.17449987587487	2.8400157021536	8.3338521141724	7.66430353284978	2.01946375343587	-2.44536957075176	3.08498561526579	3.91193650407622	3.4894461275917	90.75	1	2
183	2.65333074905344	2.65421601860072	6.89065745188674	5.92036188931263	1.85737343692552	1	2.0934843575381	3.79357789053046	3.69889914791872	4.763498846703	1.01154403642002	1	4.93236142854671	6.21234169685291	2.58171388390146	1	3.43902784547735	1.35400206306357	3.75108249562128	2.13376192710913	7	5.51273422937884	1.50443015349263	4.88392662589878	-0.698417444196269	2.71843028880953	11.7094686699572	-1.76372953268484	7.49110369325066	6.97936268394822	-1.56954648661293	-3.6942079585897	10.7730093898265	3.30715274683521	4.32575976189093	3.06313225038923	7.75603207138222	-2.91141543387193	-0.731178744446673	-0.692133698771668	2.94296666748292	-3.01870988302063	12.6511866277026	-0.580702511336359	5.9366290001774	-0.114319662047744	83.5	1	2
184	1.89345909366891	4.9447877557806	6.43442214513165	1.85078054803249	1.64649432175595	7	2.23721122887564	1.52138762985692	6.67600387226947	5.68345605128934	1.92154210897874	2.59427418352287	2.10626769005787	5.14980606345861	5.43315650033005	6.96033001210374	5.31604725402256	3.98830941691659	5.40295388906456	4.71537140430272	4.99198435133989	6.74513831298068	4.37352284158606	5.36593282575124	-3.50011278650607	-2.28176915424712	6.57050602040775	-2.05957183067297	-0.676844882239093	7.25809550554131	4.30074729384614	4.58689574512921	9.36264491618761	9.35372996326611	8.14595457471183	2.23720152190997	-3.21858993225903	2.02352749873974	2.30571327553119	4.95982452546589	3.83594977183157	10.4065545761351	3.84987564324498	0.533865229546048	7.83262671004024	6.28515211068718	78.25	1	2
185	4.35172438285591	1.33818285283786	1	5.50836671499834	5.50945824958898	2.3356751760829	2.89904596749405	3.92549930033942	6.44837333305343	6.83320132609318	7	1.39328430568861	5.61312937940032	1.9554570707601	1	1.7840388364478	1.17158763110768	5.54971926620099	5.77311598196893	4.88921520813163	6.17820657999435	2.69046946563948	3.90458767378442	0.500990862042967	4.18036511160741	4.08031430926558	4.4778123477285	5.13696820538517	6.57151863850698	5.15344910892891	-0.315955532367207	4.94913290194999	8.47010442862377	13.1829905546304	12.1739941779988	5.19572117009077	8.20411802714673	7.14803990932655	4.21896237123777	0.0853116171525826	3.29190439198942	10.5772954015154	12.6603820603771	6.76486281259576	4.24516247705136	1.81640280718872	76	1	2
186	1.53517006146329	4.86146184691013	7	4.82649348711769	1.38190213858066	2.77435176254609	4.51809015162033	5.80338043795265	1.57347576141682	6.65710081177617	1.4689945706552	5.22273230113623	5.72657550549561	6.64617036042523	6.4847631339552	1.63989844362372	5.72019551490609	2.23263748257906	2.24083925810047	4.04442120282894	1.81526156672993	6.37319159354245	6.18078240596486	4.69198254061845	-0.330847973691928	2.38668603692359	12.7408357367259	-1.60430541389118	7.53449019764883	-0.0276447151000508	2.77180533054057	4.51293442923328	-3.49141824413758	7.7955773435242	9.3569961501568	5.98312665083914	0.696292188841589	-1.97991377717456	3.32452960262565	7.69837860762951	-2.50803959272062	6.26175167225346	1.42787683428692	6.3130292951368	2.95162735784705	0.951630479278071	68.75	1	2
187	3.02230069336177	2.33755654871716	1	4.33647189071358	1	2.40518160320638	2.60966723060213	1	5.42972688673138	6.22699398832755	3.74727793949939	5.17808246227228	2.63556511011975	2.51050099324917	3.1077305543814	2.41612589038132	2.55421430289801	2.64896538321712	6.94512735725407	4.78462060904786	6.44795806020091	4.08061416698734	1.55632095729817	2.87883939670214	-5.91143520088889	4.0266466419936	12.4227029452856	-6.44321832256442	7.75046761238717	3.41629684776855	1.72452738533803	6.75826006216036	7.37512663276321	5.6353651436889	4.59578125561389	3.22129608744707	5.36369276597379	1.67679254218502	5.14340353953824	6.76794953201299	-0.670331977004732	10.9873338482377	0.0519877641109138	3.68871731752914	2.28928504668756	5.67174085801916	62.5	1	2
188	2.58270126118576	2.62800534177398	5.49955038728733	5.55435334904807	2.46836244945735	1.08335433696576	3.86065234771165	2.27008037673939	5.95684633554614	4.30019369513973	5.04780390839356	1.3390166674038	4.30484004355001	1.25641292920577	4.64595202362576	6.87905779398761	1.94777815533442	3.94587090407654	5.1891534966975	2.59269763891079	2.30621967386022	3.97218056752019	2.50196285528034	-4.93815416923947	-0.375934264781924	-1.82420511605062	6.22304584618421	4.78073944652791	0.479383581503867	-0.478904697399852	-1.55641160095371	0.906889008615385	0.640868300463698	5.61882324124901	10.1921810594472	2.10123525946001	-1.04367728011141	-2.37847632839935	1.9661058523733	7.93747585033989	8.47015481787845	9.28797938944318	2.80659100743421	2.19279728992267	4.24571430223715	2.77799587579944	72.25	1	2
189	4.85177669085413	6.03685177821294	1.61867397468457	1.65501463250835	2.69762011954956	4.00855639436036	2.12802173661997	4.79673525695875	1	4.00414934709155	1	1	5.27564291104486	1.50000812661371	6.31775534069134	6.06373617502323	4.30370621393587	6.46982826763636	5.77696600736508	2.36408524992488	3.1650063779701	3.39058330156914	4.40189802230997	4.71075269530551	-0.208903662828553	4.42500038235835	15.2573209252713	-3.60731462045428	4.31203987011726	-0.324476723834947	-0.682586906583008	7.73957261628769	5.09467295512939	6.85249997269712	2.56228955864324	8.2903246281962	-1.63582434114246	-2.09620905242616	2.95157776131254	2.05200275314342	7.57903122982874	9.31283567940709	9.19069541327821	3.18194278595374	2.05936250949984	10.0308190261318	75	1	2
190	3.86887704088663	3.05957418890654	3.72763472897213	2.98243239863639	6.06281752109606	4.97315358762193	6.00554813155823	5.20471517201836	1	4.03463456070193	4.1175568781393	5.16468901059796	7	1.28324295277996	6.40037627966676	4.98775973839642	4.38237024727003	4.61011471711842	2.84400294362851	5.56571747751335	3.58164970547033	7	6.0728607318401	0.0151018312530754	6.5079121854712	8.45049029860632	9.17322485474294	10.0020235346764	1.14998528325035	8.94591564062774	5.03776734469602	6.26030094757741	7.34016373000358	8.63643219948088	10.8395631581221	8.97790812205386	-0.0141179334967789	13.9823864274591	4.43555420181164	4.07342318185994	2.26084605427232	12.0116236935968	10.9545994543596	1.74887742728609	3.06561166402242	4.68521170598342	57.75	1	2
191	5.8587107100965	5.6157416058814	2.08988503401511	1.66500460669676	3.02291339188165	3.76668130616303	2.08481950771936	4.61861884372617	1	7	1.65889976585669	1.48476017434766	5.6372028406865	2.05245324523312	7	5.43677719964905	3.08212012514133	6.30475995990797	5.7316139928614	2.84929626114199	6.3448497334808	3.25843139730999	3.25786890063091	5.16330554754868	0.471887638589929	3.42934822175358	14.8743638559377	-3.09363579289432	5.68624761278567	6.97410262493639	-0.463388545132543	8.37926236982281	9.61879732706334	6.48237106432645	2.52803170596503	5.35960961919552	-0.245726759789791	-2.05770914808789	4.0099579870119	1.82861240892425	-2.18057952448049	10.0321292064259	8.61976716840999	2.65488789062885	0.901563450200057	-2.36150451895846	80.5	1	2
192	2.26476172449975	3.57287942866045	6.555605804555	7	2.49002264696988	3.05327401997093	2.81932853564041	3.64289675046742	6.69676854853675	2.87446427487781	1.55651636878684	2.08690596105606	5.7055370193966	6.9315197921316	3.61744399946484	1.1582448103639	1	1.7353070536243	3.81680566510081	6.66591667237461	5.90102450176159	1.18042228308119	5.66508931328293	5.2284135509251	-0.314843599907008	2.42549181938843	12.3642016049296	-2.41245800208911	-1.63068000429188	3.74085799929982	0.979279397891821	-3.87276513793715	10.2209187301547	2.58431641747753	4.81986224749053	3.12081571897449	8.96376148888761	3.77225660466356	0.809567844992807	1.35492780517685	6.84259701714562	-3.84510240230938	12.9154262595892	-0.20147752949417	4.34670936494781	12.3131375804721	77.25	1	2
[truncated: 5 more columns]
