# Supplementary material for: How Are Mate Preferences Linked with Actual Mate Selection? Tests of Mate Preference Integration Algorithms Using Computer Simulations and Actual Mating Couples
Source: PLoS One. 2016 Jun 8;11(6):e0156078. doi: 10.1371/journal.pone.0156078 (PMC4898694; doi:10.1371/journal.pone.0156078)
Supplement: S1 Data — Newlywed couple and agent-based model data analyzed in Study 2. (ZIP) [file pone.0156078.s001.zip › S9/Aspiration Model Data/Aspiration Couple Population 01162016 023053.csv]

	trait1	trait2	trait3	trait4	trait5	trait6	trait7	trait8	trait9	trait10	trait11	trait12	trait13	trait14	trait15	trait16	trait17	trait18	trait19	trait20	trait21	trait22	trait23	preference1	preference2	preference3	preference4	preference5	preference6	preference7	preference8	preference9	preference10	preference11	preference12	preference13	preference14	preference15	preference16	preference17	preference18	preference19	preference20	preference21	preference22	preference23	fitpoints	sex	algorithm
1	4.25177563225403	3.55392879962279	7	2.05380503871061	3.53435828568799	1.77167966031302	5.47318810087948	5.75542860771178	2.51841648435087	7	5.13723293586695	3.00846892592142	2.163884404762	5.36616313253729	7	1.01855361041711	4.61300984340675	5.38562151830856	5.99372236512879	3.23587877369568	2.89533786437514	1.01961704774578	7	5.75437574142098	6.85542315026499	3.50076720079341	-1.93747759045616	5.10572903173566	5.02210261212933	5.20404376406361	2.51823805283848	3.03684603194507	5.84801587183216	0.338036975740102	9.25957646175999	7.03026371080388	9.0778115079383	0.665406000550523	6.33343110470328	2.22327165824359	13.6956468352009	2.82670705705318	8.0982908104313	-0.214621816065801	2.73569508969049	-2.88647467993298	108	0	2
2	5.92451003583863	1.36032604341292	4.07541509854951	1.99866346925397	2.06422022283202	6.47479082242491	2.4665790893494	2.80080393951652	6.64322315589659	4.43058543292673	7	2.61567004078128	5.54715049978937	6.06735806811919	2.7963017093403	6.9233406168149	5.92787845026724	3.69108696233132	1	6.54175662767017	1	6.68700956895892	6.99979739877099	-0.0724486127682748	0.0396962072387155	5.83669042837534	4.55256103720579	1.49877991937	2.25880846785442	4.84581571792486	1.12153533389413	0.554853233290995	4.71534944728572	-5.91321741039336	5.34926334066835	5.89138058522968	2.73895598529779	6.3545938797187	0.299589626758142	8.30417936937726	9.57511385407119	3.26283810663205	4.13550611372705	-0.478565728376022	0.805292325015393	-3.85867893862278	84.75	0	2
3	6.23885990343931	4.57076323609564	5.75534945989591	6.66942803782979	2.70488785149749	1	2.48793509145938	3.53852895051853	2.75641641053156	2.8331629180384	4.49616217268706	6.4181356525302	3.10335621796773	4.3402117726004	4.48016238556171	4.22182114952904	1.81309398813276	3.26562340847699	2.47394713542042	5.24559021297679	1	4.18643426991182	5.20339078149903	0.475890850438463	7.05173207503601	11.8645747885414	2.00097592038093	4.81981853147587	1.0230269023275	9.96200810636426	2.63584586435402	5.22813426837509	3.4895721835512	3.62789454768467	2.78908764589257	4.74377542001508	1.10102806547206	2.50385028907326	7.1692419733256	6.68725373995157	14.1716471828283	1.57339383537068	3.62963143526105	3.946382538706	7.0097542647392	11.3948943288009	94.5	0	2
4	7	6.36543194183975	4.54456279760159	3.09389502889817	5.68771931879246	1.94311708898417	2.83106461822841	4.72993745463763	2.75387316633925	1.02294984750211	4.03800295882995	3.2922689283837	6.4488489068711	3.15257660786395	3.84879572634292	6.53995842327899	7	6.07768302252873	4.12790517462191	4.94530152594327	2.75419315493094	3.3284246188223	3.82196870473228	0.561933119703431	8.60263436815892	12.0042128304623	2.16750930409395	4.46347900940479	6.99022796188821	8.63922804728776	8.79795624253947	0.72598735777049	1.97498979880223	0.426063357372279	-2.24793288527403	2.30143785189592	1.00227221019893	2.08243468253113	6.12155530843921	6.6147912008056	0.730440172426831	4.63664245337328	8.52286873413134	-0.870317422701416	6.1454728258428	0.324182271492836	99.25	0	2
5	1.41897606887601	2.82924253220543	7	6.52559834010738	4.77056923314373	2.1577298554773	7	4.78375409019106	6.07947078525109	7	6.55947406925488	7	4.54405751641257	6.93548531924409	4.79025611569086	7	5.0346366433237	4.01229673101095	5.30242483558684	7	3.131882118645	4.2245705179616	4.94304339622995	-2.15005471634236	6.38906310996818	2.48807295845967	3.48867457882702	4.7342602520841	2.84958041889534	9.53779651074921	6.0464248662332	5.80555518551363	-0.410208709698213	6.78139502152181	2.38450276908824	8.23921055094035	-4.0356174770684	-0.618637348584848	6.66487274159011	6.22280832070764	-0.56592901529917	5.07967133892704	8.10305492307806	6.53808814131908	4.12632054564516	-2.68443022183693	89	0	2
6	6.64489488879229	6.34399670302335	1.50065086008191	4.90779433537751	1.65619599413645	6.75834166761648	2.74999924310469	4.45114546776318	5.56893262177314	4.01917108015901	5.57208873280652	6.75586688428367	3.68975709773734	2.83785720400464	5.3928946230164	3.70945681183169	7	4.87015336003122	5.11188946087124	1.86154709674585	1	1.63332431241173	3.95886270946642	3.15731756660059	9.44418195406947	7.33971964391908	6.95685062437743	4.52337648483324	9.63558394929302	11.7605669982112	2.2161101573643	5.10730561840413	-0.119205241735912	0.15816177057735	3.27404756480991	3.43051413334071	0.63398775052423	4.19053594999872	5.67808930615406	2.21463062298498	10.7209617906051	4.3768770443257	0.16584085221534	-4.5174487546335	3.67695656239321	6.84812376668046	82.75	0	2
7	6.95968985933668	3.50395307868353	3.24528437526258	4.54694504820043	1	3.23565324811522	4.66854260282794	5.09511661504041	2.08379382381098	1.8296047908276	1	4.02188146714898	3.59613509914881	3.43678694590798	4.89666789266554	4.84689144157728	5.42482681786724	5.76722045514456	4.54107299458843	5.84070456754705	1.94390183960067	4.97144625176828	4.93061044302484	2.35650014750994	7.22969515888618	9.2108737866767	4.91555880625747	4.93665679175986	6.02532891706172	3.87962366618391	2.25704801956908	-6.41573168516513	-5.75134804598355	5.100874066555	6.08191307135708	8.30376415446307	7.32391338726522	0.37960319587902	4.53557637906215	7.28481330143563	8.49079056075813	9.98641571848716	11.4026911894783	0.497912416567882	5.79784437711454	-2.02260614038733	108.5	0	2
8	5.52975350991174	6.16828985137329	6.57345205180268	1.90351823924103	3.01524375446609	1	5.93658328030017	3.40535852341884	6.29497890955552	6.37834477476065	2.12462075376694	2.87984812914356	2.77033298509526	2.62584481981795	6.53563014196971	6.56017528684271	3.07323955284008	2.96731355453182	6.86476515642459	1.49084477522358	3.41150082272397	1.82495082347913	3.18120990303769	10.0406061338276	7.86832324796814	4.4004605084744	-0.597534126959289	1.81182827102129	-4.34117668473405	4.46567906645556	5.08886955616398	6.57765963474434	2.31714305077751	2.26887143787644	4.38704421557792	11.5507485376733	5.94371746660689	-0.111094488556002	-0.211574014450574	6.11976870443848	1.2393886534104	-1.50534010678172	6.98163267129662	7.63667437647122	9.43463160991362	5.75677823179114	92.25	0	2
9	5.26368986483069	6.4540789983139	3.09775077401562	2.7438646607056	4.56350713880795	1.42153218048215	4.52571570523181	2.01467819617712	1.62004519731249	3.93996439021804	6.57217358503669	3.67279682195102	5.55944734790525	1	2.12053944713634	1.03813094809227	6.99915427227382	5.65667363341119	2.15401963689973	7	1.39947568312355	5.36743642206126	1.28034217785743	0.365746651946755	9.51478284695378	12.6185501039747	2.52901398815181	6.03724849231864	5.09120924721911	6.07306827818933	3.39536292728775	2.06109303575583	2.81388435262132	1.49789914287792	6.75488443059197	9.89986466714641	-2.36395345057312	8.19090054193328	5.30396442196867	7.4436913668828	7.88565585893988	5.56633352553742	7.32196030745142	1.27913885511	5.69841953202942	-0.832643169192577	104	0	2
10	4.19724880294236	4.70384684459174	5.88775927520272	5.0142937957991	2.58639067769326	1.5722267065147	4.28261346977459	2.55113028765233	4.48945831118455	4.23599610962232	6.41811809099649	3.21176102286176	7	1.88999134284077	6.53285942366819	5.92970246080172	1.24988198235844	2.75943216496803	2.75017238620375	6.41170374490237	1.548230632926	4.1002968641042	4.64863795692018	-0.260952255235668	7.45759717907228	11.2113252003086	1.85908739385257	4.94523873785679	2.16911763411851	3.15115604951665	4.41303489746118	5.0352285985413	4.19577653914617	7.80964069192931	1.17715185604492	3.2666331834851	0.15564222800943	2.4888794127472	2.55108685407817	2.14169518026532	13.1393636776487	7.78527282875023	4.17961637103826	-0.153623184310447	-0.18686353665035	5.32915456208214	110.75	0	2
11	6.73215602788851	7	7	4.5763468901341	4.76311901576702	3.31369333027981	1.61542450676634	4.39279419347355	6.16769069437719	5.37504835089878	3.61858825641576	6.38532090530079	1.32706811995559	6.82779801820645	7	3.10420514392484	7	6.84053010110549	2.28785810969399	5.25575042691396	2.87961923767774	3.55520896168901	5.67548517428387	-3.83043939977335	5.76872264856285	-0.0270272950654031	3.81323677591232	-0.778307183104381	7.23459465358642	3.71129866924591	4.65517864848963	7.07927589528043	6.18415506998911	7.05384603066751	5.49709003121188	2.61841011527161	-0.700597595353677	1.38916520315504	4.23644483531827	-0.0677472215391714	7.16810251313431	1.75759400744591	4.26815196665617	2.65026656534885	3.9940961179057	-5.6632712275068	107.5	0	2
12	2.98916482642688	7	3.4608949949357	4.65016021036166	4.74742395997337	3.99064572112095	2.44207034193865	2.49990844668541	1	4.6592021069916	2.58423393991572	5.50891544409559	2.50176827414938	2.87069861313521	5.62555371554941	4.22565981936583	6.63565002842472	4.9021672187136	3.90303575363471	4.53839997222448	1	2.64589649158225	5.53999900719031	-2.56122042664473	7.53739738038256	11.733746663069	-0.491192433785514	7.01368539656111	5.11825808935546	6.67098283879756	2.97498596829507	3.98941692483535	2.68195174217254	5.10811881001089	9.79904867439033	12.5839911752939	8.8611850065837	2.59689277978251	6.48419124248278	7.20581670271744	1.29761603170112	7.84078202601526	3.15713828811329	2.9116099814624	5.63055174236719	1.67343053136628	91.25	0	2
13	5.26886926789187	4.79555514600822	4.74784905780226	4.47622479945899	2.90734738116334	4.32177709298489	3.62667842492564	1.04631421131457	2.29074570406563	6.80482887431202	5.6305200595683	2.15699516321441	1.50239587529201	2.39324568321705	2.69078493767975	6.7661082924459	1.561994922	2.21645149569669	6.8226360282391	4.84896757973865	1.25331707156088	2.85326962057169	5.77784431833185	-0.926523398732509	6.11079022509817	11.7747963692567	1.56826001501378	4.67605284936234	5.94659535488553	10.1001998239169	5.03577308054317	3.43938095490795	4.7873286468122	7.92130441024238	1.42553493219302	2.73337709302737	0.325782855970764	1.8613808491484	4.79922735766367	9.0013622900579	0.0739193456179939	3.14499665413371	-1.29353826950786	-0.439687245717738	5.11828715843235	5.0338149198848	111	0	2
14	5.96797348712759	6.89547689949368	6.12144070898944	2.86191747534257	5.06037266073678	1.14288100901125	2.50782916728834	4.70253490063865	4.38631575371925	4.92650024046016	7	3.42589458934545	1	6.78604585593086	7	3.66173196056137	6.50468108180271	6.60899453862311	1.09991212579843	4.51005606502942	3.00553206906007	5.12609889512569	5.03411316638091	-3.12204257991619	6.1661849785785	-0.595220942334271	3.89091817766117	-0.304431098313017	2.52929468033897	5.36364337497169	5.14655263214771	6.76902365503687	5.96142431000121	7.1092963654189	4.20798575055456	1.40817337002025	-4.07153566404968	4.27280426040959	4.36351758705512	4.69468166718608	7.64555314956845	1.55466258758389	4.84429912020697	5.03742352754202	5.00844961092392	1.33680007232162	105.75	0	2
15	7	1.65893013807525	4.58846285922455	2.03822429609254	2.52683716283875	1.78195333530247	4.17531175257501	7	1.31909289836997	3.97355282641489	5.85198250821799	4.4498657771699	3.97368895365177	3.23043600825895	4.55328759369682	3.13473145098352	1.03194387207867	1.74623018710002	4.07740303743403	7	1.54704378118461	7	6.67647891620853	-0.612988604371872	1.62991444679123	5.64582616560874	4.63291013431998	0.990876875854214	3.46876555624143	3.82976491205056	5.50674052863507	4.21358524143423	4.55737458193922	1.83401619496004	-2.94377038768638	4.6464267695568	6.86558538078087	3.46424526014287	5.03170233897122	-0.178891941664791	7.57600579207468	6.02162649686169	7.75870520275141	-0.413248877589195	-0.914913452324272	7.71695540972296	92.5	0	2
16	5.64703837201699	1	2.69396656160569	1	1	6.92787471539992	6.29106605919277	4.20970527869701	3.18825747875962	4.47243962795586	5.63283705259756	6.02563136756506	3.62804651095306	6.33388281228243	6.22427639080076	3.64565507441749	5.58409381946572	6.48644258976872	4.42380379865103	5.95224059494683	7	3.97284461173344	6.04035258263063	1.09557770997707	2.63260143282758	3.40103090766932	3.74247993669867	1.39748741467454	-3.22698510362579	8.92224304416205	2.12282946863801	4.66934931319869	6.43991356963175	3.0271122820912	8.33614563831859	4.1650596562028	-4.34511261841836	-0.952711546065389	3.79623080999113	3.28883189922991	1.0472880519486	-5.2526271034372	4.31481454417547	7.6583206542403	2.9469867656968	-3.7798110324474	108.25	0	2
17	3.37965650716396	3.7468988362033	5.8537016586876	1	1.58902101868744	1.56239041445459	1.63918284800314	4.2898413258466	3.7046813899326	6.73644725670256	5.88061589778387	2.82403405366616	2.65244071511311	3.16311614498369	1.83568257811668	6.79278617256571	7	6.55202773419248	4.02238675868443	6.38225885850982	1	1	6.42664743645091	-5.56668068826556	5.17188515459413	9.43150877095403	-2.02282620053405	2.77709336007396	0.418547437657573	5.83839091718941	0.931752976410336	-4.30927176442552	-3.48587447017199	1.46277349883673	3.16713866456353	7.93435524547969	-0.414821564807513	5.37611492031492	2.35625938350007	3.20464794021924	8.35692709865784	6.21793396102128	5.2983356988602	2.33106195715246	-2.01802213765737	9.33635757789765	117	0	2
18	4.24581756095408	2.02232137853313	1	2.54956958602996	3.25842523768277	1.2023759705837	4.29518537728971	5.9258046334305	2.43022356904838	2.77548645677187	1.93087562408605	6.12650002731604	6.34430407914626	1	3.38310764060531	2.85722032629706	1.48864817690942	3.78570402493231	1.11771476041816	2.86465184077757	6.64870626904498	1	6.74334293877845	1.78929578612661	7.0667295399524	7.91595237560964	4.79684901636605	4.97635763737267	0.809425518277526	7.62974354140492	5.35995003344146	2.27666033703703	1.883776923976	3.1972050521283	4.99640724303493	4.06047660626045	-5.6337410455492	2.0866728829922	5.719250145465	4.58613281295999	9.35506497802916	3.70061281464059	3.67727872972336	4.52758403877333	5.77830594507736	9.10032173700113	75.75	0	2
19	4.89932418437144	1.71113613745733	5.53554414274187	1.86183166942911	3.21948103941947	2.61965966241537	5.94745952941842	1.80667107352941	2.85967698004338	6.86966490748707	6.50827834535167	4.23205625890098	4.65959699448813	2.13294279354918	4.16455408074945	4.74204946848756	6.80177440918824	5.65509897368626	3.23507595105716	2.80683034249527	2.27815931852995	6.19931367504014	4.7299492644351	-1.2180480411466	2.16891491549079	3.86458046865073	5.69631083369161	-0.214974284139525	2.64971391158036	1.38990168615666	4.05408603073529	0.222722203820932	-4.10524965401355	-2.58561171427733	6.37937118598084	10.4342674433301	-5.86829836181468	-0.0482352665122617	5.71029909864292	4.86810934802662	8.42595519442182	6.15852747615067	4.98304793359751	-1.11946476361063	5.62797400842958	-1.24263775347293	99.5	0	2
20	1.31889846935348	3.59726359260986	3.52181847507258	4.99637244047909	4.15526153434973	1	3.33968191422955	1.96099600670279	1.57917768850174	1.25461882971775	4.49195758270715	7	3.74565298393196	6.45920973615607	6.51657426782082	7	6.6960962415282	3.72892031063517	1	6.94096948225979	1	6.45203081316965	7	-1.07266868999856	9.06741159319184	4.00472340651205	-0.0576327009021127	2.60509692796658	0.599817869633406	3.20548737399159	4.03533530271141	7.79574026408511	4.9936903696246	0.417197857315803	1.07712690443149	3.56215959586154	5.04543140210756	-0.291953885637127	1.67822207117593	-0.0220335613550758	4.23631842603725	7.75246949765919	4.89753827586911	-2.92799810241896	3.80648107240398	-2.27620386680441	82.25	0	2
21	6.80123076742123	1	3.0653610282313	1.33103642677575	1.25319597022087	2.45347860314782	5.78290659717169	2.93170659044506	5.35889681513262	4.74343800394075	6.45243584394924	5.53356626356188	3.57446266939707	2.75752630267589	5.56154963800658	2.96922949072835	6.42382141000687	7	4.5851912354421	6.38324783847045	3.77359818452355	2.6458358898562	3.73930941587199	0.25678965543626	2.47611349831149	4.09212978520636	4.598782558996	1.06384807133656	2.11581708487923	8.92384210150555	1.99518957335839	4.75699292097309	3.77891049226182	5.67667219777961	2.45808666822341	3.48778060144059	0.56990356734068	-0.876179685849456	3.44898143411934	3.10119945322739	1.30207089436471	-4.58873574922068	3.67733675489321	7.99116502579616	3.90450268470788	5.87811801890637	108	0	2
22	2.18315525371241	1.5368007041031	6.4225975856534	1	1.56202289554912	1.1695695675177	1	4.40073248668879	2.83442235861078	4.62514392860753	7	5.33934148824655	4.31814561904958	7	2.56147116711689	5.72047934661519	6.75231591819993	1.48658149016796	4.20643578583279	6.73562843230487	2.57643625561897	1	5.05052831320652	6.89596326051438	6.59871875687116	3.63547527130072	-1.93856606305255	2.5377424059049	-0.206397259832811	7.23207577861829	2.87273258955419	2.94755947528718	-0.312154997681086	6.79768623040028	5.29317272745274	5.76820988124449	3.43039851177459	1.18141134157261	3.34094615606678	3.03004777932868	1.24931419925662	3.40051260345722	-0.878838482544788	1.74690178226767	2.97411178036005	-2.13709891594742	93.75	0	2
23	5.39146867641483	2.96495189751481	2.40184606651098	1.41105158180683	3.1821296416479	4.63187027963137	2.90336239678608	1.65378194666313	3.48998725437455	3.6700632756444	5.91929785749629	2.54365378773002	6.70903256434849	1.44260953230693	3.073371110959	2.62740926384286	7	6.51713400965811	4.36527719664506	2.4187190365821	3.56950628975506	2.36731435149419	3.92447149984817	-0.872453904210598	-0.220874022013357	4.40208123731817	8.35824195746892	0.151097392703261	3.12680194659396	7.48349602858735	4.38870339378999	-3.74771212472504	6.21400558262775	7.13881979780109	6.41291286534674	5.03647039130689	-3.0595936746995	-2.93712661692141	4.99439432734457	4.39357627915829	7.62476212108329	3.7816440592597	7.99447333732514	3.93053043612455	-1.52347918634522	-2.45507517975402	95.5	0	2
24	4.43890170275972	2.96844112993407	7	1	3.91145195719412	1.41521642126283	6.51150373952008	1.97142164676424	4.96258008023331	5.98695675571734	4.70492528904931	6.91349995316488	5.51159558679755	4.42036016094587	5.32006194500962	1	4.75394165774162	6.4086952754087	5.8275468791042	7	2.78655692952153	1.11926303763496	7	7.78204281953675	5.51489604763834	4.26315738939978	-2.08073586865655	4.93264687476092	4.31713343707505	6.01557545199556	4.06606351238058	6.05590470571531	6.52551912021463	2.03532235745097	6.1568227136694	7.86540790073246	-2.13679410992838	3.85585877428969	6.56514502958681	2.25470914112823	12.9646637627905	2.70679725126242	4.35539170357461	0.757503565331963	3.0690957739569	8.86320752281243	84.25	0	2
25	4.43972377411616	4.10034272507155	5.36921035007789	6.13448893308887	2.61188743184068	1	5.51419555218024	1.639709377626	1.68254308469075	3.6784351122583	6.0400249075638	2.13068019730222	7	4.35860910255889	3.31641165736852	6.4935911884773	1.97244932740455	7	7	1.73334986528078	2.70164743178969	3.9754973470202	6.09723805238839	-0.339805868360212	6.84066956526313	11.1376250161592	1.53263325800135	5.41568590144557	2.35060768949456	3.13880564871539	6.03233093864885	4.73234879810721	4.25125515232975	7.97340803402232	1.62590027311754	2.9633396763662	0.330047180791226	4.10986766575669	2.87869685883624	1.77150318268597	13.707702696956	3.45763120232663	-2.08126878865045	2.53384481865532	4.81433859898681	5.34431048970868	93	0	2
26	1	1	7	1.30695641231381	4.70312793178417	4.40749376243073	2.97194711493467	7	1	4.72200284262706	6.12764612355267	4.55680721317304	4.26219696389239	3.09999273280775	7	1.26405721311807	3.11406799532675	5.74053532521656	6.54720037690316	6.51965318456719	1	5.27697622423268	6.05683031863867	-5.29245340819366	8.5359507860265	12.5835446511068	0.933003678094722	6.86803585901434	-3.11731038438263	1.07455459606363	4.00131458451664	5.00222199230049	-5.97023617500966	3.83230637399996	3.20047446860694	5.81009899238089	6.41419797916113	0.793997802014611	0.640479863672068	3.83434878888265	9.42031639809748	4.82476300187797	8.70451154290179	5.86627726651963	3.79249179991867	3.17482786185073	101.75	0	2
27	4.51514675847903	6.30911698779166	5.86506302894587	5.79407116947968	5.15569946839893	1.79330107916314	1	1.88138371958728	3.86730728778328	2.26204929081192	5.4576887918409	4.35116852778734	3.46818924304544	2.56519054408985	5.00243078762405	5.47458226001727	4.21457626854329	5.39675019759732	3.58080929344996	5.92153059478297	4.41431695991679	3.31797315649637	6.42299315094531	-2.0839751450135	7.0649922093948	11.3773028394169	2.49282627797211	7.29695778883345	7.66681074872769	4.53754228057941	1.08502416536817	7.19638496548193	3.14310028213523	4.42630377800653	6.71424226791546	5.85027458930172	2.98228415398155	-1.5434540270025	4.79730638747819	5.03558096259451	8.03919054646353	3.36954768156533	4.43509141467017	5.98571548686126	6.35392743428177	3.85344302943908	90.5	0	2
28	5.77604069043824	6.9005632502807	5.4431280018194	4.30007041628199	4.43039173146061	5.64200644603013	5.05649974867866	4.03795367657416	1.38836184067492	2.5430652587344	3.35728716075646	1	3.15213262807803	3.1650674755253	3.07300440336616	1.37607427432471	3.75669994922735	7	4.21207157225896	1.68941545885469	3.75842426159651	1.6511134143566	5.47501497681923	-2.43151492666632	6.60005475982454	12.4074407710885	0.422219061040962	8.43700413077736	-3.55601313384752	2.64599865431346	2.65327715503683	3.70625569357695	-7.38886496392947	5.57084802590985	7.37239519871993	4.63962909078615	-5.65061323319184	3.27925004998905	4.75495825936318	3.65640419521491	13.963136178535	3.71077031775028	4.13073764335031	-0.938612575257072	-0.575090897751637	0.905862939935604	81.25	0	2
29	2.04629348295326	6.7458303009816	4.29069416864877	1.3609318581542	3.58545793829464	3.4403756162581	1.31723978399474	2.93751564472218	5.06209332256897	4.42883651179313	6.33413117509428	6.27292266237413	6.21453928261416	6.81039243887038	6.32377026418559	5.40666724440805	5.15669904284954	7	6.21237993993623	3.61564007145961	1.16578630856559	3.92824142385191	1	-5.12129859828527	8.50958723151907	6.90167923091122	2.01695006303372	2.85134452715013	5.07668202479666	8.66212220028352	2.03922687147366	4.70810044285444	0.532089120428694	-0.543381110204052	-0.272686281667722	8.68998687566789	0.296588961649813	5.52642129572981	2.57656774541381	1.95136154910494	10.9410430377622	3.69151775661374	7.19733390635987	8.13513526613674	0.316342824612051	3.9472755087859	75	0	2
30	4.39001105911415	6.67259412268159	5.5932948250673	5.64258316566707	3.56562835677346	2.9387879454702	1.51023511060128	2.61204556273181	6.31328133744331	1	3.52462179658042	4.29427099756807	3.60547947814925	2.9919134568755	6.12968473463558	6.58107624000191	4.63566151875504	4.20432125658949	3.50140673291053	3.4267614472546	1	5.18439849147259	6.66797014771049	-0.303615626718135	7.19444271183689	11.1027905020424	3.58222468728803	6.77667863981665	6.69777387776972	9.37284075056053	0.652891936222931	7.11877652175782	4.5411315642798	5.39346513100217	6.97938512203806	6.05139202033073	-0.440513103105971	4.22866656176033	3.73368713495627	5.50976848488365	9.51779306040651	-4.20663851262365	6.47095925729334	5.28530324524136	4.53451209318718	5.64258305016241	76.75	0	2
31	6.74509256691997	1	2.4369244199906	1	1.53592218216941	2.2210532242912	4.53483476602843	2.73442706162029	4.08573120824066	6.42141946733549	5.06436221100529	5.55338883930061	2.07953135316357	2.97702378775719	4.58604159539653	3.09115847960378	6.49239560185135	6.67774782171259	2.74171633432402	6.08003686713423	6.41034720393144	3.1204111794399	5.7907106338973	0.0891327141503853	2.8703492703783	4.21803566865783	4.8805909352803	1.19717509664041	-3.93641756915806	9.782594460985	2.1949216912886	1.92080962892803	3.1847760113807	3.19240808774765	2.7664214522949	-2.00060055075391	1.40555092759122	-0.639946258732648	4.17314960712007	2.74695713177177	1.68733137805129	10.9999132577238	4.22085475634183	8.1530775385277	5.52110208481934	-3.76063437358211	112.5	0	2
32	2.71839990980098	4.32544838877715	6.34803244449477	1.74354027387552	1.44620056410728	6.83304539879923	3.87582592549322	3.60344605454991	4.45563258916043	4.34102388022558	3.85689482322637	1.90999738424292	7	1.59152969409684	6.94888008298107	5.82766713364469	2.41830416788441	4.11406592737999	6.02178845513922	4.38007702856911	3.80985656280795	5.78549722252643	2.08788894096821	-5.30400188026246	4.21399258457708	9.66419395943221	-1.34830300079084	3.88047962999544	1.83716131833749	5.60496702383585	2.07788736568162	2.88742730373305	-0.881637703580561	5.17279116046558	0.761116186942208	2.4445474297331	9.61335553848702	4.83676363413079	1.06842603770447	5.42662478454144	2.13204985435063	3.06180227624251	2.14583316261521	4.75819725128954	0.511828323170818	9.67368422950832	91.25	0	2
33	1	3.64062360140771	3.13443134698824	4.73384985194921	4.66489803862833	1.82826377652851	3.21731841903964	2.85547947684245	5.00469859978184	4.5768578934777	5.31241346512841	1	6.35801569910849	2.34358669185506	2.59160212814566	3.22137107226703	5.12652648289743	1	6.42049739898382	3.38169876755186	2.21448016216053	5.58988215651019	7	-0.0955410100286343	7.97498731848073	4.15190513296775	0.738503613047161	2.9204960945174	1.67483058855579	4.64709547516388	4.72227522009232	4.12319369874708	1.85033613930983	4.98486297378594	0.868543877076709	2.65220966162426	-2.50320220623602	2.86385263993731	3.90608520826228	7.20121430473151	11.1167312144208	5.7371160158683	6.12503052265881	-2.66328233825713	1.31111190300128	-1.29198530444219	91	0	2
34	3.21258750765756	6.25114573150157	5.67605969668357	5.98382239989949	4.77115124841992	3.88491283756006	3.63266082643402	3.33765430052373	3.07485791415559	6.47902245203349	5.29408083138497	4.19447775209306	7	3.39778071871561	4.3903182364088	6.09709248588269	5.6129989628433	7	6.47756657763154	5.837681675124	1	6.44824670429363	2.31593075061723	-0.168048317238085	7.65138261229151	13.3128354146077	0.923685041537507	5.04467878209366	4.85747465492835	5.50412619403153	3.67162826699139	8.59000122482891	4.71850301721034	4.25322914142621	7.26644615014317	2.25235779996255	-4.1729013358116	0.17800096392511	3.93501399547332	8.94012958721532	4.10067928658169	5.04868228083541	5.94657315737859	2.73607284839052	5.18595976356412	-0.685375047367344	89.75	0	2
35	6.30388038044433	5.00231689349385	1.62016574825112	4.03499467326717	2.58349607552469	2.1636591219904	6.92941114361642	7	3.9042832082262	6.34343487197752	5.50417709002927	6.02252677289115	5.40154870424697	3.72750735124691	5.18624720257579	6.34822959311924	1.73407281986622	1.846241078586	5.70343427764672	7	2.01605478317588	5.96692501390607	3.66782006154174	2.96234157287479	11.4074426072792	7.76237791652505	8.28778541458852	5.4424736908704	3.78747563585187	11.4908610596175	6.71164863158175	4.63097655964457	-0.138713968425965	0.391807006984497	3.47214368483498	8.20202062936701	-1.12827969660951	3.95431782653074	5.33758744141483	5.32682597146284	8.69929638579994	4.31717106502485	8.52371248867165	5.85153041887627	6.15022842465985	4.25352718324813	93.5	0	2
36	2.98590444800139	5.62145444212611	6.39994757015753	1.5078644922573	7	1.30382435749142	6.62611297935031	6.21887166979522	4.43156260860537	5.12855181835204	5.83599531061723	5.37635261112083	6.30084973027837	3.35686110629906	3.67436166839272	6.06532745113104	3.85321824958354	6.26849100979038	2.10236116916147	7	3.53452846797511	7	5.87165625116225	-0.84423974172453	10.1107627556256	5.66527328499106	-1.33155055605284	1.10085985149546	3.539155078273	10.1983562756943	12.8639505620763	-3.27816301951862	3.33499248446594	4.7447752676061	9.33487306861078	5.51256713729951	9.21628693642895	0.705993253121278	5.5859972786268	5.07142148332897	0.232056207400082	5.28606447304508	9.37082076553115	1.19885045615101	1.61669774511168	3.65028312337023	100.25	0	2
37	1	1.78454670201587	6.53815755693337	1.45661531349392	4.37876141308773	1.84399907480412	1.97885449337873	6.55467042927151	1.44903577480255	3.41289181469985	6.41903362796774	1	3.90534256828539	3.17362954493741	7	1.28052025494012	6.89973903888647	5.16533183240498	6.66501135248411	6.44365506283479	1.35543120016151	5.50647605168042	5.37469930561557	-4.92743083690557	8.70780674117606	13.0754210064045	1.03855118044704	6.35475750757986	-5.74979168817583	1.05854673852026	4.50092243473271	-6.24142034571572	0.498177343342188	3.762533781497	3.36910859574617	4.34682057277307	5.27371948037378	2.0680960046301	1.62835873749731	3.3572143107766	12.0658148740822	5.93501514560005	7.58623985298071	4.62258463418676	1.17076224158663	3.17031861759518	93	0	2
38	4.63595588481066	1.1443534774471	4.15933215616849	2.07258416439215	1.50542967477844	1.41751575721847	2.56103355841878	3.91027196346102	4.24759023183917	4.24274945777024	3.00785195908248	3.0180986581076	1	6.31427605195636	6.15095325467126	4.50736823988659	3.37698664338073	4.62470233954226	1	7	1	3.71698687274184	2.78759008918584	-1.74899390764805	2.05531999244742	3.3395917912998	5.71753067029647	1.3716486828252	9.14221662637437	5.03362746059074	-0.583575482623622	2.24011598737247	-0.657719660616222	3.90758836699589	-0.355262508133371	7.47608130488527	9.20851089140317	5.0993914704259	5.29535550487456	6.27657671174577	3.04234230478392	2.21373327609965	8.17811972546039	6.18085351341608	6.24900168866983	-3.36864755136697	79.75	0	2
39	4.59850148830604	1.22351813409494	4.85465117117229	2.41652922398949	1	1.13744588988997	1	5.01139657628053	4.17367563810093	3.68735387755511	3.1914590174391	2.02049614905269	5.35002755064983	6.99467777024971	5.74245844347389	6.66212663643717	4.40381076557058	3.5381566001245	1.41909927936827	6.53441177492062	2.2001655840702	3.85323345404021	1.95139506313829	-1.50731716725136	1.82061183687547	4.18272671508354	4.98067664487242	0.556120856065979	2.19737600599333	4.98371520618897	6.43846078070391	4.18655964402373	4.68092951767669	7.39539212940422	0.0701659090961224	3.05823312680902	9.26928662103318	5.17998628089084	4.67052031084887	0.463456454431042	3.31192267644986	2.35602219331393	7.97332950001953	3.43117682271895	6.39529419777864	-1.60114841072907	87.5	0	2
40	3.8146746076016	3.31803635604582	5.35234363553051	1.26603226331748	1.50921323497049	2.76106133934102	1	1.82751192993281	5.45455994634693	7	3.03460345943721	4.95926588432816	2.80510188123987	2.57882249788717	1.1966334142448	4.01023396279048	2.80893742535659	4.27485962469424	4.01358756919437	6.11248439270959	6.03696050448697	1	7	-5.75012070216089	6.03700319987384	9.38541918266265	-1.44823324512002	3.78114630131195	0.736845179900285	5.53753276139534	0.287548541941653	-4.28513218305579	-1.82473570998134	4.87129030669569	3.08785532633443	7.70861299232845	-0.787421280448024	6.01642315907771	2.01857541831413	3.29486481128879	8.9013130333644	3.02996926696654	5.13289402436147	1.05967292312708	-1.56834369454589	9.77262530070832	70.25	0	2
41	3.63164911201387	2.68638880226316	1.88090519357365	3.07706332054043	2.27612081609428	1.93109931421784	5.56113383872708	6.02112663791758	1.32090549282887	2.15795123686439	5.48194157273527	5.74305067493984	6.85154900407885	1	7	3.88411432397508	1	6.70892517009913	1	5.87915671664211	6.87519045908712	3.49321307005268	6.97668552361815	1.20796896783042	6.91625097672705	8.38614568287616	4.89154291433999	5.86812285610576	-0.179013311706962	11.1153953296063	7.11284484929276	1.60205139776947	5.32569051044814	3.1703142479903	1.65501417919507	5.79833540867144	-0.199659380372983	2.94377256633991	6.18981969131871	7.76419038955841	5.50849700858379	2.43358349259918	3.31683801869801	5.08877902433684	5.69166898191037	8.80996016192894	82	0	2
42	5.08507626491486	3.57397145904619	1	2.44450067110433	2.30375384034669	2.9328487153318	6.78234216554356	1.09013274532518	6.72663057596435	5.37763780482483	1.75544665569623	2.33878068071452	5.02537330321222	3.06463224155449	5.77810797656216	2.78061826817075	6.78537932636553	2.77964713818786	2.00143084802525	4.73383249741418	2.06627609766609	4.71707574028156	6.63094413891576	-4.82401023827044	3.73482287323947	6.02677094113882	3.80832585921377	-1.19457665739053	5.80527654898097	0.644617038715587	4.24858358821829	5.82774709353595	7.04584939801443	1.86506558783151	3.6965535856694	4.60759656255749	-0.694459346061421	3.78338990788655	-0.655270111629679	0.180583713063283	1.60498388904557	-5.67653138004062	7.58012804877051	1.5377559885702	3.84500077191207	-5.90672491241092	106.75	0	2
43	5.50372085696106	2.95414268656501	2.21829928639122	1.48328172339333	1	5.08307513312569	4.8724756519216	4.17087046869585	2.94725475115515	1.67728879548523	4.78852964047669	2.04363719001006	7	2.96760930682907	5.23597298252667	1.43688806352586	2.89785803854871	7	4.34513208704774	2.71187091637869	6.89013981371049	2.85251325828305	6.4727304985421	-2.83060408809486	0.438319190925345	4.42563853098885	6.41478956573821	0.395992079383488	-2.85381739208535	5.29475641666915	8.80673270912417	5.42123360419287	4.93564315372524	2.2771936423846	4.68157695797736	9.76328940644922	1.24703958991526	-1.85177289248154	5.69894427378698	8.23669817352181	6.59756192260517	4.95765663707108	8.06864946940378	0.304858217922293	11.4093725880379	10.00966756336	99.5	0	2
44	5.883568191536	4.24298775056413	1.01091147796609	5.77288345645224	1.25152052154406	1	4.79112395229704	6.54030318601061	1	6.48199922034261	6.12635808444892	3.75111331969655	3.17565357911021	2.33144564866443	4.09553436452158	6.87381514241313	6.89903459975071	6.69993032916331	4.54091243255254	4.18134761760006	3.53497778734299	4.79575347180668	6.7872865598121	6.15263882490001	6.8864767564004	7.7584469871547	5.46620323603252	4.6113302426102	2.12012245823344	1.84116094935072	3.4860088212743	7.85733068192791	4.19278852751478	5.40309225268843	5.973214586981	8.32592791534113	-3.68627300590293	7.95522329001853	5.2693019623799	2.88242613819346	0.827060733714582	-3.61761801538991	3.53929918229808	6.03767711441719	5.42503237440884	-3.33282719418005	81.25	0	2
45	1	1.94643528123683	4.88674041864195	4.0751246525849	4.48572866227813	1	6.16003635783832	1.54032156865841	1.87809287223351	1	1.55114205358911	1.31543191975809	7	1	4.95830582868889	1	7	5.0934561918916	5.45265853653939	3.28509855176621	4.18609614573331	4.63346018482594	6.22026457237251	-1.20414624257347	9.43650234024421	4.57785166971203	0.12321569697151	3.3557266565983	0.456330307615404	2.96706817077618	3.56902696910752	-0.80634962719151	-3.2810005533413	6.06032050999882	5.32618709792685	3.77481899755727	-2.13668063682014	-1.40586930652752	1.95551927861473	7.91850191479321	8.91949195028557	-2.05562738789858	9.95019240539543	-1.5244106481185	0.462472464652089	0.536850390548798	78	0	2
46	3.56834875765832	5.14013142688462	6.53064812070506	1	5.95110692215686	1.3809026721777	5.62668715377605	7	5.77596524732071	5.80512753601041	5.91236803250709	6.72895630266285	6.26192324096987	3.64316053346162	3.80547087945902	2.46204161219333	5.55047956345836	6.7034626659075	2.6644083809199	5.62278587713163	4.77091355698472	6.94604859313716	5.09660803004541	-0.724682997625026	10.3766315381616	6.14877320490747	-2.59795967553348	1.19324502583708	3.52041859574374	7.17193526965304	11.9658664898952	-0.0984019999258354	2.553870268891	4.77539855817715	8.93735485914818	5.65525586149708	3.18997866074525	6.00763364888778	7.11403871982132	4.21311967205801	0.810863036184627	5.62552584350952	9.04006527353638	-0.364319058882793	-0.215138878243863	-0.168271215846328	82.75	0	2
47	1	5.4185959517103	5.55505955134959	1	2.24602490811657	6.13121126664844	5.79023812603012	6.77375411851379	3.02552751361825	4.53959736608004	2.8225239024522	2.85748246118411	6.76772192063788	6.82327685798429	4.67016653889749	6.66252147854818	3.68568359177417	7	5.69595945197388	3.73013855748542	2.12428502761194	5.64479341529207	5.12002420968047	-4.53443131402527	3.40101833643937	8.99344530136647	-0.922176151142237	3.48010347767813	-5.21089586454145	6.13097015618485	2.3526717178404	3.56191886933583	7.64290692468429	6.34149413317127	1.30333809763822	2.50929905396947	0.295903965438194	5.14594949553696	11.3267616939858	3.11644030612535	-2.97983643400009	3.47663529953399	2.20652374158658	3.38632405723421	6.08297639310145	6.61501659024119	87.5	0	2
48	5.0823675621741	2.28416297979724	3.5881693898114	4.88439653931245	1	4.66238878708716	2.9816278865472	3.14923799340903	1.40743259104278	1.96786413714267	4.5352514419129	4.57140868798653	1.68285422470793	2.03201357640255	7	4.1258431425271	7	4.91822172103994	3.28552374606607	4.43889813694798	1.22377248826268	4.82043044355244	3.74026723046416	3.13555694226983	8.53608312804082	9.17973011540425	5.58145303105008	3.55399968646965	-2.3901112770899	8.65814713758015	2.06863913669977	-5.26899189661331	2.06680168002928	7.59877006072822	1.04225372826038	7.03645045328336	1.01408081746743	0.119598034622353	2.00434196640443	9.70959643321972	2.12939244102072	2.0598702247405	7.85565047950143	0.968033788122555	7.02356226911432	10.0641561187152	82.25	0	2
49	5.22778524097917	5.92935114542535	6.58852502651827	1.62284922167012	5.10703923782399	3.6730830725697	3.14215788056449	1.45434838570139	4.53653344481359	3.95853153986793	6.14581450479381	1.75907837041171	2.81158117865483	3.41899762792599	3.41570761786598	3.85607435853711	6.58790391728024	7	1	6.05267397437865	7	2.67242878721958	7	9.74992310376104	7.79819396048887	3.29335507498285	0.695057571119399	2.43782690285982	11.5695736062219	1.40964303058636	6.46621644055183	8.5769802196658	3.63318397151957	3.87051992387161	8.99877533515622	4.08407415468087	0.999318415822871	0.841284837516079	4.02703728280322	6.15593677655961	5.90131294365896	-2.41289757585089	5.17291592335773	1.82190247255365	1.99396627195668	7.75712105759948	98	0	2
50	5.17006207803128	5.08583421260834	5.70787569106803	1.4030388996477	2.88501013910793	1.97841627037805	1	6.68894697481578	3.55904220588854	2.76631875620603	2.14625556103968	5.46463410436975	5.04488068719566	5.05367859789489	4.31106014223606	5.89561226971805	6.04299291580221	3.63077336034224	1.43133660753776	3.06662631466241	1	6.25036717489597	6.8962266672465	9.33712673650895	7.55842702323654	3.146987361114	-0.614158587211263	3.86505493412834	1.52190821492935	2.83834633314194	-2.58418517933765	1.00404090124313	3.45821126340972	6.52158299113087	6.04471351377833	10.1567677182945	-4.52998645844554	-2.59029298397027	5.0189890132251	2.4855867287128	1.27493297144084	7.59889355970588	6.04477352611744	-2.72189208310611	4.2425528029629	5.73250579335298	80.75	0	2
51	4.47044318011289	3.95491440066839	3.4008768170962	1.72997859419887	2.55804360306826	2.43137977527739	3.11615087293439	2.47979633456619	1.21110907307085	3.61607603852808	6.21482606999784	3.36430076465327	4.95728150569323	5.6570663914377	5.12719464173032	1.98071522328117	2.35463595144103	7	1	3.79677719747783	1	5.88711129308658	1.00379704239428	4.74101902809821	-0.421554589404614	4.22680313374463	0.112956969510515	5.80172804192573	-0.862300933960201	10.9452995784859	2.47620299896021	8.00362960441153	1.46531549872429	4.30009638936049	7.70761614301826	7.63948095821038	0.95483832058705	2.84905340083546	5.50455966499287	7.15258217074109	8.74277286334077	3.0405231331138	6.91978221561948	1.98349504294164	6.44990431935958	2.2430578044988	86.5	0	2
52	7	2.33338370524222	3.774940239203	1.05272228167894	1.84838183314195	1.96381039719755	3.71113982408842	7	7	4.92346172982188	1.37564429367989	5.93454086408649	4.48064410832264	3.94036757576664	3.93834027740317	1	6.0476836467668	5.4864664630494	3.16547966234821	5.8631966747319	4.39114168595782	2.13567972961894	5.47008119683426	1.04897480562527	2.41519474468451	5.84879670809692	7.12222199344501	-0.557978684253149	-5.30559149655789	11.3950816217014	2.25097747073523	1.53856450443125	1.49406900540584	-0.782163594636514	2.64578216524237	1.67853781149483	-0.770732706842143	2.80656608304763	6.02973782383649	4.60820929711196	6.40711487836586	3.53690933761533	10.5562594191439	-1.24252083925812	5.61346482962654	4.1780373646298	75.25	0	2
53	6.0470056150401	4.39214888430046	5.97072274680591	4.20404234673209	4.22634749797168	3.70183659826308	1	2.12890879221242	3.08330802568285	5.42330645321954	2.33977873079554	1.36670661606451	7	6.08226111839824	5.66088987807367	4.42748049819795	5.32359069433274	6.18174163168153	4.88033815987723	4.94825569731011	5.56982362011806	6.54099139044441	6.08860719053629	-2.63975616229842	6.45276798915521	11.688391040624	-0.427423647110098	7.93696337952989	3.33347317999495	5.14069172865692	-1.91154717416788	0.999043229228869	0.651243153303688	6.00782996869927	3.17931371716738	11.4508852678665	-4.48052017506885	1.61849252511741	11.1809272197513	8.74893812791523	8.08970100131288	4.29680251175438	12.4831897405358	0.495426030617672	4.96271024262248	2.69130620407855	78	0	2
54	6.91124253032789	1.83090814000987	4.87486782388816	1	1.68121469523042	2.30194396162913	2.52179058476045	6.5289249174518	2.02286100587276	5.7679629567485	2.0516038335216	5.28233796504317	6.40095878149482	4.59755882408086	4.98216545809497	1.05328836384434	3.67120369385775	5.0893446084643	4.48500686965604	4.97133339405263	5.7189905681168	1.28955968890492	5.1623056530211	2.59507829167064	1.92822277156242	6.33741812470922	6.60261222299934	-0.799657464401609	-5.55014468954631	5.01961885027887	6.00719101971352	0.470101995988309	1.36920782933199	-1.4446833750866	1.87703792015802	2.02475106229414	0.543072670995627	1.84432267190083	5.20683818140523	6.35543104227111	8.20007179989405	2.47618546334008	11.1027000664061	2.53367521189244	5.98325346246343	4.63397395666953	74.75	0	2
55	5.28668583982651	5.93006564510553	5.34412038383362	3.66871798779134	3.9954759284519	2.03087709501482	6.21600214964312	4.15767691787715	1.88035709111489	2.76011313230174	4.01128053100913	1.67252971830778	2.09567891765151	1.86564122860504	4.08085436221325	1	5.46034142886212	6.69994906201976	2.72678411458796	2.39344453418887	1.59300638550037	1.73808240788762	2.59999368759167	-2.14383544163434	7.0084239949575	13.4092483188675	0.452611300420258	7.6762681891223	-3.63588384173326	1.78661959028015	2.46965215988352	4.61171279347019	7.05305178132315	2.17438837663828	7.55221290741033	9.52164057335343	-4.44275506283433	2.06046675069336	4.31247051311119	8.94888688764618	0.748723788385749	4.60954250554017	8.02220572834139	1.18057262718642	3.16954972885278	2.61738651485697	81.5	0	2
56	4.36879072364155	3.86014662407691	6.51001271821176	2.14223743511839	4.63170123175478	6.71632922399926	2.72357880275189	2.95646257972965	1.66997833926209	5.2629858369672	3.5661137982453	3.86677465630589	1.66775701500044	7	2.53253221996126	2.57556064366253	6.24801872675712	2.55304087426015	2.61377914061475	6.03412847479812	3.31984243656344	1.15072291858669	7	6.77890476591729	4.04258319364008	2.66625078373285	-2.04474294728185	3.61364733208393	3.95579558913537	8.837210735419	1.90790032383008	3.66604924887716	4.41360106556585	5.55474958039988	6.94322951637514	3.19702499955098	-0.310894199175764	1.43134608603075	1.86245890787301	6.49199390350107	10.085928798652	-6.40931625344762	6.9476809308107	-0.157444069109996	5.03294896113968	-3.48929288757622	98.25	0	2
57	2.6915437583353	2.34776375630364	1.74828501290302	1.89213944205145	1.84393687236171	1.46811828218407	4.29923466036076	4.81340317128761	1.98555740625109	6.9285981924298	4.66508297095301	3.35189675607533	2.32010922530001	4.78557043312618	6.40220035595076	6.78624368367201	6.3821300826048	3.96010409335554	1.70623505880537	5.01688325859578	1.90006158640536	5.87225816790338	7	4.80371369742249	0.296434545034026	3.74296221976657	1.18401130377294	7.55428093413273	6.11960580285769	6.2516059324437	4.18952624695185	3.71750416325594	4.78479650421084	5.06856717319766	8.67055197942761	8.53671863436904	0.737427292135541	1.24951545994206	4.82224362253499	6.20809489726627	1.39450076668565	4.33500706440788	7.44056163892224	4.03119846858035	4.17558505500828	3.29894597012818	90	0	2
58	4.83797665776724	3.51569639161914	2.25164919392561	1	2.76180331333118	4.17400951677939	2.32651073422176	3.27206670910325	2.82225343954627	4.13092249806596	5.38601972309339	2.77179593858128	7	3.03149192164061	3.03227917222097	2.54438761976286	3.00927960402578	6.39946437649636	3.42608369252834	3.92747134453133	7	2.03187075350804	4.98947699374354	-1.51875513925786	-0.236720626272397	5.31209622181132	7.67737305796747	-0.247184070386835	-2.4600499812865	4.40019253178853	2.82214823615381	-4.45684606375228	4.26776473010398	7.03341111667828	3.98560911617872	5.72596162064436	-2.59843611029117	9.73773609599626	5.73226073842814	0.841371511245427	6.73314982518737	3.38680022219073	8.17405572930531	4.03864390044649	8.08900201082211	2.28022769684639	95.75	0	2
59	2.49941651184298	5.64215890281595	4.11792826351038	2.86675980088417	4.10218953333618	2.11787924235322	1.32673466126216	7	6.64267743806714	3.47661531373207	6.0260510553482	4.03783005175386	3.57717964610144	6.80071552463394	6.48578712145137	6.65555802285559	4.00020259190298	5.80466445200612	5.16539823567323	1.87226388899222	2.13684423637113	3.71368466014175	5.11489111052019	-3.93244215477409	9.39431279162303	6.75034417163509	0.0404819141781787	2.61404208415963	-0.368188259952342	8.6811082837679	4.07764542519557	1.77817670438336	0.53014523394787	1.05805158723956	6.49672561732454	2.52826306883676	8.66084046543186	3.34034719700093	0.0402025332961709	8.96679564089328	-0.741709787561141	2.25560122180329	5.94728135004633	-2.7872936405146	-1.73716749684736	3.47854479241427	66.5	0	2
60	4.03266325998023	6.25957661005003	5.28582616341058	6.33155665707489	5.42978011797469	4.41408103735074	1	1.65603842911524	5.76110193631933	1	3.79345769364938	4.463730100384	4.83806461595906	2.18947113821901	5.64527125542907	5.43603512617172	4.12571007254432	4.21326965556902	3.42495539469366	2.16135347258229	3.57965775368551	4.34278440473787	6.09268910329479	-1.31459178313302	8.24892199152748	11.2591634324774	2.89025470068648	6.8593666880788	6.2104580121683	3.63344980115598	12.419013362655	6.76550209843951	4.41395643760594	2.39224954786453	6.86503993041908	6.76017415131583	3.21755055706457	3.2327810213231	3.49301455717118	4.1002672610798	9.56893021330211	-3.6756619112681	5.2469932007923	2.92521949568681	5.3526417681418	3.84886173005412	51.25	0	2
61	5.133312125878	5.20936751113023	6.01258163113091	1.54672791979908	4.54460148573999	4.65675489212335	2.24576095403043	1.78263533406052	3.16079086120834	5.04001853321499	7	6.38493345850985	2.0394427050015	1	3.59234980091856	1.92416635647823	2.80488607724504	7	1	4.09133834091544	5.17876668883332	1.8190114245836	6.25560169257138	9.76604078075201	8.45971618884717	3.60279389346957	0.161178594364654	2.78009319237242	-4.80075575130109	1.05245683526272	2.74859138777904	8.8678406005849	4.35973173858094	3.98718138348043	11.9716335945391	3.5245120669897	1.08134766663908	1.24905388897357	6.14521378498951	5.3468266251626	7.07172852649333	-3.35905906276827	5.96905267038265	3.35390216378176	0.941824049510505	7.15348981814303	74	0	2
62	6.05464631209859	3.16510078215797	2.03069419325304	6.82097573593888	1.41903537200687	2.60649522724633	4.31117582693089	6.64885451271501	1.99350630581817	2.69450095786631	1	2.69525334077389	4.49353799953904	1.83063476875137	6.64856585196513	2.45958779776914	4.06209830910063	5.4883355770725	6.8292674122988	4.01348008298639	1.71688599850351	1.0448714881331	7	3.08008587193082	7.67573000309043	8.65104552497887	5.36177987495549	2.90730343023452	-1.63239160225493	3.93579767464244	1.7459009553744	0.445137153758816	-4.55941725047873	6.06142677567088	10.4315140552236	7.50630677872151	0.771239207962489	-0.319308417782842	2.15217235046307	7.53800817163895	-0.736598660407016	6.60869824847922	5.88370084965061	0.589548955880109	1.35837837308956	6.34840737358255	84.75	0	2
63	2.88024878379292	2.49529407300115	1.9220529366168	3.44278698130434	2.10358489407984	2.66121051091011	7	7	6.72321740828739	6.4031837740715	6.29609559302371	7	5.65977925418169	7	6.4736333063168	7	6.85947512170983	5.85114464758153	4.13434481122104	2.3761740919	1.68312779151203	2.96474459922885	6.3093766813113	-3.3706942573941	2.27306105489356	6.93016709027655	1.96082363243202	-0.41200345188968	-5.19884492049633	9.97035572719621	8.95108972700416	11.7519266296124	2.66626430904033	3.82506568205403	2.8587855016834	5.42914257137669	8.13803887864914	1.66620111197041	3.65104951232924	3.98307792164112	13.3916007932485	-2.98018542198528	7.29978902678057	3.76041032967311	9.00612317356032	-1.91583619241159	84.5	0	2
64	2.25702986125919	2.74248858963211	2.2659633245864	4.29909281368262	4.96135498162126	6.5978408673667	2.28070010861904	5.08896465542296	3.25736167414297	6.00917199234865	4.48965522588078	5.87385771967114	4.81572420222421	2.62323135974639	5.9308825354008	4.45876251914849	3.90949687877972	4.14786566286972	2.90495183274088	4.22243991312712	1.39073408850092	1	3.38693848994753	0.0867211856441982	9.10230715787454	4.5522786038212	-0.387440138985245	1.69879351086107	-1.23986478569968	1.90434950725515	-0.17282262576883	3.94270154983702	-2.33407325312801	5.72437338022334	1.27378589703238	8.8176275247731	5.29967692023552	3.97522843162462	4.07609578248119	5.06632047441788	4.87543883594365	2.36618762920823	8.68876717785011	0.216114774289485	4.52938251536542	-0.696541655390828	77.25	0	2
65	4.60145146983243	2.26122072479389	1	3.30421517472937	1.52891275819759	3.49106612583159	5.37864945989472	5.61740851395876	1	7	6.66581357936016	4.86018242129549	1.02224400055738	2.41405933344018	5.6864154767193	2.9965369638477	4.98348041055625	1	3.2344999782323	7	3.97664671042381	6.54915684328037	4.74271835285077	2.35084431085844	8.5297605569505	9.80019827920571	6.0987627583161	3.05561888277528	5.71246183378819	3.56605681499114	6.0081576280662	8.07033768500671	5.09015957146613	4.07240133718211	8.24072778034923	7.80746632445593	8.86109442059864	0.887828753549352	2.88572711754343	3.47194859077792	0.826267270176859	5.07469756191035	6.968827900754	2.0371738606162	6.27843206769132	1.28873622606475	77	0	2
66	4.69200882190641	5.85617441382118	6.18936419561074	1.70147554983164	4.23752980652887	1	4.07937336794296	5.9270405376511	4.02364357475381	2.76416988897752	6.70089990590176	4.72520879835488	4.31197460732901	1	7	6.67826111045179	7	2.52917513703103	5.76434227368523	6.48126588697654	1.14552708485648	6.04830194110046	7	9.45917300785822	4.42919918029666	5.6798975854187	-1.41307709105509	2.28916683156354	-3.55402596186639	0.785858961215372	4.32446544154601	0.853391061891451	2.24357538710898	1.7388897988732	7.18676155877236	7.10978014654588	6.97575195593733	-0.819608460600706	5.61793630259033	10.0221991667678	2.04875966230495	6.77928862313159	5.29940720553178	-4.62067282448757	4.9574905158562	4.78838353736024	84.75	0	2
67	5.28848694381523	5.44447555661746	7	2.42093215578872	3.85916985638098	1.28898054949486	5.71451765376636	2.54049531289157	6.01872508379067	2.45697135318364	6.4638395750165	5.33889787234511	3.6128307803569	2.67799918086351	6.94128470717259	2.13782094482629	1	2.66010196341842	7	1.73614979410554	4.33622244921212	1.45396931834003	3.82512850041088	10.0681766709806	7.21729205062289	2.76521463207546	0.159099154864706	2.31055082489426	-3.31488130855518	5.29297939491319	6.34578165783554	6.86887883355839	2.16284109881543	2.97850878115652	5.12687632548821	11.919020078731	6.29778720541025	4.15240973930348	1.18642665526606	5.69444035706375	-0.438860807067943	6.15742463494691	7.66883472190698	5.65894643798469	6.84195142460816	5.49321737530432	86.5	0	2
68	4.85794762692457	3.93637672898028	5.36932711712717	5.64153861733094	2.72672051198294	3.74724274962698	1.9991726112805	1.14196552553612	2.48589981229734	3.37147471871268	5.89543264149473	2.50994456654402	6.26264028547539	3.80618850281826	7	6.93325179878524	3.12613495081355	2.07988227968769	6.71311181714992	1.41087803273772	1	1	6.15247525019851	-0.912114783435781	7.28284748008118	11.6101773308974	1.5683408458426	4.91501693104559	4.8629769525644	3.15439585850342	4.79582787274893	4.05434256126041	1.49125924403154	0.869106188694287	1.76132988340355	4.03332768663627	0.288122567972213	2.01546451673689	3.09762587462124	2.37270649349673	13.612210009418	4.3466096217771	4.51799018632715	0.752361905331288	4.99500924764526	2.20322845527305	81.25	0	2
69	5.71426248243029	5.5270628120025	4.34703574444466	5.76119426602159	5.32009894599654	2.94308755832773	6.22601562714375	1.90698794536873	2.91998249817986	6.3105616289247	4.66080881864113	3.24861029986833	6.27753085991031	3.62869103252639	4.32071719577704	4.99445908955856	1.25702352246377	4.45146883230631	5.66840943917001	3.14217285475629	2.60372543689845	2.86875455090683	5.74718095582759	-0.833964432597426	8.55657352605314	10.7509456219498	0.131563429948076	5.79428325335512	5.82257915166275	-0.0128948151186587	3.19900904563054	5.47050217649478	3.72672251210122	5.36541133260114	4.56936124286298	5.17584620006045	-3.03347346549661	0.240801922734881	0.444210112399679	4.79811941159108	15.7525854130218	-2.31934986842873	4.6215961878442	-0.975879778955664	6.96206766882385	2.0958990342219	78	0	2
70	3.42456880139005	5.43887528171196	6.54768869182539	4.55244471013935	5.46859744781038	1.75271246674284	6.76003290074528	5.38022179249277	1.95237820365444	4.78532077284885	4.37309110983276	5.59663944922915	4.77084882276487	2.82191052815033	3.60938931956188	5.84418013235752	7	5.74553972000803	6.94151837381613	6.10553945804989	3.17162048062354	2.84472977173504	4.98103917393458	-0.652089890809447	6.7115843676183	12.1201267044065	0.823726852497456	4.57011970116296	3.89995094633152	11.8980323094206	1.33973989825851	3.74583575131695	4.4011329417438	5.01538901135889	6.6606064894386	3.65919796465254	-0.211328892521157	5.63753967049618	2.84160611340155	5.02288698630466	1.4647316861999	1.4168378887824	5.65008026369713	6.15047691795481	5.79331060886835	3.46690029835846	102.75	0	2
71	4.39063155467372	3.3365899507002	1.43225390977415	4.29000963693961	1	5.51350752548913	5.62980840455585	3.65821478743228	4.67427293061566	3.80435108480436	3.72564895584622	6.34452637176422	1.07929683960389	6.40257602116433	4.45490610544211	6.35131779547505	4.3942079925011	5.25405842948302	2.67364732721202	2.96857113524218	3.29959718802723	6.388909372017	6.87091183775161	6.12564314854888	-1.066516561674	3.41210725606569	-0.62115072604073	5.1982403453059	-2.1646914265378	-0.42282903614111	4.97141792850658	1.87220470521135	-2.02450779706965	4.13394493133708	3.28114136263904	9.95553378363457	1.20771996476712	5.41610400088753	3.00308393060629	8.23399820725759	9.85838011663147	-2.52566836968218	8.51192736891148	-0.578346252735815	4.40485695650358	0.280752231082391	72.5	0	2
72	7	3.17663859283442	2.34694946639997	4.36605576954927	2.06352255034306	3.39224926410798	4.83407360284077	5.85358999320083	2.00125965153778	1.28292414737067	6.96497742462163	5.51077464545831	3.12716585422277	2.66394448062152	4.52534811753928	3.2990272824693	5.09852384915157	6.42587180248442	1.67994321985235	7	5.90404510511457	5.15326777021607	3.59823012445421	2.70477501689963	9.09220912166152	8.93839849691595	4.33382403561098	3.84903173864859	-2.62264010293866	3.21357058311374	-1.59932986988662	-6.43979910919034	-6.0709847657491	1.56348275154101	4.44418082802826	8.0041704681728	-2.44964518312029	6.69324334821944	4.01116062529817	5.28568186098805	9.33327655988928	9.37354731010183	11.579755862829	3.37441032422542	5.5677517062017	-1.0489412014812	81.25	0	2
73	6.20026902182789	1.17696741262691	3.87602024179229	1.65951318068337	2.57840136452318	6.99838412432685	3.6923345516721	2.0187104276785	7	5.50693495889291	1	1.20481163490987	4.58848382712207	5.69358395670292	6.12522558007068	2.45370107868817	5.88456889558583	5.57068547197255	6.44748566001211	7	1.40941154079352	6.51047126578657	1	0.976570595145734	-0.0217520860409214	5.4551729856613	5.35330553114327	1.0106357944271	2.35914080709477	4.82661959439505	6.28330501863541	6.61853136917732	6.68139702490898	2.55037026561326	4.10659160247457	6.34147935082079	2.54945942162938	7.55830654367602	0.514154501909429	-1.37814169965406	4.01509060932727	3.4388278773098	7.38746286534692	-0.999311199243125	0.680997432980314	-4.60511038265746	82	0	2
74	3.98565438041272	5.82717697899161	7	3.86757914382315	6.63349426081958	2.3939296872164	5.26923089683645	1.88878762666618	2.844584943671	5.04240252618288	6.8306000846386	3.09607087652367	6.46133855230762	6.20508091972797	5.35508673214246	6.11686052517839	5.72537459604528	3.63349524279398	4.02115316395179	4.77827822492001	2.58352095738914	3.97893806163956	6.25779713077668	-1.48460551893858	9.97640697467375	7.75034593515916	1.42126492211462	-0.83986825038788	2.75741214527786	2.16636799254875	3.92793248864887	-0.855121333783265	2.85779637494855	4.47609879449005	3.28019474345063	3.98981779639972	-0.351113300947653	5.514581341573	3.74039920464496	7.14579612584727	13.9527783688356	5.49644023421352	11.0450929680308	0.937221556974859	6.60753536595504	3.80378810680251	86.75	0	2
75	5.65692657078287	1.01991821658263	5.47601078000671	1.58387988180808	2.66221719229846	1.83147085421237	1.00644816548048	1.87696521112231	6.07718725560018	6.32062386449593	1.92543290823649	4.84986322885643	4.10988882706791	2.08739683876561	6.35792522670559	3.89992489933821	6.04980827533441	6.21432796027989	3.04404990014833	3.83233317241527	1.23058464948851	6.71146373005938	5.23877157524086	-0.373773010807229	1.68425217315059	4.35839721404957	5.52921948143575	-1.12116181956226	2.31287971862825	1.20036130983087	1.09276779157309	1.28929031143954	-3.55717405961941	1.20110829968477	6.62896714105557	7.83947638674764	1.50886901790779	6.37534342007733	5.47503251027032	5.22426584187102	7.49886633856278	5.56287696689014	6.16729465411655	-1.33991950878197	5.86068987025026	0.217526051011202	78.5	0	2
76	4.01968009663391	3.67159847862661	2.52724754142286	3.93542375768856	2.80325057992442	2.20180184552997	1.02715790371706	6.19080533843647	4.53596637458635	5.30282794802499	1.31224968424028	2.76833740240435	3.64724513292813	6.7600205268457	4.45772762387207	2.3451561632628	6.64103804216304	7	1	3.65404435824401	2.02967553087168	5.04280523835277	6.66816623541662	-5.77993406077575	3.79262928444443	5.62207161074301	1.50997658399966	0.445300630823918	4.96798409555965	1.98620995076243	7.03080017488829	5.20090598919661	6.09773385906665	3.06905971223233	6.94326920431452	5.8979494075541	-2.22335214319449	2.66254037427651	2.41320261255256	7.18097736250683	10.2438447259271	-6.07686093523436	2.62689971730156	4.52950814886637	4.66658145596145	-3.40343266375323	90.25	0	2
77	4.748849948532	5.97903739525236	6.1372538391835	4.01748947115816	5.34358919475449	6.93881000727698	6.22980832940056	5.03587447876053	1.67035767912212	1.97243273601802	6.64477423131024	2.45427171759733	5.12219810964886	2.25560060150914	3.07175033894236	2.14877809466648	7	4.37296760709695	6.32008979748487	6.07897080411888	1	3.03837057748951	2.34165372026749	8.64617245414522	4.56782278417706	5.71169666248095	-0.854333061277819	1.92469777733918	10.3033062682194	2.98764051259246	2.31965301919124	5.43324840561084	4.9390385611513	5.37996875845664	2.39580450380883	5.61035634808709	8.94533167747806	1.24499749731701	7.80493092443306	8.58146588769454	0.787003794181414	1.96229402522258	4.10297759241197	1.64112359113427	3.42530119008868	-4.12806368892153	93	0	2
78	5.60217351079797	4.22210208204354	7	1.0043618801018	3.07513732122435	4.35268365743241	4.5699222308587	1.24492179859261	2.85111558999399	1.99866561837083	1.99234599884554	4.35710966350184	5.21802613459215	5.42859270632675	7	7	5.93429539953089	4.13612290430149	6.79959055295492	5.34412129051695	3.51982023511892	4.30129433340223	7	9.41830857940035	5.96376935654215	2.65128560959221	-0.11190738535279	3.00525915827121	-4.53408742379324	2.78292297214392	5.47591059328963	7.75632563644548	-2.31299355661591	5.96470551030087	11.6010033015124	4.07437758011624	5.5457161959136	6.88947769312618	0.152140855557381	4.29589390040408	2.93026377130111	4.85829001647071	5.93036003320977	3.16366699389036	7.2464666237853	7.68143264424852	77.75	0	2
79	7	3.2411198614363	1.36404616486072	6.61617104151819	2.36942897418393	1.82372178304193	6.04946473352067	1.80440615916745	1.790275758774	2.01841364438556	4.15824433530271	2.21758170419439	4.19537300420316	4.5395584319129	4.37409083096215	3.90629169990883	4.86440252045327	4.78233052029638	6.09489539153896	6.83553675839224	1.0932037689017	1	3.0577241665196	2.92553216002381	7.6442855413802	8.74645006191041	5.1718681414347	2.68064436270793	-1.43039925555594	4.00684783043768	5.6594696719629	1.97535127646014	-5.43295516140622	6.55914363471243	6.41978777349266	8.15582412232405	8.27565666373351	8.60197472010808	1.95635928431533	2.25855634680786	11.367497279248	1.37316004398047	4.96901454487333	1.92675419026633	5.14246475199649	-0.977313110085036	68.5	0	2
80	3.27449670616433	2.05144138020903	7	1.71753226971335	2.90486685298234	1	2.35723626890709	3.33479343730331	3.29390474544643	5.6868051321775	7	6.22809359982954	1.08912472582235	3.31962259098176	3.98916007880989	5.65745111703197	4.15097508328475	4.78327339159719	4.36345487276462	2.9706426056691	1.65124987392711	1.23546879997782	6.72395433792191	6.73471553515071	6.24299697647137	2.90764613377003	-3.24721492817371	2.42530974976543	4.54524969939401	2.70363794864313	2.93528744840569	5.2888425038053	-2.30901943239498	3.2573022930619	1.46699434432135	8.65346757377945	3.20631528958459	0.783005176138305	5.80876914506098	5.92722898010425	5.96236758658914	3.68417372639611	6.9988379717034	0.191887836081393	3.60581479701965	-2.71608207590135	91.25	0	2
81	1.61306512495591	3.38082050978708	7	6.10565558159572	4.53457869141525	5.46310315867971	2.22864240639834	7	1.26626279962254	6.54745938877639	6.19991777724951	6.27739188869295	3.78446641137329	4.31598008238006	3.07988778798289	6.1678626424723	1.41035762794049	4.07855185147011	6.64553596028632	5.93943491134653	2.70717116056485	5.0992817524269	6.88323708496718	-1.55007315680554	7.04940890235487	2.9278904943492	3.23767720331835	4.77523119223234	3.30969768677208	10.9232983633823	0.289614078510968	8.15912958381863	0.0928378960686518	6.70372390288981	2.58255145649476	7.07000525985653	-3.17182815645844	-0.823819209503497	10.0959955626212	7.21742033441806	5.97509007806486	5.92864878640248	8.22109598599554	-0.0771838751942178	4.05955491525151	0.358174339602151	68	0	2
82	2.48418605224406	6.11131388652841	5.99825600253408	3.72206894623814	5.86798259372622	1.57730432411293	4.77765575641793	1.54234240579422	1	5.89972413620005	3.43644434060247	1.59168581727257	7	2.85916777368094	4.58261928573645	1	7	2.85383199793182	5.05338641871718	4.40088828796893	1.96960871623543	2.3219814393044	6.29112785594257	-2.18421194466898	8.94168572560933	6.80914545229285	1.88391075694726	0.0758322162848766	2.32311341775937	3.02839638062541	1.95214820751223	3.87771998159414	2.94775789421607	9.0457874831102	3.15775399744442	4.39086686950237	6.92391268004884	5.68337800934867	7.05162455282663	4.4711143811026	-0.718118659576155	5.33795996295996	4.72103059466223	-0.102762251526284	1.24089321866074	2.44461810490461	84.75	0	2
83	5.74094084375006	1.66159625951007	5.98082248696745	3.52649414920869	4.21740413441993	1.66939913295826	4.04654647687856	2.63898639666632	2.22377662555527	7	1.28793976510494	3.55505018771136	7	4.00490423953318	5.98124356219183	5.29710330985674	4.17259497955451	1	6.99989172322693	5.60619549157257	1	1.56838946558985	1.79194643403585	5.2632592306846	-0.618321145341296	2.99523913646334	0.412094084659952	-0.935742427307745	-1.62693648065649	6.16963935022623	4.0424203784536	1.26875463859195	3.20679773003685	1.23253985045203	-0.188245025436417	9.5530946477614	-0.82983445555697	-2.03839596201266	6.04075498396544	10.8219147458107	13.130887491529	4.91047339737854	4.59363430449329	0.512079102003861	6.1293907688024	-1.10193914996297	92	1	2
84	7	1	5.28931451341454	1.83123081431745	1	5.15404551994786	1.73818716649235	1.72947374330353	2.70496587486226	6.29065322872531	3.50939799035237	3.9317907708627	5.60766047926589	1.56750003761954	6.41070850520269	4.71705817945461	6.75361019749682	2.60757241460005	6.20196567213861	7	4.13735489526211	7	6.5646899363365	8.83402180571854	1.84600734582479	4.1938724649619	-0.878018133044413	0.311122169239649	6.06719065224288	0.0116502395991984	3.80469061205808	4.79659314128279	3.90778640992081	5.91843831069363	-0.968473626421693	5.94776547697077	-4.01422704506306	6.77559540835277	-0.633342628389071	3.08183358596638	5.91497893030857	2.10857941722224	5.02258966362874	-2.26073530764088	7.37522293052291	-2.21874100312218	87.75	1	2
85	2.99224151356062	2.34207497981673	5.09334049944512	2.79249289535165	2.48433073583887	1.6448948923914	2.02445284377466	7	1	1	1	3.03889428000067	2.46914926859487	5.21485132255586	4.31068337640949	3.22629217228639	6.98711716068474	7	5.59810079099989	6.11653521806922	1	2.43585429154809	3.13402623829809	2.19989154517078	8.07562738763926	5.08322132090656	-5.03909501683449	3.77822734088296	0.780574189610469	2.36873198966325	-1.34590377817116	2.23768520482409	-5.24381154687649	6.60367512154431	2.89711652216541	4.02384456185392	9.64014108616252	-1.35910895877769	5.82832063088829	9.13766340336912	7.58302256093065	9.02413862824953	11.1497105056179	-0.630364473201194	2.47456871739437	-4.40902895291304	101.5	1	2
86	4.23281872496522	5.59025256427761	5.36217588114399	1.34031386436408	5.95822128838491	2.26662262860824	1	5.877828336109	2.35693050040203	4.84923833304713	2.87904666244201	4.45943294362817	6.028247263994	1.7536897102354	4.83655758852292	6.25641222434518	6.84429544334207	5.07046611106675	7	1.61658143209253	3.33048287950765	3.36959511825956	6.98084388797471	3.0892174422724	6.09014364548941	5.8574415153113	-4.82348546827572	2.44333150008074	3.96262475759748	4.13267868506845	1.75214384840406	4.12638157001105	4.64448312678338	4.86744763183666	7.2873698413288	4.10934406186614	0.362260095504877	-0.269099586768311	4.45194387143503	4.87543091191386	10.7535586362541	0.707638667497057	9.98582938213944	5.90362276371788	5.69200429695375	-4.74893170128039	83.25	1	2
87	5.96130733962376	2.06407954476942	4.85859037660421	4.2315229868339	1.43939645788924	2.43450841431206	2.03970142042818	3.22446908263488	1.74814889921502	1	3.93454650088112	1.38032504849199	4.11546298756812	3.81785162386171	4.3479826108468	3.33284500540442	6.56929023917461	6.15281326367266	3.11990549672063	3.93226371765703	1.37688670788218	4.17850154416643	7	5.48634138294455	-2.31431300141097	-0.257563112054442	0.673596428700562	-1.5855972056646	-2.70354197513957	0.016288974744594	2.47739455699549	0.749063865111812	1.8284187281116	4.73883548052675	0.0143478779996516	6.72975264164929	6.62814194863031	-0.602258148001837	6.04590292833697	2.30383641474054	11.0779718191813	6.09532651086082	5.2673039837435	0.800391077762334	7.82494642926621	7.07542042944345	98	1	2
88	6.30531018476257	1.69050472942476	4.6880374020711	4.55525952336721	2.1213898845949	6.88146435676728	4.57052149837927	3.27956799079126	1.76596762906987	5.47737862372042	5.20488472693492	3.9323131364971	2.37760430293197	7	3.28804688358834	4.5240533214564	3.6048188408442	4.74851478469409	3.57562274426452	5.43371396442032	3.43457585259064	2.16278984323443	6.98137442798939	6.04090761372538	-2.05132620555158	1.18120571015181	0.363643455702089	-1.66032662789413	4.3594884878287	2.23385654872263	1.7895951802321	8.52803568155813	4.74115635622598	5.54393460558614	6.72619486621644	5.87075055069746	-3.65531171442427	2.15947071298553	1.81307965478137	3.59943200767412	9.49536060270202	6.93520307024889	3.72004168737367	-0.965148201248402	6.00980611769274	11.34784533134	96.75	1	2
89	3.09351206476081	1.8318334480177	4.48570694111482	2.85200262067695	4.5097256500416	1.30280257162211	3.81238322089493	6.6865207291447	4.0692563662135	5.04934433245978	4.06015758717899	3.43665596344767	2.73399304117408	3.81264507333659	3.41631006996838	1.06778680070579	6.81268921087525	6.41708038149201	7	5.06017657093111	4.25065560586047	1.84968633202556	5.33527696778404	4.16344857335668	-3.8906959575159	3.18636153051925	4.18482280448529	6.39611378182442	5.14342683029237	9.02894618183391	5.34695621711289	-0.737115027965794	3.28543193289081	4.6663644252497	-1.24801175488019	1.03732916151509	2.02233191417629	2.88034594222643	5.47085441442549	9.8522044082682	0.419140116646043	4.81707623222774	6.43909833231227	-0.668626079708221	6.7994530117995	-1.30013309933858	103.5	1	2
90	7	6.04623435206158	3.65066594460092	4.96723175033878	4.51769340147454	1.11846730265122	6.52225862376236	4.27614907739247	5.19437093977649	7	6.10957459304488	2.78603484305763	5.72024169143344	6.77115029516619	3.87579524268072	3.49414604019832	2.52232053383529	1	1.22926695568682	3.73185562087143	1.13023021962863	2.46254855133701	1.12025463546085	-0.295909819406641	10.7760997734217	-1.9791049864755	-1.73126260728334	0.0675445426881649	3.06337948328509	2.03823677498955	5.70475192173939	3.20788561006053	-5.86309748699618	4.75606312489215	5.65570389829344	7.74670876314093	2.86439322797139	7.16098752331326	6.246433501918	6.59641752235203	2.23402479844132	5.87206037567031	7.09109526468318	1.59301305046336	-1.6131812435383	-1.27568684930143	84.25	1	2
91	6.38349598601536	5.17988920379221	1.13001139540573	6.9144074261377	5.71337868599248	1.51914310769772	6.58183099577116	6.01309170412875	1	3.64187548135467	1.47053934363431	6.51682112502481	4.11799438222606	1.90690759583359	4.07399634042885	3.08891346897906	1.35081466430048	4.68416971513912	3.53539847252147	7	1.94006149327403	2.74364440949754	5.70970009855853	0.541603207442313	9.83045962155943	-0.0882942262252387	-2.51270579311308	2.05448710510486	4.1710390557363	0.92456273711011	5.71412342494632	3.9043260815485	3.10462080032568	-3.29591136756667	6.74057796570668	3.7621689057562	6.17136605993047	3.92089324144894	6.34302293077607	7.7442449225163	7.11885627075993	7.18324342004126	7.37412572594038	0.227548872325697	5.79409670698914	8.01731444383675	103	1	2
92	6.9521561403566	1	4.61356592128866	5.39124885029645	3.27941429360097	2.15038364730456	6.0847816259157	6.7862318834941	1.17211307742612	3.94635514058378	5.22613554466828	7	2.93947866301933	3.72573521926128	5.4217350004182	6.61546128067464	3.65649198422251	6.66543897908211	6.57850790863884	5.45174814130016	2.27106075710755	2.94517973267227	2.80549284581614	8.19037358307956	-0.0279685686486633	6.55575936883036	0.900629811126752	0.188821724333453	-4.0670114449418	8.60491489182662	0.421298573121332	1.53525368451009	0.306270422905566	7.87526453229781	8.55625955731599	3.40394161676316	9.12490303558516	3.8812839158398	6.53911277342294	6.53028568049468	15.2532527411255	10.252702513291	3.7370951536997	6.410103524753	6.62024572383798	-5.51387130868299	97.75	1	2
93	6.47784813600952	2.59002385024917	4.26805580205111	4.78125764985677	1	4.06590722157849	5.29632739276177	3.07740338183837	2.59706292180249	6.70181112296277	6.45139450350119	3.13127739857154	3.95601830697753	6.19621839479375	4.57823047792882	6.02401122248345	4.41546048879908	4.46299967196837	4.70924029277541	6.03176411132591	3.05611159367612	5.96908086269237	1.74657125595874	5.84093097406239	-1.74770533548872	3.24563881401072	-1.14869462731764	1.32321255459822	2.29698337238988	2.58938043538083	2.77727943647618	6.27505809386748	4.16104231143209	5.90566462756462	5.22103066430021	4.80646441939076	4.48440780513107	7.20374735321984	-0.79835242900365	4.56682171724288	-0.874989999431349	4.2190988750936	4.7815335823722	5.42670624886361	7.09949376431095	8.84456075512746	88.5	1	2
94	7	6.38487016718318	5.99955621779002	6.15760820183394	5.28762000216087	3.98926968612426	6.81498657132744	3.45633576830194	1.61532181803979	3.32971812242913	3.03412210266908	5.00832024138614	4.47842345427409	5.9414270723291	4.60249662646889	1.97512001631138	5.55969481045715	6.46351799267145	3.24365612015654	2.57372522127736	6.11988429081054	2.22482031186318	6.11355059608949	1.3151077740528	10.3052588875763	-1.22883862008447	-6.91588063787651	6.2335573717937	2.11102268173032	3.53207944024198	5.06171798421258	6.33405145266255	6.28620604550218	0.664687694328389	0.782279920709461	5.16973929681882	1.22598776816607	4.07939395233809	5.93221610501701	9.20716428472534	-3.88863456071864	6.94840181536677	2.11613807424279	1.88779403811556	4.54966158141712	1.24015264469585	94.25	1	2
95	3.55105916025564	3.53268426279166	5.40932107055704	3.35880111885304	3.54086593199155	4.27111614736147	2.79615790385292	4.82659852919366	2.17544820332972	5.48306162941705	1.92266555100053	5.56678032679197	5.11552524656769	2.90835630917184	6.43374255206991	5.22028884905875	4.63615089485952	3.71815365668718	3.13916399121308	7	4.50626074147617	1.44034112756396	4.34764551638649	1.76035591715756	10.1417660887595	6.58845287907396	-4.28170575795935	2.32717633598029	-1.59578366585336	3.30086050138844	-0.249259836990078	6.08380729554288	-1.9059024339595	5.5510194502886	4.04936250199504	8.86327241679324	3.30039493478625	6.28762068978156	9.82000953289552	5.48283089851209	5.32433755777779	2.50259457156579	7.69752283121787	-1.08506397650296	-1.6664788837438	-1.97964720137626	90	1	2
96	7	1	4.60454293792074	4.11582915869023	1	4.50874408832833	2.96169652127622	5.07836630162658	7	5.46905809872278	6.90297755490706	5.74695642011769	4.95782943743619	1.68852948514681	3.6711268813549	2.70570492075054	1.71163521608852	1.08857073146855	1.79772617871234	6.84976205566314	6.89101977491606	6.12921110454764	6.30672882730295	7.07030164294321	-3.33709226363861	1.23197348531059	0.16252410167215	0.361713640194321	3.94474380057521	9.53072266598286	4.98451454043775	8.95197190700415	-2.07568215305215	4.17080470562086	4.2550480095913	1.73173788630468	-2.92288451894255	0.311390116917049	5.99394693859413	3.94076116299173	1.86160176268808	6.24183534150131	4.50760036092069	-2.00460243034634	4.88720158869294	5.92149643658898	90.75	1	2
97	5.06209215967779	2.12319112406363	7	2.95181217289679	2.25177871036871	4.87319742046022	2.00617508185148	3.29622587590152	3.39477527044928	2.79946557967497	4.75157292166007	2.26474390761393	5.76476272224484	1.79775249663431	3.66869041978227	2.14296640009248	3.00776378423108	5.28119068441595	3.49883837537927	7	2.30013278581459	2.08796396641781	3.32898222444573	5.12065271623067	-3.06489229273029	0.269580157916874	3.80617740442755	5.09846539369244	-3.05893921237567	7.11716434684508	1.34332043919844	3.51828046746466	7.85739503287924	-6.74723053636538	4.19152362401915	3.51408342743606	0.176005971195419	-0.0472307185535889	6.48593909804914	4.82249495446643	7.40158769292545	-6.08938297465106	5.48005276790182	-0.871968040628335	6.73757506020367	9.366664878658	75.5	1	2
98	6.98157484254581	1.08582402466675	4.16285075413036	5.56547036637075	4.12432344410069	2.20586768778762	1.55389435389831	7	3.84833163077987	2.94784274477484	6.19529260088157	2.97741575325622	1	1	4.71615176809215	6.66559799367308	4.27305240812924	3.66498980991355	4.17469053222778	4.97790048367015	1.8317803630721	1.7462357288308	5.18235625371693	6.70487003061824	1.61577349773848	5.42695239956972	0.792035024158212	1.06571517163308	5.16722677387485	9.05269751343068	5.24153179300913	4.65235924865669	-0.08997186908854	6.14618362694274	-0.476339409144183	4.74806364275856	-3.87768839217547	4.23762670119669	4.26828395707455	5.22826223879235	3.46856766806509	8.73432818646076	8.82020113157047	7.6820480699971	3.87592285406727	-5.29630695476624	103.25	1	2
99	3.50788054564074	1.00706782896928	6.56906205823475	3.35473656090639	3.4109905015096	2.86362759676539	5.37987070736761	5.58529749914711	1	1	1.8826319490643	2.54824438615699	3.05736289522996	1.77958062900063	4.6537065812216	3.72222102467693	4.99618555454491	5.46188940147272	5.63135394279702	3.25542072628312	1	1.69149578314955	7	6.45258567449732	8.3368733428518	2.10824081886083	-2.12537605893309	3.2884698255465	2.53040365266303	4.97526624866991	2.02219423600547	0.341731295969058	-1.99614523027952	7.30048933497181	6.60161600170396	4.9902703929698	0.660145286054684	-0.859292348825892	2.16651965102011	8.20768064848487	-0.401408698761786	-0.327450531219371	5.22636326623699	1.09460111914264	4.13877304184333	-1.86260264103438	82	1	2
100	6.97194034264485	1.17377090707705	4.36831876041689	3.47384128209484	2.82708656873892	5.80312138139004	5.66100832272186	3.02865878212041	2.10528467259666	2.67622310408755	2.87152825807958	2.14099947854174	1.11118407888471	6.47962670378378	4.7002858418307	6.33274922593613	4.27568215608809	4.37771043004169	3.78723334238218	4.78112785759457	3.63275485796591	1.63656809207135	3.40447885274021	7.10090076754109	0.775773284917587	5.90657547875609	0.894932523858739	1.05967307801042	5.50660483856322	0.0760882668290951	1.0777311866093	5.14913727652328	-0.356292186798485	6.4315757665342	9.60235294843927	4.62203144873799	-4.05074701817226	2.36294344832471	5.39137808664094	6.12761939377648	3.71445257172247	1.46546917043566	8.33900258120803	7.15476621229165	6.59342140757275	-3.78211011438319	90.75	1	2
101	6.27297662331695	1.65365906627815	3.83430858378361	4.23782729122565	2.16910086077715	3.11485512677386	6.88104017804824	4.77674349442306	1.09985209835831	1.23919193154613	5.77893836018774	5.98334689974058	5.63843054171334	1	5.20609304728455	1.78546219422873	4.57550494576489	3.75869341393313	3.12260178505197	3.41956819675461	1	1.37408144189828	5.82948193305338	5.7394006695239	-1.12836774960867	0.786363742481524	-0.0274192092605384	-1.29521566513359	-5.73396454565105	9.84698192514239	-0.375325199388858	7.47916572217725	-0.886357623469299	2.89191631992254	6.86999696681777	9.8431995574918	8.59002737134447	1.09394563381855	5.0466335850734	7.26121974166522	7.48529310469542	6.48358851374802	6.31506377611925	5.56047504283666	5.15400292956087	5.43710906972413	88.5	1	2
102	3.96051450466948	4.34976779505824	6.7201086380696	4.76497278093328	2.83300722187006	1	4.4627416321618	5.19795112072031	3.65322792898853	5.34360916592171	1.78147058660771	5.29440065277629	1.15713408571936	6.18992952218206	5.68828206988997	1	1.69065230555746	4.27236498341046	5.69995315807904	6.04824694899423	2.58862986410485	4.24368508110855	4.83498009755807	2.780584368549	8.55550922184127	6.10791983025061	-4.69403716184218	1.65778662534207	3.9929259265916	11.4249026502096	-2.66858004888397	8.88674661983162	-1.0651524306898	6.02513825417209	3.49810117534932	4.678894133921	4.00197291157196	4.19045053180045	3.94739062638199	8.55560151228979	6.69225377146708	6.71253632244983	6.08948594934473	0.922488618947055	7.05996444075722	0.486156263928291	92.25	1	2
103	5.57568157287284	1.48264574509814	3.81235380582135	3.37983099618295	2.81162525481738	1.95966938164246	1.87396965021823	6.74449080752645	2.28096198335366	3.30951370376838	5.51345157177157	6.5171466768833	5.62707593758548	1.0186668475513	5.67346344844637	1.84702405131638	5.0252606981516	6.05200093760387	3.07575100601866	2.72997843268183	1	1	5.52468704443494	5.54010666537428	-1.44153459728221	1.49311283564029	-0.712350464546225	-2.40758673679976	4.38609048737652	8.8117748360035	-0.404301885740105	6.87117580002248	2.09584641242202	-2.13014795712433	6.55115834702475	3.43727175737028	9.6655098463456	2.04976498133386	6.42835655845053	7.1095892013654	13.0487442263819	6.25685772115432	6.24289928498449	0.681903226083319	3.91568178253396	5.26785587756054	89	1	2
104	6.89853715959549	6.64088973688039	4.17206423533796	6.92412494671943	6.51699680634016	3.36253443432001	2.21063099008854	1.46475102346547	2.56041927686784	3.96077118261347	5.54053460939208	1.32583247378246	4.41896617579726	3.83827562323747	5.15022010628194	3.30713065839356	6.58099296239028	5.90560685576953	2.99090885691781	1.67789397871286	2.44978551437163	2.04800053022198	1	3.92556412154731	9.5693823602302	2.63445281637939	-5.62805296550512	3.50943809930934	-2.15855085608934	6.52408869746936	4.93478185349101	-4.45225649980196	5.95955308628209	7.63838745429707	6.72110728195226	3.25964587733245	-4.45707702029301	9.79859988123565	4.67225881857397	5.44654294594188	6.45983831326777	2.63873645469713	4.06290197136339	-1.35569247854225	-1.39203516899854	1.60852292156442	103.75	1	2
105	6.46138470964062	7	3.73471255516314	7	7	3.17607344321998	1	2.4254682762479	5.88201080833975	3.82197182958519	5.69541547172372	6.76845994454916	6.688831730173	3.74985158116682	2.26941503141097	5.9940716035672	4.90112654876588	1.68832720557633	5.75512197192838	3.12106193882617	3.4512832246083	2.21796241568199	7	2.96601975549962	10.4199546477754	1.18050656486076	-5.53824404377777	5.09792446130762	1.73032611883132	4.5494589230349	5.16080968195082	3.78842897945585	-4.05713737867932	8.66467201408144	7.51195617514838	2.54577885649943	8.37499826231138	3.5740508342211	4.87589114675592	5.78822382865748	10.6092894862203	6.35046554895707	5.8660779343539	-0.612432156043701	1.58758854955888	-0.924490929497	92.5	1	2
106	5.81559152834157	5.6240829652308	3.67578328592014	7	5.51155969785201	1	1.68466116604552	7	3.79723888775348	6.68406790565994	6.08584999235603	1.46812342647547	6.88472992477935	1.90103095073193	3.62172596988387	3.92620896718595	6.88020830890034	6.36726948255637	7	4.3603990370479	1.63977289015619	3.00128609470515	7	0.780691260400202	11.2472438037362	-0.630595317546235	-1.79857013192823	2.53783504420759	7.01626498311382	9.01948166118317	-1.48275484199536	-0.756702587864172	5.01347415760896	4.81345433006592	-2.05878017056105	6.8008228639344	-3.45421662223018	6.10927219927953	4.5432378375809	3.4960823985415	8.59783456648208	5.6917972755427	4.79407118610837	-1.63210210383365	2.113839618846	0.0718468956064472	88.25	1	2
107	5.36198531046496	2.20725906603354	5.33130130636914	3.79949101530187	2.31380762940688	6.28995490363077	2.46825938729678	1	1	6.47287860832776	4.87193992430693	5.11698911205284	1.8795669101495	1	4.37899145200492	2.22222874551507	3.23981095177021	1.41521941612916	4.0508702835761	5.29348334134615	1.74424680390228	2.43366037004691	7	5.86190534340315	-1.37514195343399	0.602585414078862	-0.233215057462665	-0.990951844751737	-1.77526589680987	9.78378205691524	7.83318105275878	4.50051272001574	5.63447786106859	6.18289518557808	7.28826390509302	3.54270340224074	-0.246936760274256	2.01057422661422	6.1428165669631	3.67852228195112	9.8897833850318	-5.60562777169889	7.9718519593981	-0.353123891202477	5.35258272408748	10.2830846174339	87	1	2
108	1	4.11735053081071	5.47532674717114	1.83258802551581	4.17228302822938	3.20491945364897	1.34536842764733	2.66302230443168	3.73918787441526	6.13520941424865	2.37460026618564	3.31957299722949	1.38599519102665	2.39173001293116	4.57981589249465	4.05406527402043	4.95620321881988	6.36204780354596	5.52590424883406	3.40077096778723	1.68400403057942	3.12941285983342	3.53312542310891	5.53705541386537	7.22958118849232	3.14840944371172	-3.36433341595289	3.37722522659391	6.78339760247031	5.86433885792576	3.90024588491287	3.97061562463931	3.03595824114725	4.8000112017117	9.40394151343683	11.606923319358	-1.18933179286419	2.9710223053485	6.61624021335744	7.59681205878412	-0.589702585996999	7.44330832795394	2.85347310925968	4.73447943196408	-1.03275226351684	1.67981932679261	101.75	1	2
109	4.7815409295023	3.17683968334197	3.93597653059167	1.94802384745258	5.12477700301547	2.57071530509951	4.26832025807703	2.50793484193055	2.27236354410709	7	5.53815575401462	2.41937685165377	5.15609568331543	4.24945121976808	5.66786388899383	1	3.70523267592551	5.59627166802638	6.01895613073902	3.6766456515883	2.99027441810386	3.46068689847326	7	6.30015737885911	-3.64298069212665	2.50091484800403	5.09602233034814	5.06226994543808	6.37488337768085	3.79316940950987	4.06091458894634	7.74603390593506	5.41697045403466	0.937142981388713	5.84919700248824	1.87920820432927	-1.19361757968092	0.301546958470982	5.58542438052622	10.4701795565718	14.1682944340337	2.67933267435088	8.41525523685007	-1.63238853842021	3.47283500178039	-1.96649120017576	91.5	1	2
110	5.84610323205746	1.29466774436477	6.87695194235312	4.19187497038177	1.42123207537488	1.93988028126514	4.36293304322638	2.15369936519263	2.54250809075022	2.50997698921163	3.11688059610244	5.51257310463605	6.52938819936216	2.07937160211889	6.36309675345027	2.35940228178376	1.59915392453056	4.3624247194564	4.09794924427143	4.55203557034541	1.66637252986762	2.91114539316937	6.5693163110592	7.82041158853279	-1.57496378672267	0.974820102154823	-1.71347655719217	-1.36650282488382	9.71011042272676	5.57878749927994	2.71793568685234	2.27965379638394	4.23308301426076	5.53711896951023	1.66498177815473	5.82344672468087	0.546127170766466	1.8608321219041	6.30719939293399	6.0877395245773	0.904397604219319	4.32365530575182	9.33561812968542	3.86527108805266	3.19745741540047	8.10837028062617	79.25	1	2
111	3.3649086180661	3.40540982549467	6.39071592163761	2.82313153309524	4.46467372449405	4.38855842902695	2.76320870870246	1.53154041794899	1.87196811922239	6.80974058741081	5.39844422918452	1.39303844639175	1.0681355713104	1.48179031069435	6.91939945221019	5.40580012320649	1.61840270856111	1.97159576945968	6.22055517985719	6.04381541680826	4.13379466792827	3.17308555768076	5.17489340771162	0.774585184402885	12.0998600589796	4.86215484789904	-3.46230449551769	1.912889660002	4.99743812260484	9.93235035045807	5.17442806840177	3.78760800363333	1.76428057760684	2.34241840812081	2.14858990005328	3.58863854834243	0.618020778644424	4.49412256053614	5.37154611175612	2.32686596307589	13.842816431958	8.68461528836986	-1.43560157198371	-0.524937699213921	-0.368738810440487	6.33802251860372	95	1	2
112	4.00499656324401	3.37459411872522	4.22777402607516	1	1.76848975197509	6.89081130850864	6.23407024900706	5.63505230434327	4.48185905134811	4.5130519127555	1.93349612937468	2.00263045848116	4.81053773408237	3.80572809138727	7	3.51292179578056	5.71011506131351	2.76369043846885	4.01750284187831	5.13514168396494	1.16065988675716	3.23689310952351	4.78094834956716	6.16224821652441	-5.67322322313854	3.6224139218139	4.05112329775006	5.22108212868681	-1.21509094969444	0.797693291273091	3.48857792707511	6.08909107895136	-2.21787086228269	2.80414421110486	2.96177881635215	2.85426654835083	-0.557034298589014	1.20259710993153	0.0509138688827543	10.3983105176056	1.98808079264216	1.26467658635162	7.54302846690541	0.951607007593309	2.99088507268552	-4.86507355272692	96.75	1	2
113	5.74024620005558	6.96342192931406	4.66401197450743	6.88593027729831	6.51602915863687	3.69064797449207	4.97482955982282	2.37176999322589	2.96536745409743	1.49703444171951	2.27136927875893	4.3149116055015	5.29761747478427	2.60764993833448	5.69955440605978	6.33280103337523	4.64029820331168	5.14270656191946	4.38085941597144	1.66536401383883	1	1.5102558790607	6.00583990313496	4.68609030053591	9.41169047372856	1.00241720608111	-6.64721307331335	4.17126907830865	6.62981496287488	2.10859292138785	5.16666234071693	0.158103837784868	3.44102331134976	6.53523524933036	10.1037350813495	4.35819718473036	9.39186031068122	4.42670842664858	1.7310410129561	3.21917310543509	8.57299371140139	4.1066842200397	3.76193279919029	3.20421080898666	-0.433396686770938	-4.09198580803337	90.5	1	2
114	6.81638410315712	2.41887996124786	3.66180775281694	4.38713260563999	1	4.00125900052688	5.77786442000405	2.77780675933014	3.62062678074271	1.70654811586554	5.30851296947254	3.55610502070937	5.19955504930945	7	4.73271279135749	6.30985469925835	4.51263814803595	4.89546990410226	3.86074289005428	6.33519672787356	2.60486430583658	6.06864747671099	7	6.5673998523026	-2.14119712932841	2.19132697511359	-0.286507271741331	0.42821005012607	2.49114979653329	9.04136908869631	1.48477965123045	5.72598949193489	4.17260217602022	4.13916304724691	4.76669019537371	3.80726116092091	10.4639454735863	6.34596132232714	0.963363595063675	3.58229110624393	2.44006626658972	4.08565589119216	4.40925895355475	2.92459091710953	7.58910464826796	7.56838340909229	86.25	1	2
115	7	6.12815034703723	4.18441131245604	6.78951372322036	6.57860953665145	2.71346193204788	1	2.63352866302352	4.25181450667964	3.04758765314578	4.99523469371958	6.75630944902401	5.69835657032554	3.66946804774475	3.26868778426647	5.97781699443359	4.73582888069829	2.42303360131109	5.61514464815607	3.85783306830543	2.60454911983945	5.45180837292761	6.37254500680313	1.9554451660046	10.1723945907858	1.33869243693266	-6.22822235818854	4.99072149787605	2.21040993374425	4.9416670803395	4.00846122727637	4.03909824801322	1.14508735255181	7.91959862323343	1.26797663497762	3.11814962928938	8.73229433594106	3.13360382781907	4.8312701863401	5.73592690816239	6.68470955362593	4.51828144936041	6.04455141714777	-0.119187038004893	1.24243915882936	-1.81523094735015	95	1	2
116	3.39322989444135	4.1377218087298	4.87290021349531	4.23161766802631	1.08699060376419	2.45847352110756	5.85000531593417	4.58889521730508	1.32876146484127	6.032982647993	1	3.26816038945378	4.04583616037721	4.30732481622659	3.46907968713066	1.689543121938	5.27454013851637	7	6.386255727076	6.08422513256707	3.9149709850698	5.80985554249096	2.29764896207617	2.80933026269782	10.3098331835427	4.87439250490096	-4.34139901778707	1.82738841124712	4.2152481450496	10.1595792654746	4.52822260535984	5.79710120345405	6.93524694378041	1.87959407688177	9.38152268993703	4.44346128097639	9.2861038312773	0.650244058733711	5.8402163817421	1.57704524497567	12.3137078296523	5.70797498827121	5.51906473586626	3.6780434290115	5.25056185279563	-1.87070680605615	106.75	1	2
117	5.25323923282545	7	6.18384594300349	6.47322495023236	6.0825703516964	1.6562174519864	2.64342730144503	5.32626887528041	6.05213573583993	6.64135106649813	1.48349758238845	2.30096646588382	4.5028138636711	3.46725623507156	6.32040423805495	7	5.02467818452815	1.96146411929216	6.05643266635392	7	2.94568690369243	2.12259412547878	5.87468681105343	2.98334105148543	11.1791309223151	-0.499578283241023	-8.27834749235065	7.23713609732145	4.54509326722187	3.60199163539309	6.08945325006909	8.5258755045027	5.52319706861421	4.91976285922495	7.55491115159414	2.61723363733627	8.66417485916851	0.362619413571629	0.363145340005739	7.43389159326537	0.426060473214191	9.82751161760235	-1.31341274325316	2.34331058927062	4.86916220189862	2.25671556663198	94.5	1	2
118	7	7	4.56287802335161	7	6.08189833363849	1.24634846658104	3.92023780141827	3.07799005506462	2.20210414461806	6.14957117142872	7	5.85745451596736	1	7	4.1330967851495	5.5964068486829	4.28455182420395	2.52247614136861	2.967875949963	6.72331391710692	1.38532635463591	4.87671858809096	7	-0.0118096426749539	10.1992412936351	0.483361799172147	-7.91684497179492	4.47186746599978	1.44214298740664	7.11383363353533	10.7945210439356	5.17686300556459	-0.410170687964092	3.98714038860825	5.51330907060535	5.92784896175151	3.77399281629961	3.73268486982929	4.5997779536482	5.46116563473409	5.93570527412731	3.34526624265743	7.12417404274013	1.26606112543031	3.18648601874727	-5.76406901561991	99.25	1	2
119	1.55829090931924	3.00358751430188	7	3.87331337406651	5.39668934173476	2.71140265469445	1.44726664822736	1.68757386704073	3.27578058083054	6.51849952031175	6.90005656998226	7	5.5675156430247	7	5.26076525490259	5.57229640606959	5.59163506383323	6.92301547843728	4.739973610764	2.66107055848332	2.34840370611666	3.75383034721593	1.31481196459406	6.85718931455205	5.89723877254745	1.4319505512087	-2.49225473046623	1.87663437676676	4.47893966333976	6.61274303954543	3.77818216109583	3.39362362340252	-1.15600593117012	2.4728828366348	0.356452028797669	9.4232320438499	6.91417479189754	4.59820564317667	4.1337628215206	2.15961325983396	3.11742721837003	3.53543531905261	7.91170774495825	2.71737568493347	0.161121284558924	3.29208630090817	90	1	2
120	3.03280725871618	6.2748833231689	3.84584792001633	5.20444273918083	6.46027776576225	4.98503571507208	6.02830035092353	4.07443219400007	4.43343715818286	6.42663330232326	6.21049769615271	5.33458633478357	4.0315709081945	4.33978087035544	5.42615849012413	6.19414244723178	4.7905541218843	4.32243300425431	7	5.97690711179084	5.34319375041391	3.98049446239035	6.38189452610354	3.30866090124137	10.6758743465321	0.685212443073075	-8.13455285399514	5.97807950402567	3.13763294582858	7.1697188813886	6.04181792094747	5.46206541033469	-7.24103252820509	6.91903685299179	8.96317063112243	6.42874836470748	-3.68037990323554	5.95788395234296	6.20418815827901	6.58685994559518	0.776449103745471	4.99428822862042	7.96311438540884	-0.314165519862122	3.24623944105164	-2.92445534657659	83.75	1	2
121	6.02922731276693	6.64241029798985	5.12959747871391	6.31488885164058	5.47175648889482	1	6.82113123283681	4.57838209139881	2.77523309573651	6.61194048504804	4.58047878202576	6.31685605202574	4.17397806644568	2.23544228318363	5.31931891837206	4.83692707619601	2.31070672797602	5.46246894324413	2.63370622191721	5.42283872618371	4.58107267607372	2.64729292227536	4.42729914279812	3.24717546501044	10.4336766783761	-1.6759592354563	-9.03937540827004	5.8713322329443	7.60129245584255	5.06651541251972	5.08575155225713	2.7620747430377	5.39306624291968	5.20801392893566	-0.720529452983166	7.28165281751224	2.45404861914383	7.04159749944213	2.97320735676499	2.94305552278009	6.57159376847341	6.55452087884863	-1.96691216590378	5.24404297288351	-1.35147487012091	1.51980338052126	89.5	1	2
122	1	2.0736597030097	4.53664915250839	5.13637809811694	4.71316092004792	3.42016065673403	6.66458686571812	5.1692675946946	4.01558450134307	3.93430617995798	6.48470646007891	3.65765443295906	2.49955048147641	3.88620226075728	4.29739468788893	7	6.00100801127313	3.96487427109356	5.70463995763829	6.34221844409542	4.5643756204548	3.42717681583991	6.61450923588697	2.26151098864103	6.91908216465934	-0.0741291457377333	-0.962218668104023	3.79375963360991	1.84925908597391	6.78530052519028	13.5977767354199	7.42909728440344	4.0924547570203	5.60860661948543	10.1912337400187	2.37246662172265	1.09556751250456	0.969727029359795	6.20328253720419	5.82933454861967	5.90780781564479	4.43880678089739	1.62476197533229	6.6487012769557	1.84907857718876	3.48739966382099	90.25	1	2
123	3.79465577067895	1.47790142129263	5.92085272433818	1	2.97735517603657	6.73646547873598	3.782008255838	2.6141394310009	7	6.04730023002233	7	3.46314437979568	4.48828098264405	4.01429312229911	3.7336849226091	1.568902590047	5.46758529430685	4.04430560142352	1	6.90298651561873	1	6.02376307882056	7	3.74389088676062	-4.54674011762675	2.59732911956289	4.34039159616778	3.55399531508744	2.76585877415223	-1.80387768782918	0.893561733866728	7.01355509089927	4.82937878912613	2.54303046247903	5.03211161009773	3.42532521827247	2.31673933749191	7.52009300949431	5.81657571427981	-1.86007019330262	2.66141655925876	3.39452156216633	7.04432863187172	0.33274821920467	5.97822809881869	-1.0252593997657	63	1	2
124	2.43832968158245	1.43759472186613	7	5.53864911220974	6.39211735004989	7	1.25868898480945	6.24540829935405	1	2.15088686855021	5.9788813982904	3.26249425475032	4.94580966911181	4.81794163883923	6.1655479761598	4.02165843135825	5.54622097361482	1.26820513133819	6.73596404765351	6.06880715818204	1	2.18870557763245	5.24139017245507	2.41036109646977	9.60365631051638	2.3633134559685	-3.23289596130495	1.08465001397552	10.1649014277435	2.5933006936888	7.55733104031825	5.63347400960815	5.18591843073634	5.33659909928483	11.5837566812694	2.83687952801476	-0.284525088427318	0.749692098637639	6.94125450825891	7.48417555299132	8.65626355487953	2.3296803615191	4.61600918852665	-2.31412249548648	2.56822654106344	-3.50559609668604	72.75	1	2
125	4.3061751137501	1.69011236918325	4.71107099360598	3.91021909379976	4.07609071795119	3.88614902280594	5.31496144553897	4.46391903804305	2.8629060630505	3.00890182522925	5.89580564710942	3.71046935811431	5.51806601921931	4.60383263456879	5.43565465586293	2.72999206522677	5.94356397588232	5.46236803468716	3.20957262091302	3.88602445804948	2.48475328294687	5.60757191842597	4.00567139422417	5.29698787615381	-1.43562284568902	1.69018932236459	3.41338631074942	-1.97436513884431	2.66360568438821	-0.57227255019494	4.43364293416577	5.46977048031697	2.52443378929587	7.88632855707565	2.40434090160774	8.78472985522382	-1.7106681908404	2.29620676759845	9.97835284379373	4.10364861049559	-0.719236458340991	4.02118290661569	5.77574962372911	1.37817989213058	0.111441607298393	0.194447480585638	79.5	1	2
126	6.26318489381839	1.50298934094914	7	5.23776199083737	2.19453715491035	1	6.45728749026358	1	3.48509085683352	7	4.11046849114601	4.11042042297049	4.08373805835365	4.09629273111191	5.51392237754762	1.07544130530536	3.25509838396274	3.578030674016	2.88458348192229	5.85197497767432	1	5.57142674888705	7	8.22584133999089	-2.00811165131588	1.3842295426169	0.0192262420130651	0.785937996653326	1.4231476216896	10.351336627158	4.94265996802489	5.01741011642804	3.2027794599003	1.38980852068022	2.43190923634273	5.78336133020344	0.383570300858282	3.19002899476883	6.60655883616396	7.27936314139817	1.67382101068028	4.993100593598	4.19802497800628	3.62744471413285	-0.00809050292228625	11.7252550016639	74.25	1	2
127	6.46957381778289	6.56856465914372	6.03540441549116	5.65034772344823	5.47047569067618	4.0619084610327	7	4.91403435245322	3.30693802998645	7	2.31320236959483	6.50285641594473	1.12058027980661	6.59946261127834	6.40626921071926	3.43454638158564	3.5422828198174	6.73723883888984	3.58448699349558	3.413957308559	1.99093848028534	1.92062529242143	4.24852333574784	0.623931825013622	10.9468607961304	-0.149911157719944	-7.42926960562093	6.89581271314107	1.6918350995304	3.36758841454566	5.40804215445992	6.42320222119827	4.83364789933395	1.13367375153901	-0.0421034715010556	6.35148324810583	-0.359947053691674	2.53487830126842	5.87271944990479	9.27996635981284	-2.85644756990636	7.39226732676179	2.4159696349558	4.39275399597859	4.97838090570909	-0.351391652645568	98	1	2
128	3.80994551847167	5.12856287299246	5.04653428714454	1	5.56288020005766	3.2738626987179	6.21595856125769	6.33106924561873	5.86077235244223	6.72850435272145	2.81422401401872	5.02956959348684	4.95908507096543	1.38947450061883	3.01769956585733	5.90770400427387	6.58716760828331	6.40542016779301	7	6.30570719742445	2.98620620498619	2.48976608496031	7	2.9919100466805	6.21362898993541	4.30556054907909	-4.94516529014141	1.76532758413485	3.79950558999606	11.0525008525584	4.52374380686352	-1.60352771659369	4.40550516541841	4.21003191734277	6.20994442324699	8.01640180844894	-4.6389051362481	5.99837360107771	5.54104916948821	3.47966800701551	0.786268370934567	1.44220448888343	10.3882185209276	4.7547871556551	2.87460465382167	3.01328332138144	82.75	1	2
129	2.44097745701657	7	5.71164822985513	2.82602812233203	5.00063102247524	1.77829359825105	1.90594671300965	1.22552634845023	3.05292268220839	1.62232906595812	1.31750584864681	4.56142472124757	3.41484218262811	1.40471287535061	2.52972405102336	1.79953620230135	7	4.93117381873942	5.23414373990001	3.28377792700522	4.50956899255436	5.52632764398016	4.14513639601019	1.91616849287023	2.67930659926087	5.19843673193954	-5.37478076964378	5.35025457893843	7.05179197010931	8.98919973447318	4.30434500537274	5.21802757314537	-2.18396869535509	5.94152994523065	5.48321036289511	2.56794228011024	5.46265508049482	-1.91837805964078	0.904130051435543	4.36162876926544	8.81218488215169	-1.67480550855662	8.17480740354138	-0.487133759109733	3.19474152927813	0.0674829143913204	78.5	1	2
130	6.13415593387741	1	3.88428928173938	4.86460292481706	3.9367392248975	1.76542925320839	5.92406732793244	7	1.60028882477555	4.89697430925949	2.4246477261956	2.7364366176086	3.30067701644938	3.61411546981586	7	5.89271811936189	3.57131925326255	6.99886160362629	7	4.65540636510687	7	5.77511482423342	5.39648606703042	6.64948181409414	0.184671087370489	5.76871970647896	2.20970403522603	0.469119124513226	-2.88875405557529	8.83738711422068	1.98337777532421	0.854870316219844	5.67881472240824	7.2739070609417	9.46502477767607	4.98908120572414	-4.61550599712499	0.339916181660627	6.97452840543551	4.44496901367389	10.3926974297048	2.25548659535719	0.958538973030316	2.46287076540939	0.559676731995475	-6.08119222795927	92.25	1	2
131	5.73404795617921	7	3.79200798911506	6.10637720336313	6.93769495655965	3.49396892555189	2.53600178370641	2.2976156439125	4.74694168774244	3.32534038212926	6.26873447500331	1.87520373002242	3.41605764002924	5.34057884283837	5.77517578045064	1.46221908228122	5.75369119893405	4.37264191141539	6.16713149709964	1	3.50392500589812	2.69591951612378	6.3790274673043	4.39428761522738	8.34472671389657	1.21577818670068	-6.50826747552479	3.15247129813238	-3.64613757971641	0.960762811172374	4.08926015456569	0.544711054445273	5.01120242172487	5.32107062916427	9.07566289797398	4.65109184187553	-0.342244890057092	-0.14351510820301	4.6537898037899	3.34162328983529	7.79844948806448	5.58660191648827	8.17723769176625	3.31687843421258	4.3646282256287	0.692551178232303	89	1	2
132	6.01420961644669	6.57970305686875	4.02815577490309	7	5.4475366405493	1.39813118778231	2.76666834537334	4.76618042093693	4.64984410798684	4.17247128885495	6.37116254505516	1.14007219094727	2.67472662853803	1.37497839591412	4.49216291029326	1.01013933660884	6.13492615452688	5.16390200211438	5.81891306616813	6.07624033280343	3.89008348691207	1.68102300711678	4.57135707251266	5.05031958420203	9.49501017916632	0.905922807640899	-6.72838927803465	3.17248705246136	1.33426838972687	0.498281219405258	4.72554365737369	0.573936865522973	5.2407788719522	1.85933831534762	9.77544647628972	10.6522524221515	8.85930185331199	-1.00315331734755	3.97366003542851	3.94074018237745	8.28376659587867	4.13790599377689	8.35077284432817	2.93851184399482	6.35642715407975	0.859461946134376	90.75	1	2
133	3.72861281430858	2.09217997307367	6.04658526150272	3.81443220311551	5.15834454970925	2.23018866264772	4.3751873228722	1.78379837698527	3.5132163817737	1.83092894066557	3.82485133743114	4.29026146605563	4.74489182739068	6.49889740327587	3.14320942926962	5.00528484300271	2.89408252164629	4.8278069334532	3.60698429352565	5.36942893719299	2.28123241555873	4.98567172228999	3.88383240468794	5.66211154138477	0.46392010491374	1.59341040892212	1.58175183892087	-0.0285022350190936	5.39137074503845	10.8912019003007	7.22036798066442	8.66692349512576	-3.78200985998088	3.88138268277889	2.59103453671831	7.47119994424869	1.47001529929658	2.69635106826516	5.88590500184716	-0.00928636621105089	8.4712635319991	2.88469977156089	6.54640317934787	1.15284323184936	5.55347742153967	1.58078341699914	78.5	1	2
134	2.79771668661267	2.78280896464187	6.63785378440202	5.35973738285011	6.03763964088084	4.23722495688361	4.78260437862656	6.44014009854321	2.00801053476026	6.85834977883481	4.58588433061522	3.78860746465715	7	3.19595369148051	4.59030066908841	5.66767915692163	1.41902891670795	7	6.40411047760732	7	1	5.2788840612046	2.7298489469272	2.13526788219985	10.2632709057945	1.86075672783012	-3.52580898855189	3.12596040369058	5.27211209317072	5.55572366876522	5.92769394401646	8.63262693908073	2.39069132068141	4.79229944643181	8.18953168023672	4.6289934202574	-4.33561425822786	7.77662680706565	5.97965301451801	8.74332918952448	3.47133966962097	5.21713760499488	10.050677149355	3.67216217174331	4.51229055034946	-5.0270664768656	83.25	1	2
135	3.93050026356965	3.73211456360358	4.44815459078656	6.58185276786528	5.47380510485925	1	4.92397571302981	4.57323895792285	3.39192778942696	1.39246965882854	6.39767289523275	1.22505863775442	1.27208484399915	6.65344925660914	5.73212575300708	4.81915752413964	5.41456873449787	1	2.0805141548799	6.13722986259916	4.12046678579003	3.23647114474199	1.73687085502861	2.35302417980807	6.15754220359188	-1.01768845066566	-3.35280413914445	5.44751831753092	3.68968060937473	5.94513193980556	4.59551490145011	3.55130420707614	-2.0798288217896	3.92932706621933	4.2793625388742	4.51388901352181	0.449093109986466	1.38366293538753	4.69208802428186	8.19197900494932	4.95825938525934	2.36813576871442	0.0767438289289239	4.82410203376145	0.546390724042096	7.32965363996211	98	1	2
136	4.55396879543454	3.14054132581133	5.61647858736475	4.46589606010181	2.80476350700379	1.37684019157372	4.33475482567287	3.95850870523138	2.1833434264081	6.20321111483702	1	4.61372471832344	5.52321295639121	4.40911476371803	3.90606738440047	1.04902081444275	5.58291405776451	3.90001647010306	5.21152882676592	4.73825018875441	2.49737847939418	5.34495149449067	5.79865878771208	2.11793967411847	9.91929004365885	6.45618799478119	-4.56574560665393	1.95322812541933	9.89994122448338	9.2151381961232	5.30825127242127	7.43104569400527	1.37785681804574	2.63178004932453	7.50248524467692	7.57500302782672	-1.3510597038302	3.16418451605495	1.814406625877	10.5082789880198	12.5419677391514	4.61712764258547	7.14878868733037	4.0240835597544	4.03242233527376	-2.32339009628565	76.75	1	2
137	4.12554966673708	4.62991278796559	6.86456058857781	4.56585726807121	2.9266965560661	6.89096700640264	4.38828133760561	5.92313824737777	3.4174506707494	5.35414320274603	2.19231963237069	6.06213243816625	4.08509923894452	7	5.60557036081117	3.56287741031655	2.78398798348285	3.42471664011495	6.02125447741536	5.53853804296665	2.67400405194453	4.34017906639112	5.08375179099114	2.91638496130738	7.52212526460899	5.32627158092121	-4.73467163394697	2.5351517143719	6.87352787664118	10.9661499744307	-1.70792381918699	9.55178959281556	-0.0309198653634958	6.88271584756779	3.22395696169972	3.34604946890598	3.95032855526795	0.737127758461335	6.46157560551658	8.31353482127539	3.78548298612254	1.40015722934795	6.26226381668962	1.57416299717583	1.92319795525554	-0.207496041354355	73.5	1	2
138	6.87940396909532	2.47872393253756	4.03674931189241	3.47697544672383	1.38954043723573	3.93537500387811	5.99412472204791	2.65328753097098	2.86407273103424	7	7	2.00340018056706	4.27482326102973	6.89032959764147	7	7	3.71369845260834	4.28005523774534	3.68203866649884	5.68517533274304	3.31184355676106	4.06916493451492	1	6.49059991030488	-3.18388326364174	3.21245341851088	-0.93522563240538	1.12724878526403	-3.67221901722387	8.94994337509734	2.27145686826423	-0.553806508819885	3.38959116491849	4.79200807642829	11.9770298287862	3.84972358450625	11.4130319606166	6.88120392354783	3.60452389160737	4.70291435004295	-1.09469579948422	5.99343087779162	9.76680418746487	3.11676124497593	2.02936758325295	8.33528359095397	93.25	1	2
139	6.62909825107875	1.54643847432478	5.36883890260348	2.67823731225033	1	3.57516573007991	1.48171323758624	1.5210514497388	3.10566953149391	6.09554241638964	4.62319461105395	2.55512801985724	6.14346985661575	1.77605107884068	4.26912352882675	5.25938659809023	6.51834047298929	3.17838455506499	4.77849692247797	3.25554955192845	2.27407660015146	7	5.9519767876847	10.0612811592185	2.04096733954498	4.65561471164736	-0.0499689235559135	0.2149845292305	6.2764369617421	0.11748459735172	3.80263397297692	6.72984189741701	7.42124237346317	6.07456028879682	-1.73321605875214	7.44673503977557	-2.94923568899766	7.03738594860409	-0.362455596317894	3.99167963084692	6.79784521651683	-2.4938744572143	4.60612265829221	-3.42315948241357	7.32543501773766	2.19103508474208	87	1	2
140	6.1608878213851	1	6.66240282147046	4.42852767564228	1.70226697121973	2.84072213351835	2.5741182552413	1	3.81924828279295	6.75902517358489	5.42343858099143	5.36919909563245	4.88218882732507	3.76574586657266	6.01352570678207	2.76277884490759	6.45165253129387	2.4526878672381	3.35361975115154	1.86767427948957	1.87344631263481	3.89155794446146	5.26722422846035	4.47677437971153	-2.76482903632745	0.770665914108865	-0.215712763735019	0.942820670773397	8.18854625651862	1.45922559736847	0.930879820711127	8.65368542991531	2.29548118215302	-3.36845972676425	6.67300157306265	9.06527652865986	5.35737340266938	3.7496801846846	3.68534272735776	8.09001251370341	2.04684916128836	7.14541825526989	4.47507873502212	-3.83240516731111	6.81187242388968	6.40684963475791	91.75	1	2
141	7	2.46626125644463	4.06149131758329	5.4132288269433	2.78911847817706	3.6233378443431	4.30730171788636	6.96685694437763	1.91836169253988	6.64302766556569	6.71995755693011	1.92316558364392	1.53111840690263	6.67278792516914	5.04236683196998	7	3.42313185386354	1.32592922008119	2.90400443087639	5.19509534219039	1.19134624154491	2.0953410243783	3.46497399242854	8.47262659569035	1.91289669243551	5.80462924894481	1.69634174337451	2.30368830343034	5.10874256979614	1.07958724792987	0.990745555562893	4.27015538040402	4.33387537974736	5.43924486002731	-0.43643165553417	5.37195227933762	2.14879368704543	4.64979616086257	4.72161522054035	5.74611225674587	5.97347084675202	1.02691070507822	7.78896845323263	8.81336685741132	3.59543432125382	-6.14097292371745	68.5	1	2
142	1.79566758202501	3.31445497074981	5.55716533017434	5.84249481531302	4.81853344211471	2.22924323496408	2.36554038772032	6.14643035874666	2.51199143602169	1.49621774780726	1.62174146097002	1.66614781018448	5.36717889401546	3.52498305877626	6.26093679840273	2.73850760152511	5.29933966514322	1.12532912921185	2.31596832993709	3.55430883643331	6.39900391210212	4.61768951942009	3.27897579928424	1.82608876737466	7.68746074940598	-1.33002564772551	0.775785807901594	2.95417953224587	-1.89057804850309	2.87294985844138	2.0833063552379	4.33440142450534	3.90779603332335	1.70294426219168	2.26772148175186	6.71765864734513	-3.06796000195161	1.9445618166942	3.40745519897858	3.18457663426037	9.32659692665477	-3.47577322512228	5.98713788087696	-0.891740844501951	0.540059479165108	-5.56050190091825	70.25	1	2
143	6.18805060263602	7	5.04730686276458	6.08429514891707	5.1323192953354	4.71090494958292	3.08962312889948	5.15653862993526	3.33950121347513	6.45422208410347	3.82160316998523	2.89084692276177	5.00932286620475	1	5.58894391870017	5.93565002748004	2.69968835161784	4.63361339184221	6.21686706510706	5.65569815439662	4.28205832677132	5.7552840928782	6.39232900750828	2.46980277885617	11.1403889699924	-1.13213361957245	-8.0334303782791	7.12127876785322	7.84027570353913	-0.0349272437441669	5.02829531591547	3.09831346924977	5.18070828828196	6.58565846687326	-1.31159735647823	4.75468847845149	3.08265817030345	5.72988692479006	2.91212371701932	3.33532311731336	1.9003044009539	6.76244313966511	-2.06137763084082	2.65130729945886	4.67260023982484	1.67416007838808	95	1	2
144	3.05348848051006	1.33387524938702	6.76713112394716	1.98899819614783	5.38256108543178	1.36081630171351	1	6.96817172396114	4.32711963890034	1	5.19340697934403	7	4.72465169498921	3.81957714949277	5.95167161008217	5.35983192224927	2.26541290900601	5.49863443007921	6.184619262803	6.42267746161184	1.0781302406664	3.40453786451708	4.85357488908622	6.49699073547777	-3.93712573443421	1.56933517999532	2.95824901444889	5.73171386302053	9.71796830276613	-0.50389914156651	5.41338682932103	5.75143659979926	-0.885797941188433	-4.25707545077124	1.78994854217323	3.46418115320219	9.44754873864583	4.17891397147861	5.40974752395003	6.7198998309475	9.19799074962347	-1.42730250887559	4.87266672315808	3.28428908102489	2.53085423761486	2.98549676291081	79.75	1	2
145	4.7320210194811	2.75752473588008	3.59784427355415	2.62073908615598	5.04892475933194	1.3574239824029	5.4581817752766	4.76747143676311	4.87274316694644	4.36927921507109	4.92725643201035	6.71299792800995	1	4.6681700685747	7	1.27156954953183	5.00939338191701	5.75093924143082	6.44140352570114	6.93825148287458	3.18873255496984	2.25770202645212	6.78843618918917	5.88964485352704	-2.88391195852302	3.30310215180561	4.70935518028141	4.13903327002572	5.22232595886647	3.78812622078705	3.2132819289027	1.85506776665032	6.266231172849	3.63916880128095	5.93353958722111	6.72783555618215	-1.76526742553707	4.21533321841255	5.35188102364804	2.26739678999037	13.7071896892713	2.57942821698808	4.58310253252012	-0.769486874294077	2.89174975017985	8.65465631559882	85.5	1	2
146	1.81653783285449	7	5.10354551371966	2.94272657990676	7	2.01580397300657	1.43790517914636	2.56652298916913	4.07928524970928	1	1.37512386338154	2.0797874200439	4.92120974624191	3.8927289554234	3.40820555166468	6.51913227815856	5.73281044403844	6.68762753138551	3.84868549604051	7	4.12213625953092	4.83476420307409	5.85838224706212	3.25725655268297	1.75747052712988	3.84118072160575	-4.80060801186032	6.35712312666395	7.72558136591716	7.7728314269102	-2.00132619802818	-1.22249230200339	-4.37346812964748	5.21311754975186	4.69897974889672	5.89138007306059	-1.55110351632698	-2.75651534341489	2.82445961183099	4.66040378760053	-1.90938343200748	-2.63445160307278	5.1944897457826	-1.74591078989386	-0.609960054585949	-2.88731895823395	95.25	1	2
147	2.01655244171605	3.71331175112407	6.40343616496032	4.13118815890844	4.72710981052496	1.58694285442998	5.76345163659198	2.77046074807358	3.35622326784795	6.64822591397449	6.19601560897255	6.72082068973495	5.92200340539913	1.49484155351135	6.25565660479552	5.03813609082136	5.34369249622144	4.15120362439725	6.11095671247638	3.32408701678302	1.37042559986482	3.45869737471739	1	6.76455596507607	6.09288525201551	2.33255455012933	-1.88744476855851	1.60178507824874	-2.79594690261558	6.61181889545092	2.346863490921	3.79762062005436	-0.950067515711048	1.37722816370553	-0.183585371000255	2.58287053096296	7.68773370368815	5.58574783689315	2.84965192319952	2.31680773727003	10.5858473347586	2.73631770738027	7.95903618589276	1.92669988228002	0.956363183005847	-4.18886117900411	85	1	2
148	2.01360051521046	6.6406936953356	5.62184814775297	2.31039945334954	6.49779419271342	2.18968492615953	2.11767323155781	3.46456685357352	4.26591304690765	1.32926338878734	5.60693236715842	1.57788110426343	3.21172525676934	1.15861752533378	3.25019537990636	2.45107893712522	7	3.3340066183037	4.97831512550099	5.7944455445289	4.02976657958199	5.22184787067592	2.91318401248536	1.88167582981056	2.91387405995764	5.0994479414995	-4.8207839511674	4.57862549232817	0.287541783708161	2.8897645034848	5.54315421323675	3.18139971149925	-2.63429718815383	6.74652062983895	4.46836617998405	4.05969408734025	-2.33391883571069	-1.4880104655815	0.965526231984996	3.7349154192359	6.42394255652112	-2.58353274899803	9.21728614046464	-0.481996685217588	4.29428854627986	-0.145259448134643	78.75	1	2
149	7	1.07902909630688	3.78674643369032	5.2733512477108	1	1	4.93666417131023	1.97220013097206	2.89823519787349	4.86121775484957	6.60844162454948	5.96739231972565	3.13898427995911	1.35461696273954	3.50014880244827	2.54388298860958	3.45920220409252	1.29621014623619	2.01955945910924	3.38640865617685	6.76614524572471	5.59878316674704	5.56703066541459	6.64992743708385	-3.53521185784922	0.746365522939514	-1.04415332319242	0.0061439594018351	4.3463707599113	10.5362301253395	0.872581152074136	9.55245723505516	-2.78945458968334	3.15507090208709	4.63804024028304	0.777758427473385	-2.80840386550814	2.86739882180021	-3.83024177762115	7.41468200970193	1.50874233833551	6.59606993666086	4.61929357729987	2.90892244357433	4.67616190578692	4.64903345623097	76.5	1	2
150	3.69743895539012	2.35199370644699	7	2.09546625615922	5.3678482889505	4.1136918631852	2.96287713787495	6.1784172953274	1.58443366208665	4.8418482137259	5.03883466636819	1	3.44432622726891	3.86330769974594	6.6904077730862	6.88576123898666	7	5.99139531487725	7	6.89276026960706	1.50573430949435	5.34105974046354	6.46865137289533	3.75318671939971	6.69723785983291	4.08389806217263	-3.7903030989928	2.65639173813973	-2.97593722887339	3.92832962168645	2.35481606730029	3.75062505602772	-7.04986896180844	-0.69642718683377	2.93414860516325	3.12890212005598	-2.33818420196352	1.65109091453294	1.6468885921839	3.78245907946794	12.3766460500444	4.95877178168613	8.5737243961344	-3.32847572502666	4.82058127809488	9.19543085697451	95.25	1	2
151	5.63838082486445	6.75437097687974	4.99098276594362	6.74493932087118	4.42169195094666	1.54481789864426	4.32389967776869	5.6147617644675	3.46050982040816	2.19984854827773	6.08409623018966	3.96306813638138	5.37497274258808	1.43568261675427	5.46422578565321	1.66204199518877	3.21780460594132	7	2.63069076375372	4.25156814094141	5.52298346613356	5.83433968956624	6.55566429771552	1.59113943367081	10.3866047065552	0.789014668954605	-5.73413288630888	5.96540225243223	-5.02250417929276	8.88387850873854	2.58626509786896	8.28482300314876	6.60711194023445	5.13941564427924	-0.802459589449393	2.7989528208339	-3.76549597046011	8.33215896964021	6.29456793944329	3.83734793562659	5.99849164631588	5.56149979900615	1.07499047726525	0.975824916860184	5.344928414595	8.9950879155135	67	1	2
152	7	4.37762439275611	2.22469620711295	5.81994843465293	5.17722595920372	1	5.98594871184823	4.88650227575586	3.89052094953088	4.6621529808396	3.97919350734883	2.20145261407657	1	1.44145615277805	6.57231053598729	6.86232804324587	3.76238611559531	5.67050619881937	3.11375590224096	6.44196560281534	1.44561034006646	4.53358163418356	2.13959978352851	0.607908808415367	10.3034024198585	-2.97504446413156	-2.44122973755298	1.94728116170077	7.56795099113663	10.2024973944499	4.65357736600538	1.96779909463198	-0.199057554435999	3.75934676671603	0.592806731443832	6.59502643792373	8.83790064763285	6.31761342329779	5.74400970129594	-0.444723028343825	3.00784856566241	2.54142782490392	8.3468838099879	2.97682160744432	4.58041045115463	-1.23881007590559	110.75	1	2
153	5.78497156087554	1.15737692222666	3.53399860279648	4.8676963129912	1.04212372709542	1.21134436013706	3.3248089563216	3.40330837390345	6.1004983501696	3.55187109320743	5.55114355771243	3.46391879151883	4.40419638939118	5.30884235671958	6.09348696669879	5.73210306192078	4.3737681975899	6.37251657178906	2.6055576831018	2.16874473419292	3.94353236376728	5.87475940020344	1.11305013060189	7.48710317707879	-4.28967313979488	0.611483471288908	0.248000953543252	1.33034019172115	2.50300745013632	5.73450016244909	10.2124803677105	1.01135259138627	-3.78216245216842	2.91430422494017	5.13607970145891	3.13581738703664	3.70275051859627	-1.81412491449314	0.579299239904159	3.56358866851003	13.0914383271028	-6.84322645853061	7.49010186505719	-1.4915852063199	9.18630649663346	5.3330211906307	71.5	1	2
154	2.02826146526402	4.5535265659123	5.5376697309788	1.38741926283686	4.03200514139544	3.33889785843937	1.43663905996788	5.78225007959335	5.02684803343147	4.62835689938979	3.27033674120897	5.11621649539858	6.77991594696075	2.72393665938796	6.17208856903677	4.232364767715	6.39731836631618	6.0341826488607	4.27158912631833	5.04120452852772	1.88206452615578	6.6730522839944	5.78287857473311	4.17466546174766	6.19026668254856	3.87902037461014	-3.59174051435112	3.66414404513541	4.50107618427136	6.07639402957486	2.83424150371589	4.15833314913626	2.06642460853449	4.58156327441417	12.4749339903826	4.14522036928765	8.00559208638962	3.44032577367878	6.17776197759374	6.94527532832168	-0.0582349423351364	0.614936330999689	2.81354195907283	5.10029341400769	-1.42736357980319	2.36718735165495	78.25	1	2
155	2.57068608248068	2.15409845633288	6.62724131622077	1.27861841441674	3.52748768842489	1.68063685907188	1.51823722337016	5.01641939156434	6.750944337003	4.7279357870554	3.42685412246229	2.9908734508391	7	1	6.08273105027481	1.03571946906251	7	4.99935886470409	4.3954477950657	4.29409268023118	1	4.96585151776033	7	4.52755552418976	-5.19923071038015	1.47422234419512	4.34042958268419	4.47839552582548	2.94531203280095	9.02986642957256	7.65728858437467	6.554882897237	7.75968202817969	-6.22328293935531	5.29544513170262	5.54875782723927	0.979487150079345	5.39503053536033	5.59619286086613	3.00139041402578	3.8516960417108	8.22189724034124	4.73611726191373	0.19378352734662	-0.900245283340572	6.27096083133842	83	1	2
156	2.3485415605922	6.77602744873236	5.37437518667228	3.33179943672394	6.53557346182586	1.73786477022365	2.12726115505393	2.1904581970885	2.08266957344595	1.53934842908821	1.53764740044253	3.02662335953046	5.16343136503817	1.29146485600694	5.01375893610346	1	6.1460878931358	5.91712210525534	6.20052222971905	6.23184690424389	1	4.42735829890081	6.54501396745761	3.71210231227357	0.35505119594232	5.39947324744031	-5.32105875817567	6.69258191526842	3.76432468471845	1.24199633648491	-2.25542529130406	0.27406982175566	-4.98883416032197	5.10249360089633	5.21479685125314	5.83081187847598	-0.260055024673775	-2.69037880819576	2.40104800911677	2.45478665348673	4.2054192675646	-2.41373243901007	4.35357952907823	-1.94363941015207	-1.55146339712725	0.738167940752021	84.75	1	2
157	2.79926019891272	5.26830038177053	4.66586878846659	4.5000045738881	4.05421897348985	2.22615989715734	6.64207695898632	4.935484144221	3.27970381200381	3.65535288801057	1	1	2.85196141071988	4.30241785830822	6.93600211787076	6.24287365538925	7	1.03596641929858	1.84858096796867	4.69666044691649	6.95406175086351	4.90367486685021	6.41517946142108	5.82514429590204	9.41495785030809	0.752157103277679	-3.14871500405404	4.2594952760092	7.509309694954	3.02899123957411	-0.685091884343106	4.03045166279522	-0.560471988435738	-6.16606439094948	6.90700113610248	5.79600570159319	9.71444103654881	7.62791400184819	0.562522036272726	5.96672687913663	1.53171479171254	4.44561358566757	4.73200638828348	-0.736877010524377	9.03820122410781	-6.73466728588363	93.5	1	2
158	3.69699794607739	3.39407627040345	3.35204894902042	6.31581490686327	6.59070710758219	5.849097527732	1.97500359194122	5.024788959188	4.84816454906743	1.03351978408698	6.65813383165913	1.55583730244138	1.818918387784	7	7	5.51578217594836	6.04538622040132	1	2.43519212906815	7	4.87399601696749	3.66516019873942	1.6376964618482	1.5841536055913	6.77023990440888	-0.596845829688563	-3.12489098330476	5.97661964896326	1.95052919093132	1.95319723179007	3.3715410522601	1.29460330706774	-2.51293027745881	5.34339633832529	3.26235328915891	-0.0614300539367667	9.93125190724521	-0.438924771931503	4.5276902546397	8.36451274533479	5.72877247948902	3.29776388283613	10.9283934762543	2.15514984945353	6.51432099890936	7.33977686885009	84.25	1	2
159	7	7	4.78987902420374	5.79689826119995	5.99088383802362	5.99682067259342	2.64890435513691	2.87214403899215	2.60196054657347	5.49809105531849	6.5425742779595	5.10417816906811	4.87043825466252	7	4.76511897942664	4.77303388706347	5.17395753696795	2.00086334986532	4.05249587542357	2.18235423179832	1.79208783162626	1	6.49650035845193	-0.543841466253307	10.6788033546847	0.187223760610447	-8.25752125358571	5.5568829526105	5.34725098074814	7.13891702230974	12.3408091548213	5.36967302858057	-0.053344060064222	6.91703662992423	1.05140857218179	8.95798294991896	4.20178857074424	2.43310703206908	6.45606092027499	5.19500282179222	5.87556550148077	3.55675018129793	-0.747747773949371	1.49720197359097	3.15312420789501	-6.61911825967022	84	1	2
160	5.37502600042659	6.53157903580787	4.62034499617906	6.23718879956348	5.14824679155966	4.42328126241224	4.98976389000362	5.2414018826219	6.65476566146375	6.63838527286278	1	5.37929863976789	1	2.6572518206299	7	4.40044461158471	1.88020285012843	1.67608964648498	6.92758485570009	5.99517667723535	2.82318744462165	1.0762866545135	4.58158277254566	3.47905715389202	11.2361132235626	-0.984817937401866	-9.6560018471504	7.23124384034702	3.80430170982551	3.36368610858191	4.35232439105504	13.4548077888506	0.867998751200828	3.30765083195092	9.29275679612117	8.25963796102788	8.97321517144588	0.916405682112399	0.954995429906244	8.17821240063282	0.0450430833826702	9.47516561722381	6.51938574333636	0.423617907974152	6.02152687250169	1.71079980463003	95.75	1	2
161	2.52604137100763	3.53454513047444	5.08042758442047	5.25893296791101	4.55005684330211	2.9620761938443	6.28265387024048	1.45984131091401	1.20079266031147	1.58437095913502	6.7846094969703	1.05930225130754	5.42730740252667	2.91124098523095	4.8991249392008	7	6.97609166606135	7	2.76363873965584	4.10586862919476	6.47860382948337	4.74222709525407	2.22949123476058	3.75575228261478	8.46378609487591	-1.76032898956215	0.127795471970529	3.43299004938566	1.62070874402473	4.13426096666935	1.79771303884305	4.94546675927892	-6.04054049645478	-5.78576873067931	4.4385600121304	4.33095362052127	8.50420930312058	-1.18374449716629	6.14428928112726	8.17567059886468	10.2358258211006	7.68410774876684	6.59062842976957	0.90677659631957	0.121317853298424	-4.63955208774173	83.5	1	2
162	7	2.45000784308708	3.45006792595053	4.15272512081869	1	1.47818785940476	5.30216738017164	4.06593795236821	3.6460893931412	2.67834473257347	6.20597913378529	1.2608298263341	4.042809035014	6.42021081764537	5.09483464517137	6.3197544899882	3.8251140073044	5.67297420972734	6.42973126205687	5.36912798294512	4.5514726867522	5.80784985389625	1.05499859925012	5.97630565102776	-2.1961525769337	3.06860408907234	-1.25462114133722	0.222823985777868	-4.7142547271767	9.519862502138	4.69582526228641	0.0372755416040462	3.3493365877513	4.38444886757096	5.11840907684777	4.24261225957669	5.73253571929755	7.23909638339571	0.399558941638561	4.99200827428395	-0.67408974939018	5.15558055610538	4.31387205327071	6.05263914419237	2.2478256350996	9.6223697641487	88.25	1	2
163	3.74870555335414	5.53763892857973	5.23225229384553	6.02526175931004	5.83768455367464	2.4317919317187	1.75679896165881	4.94262026221855	2.12164724908598	6.3901003474454	7	7	3.5766141129178	6.93267325934635	5.16579952918619	6.59549585095028	4.7831944088706	3.37267827006009	6.51250193368527	6.31737339640707	2.86402313192505	5.27998205687684	6.07292558246224	2.76484849637103	10.6222697329972	0.214604599418169	-7.62230257761187	4.68371848753933	3.8334564415906	8.87483931900792	5.50462914759816	8.20827340538584	-8.38823524962407	5.41095297184927	9.24196651212142	7.69789658865956	-3.20858682141285	6.03072696653181	5.81878921551042	6.09886895975776	5.7451880961135	5.5838792318906	4.5404463250925	5.4270987045278	5.329791148191	-3.46330765290837	88	1	2
164	1.06767694114344	3.5538561357352	5.69118625157374	6.20318582486783	4.18008896026978	1.37317580607816	1.85919323092513	1.20138794275896	1.63166841933518	7	1	1.11209734615462	7	2.97835694780832	5.58250274008215	3.16124853095837	1.73049690988229	1.66840636117142	5.34221098302868	7	6.84138455600202	5.50220304976789	6.49633459301331	2.58086060565939	7.6701507177025	-0.95329224736144	0.0206727089854379	3.46271261849496	1.93026624131045	10.3209689606539	0.336640048533686	4.69242683406967	3.77009583326982	-6.25987470773016	1.64004854304513	7.71635167448747	-1.33215076604805	2.74128953226078	6.47703313326637	2.65951046824806	9.77633732751422	6.91097722127375	6.07017170656517	1.28977370846182	0.766169678392206	-4.90017175171456	76.75	1	2
[truncated: 5 more columns]
