# Supplementary material for: How Are Mate Preferences Linked with Actual Mate Selection? Tests of Mate Preference Integration Algorithms Using Computer Simulations and Actual Mating Couples
Source: PLoS One. 2016 Jun 8;11(6):e0156078. doi: 10.1371/journal.pone.0156078 (PMC4898694; doi:10.1371/journal.pone.0156078)
Supplement: S1 Data — Newlywed couple and agent-based model data analyzed in Study 2. (ZIP) [file pone.0156078.s001.zip › S9/Aspiration Model Data/Aspiration Couple Population 01162016 023621.csv]

	trait1	trait2	trait3	trait4	trait5	trait6	trait7	trait8	trait9	trait10	trait11	trait12	trait13	trait14	trait15	trait16	trait17	trait18	trait19	trait20	trait21	trait22	trait23	preference1	preference2	preference3	preference4	preference5	preference6	preference7	preference8	preference9	preference10	preference11	preference12	preference13	preference14	preference15	preference16	preference17	preference18	preference19	preference20	preference21	preference22	preference23	fitpoints	sex	algorithm
1	2.74827929021778	3.92678521628797	6.44808413638337	1	2.31770385794181	1.01412364363199	1	4.03250912980564	4.45411358595636	6.95959045394885	5.75471886819578	2.22012753762794	2.70624618796441	3.87715064640169	1.59634219582581	5.73006753413619	5.06206034669035	1.73940099744769	3.90916228441815	6.01845916931911	3.86469953629278	2.81702090611354	6.65133283016127	6.51073119375083	2.66341344112894	6.51066805101291	9.57285028014789	-5.11321979815652	4.2446453758422	3.18219214339077	2.83815263041992	5.88687139594416	7.82540079075408	0.0194078010141835	0.833710312642639	4.24369827628437	13.5114116550353	8.56878853642353	8.9333211923508	-1.08980266337185	2.51736567758934	1.13623022779386	7.08521780504166	4.02644379036432	6.61164900611811	8.07808432843506	84	0	2
2	6.23418793423455	4.37743789747194	3.2143417719942	4.23623602982181	1.32958596132789	4.8715380044526	6.08028928929927	2.12644165564417	4.62050011432234	2.50639046882137	1.45514230758345	2.33438891098007	1.98164522438166	2.80582934621893	3.59563092597344	6.19244790418565	2.96151818245703	3.13152984421875	3.69144801531999	4.14617817779014	5.87542071586067	5.45892690430587	2.03200630875933	1.07783059160036	-1.68028558965715	6.53292448810707	3.52099124509755	2.98461488586781	3.4804568262386	0.987543108930306	2.42230031821255	-0.777006709228067	5.88038765627772	0.888493344441225	-2.68659249224159	1.94732167114694	5.91761757059127	3.30202851464658	6.59442677377723	-3.810301850748	1.69251591816233	-0.150048376537528	2.64057561722535	3.42122882215029	4.79477140380934	4.31269775044486	93.75	0	2
3	3.5975520732486	5.38220875681743	7	4.55998459855934	3.88476080567749	4.02295713363071	1.68151159164278	3.11007633950255	3.29873862378625	3.66441929966179	1.04608214336584	6.21497193226847	3.52210745480653	6.98114803074124	1.40600436367948	7	3.44150610134468	1.62240012458352	3.5797501148262	6.61778042709056	6.6218767370873	4.09640774865199	4.53303969986343	-2.2282443802745	2.87058843557347	9.05435725593115	12.470033148567	-4.27900051270436	5.67212151265044	5.35852340390459	0.504433270583164	9.07054712755938	2.69858060120646	6.24739708733394	3.73747034811758	2.80958564528634	4.59346235643623	3.25081563833902	5.07580744975491	0.856073774491743	-2.9233501926591	2.32193787212041	1.94704905864996	1.78947688876113	3.96265473868213	1.55723246529837	95.5	0	2
4	5.66392645104863	6.05462740269972	6.61291796009924	2.6979599478088	4.10155398162548	1.39617072788728	4.23783886305055	6.10496494231507	4.28422328578061	3.92807536480076	7	4.50569104152489	7	4.76384301291846	1.89246124141214	5.68502500952723	1	1.83435340824468	6.28993093572533	6.22513614422122	2.48592270421249	3.56204108339116	6.55360039531458	-1.02085534024313	-5.29547212387208	7.81511084126409	3.23340245218792	-0.32016944140602	3.86487485857031	6.81225883713158	4.55779053466816	10.06082077183	4.35050172342534	3.34379301595423	4.05613499712976	1.04487025923297	9.56369376460295	7.68096281392554	8.37077536058064	6.2653549915443	-3.39272121240248	9.19707747955498	1.09541218420985	2.40586344994234	0.235838270321314	2.29513368553588	97.25	0	2
5	7	5.79831677645148	7	5.96842682420888	5.40094288904352	2.83271034501324	3.88616505992938	2.18301538221928	5.58380352082653	2.81149297125559	1.27523697243579	2.07293563184078	3.58792269434566	1	3.14564510073894	1.80578358722494	2.51767034724904	2.54213413858084	4.55452459160582	4.56132024688814	1.46612614057663	5.66376525467243	1.82707490333488	3.15142837423827	-0.890977733261655	11.516898157747	6.49366409045293	2.04861686505944	-2.26258645585224	3.69781955767005	0.83232619124738	8.79789377079467	-4.61261691852932	5.98429548761495	3.50117114504919	2.54576767167897	9.65430708501467	5.95619761369756	0.271315990001282	2.60842091325205	2.45476981260707	7.09516270215559	2.73658276205489	2.82367772628249	4.60166720274932	-1.07679174384886	91	0	2
6	6.69485047658285	6.02615848118574	4.68891171815014	3.89891391945938	3.2936480740325	6.36103065083614	1.99875935725344	4.50038816963461	4.51962726572719	4.03188830010371	4.40549827977517	3.47878135796452	2.05140558584415	5.20535330330227	3.82185283713562	2.92096883758041	1.33725969712111	3.11817104154118	4.83242222243999	4.35628784292828	3.18325486272321	7	6.08093320407071	3.15557796977424	-0.796475175828161	9.83201169386423	2.79555700272268	-1.61994346461972	2.63855092588887	1.55860563502275	0.523933184033504	0.648869030937249	3.69349705556985	-1.5091632670303	1.33654906734121	5.31726315149061	7.25154610317405	2.22389360968633	6.35416379454599	1.16474785692531	1.85905486025673	6.73478187281804	9.18150148304627	11.0196474346411	3.3697128641128	8.71282354251891	90.75	0	2
7	6.79504540566702	2.8757635337553	1	3.03435638382753	1.11631213407701	3.05061472666989	5.58528917321448	5.10755441436401	2.76729486549728	6.70287854660841	5.26300381560388	4.69270319741768	1	2.92708157400887	1.94096096473327	5.5516679739703	1.86979060526054	4.20278473880555	1.66938484854704	3.63256861138462	6.27043174066983	5.69039515012295	5.77757768622468	1.30271358782799	-0.227886929398064	7.71612100993668	4.87410397598153	2.7394926997953	2.3387016882878	6.31630141792896	2.33339855340465	2.75182903908231	0.06197646271852	3.95206230757253	4.15341010178624	4.4197675710825	7.93214003792766	6.83364715166326	2.1299016692044	2.72282829311762	7.06088073357797	8.58298279768028	5.13851390962398	11.0617484466893	9.1543447114481	5.54244256237015	114.5	0	2
8	4.7057968739043	6.24497201972109	6.66441804836088	3.77936387740541	4.62062636079635	7	1	4.8264228863106	3.06443443423553	3.5469919002285	2.45838114839632	4.95286342714706	2.43489529296924	6.56560453007429	4.1620115632849	4.0792039998458	4.1062052188758	4.3842346368175	3.16314167216344	4.52945302677495	6.01869341056023	1.94341274919953	1	-2.74856878807252	4.08470071184793	9.18880368501931	13.536415313286	-3.49281121934068	6.26071176414694	6.900069355925	4.97090301725625	4.36138083770249	2.67506292946865	-5.72458850093555	6.73993395722787	-1.32430215265288	4.96163017281152	3.3462419214597	2.5406960689248	1.13700375030827	5.40230722939557	10.4170173081908	1.78673135829298	1.43514716053346	4.91042163319959	2.0367524276361	84.25	0	2
9	4.28413525561762	5.93783564421092	4.99514179308409	4.52986067102738	1.45628965040228	6.4370368040082	1.22906201764761	3.61813974919342	3.19502892673192	6.12390055123066	4.37190863332496	7	1.91309192806993	3.59049742119928	2.16579178666377	6.30006809677521	1.20665828523904	7	1.50948476358687	5.48514969931661	2.09866567861255	3.21784621466819	2.03716657149194	5.49692854947485	2.25212319350935	8.37539189170033	6.69856250591054	6.34008772798998	7.53509775813204	0.66641940734744	4.41065378280339	4.09119797355262	2.70036602546305	-4.66532765624478	2.15590725833664	0.064665369425019	12.0483542984489	5.59756566856599	11.5474013688484	-1.79592165832661	3.13524615291579	7.73759030921704	8.92723819285802	5.9970647820152	2.04756133709625	8.51004240386625	92	0	2
10	6.77583973919442	4.42896359044797	2.78248363485898	4.31750009782807	1.90290888432125	2.2213503770165	5.86611125991096	1.60545537970069	4.04604406323702	2.99070637546914	1.7061844064288	2.01674641284922	1.01651651473854	1.78145212998252	2.88479302039816	6.31385028144218	2.56623580642779	4.07902825714108	3.95680769083436	1.3619359570749	1.29186760267071	4.47688248514933	6.08953342173134	1.15457277112492	-1.41335248756785	6.2077972280916	3.43558463530961	3.19250476690483	3.86166397293342	0.904477852749766	2.679956803093	-0.23470382056196	3.92304811634598	-0.04447237389809	1.32460706504831	5.95890187645438	4.85159720051097	5.09915196124313	7.07260585050405	-1.51388063013362	1.25259001841485	2.32820514742072	6.2703409381916	3.58740714238555	3.65319022719866	4.74665867879284	96.75	0	2
11	6.661916292729	3.07695388279263	4.05571655253841	1	4.39021292893016	5.61939794367839	1.62762680204546	5.77841653255439	7	2.16153852081963	2.97077432341917	2.09867911265562	1.50210142715628	7	2.66649170887288	3.12898744849155	2.32598764354945	4.71995457819421	2.82672315374142	5.31108124923182	1.7799411193936	7	7	1.1717565378895	3.31661621530515	10.0434625315812	10.2319696043325	-4.31564316535052	4.6550254487743	4.84971975368024	-0.0927531376717271	-0.308955637530036	0.166391766856219	1.36940939690397	8.45730519914139	5.26182018778879	3.06517493695658	7.43234031257229	5.2579607912441	-0.403011130957819	-1.06469669959084	8.51806493583814	3.80347159623369	7.09560459393703	2.91347401702179	2.14341313232359	104.5	0	2
12	3.25741706191096	4.30029255890329	5.25850385514557	1.89565093266937	4.1869874429169	2.53866348611688	1.33662766320736	3.38025525848964	3.57325743944125	6.76608685588826	4.86409340333403	3.61117915411305	4.46070512860748	3.66775252741731	1.52843184419361	5.77557386150559	1.88471696043014	2.78754472420042	1.90921695726967	6.05396665425823	1.4165820761553	1.57575010170654	2.89667354949665	5.53150184450638	3.78053350669141	8.66818141663493	9.65178502598105	-5.76019275845014	10.1930038801474	1.62687351420592	2.26667821829802	0.414856116780633	2.65792954890978	1.82437166739708	3.48391175108965	3.99438738009442	3.61790271251842	1.52094683769123	-1.05042581483177	2.3075039224391	1.58202334905742	-3.97153643231726	-1.6620126517513	0.935782485448313	3.98398177862506	2.1707867307137	97.25	0	2
13	5.85940073028431	4.30620253443488	2.91111370163333	4.13661937492156	1.06461495338225	1.28580659666853	3.69728662255123	3.66920210786261	2.6816285470622	2.49491575108306	1.18341867303012	1	6.3697834337649	3.76875022313858	2.4049275457233	6.01192000681366	2.22246605830921	3.58090607628726	3.48069557050464	1.48756911209882	6.66493159569774	5.31049548383111	2.88018346445656	1.19725436917326	-2.33467049091	5.76326606825717	4.06610380934801	2.70133841160937	1.58349146139538	0.104974737722422	3.16334668352025	-1.80833813594494	6.64103053648772	1.2589602183528	0.131922556656777	1.38070176829148	6.4997889686635	3.62768242290623	8.85025717364086	-1.93686156445286	0.834501556024046	3.41893928000869	2.3750826916594	3.29479589039986	4.34450640568841	2.93573182032175	85	0	2
14	4.10923769624841	5.44941861482391	4.20221440408896	3.54270616780831	3.66894055320303	5.28913361728691	4.38178360589433	4.74512881850208	2.42429612714943	7	7	4.68561951210756	1	6.13719553636721	5.64294092249513	6.44529683146983	1.84519440242941	1.42579886860591	1.9000079983894	6.46195880176799	6.32382725249625	6.61577349789762	2.70724320584406	3.7113660956074	-1.18432218235233	5.72265596046086	0.375863643107624	0.646645615180631	2.93358856293518	3.86841652731385	1.87505456207601	6.41167106902004	4.58947016746083	1.23524796071401	2.73042362301846	3.09919755179457	7.72768963783802	5.57377677424271	-3.0314666661043	-5.8794753327438	4.61376492108321	3.29741142104712	2.18025611189435	-0.0332253833956592	10.3078898694432	8.40750684427537	96.75	0	2
15	6.58727416831936	1.57151563761564	6.36030974234178	1.16628156707381	4.40905042395227	3.40221276403513	3.05973418270095	5.09137655069254	6.87485355170769	1.61220343022162	1.51922573912873	3.78983874410779	1	4.84336754686472	6.0183608063011	2.27653588197095	3.33943827815186	1.03094390426264	3.97204679529213	4.98065051075128	1.78282677427825	4.32430318472901	6.74910584722536	0.786023587592555	1.51730876326359	9.88685873306688	10.6991322978686	-3.47377434177662	6.10912297879262	1.87125480450103	1.31837631394245	4.01255140825282	4.90624807506759	3.14641891690339	4.52522186045557	0.794684437149786	11.9493240621758	7.54365464885124	9.88193212012314	0.547020837130986	-1.64164539315879	1.25030367015621	8.7251864743362	5.22884960493828	6.51950338227768	2.00062952678221	86.5	0	2
16	6.18078720201327	5.44074440612559	6.41526045171932	1.60037651800549	5.14512772948135	1.98405654780795	1.3720100614463	1.32974957148138	6.39547691592519	7	5.95345751744858	2.15904817268925	3.45473449211836	2.08838791418056	1.73899192666534	3.08105345852344	4.22791981817202	1	2.18635490636405	4.88960463486342	3.19669969881458	2.65767307494888	5.74000775775121	3.80867240244197	-1.49988932409203	10.5827892206314	4.1595681101317	2.52874587101236	-2.05216332501134	8.62592384009061	5.29860496658235	9.17324825693539	4.40225343936178	4.05964953472919	4.24707765354629	0.882683207306824	8.68896165682873	3.15962819000612	8.17496391843224	-3.21858844732452	2.5118935090296	3.41796725541395	2.93065590566859	6.25944584245474	-0.380700340385724	0.970199349875704	90.25	0	2
17	4.95397286604027	3.78166585786322	6.47699607615969	5.51984855450155	1.98355880366751	1	2.40191764843843	2.00436138954924	4.67249092538738	6.4828106319128	4.65620200817613	3.27096561392336	1.23835925255781	6.50963669732196	1.49395749155814	7	2.09185516641021	4.3194048824302	4.573999799585	3.89635466570129	5.28787276669996	3.94268296756616	5.31335343461271	0.823103831939389	7.10048536049866	9.94006555228405	9.75747039264924	-7.90306231922743	-1.08445360051432	4.8040729679517	4.00816939422558	-0.45595584064339	2.16886207184788	0.260457147373099	3.84801230793064	1.33933696064829	2.3373146178774	8.83240651855481	8.25659568943834	-0.0342172819093011	3.23759372213366	-1.66805433910878	3.48391421637032	2.10726026949967	0.414978163862762	4.61259436327502	102	0	2
18	7	5.27511792383853	6.80073690832291	6.10858913269677	4.79102292393248	2.48795715277854	2.73471749780345	2.23277751771091	4.67621324567097	1.87114919965222	7	2.16574205991436	2.68396020467001	4.47904912601843	2.63808870889621	6.81086807416797	1.33251241740164	7	6.81858914725662	2.07684308024065	6.17492438860751	4.8711601986318	1.50992200200061	3.30398509694771	-1.45388837133779	11.4710408276503	6.27650486523888	1.07006309942799	-1.96071486420052	-3.36099891554795	3.9550480831577	2.9757133450643	-4.84381115360642	2.94582507254406	-2.69091183021554	2.74267512231903	10.6553129661927	4.65650864642662	-0.468001760829709	2.41439777861821	3.34068514821291	7.30698166669676	3.74908868772991	1.3173767948009	4.34683430358206	8.27948480107488	116.75	0	2
19	4.27052843857548	5.43055609703545	5.05447664198344	5.27472439169827	3.49707173393585	6.11097758433061	5.10592414118976	5.71075986925622	4.24019084358136	1	7	2.3634643413275	1.43692685935209	3.50849000817351	4.01325682401384	6.10317433731728	1.57394057236443	7	3.3209276299319	1.20674003166449	6.17064677324077	5.1498885917063	1.44988554760042	3.23004380740707	7.5739676196217	10.2469415671174	10.4994951555294	-6.190972146661	1.5738736843938	0.27255608717243	4.01758692289944	1.15407110209824	-0.43007122267268	2.91492285853549	3.80168948914511	4.453380761721	11.4373420561182	-2.40038502863459	10.651355190532	0.179727283702568	-2.8210495893484	2.21745596492242	8.63952234782249	0.0606177379035106	12.2605803122234	3.98109831262593	97.5	0	2
20	6.96029462858011	2.37357660907209	1.81786331075209	3.50799879630796	1	2.47494022750828	1	2.51148609340161	1.1890906595235	6.10189487299605	3.88324376870268	4.91021848532591	3.13863106131022	1.80061887945653	1.32804898230408	5.98745053058571	2.21485518130892	4.39097589017595	3.34756684262391	7	6.69839758295214	4.67037852069489	5.75927058647124	1.7059933284359	-1.85837981782587	9.0404243735939	3.85993772466963	3.07298100217521	2.47155819912235	4.43176126326786	2.24478746643147	3.45685320508738	6.58611415371021	2.92830706910826	3.71165117067121	4.92403609251768	5.7533170807412	2.65984003039324	7.89188137191092	2.10388828953158	3.78367260535826	9.25025463426102	5.20779076849163	2.14645382701555	11.0447379174779	4.63385763865439	105.25	0	2
21	5.08434359863478	3.02244891469049	6.84144218544385	6.14686091947502	2.47861672931535	1.83555632542683	5.63040405825726	2.61650993532365	4.10245685951506	7	6.56960649608072	4.45206156599788	3.60763566690198	3.68807836829792	2.14018933787562	5.43932891803934	1.09171603802461	2.43173248113084	4.37691083404689	4.11046444504561	1.89036609066603	4.97385400513093	3.13959329682341	1.4513977133769	7.13097768827541	9.06883592489706	10.0223387796996	-6.72516323305676	0.749153796600154	-0.310053101201146	0.539088643748486	7.90408650753436	2.23612159454608	-5.18504014391	2.79564446779961	3.428423104609	2.08051670611906	-0.365786856218555	7.9782309770253	-1.67589074658021	-1.57494847880545	-3.46206726542428	3.79582426213408	9.69196007647039	-0.311438391925814	4.29380276892931	106	0	2
22	6.22924667039954	3.40492023031977	1.15791440971231	7	1.01965962012734	2.99914673844965	1.46777943261956	5.07800416796062	4.11396532603291	6.2948072254701	1	3.27854761512067	2.14878465971474	3.82080996494643	1	4.48944511631233	2.17181402155718	5.3742940986356	6.06331631148681	4.48082991651602	6.19895012456076	2.67706230156995	3.40163687384705	4.15005378130978	-0.624780027212348	8.27195760328987	1.9115232153183	4.79104308588902	10.8106657847099	1.15774941598112	1.84073095031989	-0.274917447507631	2.23179708970783	2.61419322310661	-1.17865705175741	1.46979563947157	10.6289853437839	7.80051193243913	13.1423065711238	4.93214300353118	-2.20494050299012	4.75373750546999	10.1244890234547	2.31034337680895	10.4461904055132	2.29385614407918	89.75	0	2
23	6.74591293218208	1.99452468468226	2.71128130060447	7	1	7	3.28252254486984	6.37440617351828	3.87367127740416	2.07096730007208	4.1402708051196	2.78363078085984	1.43123224609113	6.77264268297105	2.41221599572015	5.57256694082949	1.20608258769312	2.80515979006382	2.8103432682837	3.31557265410683	4.66361026509726	1.86284127795185	4.505198881297	4.57359565229209	-0.743551284111164	7.92725618632441	1.06082490740097	3.36566975654656	7.95997556903984	6.85017364436511	4.37397726088112	10.4748853876127	3.02739317198462	3.24764779549426	8.86876790596462	3.9119874065121	4.6773734870165	7.66648779258482	7.59350075635452	-2.33971564815975	-0.706264136703512	-3.64826174853638	2.54474635686332	2.26368278842951	12.7843911106627	0.558902268054879	95.5	0	2
24	6.82080086840833	2.75657738588399	1.43450509200135	4.9755264359506	1.22264902180524	2.56329523246036	5.76601886175772	2.49504141430199	2.89945293465996	3.15040227893736	5.67806921480702	6.61490681815028	1.92661287495209	2.44349043990955	2.22841103716793	6.4646607735216	1	4.30933103770136	7	4.21454371505123	3.23476226687111	1.86781785891235	3.59497214355867	1.25825139192238	-1.29673698454255	7.03874335395697	4.21980808708373	1.96724364667763	1.20030947094575	4.8165899960942	1.57460055106605	3.59990770392269	2.72090137547248	1.47281916047201	3.37916890863989	4.1477609509189	3.55729250235129	8.7345903115069	7.28673762656739	-0.760387625434335	8.00334966030005	-0.831431340274384	2.73892923532909	-0.698608606212873	10.4730672366487	5.24068224909979	95.25	0	2
25	6.82888662546214	4.96977145993018	1.59541027897077	3.9643818295402	1.52585331337042	2.25257818515406	5.46987671209131	3.38436917774503	1.04213714384003	4.37837306934699	2.94408515696423	1	3.37136258945529	4.60818806174593	2.09081064396526	4.32547933420967	3.04520487629555	2.95935233139321	3.67054656020649	6.54666551953057	7	5.60726302513002	1.14394941393779	-0.128942932306417	-0.792912951727552	7.67237670664979	3.64480255551604	2.62471189514871	5.17885191994062	1.36999995317245	0.631127247785162	2.32427287857126	2.66195306205169	-1.94149362128551	2.39732917325704	1.44822761570417	7.44190510755421	4.79188258419055	-0.0150952128812362	2.21188263187808	3.79757750780142	1.45288612668463	0.438385633563766	10.6047468695554	7.28433629407095	4.03514700107308	85	0	2
26	4.508218730556	3.78123534287634	6.49537031360805	5.58898683048674	4.16156413200383	2.41975929797696	1.41773266273059	2.60541485369056	1.47810254970018	7	5.06522425268347	4.84096476304074	1	2.29106938765358	2.25789823208821	5.47786583631795	1	2.04857140047721	4.07331723267002	3.96124613600458	5.42357491524023	4.64645701196014	4.12559135815293	1.83620915860499	5.63268682766778	9.94119838913343	10.718710141739	-7.07631218980944	1.05654553501447	5.48403139747647	3.31019193566025	6.50993063523426	2.03091537211115	1.7751911734783	3.90159232629983	4.82407697395084	3.16740512497242	0.044599555314345	2.28374176900617	2.09419819778157	4.98318612265191	2.24245354065314	1.87911364474586	3.61114871883688	-0.561861823721382	0.802460909355481	105.75	0	2
27	4.26987502228619	3.91051747099502	6.24847652840143	4.14480958144987	3.81727656989725	5.63255424931348	2.42558040863873	1.95001950070879	2.83562776205983	4.13779242192858	2.90277597143603	5.79624436135699	3.90400412323748	5.02924434564616	1	6.13991107600799	3.83073506279209	1.90364317692529	6.42607465650312	6.22301851679634	7	4.31814914936442	5.10949373010151	-2.9536108911698	2.68662830846797	8.5338862773021	12.0270840155255	-3.79410611965682	5.87155358918965	5.2026461716699	0.226563881889133	4.26328673691984	6.70852709294609	3.0926565707713	2.41275799390653	3.86601151130767	4.49043978317978	3.59812560612745	5.7973128661595	0.888891718068655	-3.00529902146625	0.813315948626536	4.67003554393844	0.535903457810831	3.70316909229327	1.85182305059328	82.5	0	2
28	5.66500869472253	5.70359559233764	4.60986115352958	4.39227061442426	2.20888672817255	6.10244180503299	1.53974738077314	3.24035754944229	4.05261562401509	4.28859632641827	4.07260594865038	3.63777515083916	1.21651860726466	3.05171483917136	1	7	1	3.11758018456638	3.44305482938174	4.67239394709538	5.50229363586165	5.50209373950298	4.76595147085888	5.60296943923449	-2.31553546952597	10.0392603368978	2.29496331506725	0.475518032983385	-3.77858038624143	1.25494126597113	-2.34280281107722	3.02665233977221	4.55867430418491	-5.65014000872475	3.91245543097121	1.28572295978119	11.1288409473227	3.61034343729167	7.32039073911817	2.10694768226938	6.51748121707681	5.84770233871315	1.21660475251443	8.11356345870962	4.09532645277815	7.54094497595487	79.25	0	2
29	4.86730573491377	2.17299127838888	5.96164613250725	3.4568576236619	3.84270131321493	3.38986230038584	7	2.37479157302487	5.30666140978128	3.4910955264877	2.91118882797939	2.35514284251487	3.11380866261547	5.61275977146111	1.20003332965491	3.04963040451257	3.09659438744084	1.89988788147373	6.35547548707597	2.32090299219959	7	1.51816811179035	1	0.789813857537919	4.54272644918852	5.52254177992671	12.2360089879846	-8.16098353215829	-4.10247049743221	1.02547021754042	-2.92718869656851	2.8520114381325	8.00440694593086	2.32788587917017	2.99495605803554	5.92453520957891	7.0357442812863	7.25999402701748	6.32832969435664	1.82780611046193	3.73548174731677	7.86861533752172	4.50202740860467	3.46614155135798	9.73915986072876	3.91704299455207	86	0	2
30	4.60784225329382	6.54651078551447	3.76935095591706	5.21913439920107	4.35931441341199	5.85100231038253	5.26312799071963	5.83742245308677	3.45212006007831	3.87180969071186	2.54982837714893	4.96625442930143	7	5.75585644696196	1.86595778469776	5.42477449486568	5.12412344977201	2.81025343444482	3.24881701399682	5.97246722439948	3.58077887914123	5.68996425498691	2.78912001385712	7.27545431251001	-0.274906281313537	4.29516236610934	14.5960853730321	-5.70425472695417	6.34901755068244	4.72595255838732	0.746108626799617	6.34988126627269	5.99772624822155	-3.29006861637555	7.70075546619332	-1.5815382329832	9.20049667333602	5.71771623590086	4.57833440086709	2.63384163676524	2.5132380705669	5.71293626906268	-0.138137620692194	2.50877031395401	4.61037743921965	1.22534130747953	85.75	0	2
31	4.02543744792791	4.03985768866491	5.92758548699544	2.17208861286543	4.91401695758778	2.74240693536494	6.62886082308281	1.75856175569547	2.26352789504346	7	4.12043104800876	3.15217765902499	1.67767140021979	4.04633849478411	1	4.90491125529264	1.35236819777708	1.71293389129674	6.21260925570586	7	1.6619853771039	6.51340866195979	5.44890374590076	3.35166244429765	-0.586918351552382	5.26015534901663	-0.700571076212904	-0.739182182511013	-2.3675258978873	6.36691327428925	0.506486530392106	3.38636920784026	3.78160113165399	1.44266076797208	1.85718345179114	3.33861817885584	13.9883963286005	5.34058452031421	4.03344360105626	8.47306987549803	4.59856913553881	9.50117599835863	0.264547071914476	1.39785855821033	5.56108469385068	3.55940044165344	84.5	0	2
32	6.68265720784547	4.79030378746538	1	4.28413890149317	1	3.03192459777376	5.17850954789474	2.13804550771301	3.04321684172736	1.19625259648296	5.44601504349795	2.72037978543873	2.82486344388	1.76430248471983	1.34831441706181	6.35434675833148	2.31320449008517	2.95735270460283	1.12953641467265	5.41455253136044	3.26921688247416	2.17231022416522	3.96963312717764	1.4154453593547	-2.0045336131999	7.9223142230256	4.92883509758	3.00135166612829	2.16417292775087	5.92563044555261	1.86821181675881	1.04631773965655	3.14654505993901	1.58537250010965	3.36781908407529	4.15096935867155	3.21609902311501	8.43729507739532	7.19675132191882	8.99918619117205	7.80986615910328	-1.07208638042996	2.07781168657828	-0.863413534729659	12.0712190223591	5.08801328320389	83.25	0	2
33	1	3.51604929970693	5.15329323551846	3.73553970867044	4.19499584917761	5.49580209955351	1.23925813681581	4.60722346190596	4.52823839329391	2.64959990337153	1	1.54796189750069	2.2935150549505	3.36666749994779	1.51338255808117	6.55560429231373	1	2.47135016962883	4.68184211023426	2.31928140763899	5.56342716337966	5.27729447452093	5.13114611695763	8.72298127839925	-1.9263065654164	4.83162300301902	19.1600242891188	-4.43197564631746	9.17571128867203	6.02072907559501	-1.093970411471	6.00459006415236	7.8997833366332	-3.03375997273839	7.70693272993262	0.526040558021703	6.44234053150666	4.0571217369084	2.7190228893451	0.308247672739951	1.4747396039135	0.862706645350242	8.9701864800816	8.24841535047703	11.6075792404154	8.79800537758497	76	0	2
34	5.90126434590182	4.17309403633317	3.19987126697572	4.23586488884791	1.2866457041256	5.75290981308378	3.73255491641577	2.85948174751376	1	6.72916169960399	1.17499161340984	5.55109881722882	2.61755130821629	5.393626969811	1	5.74520390292202	3.94091249775423	2.76411770745304	3.45142180897562	6.37412951580249	4.26127095978781	2.06915229953676	4.63555171838317	-0.263310540859208	-0.979475284740887	8.56515055030807	4.62587673345161	3.19738954225399	1.69822321690432	6.26845380424914	4.62530767863913	-0.758409008668605	1.94615528082377	2.40557925920567	1.064672527972	3.70231865080813	3.7062101899493	4.80893245205883	7.14144350755985	-0.753002726208184	6.90923304351542	6.74645995398568	3.1325899527067	-1.52915116207896	12.6505402437418	3.42157900017332	84.75	0	2
35	5.07371176796034	3.43999404692067	3.55595307319834	3.9056650978338	1.29518762724285	4.81843900904052	3.77023064578408	1.84712799915025	4.05896738131072	6.57982114303791	2.8291945490864	5.58099275908624	2.02589406116918	1.78938519531653	1.82571857285911	6.39082913839855	3.34597791716997	3.08371914789454	4.11473140685742	4.23207482340164	4.21962363961315	5.18939963475567	3.98066161511123	-1.14107008456428	-2.61838173224178	7.97107436901218	3.5850797420283	3.22741200240441	2.58841995286751	3.48935842941829	-0.127277919890977	-0.175365036975841	1.09535821486964	6.40642036967052	3.00361501638885	4.12497636149793	8.31596631206848	8.93687612736393	4.26911737559969	2.69888737670051	3.16307429611587	-3.32906999106141	3.25186807636195	-2.81297986254961	5.01005341718444	4.32235280949347	83.5	0	2
36	5.74112270279856	3.6853130880391	3.96320502471138	1.90534004930812	3.48325540757614	1.87782052419387	4.78192517569421	2.89708779921717	1.37236381725575	3.94444004986547	6.38956170251634	6.26190167138884	3.89904730485105	2.24164821791176	1	3.87036899883048	1.14337063192009	1.76173922445109	6.90019262819972	2.49945055156214	1.89987088147694	4.12491747926405	5.8531850386567	-0.291043797970789	2.25287471785245	9.52834016772504	10.2886481919588	-3.12313316530642	10.9473702754964	0.41353121808601	6.30747317918746	4.52232656875692	-6.70035696202761	-4.85778575921658	3.38212092757225	2.41956623288745	12.8545336631061	5.73938935246989	9.81261491299301	-2.9168890262278	-1.61970128796855	7.15549878821665	0.830327911184599	8.03230703633772	13.0284512404503	9.32993389009208	94.25	0	2
37	5.89780217389237	3.2540960155738	1	3.16590370946354	2.08752287249532	2.20760809478593	1	4.12077695178608	1	1.50575182441857	4.23969220360885	1.56821290483951	4.57540644066087	3.29916609448304	4.16684826446786	6.42744447968621	1.61693271332876	4.77289487329375	5.39023870710335	4.02792186118942	4.16789203040256	2.01968873822335	7	-1.16264596906373	-2.71529587185805	8.0843103385044	4.57182000080782	2.3333625124373	1.54058756051122	1.80616513675121	4.57232930577889	0.119381957446823	-0.900697749213227	1.94809658444863	2.60197239164636	5.51816481919754	11.0172580834303	-2.23117341016214	6.01903916235816	0.806278044361044	7.837362078948	0.266431324848742	3.3152908524838	1.44888288081351	-0.945225532845084	9.72906710705667	85	0	2
38	7	2.85930803683217	1	7	1.39647717643674	3.37620207941159	2.22734513693779	3.67302339444571	6.71152700439679	6.22041230590855	2.5769904177753	3.7326753513598	4.22423712596313	5.59817533563616	1.62655722865321	5.24194652972633	2.11479873938479	5.16819482006189	6.17495978298252	3.35290696759709	6.73456736753641	1.67541974696118	1.14962746728866	3.70761110223278	-0.789490112082684	8.06601293957714	1.89846094770598	4.34959145871805	9.84157471178722	0.598288380613723	2.54880125262299	-1.39737689094576	2.65828041801326	2.82111393756686	-1.51412289787861	-2.64109528799076	3.9593197880546	6.55758261280089	11.0447781527023	-3.03393382900798	4.58973495284199	4.05819698544256	-2.66221716268838	2.62627777297932	9.38203708765607	9.54350899607675	103.75	0	2
39	5.95554433253551	4.8491355742087	6.23301152782136	2.25638473167557	3.73875534697533	2.41296484228258	6.10687285926132	6.48327869077294	4.73020034510284	5.12557385509216	6.96487799975376	4.29564295202831	7	4.55934489824901	1.7643331451989	5.90231394754657	1.22768205855193	1	4.65423530505077	6.53748574775575	2.17754777720855	4.26874202614452	6.88356426411987	-0.0165008999496779	-6.04880125661333	7.5419469834214	3.21531113909437	1.01665885276808	2.94025871164316	5.83744218628121	4.84083063379626	12.1564165190079	6.27734059312434	2.87747145610139	2.66498131388046	1.13937451747153	10.2944931034065	5.65310691744642	-0.650581443808157	6.43660210375935	-3.99973705570426	0.820476960677001	1.39786770343036	1.4996579282123	-0.292794023397726	2.56931241570676	94.5	0	2
40	2.86647511184356	1.49196463952494	1.40328620331021	5.75431840426133	2.93064502688304	2.41338076379929	1.56706325778274	5.63267519002699	2.08523842986062	1	7	4.32927053649087	2.89795719602187	6.76120793463042	5.79205412946099	5.8467347408141	5.35940419618536	5.86229244752901	4.41984109163191	5.13277388887962	6.54319148197346	4.878054743489	6.24747044780419	6.92306559425436	2.79458896471773	8.82426149902791	5.29379716159663	1.08650471589449	-0.537626988917594	5.58213585194614	2.27593555403502	12.9025074832746	-1.10108585087579	3.06919493801949	4.14092210714648	4.81148773967535	11.9212811760126	-3.29148132035535	6.40680176949985	4.65507206483346	5.99902260816719	8.73750975545271	5.33228634048957	3.45965093221819	1.60053356475704	1.26975443596702	90.25	0	2
41	6.24087870439978	3.49195799870433	2.285383183769	3.29604677161526	1	2.40352478021248	3.85294240026169	4.59690227245478	3.31875669205174	2.43155018239284	3.00167486124595	2.7161778924038	1.97636881397308	1.34338647272529	4.50416617201614	6.46959294649847	4.51543038041957	3.33436160062753	2.67006620118464	5.35476134908097	3.34470202390107	7	6.44752451559635	-0.0923227443539899	-2.66266795644391	8.11891681603125	3.40239009221876	3.34635339884076	2.71018344083969	5.61192924797515	0.864837084303546	3.46438116328919	0.433827813757525	5.65920587365989	9.36483467728026	-1.89907975067129	2.58046094724154	5.98396532906179	6.09422962459017	3.20701381172373	7.15278009169965	-2.9821619118458	0.877448673065577	9.56227219266546	0.816780322980102	3.84442519278272	94	0	2
42	2.33270131542239	4.0703642429489	1.41030427033336	7	1.42682178359471	2.95366906732345	2.88871098276447	3.11735098696742	2.11904412176173	3.68116812122592	7	3.67295127237939	1.64482591358534	5.09035527352093	4.85229941269467	6.27221612179612	1.76808429715274	2.87470791598336	1.57222072584322	5.41309873081719	6.78035572923907	4.47550894027099	4.24046642411141	2.36331810728968	2.66310823714683	10.1374907728395	5.74570513804243	2.34786080051992	5.19232421115893	5.86036256624732	1.26676861869509	7.82706977444434	-4.14727220959435	4.03667324928534	1.50470943553876	1.72796305528487	12.4998865643448	6.92597997356352	1.83450490770226	-2.03723160470302	-2.10284732749988	2.0716163803858	7.24772052022747	1.51594104169966	13.4945736950697	9.5177917930145	103.75	0	2
43	6.2997611700907	5.83528652644524	6.77383328700016	6.9943020240755	4.23462417838983	1.1478247006014	3.26661418117334	4.52148974293016	1.81183442573359	2.82435046134464	1	2.47646283895879	1.7748829530277	4.17376576801814	3.15802790256004	6.35145577154	1.57105326617734	7	5.47967254319322	4.91228779014706	6.2783779958667	4.43182981288289	4.22856085903405	2.51272885904879	-1.7593888909779	12.5330487699096	7.40206143881847	0.842828780768423	-0.999523545957032	-4.06882578084165	-0.441077780488341	2.78116193115754	3.78423170992662	5.46374328412072	-1.96304602287393	2.2968178091172	7.96614546667033	5.15711494010349	8.63874253111898	3.05788418014859	3.64705216967379	6.39594103104182	7.74221246904886	2.08651631459947	3.08430532699806	-1.03864838111229	92.5	0	2
44	4.14469230908419	6.08877706997489	3.36346148596946	5.15053353694917	4.36663922069529	5.03102761506415	4.31418056659245	5.21974000106866	3.18529812590663	2.96894734081557	5.29065435735206	4.24501629686176	6.55106743670821	5.88685749473146	5.93959716098809	4.96710413581348	1.68360026655286	3.14471600191978	2.27458555316	4.75327024244758	2.94816343858579	5.61180002920496	7	7.69315548239126	-1.13114917441739	4.42714166533428	15.1200251574623	-5.77056078990057	6.72783661248927	5.67530070902838	2.09931768167033	5.67000579171454	6.14299648242446	-2.39353902869563	5.28608533043064	3.34226701252045	9.06510963878144	7.89102410191439	4.70518803499175	-1.76909644503835	4.78259315911391	5.71465325336646	-0.382651519959399	3.13651440505753	3.62193585958742	1.23259256432853	76.25	0	2
45	3.44555872066076	5.03270065219094	6.05725512485749	3.00172591271861	4.73377539777002	6.23523141395097	6.47726598726674	3.11514334624355	2.12729137134228	2.69778248652508	1.14811829254038	3.15312489782671	2.347781250155	5.1618975722896	4.29651872859086	4.52421100306669	1.67974491466613	3.12785974003729	4.33323825303539	7	5.18328290119383	5.48010107568947	6.11544859043457	2.02212077302658	0.546743576395835	5.52283430917801	-1.57167461627855	-1.09697487357421	10.6408128020844	5.83923867035202	1.41369587144271	3.87317596473399	4.48669658629002	2.00763235825083	5.04490778638949	6.33361862290941	8.69751033710791	1.11471460413165	9.22332997098774	2.10159194051016	1.01166028144555	1.31421823937364	2.86679095813595	0.979618394271539	8.8987948580427	7.65219362355234	90	0	2
46	4.79616732026414	6.5682256321538	6.28729651752801	4.78002040444626	5.95833263238206	2.78805792672627	1.31697643910537	5.05404666761094	3.18518986231211	3.66797208285875	1.70413385161229	4.27815744442191	1.85645511789034	6.53711043695574	3.38048768999159	5.62276915781997	4.00338553147658	4.57719312629898	2.62038191064403	3.60250540461549	4.96842857056839	1	1	-2.73691809942885	3.94542721850761	7.58961347472295	13.3734797058692	-4.23642964327555	8.11890234702247	3.83208380301298	5.60144198465105	3.99758233556925	2.72233355108377	2.74996530664195	5.95285071773186	-2.13971868833726	4.30221920209544	3.99458149450366	2.48437630787027	2.68756483624464	4.53246195940677	10.6599680212071	8.78510508119224	0.711979575134476	2.70594268845079	-1.35349359654891	80.75	0	2
47	6.74214297772554	3.1602499535736	3.68628487308621	1.29066892042513	4.26653899632569	3.83854847804072	1.33734102023028	4.86916560354641	7	3.77301004875921	2.5089890157692	1.40529937744257	5.05457038847551	6.14675613256323	6.98608039962325	3.30831093787291	3.36728552233386	4.09156032415208	5.8853059584392	3.77538215525991	1.21674632266142	6.35719062318323	7	1.60001613998849	3.75276124606235	10.1499970575607	10.6141075243153	-4.72942821015909	4.26960305715314	4.21438993144	0.209064432883804	0.0923622225357883	0.904817861028082	0.821182315374077	7.67420575914814	4.68000572267232	12.8787800511693	8.26060251504401	9.135830371102	-0.0603903751270886	-1.94486322940916	9.13394086576585	4.57392278464075	7.32837235648185	2.75199674360499	2.95031633721381	80.5	0	2
48	4.56546230250003	6.59155934279421	3.37321902719896	5.77030796298661	5.81219275081933	2.13534352883987	2.93890510544937	4.0774633135401	3.32217724598202	2.42821692309666	4.15863639321346	1.07048085004494	1.49208533534181	5.88800856261272	5.88225405017371	4.27156396862407	4.79175647690024	2.4327549046855	6.42414988911537	4.54906547921302	6.36462104789745	4.10510692449215	5.3724700908363	7.85448416642448	0.730555998538898	2.94767077015048	16.0636560421533	-5.75296733236427	10.0501513678442	2.70684744501928	5.26104912642399	7.23141745848625	6.79852240147866	0.503850932859145	3.22422907414832	-4.79891596945246	7.90097986478719	5.32967238166876	8.5461140089293	-0.427109114975743	2.35405293565219	-0.418769896422924	1.23338041015294	11.9136630022179	3.97556167621841	9.43027466166287	77.25	0	2
49	3.90242270388096	1.82645603182214	1.02499510787018	6.68115851968713	3.61712591452941	5.93086615564655	5.8325015441776	6.11071238926791	1.76755301302369	7	6.26548783545114	7	3.41023373414879	5.89671457028835	1.06880986254153	5.84499728539445	4.39364796816731	1.5934350420606	5.75833201991784	5.35002831259331	4.42492573014826	4.99368475277228	4.98400851047255	8.16015915920842	2.8121303775571	8.10390535398061	5.86054488048604	1.42538227276904	2.22077570485056	5.15538323600386	1.02961793619095	0.91554436482368	-1.14044133472499	2.89401223288053	4.13242171727733	5.63769540155467	5.0849420734322	-3.25540460405278	6.00293734172548	-0.00326131698909798	4.82692705292025	2.43630077641014	6.13862385285665	1.46186128605598	6.76561604181374	1.69035617826913	84	0	2
50	6.46904642062342	2.55258656785691	2.08625053082751	5.56451968114589	1.68594391452691	1.17565626036178	1	3.57517439290605	4.46254803565772	1.82566132226952	3.87694813878806	3.04374837635169	1.24637008274165	5.20122315898117	7	2.35377633000955	1.45587027698278	1	1	4.56255367081328	1.29215890403299	1.09827915295251	2.85029708867101	4.39263199658844	-1.06685506614812	8.04194078568079	0.492073786760385	4.87997271479924	4.93734385253642	2.24228777216922	1.56106354649376	12.0589254766723	3.34977829121948	0.533967559068004	5.0835294476499	5.30501046353506	12.142741241276	7.11547781061564	8.89512335193987	-3.41690439153172	3.41596709369722	0.971869708574865	6.11774058384673	0.747935633815588	4.40235785652965	2.08275958660159	65.75	0	2
51	4.47283151293392	1.76277620874165	6.2600619768566	2.34052332169232	3.52348058543907	3.42114224558853	6.91070245770758	5.06002875689447	6.01023454721718	1.69776617862302	3.27901325316624	2.73384943522241	3.53991644870842	5.88649152821943	1	1	2.77010211597265	2.3260024874514	7	4.40944485738454	4.1900253455855	3.35185780796517	7	-0.0656746060344756	4.99016659155095	7.00892317329082	11.7818558739203	-7.9847282641166	-3.20089456191924	1.091036766221	-1.03295207177575	1.67079044274857	8.46150274486186	-0.11446362155347	7.59901129693022	5.00685925839255	7.16704251593377	-0.633777414608404	8.41073926383147	1.25538039168274	2.79286989893375	-1.40845206003028	-0.497413394198393	4.62733748607299	9.6971855551594	2.92926327091242	76.5	0	2
52	6.37049329918175	3.74017499379634	3.52100980165933	3.32874861578464	1	2.22844921262664	4.59238772978208	1.03909388652837	4.2876651106855	1.26365723950483	5.52722612881295	1.57486703141526	1.44153235451107	1.74610730160627	4.0043489643492	6.31308300388326	2.75914407047509	3.67697834052783	6.83280291113206	1	6.51250147058182	5.52659638300587	5.25682073484131	0.543682521799041	0.543904877207031	5.97020196101521	3.77662097888772	4.37056458207422	4.11134467269156	4.57809507784297	0.351452089359105	6.86989103376487	4.01073923428475	2.34131776880973	-1.39072849007272	-1.22287013005557	9.94792127869049	1.23678776363385	-0.00694170725144944	-0.814301918490723	0.901959064429335	2.23324857144726	7.40154396519247	6.90183814622822	4.18972574852744	5.90410433525225	78.25	0	2
53	3.74447454265394	3.9876418458273	5.65473224444827	3.06075391146987	1	5.94409440465064	5.37379024574493	5.15592950233613	2.72076448060897	5.50847997340961	3.9695233372791	6.13313192875382	1	6.42759144008747	1	3.99702277581098	1.57751194365857	3.19479195494458	1.71623679888104	5.53502551488868	6.05636335043714	5.82707610855219	5.32345978774123	7.75410262585134	2.68038918649668	8.97889499238132	10.3350790303046	-3.87581164711342	4.92450606137858	3.28462455398822	1.84883050136957	0.0219848545365015	4.82820784949633	1.56006107768504	1.4011143246816	-2.29830719943203	10.3139401524551	6.93295727012038	8.82945457588264	0.410993538050343	-2.53758572379349	3.64021702226046	10.7228564716663	8.04110085910829	3.47785600332154	6.92303982468803	88	0	2
54	3.07809757163439	4.70765331920861	5.2100801270344	1	3.13723588314282	2.69837556375989	5.13944342304653	1.40019742434394	1.20422140405633	7	6.91486272717723	4.54521275174192	6.29095377640103	2.10483580664725	6.19400318523696	4.17853631189691	1.92248297399997	4.06906543367728	4.47874509672484	6.90679566355927	4.44600448204291	5.36356498895823	3.14091288039254	5.0744433949593	4.36987280526715	7.93492659797199	9.23364513935511	-5.13900945936014	2.1553017855121	0.171782193591614	3.40796130785398	4.28180370132084	4.02817520304603	5.45596697425421	0.71377074449585	0.416180507046379	4.53534799394814	5.39426886540835	0.220836165252991	2.71228770758393	-1.6975799580289	9.24488132368846	0.717879955586346	10.3476255294392	3.14691157323708	2.61425843092157	82.75	0	2
55	3.71788795538918	7	2.99671570000877	4.94092899841279	6.27303548906649	1.57020812948753	3.18984992506599	4.75494907532721	4.24750010580941	5.69283162450696	3.57052829532294	1.95393751949913	1	7	1.82840660221435	1.5777835532809	4.76841376449859	3.39675201628033	6.29130335143572	4.85486191911363	6.40481631844953	3.56370220808934	1.54983799250661	7.51458895715074	0.460081775384753	3.03879528114357	16.4634646561854	-6.36190068002266	1.61538187408928	3.64403117364311	1.24465867305357	6.81803048459516	6.08312444045313	1.23954040705028	4.69377146047005	0.615182976248943	8.61274232514292	3.80638486863978	12.0928496219616	-1.28629116586973	2.60191983090876	0.112961180091318	2.49583189806721	8.15772748991363	3.21446340135059	3.50215929522897	74.5	0	2
56	3.24086594681385	5.9471166124551	4.31485770590318	3.8347095949167	4.29832994475922	6.93291720617529	4.24360656812536	1	1.0766818513192	6.29489721237574	6.4986114363415	3.61156178351545	1.49616029675607	5.63355730253314	6.57788878367041	5.90047455887857	1	1.29103687475229	1.89000492759375	5.89150307684857	3.57943309154181	7	2.43003279619022	2.93632731615129	-0.18559353411599	5.56846125692574	0.453338840951814	-0.948768303539254	3.11819054127511	4.12882927296485	1.00817222579489	8.09450026595024	4.95249972945564	0.83892922021957	3.21224642939339	5.43538786641605	7.7894305541867	4.49663561115778	6.82367878377124	-5.0178975365218	4.92465827001567	-0.659700596857724	1.94757941427159	-0.58086908469142	9.15106335707859	8.88385702259855	80.25	0	2
57	6.77490787459864	7	3.00046592827689	1.5822818099679	3.41739827697611	4.49670418680835	3.68699530804904	1	4.57134992550112	2.14951706160994	1.04303388027451	5.38512877334368	4.46305207964986	6.53735512102789	2.83605394852376	6.42716228756924	2.34245146294867	4.17401865974667	5.35296321998127	5.99889677348833	7	6.96498874126197	3.56399476309468	2.67440527523207	-1.01919824907217	9.20958379314128	-1.72641948602799	3.71157132448404	5.7603610724637	4.80684176337112	-2.51704506280423	9.11750791142533	2.47085179876607	-1.27177162117601	3.4991280189128	5.72233995320456	4.18395430448595	5.29693621341	8.37619928981282	3.84814390409561	-3.44472584871864	0.82162569829573	3.43717875386599	11.9378856743364	2.80183729188225	3.15733879130287	96	0	2
58	1.15539866693734	3.76184258406584	5.16735198309858	2.69956034594462	4.72554885637765	4.67466230320322	2.89356436839489	6.09676946801217	1.4194066962755	3.13905255626865	3.57990202728301	3.25628857093569	1.72458974322367	6.60766880245216	4.95956639992216	5.94399062983034	1.03308258640751	4.48939112979569	2.2972419274307	5.48407150629561	7	5.56267858668325	5.96573277132642	1.33977527872557	-5.62966275206806	7.39508583846239	-0.705120869744256	1.63881339214092	11.9495822701423	2.38025871324888	0.561805118147072	2.54568150273568	7.93305250277374	2.561684060386	7.48671382399896	0.867208322820091	4.63121614913145	-0.314434864102465	1.88978706176054	1.29558458114573	-1.82702487917112	6.98894974650622	-1.75854865163912	8.96549543332209	3.58215450898698	4.88226339807439	88.75	0	2
59	3.80320191948039	5.3525569959794	7	4.63363828879639	4.07464923361426	5.99831850458852	6.13880879046009	2.91771423045366	2.96011799699806	3.38465444010452	1	5.8928517359644	2.49520851939147	6.12072482286646	4.31555345463145	6.68235734006616	2.05819232756446	1.31760333803526	6.55871566630512	6.64271990280955	4.47728369544528	4.67826225645149	5.49445208588254	-2.95862408336853	2.46579341227886	7.81150612950304	12.6525288682137	-3.52945631459994	7.60631408057828	5.14995216344	0.0911952373021829	4.93939527783405	6.38734556422548	6.08959626601867	1.42934343671133	4.18771907661452	3.87895788219124	2.90867869644152	6.9543310530838	0.675516847861429	-3.34903862942947	1.38995123846001	4.92195159689534	6.45923038925353	4.67338842436794	1.28268722408309	77.5	0	2
60	5.40999038172657	1	4.24395055122596	1.5794917587714	4.57928433913459	1.94453749179605	6.0473323520336	1.46134437100066	1.56410480404054	6.67898190558914	4.52720730144386	1.73143241335524	3.67316847331911	6.53301847501744	4.33519037501611	4.11622282004329	5.27807939874725	4.39643012360843	3.12274365279846	3.02744103131712	5.24090173239119	1	2.24948840805901	2.12155943116796	3.51296767647123	11.5933359801267	12.3652836034508	-6.1505274708841	3.36156190395922	4.79563397003271	4.63065743441911	9.63574629027947	9.38185001109395	7.60487136207638	3.5174473382163	1.22956524793249	10.1454497721276	3.06173447416431	5.91431720832567	3.44269590242086	-2.23603605528782	10.3756328926919	0.106151949490599	3.34368232250884	6.43977868682977	3.0172664947795	65.25	0	2
61	7	2.70313548817211	3.36799842526057	6.40594766961575	1.48469028280753	5.14547362004475	6.89602240310064	6.35923664187092	4.45146855647279	2.30916298093808	2.67819436036917	3.31732568218981	2.91398276693719	1.26375088652035	2.48678583671823	4.31828621599892	1.516705982567	5.39609727941826	2.07498754334143	2.78109432482149	7	4.48767678588333	4.21122150664708	4.56532559042817	-1.30672447983751	8.17305081224058	0.930817775100564	3.25405875425378	10.6123848823316	2.90736581153875	5.68231874126074	4.36997889919783	4.06179276363199	2.62163281195325	9.46554649766655	4.82082775796261	4.66192982304095	8.36177151057525	8.10017114558374	-1.83392423313986	-0.231944249571421	-3.3096133893827	3.60933809153406	8.79805746529404	5.316850677319	2.80113264579206	83	0	2
62	2.67891364769514	2.32695983028094	6.55864893561376	1.94732066640969	4.71389311671023	7	3.25749028201624	1.27749784111065	4.27824246351839	3.82931049140597	3.78951359185464	3.56787726481167	3.48994905726125	5.72884732251096	2.61665250998127	5.29849371946133	3.15283213159875	4.0721413681467	5.54155277209959	5.55683792706172	7	3.07365922437657	3.47227474611967	-0.881189449526978	-4.45586977889026	8.63332714893855	-1.16341709039463	2.34339273619793	5.93990888208241	-1.01577671245253	-2.01577610607425	7.63065748680313	3.9558396473233	3.75920868924256	3.72458084917289	2.88236782779523	8.28281113238372	4.08104664809777	9.58551572744435	7.16364476376423	-4.30614827379311	4.90301504783867	3.15324050092002	2.53884916494164	4.49508563018441	2.14245658570691	75.75	0	2
63	6.24916957297682	4.73107785269967	6.43081642550144	1.18073578254246	5.38304657915022	4.48689522625527	7	1.88254386491408	6.9465121722627	5.96286836034917	6.37458599729567	5.33882388595856	1	6.69155524744062	7	6.42550206004257	3.76357438072417	1.54219418023635	1.73162109812214	2.45630900708118	6.51443461749869	5.34329245956091	5.80801042368286	3.09198186948088	-0.51589013482488	9.55397300148773	4.59400524349898	0.0770211023711193	2.60612075068029	4.22665057459749	1.24680453910847	4.92266535197952	3.7315181911112	1.4546158067551	4.23297397585719	4.7092629493224	3.68586676233526	8.94081828497743	8.99922534285726	6.23967712594986	-1.07127707606874	0.890732691961108	5.39492559275016	5.12348043631036	0.0161365973014768	4.17804792341217	95.5	0	2
64	6.54966225179718	3.22034726171941	1.91529037058587	6.90375023584133	1.42229072232459	1.25487209771965	1	4.56887039451943	2.31206476287921	7	5.76147133938104	1.43941394636944	5.70320686920009	7	6.43858291195521	6.33488700399776	2.75569790543411	2.92230569957392	2.77047122990411	6.4991675304374	7	3.56299052548621	3.56808987352253	4.22995701998857	6.39416214957963	6.21601619086806	-0.469239657818238	-0.0166187363613206	-2.53150313805523	8.01865007007955	0.358959165817527	8.42773040492023	6.32046504057561	-0.447060894252369	4.14596361432573	1.08319258655884	9.5555728752224	5.14482278836682	6.69724502182593	8.09453340212449	4.30895121336617	4.42155275990987	0.947782394573858	4.34201414527717	8.00054817570705	2.02004660432874	80.25	0	2
65	2.04884251137893	7	5.62752795952518	1.39598014771308	5.60203853604827	1.54834452913724	5.98109806579475	4.712776206381	4.51258014122684	3.39993632886024	7	5.03121582473603	1	1	1.4812648733514	5.74303292734711	3.38317312400756	1.24892041138952	1	1.12205339891831	1.56665307249837	6.9241728235728	3.40196795015113	8.69813049147863	1.57834532805257	2.1217323945198	15.3960622622981	-8.13183900348084	-5.04636589996757	3.64600554039072	2.06572868042424	9.57333155626134	0.0825359569318256	2.03470991978649	6.3157571244303	3.49680677242194	3.57179606718588	1.16871130870829	9.96343295885948	-2.17261825776437	4.75682478703849	3.87182824493469	4.56722778959003	8.38243530549706	10.407461963356	3.90378047034934	68	0	2
66	3.55788578942007	3.14326434476885	6.22755284957498	1.18410012676468	3.02607946126867	2.83801011022076	3.07535525830832	1.75759617364597	3.23232846757819	3.30418144362393	3.46566789555758	1.39748053865491	2.93464853468515	7	7	3.29404977917623	1.38005315020823	1.77859624707123	1	3.3490719563093	2.84985020676424	1.47532549351429	4.84156528895992	0.633125788094795	-4.28411078055397	10.3937569400247	-0.651962035467592	0.0134271544699719	8.78341695770503	4.55090808096895	1.23771719686018	6.68613492039171	6.5691815280862	2.8349163744292	-1.82088759208115	3.87975382263802	12.7323189472455	6.44440039146678	8.48149128695501	2.61826910987517	4.79663874936811	4.36747350774585	9.36477311181829	1.64090352395137	2.90598578853569	6.46039808136595	66.75	0	2
67	5.96815561389774	3.09114924683895	4.76654803783443	6.55112864961126	1.15516960837421	2.63638632608717	3.56020183619856	2.56357153842473	5.00687427979118	5.70884755530856	4.06898509487236	2.6882890630717	3.52158612460192	1.43887194497786	1	3.66510216781794	5.58471992185045	3.47499711454151	4.80313071817047	1	6.20507373676584	3.75445963830857	5.71252379022736	-1.47685462337886	1.9502565039017	7.53927996587005	12.8205872054358	-5.85413028408199	-4.83688307781855	1.18740901984604	0.631661369551673	4.91183500693413	4.74991252960871	2.26615689066136	6.09312062621607	4.83298247207628	7.8292052115215	5.13904051029405	6.09423192315836	-1.16461529227937	3.40623449313123	0.08503050976761	-1.22926614561666	-3.2491759866389	7.9415377854683	3.36465171050423	95.5	0	2
68	6.78655714363091	3.30940105104542	1	6.38181896374045	1	6.39021319050873	4.82335406800118	5.18916564731512	3.87411641475045	6.32159389942818	6.7282305940652	6.89829773682806	6.78053977529734	2.43243726313159	1	6.34604897738969	2.92373510351704	1.90884453522329	1.61683375810494	6.14158171823837	4.06129812329042	4.05712136437153	5.96733490780925	3.90520895039411	7.17675922548562	7.16778011519879	0.352526289819187	0.747312309379194	8.28971125604429	3.52353053854951	3.73661361778046	5.39859610029194	3.91323356400724	4.59138416235102	0.415591086940088	-0.0212143988369961	4.77616423532531	4.37178908925996	11.1933097052312	2.31551242459669	-2.95501467303573	6.42831084526371	4.10333856923852	4.77981980638479	2.43413200054091	3.32940360276975	79.25	0	2
69	3.51164125077182	5.72881004662927	2.62784401469065	3.07468024440808	6.3142835583874	1.47755614420748	5.60413043838511	4.39898036064256	3.47471873595644	6.31530717972695	3.17564440865593	1.94061801709108	2.97201458802033	3.04016211405333	4.58940857921635	6.29044397155602	2.53145412237284	3.60456953982478	2.17023805926457	3.95669035246899	2.82226944255537	2.31581157650355	5.7574419295062	7.12200146567408	-0.870168535725319	3.58517699618589	16.0275061549439	-5.76825951619723	9.60188962026588	4.17629347616204	0.0929047175206601	6.52478863480222	2.26961137332247	-6.9131927057268	4.39570462382359	2.43131603017735	5.87449522996209	4.52172610745246	12.2077623040151	1.20604458976448	4.49635753077555	-4.02534317991083	-0.547354980570702	8.97524131069992	8.38710063380462	4.25397101154357	80	0	2
70	4.92301186719211	3.38307345990892	5.90819255610404	6.062644198679	3.80608451089281	2.04618566313248	4.59383819983179	1.84405101465963	5.78974925763077	6.11098439838597	1	1.08670081315209	2.04152332725086	3.89053964575696	2.26850220253447	5.58528949148074	1.39336235501083	4.17338498368688	4.48996064444687	4.93823895445532	6.18018463148012	1.57207214518804	6.48317437811611	-3.38773919883447	6.46777718291532	8.04577449282035	15.8577141553906	-6.47056504138205	7.20706835524558	3.26904659405876	2.75409190340711	11.0426508933561	5.55441945227995	-1.77170491974434	2.53200907567863	-0.623456428398643	12.9065260151919	6.94165829868243	7.29511103667286	1.27861641852101	2.21789727731046	9.86861092262554	11.2702266943116	6.8998527940325	7.35508395096645	9.82592071847788	82.75	0	2
71	2.08093309794669	1.113828514099	1.83566934312955	4.36112542179676	2.53347686183075	1.96243035639253	2.66606081254988	6.49180052290333	2.54302094696604	3.57465039600996	3.19761603903012	2.58843721404809	1	7	6.26427968385164	2.07349740000948	1.26776754645129	5.84133061452314	6.77129047883659	2.10201207288822	4.74998830415106	3.33942260156231	6.31411263938465	6.31614388877666	0.617030266240628	8.44042899342641	4.30920379574959	3.39159025193153	-1.9315518927684	4.40071829225021	1.49968410971452	6.33845195814234	3.32591499453985	-3.03211835042748	1.32284129504521	2.03313031763858	9.17657747163544	2.87244822459263	9.06050660725879	2.52256963735136	5.06748721863076	2.15172402171809	0.554612632100422	-1.28919507184068	9.58110257203586	0.31302818965267	81.5	0	2
72	1	5.78530228584536	5.50377464196587	1.36052322687371	4.43172268925053	4.42949212812668	1.21353840286483	5.8765699456575	3.40801409036212	4.30296565560485	2.5087455189071	5.91363583651718	2.75004354860701	6.32928752505528	1	4.07392334638265	1	2.19735081517698	5.55599073325318	5.36311775914371	1.56012451000491	2.2889227290882	5.69823692630018	8.38792143922472	0.511827920386498	3.5967124001996	13.7085080394149	-6.0714331078646	2.44837826623902	3.2417240774267	-0.561989283495174	12.2412119280938	7.21156865106099	1.60616593161755	-1.20392389188431	2.30555928652143	11.5452458328259	10.0302231436797	7.10315097208742	8.50040164685279	3.95171063295477	0.766413285529497	9.51471330336642	8.97379840291801	4.10734149957333	5.9976050200361	76.25	0	2
73	1.00383230950582	1	1	5.84722532931672	3.34989371812363	7	7	3.72044634505602	3.69299054298027	4.6738433965306	3.34601876490931	2.19422650299003	2.90168780727302	4.90384572962335	5.34610601081146	3.30755577337747	1.93148303513806	2.17425424059019	2.23491114125646	2.74156853222183	5.48650515146907	2.47223490783166	1.260538053805	4.52850466680967	7.73030049241107	13.1971670763899	-0.0812735696440383	6.19066042430276	11.2789405585161	10.2998143232304	0.669657744761333	5.04820061866891	-1.68406033939001	-2.15677607760113	3.50089377774229	3.60998126308258	6.38056251271692	7.03208639135274	5.52465067738811	1.62631852959378	4.58167271508235	0.46002804272958	-2.9964160029854	2.61391934452757	3.88710576163814	3.85358320300285	81	0	2
74	6.14805752949941	3.94900696502931	4.10370348363399	5.14775476947812	2.16841658655458	4.30325794068249	6.01886284571875	3.51600867423863	1.44845320726573	6.75882797059265	6.23678530715276	2.09657217350436	2.99463383550313	4.25941059344666	2.51664236535512	3.1430288898484	3.57907406771728	2.89593809737692	1	6.83435834482553	4.80545910089464	2.24154337136058	4.42930431184834	-0.630997655597557	-1.48080350739665	8.47526547372036	5.06952952600905	2.8795318533336	2.89494001080739	6.65969568211826	4.91544670551899	10.3073844288503	1.27268698897332	6.16655227527088	-1.31050135201779	6.61116393321775	8.4009418255881	5.92616393802389	4.68000226287676	-0.661831911528706	4.5960683422742	6.96966400285575	2.59885868401111	7.93096120162159	11.8502939046817	4.23920652443378	83.75	0	2
75	6.02264297564408	4.05836287507504	5.49166931855054	1.45978876083169	4.54309886069367	4.30185410287487	7	3.56119495976588	1.79685959645653	7	2.67937651399877	5.98124778412867	2.54231147943814	6.34706667033354	7	6.64823466145683	4.48329018936934	1.48512277378068	1.23653827863495	3.13732663685991	7	4.60001195810889	6.65918934906989	2.2876772320248	-0.495812133905021	10.5251065863633	3.94355582771129	0.73775214325946	2.11897533073132	4.00221033988815	0.739782336457295	2.28517567552987	3.23977349907193	3.64836025322953	4.98832704653273	5.3285477942632	7.4130636699586	6.27535633920371	8.16024857667414	6.89591039298148	-1.14966144668802	1.16495604387409	4.01497582450752	4.78791826509485	2.20605709733433	3.51884097078598	70.5	0	2
76	4.55222656018276	1.92643044173706	2.3668817910756	7	3.3230309119642	5.75043077971848	7	7	4.64027050563312	2.41045305044802	3.70317248313675	2.5042661514923	4.09768452435522	4.45316501396376	1.09914451754445	5.06890115330978	2.15295659511025	5.86960557268642	5.01996938796581	4.84948262868158	3.54919395103522	4.47403695544941	2.28342374876882	4.35950765167569	4.24960507932197	12.4586521547119	-1.03960785782645	4.48907816213431	9.74158272625044	1.37079004820197	2.81054775901802	8.26360241183623	0.130038732548599	7.1586572253085	0.79501976569966	1.81640768187026	5.41173423502513	3.91720607999674	4.67285152117094	0.574758221550604	-5.02661149523914	-1.03397927219984	0.769675307654191	10.632133194101	4.93644425409395	10.143146104056	87.25	0	2
77	1.44814029690013	4.25854682484139	5.57065744652291	3.41025777067907	5.25063328480373	4.65577896090536	7	6.71264214842708	3.37115820433408	3.13803427293899	3.56956472527854	3.30862061462945	1.77771043478097	6.81063663392922	3.39355353026604	6.55374612404796	2.45635276078015	4.15764122817066	5.01986316232587	5.11618226335787	5.9258857704558	4.62499548690966	6.74281566913489	1.8693246974947	-5.18311055452465	7.90268756441713	-1.59178955468688	1.25116515316785	12.9723702347437	1.69227016506508	0.620111868276614	2.0126226777267	7.64098007986655	2.73869493582088	7.58816977425313	3.9664181208305	4.08330665586595	-0.396671233482618	7.0372079703283	-1.46346821480483	4.68577596280833	6.91214484086941	-1.01911656873013	9.14405643206548	3.9136187797226	4.18680817244951	85	0	2
78	6.86731664676713	4.06527127609607	2.82185945639205	4.96625072989471	1	5.55127254525033	5.48420507543318	5.16176139393012	3.68649007905036	6.30309861919571	1.86777132646202	5.05767363553649	5.63123076277991	2.10944603401855	1	3.1108711066708	1.06129783686263	2.55749913433945	3.15725899084599	4.98021844109454	3.52835397122209	5.63693753458813	1.83796146532265	-0.299421171837999	-0.802767020143689	9.14623902026694	4.96631513690718	3.61829255864374	1.85340153232325	3.9157920090102	-2.33174954975948	-0.333981107715023	1.25677208998288	6.94486547476229	-1.49510099758318	3.81681604832209	3.36408658327009	6.36023609345985	7.29832074407222	1.88768398470207	2.92119758450083	5.89088351181277	3.3411330135272	-2.23572275286594	4.57194848248298	4.83374702270688	67.75	0	2
79	5.76278875817481	5.88128699475599	5.66401662523146	1.58789097439874	2.29383972037935	2.67202359088001	7	4.6569263235428	2.83387791471914	6.53644089261862	3.01449832104865	5.13318625105415	1	1	7	6.94228218058831	2.5072559722065	2.180089085582	2.6469394610278	4.21221312778664	4.45728026446528	3.21399660018258	2.7328301720459	0.491429587388168	-3.38287644924669	8.73549442608305	4.42242655824329	0.559242351712885	0.432181846408459	7.57319124669432	1.52588516607267	7.88358929467109	1.86646537781956	3.69483327987243	4.80009386259977	2.17452635649224	8.40104225056279	6.46120195459578	3.85415575222168	-3.06275178226568	3.84994177012788	-2.1032461687584	3.28937422504684	6.80244328302665	-3.50642125169955	3.9222844652631	70.5	0	2
80	6.69945923967818	3.73593442349441	2.03530049588983	6.11922834329151	1.16690526940787	1.23318119617815	1.8507122303334	2.30467259130327	1.17159786899544	7	4.347691352594	3.73949015253565	2.35012865395634	3.74471113898983	1.29833165122472	5.6250137396121	2.2442283407526	3.73381626215446	2.95244676714821	5.82185479173748	2.90683300315178	3.2724728302354	2.14487090435356	3.50274489906342	-1.29138195464076	7.80386719914248	0.238004739824024	4.5154759361764	8.4676797656582	5.25760503941688	3.38491219649792	7.5138714960707	-0.381524943021082	-0.767735077779751	4.77647818013493	2.42544185000347	10.9356803835197	6.75929228435845	1.84261788394319	-2.76207593451918	4.95052989297762	7.50420651498291	5.58054309171851	-2.65154343580473	3.92856318032382	4.51077334133246	85.25	0	2
81	3.95688076647169	4.81593128609408	4.94295235577683	3.16880337193206	1.3979589802463	5.5251454451715	5.95159140390211	2.57897645097937	6.80609809848988	5.77664886468179	5.01198568527256	1.31976902750498	3.86888959183746	2.73222720658517	4.15216104113021	3.99856217275779	1	3.63634645683047	3.5522827551748	5.75349053468078	6.03277648106826	5.66454798273709	5.66984864784427	6.62558822940941	3.40224234809141	8.20563028008332	10.89624403451	-4.50245521686097	1.07007316778362	3.36685467536104	0.0308338291820826	4.32929646188282	2.43270709451735	4.31760492345976	8.33790581060191	-2.38162693331086	4.6676895396311	4.3206410812005	7.09389854168046	-0.204709878424396	3.7471346541043	3.00277706150434	4.53861606097959	11.9256373095425	2.7282767849975	6.00749913109117	73	0	2
82	7	2.23341742558414	6.33574951935043	6.07727328141108	1	1.15539896626044	4.79252971920149	5.48126797518055	3.25408474416956	6.40024472866343	2.97125618204294	7	2.54974651681181	6.4145821084817	3.96732020687951	5.75512933021914	3.99313391075235	3.86440873366877	5.11393850580595	1.60452380681788	2.49746241869758	5.00554240893303	6.86387250339324	-0.800226068876098	1.50998044364415	9.11407273185163	14.3958227581628	-6.26889419909384	5.41865793639059	2.58948019364353	4.82765021406755	3.52442725280362	6.83252790563767	6.458066598968	3.21842845475351	-1.61961087141325	2.91086549891385	7.14633822570438	9.1167710264058	7.62377105672205	5.26557141677996	-2.42512798735628	10.8614587243831	10.6016093387832	10.0251997981973	3.04630442846972	78.75	0	2
83	5.82949282527095	5.64128049670409	5.48961833859566	1.34858845108079	1.77838476805878	5.92783943180724	1.355948383278	2.42368058694543	3.53546016012587	5.75227490072923	4.73525932629452	3.53375418831285	6.35049778974083	2.31349036994524	2.21872121701279	3.85720948126058	3.45128555952517	4.02084502268211	1.87745223231489	4.65510896239596	5.36200114784157	6.80355574840259	3.2180883130745	-0.0194263438756916	-7.98147003906174	7.33724045209977	4.34336792140804	0.781273551076139	4.62504505454444	4.29252706513182	3.75735302117229	10.4514361349766	5.5882550692776	-6.01863041119179	7.89209663445589	3.11057575571594	5.10848257231035	6.68003129484646	2.31160060637663	-2.31486857377227	-0.0940071811082422	8.97078701676116	-0.954952389677818	2.12139711864447	-0.908079950222168	5.42617886568644	65.5	0	2
84	7	3.03395202531724	1.34794856618483	6.41068443930259	1	7	4.68594602358572	6.43371950424121	5.99213401079589	1.6836137918737	5.79086186726286	2.12918416645968	2.67399283804173	3.6002262471208	1.04200669603077	5.80490979866903	2.20674075256134	2.38597933572208	5.98643898216108	3.06757149388269	2.73010658925418	4.79706502601025	6.84864955064991	3.51808571819874	8.71508508887165	5.89911633806746	-0.253552730627502	2.29001134291721	7.46048494117561	0.470430477887473	1.77917351085874	6.91443583084206	4.90152438002075	2.75136369107086	-0.186196674916433	3.5014277524018	8.23346946154602	3.7842719007553	10.9949352870929	1.57646574584419	8.5082757703513	2.38697280282748	4.99366318243938	5.18825401213888	2.83652732683664	8.17295407057395	79.25	0	2
85	4.80053943776977	1.0406134956271	5.75498639474428	2.75568584602839	3.66468176857979	1.97496669411113	2.21093265324818	5.18502119588597	4.68797846567323	2.89406035535105	4.06838694257438	2.92388465670817	3.2108336899566	6.2522670926765	1.51450342350962	1	4.40268630449077	2.107159978791	2.38483104638848	2.58884762852819	6.47603695460322	2.37394984612792	1	0.101240154758044	4.7077005279478	7.53823507193519	11.7455765299416	-8.67115512634198	-3.99780748042874	0.933885733186961	-2.65517284519178	2.57353780438426	8.0530314125686	2.32987106692703	3.64768523594562	6.29825004019428	7.07930067884092	7.66393546116036	9.90730519700079	1.49606181266682	3.23818144928036	8.70927732374787	-0.898874713749666	4.68021731789909	8.83147640405454	4.5222332037255	76	0	2
86	4.34806686190951	1.50700587042822	2.36570656387658	7	3.49961064279236	6.92010684253671	2.31568116722693	6.67695095223373	1.99346263681619	2.09241590313783	4.12095603233847	1.37083508193731	4.99109008600099	5.04054699247922	1.05385111775479	6.30414997348986	2.54080857107211	6.29773952579406	2.31883387690411	4.58054362529558	2.51768922907328	5.17590418915223	6.27871092954015	3.87199998464486	5.81970220123363	13.0418380675128	-1.32070570782373	4.71699909167513	9.63160898688753	0.659108002044841	1.86441193699153	2.32588456306769	4.75224586256433	6.70295804483119	1.02107234180383	1.4599537462273	5.36511614274833	3.97207256596309	7.88560812344121	3.12854880922897	7.73591844606624	1.84246043230736	0.424193446012998	1.5753076487482	8.10772294748064	10.2556143399062	71.75	0	2
87	2.42085792692215	1.71552651288364	4.35192370625417	5.45784606461782	4.7413757655242	6.38311584099622	3.44229299415802	3.67725102342631	5.16175928437103	5.59741730924026	3.2655898867629	1.25169913674312	3.60151308985733	3.95182204319631	2.60334133772451	5.82754599747454	1.52663616744513	1.7888098542788	3.52717346617656	2.3548498053667	2.01580306561209	2.80549834958623	2.79682025652164	6.82261908651947	1.1118665769553	10.6488778254261	6.5477826342782	1.78150757341784	11.2837392455754	2.04611688161712	5.19764498103725	3.01764789903825	2.4860356685659	-6.06232058984009	4.25140139250353	0.996165137257617	10.2040374846296	4.27771965831383	5.92034371494083	9.34674776490546	-0.818952329432334	11.0222381900339	-1.10232357389043	7.33793031342744	7.76772526151396	5.6949110369953	82.5	0	2
88	6.18150101207457	1.52036745762748	1.38923175919359	6.61160904782625	1.68095005085565	4.70562411005073	1.6386284739932	4.46571483832837	3.49897539447402	2.43158902585847	1.94514742930241	7	3.50977273137286	3.13578139884148	1.08366096573504	6.00795050526019	2.91641187510271	2.21686781381927	1	7	6.28811232803755	4.8366745257244	4.84011159473785	3.26370715173724	6.13330418438772	6.27578647912977	-0.171094273411114	0.615475643256452	3.95020894439285	6.23021496003067	-0.373026475813851	1.21668831091457	-2.98684467691204	3.10831385448866	4.08441102310545	-1.80037845057319	2.72621050759786	2.93854404558165	1.1442491302086	2.62253686551043	-2.31682470588598	2.43660001051589	3.92690768794839	12.4674532975039	5.11662856977911	8.92242298951152	71.25	0	2
89	6.66913847549764	3.21713662824235	1.09185878106058	7	2.88529563790449	5.16115238891992	1.33958752861974	2.22017851114809	4.70439723906009	3.71335693980738	6.83869442960259	5.71056878810865	2.7768775209287	3.27086392297218	1	6.35828603915483	1	1.91875572589477	1.92164607257182	7	7	3.67841346907793	5.79483646234447	3.55246807354525	6.28360542639278	5.79487703234211	-0.775391147423646	0.206084722400078	6.38310930320279	5.14121116577429	6.08393243660017	2.60787618212268	4.44101768239214	6.26194123326114	0.568663534817508	0.569392375572814	8.25769535909313	5.71134847476696	7.02400347255868	2.48312811825828	-3.80082943564648	5.75015973065164	9.83923742810642	4.39637791889002	3.81181154734817	2.29043232269569	86	0	2
90	3.95136675922873	5.52167793406859	4.78653329230252	1.92699371469502	2.99765942853017	4.51048305422607	1.4317464673731	2.82062376787878	3.38148517685372	6.562244676317	1.90331641396731	4.0172869662132	3.44067524767055	1.53966361783551	5.32525174901952	4.87642493415012	3.41193615502607	2.01578640817	2.28708020517638	4.18093423435214	2.77145074925012	6.88663122666854	3.26686850376191	-0.0940238510727843	-6.91318754249959	7.18588491431284	4.26566908844141	0.72290838181704	4.62089817951942	5.74306591014806	4.4567020476355	9.69094974905239	6.15657639346899	3.47187863356587	8.19042216734594	3.06371907905437	5.07021255560361	6.18775054509628	-1.80690026579206	7.14369853726538	1.76514017585262	2.02466021050729	12.552229814401	10.4681049778487	0.824614354592311	2.70374891255681	76.75	0	2
91	1	4.06921277935596	1.99681118807984	4.89950159349694	1	6.68922094331779	6.12680455815175	1.22135028561467	4.10840415339851	3.12800518799033	1.03212306918028	2.26019806845623	2.84616263622739	4.37372570137347	6.28283982603006	6.45382862649401	1.42981791822071	1.53896308138332	2.93232961984591	5.24568699218861	4.65794826993919	5.00916690645649	5.73564088896515	0.92539638101937	2.18873045442146	10.0294379618612	5.0276863841619	0.533600709331259	10.5686493502352	5.94376964261694	2.75768859003724	9.98556183562869	6.67604612387895	0.477124370685642	8.30458812370768	1.70299476215886	5.5587367078468	6.28566049710918	0.738803269881409	8.92561872309762	0.199000420195194	2.25367780152422	1.50743879155085	2.95779922611099	-1.63359694463652	8.24925153234454	74.5	0	2
92	6.77354512579063	2.97867601521343	1.98814219752213	6.72015694579386	2.76954983732646	6.23779292129407	1.15548945380528	2.05412396071286	4.97524097737516	2.42861182588546	6.57713576649041	5.9603745274116	6.08446782833635	7	1	6.47438627969506	3.92581797043592	2.46253664659167	1.25796331707107	7	7	6.64388869245534	4.13165376369954	3.96139994203414	6.25869895527309	6.60563752680276	-0.629926493407503	0.635619704612629	5.91726565805877	6.87883507680399	6.36711808460626	4.62724907019295	4.54092541733835	5.19538348307484	8.3925853473998	3.70471398008603	7.13875724879867	5.46840020821422	9.21314372519936	-0.417985875245085	-3.3047878480121	4.99200481063185	7.62680088305404	6.88374637321962	9.78523812416431	1.22087785619562	81.25	0	2
93	1.3123252207291	1.27021110490768	4.85094117733498	1.74812538260765	3.56750915535855	4.03135858274632	2.49273445955377	5.14892313947267	3.10030522613251	1	3.46891586549654	3.09106203880788	1	4.11871375441706	1.0513469100799	4.76522615429934	3.71467774142142	2.96290729259776	1	2.89022760768549	4.90730504922186	4.63678412441453	1	7.34957684782463	1.90853365062985	14.1514532724989	0.410876966433969	-2.6396580352446	6.3419532732877	4.58083858056298	1.27322254851319	0.751827217713349	5.10148967325655	6.73491797071399	7.27689382669573	2.55755093023648	9.15476068680824	0.0888383370130132	12.2666968071426	0.707351694485338	-5.44647574584676	0.538298466633337	0.749599449629448	1.74297541965824	-0.895035756835988	8.07517557483168	79	0	2
94	1.48293030905468	1.35065320279696	1.02908826282446	5.13749775803982	3.00400207511276	3.15620639385443	5.43221649824596	2.85840295037493	4.86627005676478	7	5.75267694305111	4.05136018261512	3.44117982054505	3.15072007016338	3.47134466721161	6.16484868953737	3.29689849306668	2.20032230615076	4.24614645673945	7	2.15703058910562	6.21813618008791	4.57685623314873	10.9479493092921	1.2950215541799	7.42718707383531	-4.06649128943328	6.46348440662194	-1.94030759819542	3.10725011553516	1.15106780158772	6.82476611780124	0.976232011670759	-5.23546287579678	4.25456331319955	3.27226711824015	13.1744853624452	0.266361210455249	7.45811930070974	-1.49545623663882	-2.13556901598909	3.70828384341313	3.0517518862301	9.08845284179782	4.6398765551519	0.988728211697021	101	1	2
95	5.320197342451	3.70598945210419	4.7068529948927	4.22742657238875	4.9818698580061	1	2.26998052471834	5.62036221658588	4.05057390971988	6.7445585679322	3.99772433673128	4.88274824868697	6.15610411379924	2.08029578048195	1.27054698117081	3.75050288948585	3.84568198565743	4.56484599124957	2.52869320441202	4.77712353213159	4.14632593789706	4.66737362902207	1.51750742823842	4.272016443293	-2.16814531997973	5.87373515128666	-0.296295516183539	6.40682872163995	3.99845533821786	7.02009723838556	2.46728420136782	7.63924876577205	4.0413370643866	1.89987820773309	3.69747664320859	3.85584617776856	12.7705107311957	7.76666980149097	1.00911233336609	-2.52539720592816	2.55965527256444	3.262689378498	3.95826150953783	8.98060095024834	5.90689988627195	3.14986042513783	83.75	1	2
96	4.86585894769208	3.12402243762067	1	5.20589681982704	1.37720155489623	5.89687401559295	3.41452890981423	6.37535953222573	1.18691308626219	4.81179669660905	6.80483975619693	4.81313556759309	4.0538699622409	6.18352481312314	4.96291764070928	3.38610685715605	1	3.55637074910575	3.75313274554211	7	5.80395814683831	3.21015922184798	4.10472077448236	7.87337871885589	6.85426011528252	5.71485780945154	7.58700718082816	12.5379730591207	3.6627822399964	4.21112075673382	1.70508951002524	4.92975949990437	10.7206346859514	2.25919662979052	1.33577324188514	4.31670411133791	4.74347331012367	5.56751698829495	0.88067909165637	1.18565175113218	0.107474488246521	10.5779941695451	1.12573347428469	8.63672240131018	3.10832331950788	3.20808097396339	119.5	1	2
97	3.01273390551538	2.73868876873944	1.56874233064611	5.74751994372551	3.79302021508993	1.80342574697403	4.76990937990753	1	2.33592449157294	1.94556576929859	6.58730185646923	2.14139837447909	2.16299618740672	2.70065033393829	1.40525650597523	6.666493900182	1	4.37639295731002	7	4.64622296402295	4.41905808244064	2.61789678972514	5.62730213828313	6.0916834563504	5.01153063789733	5.92497735282261	5.41317218047515	12.4079692708602	1.37021744941391	5.01622271154873	2.87914409998417	1.68442065603392	6.44659208674667	1.71448329309763	3.64976873988629	3.9631498602586	2.14761242451576	8.55539579831589	7.3353468876937	8.01648182349743	8.5919409962087	-0.791978614139757	2.28044472809567	-1.06357754885754	10.8451990502563	6.30045413075284	91.25	1	2
98	3.75121013559411	1	1.27798227050297	6.11424734751465	2.41961828084321	4.1419399273691	3.27032178181988	2.83913001658682	1.49489563689042	4.2207488794685	6.04384933896453	3.22292881134249	4.07633193614975	4.39949422102851	5.58653965700873	5.31839199848659	2.09805654945418	1.6899955510586	1.44036004428165	6.53862915719054	4.18726382254568	3.26452003418358	3.93330333287037	5.6110101088267	4.04882335940143	7.15190410114196	5.67161200894755	13.5358741402864	-2.9667447114439	1.62424798570751	1.10455279525887	1.72872361773989	3.58847760668071	1.18515998439475	4.15310194595958	1.28198052990545	11.3016729773792	7.19364032014916	4.47733943083427	1.30961451618151	4.98727835975336	1.5057499704279	2.70520265223072	10.9986879289687	2.86123586937166	9.52959665498203	103	1	2
99	2.14160360007036	3.82932246225127	4.99817165155691	5.09831764161975	2.20129187982576	2.0657755274635	1.85806279163411	3.48980497799658	4.19622605873322	7	4.5218333914599	1.97283688000675	3.015826454308	7	1.27674337386838	5.01133476403698	1	3.14791271591234	3.38881215232063	4.82812272489746	2.74005490275955	4.21272043955924	3.515862497953	7.39423695925787	-2.0475008989929	4.7500735326949	-1.68691097123171	5.51231773240561	3.9312811872972	5.08928746273908	-0.585453748833767	6.68479262652122	2.97522032520029	2.24361856303477	4.47574306225157	1.60972681961582	5.59895284169336	-0.260409144780929	9.99793855359779	0.725622087145913	7.66830053984393	2.21259380114381	9.24245750632328	9.21463184966887	4.11674415371586	7.54368790550517	101.75	1	2
100	1	3.97854224025065	5.41735355391531	6.06602236086952	3.23991288396576	5.67796867884607	5.30757775447335	4.5827652939403	5.27771385912142	5.02121518462311	2.11575105906949	1.54255506063156	1.35632757374033	3.53114052558363	1	7	1.18612416052463	2.62630240801138	3.80867312613359	3.70595727181059	6.21753625790485	5.89069433133231	4.84865798529965	2.81929299547126	-1.01979906584505	0.0328745037299425	13.1085454670707	14.2662214277147	8.8420951943946	6.95584177327262	-1.60049012089903	7.12658848876352	8.27223551493933	8.98209291998377	2.49327042921268	-0.157508188630125	7.76745485708231	6.357173145916	2.08682121234797	-0.355358469184877	-3.49402445534154	1.17739981406607	6.02462343543762	1.1281028508289	3.10463041451746	9.87194749402204	94.5	1	2
101	2.30795026046505	5.40660862124984	3.07528762565995	7	6.45298159699182	3.61252033071549	3.0512011141736	6.0215184548724	1.92941837109059	4.38979793406774	1	1.66045717977919	1	4.61406929991907	1.56530668237943	6.68509376360381	6.17776115801973	2.2522219932563	5.8813482765613	2.02326226042715	1.88233396922393	6.79192854135009	3.62091139818169	7.4394791063135	-0.769331018203926	2.55392180559701	9.35717576212114	8.85266366211601	10.3975454163952	3.98776047357681	0.138604257021901	5.00774346548079	7.53742596827186	3.30428746183451	5.40821619144688	1.35533223267977	8.89737771684901	0.464434869614043	1.36636741263598	-0.447577144783905	-1.84220593379114	11.5158256344361	-1.08280339340965	6.69598838293368	8.40186083723071	4.74409702535265	98.25	1	2
102	2.85980719728685	4.47510247239694	3.2304691820917	6.87379588848854	3.64606274260616	7	1.24809300274086	1	4.33721412942417	5.64047263475771	6.96204992671571	5.87144059239695	1.3542236811029	7	2.50005950014488	5.13779303587871	2.15517025966436	5.55310358644012	4.32757586975219	5.23247202892243	1.91849263041372	6.11130949736605	1.86896265267374	4.84586017935757	0.172875991604363	4.5054518258085	-1.79276132444543	3.98421247271579	-3.81500863757837	5.418388241274	4.98662012909078	1.08052479571629	3.35084650248476	2.49174829481397	5.01105181316036	5.55133475187333	6.57097058066988	6.10840723254102	4.91958334891447	1.17319199994535	5.68212413112046	5.41059585172347	0.830627458341243	5.82695633486722	9.6810351365384	3.43682127967427	92	1	2
103	1	4.05005234747702	2.8610644868776	4.74525317801825	3.95920183533501	3.81420257513223	7	1.84020762953115	6.17369770314137	3.93818751458659	3.53326307627639	1.58826602818732	1.99993099929064	6.70315096026026	1	1	3.86215593010806	2.33475352641474	1.81132647111954	2.96588406731379	6.631853461055	1.49452564643443	6.92252079841725	7.40499645187055	4.30236978688698	2.94397489564485	9.33572466282236	11.5484135155189	5.92584383353984	0.876755346037205	-1.45653620288206	12.1836127851611	8.35943686962084	2.08655133549333	3.64706809000317	5.02062624571863	8.77377005926565	-0.00552224904250398	9.99727669271892	2.01333782114822	3.4314766752037	-1.09251956502885	-0.585873843564181	2.75405285353537	9.58110434485081	3.50926693877922	84.75	1	2
104	2.49980200186189	1.21607171032493	2.29536622520564	6.98169232568364	3.51281955989721	2.83392317427268	2.91209088696733	1.6497340420882	2.71271261787342	4.16950220794232	2.43243894230177	4.20306248678419	4.32555564167086	4.63266738768165	7	3.26462761005837	1	1.34585326910003	1.13021265123134	2.47499202210255	2.51274205349691	1	6.94395572502734	5.3771844718558	4.39269996730442	4.92770815286602	5.45903523924109	12.5373167079072	14.0192745750988	4.6697226006487	-0.740075549697611	7.38638011570434	5.76354875849166	0.0160503145303151	-2.24321273795034	2.21205521841643	9.28997141249712	7.31883783678861	6.53542040289344	8.87338086305672	2.7215794755265	4.42197994981877	4.19640975634034	1.31149987576397	2.51806592194351	6.30555086880838	96.5	1	2
105	1.35229549111266	1.33275716920194	1.85533835760167	1.01910758875759	1.42431380653209	3.97855290143872	1.3319468884935	1.91830439386052	3.84215479676712	1	1.2827355159455	2.73346863411237	6.51692379790436	3.57556014980629	4.74469287704677	3.69820795255111	5.11128258817256	5.34411289895613	1	5.87585605924247	2.15689111932817	3.08695762653994	4.35456229405576	7.66491150621006	-2.83297757957552	-0.718481757744827	9.03884987917571	14.1034225986711	10.051927047422	-1.06782549804982	2.48792236995399	7.48784316437558	5.5640924424564	3.12058491317749	-0.115973056137884	6.89319255323998	5.61339092836362	2.54320942086819	3.27656581685	-0.22183462559392	6.44413293924914	1.92859928369794	0.974051005354381	1.63697153346445	3.44644258804482	5.21510636573757	91.25	1	2
106	2.33800278833072	3.32847674184753	2.35187748390387	3.28496161841149	1.7409787106517	3.42527014330549	5.67982793318579	3.48782363445495	1	6.17821858504511	1.6342834097702	1.22193763565845	2.97129035087372	3.40893729079255	1.79886772684395	2.99551611043323	3.06492698017349	3.02423598190866	3.72267602261277	5.47194856847978	4.04672743501532	2.17681867332714	2.27781347836919	3.81712073326562	0.658684643958016	-1.35777072133258	6.9779709075319	6.65331474926035	5.17509036838421	0.587506900110834	2.1091838215693	-0.160507639058942	-1.05468950286283	-1.92074859710725	1.02757902093337	1.39669298558168	9.24200218004437	4.55052870288856	1.44068472897791	1.40861498114914	4.94418825352179	1.08492168459193	2.58148362657077	1.08182569741651	11.0805246733367	4.27768424556642	88	1	2
107	2.33207609916171	2.3921505061259	5.19938213570251	6.32739350549666	2.40833717265802	3.55124402803042	7	4.35307152863803	1.108085299675	5.41507479137398	1.74296983489998	3.59367521966436	2.61342009199616	4.49055243367167	5.13746286016959	6.46684789606804	3.64083885972638	3.64935360923342	3.90675604190804	3.61140345337552	1.96261593133499	5.70940409436602	6.58769007120228	6.89397396749141	-1.78853210593012	6.67554005871199	-1.53243203496732	4.09168483407027	7.18124630721185	5.72180437756843	1.45087385853353	7.67816216023773	4.08314925873599	0.89897975218719	5.02816942563328	8.80975552757097	9.79272837692145	4.75682408314792	8.74608176699675	1.89570640140265	0.869051630935178	1.06978569671107	1.55684710646945	0.500333456677143	9.06508238803284	8.0214256153953	111.75	1	2
108	1.70945277928909	2.22819639570233	2.60562554220977	4.26884707234764	4.02464792457045	3.66121983503219	5.73437580034209	3.76511354506539	3.00789952364815	3.2345697258853	2.25779701269486	1	1	7	1	3.30642177526665	1.06752751212776	4.08550993308964	6.34741631881748	2.6106977085525	4.02437225220098	5.88325506937905	1.86200239553177	3.64772056795606	-0.649857536906647	-0.240344581634809	8.8253804157521	6.14261665504464	2.55353734658333	6.33767279708278	2.13419443436095	9.13866647580583	5.63271149287394	8.15392892350271	3.34099042998246	4.41346754069874	9.48352616584924	7.26815824218317	10.3024710661627	3.12234975886987	8.37911219974314	2.88672463079666	7.88715772309785	0.210370957797946	1.90003022182816	1.70418846357453	81.5	1	2
109	4.99609054760541	3.00469158490156	4.70413550629823	3.99806779514343	5.27114469980177	1.29447271209739	2.09978392751953	6.92130287660297	4.12593386398447	7	3.06749497771293	1.05404051190351	5.9361815609538	6.96338991029589	1	2.91689324924353	3.43753833377781	1.68255323453311	2.5909605023974	4.0119069144785	4.74174913431087	5.73896157797441	1	4.74004292032115	-1.97643247137798	5.94821820283285	0.958892771342378	5.07247542278068	3.22777705956277	7.18143029930045	2.12269500351848	4.63789423916201	3.56993059590407	2.52884674146996	3.88617019200293	5.40587169178669	12.6096931517439	-0.822561377727421	0.557274570956973	-1.00232210804529	1.67944219240278	2.67184184579917	0.998946361678787	8.77442428090748	5.73155105333432	3.46599280283865	81.25	1	2
110	1.26175729349605	4.13645577280513	5.839518298659	7	4.64618256757813	6.26202190087768	1.10539384037177	4.72735432707101	3.34694016352119	4.97478514737676	1	2.02283660546306	1.3726781771137	6.96885086173468	1.0567456199487	6.86267496848065	1.94217203680214	2.73891564108376	3.60954782625759	3.50110666803577	5.01957002349202	5.95174467384213	7	3.08102914217589	-0.339645940978372	0.0525340975987893	12.2988266010563	14.2665145528848	7.96398961142344	6.00951613793745	-1.27761562044557	6.61144338766612	6.48531883558664	-2.13210040434811	7.95411422620417	2.05818921662102	7.51195252084311	6.51928039334736	2.44038180397299	-2.52201166654157	1.88366322879138	0.0962463208639679	7.08425340424099	1.55055688868027	12.5064239258384	8.72099485679595	99	1	2
111	1.50127984234859	5.45299837263649	7	5.7986598118081	1.4381475537988	4.15515200056183	1	4.41268665605095	2.85670684257007	3.05313409896931	3.2177057170867	2.12691033040044	1.11525682424281	4.32320906855378	5.13795178808902	7	1.74562585366632	1	7	2.70753258846725	7	4.64141098064383	6.84214560967018	7.74538022394681	0.70124221990555	5.21973040603213	-2.93678123756655	5.10942064724477	3.55090145279604	7.4401228639663	-1.92211964341854	-0.0192868291683324	7.70609772988141	2.06184364068938	-3.13643245025511	4.65289392630802	6.27359158744994	7.90653715965991	-0.161840469656482	-2.36289622129846	0.298787506025288	2.40584050672165	3.1843535581432	0.878245252882403	2.27024316053438	3.22852263437733	102.75	1	2
112	3.07731345141891	4.43082514851584	5.45177984276673	7	4.88821847542216	2.95217763207536	7	5.14169197119391	2.66985858127162	4.07649144055488	2.82064421399433	4.75836244113948	1	1	5.9774834551754	5.83641389638684	2.72190621617437	1.56597078453715	5.27444097584936	4.92612799758703	5.39414404732339	3.31748275344626	3.61408336443105	7.59747398178595	0.617119576736097	7.53484569030301	-0.751287755252187	3.31660548085164	0.896201703688736	3.25317211496211	5.18783933268328	6.71896260245931	0.410011049777391	6.59868650237835	6.09104176173671	-4.14711637201831	5.76099359395275	2.59825791119303	7.23801075232532	-2.04782986889125	3.49759167834071	5.4955442476331	0.764591482709823	7.46903007294411	2.38142831426513	5.64462095118031	92.5	1	2
113	1.42054032117263	2.44554856443513	2.34398614969111	2.92075232497256	2.8324917586316	1.95029749940397	5.90676026535682	3.76647176343443	5.13522095140729	5.46982116748134	3.1160572857111	1	2.86867122304939	4.63372397774271	1.65204035028997	3.27929259432081	1.83241795780941	5.96188133159866	4.09823333420905	6.13740655306791	4.28491770043327	6.26413330380509	3.5432152916175	4.2619162249501	0.915756864838972	-1.7178174700979	7.93895285502306	5.63629994935482	4.63740722538749	3.77218328528456	1.19362695432277	1.44514925757875	-1.67313702721094	3.50632069230546	3.85390690628835	6.66897238000785	9.60057645080815	-1.56703032973481	6.18241805864988	2.65111117436309	7.98512047872037	2.5379932710738	-0.242482259838956	1.12169946725402	10.5342013394831	3.18743597230943	85.25	1	2
114	2.91103405109295	1.13439166724191	1	6.29010793704455	3.07582250417539	2.54956694555758	4.63317642341742	3.47192410820392	4.39508248916399	2.29482168987091	5.03998547715791	1	1.87878070846891	4.05531456306832	1.84504871067932	6.05140755377419	1.92954367224118	3.39779630683211	1	3.53404725038883	5.1655782719766	4.67189754995755	4.99339761992272	7.21209450957291	2.21779445152214	6.88363958857674	5.02348235581166	10.1257564761092	2.76743649028784	6.0220746950039	-0.255887690793433	2.61453064960831	7.05556110728642	2.50764708329937	4.27197871014025	2.79950884334957	5.47694482748061	-0.434068554564612	10.4077477141947	1.73111533394049	-1.56963001941583	5.18509758340584	3.20575866030671	-0.67096658669546	12.6563742168418	4.28510092840458	95	1	2
115	7	6.24237392255134	3.43671289574223	6.32566719100563	6.41752703279435	5.93901523393295	1.12636311593456	5.33150903832601	3.90585573074479	2.23187873988786	5.74063870307161	4.40217573327478	3.61567918880968	6.42461131241747	3.47772676955168	3.22140674960602	2.48359823776585	2.26455698982732	5.03624326780321	5.88957606324418	5.1787117384256	5.97928763758518	2.49260951844446	0.59415898301991	-6.30950680238204	5.51167186821768	5.49025224805949	6.20451590631877	8.74894712672349	6.45541164011013	6.13109974677619	0.254120984543136	5.70878419347689	3.86750678230513	2.63801732815258	0.464647549718851	7.14104490006834	0.805308702487047	6.92379815119711	6.98734678999181	3.74612010503631	0.00867476531465411	3.65414101696821	0.6418126801011	4.81977848527529	1.01822048522485	81.75	1	2
116	3.65181396907301	1	5.32406984875772	2.40049605030281	1	1.25233937322473	3.34688458667335	2.12763890665021	2.77557642513466	3.10851312941059	1.30541484331942	5.46478200893436	2.18392960039101	1.52317254758837	1.43991683236847	5.8686177509116	3.85699118188359	3.43140192615045	3.02098622867606	5.45755323689935	3.84107486615435	3.77712130905073	2.21245799983447	4.10145255114239	-3.00793200495201	6.04006263246211	3.86046771643261	8.70549558460714	2.95880285097951	2.92070419567652	1.89911469137765	3.41955748277353	2.90681369039552	2.70658886673797	9.48097487271944	2.033161185834	6.50257781690431	6.59617704604076	2.13824753598277	0.0900019121398364	6.53159888171912	-1.79437853345548	1.14538723315155	8.70577193620031	1.19511182079205	4.11435149884728	90.5	1	2
117	3.14483546952705	5.09045918030704	4.74788512862409	5.5848007051145	2.12200224316582	2.22699160893559	1.76761074354065	2.40532894255271	3.82462415802817	2.29683417544129	4.22343699272328	1.20407693093041	2.43715318473534	5.03371473429327	1.25754063360354	1	4.64731885019414	3.48340679463702	6.59799020660354	2.70910555223787	6.50863871122471	4.82634265304399	1	5.74539265930594	-1.74890556519044	4.08729983793799	-2.01566180711733	4.63132710929909	3.24614153588128	0.372502538193375	1.2929495156926	7.3791559224103	6.08840745716585	0.616508511771053	4.49161856405637	0.599121011824185	8.1623025191619	3.78365380364878	11.8399615623785	-0.805706096479155	3.11268978747854	-0.340084090234229	2.37606452473492	9.84273966608226	4.81959293265093	2.44217810554921	83.25	1	2
118	1.58380307263993	4.85310743131276	4.02766869319615	5.08184872607807	2.53667698417277	1.41241054517536	6.70810721074578	2.10422479306767	6.19371824940385	7	6.87059229356435	1.39376533003491	1.95079121348957	2.68515188739188	1.48995263309546	2.79993105431452	4.69760429621752	1.82723057762915	7	5.36369883687322	3.01156037088398	5.22238937854217	5.72428501343367	6.02827963127385	-2.66074306758583	6.0243245818434	-2.31215424750505	6.11337163626257	-0.0556211618650806	8.24452749940407	3.04298755197146	3.73345860070214	0.507100562052753	-4.21814542122187	3.03848642680951	0.166129741040193	13.4843026425038	3.78742487087959	8.68225524148799	2.19339822362643	3.01310207347954	3.05975535135897	3.35823728598916	5.2887774208311	-0.368154634289669	0.834046326478275	87	1	2
119	1.48934539689622	5.5826072416694	4.85340561585298	3.45668600261716	1.48984072264078	1	1.70571467066344	1	5.64159432590194	7	4.30503739648408	3.2534734106129	2.35618454203312	3.78623825011664	1	6.22741495528521	4.65078671885888	1.43830366020452	1.47724151270202	5.35221613354976	2.60664844544975	1	4.20772786394131	7.24471769454239	-1.84896553293689	5.73960123164675	-0.942164122158952	4.61546748028699	-2.43677050025802	8.19203253960452	3.44079337202435	4.18145273212481	4.50983575570593	3.36074025311795	2.93208682535702	0.451439482165019	11.7581041532502	7.72903753322433	12.5178805186149	-2.61857312646223	3.11705496125796	-0.0990966477832803	4.12659370591621	-0.503231600268012	2.30637630252109	4.31033134404196	72.75	1	2
120	1.57524385738776	4.40959870971256	2.49430922692916	6.08704736520105	5.49646710702446	5.01551514256534	1.33865413644153	5.89654638358673	6.98543596232018	2.44839620920712	3.15919079822381	1.35411750247387	5.01193082531296	5.92799308151796	7	1	1	1	2.11825064163286	3.81661711306062	2.05902600670778	6.41665487928138	5.65995934945783	6.30522614755524	-0.0036259728294063	6.74604979822278	0.502027513357675	3.90278225601382	4.66696774116051	3.01412332171558	-0.729941087070744	3.88622271423574	0.492251569127761	2.35560559576179	7.82114009988362	5.05051066143107	3.66408961351176	7.22740544410523	8.85456098440701	2.1999592566021	-1.23150166363365	9.92857574387855	4.46006234832521	-0.0202967627077061	2.90949553095925	2.83037113783474	91.5	1	2
121	1.86006643562615	4.4885721901188	3.27160638835245	4.0832811896265	5.07811590495216	3.70851759277219	2.51506377179445	1.25874530647691	1.98300984627791	6.2616528558573	4.71256945674496	5.2695324608843	6.65134997631129	6.57019653230167	1.17193268551876	6.52434901500471	1.64270697341443	3.38001438141948	4.89727886374812	4.74456174463519	6.65033458818908	6.58901616082679	5.31734895813952	8.60318911370795	0.138311165998684	2.99214979153476	-0.366659762846711	6.27796135236027	5.8375517296332	5.05399722411267	2.15012222732167	1.42557087073332	3.5889831318843	0.658349347846371	1.43492415950272	2.1389016918557	4.48045382028567	3.04706530206371	9.95656981628129	3.6892355301106	-1.44813633252757	0.00123899458806687	5.28380333560798	-1.48452769180207	2.03716301485615	3.85186426612258	94.25	1	2
122	4.06585707238766	6.67968349518381	5.61325960160589	4.25325974554483	1.99956701640621	2.29277901148346	5.79155722572071	2.05226469749411	6.16952899865567	4.31406796609776	3.71009121761889	3.12295080306999	2.60764472747328	3.74603137868897	4.3821996897261	7	3.61627829785789	3.12459961538147	2.28258010937711	1.35915727607562	1.72643932331263	5.85909225526915	4.52869028830048	5.76181524588731	-2.39978812306756	1.64651951938989	10.2206481104668	12.8611606991856	5.81529169101958	6.71823539043248	-0.300478562373603	1.10347432236296	-3.16204572002608	-0.490452046138615	4.90868268207208	4.55984943170684	13.9205373164694	2.91032115664052	-1.12761871685533	-1.87056737194759	-1.37466877527669	2.43771662378363	10.62404473949	2.61235481071618	10.4939895571352	3.95344678148578	80	1	2
123	1.42553348270762	2.57746890485286	4.78945127121828	6.16496993339753	3.48264813010513	6.9477738168468	7	3.78198651291664	1.66841831159676	2.67999269584582	1.76104003729241	3.80098402255406	2.48247293071074	5.42058241460177	4.14657288387906	6.9568693196559	3.47576225378436	4.23820348392139	1.42105153869454	6.98055540498475	5.94232393098038	6.87378997618617	6.26529145000108	6.70796635602132	-0.69790977667333	6.03216075757372	-1.27484822500044	4.1384296469473	9.66619428252356	6.28446748368824	2.28504198935032	4.34674659123628	4.06621905456565	3.01042647761447	5.28388294812458	6.18009375004505	6.98401939835126	3.32989412821136	8.11327881080034	1.81889716031973	-3.56027346240455	-0.436220334838642	2.01887431726965	-1.63547091665909	9.68550883663561	5.03404754139106	70.75	1	2
124	1.56036119692807	3.38263742247853	1.97066044623163	7	1.9375744043034	3.80699290915026	2.54269728618576	6.28326428728696	6.83092053723173	3.10065074147549	2.89988827306416	3.11418485385755	1	7	5.13663867491744	2.78130930847377	3.61700430986034	1	4.58046129967256	4.53141803212447	2.24897542536436	4.58990641279269	3.95072711239412	6.39376631598014	-1.0534454743299	6.11839836934051	-1.31104675378649	5.11099677695146	6.51498264013461	6.03815682210703	-2.11807828320473	1.2621869499144	4.70517937692655	2.8115021970627	-2.1058321461562	0.116890348353022	11.3478910716689	7.49959003247813	9.60316679872709	2.51187638214684	4.6664745593274	4.56917975141605	9.48962202547659	7.03621259700436	3.85557933960068	-0.777413448738485	101.5	1	2
125	1	4.65652494786418	3.0806419700002	4.6943853919965	5.15791005229066	6.46612039372635	1	3.61120610162375	4.42486257406066	7	2.74661396468233	3.27223427077327	3.91551729959835	4.41764180092635	1	4.54806010229231	3.25703204279885	4.13980049935626	1.04902668848544	6.87390814301609	5.81933424861371	5.67363063726406	4.66953413670579	7.94414295911812	3.27369881648731	3.78428244240605	-3.95152472682452	4.8541988459162	7.05637056399779	3.85341026107653	-1.86550625944728	6.42932065340834	2.76793937910526	6.56910720419643	2.09176391975832	2.04929250304987	2.048377072717	2.92786019695714	6.27627221067492	1.29483631034626	-1.73452364146897	-4.7798732021171	9.48990825671707	5.04674443966761	8.0497048717219	0.61189312690423	88.25	1	2
126	5.00610498153086	5.21940701203038	1.68279432460974	7	1	4.72117420984203	7	2.07039156121636	2.9938545686556	3.53270293129637	1.26254275342539	5.23648006822497	3.00939721339943	5.07488073607026	4.09029624504146	6.92356983241439	1	1.054239718404	3.14867966978941	4.63319170805297	4.91759277094648	5.26538796685426	5.97562988781764	1.09477927766192	-4.50052784187073	4.74328632801677	1.45421603143141	5.62320780896887	6.21756641371203	5.52524194192972	6.30665468939035	7.66912459038235	6.91645844574356	3.34973565393796	2.18459404618757	3.79049646078321	8.39082639837597	2.68082151124424	4.97047857421091	1.4754285428013	3.64540390965098	1.23660060505252	5.38116595804404	7.75220289693374	4.13180521073325	1.27737469780133	92	1	2
127	4.22301338708746	6.72309949189783	6.58883495558786	2.27230733404101	3.21499092626311	2.60094044384722	6.14373679919482	3.52668875816253	1	3.58265047782807	4.85196202564176	4.47488860063163	1.55143888513138	6.72400643031092	1.70405306986865	6.14003839548051	2.0527356016332	4.41445332047253	6.33218321383028	5.93941189230941	4.1995691352942	4.87343863951575	6.34697611504117	6.60380866584594	-1.90320055934127	-0.246975838663962	10.8731150607832	14.3765789428809	-3.9672330182808	2.27455560272899	-2.10430113903901	1.36061141341826	1.37961563816931	2.20319362409735	0.851917032352996	3.63601501196492	6.6484165924707	2.54871495544962	9.94059211148975	-0.610978551420367	-3.88793234325282	-2.59432142610163	-1.44082567828902	9.16011183577801	5.81958544688691	7.16118731973293	84.75	1	2
128	1.72571210698803	4.98014378456499	5.35325087095495	4.85020225246241	2.27084249611637	4.63606391276279	1.79845619096105	4.02531686239192	4.29856408163746	4.03975693261892	4.61505958129152	2.40753027305662	1.83741687895969	7	1.99533033690695	7	1.36339680514596	5.03224494755944	2.6540545960447	4.44680823203774	5.20329429137	7	4.56213663806238	6.6958709388189	-2.23484918794232	4.54647242046871	-1.77744154130693	5.96192369623885	3.84778358105034	1.66869420748682	0.0120841675789524	2.70088663140876	4.90369177346368	0.335332233834406	5.33869883818613	1.51678834989302	6.8115806039212	0.184098572462879	8.84329318221347	1.97219154683669	7.12113360125968	5.95044036947469	7.82836998409974	-0.60423260466605	-1.07750447973658	7.16687446877953	83.5	1	2
129	1	1	4.01100149317807	4.58252130089541	2.57946847800579	2.42173609749294	1.50760418534184	4.23888291477293	5.84913393746848	3.90035532200651	3.24363068137609	3.24511860151808	3.52466878758744	6.66305082872211	3.14272384832334	4.99524701342068	4.06956082162221	1.95048091643601	2.01402086962115	5.25547071293183	6.3966345874314	3.36358060823777	1	7.20361323242414	-0.90827479131615	3.47957541242317	-0.996626697098004	5.4839505999118	5.33367227919581	9.41829572834436	6.29006524644632	3.96785333022116	8.04214453282051	3.94173184119363	2.83209314562158	6.93711175268802	4.30163852107055	5.51537212208686	7.59126597068715	7.48990315665604	3.57215778632387	3.04037968889815	8.91980445290845	8.79935040591816	3.21990571821048	3.43453960468351	99.25	1	2
130	1.29710608824646	3.90258819220069	2.74601604377203	6.33642824174888	4.29672421042522	3.0946450828611	2.38026317103201	1.9131833311158	3.97378318694627	1.24202338166848	7	2.26711949399587	3.08833358398361	4.00798360938405	3.47218072104151	5.27889306355313	4.82886669463624	7	2.11574777012024	3.17975351779212	5.56993454410714	4.39613396343877	1	5.82486162687779	-0.603637849536094	4.87874049949656	9.16318308209904	10.8283519485036	3.39206563128696	0.442218911681787	4.26715455807702	1.69132392197363	-0.036917236416409	2.77901559022046	2.63771657774206	5.51602005776478	11.7873021092024	0.147708038576944	-1.00722243407342	4.95197257816712	-2.00655454934751	2.16807105637652	4.52641478478288	3.82895189572842	12.3233790726939	2.89013636961756	89	1	2
131	1.40893039164902	1.34923549191803	1.41608264516287	5.63983058262453	1	1.8366673622014	1	2.04498536259749	1.11437083976005	2.43262233494909	2.43240241253746	1.27775155483897	3.63487132818521	7	1.7533294035635	7	1	4.29837017346613	4.643282637983	3.18762534507142	5.06858473719596	6.80653298915491	3.83450762402726	5.23205595078474	1.55530585951457	6.36205276934451	7.43372993401684	12.6150455801282	5.48605044784463	6.82742750758631	0.227600445601753	1.51780039409564	7.10818636475656	1.02635845198301	1.09432298553698	3.17798088000469	11.8088691946698	6.28782944504363	1.34083619697248	3.32526486866486	-0.626654482201467	1.05706027112981	0.320316209054751	0.426184050805899	6.07770678195589	9.11185543729244	97.75	1	2
132	2.98750387379983	1.64641253853303	3.35001229628161	4.75991074624034	2.20811410660323	1.13164529431073	5.56233233150972	6.54061406870096	3.72160300755307	5.26036768642401	7	4.94033900246929	2.45686146768672	5.19953295051333	1.53464261075836	6.64239380759845	1.11074235977984	1	4.85174279235511	4.21643810176819	3.61799552165539	3.00366671303409	6.30939474798366	2.22518585916803	-1.30119037042261	0.101679458791215	8.73439856615273	8.04854472309582	4.05597127872648	6.26702498684419	2.75165444643736	10.1570452807208	4.55929777878779	3.28394919492646	3.8605164001909	1.12446081052451	9.34642334704174	7.66091729784548	-0.0414808101186757	5.33398424194545	-3.97048095174259	9.83454135928042	1.36892876583311	2.8408016573366	-0.847803658793335	2.72771101724572	86.5	1	2
133	2.72305628844481	5.0959356595191	2.78222052351613	5.1062597844833	5.13974066323326	3.60235450197248	2.8389973355325	1.30524138730499	5.09014173898258	6.26562064035623	4.70939265255679	1.60964445969703	6.6377912904425	6.70913501320649	4.10843660587798	6.37897312401907	2.23163888057274	1	5.19122112482574	5.65908376204471	6.77984812051599	6.74705908872884	2.90998856491015	7.75808118777289	-0.391901532920048	3.89382362263005	-0.8993967113877	6.05226565831094	3.8393121638736	7.43946514682585	2.83042025406523	9.82390138092877	3.29400077967759	0.920458679261145	3.87525491493058	1.42918268253615	7.70609868547345	4.85704335944235	9.13603518297981	-0.0822788972963989	-1.78844001594284	1.26050147097982	4.03196007004366	11.4703622097931	4.55067507812288	2.49650575288389	90.25	1	2
134	1.47421632921803	4.78724442308139	4.35268286745406	4.25523539605603	2.92994336147119	1.91372611917117	1.31535792282752	1.84985421790119	6.25579506837814	6.0766745976576	6.36331710001945	2.55159517912305	2.87279385598889	2.77684211102972	1.13185685355222	5.9382391997906	3.45291962014291	1.72937740404228	7	3.48971281934571	2.89781971197164	1	5.73686778675659	7.25956535337255	-1.59421079942777	6.23732869133444	-1.77384818063218	5.46874148937733	-2.27569555003346	4.53631502328355	3.9468637947944	8.48989468728477	4.93150159607758	-4.59702396576658	2.15559115875597	1.06542877363213	9.02033719411937	8.19261847898387	11.4475091150197	-1.79101649964629	2.87997745082532	3.08518738679427	4.16439710851372	0.238201100258967	2.84548269771369	0.622240087855997	75	1	2
135	2.05587474498916	2.81629454812521	2.70208505366793	4.30414843596887	3.51870667299487	2.37787440460629	5.96601154228129	3.27436029144957	1	5.8553272462959	1.9715730236778	1.20376710371816	2.45105233826832	5.03753250283135	1.98322105928646	2.49715710669597	2.23750421015805	3.32289299529449	4.13848183284771	6.3117101834609	5.96457478443762	5.41579355425698	3.6498841447441	4.8836749317077	1.68139260741438	-2.08708396562968	7.45684594057303	5.41595494339279	4.05109556748302	0.896772043185746	1.8433151397152	0.880902821621435	-1.04307361502179	-1.51627136249774	1.09476638835921	1.86350424075888	10.1784100150373	4.08362801960523	6.277247317165	2.29246907195893	5.63236860497454	1.8991006463749	1.8183522689867	1.47147636559597	10.5301280107958	3.51471017948359	95.75	1	2
136	3.74741265612153	1.09797472717408	1.23040048680775	7	2.15949753940301	4.33056959985665	2.54717425838824	2.31549917039937	1.5696391854936	3.3764710813421	5.5327505110744	4.01258696541147	3.90644022897918	5.07753165603483	2.9799377117239	5.62229979895572	1	1	2.58257738256611	6.65238082421323	5.72213221427156	4.25525159136638	5.08913832726156	6.16327130075053	4.63058021027319	6.78737991053718	5.15049410309038	13.1057821092957	-3.06296426135037	6.90660412654727	0.402411607291671	2.11972810036254	3.96012792505345	3.55582534709562	3.67482958072061	4.02811026918866	11.2605711461341	5.8535397747851	-0.372128651144282	8.9933676014063	-3.30954750315986	2.48736289665713	1.43414998411815	11.5668498551901	4.93367699439967	9.60991946922769	101.5	1	2
137	3.30013120716906	4.14793915219839	4.8426190764876	6.9395852515015	4.7970491973241	3.09178160079131	6.98168328447969	5.24356756332794	2.47538228389027	6.64901476951786	2.24073005801509	4.50850685384132	2.43861634102874	1.71699980451717	1	4.70348672858266	3.40442230735519	1.70425853342979	3.42185761731622	5.59649567820303	4.7927258676983	3.69101857063003	6.73281936032493	7.20063230073851	1.52408618107413	7.43280051555464	-1.39024162457309	3.22852072206053	5.58956395768995	7.91765062697286	1.14533209548805	2.66543960973458	0.568019255844722	4.88247422010099	4.92462569797609	2.31112642722431	7.90375042380617	7.39043197544053	8.02399790549781	-2.90730716753463	3.98332130261006	-1.57248552161313	-0.679551985224546	7.7344496187285	-3.29446415255525	0.832411707748196	84.25	1	2
138	1.68907269709728	1.17804850785227	2.7455925113135	1	4.44019090821312	1.70961547187806	3.96258509652268	5.97971421362671	1	3.99004723020326	3.06538452838936	6.96914751455308	1.00160008932407	1.88520282816286	1	3.78094714458147	2.17091515331578	4.99574912441154	3.39037131426009	2.62643735789762	3.37684059998456	3.13692638870628	3.21772360511188	3.04844459171803	0.506479890471293	0.459561841102504	10.9925602657765	9.01210640388365	4.34510167068435	6.49011708678569	-0.48562250684194	1.45800984391362	-6.63544727721505	-4.40510604255547	1.53980494236368	2.20404867523233	11.901723664364	4.32027192060485	10.6858761776481	3.20015885442819	-1.68228951987105	7.65988047601094	4.17856592454923	0.156564229614326	12.528877659233	3.61345848180704	81	1	2
139	6.9449175181309	7	3.23455629171527	5.34991385046017	6.07863592830802	5.40833116717521	1.51818647572216	3.26695593961009	4.31515247150799	2.38906411490849	5.66792630912188	4.94417317356633	3.61847089494246	5.38561837907304	3.11118735337557	5.99566370773462	2.51945280693652	4.23942334735062	4.95320473384647	5.91477098860465	6.83291822328003	5.02698776845595	3.66292594477058	-0.22270922616793	-5.32241677990088	4.92453225658951	4.86655562003154	7.7255828077124	8.7002586683895	6.44478490128982	1.63351801032635	0.758253083838762	5.78630864161428	4.59179082634545	3.78390906854352	0.347005281473288	8.11095076570517	3.20154653483621	6.96681519377403	7.70641360591275	3.19556218544529	7.19001849370389	3.73922640352396	0.849828049667668	3.62643040064589	4.20140998527356	86.75	1	2
140	3.86052827919082	3.99810281713493	5.67783113203299	4.36215977454886	4.91317654442999	3.10502450317017	6.54553053503522	3.58934750214208	5.77335812941434	5.39479521497317	1.66524344547107	1.69148759593939	1.48983775475595	5.04576696103072	1.93520247295797	5.85974087537002	2.54338670722692	2.53244969300261	5.01536667335967	6.95365594914176	3.31065248859678	3.90845282798286	3.31816061631036	5.73562339403622	-3.59789230730657	7.12296861075445	1.78432296227774	6.11081524844243	8.21477554784187	7.93955890329922	1.81864459244925	4.39069766899999	5.98170378114411	2.17780339864162	7.92346576465856	6.30970186639133	9.18888014809682	6.0800812817991	-2.18329251316877	0.347766968608947	-1.69840177497493	8.27512746404764	11.1142436618266	-0.872712016972504	8.01353687912774	8.283892677065	83.5	1	2
141	1.78849429090607	3.07575801426727	6.14894113452546	6.50474387549149	4.3604756582198	6.96210497247883	1.68841918106561	5.45399975291758	4.00171272947615	3.91939650081434	4.16689989541326	6.41764625976154	5.31761723406766	2.05962659160699	4.26604704406193	7	1	2.05942648597506	6.41591900357777	4.66707187254833	5.27676626080333	4.83967490833923	1.31408001817054	3.33750120775856	-1.68639822960974	0.516779873884161	13.293855010175	14.0029995612132	8.88762494903243	6.65119368400894	-2.609973065329	6.64844886427656	3.46545608038704	-1.49047681705163	-3.40226760931547	1.86563735734568	11.6010541006466	3.14230927375602	2.87883524792743	4.90176449345614	-2.16705808353436	3.67843646790772	3.20895079309375	-1.0438374315624	1.16915217976982	4.61391288685886	69.25	1	2
142	3.30275873982826	1.29863246204764	1.17705300769249	5.53670698083995	1.73003002134233	2.60373418348422	1.99769730555507	1.8035385099877	1.45252205026011	7	1.01759154953083	2.79176848314667	3.21457949890123	6.46402635093707	4.44180154485411	2.30475378585884	4.53534357745206	5.82582301636601	4.31931290562483	4.33359285099115	5.23041784960166	1	2.51107598914122	8.91974941846657	7.437118380721	5.44896305769034	7.36828292419768	12.0500335877399	2.0944514156446	5.07360851977896	7.88643942460499	8.69038238035376	10.2294302057666	-3.35413244031556	3.40203132972824	-0.308232821092258	5.88621893023454	3.01720063755086	8.14141132351657	-0.701668325299118	-1.26727649584738	2.5635415314849	0.268766373841908	3.17802223650959	5.87844439420147	2.3448947307938	91	1	2
143	1	1.69343156464441	3.47194521280703	2.89221774203129	1.31359791482739	6.8774844979617	3.18185332756481	5.54718233838259	3.91900959305689	2.8544307503521	4.27734211355925	1	3.85825051508512	4.35290433048434	2.27526197696728	3.74211604046273	6.02119490396056	4.00119606897443	5.51716648021936	3.01748164619165	5.27965052567048	2.43540653877028	3.62162256056791	7.17194691997528	-3.11528187104182	0.0279815811925695	7.65986545451668	8.72249533366882	6.2745584910299	6.37357914004864	5.74595867610428	6.71777365620193	1.32311605668147	3.34644680139979	3.18452346258989	-1.8179128717017	12.553194369111	5.21817862526998	9.47535633299577	-3.01924852501323	-5.37460496761625	2.85542111127097	3.18582866103151	1.51230219177723	3.89296335707304	5.07815648868283	76.75	1	2
144	6.81091572349943	7	1.92962083707229	5.87069976894397	4.70632754207835	2.59607363288733	1	4.69104682083026	4.54433014858758	2.27672386686617	7	1.94001393882571	2.09544760858794	7	3.52033678269015	6.76243007163943	5.41969898176507	3.81170349313975	2.95366745762549	3.15209460153933	3.52651561810028	2.730718493173	6.05147131569033	-0.873750835390166	-3.44273764577375	4.381398888364	3.95676416121927	5.86028795516143	-4.00236242849755	5.98231826357738	0.838737499402619	-0.40960403331726	-0.216281558195212	0.0727673860975142	4.28619537355167	4.00895168029467	8.96200498965346	7.57343637901432	11.1781560958519	7.77235237194892	-2.90334334703419	7.07946450475338	10.4012414348863	4.85628429912576	9.32884991385827	2.73303977405118	70.5	1	2
145	1.55699796229322	4.27772877331759	1.83946627306856	6.78047108561743	2.94597891816983	3.85605149851907	2.04476096237416	5.52864787086578	5.71478717261068	2.53896624893208	1.07091314079269	2.93981306337875	4.87208811587548	5.2025147832966	4.80666849366853	7	1.44946188905745	2.27583460376769	2.09003834453168	5.30399232861137	2.08385099657277	2.00329980311749	7	5.16247965777225	-1.2819138338979	5.94315428544282	-1.09988896087207	5.34631855428591	7.40607595240921	6.91784382251366	-2.30072219205455	2.83637660804157	5.11226857770182	3.42500829477761	-2.76382077375981	4.18379569191334	5.75029793995489	7.88129431899472	10.1681751528248	3.17969089884218	4.47672825972957	4.77030877502837	8.54207065608191	0.890346357700627	6.24217537743725	2.09540295832991	86.25	1	2
146	1	3.00602228904814	1	6.47149440392077	3.50847424487627	1.52549305248213	1	1.97862040521305	4.67523129939481	6.50435592333626	5.36102464285928	2.56796184558345	2.05808625407745	4.01574641350029	1	4.2715979046457	5.72533368799087	2.72692118602137	1.14762975691886	5.74091926337771	3.51871147914957	4.1505033754108	2.63025463981999	6.47906870618703	1.97734323464294	6.55229167563499	8.45481122207886	11.58165379405	-3.33661933695522	6.9415434933239	5.88521054909087	-0.261089654711883	-0.119245573463105	-0.0301107046590523	0.162487307075539	-2.32240048252373	4.53016390684381	7.47084533471668	8.39021566561674	-0.292332686291165	2.68552775943092	1.70732641183463	9.93603034832795	3.81486229192732	3.58865867217034	6.74328832469689	79	1	2
147	1.86458159208116	1.35805873015261	3.88955184321149	4.67479111826389	2.12506276047134	4.87835110980701	1.18379397786598	1.952129134762	1.46655643884387	3.66655831878524	2.22700123564632	4.39292370918686	5.06265412067003	7	6.24069769831099	2.91906276168931	3.47241615158849	2.87381914338038	1	3.59218576052175	5.91042361847117	1.35448272039581	1	4.22444032155112	-2.02732224131858	-0.632610341691547	8.44340586029068	7.01433472368224	5.81248183388916	0.595447163599287	3.75661862833644	8.2903481922626	7.3507561316603	2.86582023797484	3.0238660476788	0.884125967188601	5.73259539896707	7.02072273722388	9.29034115327332	-1.34110355404189	6.12764756849966	0.0856383265656046	9.20504496038898	1.56868596082389	1.55020191761493	2.42411325541931	85.75	1	2
148	1	2.05813077967196	1	6.86088717367339	4.06040526678224	2.22136286446138	1	3.59920902132398	3.60639035414843	7	6.23966277522155	1.58689828807084	2.60456453989778	5.7122322486467	1.66814750202938	5.08407759618351	4.10806712423971	1.6676312942627	1.52888698594982	5.10039376388946	6.35997275938999	5.12911829072969	1.94044734621723	6.42354333614183	2.78892344411366	5.31723998487238	8.32809735264547	11.5051785346874	4.12873099044272	3.46100187829979	5.20618904416703	6.24245189805144	-0.186309288762914	-0.615916258256156	-0.491330885717714	4.27931371692497	4.55512506112423	8.26633574083085	7.95689294563687	-1.19883526692622	2.99401075958769	2.19111426215959	7.64803917755368	-1.39600410037791	3.36714820868267	7.58945194695043	98.5	1	2
149	3.96835367092352	6.1784983993976	6.54168717518528	4.2150474312453	2.87788156231826	3.08277920781085	6.39253954483672	4.01230471376737	2.36661756279711	5.68471945438155	7	4.15665409123844	3.32513176677275	2.87189130492392	2.8473317674621	5.81712932515892	1	4.20828224813993	4.74802837844179	6.86454912683144	4.79311891738861	5.18773636104643	7	6.10812215094259	0.372750659841935	-0.0428232078484659	11.3140190051134	14.4774610694335	-0.00843261893345082	3.38110822811849	2.89434948758886	2.09251442182262	-0.0324103548744247	-0.228206989910694	6.40935943404124	-3.31835832908804	10.9019338495722	2.06092451595005	9.13883205587866	-1.04955570162069	-3.01419429574754	-2.52348114942241	10.3457000437031	0.62588504341545	10.8822908123391	7.01703029284651	88.25	1	2
150	2.08597787823578	1	2.01250845970804	4.50020914332022	2.82130164337496	5.38691025131013	1.59256568063089	1.85908132738459	1.58763123452381	2.03348695099457	2.34020743034403	4.17057785756199	2.94354367882348	7	1.00683085411364	4.33746632595929	3.76897226390337	1.34424859819774	1.19241657420443	6.13864051383543	5.6820093282159	5.22582570517403	7	3.92978409152275	-1.08747158390233	-0.961266323145279	8.47990914589968	5.83766963233631	3.81812895465717	4.46987156277859	-2.99116974704676	7.2198736638689	7.18595708778595	2.48155751165632	7.34423768108668	-1.09322847881323	8.39121780728651	3.63329478778615	4.27708198326273	-1.8740651999204	-1.71883208776398	3.72803313683128	9.08175544743078	2.00807420963688	9.91110754765403	1.90071959291601	89	1	2
151	1.42636664135771	1	1.56225715401745	3.31049001843781	2.38643457832926	3.43198038760464	4.92529326998308	1	1.626302043477	4.87217669876618	2.29863136979493	6.83632293036487	5.61293930122239	3.37735515522296	1	4.25705097002673	2.27466885095558	2.6119810046419	4.90790382036775	6.71315164402298	6.81211038241147	6.21158620984675	2.86223508577595	5.01955534588596	0.738381027229501	-2.14820457798591	7.20175348109216	5.0533917680828	4.63027615413912	1.42066783042949	1.27007052333368	2.38261779061061	-0.962226814135273	-2.13692386527634	0.588793264527282	6.03229280103542	8.91176500309662	-1.75866401392831	0.619507637806276	1.73968201096842	8.32442795591207	1.65714880570448	1.64851584457131	0.683017592845719	10.0700786442087	2.61033964766836	72.75	1	2
152	1.42112188749297	5.19547595354355	1.7220604949879	7	3.20950403003417	3.38984677415604	1	7	1.13307158492848	1.07175128765033	2.51243811023842	4.10217526268407	2.77295905359475	5.63884326536102	6.34878632479353	6.80520307629321	1.9824531250911	1	3.78404489437326	5.27386840655763	1.20264836574489	2.84937508646441	3.5698028214565	5.06649164761372	-1.94249356936665	6.42559159200297	-1.45027837453799	5.14420843165194	6.94951699332036	2.59485789441091	-2.41576841006128	3.84988959129225	5.44382046401459	1.9517772724483	4.47236071242672	-0.130190816808312	6.25182075263287	8.23927889980868	3.96128137200205	0.135323422634363	3.50498665450664	2.92145456764304	4.2057645746763	0.950524505139159	6.65150337989155	-0.161299100845239	81.5	1	2
153	4.18376797517116	7	5.76549471696322	5.38889984200391	2.02084000887786	3.81726341448729	4.83311899307988	4.56755532617871	6.79363194317629	7	4.63802092826481	4.83128187814697	2.97271639185946	3.11898157969846	1	4.28232759150487	4.72866678778274	4.1498559149364	3.47707021150655	2.02591105486373	6.65702192232833	5.47865380980809	5.73817616653559	5.8114954677696	-1.12376639951903	0.838658044954499	10.8331750293374	12.9219665560005	5.50426855351239	5.32049286165577	0.92494026500131	7.34432479769026	-3.93118323929463	0.551092005721066	2.50593758221732	4.57690343996332	10.7167800779108	4.35803617341251	1.26193444185005	5.62227181858082	-2.55839083834347	1.47994183844163	11.3345405745792	-1.05441145670396	11.0154916267418	9.98802491143773	75.25	1	2
154	1.96130513137896	2.54787716679022	3.65337513466467	5.95445235120648	6.19093654581493	6.48912864781683	1.86381357925653	6.384482535454	2.45835092432536	6.0318936026687	5.29636790598191	3.79199611851677	5.90461222774753	4.84154986862882	2.17805603215417	5.09706106250184	4.57421325531632	2.82906639787556	6.22418527678757	4.47278705273366	2.3311640785386	6.11454055068157	3.80778394129449	6.44996534150316	0.0585061343021615	1.63004909390914	10.7584215917267	7.25874539099265	5.46955571542218	5.94330831549777	5.1182235354768	9.27625675890978	6.87092278543523	2.78333993661713	3.25693234676944	-0.585347675534001	4.58174187210678	6.79573883855768	1.41437487159261	-2.51693899498524	-0.204544877874552	1.59256784075022	11.5480036786837	9.23290421755998	0.914976957947925	4.62212396250693	79	1	2
155	1.69108650948095	1.6183544258327	3.81286458683491	4.40394907619988	4.44438775001601	2.90696322425051	1.30405989704701	7	3.87524939522778	2.24133969559512	7	2.92856832358533	4.38252257604866	5.52395095746075	1	1	4.02312427959284	2.39739737777403	6.24060811039877	4.41135439061866	1.50467723687344	1	1	6.56855980782997	-0.866739413554332	3.52377347415931	-1.68103081033866	3.35441564953694	7.26421721844988	4.08483727382585	1.95816129849214	6.50470469643183	0.481669556129907	1.27330252893827	2.72208197993286	-1.10087369413062	10.4180520966753	-1.36775482148138	0.728284648458757	1.82140058462017	3.33381924695234	0.675578623682088	4.8282403159232	8.03377095999894	10.0284931756453	2.97423529828861	87.75	1	2
156	5.18357543489269	2.46743745209334	1.97375974031139	7	4.08241788072762	3.33634375598575	1.54823581183217	3.53595472396852	6.52858429932365	6.03055175116958	1.90098038473128	2.89553571479023	4.65889796652828	4.18584799442982	1	3.80227266011223	4.19832788158829	4.64970618457947	6.25699465902915	3.14398625900832	6.70337350700748	1.97350925105884	1	6.63961349880219	4.93962001474664	8.90467648258385	6.7562210482502	11.0792247299423	10.8601832309858	8.12877297905916	1.72741475340305	-1.77324024099072	1.17680430012922	2.50317950848847	5.30870855665653	-2.48866840503419	12.0543982629091	8.12417716203778	0.975702861841152	-3.35936214615449	-1.54224409189533	2.2159212098306	10.962647105605	1.31090801721513	4.58573918510647	10.2490562961791	76.5	1	2
157	5.08096266469793	4.12657009911722	6.38752554197035	3.46837335733553	3.09428130917687	2.87049556141425	1.12366971435779	4.61302123301253	1.29481120399604	2.81690193506885	6.72666649353396	7	1.74788569817211	2.02756674711786	5.85107161680855	7	2.51961724628739	1.24522221362365	1	6.64514635438531	6.33165854617221	4.43994062187988	4.52414898116195	6.28849828329944	-2.54681043842067	5.20157739469464	-0.292254088575458	4.71157188064816	4.81043250294356	6.96797924033116	-2.85298156744247	12.2274365118055	-3.55226156548889	3.50838484770325	3.80056949342247	-3.27281605797155	3.33531605685265	7.46918266546012	9.36462660775763	0.423628584554141	-2.3795497135012	0.516148325231816	5.63330090065767	12.8122843342177	2.66571670699135	8.64528201604649	55.25	1	2
158	1.86017944970993	4.53415470652379	2.03398187206429	5.4634928632096	5.91739203188428	1.82198952026748	3.45128655131936	6.98137450340546	4.09431405801685	1.66224060087884	2.93837387618786	3.1748331353529	3.66438757140012	3.4818105286822	5.96364124484435	5.62053081589052	5.845491502149	3.77653149865061	3.06350906550829	4.03401797406097	6.05577273414115	3.08841330584303	4.66895899495237	7.56796846253911	3.13925862300388	4.60036215657064	-3.41768952960455	7.06802355233863	9.69678829887667	4.85360639161523	5.57304005670271	6.20936641542521	7.43796207066228	5.32158356864148	2.85444215749373	3.61152032168414	11.3642739389544	5.50427437508547	12.6889220389035	1.74348303806524	3.96734590951084	-5.01630199419763	-0.53566900037388	7.49125547838981	8.23087527724216	4.47218944001438	89	1	2
159	1	2.15400793799036	1.65136096247258	6.84400566683173	3.26422672452063	2.66573891679011	1.64358657851001	1	3.12068715233919	3.85032359697014	3.36587100460072	4.31616960533506	3.19058287050168	2.65659291564594	2.22546063475905	5.9096036756485	3.46265193115155	2.92247473211017	3.66057266440065	7	2.66271585585703	2.55829769804117	4.00712779319376	10.163199555344	1.64457771734426	7.3458738503484	-4.1116840276951	5.91232134154052	-2.41769361929972	2.69368297107092	0.247365178326126	7.00514661758772	2.2300000375933	1.74096600112623	5.42180862777715	2.62653010159291	12.9163618772895	0.682464127622549	7.6380653427156	1.82050828913433	-1.63944320156695	5.29898609973099	3.95069313896353	-1.1194736099983	4.47876398659952	3.67210829908176	78.75	1	2
160	4.40165569242674	1.36826266248228	3.4995708656345	3.7552969952886	4.08752170709757	2.75789409349742	3.70285213441372	3.31313652212866	4.16521093583819	5.17600385466677	3.37500269146682	1.40748244514062	2.38038513326126	7	1	2.02209052795514	5.38853640436847	1.32231144156725	3.36309751337175	2.96975357666005	1.13614349088008	4.00462202332859	1.30027929625621	1.91977016044525	-4.6607925531026	6.64906099796222	7.06669043623971	8.54404254058612	3.63658833113684	7.26394134290162	2.13957854558706	11.1557690582243	3.15907490470498	-0.230979068699608	2.14058927780862	-2.25391549857777	9.59168801671992	5.1509560214448	7.64423242820647	-1.1172617562106	3.19011795818425	0.732946892918872	-0.968415364419639	11.9586711606642	7.7696673202389	4.53618354553308	63.5	1	2
161	3.50932319295156	7	4.95058306375955	3.17308955891369	4.38472213012266	4.20785799445372	5.34405073422035	5.70603890978354	2.55994165456842	3.55193939333811	1.74396353287878	5.25517060641288	2.66954607616041	6.97792700901789	2.29300300392627	6.53911875013959	1.80255344437136	2.89472753765166	6.41617359129983	2.34407857541097	3.23573591809217	4.93604110500249	5.27759945539246	5.70038532169268	-1.46548323825774	0.0201869063469367	10.6715326103128	14.9409036804527	-2.90008649367281	2.36507071505766	-1.33324546092173	1.04719415469043	0.698217568240844	1.65445675883889	1.44664915358824	3.8000326589722	5.94305723449299	1.14246966168227	10.4646231411347	-0.0843631363305514	-4.05311187441505	-2.52829801691826	-0.812841292566169	-0.060802153055825	10.1959694979764	8.17073125178666	85.25	1	2
162	2.11291429247949	4.84561719499792	2.66190794808425	3.86663032942347	5.23590642336394	4.26796486523488	4.47166885123565	4.19142154993293	3.08082335320418	6.43386702691082	1	1.09345889856116	6.55071158151042	7	2.11813419691878	6.44728672784119	2.3725411744029	2.78568820454416	4.27387765549678	7	3.28093919007974	7	3.82793141361244	8.05195409694081	-0.287632834259443	3.3641527706932	-0.567955567431096	6.91663246334676	4.28722569358497	6.6497581774133	0.646130056675431	9.36891005918295	2.59150229876157	-1.45372129126719	4.30061087319929	2.60014444217633	7.40724994464247	4.61406341648838	10.5092146556224	2.64872279714127	-2.61068235874472	1.25050195193795	4.44927515587549	-0.854242553720339	4.76934580600747	3.31573299254633	83	1	2
163	2.50463063991474	3.12061774319732	6.39566952404857	7	4.85753069666375	2.6284057832349	2.16340328622678	5.96214203718833	5.81642392847264	2.97893697780774	3.47905674091782	6.74616413707398	4.34373000247365	2.7383092433252	3.19333796293944	5.80446512180157	1.2854371547163	4.39304595564811	7	4.52465672699304	2.72085469135182	4.10183437795128	4.62943667861424	7.65637866268957	-1.04317927355239	6.46455771933315	-0.710239669704455	4.92752387788631	5.49590392414912	5.58360736358637	-1.31634745358054	2.95067193290432	5.13358182655086	-3.61051928531083	1.49738992107362	-0.488273894010166	9.63063420412439	5.47196299984093	7.18556509799149	8.40796277587565	6.41920772150146	1.97451548940999	9.12912685452721	6.92900887592251	3.09146313901093	8.12525797535257	85.75	1	2
164	1.18439654305727	1.006828109654	3.36022511630933	2.35966804004892	2.17503684885327	6.22489940782497	1.23400098644089	6.48341243240058	5.00944409051798	6.54928373901562	4.35177100121327	1.93049061579193	5.51996370266412	4.32154000672815	1	4.4083688193029	1.73648449295603	5.5938703860689	2.86980707612503	4.57904590441492	3.23078738510217	5.498442916789	1.38932997344348	5.64526311075503	-3.87750755508144	0.49757491000759	8.64345890581181	7.40783544022634	9.80778147783324	1.63682527156777	1.52795107051653	2.88977036704997	0.574187647019769	3.60207845399247	5.35193311484734	1.30987833088129	7.12989218488001	7.18386566611798	4.08248171753302	3.09362207909349	6.53365843829501	-0.209854415378812	0.848668051469271	10.954651709495	8.61462024757385	10.3323755860633	89.5	1	2
165	1.70350504148123	2.17489645618648	1	6.82056722103644	1	1.56390842721366	1.08402147005203	4.23739101036154	7	2.59893487621282	1	2.92871212395813	3.09574229267088	6.8156363712377	1.50759545499546	7	1.21026204712311	5.78833623151904	7	5.115525397726	5.44306260321473	1.03268074910679	5.22109117640998	4.91567820291401	0.989646190294836	7.03885798981368	7.6890758940118	12.4166616636411	1.86829765974821	6.39759816393415	4.5756983804314	1.51711369607616	6.69085946721468	1.4336469118111	0.874612853021602	1.37968653842624	13.6073693937857	4.23682962381485	7.82426304634013	4.02996274025399	0.193279146652051	6.1350122543745	0.700235518575653	0.176698465109266	5.07812280226402	8.30189500884976	91.25	1	2
166	3.10799498510283	4.780027608906	6.25307179918751	3.80133285698249	5.17170511732262	7	2.17299637293089	2.30489029069113	2.80889254668477	5.47436872203948	1.00657442166528	1.77040240829846	2.13842777420249	2.06968484217373	1.58281850001859	4.83753677217038	3.15835598958766	2.73147589195339	5.49631604916306	3.57141939728296	4.32685293571519	4.17327545032881	4.61228296303775	5.0688670469473	-3.78325035210959	6.67915249636404	1.2950557529384	6.85990791876688	6.91567516833868	-0.532231554926412	0.584464521907098	9.36822101977945	5.51593405274949	2.14792666134764	7.7208558321403	6.35212857127788	13.7981026725855	5.96938939637456	-2.52151269977449	1.96848240428328	-3.33070920052199	3.61722955419648	6.92483117642632	-0.113626364385604	2.97030582229734	3.40295936213496	79	1	2
167	1.15602132903126	2.53126954511597	5.2769871403126	5.96096466650055	1.57187865167796	3.63851096388153	3.0877736789458	3.9179947252454	4.89325829163052	2.95614356974085	1.72807794050211	5.08558240968584	1.39789027623208	5.98643436170514	3.93528044492123	4.29959369101811	3.59081422383366	3.24287491015463	4.88848146958832	7	5.78754244261505	5.78904751979813	6.55792877390472	5.96763879239361	-0.709409725532138	6.25542917614423	-2.05109747854586	3.44520978164414	10.0478324215967	6.37013185178061	1.24292118609354	3.60216623084785	4.99449243896865	1.27069840849434	8.68915961991997	6.87385690558996	8.17407679930294	2.50415543542393	8.09845971763124	2.33259592533381	-3.1112098191059	0.535735944368448	7.28217296945569	-1.3523107679921	3.36399577399614	8.44638461968588	82.75	1	2
168	4.7478464969146	1.71472641212517	1	6.92863855055029	2.46633715787638	6.52165422232296	4.94077623271258	5.91649142559009	5.68138485725614	3.87293204223177	3.10756491897639	2.71448423510214	1.6838253884861	2.82511776964032	3.73802420860694	6.18265684777445	2.46512736823372	1.33660559151631	7	2.31646780567861	1.37125230951456	2.19697379322686	4.78460076452896	6.69777057245319	4.76115536454342	6.47863667690398	6.28428874431485	12.5527755028679	1.18472152492899	3.43546479069746	4.76414636938062	10.3849856345722	4.08984003429667	3.81881589202784	3.54331659768059	2.65790934968475	11.8736301998126	3.45713221719158	-0.702945597478325	-0.708933119655426	4.8376950180664	10.8814549322783	3.3092683056201	4.33266194475542	4.90480197153174	2.37302082116432	69.5	1	2
169	2.58319407376009	1	1.70665060988449	7	2.35605953271326	5.02897782993843	2.83377085922053	6.36494403333766	1	3.76582839642008	5.03863798008293	3.07182200093672	1	2.71132792340421	1	3.94223404385231	1.34394030110727	3.10307961614893	3.98317724050948	4.35010428481511	4.2096276054136	6.70325932164571	4.72561670715159	6.95755150789133	3.90694609600225	7.23044989256875	7.25807096940411	11.600713617592	2.33114088188697	0.843250027511644	4.31533981854771	0.998480428527627	3.28128441489162	1.95660578977098	-1.96930127667422	2.89334199244947	6.73241089009811	2.8769965556471	8.25334028791713	1.46695934814452	0.724899730649395	3.38583440273412	7.30955048694804	10.3630559022489	2.80321521688066	0.495215364389083	83.25	1	2
170	1.16257217085285	1	1	6.58247329531827	3.01204503938012	1	1.24661877427628	3.05358715021998	3.19274651233492	1.63911143961302	2.18644990156551	3.92130763132349	1.33029699098857	4.52979322496797	1.52231935099708	5.71702160090919	4.80279487337937	3.68325205022304	1	4.43833975453663	5.88162799715521	3.96589847599074	6.63369323012054	6.60991242137522	2.18305859890576	7.47458890207866	9.14705996089016	12.1406060783159	6.56966686505569	4.65885683974728	2.84290502208399	5.44748101558916	6.92478739051148	6.10797144829456	1.14319148176914	3.28977445286383	7.37673321520295	0.520194349099212	5.86367624320089	-0.0824654289909892	3.94812099612838	7.26260395565002	6.23844543889652	-1.06484284346905	2.90357446559979	1.3605866743418	90	1	2
171	1.63698808856914	3.41937975848631	2.13122575239391	1.70586289080955	2.75557872599365	1	1.23086034154165	1	1.2306149924556	6.14678619455371	2.10183052949556	2.52182703209985	1.10551974320011	3.29903276094862	1.32933298293749	5.11113414936604	1.7380664715865	3.06439618312111	3.72962823469586	2.04139940489351	4.55225938932816	3.23438573895766	2.00782296538145	4.1539010200915	0.286516784689454	0.676693519988453	7.85116722436554	8.28718519594965	0.510149973265496	5.34543718640887	1.12858565901911	8.40949613946384	4.48174635243082	6.23354220123584	4.96618863313489	2.83324888583109	9.99494099564677	7.0938707492741	12.065130610899	0.0594452081695809	6.26855232296213	7.42809697867331	5.26540314687799	-2.93938356784714	9.26442469001353	-0.778348924368631	85.75	1	2
172	2.26419050183907	3.40671397332998	2.32574227331152	1.35632254214327	2.56074875690434	1.28885524271024	2.0165780383223	5.07985456923928	4.02706988671418	7	3.99497636168322	2.29808000371271	2.73582126201272	3.08491611597661	2.44082578897375	5.81605118593618	1.73422434108966	3.73585520166028	3.5908232726945	4.87121349908155	3.57049734936671	4.30036207691183	1.99700278515605	4.64277100963673	0.0944098777712583	-0.768552985044302	7.16780774589572	8.15308113142697	8.23618565862406	2.22832340735269	1.73959627559522	11.3663161285154	4.82386627278746	6.23256055952003	-0.310776316201457	3.18629561577668	10.5690059459197	7.94849010773894	2.81182683394111	-0.136252340256837	5.5001824652171	7.07880664892175	4.84214435440461	-2.77498060909172	3.58348970277778	5.68642165400216	80.5	1	2
173	1	1.19568505689655	3.28652597512669	4.82367232909903	4.11823654822548	3.65787025683624	1	1.06015251240488	2.06590310985203	1	3.04769729141829	1.65595201640295	5.90044372426652	6.93195348572304	1.27602851562575	3.76643624441637	1	3.89033047486578	6.32549341269747	5.65105772031577	2.91354377813405	2.36038198311578	3.0667462160032	4.10936367396884	0.466747503020645	-0.500329684321084	9.74963666646513	7.69240365915419	2.42795082961149	6.61810708753494	1.7398253661544	2.51693707018121	4.03313506964955	7.56435436516357	2.24513634038242	4.07008507080025	7.07770213803265	9.21370407067918	9.0385748854725	9.33798621573591	7.85369398085637	-0.0795709085740436	9.06414449653726	4.69688513697854	2.16264275952061	0.424735998377104	68.25	1	2
174	1.60385307899669	2.52154475126071	1.05159655046629	7	2.27258907834505	1	3.93233089343213	3.90885064746305	6.95570819329264	2.54305173679297	2.32784086490096	4.02856599603073	2.03290504133413	7	7	4.8318196587066	1	3.36748820695771	5.10008971405404	1.74086848721211	5.33075018875886	6.54141768924039	5.4630035973597	4.97508192873501	1.35404336538972	6.00880606093486	8.14710295891252	11.7942398052257	4.00718835909534	7.14377021806015	-0.404603966501869	5.75886398516023	6.97693892910703	1.53886390816965	2.01848626453483	1.399293838113	12.5897997177588	7.3417859593467	1.34712763231721	3.45917841711566	3.17199914841932	1.18251013444825	0.681060852486651	-1.22912577894727	4.79516584025002	9.72066371982669	87	1	2
175	4.44132209648974	6.93625977399954	6.58975713063849	3.87483106420729	2.75071929776812	3.37106719837307	6.41423654089068	3.95656288155217	6.23412310597302	6.75471707913444	1	3.45566752356688	3.1653579202719	2.73482398465383	1.65122323174707	3.98380233356828	5.66189972575824	7	6.25418302407068	5.78891038914568	6.98157064576609	4.93648946851654	4.3334457925781	6.22164395275373	-0.576962762620512	-0.215470901561511	10.2750461349059	13.6901592004004	-4.33365611170096	6.58961213467196	-0.0214170919164467	0.997525211644501	-4.18443284086344	0.0233500766637924	3.12403136029686	-3.1181603945832	11.2724202604874	2.75274729485351	0.403648690002058	5.01005587742387	-1.84401927146811	1.08883074392005	12.1557714195368	1.67916239180486	9.67337578246238	4.11956574152277	65.75	1	2
176	3.65402710578065	1	2.97675333508266	3.70815928736241	4.86616222259716	1.74844665318367	2.45803855154873	2.48371335959937	5.38892890130712	5.14042828628162	4.43506245018847	2.06379125249939	2.42924578796792	1.05753517008314	1.71978369790713	3.56497971903949	4.42839703128082	2.03966865675435	4.02841010950887	1.92893328866284	5.81207239742148	4.12639645242727	1	2.72397266177687	-3.75078929664112	7.73986596551178	6.63107016101693	10.0023564179044	4.19523800727014	1.89024474813652	0.66005258016409	5.14455746481767	0.788046597426148	0.858410164182263	2.46034886161814	3.6029146678625	7.88788310991465	4.15392230549233	6.97641048527501	8.50838986101104	3.71595005315796	-2.20310875963465	4.49988269141068	11.8097678852224	3.79885483516749	4.2855668856986	92.5	1	2
177	2.27097409112692	1.39753914204566	2.23091114788305	1.2186373115476	1	6.71283275117193	5.38404513944849	4.5240849799927	4.2926344191507	6.25195132925804	5.76674481380188	6.94321791068002	1.7079873919865	4.87975119124209	1.14203629712999	5.67074836705104	3.15314056985485	2.10791777234641	5.56684356079533	5.70856228856382	3.21729529564939	1.98688865883139	2.94888090557769	5.01129506632148	-1.71564160809421	-3.48519418314951	6.1846095500348	8.31815020351749	6.3180410307233	0.920865721893441	2.59037287198774	7.02014767742639	3.45969852205719	2.37508247236524	2.58759167150935	-0.177784505023529	8.95046512667347	4.36138240357522	8.3861933007875	-3.12621854995722	-3.3882927327963	0.998528486985255	4.33626513692046	1.19371951264668	2.43637489815651	3.49938745915378	63.25	1	2
178	1.93689447489325	1	3.69975684343136	4.78785477752528	1.90646813281177	1.50335593533016	4.17878414944704	6.14448419232293	3.97790265703776	4.67833144071404	7	4.86340005283329	7	4.76766064037001	1	4.37633923388914	3.11316852239822	2.27271072349753	5.66052715367474	4.1253920736487	3.91406906652415	5.30581373059961	7	2.43148693334419	-2.56584693967145	0.394191793678895	8.25246344520729	7.41492403008295	3.89022778946013	7.28938303947741	4.83903718263137	10.2160621414702	5.15321678064752	2.83792105331054	3.41325771449643	1.45956708432564	9.10054511608001	5.90586079023697	7.33271740078497	5.60787280463229	-3.80410687147558	1.22571260083123	0.459325877771827	1.76925841605632	1.22750076078326	1.69570797264544	80	1	2
179	1.25523601251425	2.04463021659581	1.27192351837313	1	1.47175113263748	2.08467990825644	2.30923792624877	1.20573006024566	4.20542114965122	1	1.45465492933705	3.49762851917903	6.64292246739545	4.97595150937502	1.99670846257934	1.84894329814952	4.03342227890479	5.25969886231701	1.80241132132794	3.88439467321631	4.03433953576754	2.53629180600042	4.15375979406981	7.25557263122221	-3.04972994228969	0.572005113569805	9.18848007207817	12.5893660958291	9.78664191021762	-1.21940539311299	3.09838786162034	8.19054954692891	2.46386789747697	2.75255915587198	2.84565879895612	5.98883954994779	10.4305860697275	2.88229546984069	3.46925286227707	0.415373917687058	5.40200455499471	0.170479646503089	0.343013939693316	2.19595632955647	3.21691670709841	0.549985685321707	70.75	1	2
180	3.04538107931718	2.27244143542858	1.00873186542879	5.56947609686915	1.92679814652139	6.32143647848316	1	5.53677353497184	3.56669923753806	2.81235341564583	1	4.39414726115865	2.04086857751874	6.11998636115373	1.45393463297837	4.37349147776042	1.26421485293674	3.86326260694746	1.3272379156399	5.3807507786053	4.88642360300279	3.53593853255652	3.84969993734016	6.96631683314002	5.43050359078983	6.64223908351176	6.19772716713098	13.1138198917526	6.49316959398998	3.9151952052824	5.95460830548214	4.09834332656429	9.57407063284182	-6.14381285118191	6.81644997213727	-1.89829446387008	3.82199240927034	3.11263131251051	2.87555705522283	2.17690501449444	1.73662954511788	10.6820986351826	1.82381943354784	0.44377528085615	5.86860770289829	2.59659504111077	73.5	1	2
181	1.48889257431694	3.8985325662637	6.85697865455554	4.89836128357585	1.7952838051211	1.06470416406658	2.58211598638881	3.81723693263546	5.76974296099306	2.3100622167629	6.25529620522769	1.54424835980229	3.50810541231155	1.20274417889292	5.55695045874592	1.50087266570934	1	2.52221556895082	7	5.59328674531526	1.1361404411619	2.86695616511091	2.67418146326907	5.46386911761555	-0.388969379600539	-1.53262712231764	10.8069318421954	14.7467007565574	-2.30835777158289	-2.76583732426772	0.685665664038398	2.6343382873327	3.66577220379945	3.30625694241213	-2.32355115836502	2.92387482234552	10.0066823503105	1.33159177198627	-8.93603391805553e-05	3.21702988455155	2.7211254988715	3.81234364382523	6.84065986869578	0.0581013837797458	4.60621663441062	8.096672959213	72.25	1	2
182	6.09544808854578	7	2.07552800739683	5.53859889142528	5.98061266803682	1.38380209243323	1	4.35179200752475	1	2.91127024651014	7	1.69472358720197	2.65587903773127	3.69270935531412	4.96243948124397	5.89718820922914	5.66283006695255	1.25345603580985	2.90270171357051	4.15804375256038	3.76878217728033	2.5586305610175	4.3589340837234	-0.810329096705159	-4.58347098141035	3.37104676543457	5.06583722234796	5.56340097024396	-4.42376792296226	5.56169917022593	0.141801645513284	-0.627688570194017	6.69584045056487	1.83038300132095	4.50181369724158	3.15688212649731	1.05287934359285	0.0984409912499067	9.93698607060961	4.6698969053176	-2.26684297003713	6.69611776889374	6.93369765598581	10.8844369029647	8.54888150801806	2.89035573583515	74	1	2
183	1.72177281765989	1.23745465146902	3.46847072742541	3.64552667110615	1	3.28103211264513	1.98388003927478	2.7390101973714	3.40671955258801	6.3863940319971	4.02640576101081	2.5125221722971	7	6.9447281022649	2.02603631994168	3.74651012472545	2.94008831217057	2.8961458028804	1.5219854582254	6.1728107028084	6.05373407716321	3.160866885188	5.42366181396727	6.78024683539015	-0.120379859148485	0.299960267766834	5.57642226036677	7.4486369330135	1.59256548347119	-2.61662440241341	1.66890150190124	4.73221243310973	1.62276468407278	7.46840341234038	-2.93521881167721	0.0621880613247095	5.20308985157323	5.80778333481061	9.36551301988527	-1.38839545564087	6.23128332241079	-1.02228322847893	3.85375199822108	9.24766796236214	3.41653485205875	3.14549990063314	88.75	1	2
184	2.74343624464965	3.13874561505219	4.32725323539736	4.3843273302457	6.17462535557637	3.44316411454559	4.19703395026125	4.7661352085112	3.63864192784577	5.78650639763071	7	3.28548592471473	3.12708304147052	6.67871696804465	1.71310268674448	2.84784844356517	1	3.34638849134551	5.49955020773115	2.92679473015497	2.20358297918099	4.23253015352241	6.96463477304972	5.95312741678231	1.10962517032501	7.3734344174127	-0.640982114022521	4.41184390513678	-3.99172143364294	2.2856811606335	5.17181895973895	4.4304200768573	6.9891001175355	5.89046796711466	3.42991523752977	-2.11359543165612	2.60333200269996	7.0835884236136	8.81439041892046	7.08124971263018	-4.93850828531135	-2.13855460533809	10.595986486257	1.01928144248382	0.990001772939923	5.23619126112047	63.5	1	2
185	3.57161572199349	3.42631289547439	6.54705457397004	3.58293137960152	5.56999088473016	7	4.47414701134515	1.99399308796908	4.1810192353544	4.9526668561979	1.83645495533298	2.27707588666999	6.14811642811259	6.72015338977192	5.96567436788703	3.94699096843415	1	2.62737459476706	2.29814226297165	7	5.66179673416617	3.24425005491089	5.0184252726782	4.60188757520117	-3.13906720547036	8.05926534103645	1.37451515182084	5.69811458244503	7.23530966320021	8.19066526295484	1.0162015389105	-0.88708087259067	3.34669268210946	2.62098734795514	-3.4306468517856	-3.03276211368855	4.90778391083361	4.62368875708779	3.77046515328808	2.45850735325358	0.516908383126082	3.07166637502773	7.20975955465709	-0.591358695417692	4.23871966664804	8.6531070757601	72.25	1	2
186	3.6660002256449	2.58035033928148	2.6689208835756	6.29358535583264	4.73141730123717	3.70609799748126	5.57095302718946	1.64111246780049	1.27432367628744	4.36762203891963	5.5598714495932	1.60676815466326	1	5.16074933797953	3.02031662387866	2.61111765583733	3.86516226010189	4.30168508782584	6.59964930005652	2.04692289912906	5.36625990742254	6.05445358482037	3.12626012539113	9.40583347817632	-0.0188892797433624	5.9604193332655	-2.09036829576148	3.4504568276043	6.23194055944502	-1.69683529582041	3.19062680790761	2.46444148552975	10.356603269239	1.98678772843542	1.88038280116726	0.912232966268184	4.08955721130116	6.48524298192622	1.72724027769057	-2.00588022184851	8.36862002012468	9.28057763281062	-0.569090758374819	5.91058800371223	9.8031313984267	12.4305037481624	76	1	2
[truncated: 5 more columns]
