# Supplementary material for: How Are Mate Preferences Linked with Actual Mate Selection? Tests of Mate Preference Integration Algorithms Using Computer Simulations and Actual Mating Couples
Source: PLoS One. 2016 Jun 8;11(6):e0156078. doi: 10.1371/journal.pone.0156078 (PMC4898694; doi:10.1371/journal.pone.0156078)
Supplement: S1 Data — Newlywed couple and agent-based model data analyzed in Study 2. (ZIP) [file pone.0156078.s001.zip › S9/Aspiration Model Data/Aspiration Couple Population 01162016 024151.csv]

	trait1	trait2	trait3	trait4	trait5	trait6	trait7	trait8	trait9	trait10	trait11	trait12	trait13	trait14	trait15	trait16	trait17	trait18	trait19	trait20	trait21	trait22	trait23	preference1	preference2	preference3	preference4	preference5	preference6	preference7	preference8	preference9	preference10	preference11	preference12	preference13	preference14	preference15	preference16	preference17	preference18	preference19	preference20	preference21	preference22	preference23	fitpoints	sex	algorithm
1	3.06402804184469	1.50750012997789	1.60169442613487	6.34243822095423	3.68841584973201	6.80233088881903	3.15029577829066	5.35746115723109	3.20586099384583	1.3869734672496	4.5764414966776	5.87144419939943	1	1	1.00857308772951	3.00699122597753	4.56230535059156	3.62492486199208	5.54203576951209	4.91206763530118	1.63710141133139	2.74818637331419	6.69989830923444	-1.33510236290964	3.06197831436953	4.89421829469678	-7.64011041033912	-8.0863409124038	2.13127618133417	1.69425073034958	6.02105533153304	7.48324922597232	-2.16707082467792	0.960590822375116	8.76198108857766	-0.033978301040387	-3.18272044585926	4.62914599759104	4.5094829078429	8.41145456687003	7.31254375338346	6.14191469376791	6.97055665013785	0.0500523262539614	-2.82797001228441	-0.27508145414554	105	0	2
2	1.79823435536984	5.96885877485585	2.12547684761229	6.95781008027746	5.83776221933285	3.0328507843738	3.47414798407675	5.74548251804958	6.38709547465053	3.48923317603322	1.83917739604669	4.22046544330843	2.6754196425837	5.96638110710224	3.71401713523477	2.1767385049107	6.50431812912572	5.14316012447894	5.15830273815266	1.72857338034514	2.636120023077	5.46776730830151	6.57916340458873	-4.48866277960107	0.944121275598581	3.16886728663411	-5.46844446538833	-0.986590184805594	4.17411630950566	0.846286907549767	1.65207420986141	5.7785518953021	-0.667937303207181	4.9091993967253	5.30676867629033	8.48566141869678	2.12060125675601	0.580869898075826	0.571337855230004	-1.00705894950999	10.2274743182908	0.300255180589966	3.93543655251123	1.22131204529738	0.751098917359673	-2.39047722637846	96.75	0	2
3	1.60365660540502	4.882159383479	1.29667685335715	5.69985871286973	6.45227383157911	3.1976448815721	1.54599722553125	1	5.39033412911407	6.44423473070456	3.93839405025595	1.50960223430676	1.74052402236786	4.3401782255748	5.08416541318796	5.57647523176806	1.20975948453616	6.02847320195161	2.44812231229701	3.27581783411332	2.20539383985359	5.4004724994791	7	0.220827530804987	-0.946395709331671	3.88408075721402	-6.26086185910167	-6.66216491670658	2.12512596352203	4.74514334347177	5.44300029248765	3.46612171558652	5.27788158401444	-0.236390759715779	10.0313253571036	4.44081173738672	0.664805129759237	5.78433800030478	5.85119321661804	5.97999216588169	-2.85646052867776	2.1877355508021	-0.690331105025859	6.83446512794563	3.71626580749115	5.93361665969773	98.5	0	2
4	3.93701568669119	6.23746113047655	5.57235676504089	6.06466563403348	4.73527744253632	1	5.04457376833956	6.96948988762181	4.42880022164731	3.9744656815686	4.38515518186134	6.2340437935749	3.80453711200163	1.4659344685103	7	6.19363395104002	5.50763605820912	2.23336009619653	2.02650464456936	6.76111653101313	1.91718486864655	4.0099969175904	1	0.213615745931855	-5.03983199413576	-1.76403242141082	0.435106205305274	-0.789166582200786	9.54105122219475	0.83472668027042	7.76326102935896	3.6470765098053	6.83588473656997	4.49948436807752	10.2110497605579	-3.25174875900596	4.69128759623416	1.66984599022814	3.49479703736253	10.2138421210627	-3.00547318645464	6.42939261651152	8.29450614568696	2.7725928235757	1.69076956382659	-1.8488021929455	107.25	0	2
5	1	5.6220562103154	1.98445018934303	4.8170128472709	6.14475682894721	1.68103984469595	4.88294811036127	7	5.00908850399217	3.00746395318668	2.54267015991667	4.22458742233928	1.74836480882372	1.35524955177616	2.43039477670535	2.87603885814747	1.240224370381	5.68450301475824	1.94984532408906	2.1510236583702	7	3.31714564683435	7	3.26991375549985	-0.697317775147654	4.33979276717876	-4.52382901257671	-5.73093404946101	2.13297545175376	-1.82951023419672	9.18106350944981	3.5068915701309	2.81945294200279	0.0633457914764568	10.1926938822409	3.50534097622992	0.214471352828582	-1.62378796130096	3.12427932569989	5.18209328900115	2.07014032335714	3.43041183191911	0.773151418163129	0.244622705403993	4.13774361016154	4.80460174088918	80	0	2
6	4.61460584187305	4.60677380234567	1.29916196376689	3.57741975568454	6.30820154334211	3.24020804381697	4.04834221997237	5.35146634886356	2.33535587959547	5.8651990918095	2.80191431370913	1	4.01388157694869	2.45995512706665	5.64646536416671	2.17990234485488	7	2.69735557102577	5.02454132164078	1	2.27654165694399	1.97048393699023	6.24017231376856	9.11304553245954	-1.02640204556733	2.4824128195813	-3.19023528516377	-7.59482473095801	0.0932324289927758	3.63587612373599	10.0082384159345	4.38532538138979	0.0829893658377951	4.35330560395004	8.04742813787068	-2.64484692430153	0.0243440865768688	4.62718446163585	3.69757426972728	1.67861870048929	11.8076958101	3.67965992971253	4.5974575806129	2.44533059570496	-1.02160335987806	-11.3812664957714	93.75	0	2
7	1.63853709026373	3.73308752784441	1.81522313444049	4.5340130245548	4.24297837308287	3.18800381199407	1.52034769813159	6.3043994764871	5.20714574748055	2.90942597674929	4.11177302957256	3.76686403119609	1.75876618942256	1	3.42220497352604	4.376098338606	5.88831218221047	2.65077134862379	1	5.85231772128131	4.7457788717409	3.76449615952832	5.52668104593852	-2.68923291781665	5.59016250844533	7.62313920006261	-7.41327134039248	-8.54677565924777	1.33542406591529	4.92525950811348	2.13093355190176	-2.47788091585969	7.94105528329436	-0.213304994077414	3.40756531653833	4.87593934418636	2.983907545067	0.119019032543437	8.12024732602917	1.04739344175137	6.6936860082418	6.18662719017144	3.14801116249742	2.96743366583275	-0.0320926065309519	0.580001364612323	101.5	0	2
8	1.07944621813041	5.00729582513015	1.77428777149294	4.34039981944548	6.95697059297448	3.51030047741694	1.27578404505407	5.22824113347072	5.58304049082541	3.63439205787033	6.07139519568636	3.59516371208242	1.7031706936952	3.11097936310065	3.44566529531475	1.8689504577481	6.79386199838111	5.45691027421132	1.8855532501177	2.92126805277585	5.88828021880594	3.90404813235683	7	0.422323327449132	1.83153940346766	4.21895029409757	-5.64315474921315	-3.07655475940483	3.03446334713091	-1.02548761099583	3.9202435944511	-1.35251513578097	2.26962947971873	14.1672265861935	2.23908409071786	6.02571459854807	4.97438900618089	1.56674626092825	1.7016637921412	8.35422463411402	-2.05345508454731	-2.77767330041767	-4.44899437498854	4.29958513134943	4.81563148305388	-0.525658505775494	76.25	0	2
9	1.8058527959051	3.25324324956123	1	4.26584616567585	5.10286041960378	4.75628329867922	1.02963476260109	4.9219124898434	7	4.73132754303636	5.62484374061144	4.69035481039592	2.44820098618398	3.78704824938049	6.3382212036709	1.68808898005803	5.86907945796269	4.69356795400891	1	1	1.41461382523887	5.13581354380562	1.24279272890513	-2.70435544084484	4.93688829358959	7.56794334556363	-6.29058192891011	-8.45627791965332	3.38987423622146	7.20951306295924	9.88649285850846	8.50015173660249	-1.77692209110943	0.888963116338708	7.14778185355012	3.83837011507965	0.160258538450878	2.65117035655718	8.08511464389865	0.559247552401189	6.53664368024626	4.43201849094584	4.94718997122845	3.62215733910123	4.97760848321819	-0.0165032552119544	94	0	2
10	1	5.49663249936573	3.12680641969327	3.11823746308743	1.85693266360689	4.70207713910238	4.95494850595276	5.91734900449905	1.2622746312617	4.15502539903629	6.7546696234853	3.90899398227035	4.3768982910037	1.84255130984511	3.5613756326066	6.72285068166067	6.72594268753889	2.06609229276956	1.12282000097605	5.58360667788844	1.57696748606845	2.13936492124603	7	3.57635515142005	-0.691719279471542	4.55186588203452	5.99526072744434	1.89094015036891	4.08872082617492	1.50463536587975	5.41229805721658	4.64303225392647	6.72663849443144	1.87932071384977	1.60015866706717	-0.10788121446993	2.93148802474933	-3.38521273179537	-0.541556087520053	8.27326247144275	9.09468703319274	5.57951879164401	8.00400775348986	7.8640815827125	1.56860314029428	0.419136790421975	72.75	0	2
11	4.10621157095258	3.64399511633662	2.93585788258787	4.83101136348525	7	6.96552575289708	3.85275626019606	6.19196105524578	3.65670375807673	2.74131701309579	3.26688928658494	1.30683279436063	1	2.32249642417107	3.43473983537306	1	3.82352296342054	3.15777473112999	5.66572826905153	5.4052883655936	1	1.24190881600396	3.81887928034012	-1.99323305620036	-0.561178634639477	5.25448056577146	-5.94122328411256	-5.79547752674438	3.32650236341808	3.26327554626338	13.4805646878216	5.08087220456676	4.79771780156475	4.73574987275917	1.35770636876294	0.0546254541789712	4.95284969375036	-1.62134190648903	2.52931532848963	6.80389511071227	8.07242864574822	3.83207572198068	-1.10917032949792	1.29472013055729	5.58239960090883	-2.54167736221618	92.5	0	2
12	4.61643836193376	3.84788611696734	1	2.85717028251607	7	4.23802144998396	5.19404655425583	7	1.94405801470487	1.4462652847842	1.81054009557019	4.62493683141642	2.36201208803735	1.66090822598163	3.01285701725054	1.69515057691771	6.04373085738787	5.9879880242134	3.09150587497426	1.37820741753758	4.66239638414731	1.67832188232662	7	0.00665694510429982	1.15057734547661	4.86067581514435	-6.23247991599065	-4.48834103023309	5.98025310892345	4.30754601876578	2.35262672441572	6.41317929478138	-1.54950373343436	8.02611827510688	2.03490079075878	-2.65051209009524	4.13400929826148	5.36905845992164	-1.69142912870742	9.56961608145648	7.34908980573318	-2.06119145896377	-3.50663899372241	7.19542305775262	5.71870917926615	8.64891589606495	85.25	0	2
13	1.89117446056961	1.14351126624763	4.55988825054297	2.5562758279008	1.89085060797996	1.52362849271376	6.53219396865689	6.25741518543275	6.00533555665721	6.50495120155884	3.75523773190018	1.73493805749515	3.68428267008315	4.16723258164091	6.02367440288618	1	3.93593436458512	4.21958708989821	5.13033084928611	6.4558680658048	7	3.80576831197961	3.59637444297962	5.00480259278164	0.12309744717748	2.04801657966914	5.63575653189359	3.60614954417158	6.71647260006947	3.36339663912627	0.365123860426609	3.8367131074756	6.21249400873246	1.76240871249087	10.2317264163844	8.77185234492074	4.74993876538188	0.645912811854785	1.65492303297543	10.9326502631472	3.47993691112884	4.24623762473441	0.337938358745427	0.231086238594601	0.598216182020999	5.03782632457298	88	0	2
14	4.46617503069667	3.89304909408642	1	3.8931592727893	6.49312630542753	6.20142047969706	3.13199754980928	5.20714058304094	2.68524355083444	7	7	1.29498900058352	4.17599433586007	3.80591677585146	3.43405415679526	1.72905825084036	5.36848526740374	1.53441677324008	5.45467712060786	1	2.52219575104346	1.87955052041777	6.14848291570078	8.63578154376034	0.412696591584283	3.26476049569582	-2.8450265748275	-6.84360232944851	2.52701804899379	2.78207024282082	9.38441453364888	4.52502946164404	2.52477692191384	7.82487135169951	8.54324923273547	3.65056793244464	-0.918866303129537	4.23417355986188	4.32569764377271	5.59266890529166	12.3683629598619	3.72871685282952	-2.34469673767749	1.41120003234925	-1.09729969707735	-11.5798312764867	93.75	0	2
15	3.85657353302921	7	2.22737852445405	1.33673576405161	1	3.64045414763452	4.37250024275112	5.99035406648441	6.57797320423127	5.73128679374855	6.86076382562833	3.53168448401717	6.27577413920576	1	6.42673135664152	4.472050249062	7	3.35940407716236	4.64403994728941	5.75871653302667	6.59408532820139	3.42795988888936	4.91666262825507	5.0190733816234	-1.32302910479696	3.78582662505963	-5.58042451908845	-6.53714032722829	0.863609149233269	7.98404635799896	7.23918100175867	4.33463716365786	8.78882866832927	6.90026127752411	2.08261814301193	6.96023532303801	5.65004174283361	3.53902626117314	5.30306713153508	9.11128947476515	4.99928176844176	-1.49733564739525	3.60921177497	2.20359698289352	2.19726288952625	2.90321577314351	88.5	0	2
16	1.83010196549741	3.42694770856039	1.57336434717575	3.66334352443899	7	5.77133066675571	1.77266046365907	2.11316606106427	6.05152564648053	1	1	2.63362822625043	2.44516118504772	2.80022115134886	1.11700982468935	2.17442996313977	4.51127641544567	4.25459558296873	6.67651753377392	3.37632150296542	4.80175583619579	3.13797131113738	2.84648948013363	2.4869829992334	1.67113594028833	4.13166655055311	-6.89243607742657	-4.96038629128325	3.05473829952697	5.76115899758982	4.32542615334941	4.40690550075588	-2.31102593177839	-1.5575212338354	3.43711354653843	-1.66302011571395	-0.933489252538164	4.80305823991642	1.05436646887969	6.62738503992661	9.12984114834541	6.26937022347145	3.28173713511438	1.50520973275841	7.66848989431893	3.44892080039648	82.25	0	2
17	1.79713220753024	4.44193656078082	2.15734474367407	3.13302699654824	6.63503003630085	1.26655204950959	1	4.88615013457517	4.82456306354248	6.42270991536493	5.41888035364564	2.61711308298663	3.1473922679087	2.93997595952373	2.91322223011263	2.0637728463679	7	6.22900827515526	3.83273146630286	2.27905882886097	5.86604266770697	1.99381848795996	5.19460223186665	0.108750749763217	2.4052998922977	4.7410550902302	-6.37459200195251	-2.50573461341001	2.08456700612731	-0.555141690345325	3.2296842230896	-1.79319569580359	1.70239314413649	2.51908573396246	3.13898965432945	-0.467850297171884	4.44131535408024	2.02401492940574	1.00697029375777	8.50220979345785	-5.56971949453893	4.67657170250833	-3.40013169699243	2.79044966601944	0.605056056810752	0.432929105226691	91	0	2
18	1.40382458443034	4.58933886759169	1.23168872660672	7	4.62639715013789	5.87062429768257	3.8136063921596	6.18996716719003	6.99954666786586	6.60008511711238	2.16090240435304	4.73734319100333	4.81224996597661	2.65976137948046	1	7	6.65419411049125	5.55611349642155	6.99865546120541	1.40237563806445	1.25524601050901	2.85642092231619	5.50489035671808	-4.8692855037039	-0.915228159605579	1.46599730476724	-5.57750389557727	-4.65249263114697	0.272974742182354	1.32227208614527	4.08749058141358	3.98718562563301	-0.417944540896739	3.6914675814683	3.76266436748215	7.43367374841599	0.753648131228125	0.386159602659783	4.2606225918671	3.62489130573607	-3.22871591161336	6.53032141716031	4.0584222302613	0.991304125944166	4.46860218884153	4.22988350995611	85.75	0	2
19	3.99330549106503	6.67918026905119	5.64858859373179	4.88403760206789	3.49003146520136	1.32898828567031	3.53626419753231	5.11428453674557	5.71840707185528	5.18451723862578	3.56708185714422	2.82945951339347	2.13582536897851	2.71279239559084	2.86543219042358	1.88515398933679	6.85122055108407	5.38263799432617	6.20744929338593	5.96102967002012	5.60193254018286	2.20742437645081	6.45709811548232	1.33748005079296	-4.79513535241434	1.23669393256137	-1.9484289419322	2.27916849700196	3.33906979300712	1.05098105804994	2.93548407650912	5.43260039155812	0.52184591511858	2.92779771320837	9.09402219887139	6.10953908908837	0.396518587462368	5.09151664543888	3.77063080372676	4.23419577977544	-2.12884711026694	5.71439846130207	-0.186656013034345	8.41089150311651	6.84883436372066	-6.48664589868822	89.5	0	2
20	2.58154334874412	2.27642060639934	2.535733180091	3.87820223605097	4.82407431830447	3.154957427167	3.42880344095591	7	6.2797682432788	6.65343416336502	6.11096605362133	4.0314921195023	1	1	2.58925579145244	3.07233202086696	6.45454273256422	2.06327989073963	6.94966494660617	4.77750357530628	3.99560040819434	4.54629440993174	5.7460206900676	-2.26177590665584	4.65736603233564	7.32151165872558	-6.2850659505561	-7.6474828402321	0.783157279216412	8.63445931403724	2.36831555891015	-2.50299435830375	-3.2363574810139	2.65289183863263	4.12003947086251	6.60943368170158	3.07322862725164	2.84536143316004	8.80229746840495	8.30740356784832	6.88444826558266	11.5519322955425	-0.408935921155762	1.63588566727249	-0.801267503200164	0.560747053672475	90.25	0	2
21	1.13173518320765	6.09334770666393	2.32642515176913	7	7	1.40752681343233	1.00355572023241	4.1558474790521	4.55989970755432	7	2.87245458681729	2.82280543881531	1.77547251777223	5.8249587457015	3.51589911075395	1.25960172532768	3.95759722615386	5.57009930525252	3.67141741020449	4.25597034139181	2.12881183217843	2.02477378835646	4.02958452457331	-4.06451452916467	-0.375314837513014	2.79942424915007	-7.33423676645891	-2.5653360803577	3.95980596061556	-1.21850767076083	7.5206070715445	4.65372840382051	0.648804672951669	1.87725194472747	4.15544317237182	3.76881229998363	6.43656778918964	-0.31866273648463	0.828523103739358	5.17700963812946	5.19647274796394	7.34564310377454	1.58433268813066	2.72873048055001	0.23441127456499	-1.89446111432354	72	0	2
22	1	4.39056599392153	1	4.88871494751438	5.2312517462558	3.20765869560318	3.15562839691562	4.57633950359348	3.0543646359465	1	1.86472486321053	2.87373417772831	5.16785363464514	1.71358058519274	6.70878544586087	2.3144163493545	7	5.5386350930876	5.28728213717939	1.88439599915537	5.16348354247775	4.3525399510472	4.98934231221644	0.450661045453631	-1.01264908753248	3.34177776409105	-5.54000970858465	-5.35548320914915	3.54193744824237	1.74596846398009	9.35966413134014	3.46546122469054	0.250682656784711	1.69068217737221	3.13787357630645	-2.76567942429152	-2.87954554936162	8.24101868813855	3.71936262395753	9.19367983970252	4.60966392660285	2.80426319265921	7.02634353611504	1.79580622611556	-0.378767533019888	-0.141948009711149	105.75	0	2
23	1.81199376358098	5.02168319030051	2.08788799512887	7	4.59949834744915	3.63696941992931	1.35563201845198	1	4.051997813054	1.02095980704797	2.99748408791612	2.7471329701515	1.45017985417469	3.55528806828633	7	3.90003011124786	2.85638344392826	7	6.87811232096248	5.3678735322233	5.75637191802989	1.4895554966586	1	-2.03625937089091	0.0869666335825071	2.08978084623967	-4.44195484662371	-7.30582662199129	5.41741769779762	-3.52440165372395	9.9312295424063	5.30869193793187	5.8829108335152	3.54306930242848	4.61388760281345	3.73625153526489	1.03388185181792	3.22188587852405	2.48429575909521	9.76234055336974	2.7835167836259	2.26363423726267	1.04591833629712	-0.866884051931609	2.56674935645296	-6.00550888631017	77.5	0	2
24	2.90376273030702	1.48309938391506	3.91533013222892	3.67527375991641	1.12828170623387	5.39021435457469	1.22179749030978	2.33186734158085	5.32569395526182	6.26915117952632	6.01595661489138	1	1.31921661308899	3.83887611602334	2.18878554309384	2.02169821273611	4.95847882964309	2.48772921577022	4.09941315580994	4.24222097053937	1.57056875413025	1	4.14237320114076	7.96312416038973	-3.95637826832857	4.38780837658925	-10.6167579710101	-6.53770187906233	3.71598923858113	-3.15691910301448	10.8070524722537	4.52478470923894	8.49329310047985	3.71755890839656	4.55740108087498	7.77299553838991	-0.241936980630993	3.02867691562475	4.65787948920567	10.7640407431827	6.09462154636421	4.35118705193627	-3.10636241653566	-0.122745179724496	4.62775154088853	-3.08516751719007	77.25	0	2
25	1.56093348191296	6.69609630728155	1.60873446429497	3.75180154269577	1	1.55524377350946	2.80855528692225	3.33716891225702	3.58305732204341	6.33812664190336	3.3633180241665	1	5.53648637497486	2.0478663047333	2.21662004636513	1.97726173809104	5.56346629519652	5.381810625093	7	3.56952861643892	5.54508029177597	4.29983875858634	6.72476441083199	8.81008971149071	-2.65289882876344	2.12095316803281	-9.21329124832549	-8.75998511029156	0.742734435282898	8.92168159185093	6.48385811655712	7.42610646543802	2.7800389392676	2.1315905748861	7.65602747265959	5.50291745657439	3.94266890730356	-2.91019762863337	5.1991691960405	12.746040999971	9.3194751935278	3.43943307069304	2.67971467592582	1.29696975798796	1.08443799979243	-0.616971742600015	86	0	2
26	4.55165145284817	6.27967419349019	4.65750597629017	5.33323444530274	4.08427170158479	1.51450346529904	2.58191353917826	5.83874887220844	5.88257814911381	5.59482063821243	4.24954130118781	4.11954474249994	3.97773199862928	6.87398119234617	2.34983658327486	1	5.23468405814537	2.73311079948038	2.82111702835619	2.49350976191358	4.74547675859843	4.20226678804378	6.85605460995315	1.38530356874192	-4.94835327466457	-2.57315339728447	-0.606968138226663	0.249053035462549	4.8971072411938	4.59228209196219	4.16226906355933	0.326507064307542	1.54790311689064	4.01515086536253	10.7553434647922	-2.69307514508946	4.64470510989606	-0.347469190719342	3.66691872370732	8.00855570490776	4.15534555934202	3.61957251075643	5.25620302249746	7.15739653541789	1.07841945191513	0.75977249423387	91.75	0	2
27	2.24049305975743	6.40787364298397	1.82375598409356	7	7	2.35209758457417	1	3.29590878952972	5.20406164442536	3.40261635455346	1	1.72810201163731	2.04491060724827	1.87790528702315	5.22901927669779	6.58526303616123	3.39018099638952	5.77570490281786	1.45519346576808	3.69126295271388	1	4.40482156775669	5.57641295238427	-4.90099858763017	0.469051868066745	3.12946141908081	-6.92996707758824	-2.55766980967756	3.88265374808194	-2.4169435152136	-0.15932847416365	-0.721591724930693	3.01543926601456	2.81805595329805	2.83110888348573	4.25065520831279	3.21830334900901	7.01145666032467	2.0622286048609	4.45870831866047	-4.35358178144619	3.89782039201352	5.04670160023205	4.88601780487235	5.71836966603249	0.144875091058742	78.5	0	2
28	3.9140553125672	5.34740121547238	4.79497852447721	6.0285957956723	3.53805077586433	3.36860121406205	3.79131525751102	4.10118925696073	5.04009150720654	5.03110335826006	4.61396521821229	5.70583083126912	1.46952031663217	4.17831663625877	6.59222824885927	4.37594974063057	6.57581018893227	4.84538612027876	7	6.8979989947202	4.55808641504015	1.16225950412604	5.13383201365855	0.163925285311941	-3.33798885449543	1.42777180993724	-2.16514225284684	1.05278664016201	2.44032865558295	8.64090824089084	3.71067270223322	0.460440330480879	-1.36195050900807	2.48546285223201	4.5075458272051	3.89436898792605	0.768105057693667	-0.664487889713397	6.19577941043186	15.0214748896606	-2.03360225429829	7.99383742781248	4.14695666099236	5.40739116640351	-0.404735944826408	2.62424954341394	94.25	0	2
29	1.09582810144063	6.10355508614478	2.86588234899272	6.55672899269353	5.95518090190612	1.51605570333072	1.20598746851295	5.85186424029273	4.59998592729882	6.71564660892231	5.6992280493982	1	3.81928118189471	1	5.18963628335856	1.59655500488834	3.84381489916909	1.48279316176369	6.15220116699459	4.18097516689519	2.76714194039871	1.24195777970644	2.73326031481437	2.13764802216771	-0.153497695831832	1.6123821258105	-1.2892164745583	-2.14479943311704	-1.01579349730601	4.28259215957647	1.97808997698984	4.60547825445397	-0.632548438996324	5.68983318233461	5.7764683944556	5.66872534734082	-1.10140504031092	4.25762669951488	1.83961966210638	5.64747669750877	6.62705574208544	8.79021555298293	8.74129649273381	2.38989944858231	0.271613927848298	9.62761348736811	75	0	2
30	2.13500197631384	5.39867659945171	5.50975162339154	2.24186362374858	1.22295218968441	1	1.21881059761291	5.28373876745788	6.29986284612187	4.01014550465127	1.37695876047863	3.48938159753434	2.57192049318548	3.54098190263908	6.62805325431005	4.20233894237692	5.11077339345824	1.21864145831829	3.88323389932755	3.77880178223157	2.41099764727193	2.0144154332989	3.612065464959	3.29534135949787	0.31571473689568	4.25075379103617	2.9475535362269	0.987433682177433	1.80591403741264	7.05536973816118	8.44192222416364	6.19944270421227	5.65266375032676	11.6163164632423	5.62603492654999	7.73783211381265	-0.363046471852655	1.04601000384272	6.57532964719042	6.7106015747617	7.00815778005985	4.30266881602465	-3.55590308602526	7.989653648714	3.20895371529093	-0.660743374572844	99.75	0	2
31	1.92065258894408	5.02686894279632	1.15437558099149	1.61142066837604	6.82550308098573	6.59714361466887	2.48827070547503	5.21303266803156	3.31410561339812	6.84206642101411	3.77080612242378	4.30411891780711	1.8924121447858	3.61741513282584	7	1.75442823841978	1.21229650987948	4.87822981717223	3.41450445117097	7	7	1.11246090385209	6.66505831065328	1.63493644244563	2.6648050409422	6.06921589266272	-7.58073595671514	-6.42930447124108	4.89547388990464	2.3163943374444	9.5367024137348	7.3427221799169	1.3340453171228	5.00128609955259	0.734010749032662	4.05325245199963	-3.42766059616537	3.33238247546363	-0.29929365408819	5.83116320312233	3.48382794348503	-5.52517854330443	4.65809669674417	0.340664504275094	-2.85877214406022	7.43243737767087	81.5	0	2
32	4.40309201922717	7	3.00099704405434	1.71660231410291	1.55493302745591	7	3.53979281733523	5.2592401233938	6.12832754894503	5.63252801830347	7	3.11089180101928	5.51356474068397	1.93555106860259	4.49822830275434	6.9743587056225	7	4.02015146218336	1.2664790103183	1	6.07319181818092	3.80700874460784	5.34608908911389	5.49202855385814	-1.3686439269228	4.21959603800223	-5.79767419132606	-6.89636812436409	1.25830582678876	2.0210116520788	8.00017071785166	5.7049790509192	0.988761312632868	6.61233400276139	3.6185786710342	3.91884892812837	4.8994001008935	1.93625920623836	7.21215297319107	9.5607441328928	-0.93468309199861	-1.93574915043074	3.97337634325092	5.16812449191663	3.06323489459219	-8.13321980429956	84.25	0	2
33	2.67249063135561	6.40600124012638	1.28719736703891	7	5.91913762653541	1.17098506906953	1.05418481720303	3.01269882411635	4.90341137856409	2.08842423757573	1	2.50717481215522	1	2.67447328425037	6.39726031172401	1.08572206629522	3.68840121889609	4.70035401083188	2.8881081080919	3.31604976397463	1.37672669791766	3.70287510932522	6.34209702614613	-4.5493060567047	0.846817741628398	2.68382646180055	-6.5094366156351	-2.44809161007614	6.16874048987573	-2.79640317580812	-0.560703573848844	-0.055681315126292	3.79813691784045	2.58152821362938	3.22190742288293	0.614295708678894	-0.557114327867539	7.78451645140971	8.3978831133419	4.4136612378408	3.52163525509103	3.53733936142119	6.11806968868302	0.411260660687672	3.26845128705281	-0.699546946689457	76	0	2
34	1	5.53109454683371	5.27715251218166	2.06290039526267	1.74353489788715	3.81246075199171	5.8716384520511	6.09392355303179	5.24418111905788	6.74322936201824	1.18523332674668	3.51851679606263	1.91824746155868	4.00918648493799	1.20995394133419	4.25799252300074	5.32812422166352	5.9167469583541	2.40115247141828	6.83562681112882	4.81880203370101	5.86182411240968	3.00193105895729	4.74387453629919	-0.825100817252798	3.45644862042287	3.23579659981587	0.454636822425297	3.48546334746724	-0.902945345194788	8.96355842063142	4.3113483229762	-0.892204431503602	4.535991982086	3.00817014918675	3.94110809375947	-0.359363626303021	1.77832013847442	4.41374508558102	5.9167970701858	-3.92168452865196	6.7965414220867	10.0778311758431	0.857009294765882	4.80991163642273	-0.508347625726739	79.75	0	2
35	2.87854584523855	3.3487559304086	1.49382880872657	3.33594885183002	6.88798145265252	1.80747473050387	3.58773001312697	2.00680123204549	6.95532526443256	4.38106278749549	1.44536029114882	2.84928759093571	2.25934916247686	2.23252386273587	1	2.50496429094903	3.91034606194679	5.39535350607981	5.60105603034117	2.08817323516149	6.1465133269423	3.61203988918241	7	2.71234810342109	1.60266706982159	4.45873231150108	-6.42635865958822	-6.02452141090011	3.26170459729796	6.6891381234812	4.44955120866792	5.80340210236687	-3.14184962488582	4.39172976682882	2.69745134427597	-2.85182647547351	4.25664631430928	5.34691016440791	0.806846013957426	9.33808230737499	9.69535017104744	4.9876115626053	4.21097245448609	0.916668113835606	7.6072810003391	3.79285364925505	81.5	0	2
36	1.72389105380068	4.5086191409999	1.47473962060676	4.78909561211214	6.74848685799475	2.48567210232377	3.58730332885485	3.93345207596149	6.18748807844331	2.88187694454129	6.36084454274873	3.83515052239218	1	2.90549627454243	3.56250453254972	2.03117818294702	5.72729675864947	2.41562797493283	2.82944182207215	1.45747977582716	6.7151134183272	1	6.33294047380543	0.192591154443568	0.716741417770177	3.93415237551398	-4.96447928734874	-3.1047866574618	2.15442466653806	2.61043206854748	4.51638116366077	-1.71869005363282	1.86449190313483	13.5381389030748	10.7317166649634	-0.855212432494138	5.07395440496982	1.04169621190537	-2.71068857969845	9.1737546989854	-2.26428626418538	4.42601370858766	-3.49224301626554	5.37698746770447	4.26855810532413	2.30876349719535	93.25	0	2
37	2.15431229149235	6.59677103978702	2.939235357872	2.96191401501435	7	1	2.35881450808634	6.20522828099777	1.75512684133118	7	1.75305629431207	3.46621468195802	1.49588298109039	4.30694780119683	1.80345637879118	3.42840107962119	6.08207795649402	3.40457902548685	6.63616825590687	4.75912540861001	1	3.33301862278587	4.26589529251437	4.59456015616741	1.19292238241075	4.89288399801387	0.747209898983346	-3.3935405894624	3.11243158804162	0.133623045779914	2.88580094878238	6.20404005258717	-0.233984653936902	2.01152346155522	8.97030779203389	8.05066770113692	-1.17453579571012	2.69277210366306	6.3749822831946	15.7091022145804	-1.5856665123676	4.99286008190789	-4.53237736992162	5.31830256498826	3.66570438219721	-7.1660333990988	70	0	2
38	2.38794135116204	1.95180056442289	1.82294691775072	3.51392022019347	1.37865156823741	1.01615575934125	2.44866544275725	1	2.53637764902327	5.19361202985106	2.4404232184916	2.58004138808794	5.05921441274947	2.60109602037865	5.74501137764288	2.43655941423283	5.69711876166542	6.29902524352041	5.7818370195186	1.58717770795058	4.70807142091125	2.7211634406877	2.43842003484967	7.08705099561745	-4.58242373527543	4.71902416117952	-11.3946138446111	-6.35753645296882	2.37805332379776	0.5834139953078	11.0311835029465	4.56612656563975	-1.15104772697847	5.47873502093955	3.46153850948943	6.49560447137535	-1.76463945650916	-2.10803106730492	6.49536359424028	5.74050698387173	-4.10012839571444	4.25452440662403	-4.49585035840505	2.09689464290447	2.65473394203303	-4.44591634438124	80.75	0	2
39	3.26847055969383	6.39995502246202	1.97845934614129	3.89186021065528	6.47763210461911	1.67789884964904	7	3.77326312266645	5.7715917733824	3.65879812939365	3.81264746358049	1	1.68387293871697	1.72895797409021	6.70817211437353	2.73413571787072	2.47456065568172	7	3.16144802124108	5.17575424041163	4.68078015961564	3.08199073051839	7	5.01667326165544	1.89164336651362	6.29978616487926	1.20302894950203	-2.0025309907155	1.57801149192541	5.54265769418059	7.6563130857277	3.62377839507981	1.88340279394554	2.65532333901557	6.98237118801512	4.67564639412881	0.505337058879573	-1.63229001087714	7.0121061139724	8.18512159746597	7.72632811806025	5.68953251369301	-3.82923188897325	2.62739080692659	7.17508487321163	9.72690639809219	80.5	0	2
40	1.77483031984856	6.85193163166409	2.53527287028513	7	5.90894864488688	1.27085295787771	6.67621296517818	2.34243624357249	5.98717491829623	5.5488389139675	5.35461144474098	1	3.82034586571715	1	1	2.28062907668604	7	6.52171165260244	5.93727456004902	4.27890755546651	5.14177159013756	1.26317372248798	2.70625577060286	3.28546835505532	0.0807020520096624	2.08270083975542	-0.943285142469475	-2.05035587537613	-0.193077128216498	4.6912431416928	13.052659282303	4.99826293052286	1.57351411353912	5.35873023840489	4.05618829613785	3.22985524747179	4.06589384081957	5.1601542407546	6.24637768276606	4.68801511871946	-4.05943403044027	7.45581103310822	0.560675711814933	0.960708164861243	4.99703851432793	6.52110516824191	91.25	0	2
41	1.20876808065258	6.90475107112729	1.65158723819521	3.83133779656625	1.64327125714562	1.53195060380256	2.62545956664847	7	2.57387090794341	2.3312271804537	3.77434948429418	1	6.40985655655879	5.27303102476075	2.92759154416364	3.4880804878891	6.43254656966498	6.00941657270804	6.69653943812762	4.10423809579796	1.85670807898326	2.96677106063763	7	8.08026195017314	-2.1586594583325	2.22245178247066	-8.55803506689698	-8.19914222694795	0.768591974449879	7.96888171355811	3.68386091534401	6.6027782657229	4.46517866585201	1.66227010168872	6.93866671777516	6.00433825216949	0.514263806051022	-1.45601397834736	6.38189741074627	12.5197401850827	9.53433734602029	3.12817935574471	6.39908286596385	1.03128192207702	-2.79075890175313	-6.18409367089815	82	0	2
42	4.40644447696703	5.94839420158829	4.93887473007171	4.81124677355401	3.02506955769188	1.14519262339474	3.77831383218352	6.98907483208545	6.43261948156005	6.3349899331979	6.83197780863125	5.13152192250498	3.19492181693899	6.8943409054874	5.35555679903286	1	5.59544386197196	7	4.6334051101321	6.55709130513956	6.86578952811769	2.65944414020953	7	0.718590576418303	-3.01344361979152	1.27743035494457	-2.6118145682454	2.04575258588298	3.73301756907467	7.36820978887152	3.23801183053806	5.96897256187338	-0.982180581802035	0.159126794213034	0.409699651266351	6.60174951925409	-0.120408892705946	5.02530743473414	1.51237797484992	12.8951579067466	9.96745047115134	4.85851200240759	-4.73945769923668	8.06124228517024	1.3739361378865	-6.70659231818038	86.75	0	2
43	2.70472952622871	6.93592705252935	5.2867334162234	1.83589218446879	1	3.86848923025933	1.96753604424895	5.03589578075033	6.1849488578595	6.84788295934097	6.92497409464104	3.87929325595486	4.71134342120726	1.62769506877486	2.80230862843039	1.62893873629482	7	1	7	4.75917299966532	4.54054147116916	6.014039174801	3.48530961691477	4.60410420483769	-2.32211547844261	3.36429909556172	3.76172431619709	0.932314665000745	2.84235297503647	1.20389529495867	9.23229534461902	8.74431938474098	-0.98285607998287	4.06665558308871	2.23820800155486	7.93919717647022	2.70690283008627	-2.10078565760242	6.53204276579337	7.4818843267115	-1.43130024747584	5.17472153728633	5.21885839050293	2.01863430361326	4.77024114085337	-1.52382833904584	92.5	0	2
44	1.26702812327451	5.36443320847181	1.40246298954128	2.84398564851624	6.53836470913601	1	1	7	1.28261044928234	3.05025312278025	3.65355387189149	1.55582484456657	3.71740702557243	3.57444052392453	6.43188726531685	5.15820993598661	5.50582973158238	5.36715878906426	3.99355042950912	3.63203721750796	2.92717468946492	2.53431701469447	4.27056736887936	0.202887657697972	2.51873057534543	5.69359465706822	-7.24268309135016	-6.85149887088573	5.70077489377676	2.2567114098429	11.079260813283	4.0377996018455	6.06019285788021	4.07854529574196	2.79013687973321	10.9599264384103	3.46919275294076	1.81028405801172	3.66675378436426	6.47899029298558	2.09733900681246	3.98527750175688	-2.93919935147484	2.08225725883783	-0.353603085190554	-2.85932100131024	74.25	0	2
45	4.05212902338478	5.38675559034624	3.13607809628307	3.76286837258512	5.46740549705225	1	2.32528394111435	5.83452581738355	5.86672138612335	3.41136178998686	6.44458577444422	5.4499815897854	4.06696275532349	2.45404899969562	7	3.16362043988867	1.41063000016505	7	3.02105164083204	4.97947052611225	1.92294766043968	4.92928923140279	6.2287657276995	3.23462744161478	0.4792308915104	5.31470997600893	-0.5466878710181	-2.8844136010618	1.29095386046083	8.13785307361137	5.32583083861762	6.66192741803327	-0.150382928907797	3.49092181294137	5.10723805451789	5.47962146247928	4.89233966090406	3.85286386639515	6.82826606107091	5.59305083882136	8.59857943771208	2.353547237774	2.85797417141449	6.91288005738271	3.41616709685483	13.1472409599865	74	0	2
46	3.83903947854389	4.72524720747046	2.62563278033612	2.31725547412519	5.92051698646483	1.29580273357285	2.96551351713911	6.660279264876	2.25357483497717	7	5.65660023698509	4.44160919246645	3.96300966213152	2.55117055379859	1.30759369577575	5.50987899121537	3.2163646802434	7	2.65708598177237	4.70761771381016	1.01398369883896	6.87046271352545	5.83942063975801	4.14710555804	-0.43851473178364	4.55721829006382	-1.20944819066053	-2.62790814974059	2.39891694968775	4.10248812140368	4.91709454246703	6.51448970479951	-0.430581973430236	1.99005020592871	4.70733625633422	5.13727223592874	6.49266600067837	3.862466313223	6.29835899733498	0.84487001490536	4.15140141511785	2.42017427739294	-2.52296931926135	5.86546151710611	-0.890442044510213	-6.15982069673063	77.75	0	2
47	1.00182597382219	1	4.48694358899718	2.29753198181939	3.04925845345458	1.84443969671663	5.09387055039344	5.42387900589119	6.32455464076166	4.42695949748757	2.14552073902	3.21567922658722	4.15653411961027	4.5223759324063	6.33160897183432	1	3.50489735207833	3.71416139268041	5.80630423070508	7	2.25051768905322	1.12084474684916	2.18548859616331	5.47346912330127	-0.560038824911539	2.78961242355421	5.6889140711977	2.72867666462244	4.69250908221012	1.17866526618251	2.10690530905033	4.25019158796652	0.919039327608302	5.19027947250309	9.65405364871497	8.28594871724835	4.96385821312217	0.631639344036836	1.71422437341254	11.3713914821788	4.38323322373512	7.72018412550373	-3.75683673776381	0.206983346737336	-0.0638168854481463	5.7926596710727	84.5	0	2
48	3.82300179373106	5.15281183129898	4.73269053394427	4.55392077281434	6.0395763682067	1.04384630312929	6.80018165741812	1.15196849067874	6.98298039901557	5.74935945570163	6.8922096360164	2.20318212928341	6.59336963396572	5.88566132703536	2.42458660652421	5.96421724450993	4.48846665446169	3.20583689392491	6.2066507512615	1.60539804017711	7	3.41655779538027	2.24958471061468	1.32565356655594	-1.37146873853858	0.88383711994934	-0.264602798357854	2.29395005174394	1.51464803425311	4.86646671671139	3.58376358243145	5.56086725486102	-0.65545387094232	6.17030104002498	6.6445913977302	5.60986081210468	0.27923946838743	3.26221300894762	2.10599590105978	5.6901555170257	-2.10700474495884	-1.34982824242189	4.32168139461318	8.28285673263793	-3.1231503008144	0.540933870878024	82.25	0	2
49	1.96464852947121	5.24809385075484	1.58984707421381	5.23507379831127	6.5803442979273	3.80878561667935	5.67260270022235	7	4.48807034993571	3.01800077441367	2.64225996931099	4.82662141419189	3.0798104426952	1.79289985646315	4.90676106702798	1.32975913953722	1.69463870900612	5.37926557421333	1.06841880275575	2.17269624733202	6.87058560813473	2.0131169966653	6.52291914222932	2.668684235018	-1.42167569531643	5.36801097094991	-4.53785995598687	-4.51601673031666	2.49898033052763	5.69772888777862	8.70992873227388	3.85817231256185	3.26543653777071	1.81257143608285	2.73540955553708	-0.239755939997718	-1.34336572988239	-1.47475393427281	3.18210809303334	4.9174009167659	-3.66437354121154	4.96303990890619	9.61779203502975	4.53448053386584	5.07032241845664	5.18203420834676	71	0	2
50	2.46517547768174	6.54705342681325	1	2.90296243741267	6.85767007117419	1.67639802577064	3.73684240633128	4.36807755372017	6.48301903607342	1.30229037656885	2.78412967871609	2.53293758369948	1	6.32301866673117	3.07948468163052	2.34632771470291	2.27761937478374	5.03748181336084	6.15307083219438	5.20126246317349	6.87724823176712	5.21149200712573	4.33729470984649	0.675539323260538	1.47095840420191	3.91645824128634	-6.15365777981688	-5.03957625240164	4.26737572195513	3.7248365708888	5.56635511597114	6.4934564055129	-1.15108199465768	3.61565766030354	9.28304848641521	7.11436735925424	7.01676194210274	1.47971918623147	7.87117718089987	5.81115850424896	9.46985580940515	-3.42715311341095	5.81564232538784	1.3597843646405	1.83863294454335	-3.15108082546364	89.75	0	2
51	2.86136891168361	4.45080968730633	5.85212584090199	4.73532085292054	4.85887222928909	2.01763372464709	7	7	6.28302363147937	5.6281789760518	5.36036872777207	4.20404830514078	6.56069397715219	4.33586072921056	5.0780547095539	5.79542267867774	4.03391946426649	3.48310651792981	5.31585215171489	2.20073130245981	2.84601506944842	1.56039314494817	5.0580250627758	2.1815609962815	-2.3240810008476	0.264301500726418	-0.63648683049559	2.23728145392588	0.412539036648626	2.27899183107024	3.34297008658234	5.83657239863171	4.72264888668219	5.56726353481372	7.76577504349931	5.45366409401799	-0.948832474875329	10.3207625288972	2.73579229050531	6.31008555787377	-0.204641633776666	-1.22697027738362	5.41092849117169	-0.212230742116928	2.80327259231974	-0.997209903797244	81.5	0	2
52	1.85357022802679	3.52045259614256	1.25862991168235	5.00439805465504	4.4370406097633	2.80593334387721	1.11689600626117	4.2629550392381	7	3.76199116620817	3.97876548645815	4.66753983474939	2.13238991679215	1.49583149161197	5.69500502029637	2.58027590250128	7	3.49270908002168	1.55503105560077	1.27273488213147	1.63989114205598	5.05551825330722	5.00070655794557	-2.72942197878481	4.3283227414144	7.29751084271888	-6.41122201828997	-8.59126928844563	3.23489533216171	8.27297627359887	10.2552862593528	8.98386176371411	2.48368423090394	1.47765437503506	7.22760502293961	2.65027420447445	0.146387817072119	5.24762325224955	8.77311169448726	0.203154144914469	7.43453183043001	4.3368852412879	3.53922880770774	2.4050547957051	4.85753284813813	0.682041091275851	98.25	0	2
53	1.6353145225877	5.16923211622756	1	6.54652806391717	3.08775351899617	1.52968353280902	4.04252003403264	4.86809638122837	1.98566315140112	4.5032705684519	7	4.59812870232406	2.44615257029552	3.36150507411868	4.73625131573839	7	7	5.03947976447204	5.67956877707224	3.72334700904251	1.50419322890146	1.28900835888457	5.74611144700312	-4.69996016231988	-1.10823754433412	-0.443763708118596	-5.74242688599376	-4.90832573203959	1.02274505816943	1.76401125898577	3.70519176029463	3.54351182858189	0.21716999909666	3.39398899286636	2.70660667056711	7.68586986485831	1.7100601113664	2.96198011556365	7.39167321133645	3.74875361831268	8.71302114898172	4.51673319154266	2.96508400978517	0.919588562679028	-1.20210166373595	0.0183735922048603	81	0	2
54	2.76391991889645	7	1.40358810332012	5.01596867367566	3.31358145705122	2.99261323649088	2.34778694169761	5.8494374915889	6.93021709179219	4.09822957212579	3.17681979691981	2.01965889538384	1.85853207051386	1	1.16296122690777	7	6.40509213396655	2.47419795130088	5.25949290898471	6.42981631610005	4.4401754321186	6.04419307488585	2.14173679123111	7.29015936764335	-3.43023276312209	0.177583615897465	-7.30297021604043	-8.61191033493898	5.51754276836768	3.09840871521231	10.0642827528431	4.1980219679105	3.25604897405493	3.56537972252843	5.31311314709665	0.359125912217204	0.757406308288624	1.33267423914119	4.81252850412396	12.6804458573382	9.65950608317982	-0.390858599380948	7.20100945691428	-0.653477108963605	0.479335695614281	0.0150033328887384	96.75	0	2
55	3.80907181345416	5.59278271743311	1.83747088543875	3.77954992340436	1.94376638652549	2.40745249216958	1.24888990381543	2.33498542428222	5.21517812943009	4.06511064898881	2.08127314337177	1.75154518275957	5.46123374362221	2.43379574563251	2.79537801122337	5.86532747498716	4.56393151940079	3.41767596573211	3.12572025705827	5.17709681992369	1.34448435617532	1.42500881194766	6.16471095852768	1.92718741146588	0.186193687831062	8.34659012522106	5.09715376719672	5.67241495723969	2.09689355270041	0.774345854409277	2.04615923167556	4.12166222848123	0.142861561767526	3.76260223778068	7.40745256279874	6.3419928702503	0.854353490455772	3.58515097481229	5.22667960666443	9.41112997261313	6.41879115092474	-0.989588851425259	4.54847113876315	4.66264705265243	-2.6128086413542	-4.84723660622117	83.5	0	2
56	4.91970256609929	6.34655494289094	5.02902794820811	6.73723762965355	3.7997251096062	2.59572895576587	2.27519884748521	2.60785646637907	1.90499343396327	1	3.40870073414023	2.2242964492388	5.9418547844511	6.71881558625904	2.60585385414016	4.86007582051732	6.3933737934617	5.71656259977868	5.50440292160079	1.66655991068476	6.2855847944011	2.34561876000832	3.40671306377406	0.858004229169223	-5.4574898948665	-2.77694215525776	-1.37921527740505	0.857214883936503	0.333685989471332	-4.94635727738015	5.21266866271324	1.64345305152696	3.55107982092357	2.26480363987713	11.6149671537917	4.42555641701384	5.3983087152021	2.36582755607618	8.6705538399299	8.02774049699061	5.72476329978575	2.95412307764657	6.3189144918397	3.50036893591136	-2.1194307035176	-2.32966845856859	82.25	0	2
57	2.39063740852723	6.554161474357	2.63546256863671	3.04935470385479	6.82399084873625	5.58338457379476	1.18660810910349	4.25684963201974	5.91649039584263	2.41432800651015	2.65988810100378	1.46577896582645	6.79020887141292	1.41498182663017	5.50003396412262	3.23749239176678	7	1.17357647191769	7	4.41455221840594	5.26878359458339	4.19307365510315	4.98439011801553	5.96794172896187	1.39532112104977	5.82019305866871	0.676576657482981	-2.36763139598307	-0.388480078352058	2.31577018316937	-1.22027800128599	4.84546630645861	1.06342422126122	2.62115116653063	4.28222763558624	10.0706005869257	3.65393039337919	5.09308650541257	3.52470733504418	3.76582706464078	5.07699635912906	4.81439971982694	7.18345603073311	6.02690197530452	-3.97168674396	2.49309954641039	86	0	2
58	5.16611869725023	3.79471232683761	2.53779577138626	1	3.39837654756741	5.08183010708606	4.34439157697358	5.02841849258415	3.71476597621394	6.18024953302761	3.73984270556036	2.80627676000067	3.96017187068152	3.22939893938744	6.28124017578612	6.52837129475545	3.63949139108757	3.07870599424185	6.49251421365067	3.95428597168353	2.97653158510874	2.79215194962352	5.03672281839568	6.29590238960433	1.75997393169778	1.67504752736678	-8.01555569174712	-6.36629668086426	3.64876707648338	3.02090559353399	6.65078672370197	2.69297955224913	2.76769373408383	-2.1971593421789	8.336781198702	8.29912417693222	0.239069335308478	-1.53484543681869	8.10345777469698	5.10567852361631	5.81812069496969	8.23178580744105	-3.43973587952156	8.10729498893907	1.72015715789075	6.46197965604116	73.75	0	2
59	1.94944438626941	4.30582196559656	1.26112690735718	3.46962436263307	7	2.1227607222846	1	2.00734644145518	6.6644029484519	2.71799439126974	1.36364951662889	1	6.47673573586157	1.75364818005671	4.1046417445042	1	3.26641879278419	3.87370311548974	3.3141211666803	4.27363075193615	4.31291096749719	3.92148867694924	1.60338971916072	-0.0613650841413719	3.68015861666532	3.62169088774044	-7.48052463453901	-2.474546232693	-1.97320782319546	0.188780998565843	9.24005181498537	4.46146737178887	0.297870433694047	1.33982598790929	1.62036273664158	5.08311961604828	4.27447949337157	0.623894657543619	1.12800942548779	4.36042579078248	-3.20697616867351	-2.7928870172313	6.07298784636446	2.3898858035247	3.72732221226153	-3.24744239784637	93.5	0	2
60	1.69223701088288	4.84613293089057	1	4.3817407855053	7	1.90155855670345	2.88966394938563	4.61167436374103	5.06866447913297	5.34962568118977	6.81089770440972	2.39999168882122	6.01088091242928	2.37981065954252	3.85771861744421	2.12107445971709	5.19988775470227	6.37759377382605	3.57791406490774	2.9800072185188	6.90844394131239	4.33487171363456	7	0.125667827726274	2.38407537045738	4.44256516758724	-6.30969463997316	-3.79949321234518	2.60993366209148	0.39268677105298	4.23280000021181	8.23131122442543	-0.606813419382403	13.8701873275806	2.72167668370551	-1.07776226571674	0.989970548091753	1.36350292839182	-2.88653212627582	3.35637206434097	-2.58225193301071	-2.58513748876713	-4.47771943645963	1.82554723953785	1.13937492437576	1.70781888753065	86.25	0	2
61	5.24517038193012	6.39015900019989	5.12088856528807	7	3.34052417776004	1.7381864846552	1.28918052298357	3.00781186849231	2.20812716385848	1	4.40370303016937	3.12802796148646	4.98270070900852	1	1.54976798261282	4.53172717698574	4.54612530161092	2.71906664700719	6.20721566861134	2.18361187615085	3.13664177830008	2.5123512767921	4.17169121733144	1.11080055488119	-3.22752253070762	-2.02964450009776	-1.90693237681153	1.2362212224215	0.62616187571597	-3.83229847432182	2.13485093442277	-3.16481558656502	-2.33081524551339	1.41143307848468	11.3580404487085	-0.254854931394087	5.97956245388343	6.59586971479908	9.11735308915729	9.90430785567136	5.65444075084071	6.11703961001031	8.77987160545164	3.08322195599366	-2.99315591760299	0.0617589705989054	79	0	2
62	2.91352216776881	6.81942156303775	3.07257381318377	3.2454003603699	6.99562731980632	2.29028058041	4.95769542839354	3.96515111370177	5.73433652953091	4.13489962764554	4.6597858135452	1	3.31342095449332	1.71323785281376	1.54476366418594	3.00809152810782	2.06040554841522	6.40217174639333	2.92716383992141	5.22328179073742	4.74878352182141	3.35482081761252	3.80328018185737	4.98143080045849	0.508298820144421	5.48516573114923	1.68447661803065	-2.02664718608851	3.44724314543611	3.69778719058968	9.13101150375255	5.01647869094254	6.38767330482787	2.47910453657022	8.3151241083643	4.5418708648869	3.52534071012166	2.73469619000382	4.02971641399394	7.68135599267349	7.91660950803826	5.49287397828507	8.14350423761715	4.04766726948983	7.37363651289086	10.0345766487842	78.75	0	2
63	3.66666983920261	5.64195802864788	2.02212660542848	6.00759678385606	6.93414755403222	1	3.55649963826313	4.92290598031413	3.42429726764526	6.89639306413038	4.63273314933494	5.91330592964555	2.71477890756484	3.72320615440278	2.388657308128	1	7	3.48444270898744	1.77768041149083	1.86658977113007	1.72790643745101	5.68454093036406	3.89961815973229	1.5205706631793	1.37296211980592	5.09813025792601	-6.04333501965526	-6.60980577803102	4.86640603929898	6.72022436668881	4.90218765652111	6.43383941208989	1.72158704774816	12.3304464024135	-1.57592045820456	7.38135295921635	-0.457394916658711	0.761421740137776	-2.27498374216848	1.73026322763968	-1.64144849141168	5.97203724725219	5.19007310194902	1.28196613644478	4.5326947157229	-0.96460944253159	71.5	0	2
64	1.90837315444511	6.16823471743947	1.35589682153825	2.52581540230817	5.6662716829052	6.84775778551227	3.37837036621669	4.34541802997773	5.45560488449443	5.59400519128318	3.51661771004869	2.28477965967955	2.17388915676596	1.71335336243265	1.83426909013476	2.17048200180758	3.31418035479018	4.81606092637345	2.50157062249089	5.82086025711562	3.47835862788596	2.14152950700557	4.25498352302356	1.2003909320547	1.2920868459533	1.84735168939082	-5.08646770443781	-3.51305835686618	3.80526889920706	3.30419958962197	1.62633613028747	4.40644716584614	-1.11537461659952	4.59446054877857	8.09744321607414	7.55219375801679	7.38535799551155	1.38893869472848	-1.94148754448707	4.47558829251568	8.56733514931338	-3.43127863931175	6.01977757964199	2.12606320457939	-1.30989870303867	-2.55121881034874	73.25	0	2
65	1.39511353557589	5.98475729526279	2.75924998072735	6.55182237685967	7	1	4.20902529791459	6.41250397625643	7	3.44903002592162	2.69405663612182	2.70287488253215	1	6.7648163783897	6.42258094209256	1	6.80747192228926	7	2.83639908516514	1.29172823489302	4.27875590346121	4.8184475103952	3.05112249540082	2.05193857166278	2.14531775914419	1.77428903493528	-2.3786054544448	-3.45694530941712	-1.00328844141888	-2.32299645096389	0.639297712761087	1.39336633346837	9.12787767971757	2.91372281553951	7.82478622449312	5.27747306480968	0.587021435696445	6.11689098874834	2.20018055881245	3.13593242043891	3.82016826279834	-0.268787670485786	-4.67030569465531	0.707233498040602	0.144818415868161	6.38040376538823	73	0	2
66	2.11224219008611	4.9671511936699	1.21661983322692	7	6.64367263603911	6.43554274571709	3.60092387992338	1.0598559516135	4.51334122170402	3.21361615827139	5.60856179279006	4.78899436768903	1.98865678452292	5.48762702881905	3.75359043934104	3.34242971118854	2.90744142097113	5.1566009590536	5.748545086633	6.3777692570133	3.05462763693425	1.96797386813202	6.73578608594042	-5.20873059586708	1.14558491175037	3.20084783854694	-5.93261334507341	-1.09331954824506	4.79837336281848	-0.498331622936708	2.60433312928132	4.39538270245928	1.22469087325082	5.33999961010825	10.1538012214585	7.81807233644523	2.10376958883924	1.08564333232838	1.6825475281121	4.39251751338772	7.23933821658734	-1.21499785788371	5.91242032666685	2.25007743308994	7.61129496543457	-1.87306655429847	57.75	0	2
67	4.95015140502906	2.74433408565483	2.24030367650397	1.70358703890197	7	2.66509242172284	5.04015662917371	6.49506896637071	7	3.48737223612735	6.34158281447155	2.1757663105025	5.1008218691113	3.3550187358028	5.88570986369647	2.17396855300423	6.44858519623728	6.68296247051671	1.78568417982421	3.08333848394927	2.27032499908694	5.93204766763077	4.51875644634341	8.7945266246694	-0.0414307129704259	1.60723806784276	-3.93751237022181	-8.30511669399919	5.09270085978751	6.39915818001075	6.02271677501721	4.40157910601336	3.67509388496884	8.26292699638304	1.1755139175141	3.05311563656518	4.31963419950203	10.5632674296756	7.72038021994448	-0.476195187701146	6.55388370945389	8.7554315150124	2.81463185097149	0.377462330429014	4.12019685420014	2.44207461411562	66.5	0	2
68	3.79987218581662	3.56862883133787	1.4696524760856	3.05264116984972	5.89689697205559	2.07892338460202	1.76465762109891	6.73546999239408	6.49176205858299	2.92916638535024	2.35790620978799	3.06957005013163	5.9364532128573	2.39683839920167	5.71247328988984	1	6.35315198946279	4.6605845833337	5.89403943347486	2.56546375296536	4.14641479452429	2.93209715854548	2.4074077171945	-0.571336905598968	0.813096225640141	3.57688398175177	-6.20894410485817	-5.55562273297184	4.85088061665249	9.17161934380691	10.3447660409222	3.69091093414046	9.36300039124054	1.99362420663865	5.19608176567024	7.61211586834126	3.06518008457796	0.215741852445116	1.40222822993491	9.06260123052814	5.61757242275507	-0.558597847723445	3.99251043498703	3.53003146364462	4.01493779924464	0.589581636510221	85.25	0	2
69	1.18611986532538	7	1.40112194321626	6.5836442119069	6.11495124382104	3.9141478540046	7	5.10041693423731	3.26785400046806	4.20512217648718	5.94942555092951	1.29490936735423	4.6880123237147	6.62240167768869	1.50685688247042	6.27144816897957	3.2742674919957	1	4.77435159939539	1	5.63360163024293	5.48801012063567	3.44720547045877	-5.73044415169082	-0.295934823083807	4.06127177475063	-6.77493510820546	-1.19894372712529	2.84317815032779	1.6540688356221	2.88210689277756	7.10966660041635	4.9000863286316	2.43789998563747	11.1759812058316	7.32270601664017	2.91393753857391	-1.55934492374324	8.56232395920343	4.08769810446297	-4.06677267817564	3.26979360407837	-3.0003420122418	3.84584812069627	5.21854713273029	-2.24086641367125	77	0	2
70	1	6.27395681396328	1.37927901339198	7	7	2.04000314974976	3.77415943919233	7	5.99599949497069	1.87298460422057	6.3429008483248	1	1	1.40436480921668	6.16176189121213	5.04507354451162	2.85027421425944	6.07427742934942	2.73151441239337	4.25153518009578	4.11679642259217	6.28205220078273	6.17871976791813	-4.5630469308322	0.233697446744837	2.68627222007403	-7.67434458758732	-2.92536758713433	3.66997101727663	-3.03519827065461	-0.661344425368126	1.83588792838863	0.839773281070507	4.86733525967982	3.7187761993783	-0.965626792644554	0.257123757707815	7.48590220543786	8.11712253225834	3.42501897107958	-2.8562343846252	4.09943043486887	2.95982521020918	0.956102014895372	3.39459771742351	-1.78792069578527	93.75	0	2
71	2.46731486650683	5.64889169764828	1	6.90781986342005	7	4.59086808358881	3.19747585911528	4.50125494009414	2.233781623414	4.79752206177223	4.46173484943867	3.19021058099863	1.325217251296	1.73823422405935	1.57904369756519	1.39257473577849	6.5698746110083	6.19903559603403	7	3.4645565104864	3.9603903922558	1	4.79232612658682	-6.03290684253742	-0.065507738690105	2.69470088865276	-6.26255428737345	-0.779542356798124	4.10629899153394	-2.02210734225838	6.17746996470688	5.32654617110361	0.288221350666548	2.64633470848699	1.42821007688661	8.30874029279849	2.32758302496636	-0.319138760711265	11.4086417824749	-2.49958957036	2.59715502297013	4.13432667613247	-1.14014293652116	2.05797556555813	3.9321832713497	-0.492709164925633	82.5	0	2
72	4.83766049595169	3.76640655733235	2.45279380116303	1	2.35059645887732	6.20999119072313	1.42425158341456	4.9067835380048	2.97831094384334	5.68163343591492	3.41806134512823	2.78605236777634	3.36722597840914	3.88404901828548	6.15817692360234	6.44550443856777	2.81431110163698	3.75876316931524	6.8294621827466	4.18657666640193	1	3.35910636583095	7	6.85343150644723	0.607319697108509	1.49540792914634	-7.91340757985887	-6.51465684959513	-1.19391050220641	1.02082278039023	12.5588579121212	2.67730129825754	0.494403003523728	-1.47968009414129	8.06774417271278	3.65456794051673	-0.122658273502603	-1.66228622264654	7.74819559677413	3.68821986828669	-6.00892197340875	3.68274495023764	-3.65227294032862	7.24682272594333	-0.270491448109194	6.33843157222239	69.25	0	2
73	1.79942648527233	1.57242481973965	1.39414157175537	4.72591431441731	3.54822338867687	6.52845745043229	2.02094888692013	5.89892217069299	7	3.15099072234273	1	2.64177344728207	1.54741714040728	2.37852105721764	4.57640853965131	1.21322956650902	5.59599191811891	2.48818439466093	1.97190444338901	6.23912673021443	5.79390039520855	5.90829243807989	7	-1.84760239083554	4.07548291279704	6.65541901019091	-7.11630480134018	-8.30526935899507	12.232643101855	7.31671770620696	11.3595150508405	-3.21609878655596	4.93447193686337	1.79584569866245	7.52896267754902	4.61203753907658	-0.194023106701698	-1.4159262975776	4.58491059723494	7.58070552850333	10.6879592201401	1.76913492252139	4.5890566276652	2.48812496639712	2.30463691885213	4.17706847731736	68	0	2
74	2.24702616087907	6.26832515652467	1	4.31605236117056	5.20391834408666	6.85751726757981	2.04556046322621	5.26159094759661	4.56371899609031	6.52769079999889	5.68281426330449	5.35918849150594	3.97824250188509	6.39410084244857	2.93097010043945	6.71187815366395	5.174771227131	2.81898523100232	7	2.77501221419828	3.04031168277479	2.60805725865146	2.02114755540911	0.822667692964752	1.9198864154496	3.26383561368495	-4.30772990270968	-4.83575140727	-0.194746927793827	5.17634709747571	3.08411717938867	-1.34895957766118	-0.278537317916149	2.08363618456171	9.69327217531405	8.71852280703545	-0.356204373078086	-3.39780773660773	5.46002293890793	3.79441442156028	9.14811268235981	-1.77151203382966	-1.59683099643718	8.39746828347114	4.18988542898392	-1.60689311372691	62.75	0	2
75	3.11579519537404	6.4948037873437	3.23845734703927	4.77074746925347	6.38682460477955	1	6.23366521593786	4.95638044946558	1.46771200583497	6.89639850985116	6.15189888209138	2.08782689546047	6.55921629457084	4.90984111205232	5.97044825260949	1.60493341778844	3.8251251475691	7	4.55786213864494	3.71507688608858	2.6910621170756	1.45197510722804	5.32155583141378	4.87007269404424	-0.575953399210764	5.00383125177805	-0.852291677289631	-2.77156834907289	3.43005814559136	1.03968042867102	4.28740892571877	5.27810564876286	9.29489377923434	5.14761713396223	7.16228655697262	7.5113722124402	7.58748280427826	4.20083348920393	9.34444574293944	12.5057023857605	4.7653265685285	6.36695625037161	-1.92475245922533	2.5346981384792	4.98683715716913	3.93590687974889	72.5	0	2
76	2.29259441935326	6.92280928189792	1	5.30523649010737	2.26016664713307	2.5430497033446	2.26030130135724	1.19121063177169	1.84473534346034	2.97653570843537	3.25162395193376	3.12026139375823	1.39642381205228	1.66987116354719	3.52931652041674	6.47382543927467	7	2.27552140585982	3.26290366670858	7	4.77671561255964	5.77639548729771	2.58505017786988	7.3260396963769	-2.75453349516658	1.21491727454473	-6.90993947858101	-8.90610390270602	5.50985098300664	3.53364458910627	6.13579568315295	3.91075346850723	3.97642649020448	4.55393778423409	4.72111996973302	2.97144592646918	1.18320640845344	0.711190899974581	5.38160531944764	-0.758225961784281	8.87283284558898	-2.45394820457886	7.54744206931374	-0.408718473540239	-0.631120813621657	-0.492156421954406	75.25	0	2
77	1.90467150550563	3.45534444765326	4.91256206092881	1.41644020519199	1.70025997054157	2.30092306225308	3.27858703132808	7	6.48509664050727	5.07669609649923	6.63388639500548	3.22013066734323	5.4846916804631	1.16659326392958	6.99206786305245	6.47944959370547	7	2.28719018656955	6.01486061340222	7	7	1	7	2.82200636143996	-4.40529491449179	4.24708932038039	3.73240307249269	4.9395432559624	4.39436013065019	8.10680044297069	8.174531221787	-0.915576884556453	2.0083023854807	6.97960547111887	6.60698060310183	2.95098359173133	2.12123027674949	2.98921143111039	3.12477590930266	6.64549944539007	11.0690877246144	-0.92342115681257	3.77484001895843	3.74197394175986	2.05638100798754	-7.87084743406155	90	0	2
78	1.61945697583394	4.85903032211736	4.35001475836697	1.84344780626497	1.93353802746732	1	4.36253990543087	4.22678701409766	4.86710510089698	6.70208066969376	3.06069776141838	1.18319259455072	1.35474727503766	1	5.70839144271791	7	1.11519928735129	2.58131653958113	1	1.80445643450591	5.79840444476512	2.05997127827889	3.03523160873051	3.80121182599175	-0.360779803035431	3.97516555676225	7.27979471940672	2.39699166305094	1.50358111106329	-4.23268071878069	8.49076330745791	1.17037965276448	4.76516228265239	1.0672635067375	8.70919560248289	6.39699075146226	3.86022891332029	0.721175384236291	5.82855378403489	2.77895126366428	10.700067205334	2.70430486515548	-2.69575041444415	0.890780109563264	5.73021132207761	5.94354798024445	70.75	0	2
79	1.68520293179238	7	1	6.45732579666429	4.70798729759968	1.46473403011501	1.49396061134481	1	6.80636580246186	5.48540830001725	5.87381996604315	4.69568734007347	3.82779535688237	1	2.75941374668647	2.1806903169405	7	1.96539822678409	1.76902096743227	3.81214678137685	1.60545375818956	2.26745843683036	1.15376229435425	2.15555995128844	3.1460745752188	0.634498705867002	-3.09102627486113	-3.38420676229157	2.94227976162081	8.78850753421862	6.13986238797049	5.32076358663457	-3.04910804979574	5.76063313127353	5.61160752465266	-0.910677860374316	6.23565108527103	4.0591198363684	4.67781501638117	8.12416405829254	8.5604767741482	0.460377936702691	4.57381561068521	1.94488472288465	1.59770777716702	8.21803922697246	75.5	0	2
80	2.77573523096289	6.11392085428167	3.61516312684694	4.44509445170125	6.86090036121534	1	2.87321096088778	4.58663722712056	1.82615280843699	2.86564533339187	5.21070010022814	2.34551982066493	6.06529541345102	3.29645749735308	3.12447620268558	1.11772418836749	7	6.49564179555789	6.0019052156484	4.88785298306849	3.53535995353865	2.50172753643673	2.91693328313899	5.63702538371587	-1.05701594708304	4.25732993698419	0.609331858627853	-3.18321209361678	4.98077057758313	0.550960168590327	1.37660883956975	6.00234982868538	-0.325788290440573	1.80624623750268	7.16102055278358	7.91030420800048	5.51457030088775	3.9449537506507	6.37243823035589	12.1961546104	7.92943433186541	6.4448747206357	-1.75642883580145	-1.22810700803354	5.40859742079634	3.51595953782455	82.25	0	2
81	5.65360586889111	3.49308287378651	1.73348812835617	6.26739890136043	2.02072631651427	2.59772620722736	4.63501246768811	7	5.0254236418539	6.35766244914693	1.9015522024462	1.94503278438339	2.37518516615616	2.25659856834223	2.36464743031698	4.93221529896717	5.78938851829596	3.75848403997516	5.96132771299418	7	6.45241190343196	2.72842681225499	2.51148294132049	-1.09003065642885	-0.0405718079786486	1.17378567776564	-5.9532539755079	-6.3239228433442	3.53009928354749	2.18127921460759	2.03738209240644	5.97476641243692	3.71008252684082	0.518971689101603	10.1362062111222	3.22195236036306	5.95765850466595	8.36447834980366	3.45396618733409	10.0671869091032	-2.38450263890457	4.32512751790484	1.93011122869553	2.28830847975462	-2.95642509030044	-0.918235521357373	72	0	2
82	3.26474875735718	5.53712688831688	4.58160055931552	6.60664127471371	4.67036518980555	5.39742849846118	3.5221344599502	4.48856159113903	4.58840261219524	6.77641979386571	3.8443331294085	5.66728983801527	7	2.00261804122003	6.58996313070695	4.40926653400823	5.60910883158658	5.43275070539188	6.4781739052492	6.88447924071531	3.39730494554909	1	5.04641827062565	1.10219245641627	-3.63791356061509	0.823782249738274	-1.6129550247746	2.6778483994752	3.29615613883032	0.34310907882816	4.17942749993401	6.34962799687878	8.38640591745695	3.73950268256261	8.31918057770658	4.35335962259272	0.157761250210985	-0.987973665880976	6.59699039766048	14.2503399356428	-1.4373031590533	6.52217962876205	4.13094540854682	4.25420417787835	7.25293008999315	2.08175243916723	71.75	0	2
83	5.42967944865477	4.17439295631335	3.26863045846894	4.85105955981041	3.28276096648438	1	1.33954913208496	2.35118181160131	4.62365802242341	6.84508519783112	1.29980204125841	2.03096502238324	2.51054763922117	4.65039715460025	6.73809194949261	5.94956410854413	2.15132680233566	2.63369655411022	2.44848038618906	4.99946630630432	2.19439145747222	2.33282812008922	4.07332704385169	1.99806399121708	-4.21034088950472	2.43269482035259	-0.813039570254172	0.800012611911536	4.00766917430559	1.35107765684474	6.15288528207804	4.91533407049113	-1.37103627570166	-0.809875195777471	10.398254700051	6.52659719798128	0.420731459997674	8.36572771514327	8.2609285979676	6.31139029780423	-2.1214309869063	10.3847738064405	4.21809241119446	2.16496583335914	5.32444430893509	5.40841962198384	67.5	0	2
84	1.31348981196713	4.44018427944807	4.10879790857723	1	1.55422134420575	2.76188487317954	2.79608261643155	7	6.14405042716159	3.51038143134704	5.80041883002667	3.50165326461913	5.4716546335942	1	7	1.57380646375069	7	1.87078233325018	1	3.92152105180196	7	1.99473998750522	6.65636104261624	2.88210189560857	-3.16226039176757	3.21759071464036	2.79463399628682	5.54905257994055	3.98740628675149	7.6765466486632	2.36639152160946	-1.00932158239751	2.26310745479417	5.99929038274369	6.55587495010118	2.50581102165654	-1.78416784758177	2.69013456132412	2.11080788992808	6.42964702687929	11.6234582836961	-1.15281200287545	7.77320160678307	4.42763807865535	1.5520167972517	-7.68203325012556	81.25	0	2
85	2.38991537975648	2.12283088829061	4.83748533076142	6.71021437937097	3.46300253032694	4.52735263734682	6.48343961959148	4.83266265297168	1.32267613927088	5.72856954357335	5.89232436117438	1	5.92631698869573	1.04391422080185	1.63627320298244	3.47305785690013	1.86175109286918	1.62421050010076	2.27302510278994	6.76653992990035	3.85731290244545	3.02359905681298	4.60646990981186	-2.82247010686877	1.18906359026524	5.9285352220547	-7.82578449619436	-11.496162256501	2.36873493985283	9.52841531989133	8.65166432888189	8.78825770854184	6.26174556934491	3.69266640847258	1.55509911192262	4.89434894087967	2.40920374374006	-0.221756139503734	-3.31272302791994	2.73119213457111	6.07609093509734	3.82624874052952	-2.21653019537307	-0.407250784185996	0.389654139113104	1.44194479047589	71	0	2
86	2.28928577593801	3.20032943963262	4.8124461163909	5.35540052088347	6.84243628318398	3.51315485223251	1.85042340297818	6.38905834103975	5.95288760289908	5.44807514919729	5.95012560143575	3.01187977146683	2.87416244163688	2.87593363996082	4.29649892888821	6.45216293944409	3.60365140611531	5.06601572341713	3.80746627278643	3.76409848176175	6.21816801531707	2.76204838068122	4.86907787719925	-4.8935592687837	-1.35078657256876	2.98099102947151	-5.10359233040125	-0.76662064869912	0.958889958847501	-7.06471037920836	10.3311292742992	0.61576024975882	7.57111819191305	1.84972173708601	1.22500438821497	-0.815230688438164	2.32584669150023	-2.93235692442197	-1.49855785429982	6.21183749101159	7.12635369493856	2.36890861755317	1.86184977110157	6.76757281641707	1.39690489611164	-7.07254508816085	72.75	0	2
87	2.55915161184749	5.18289615547803	2.21102944339045	3.22109925404293	6.54980367503533	1.20308945164925	3.42042904695161	7	7	4.2452402928996	6.00910649041512	2.65098623502187	1.35469855061152	6.58414201041013	1	1.15104211298871	6.84098633500063	3.82242678765753	3.65252473535567	3.65306751484097	1.48857165546875	3.37235001937576	6.85683539149028	3.1300362398905	-0.962937735875587	4.79747573428422	-0.828961517576668	-4.85106944761884	1.05426728848975	-3.3447506690129	3.40629284664668	8.56584818617743	0.0097577735689453	13.5949658403541	2.07825987251907	6.69062867057271	6.12646066516472	0.188726856143485	10.1338690439271	4.95341144679739	-0.717602382311639	-1.1312644970676	3.92414118770981	7.00876769395012	5.40146998248785	-0.615833875622547	71.5	0	2
88	5.32866666465164	4.41238965001282	1.5260587787222	2.2044418050186	4.06899241226995	6.25879805465909	6.63051318690728	2.66042418184345	1	4.00789814491951	1.77451308676957	3.01816884009081	3.157355613129	1.66418547691054	3.96068985396293	1	6.45600948334411	5.4296231891364	3.55254360118696	3.02131949359123	3.39976832278236	1	2.70982884890991	1.6454798887196	-6.51348367572387	2.99904773294217	-3.71214696388454	0.10379351124217	4.17200279151412	-0.876667313907928	7.87206144448179	5.5037718847227	-0.628110142181699	2.98579817526128	3.86995723888243	4.37245011576773	-1.16615998531693	3.25079402948675	6.59299407734652	4.60518302568096	5.73845919636873	4.93033878429137	5.87543232051132	2.34636267014727	-0.485018726790324	0.55153174628089	61.25	0	2
89	1.27186820387835	4.33884790860394	1.21524292289741	4.65114789763497	6.46839205305746	6.21312052658585	2.89551857676591	6.27873741183011	2.28550973269611	4.00230251219912	1.04475500031749	1	2.17519601551006	2.42185211427864	5.89104103829568	1.08127148339468	1	6.57389019358613	4.58433436756433	7	2.66077658854059	3.54102816289285	5.4157895476498	-5.25661146482522	-0.95081723907907	2.41754200365196	-6.67508860342947	0.40004773287822	13.5676016757072	8.92558813380448	3.9144835701893	-1.83365932303167	-1.47531934265953	4.45439074547739	4.54528784992528	4.87388159567519	1.47435794298811	4.19963662912515	8.7448380209136	6.88797385238356	4.31783833426133	0.260449724275554	-2.35383633222262	2.14111352670619	1.11110180637115	-1.85461661849904	81	0	2
90	1	3.64655126620355	3.89950054671083	3.06033562024867	3.49409815647297	1.48320109817956	1.61023806729576	4.78454040796792	5.3623443974966	4.7558905244277	5.47886467261237	6.51038635865267	1	4.23314214883639	3.24038086802889	2.21205541835782	5.7829953090784	1.17317935738205	2.47304491569665	1.11511288215932	2.60552790232642	1	2.22316781401727	4.59800477692828	5.95586776606914	3.76855954487526	5.46566782579975	7.40455930426813	4.99970449921976	2.98546658509849	9.96138984500379	10.1478497556238	3.53241185293784	2.58942581570213	11.60183120969	-0.924149530379569	8.34385871014797	0.457367462386331	5.77164426879978	3.1666659047545	1.69283306562645	5.86441853976586	4.10961924197562	2.54221276217798	-2.60615413890664	-7.30253868595895	101	1	2
91	4.55510653956562	5.58639117416025	5.46053228302418	5.76218225022364	1.05456462132009	1.12957126042591	1.79996577725476	5.83362686400238	5.47412858817984	5.35437598266051	5.62684857075695	2.43886390301202	1.5861682572181	1.59944720181047	2.95685389949639	2.47235185690776	3.40713958758927	4.71814368461973	2.15898993062702	5.98438882809153	1.25256959406513	1.97548845411053	7	3.80571364206089	8.21084835194338	-0.58227240816412	4.19074081404076	3.84325546090583	3.24289983373607	9.13668581767781	5.92098986425097	8.48178653874026	-2.39656298423207	4.56830193385879	3.2981587653471	8.86192833256822	5.74193848851682	-3.56248751318825	4.76005669297581	5.96864463125606	8.58942277524974	-0.748582665155387	3.47644181568126	2.48046411257418	0.636373128409086	-5.24528427902156	81.75	1	2
92	1.1253694563811	1.88006483091149	3.25505591800175	1.78239857851316	4.02215994990257	3.82350265366384	3.47215117100623	5.59745322473987	2.81438086953907	2.76144045256605	4.92816767807383	4.49242258259827	2.7633281346792	2.20322055378673	3.38147587663679	4.45751717084556	2.41954969038768	3.62554296519687	6.1937012641213	1.63024525925527	7	1.35189800632115	2.87732006227851	4.84198165196676	8.46061947116347	5.59717980020644	5.11006838453044	5.92990491101621	0.129731362918166	1.32222717339046	8.93467988206472	-1.46141345655231	-0.774886715290471	1.56571064562653	0.42193413303259	7.54626485812621	-1.72839103029067	5.3216227390607	5.8503778410692	3.90729182220785	2.52183253748365	4.02779394864814	2.08218950330523	1.9123264185655	6.34648165986019	5.10758805237542	101.5	1	2
93	4.4068021179464	4.78678841575233	1.43743477733882	1.26739746880879	2.73724883796091	2.89196540521851	5.01633082747811	7	1.36339983083121	7	1.24923716927736	1.4395313602193	2.15825084601402	1.30105451881349	1.56510208958904	3.5950559085539	5.71955685709573	6.28795520137456	2.34305982414208	6.7001344011919	6.14401466757018	2.89636024224468	5.022962735136	2.12614602335642	9.13706495118258	2.94834381052811	2.17369799975924	4.08853510314335	1.58813257130967	6.51736661956185	2.89404485502326	3.8152364951769	3.62292220303511	-0.187513961733388	9.66914004088096	4.21690690667966	4.40600465338365	2.28189319979048	3.49752107628028	10.6699214589458	-0.791809739516254	6.55401358289447	3.33858540965762	2.18031876948813	-2.73239191133653	-1.37227205144379	90.25	1	2
94	6.81198429028861	3.48542734579545	2.74298095036633	6.64375451922188	4.03181357438006	1.8180733868813	1.3268744456192	4.40628385677672	4.03849661133923	3.60715361036581	1.15129917791912	2.94298680020136	5.21655020814207	7	2.33449331903481	1.29718678944432	3.68583829823973	5.49429624196937	7	3.54385212997777	4.01119006766904	2.07507864176842	6.16217332737446	5.69762483953133	8.88670654673422	6.55716289875836	6.30181096049581	6.84233034241019	5.19178066364139	9.54553160315196	11.2940532688328	-1.75815500347193	-1.08101678095043	2.24215771089618	10.7504719179223	8.78132722114479	-0.971087101441364	-0.189384462574079	2.21305874530489	8.60837780452328	6.1216334357716	-0.830859182064617	4.90790478287108	7.18761798752713	4.10094591658738	1.17252887920969	94	1	2
95	7	4.27961479856826	1.06626463475252	2.72902355308192	1.42583451426472	1.04895616797896	1.29444785651458	4.97989490248278	3.79776756456544	6.03540997617981	7	4.62740510136542	2.74855876908703	2.9628093192365	2.92633080009607	2.91676872041359	4.349389496233	6.31574598856777	2.49748777969526	1.89013373983789	5.19143308297624	4.93409314904874	2.06805142331546	3.45429497747271	-0.071434192231555	5.26763427212898	6.77250607904055	4.15314792033922	1.63735047195546	-1.83696321095336	5.94840624547883	4.29920444841422	-0.709069256913003	1.98512873701782	10.5063009642715	3.80709378713517	3.22154972003959	1.475288306907	3.16893084985041	7.98576514361735	6.45603711225623	1.18578684299578	10.381441159013	0.603924719669197	6.0177411762122	-0.35474017828723	89.75	1	2
96	7	3.34227737630775	2.80393703949491	6.64418206208785	4.44696983292535	2.78864654462525	1	4.91209460922463	4.61859268588929	2.7833726942577	3.09457106552529	3.90568748987377	1.70384771313038	1.97252073774544	2.54713806986989	5.07303786861616	3.84840646965044	5.48836921471658	6.99249721818068	5.31981760825316	3.90184599352572	2.43345130001581	6.22264768474293	5.47417417033935	8.04800492791943	6.33998119080202	6.48169444118225	6.66381725429385	4.35067529371516	9.82691334841581	10.3087771508167	-1.95008607577414	10.2025625620737	1.78138114182087	11.3450619763781	8.19258121330437	-0.621519567938592	0.0460670658306452	0.787569882436293	14.5946489203184	6.73124508163057	-3.04387184110678	5.0423858826238	7.87628662849247	4.08243944371063	7.61159237301852	96.5	1	2
97	5.91762550939131	3.41705198612242	2.44692857991148	6.19864161875768	2.98831971168211	4.31700634979279	7	3.27853569493331	7	1.34194324374472	6.12165811469121	4.01848481595935	1.93967231580823	3.6626553593324	2.97632795149075	1.16561796369021	5.66007740910534	7	5.7894909035871	3.18696762151585	7	4.40389355172885	3.76145688726499	1.13245638514506	3.30869426529539	9.84040284955693	8.85852539234141	9.40454019855681	5.14513294012496	7.77605082670663	5.50415950802642	0.191226004115398	9.10982919447492	4.26159291836113	4.43642491619337	6.10902254889002	2.73477039237978	-1.23337670357829	9.48081767073245	10.1880485987505	6.83447484980315	-5.11550615191159	4.58433620990798	1.80538324743685	4.0374942866457	-0.727840588259015	82.25	1	2
98	2.11916863223313	5.38104037868267	6.01961933946205	5.17407952953381	1.62208558430332	5.19189695848645	5.86937846809274	2.2087484877452	3.27784257194803	1	6.1020716711948	3.00587268726583	5.14889426814937	1	1.53558370058949	1.98775200986414	6.24664441188708	3.1625029397519	5.76740404664725	4.40630323321261	1.42607568156803	1	3.50199455779393	3.78736440019597	7.22822175981038	-0.275829806550046	5.57044027418342	4.93272947944204	4.93108175839967	8.89018347588763	8.93962987070281	7.31079917173206	4.02145292693991	2.36659973607328	8.53697445965867	0.0110293656114745	-3.1380661197647	8.37125291037715	3.95447982439151	7.96868591793899	7.044796016875	5.95435850095067	6.06745737314984	0.206905025454873	4.95625025279397	-3.40471205724192	91	1	2
99	6.59255738205582	5.54854606807677	2.47368625412015	2.57563552460866	6.96187205330189	6.31623072716441	3.13027194419832	6.54868182883376	4.6794323573895	6.19320206354568	6.14828273902847	7	2.12266160985848	2.85295264694225	2.53605599312384	1	5.35098197461376	4.48429593807726	4.5939552563249	2.4968117427796	6.02057086565307	2.04538631530657	5.4330824016221	4.14483590314715	1.64493109932484	14.7246880874715	4.0131278786912	5.88502121703513	1.01560591672175	6.39994988111716	6.62682866900659	3.93482474038161	1.57319087737334	3.43840804934135	11.1449276307535	-2.72919954026203	8.60875660513758	-0.252270350575416	4.42302395511536	7.7808414402917	5.4507985276796	3.78534040753568	6.2311463014776	3.28456808189814	7.39254219190553	0.446571772061742	94.75	1	2
100	4.9468796799502	3.51114859609253	5.65739749344201	2.4563167375171	4.62971327777498	4.64025857172075	3.26933441203993	2.48674451978781	1.68751261931988	7	2.90559271317332	1.75659957911362	3.64712261772811	2.68693952411284	4.04868475570832	1	5.61242740630837	5.60983459649859	3.77511630719209	4.43603304228647	1.82139699178061	3.06475581386508	7	4.54133672791112	4.13962391692354	3.61140394607864	3.68233610147972	4.71129543102104	1.68935395389681	7.54906360661211	10.899053600178	9.34363467789208	7.99434118955722	4.3991978577538	7.21952091775837	7.40312083401539	-3.25834435479199	5.66013918801265	2.01186969769547	7.23108997754986	12.8612764114057	-1.14970034862199	7.4003658502087	2.06587542574239	2.02399671009021	-4.53993999225445	83.5	1	2
101	4.29133468817124	5.21220080246616	4.44306822450797	4.01719129268456	5.56334183550954	6.97839198332335	3.31008845769729	6.51217474031636	1.37033107993273	3.91811324164661	1	2.1482829648264	4.378069677733	2.62449628320619	1.84629365089533	1.18878526731452	1	4.86943645598611	5.81539472241656	4.90224632394541	7	4.22649681090923	1	3.86770775308839	1.64810622327534	2.63039905828595	6.37882070358609	3.681029793026	13.4227709149841	1.3086749605767	12.8206083113203	-2.05631012626828	4.97526631317294	4.10346679396709	4.32463644193367	5.53323045597302	-0.0957454032831097	4.55683595457722	7.96000130251861	5.95552971044131	4.35886666966609	2.63073383902828	4.26928385323169	1.00562385378972	4.85987368659863	-1.70512707123913	84.25	1	2
102	6.28155675534769	5.63508374116133	3.8707533157426	2.34354629950896	6.90084966048456	6.9457675292085	3.05496228792509	6.72586849870574	2.83322612557718	5.63845903645799	4.59916958960648	3.36939424301108	1.96939037667218	6.89455820125062	2.48930892983453	1	6.43629369827026	5.06598738484665	4.99343291479969	2.11911460372417	5.87767366576727	4.44464410880335	6.68864492272246	3.7341716677042	1.90014142293715	13.8473645088823	3.59948683000047	6.366990878156	4.62357622871455	4.7470772137663	5.71728953389428	2.64182833969759	8.10742293423949	8.2357310089873	10.1164044365649	-2.06028649998242	4.15339915220337	2.34165141752681	3.72877144960714	7.51891019054046	5.43237424758131	4.39987327270817	5.85520393346838	2.05657861679726	6.6251217197315	-0.418009520658592	86	1	2
103	3.65149173647974	4.57470020260311	6.79125843766371	3.43280474809784	3.37044611052633	5.58151162588327	4.04151133735405	1.63092321172328	6.25413784400242	4.33134257092198	6.45677541223642	4.36098823121933	5.60710017684178	1.3361107553368	1	6.64227049576947	6.23138762123208	5.95082173122675	4.81087793870869	3.93276816288072	2.1351871283358	1.98836545661125	6.5274782215097	3.19821691192455	6.5246412962606	2.95300317246703	5.85452911633586	4.25409548064307	4.18307352384377	9.01935298489557	1.70537268643927	6.09895192186967	-2.07714991145118	4.67357327163744	4.12125766669815	5.82212544746793	-3.70339919588245	-2.14157761095998	3.44026569821818	7.70571484347131	4.58929673513697	2.82486229048562	4.16428042942997	2.39484769082098	-4.06942309887648	-4.18687030317043	98.75	1	2
104	7	2.51700378444189	3.36257233739729	4.89410654095606	3.82006695523249	2.12859917716051	4.01286732951262	6.41779137633257	2.86950131102622	2.64074956110172	6.28167612930515	1.60752839927508	7	3.09846272106364	6.39437305736216	1.58911191855722	4.4888992761236	4.38358285675004	1.38821348647229	3.55375221614188	1	4.50878429258915	5.24916162834621	4.09351022924996	6.81939387149974	3.89822217832841	1.34556137414774	6.59228153798087	0.707057861845393	3.88901904527556	3.60037489161809	4.73263777861442	3.37764042239377	8.91082805343918	1.42391017679031	2.0249401718197	4.64139690607681	3.74945156097543	7.6644177790508	3.80765341179668	3.22053541598416	3.88538617983518	5.68978299960424	1.1488704518097	3.18492738402729	-0.0732375538556164	91.5	1	2
105	5.03226045014515	5.52667266405058	4.36458724538592	3.34216035796883	2.35909880262506	4.09037172120104	3.27105184768861	4.07479342659089	4.60942233230154	7	1.52203559971148	7	4.01164135824645	1	4.28836271971243	1	1.75836408860995	1	7	7	1.39282011921786	3.5774862922912	1.96650120048403	1.06959722960162	2.43159546731069	9.58139284593813	2.40370603192956	7.69740988545032	2.42274986816366	0.661627850478881	11.2839786539328	6.00163644875583	7.48524133567887	5.0587086915948	2.42842980940414	5.07558730358872	-1.00249082350498	1.7821677940595	1.88215980806668	13.6270500170804	10.1836390135182	-1.77663081029488	1.83691804792854	4.63601862075432	7.64218736437648	-7.96875997068454	87.25	1	2
106	3.47327987306047	6.26824247259653	5.45278387814572	6.09441439144069	2.21720187283861	5.77722052033326	5.93830359031318	6.22142751125475	6.95485090846804	6.38892826259251	7	2.13137102383569	2.5568292946344	7	4.68235140216562	5.74511973262986	6.49046135836608	3.98333272392305	6.18548077992122	2.17914856767957	1.72209122611581	5.59285785885739	1	2.74519572837112	5.87890539817226	1.98527136199001	6.8926935002388	4.56905525301443	-0.290282165587164	0.161994915350837	4.16485802567565	7.14498006966743	-0.854762323553594	5.84218762561055	5.16899214005265	4.68350579450501	1.02150061709369	1.98884047453703	2.94906895212156	0.786460339558527	4.9177472352408	-0.246937749032845	-3.10351429587585	3.52922909298984	4.27422041616957	0.495070848317562	105	1	2
107	2.35041726636043	5.05779986220423	4.86840929063303	3.2576646583093	3.93649543381312	6.42396609087471	3.36512251242836	7	5.75934954983293	2.58232729169279	6.52995635187296	2.37541116522036	1.25618023867036	1.70496748789789	5.69574196322368	5.05287360259186	4.95318391188475	4.82845041609479	6.1781582389819	6.60375506209825	6.105343497704	1.19890193080942	1.06017658025502	3.27910207987149	6.82175938097841	3.85325859563899	5.24494020522906	4.16733211942886	3.79377650363277	-4.04874025875347	0.00885081417178607	2.88967670047337	-0.30423252337782	3.96986188169153	2.4481057023996	-0.599268023121121	-1.13053762597386	-0.987929407009882	6.57786321398576	3.14550710210119	-2.86496577154008	3.87077629907504	-2.00465303307972	0.483210134008082	4.40674857464159	-2.73612736790116	99.75	1	2
108	2.6873843444521	5.33022286227807	4.62269080757938	3.45705700672246	1.88968404526024	1.36361095196392	1.79831860350284	3.5990532532159	4.69862837982602	6.20314277947922	4.20775092171036	3.59719085285036	1.61370239951021	5.21801988274379	7	2.46186188426841	5.0914936905059	4.25332069398233	6.96130597211138	4.70947986158121	5.69551106777543	1	1.76868453096893	2.87874742025179	6.89821690137295	5.05497602488004	4.41803543382156	4.43943443791356	2.82409215541593	-2.37063062055084	10.2018835487771	5.03408438978861	0.852890218135007	-0.383283012693786	11.1911647357827	-1.52731037406253	2.95367329612252	-1.05795602724915	6.36084387203516	8.37605421069193	3.72988304358729	8.46838770255465	-2.72211975925029	6.71232237265996	1.49072341773102	-0.704580268958791	109.5	1	2
109	7	2.01240904760278	4.64745926600195	1.49337282794768	4.65921350195489	5.83158658329901	3.45781223407325	3.66977138443248	3.49652961695835	6.4011579038708	4.3181918621258	2.52966150873456	2.67058004475209	2.11911724018315	5.91636666350971	5.94659258623795	3.3422779305668	3.51327403073502	6.31179228722873	3.59892313091796	1.91579632084795	2.28265669855252	7	1.1856785574846	3.98855228813018	9.33828472125407	8.5423233452669	6.76973863153523	3.70322138272336	2.8636483960361	6.54018020483852	3.69055969941573	1.90906308451421	3.49799061531644	6.11692743936339	9.19547933568839	1.45399453617495	7.37125538126414	7.5190344966363	2.2193962763436	-6.60001322717734	6.90347085533897	-3.4696015080312	7.74176885424767	-0.951444696679791	6.31555006782496	98.25	1	2
110	7	1.57910055349245	5.37382560394875	2.92802904609627	3.86676851712682	2.59339544950511	1.46184223008119	7	5.48087931058892	6.84989246308969	1.3258312513708	3.68268329896389	4.44291069877492	5.25882632261309	1.90269805903601	1.3118524755768	5.49209174477199	2.88443894135111	5.42892232751288	7	5.49849036937759	1.60369439329913	3.60043388887648	-0.649549002858333	2.55063118755399	11.0039925694451	8.96720545954408	5.50317201923714	2.66635042454678	4.20033059049643	3.03757003782281	3.71452458268258	0.763383066409323	4.95620842594895	9.02332764007764	9.01527564846942	5.01467315298099	0.933587522430538	-1.50123600602661	5.76708187976472	4.06634730153815	3.59290887586994	-4.69453305121758	3.62786538495442	-0.407016924053593	4.92570883760138	68	1	2
111	4.32824560715647	3.87756497839397	3.94049122966344	4.08228724016981	4.14188249625497	3.41972605977868	1.36493179044036	5.03509804279969	5.4993500336274	2.57506353241775	1	3.92480017696296	1	1.91963906986257	1.68436985969957	1.65899324378438	1.37053724241129	1.51039582990038	2.20828899876037	5.964209629834	1.75573272594095	3.41261385904581	2.64067989424494	4.78424400230489	0.595660480697587	3.33310829538758	6.08122822692785	5.27396678876559	2.94861131863569	-2.62898864245248	11.2035247780035	4.06143862141564	-0.415218638080178	1.45727979241861	8.21281835805703	4.80796822362879	0.998579025521243	3.13842858004647	2.74219954817294	3.84370183207219	6.13866724936904	0.438462650724496	6.8917017552337	3.31826978015167	0.673094088332061	1.48579202343995	77.75	1	2
112	4.36133023339658	6.54186593162645	4.83697071043775	5.56570005266272	2.85387359052838	1.72848200949745	6.21859302678608	6.65071926129475	7	6.36033847237452	7	2.79238215162242	2.28717062736498	1.09560900574953	4.79618856695878	6.45119615198009	7	3.25694859958117	5.92376237551816	1	3.64749305189543	5.30102154005881	1	2.79135380549332	6.98463544108542	1.49749489518678	6.92545605610269	2.80601791425575	-0.0236890542389853	0.144365349861556	3.59201551612016	-0.0523160600339018	-0.0911121676095976	3.2926954344559	10.1809305617309	4.44413543478021	0.327232265605189	8.4866861602391	6.50994846601869	1.35565350769334	3.48332271401432	0.295600910551581	-4.97593238052016	2.94971514596677	4.58289468934767	0.665502059579342	101.5	1	2
113	5.61610713209232	4.81416600227464	3.97628511478888	1.84877156791367	2.92589059559885	2.05302860788255	3.05333074178874	5.37561193940914	6.08568729656819	5.5737653543859	5.93843901369231	3.75822686672736	5.43855679023881	1	5.03223754268776	1	6.77293795561693	2.26269201998463	6.31916594143337	6.73352718133031	6.60458521711548	4.66714642973018	5.12351366906501	1.76560099952206	3.62787989626176	11.0387190565619	1.72883882539046	6.06716773997434	3.97905318269177	0.293246088402168	8.13388785991123	-3.10218722012515	-0.471515304303393	7.18459243737821	11.4260462423488	6.38829872404406	2.43188869283815	2.05398410602276	2.41178570069713	6.21326719354319	10.1807406466503	-1.3934195454635	8.52002035125385	3.26702888067173	1.77136764817473	-4.55057036430209	112.25	1	2
114	4.31782042006947	2.28440545601171	5.77187958895754	4.2762164707862	4.16234772225158	6.52307822723507	3.26277826625511	5.44983857449767	7	3.81324022320688	6.68535559178794	5.33491035767197	2.29169531209681	1.33502048192707	5.07376612889348	2.68555022818724	1.07988045128475	5.13233366444312	1.52460965828132	5.98108598540721	3.36015105546071	2.34760239081523	6.07354200764008	2.14229388487504	5.30012279898358	1.14010301979096	3.30246378786353	6.69751118869176	3.79459240729539	-0.738090985611755	2.57853630891774	5.58608557678578	1.255565620374	4.52687562271646	5.04827995479098	7.68720854952973	1.27715615174904	0.91810302063445	3.94075563964804	2.88973593490969	7.27540472244354	4.57531989888956	3.43773630957889	1.53520880115225	1.6628250779004	-0.800975431182124	66	1	2
115	6.53267954393334	2.85867951551409	1.65508768557539	1.94187311851125	5.16108183681068	1.83159382236525	4.54659764370121	4.93881865777045	5.67229063576845	6.625217134589	3.43910471775433	6.61895333364918	2.05232220731769	3.95081232862275	1	1.70971456011987	5.44932402138656	3.96976945820522	6.66755907017203	1.83692951968199	3.0854392374584	4.88920504452074	3.48360834117797	0.310428399659084	4.09666491338982	12.1728198437465	12.1307444084273	6.3400614772309	0.222366989907689	5.77832725020031	3.05318594338956	6.89525078437033	1.46464635209024	3.26516260064402	-1.0157903933174	10.105892608041	6.03521448744589	0.335809957719136	2.94179175086481	4.88089764675002	-0.806263053811683	-2.05479736172057	4.6352511444316	8.86926973994872	4.59349504288993	-1.329493495451	94.75	1	2
116	4.88850849704933	1.97835505435766	4.24374990297151	5.17196608845037	4.60541905665975	1.64191306122512	4.14510550266647	5.87914628983101	3.62526393373806	3.52791101430021	2.92174283318824	1	4.54779724380715	2.27561422300785	3.1907324084043	1.02535983873348	6.03910933144521	4.09979686646661	2.15813475140299	6.0976977414183	1	1.53519239710421	2.43010643757156	0.571192329658372	4.14676677919201	9.28754950532133	7.40503300100105	7.53100522174479	3.06461663178711	3.03156864442232	12.3781896932296	5.44287601202885	-0.244283585112262	-0.614500889042875	9.53775844157476	-0.607199040930491	4.26806157043428	-1.37595481163136	-4.42369458357889	10.1294894948912	2.5986846036086	3.87684657417189	-2.1747588369301	0.90049278201599	6.23492980660167	-2.59478297892406	96.5	1	2
117	3.9876244091842	3.50292844056385	5.69658111983427	3.19232462862499	2.88330223173502	6.95818163422352	1.31407518249352	5.4529312052452	2.48933060306308	3.18531101989373	1	1.13710295897025	1	2.65126562811094	4.77054117185319	4.35713775742322	6.37116239374975	1.62076332175377	6.58326183704294	6.11292187997294	6.58324112329799	1.61858970064365	2.40157835567212	4.28873203771473	4.89402028238183	2.51175050038055	3.90088214937141	5.36975146417339	12.0446632450337	7.38217746979471	10.7462093223259	5.84085684209155	2.6778786980474	1.28114073285418	7.35614392637341	4.37399211508915	-1.64733277646909	6.29430513531396	3.39490579043058	7.40551418515352	11.0502124353708	1.74176877172049	2.99427771813597	3.85659992463572	0.927911976065213	4.91613114639984	70.25	1	2
118	1.92233827183059	6.055678332138	5.09910169526229	3.02472897451307	2.78219071003648	2.69236225568034	1.59564071348748	3.2338384611828	4.77065289033662	4.65837736713498	2.60148990702592	5.47927418018141	1.42654180870895	1.47699473866078	6.75904494699486	3.85812701101511	5.24518679223183	3.52582025302501	7	5.31111154574398	6.81722880884929	1.39144035982255	1	4.54521085321181	6.19310698219506	5.319462124221	5.24872255037917	4.29674517179178	2.64408467571082	-2.39629139221029	11.2444362185137	4.56744894090842	1.15793731822212	0.771970161333796	10.1162232754378	-1.68359771316636	3.67560374543502	3.02332972046327	6.03121371896073	7.50192974409265	2.86728950274095	6.91438064306911	-4.01778377058345	6.38590226891789	1.11429976650902	-0.528085647768053	103	1	2
119	7	6.0925993730295	5.04676714628781	1.34713996848419	7	1	6.93547038183465	4.47981593706958	5.12851639848259	6.01489948971265	3.38044427980573	1	1.51925535517187	2.84380589022306	6.46212144191233	5.54004991214594	2.65582642848964	1.14182100193949	2.64326855176298	3.21927243476014	1	5.20901811159046	5.1443405065992	2.73976460798414	2.84435003607312	13.6136264345841	4.09026842534418	4.9152889099616	5.76925919232247	1.3375725098909	6.89871265362329	7.79272857872685	7.4704461062914	4.410013673248	6.05840634930321	-2.4115583552469	1.8498399386717	1.27818617128174	-0.872267512580482	11.7193949473788	3.39323085331016	-3.75814007722237	6.43245416902546	1.92580124006045	4.2273569656595	1.33166154036019	100.75	1	2
120	6.95759873319076	1.69484195440704	2.00238412158464	5.96957556276113	2.76579481530352	6.12395727294843	4.67682205393862	5.24946033201333	6.5725839102831	5.7217246106616	1.58776461516837	3.49458160213169	1	1.86393015387566	7	6.41847239723343	4.76270281656147	4.25800348203105	1	5.3448381732052	6.56779151801697	3.64383388996332	5.11005137021668	3.7803335788576	8.55501173468834	4.23712624360839	1.49954760462218	4.51316194073923	-0.129267562996098	7.67012470610725	5.34000044702463	5.37185595642719	2.1784784945575	6.04972999660731	3.37164772908198	7.33047862941705	4.61165761650797	5.46259370676656	5.47201264037446	-0.851064520380973	4.08654914453684	7.42172493487055	2.90281764923613	2.76353287461008	1.12991737144526	-7.56199139339193	99.5	1	2
121	3.66648426281535	4.85993409917832	5.34064782146523	5.98476907026949	1.40018897150399	2.00782308431996	4.46158678172162	3.62273527247031	4.57585700894833	3.59096345737159	5.0698422195984	3.81435603538286	3.04264071674589	1.97367775645582	4.88089729574343	6.50536940494035	4.24566750117755	4.5099110371486	2.04211717012456	5.98604884407085	1.29801622292262	3.10356519021482	6.5039358017813	5.21525376123761	9.2455735274919	1.63083840306869	5.20370787141608	2.25047192538347	3.25158276250771	-3.08230829897192	-0.132501729743388	-1.03500806641559	2.31797225806302	1.79011928827648	2.54218134026372	3.94608552121759	-1.5921013470257	8.67522439976317	2.28374876171857	3.2944337646884	3.30559285507254	3.88305878325065	5.70616810091857	-0.909577485269214	3.45646565800494	-0.417594827233599	84.25	1	2
122	4.36400403484881	4.63621238843582	5.55092438020483	6.45117945292973	1.41930690031081	1.88664218773507	2.22368824370283	2.07858211206704	4.83619331373798	4.21143630759866	5.30226340237467	2.43631828164021	4.37670993392793	1	2.83277736160671	3.69669345184918	7	3.95238944804421	1.76909361821262	6.16881802618944	1.26830123367874	1.45333270079582	2.13507053823588	3.4115548240581	7.73340459724731	-0.539735200783212	5.21627157514441	4.0111289043165	0.717394964889631	8.95571993304614	6.53116317237019	7.91673086484678	-2.83374865414065	7.01699919449967	4.10728867964245	-0.303277815954959	5.81260498640832	-2.47571487362631	2.29086499574229	8.31082676460988	8.83359465864777	-0.804938468882439	3.68777442593329	1.16537573071205	5.52310463059656	8.435329789734	95	1	2
123	2.29513248164624	5.75917470068789	4.59402251986717	3.29144934537101	3.87400166987059	1.79053876919173	2.94385024391647	7	5.11538483213981	2.88704501859979	6.2463581445679	1	2.35652712333399	2.8744327521317	5.72568383605201	3.17693409782016	3.78097325673298	4.33093978077477	7	5.4345843102697	3.82550364584749	6.20998793064071	2.35872431412917	3.39138032588059	5.88738491544477	5.64969103250237	5.07518732409733	4.62934480872614	3.46121447937619	-3.40634990576962	10.3879462621668	6.36225461846568	0.175322704364916	4.42946878175045	3.532939336057	4.29290729937354	3.44435507378554	-1.81736214638235	7.29520061586776	6.82851652855995	1.76174628983177	2.85580502312939	3.78549018057555	-0.216037539222393	4.47781853363238	-2.47736290648618	90.75	1	2
124	5.39777403668575	4.893185616892	3.78549310760231	1.7387641217605	3.44724121936719	3.7054872785109	3.69313723102939	5.75569023655331	5.35518155642551	3.33521010231157	6.37335713277831	1.73184629646317	1.03482314766934	1.31758526672303	6.77341476342189	7	7	2.09092259165893	1.03371954841664	7	7	5.77385603688175	7	1.65657700055864	2.37002983974815	9.92098867835645	1.08713987330669	5.42333725598058	3.45725946091012	7.84912904344674	2.83527152134757	-3.10036360018927	0.236384904523202	8.2211955197828	5.90638450911477	6.79670677720204	1.68343152710616	2.61607762294996	1.58499733847815	1.91901028513402	11.0840797134376	-0.621234120283089	3.50991021220898	3.72385203573638	10.8858117200137	-7.63697722315334	92.5	1	2
125	5.01862082062225	2.64854073430278	5.61543659580717	3.1051699204485	4.17370586084842	1.50245388850268	1.73726513220805	4.62971434873817	4.20366391728581	4.96509188836857	5.84878660857933	3.74343634177326	2.36387425300034	2.47234608039226	2.79142093086563	1.57945249423306	7	3.58597508564045	2.53334648483678	2.34933442354139	7	3.13603953468971	6.42944559332013	4.83427120048839	2.00128804270802	3.20398259485628	4.39546637797311	3.36094949399703	2.01258097712795	1.72659551970465	2.89337449513581	-1.62737359330196	1.26883865113906	13.2505897329217	3.07480667288639	-1.29173326137016	0.129632611836681	1.47484123719899	1.46185186958999	9.31894778363903	-2.73558721738686	-2.69191890757185	4.89452399061933	4.54655599747077	3.66869359272728	-0.932505534473584	93.25	1	2
126	3.47895818154768	4.48512785492097	5.67987660686097	1	1.80752104750119	2.31663067184409	1.16844848870638	4.18854516218191	5.53206822703333	2.52388140346516	4.09436314831003	2.34098745186415	1.11711906325974	4.53468907722554	1.90015896676275	6.9880812613365	6.36672326478675	1.0527507129547	6.47714537942864	4.7612480525825	1.67392607681516	3.63030923174617	2.84295846041987	2.02370310362304	6.90449010957127	2.70195362358262	6.00509275069791	4.45208786355256	0.726898745768958	0.471534183046197	7.09440143318497	2.39029116433759	11.3934074541684	1.34265616551725	2.64100519631056	-0.729466407619462	2.21665935503643	-2.52131763561079	6.48654232071316	10.8147601854164	2.96764400746135	2.13464816897282	4.17086618152141	6.695124124608	-3.9757365226917	-0.534792091393578	92	1	2
127	4.41500568476232	4.77547972359128	5.39579035877668	1.62586438530174	3.01927539189074	1	7	4.20854392485229	1.82170034030728	3.41038930170756	7	1.42935898174555	7	1.81164092395653	3.01720294877099	5.08510735252436	6.71138386803498	3.5161760746916	5.13008264723416	1.92207154328841	4.21337966498284	1	6.26697801752282	2.83711040746554	6.60009789311959	3.13260833385257	2.73498822549497	3.60171391038904	2.81376702290195	-3.39039648634003	8.48760982961182	5.26080730044421	4.91667762502837	3.76543815707396	7.93640622162286	9.64976866204841	3.9668777388399	6.70740056408105	4.02688364879758	-2.55735856489871	1.98944237608476	6.36349935076901	-7.09830488103143	1.10105750269596	5.93827757577205	-0.222069258155289	109.75	1	2
128	4.73782556061063	4.18075255584715	4.18565696299904	2.52847807126525	4.59267670728125	4.04608094836376	7	6.35427690139357	4.11991121707874	5.47167445419842	1.03164142770344	1	4.87533005032309	2.06647383400413	1	2.22670228874226	2.56977289424403	1.11080184147861	3.63406461134641	5.85613046021565	5.54024091889554	3.30674740576515	2.1758150188512	4.43483474711496	1.72942973855354	3.92389215871402	6.80729270953869	7.15387361941074	3.46938054794306	10.0091814256033	10.5552478529145	-1.43795647488289	-1.25707021991715	1.14878803714966	1.3944772293233	4.01500557793875	1.01215400982017	3.50894415579302	-2.6547492807748	9.59544753846358	7.01560092994199	6.1714266986984	6.58402991432782	3.60528558377683	4.06301468842968	1.56368131149018	74.5	1	2
129	5.09590677091369	5.7458239724143	6.09384426325536	5.3457170305759	5.33806924649239	1	4.7891461560477	6.4206707254933	7	5.99445227723391	6.96805696088577	1.76952733680731	2.14907756937686	4.42580488254584	4.79846058820933	5.29500206246753	3.95287562489248	2.96079445800552	4.99543617685823	1	2.27395881236838	4.50291123117371	4.4677765454292	4.24888037507503	7.31082380614312	2.15030648757745	6.01724443963288	3.3583200363644	1.21287031428929	6.28326857597121	2.79064234110526	6.08912632457985	-0.596650235775819	5.52218075307381	7.19230564762544	5.35705116676409	0.207823319220349	9.15400132120362	7.12157573005339	11.754744881091	-1.36903866622437	-1.12613342738375	4.25685137689809	-0.232248020740585	-2.56039077404212	0.218986900225268	77.25	1	2
130	5.1204149824147	1	4.38933351603236	3.03436449320338	4.05260350586979	1.96378721511573	6.59549010790526	3.2299278585182	5.99366262350049	6.61575782650095	5.82247123463264	2.48158024471859	4.01738514838592	1.66698716538844	4.96492746548291	1	3.24769687956534	7	6.858470695513	4.47579006162448	3.76004479577906	1	2.4535854829793	-1.15419116497164	4.88361185110707	11.7035607837009	8.5408302990461	5.60400746588211	0.658021038457484	3.31567989336791	13.5463810728981	4.82685250846252	0.648793120332607	5.1780456977332	5.37719114193306	2.00877672878472	3.11761274302096	4.61089332964853	1.69347624504704	3.73961804589335	-3.65492622596277	7.30830653671716	8.54110490463895	1.15384962590085	0.385041658300473	9.40912194105516	70	1	2
131	4.02191238511056	5.90276354660054	4.74141339033122	6.50751412072324	5.40554924928955	1.3110666784403	4.79365390442187	6.20888904334265	6.47770768010441	4.61889971350259	6.15806285964654	1.9279567064521	6.82146479591854	3.77657434904229	5.27878796835693	4.95020188679311	2.97501563489816	3.62599694476922	6.11841141330423	6.97141784704235	1.8313317976465	1.25886043486871	2.63299462389152	4.35610698542929	6.39422722644556	1.79268148719377	6.21621887874064	3.90175208488075	1.86537589845896	2.7025198078023	11.570401437765	6.83920774926327	5.76155248254494	2.98557316490437	1.63928907003186	5.01363207869573	1.5622613746386	3.10175332857886	1.54242368507084	6.08316422086149	-1.34571875338557	4.96376836300119	5.35466798659942	-1.36729469269322	-3.35923730623259	-1.16819957998987	83.75	1	2
132	5.39910444027541	1.21382712402194	3.45112420080664	7	3.08570761734037	7	4.11789537344941	7	5.3985663224712	3.76597523902306	6.45609113054046	2.53572367611932	1.4634608100606	4.4126714903184	1.24933804420616	4.25972137113222	5.14065708412053	1	2.61741623620554	6.42654442424543	2.02861652218418	3.67841241267205	7	1.04149952213182	9.24889866766932	6.88458775301285	1.63588820972754	2.54764929850546	2.33418085200055	8.18728177631637	8.87660334443938	6.67696404147351	5.65792011713055	3.05229194055986	1.37622705284171	7.25574454707827	6.05638862099618	8.48359602658743	6.00008454503991	1.69279746590344	6.80381245871075	2.64200769305715	-3.37516524828133	8.14112030886432	1.4481162145388	-0.687446543967647	74.5	1	2
133	6.00592406679394	3.30147785919291	5.87059506616505	7	4.06876050077154	3.57318912510456	2.36987612554142	4.76936934060309	3.95560549634014	7	6.73318036032556	2.7148231304998	5.2654108596932	4.00560084090605	2.48073305376153	1	5.98200848659998	5.83940908428457	2.80475360589046	4.22947573597618	1.87219065877446	5.55255407194895	4.55468684001129	4.69624404892501	5.72076538583949	5.49000137385341	2.59307993285967	4.85464453081093	2.5591950933988	0.992345320040749	8.24655677653683	8.3479788676428	-1.11617796945115	3.83418667541308	2.35565472557378	2.01096722887833	1.58726090852657	1.34137167368419	4.79604490597205	11.6551905787809	-2.08881055146618	6.00670429964766	5.03148456902737	0.898972345504816	4.69868102146117	-1.6176212084816	88.25	1	2
134	6.93573099728877	1.64895697966337	4.18724047021063	4.87386117169275	3.86003520464973	1.70040172803327	6.18850138274493	7	6.5961102709531	6.09549958763527	5.98446557537618	1	7	3.20466411225061	5.80555791792821	2.95662355126083	5.88422618466626	3.58289166585281	1.32401102739129	2.84228783669963	1.34751924315631	3.53972144626934	4.34508326676172	2.94010619792981	7.07849727377003	5.1481419235922	1.36152563715132	5.74872175004614	1.588644127777	4.65112014511789	3.2268870234312	5.17291788502528	3.28703168909126	7.15799267261094	1.68231777983802	2.19272675373599	5.61561843702818	4.09027170909256	4.91208093765543	3.11866675254725	3.64692682706415	3.03240700708251	6.70531824939947	2.08798741131612	-0.737832831897621	0.617592529720418	79	1	2
135	7	1.88025875348234	3.33066512912462	7	2.64966615126417	1.46655786003073	4.28534268099739	5.97018193011627	2.72587506797795	5.18410941722551	3.04413623657814	5.15302637771033	3.53907757385774	4.29391564347889	6.29603471854349	2.19074982709812	5.69671884411881	5.74604040896934	3.43521361736033	2.38992411427016	2.6793802111558	1	6.29539493619557	2.67298484628867	7.75733823645976	4.86568450469449	2.75464382946307	4.88851983813116	0.0932595480621674	4.27743454495775	2.74227452259301	-3.28304151796288	-1.0311409832173	3.65828191421262	2.67013064251829	-2.67170268478713	5.65135488206257	4.83368968207977	3.72774688622494	6.2611448724245	8.80335102298314	-4.60807068997193	-3.73273575361944	3.88943892142337	4.97582089908064	8.55953337139785	76.75	1	2
136	6.06637811005992	3.6782263697914	3.0157023779827	6.15535869994656	3.6350439149465	1.40184646151996	4.66028230595725	5.95734610899986	2.01384007962296	3.73072251864273	1.85724769800555	1.30279345782943	3.48602466973583	4.35230760960055	1	1.77294255600444	5.3104886028398	1.97450059884601	2.41968970330946	4.76310872751542	1.81271096748506	2.40165225800063	4.49635531054131	3.66215056406095	5.97982100866942	6.8144252331354	0.99198811650537	5.33544285474608	5.09366825558255	3.31578779509216	8.58323845561524	1.22010465371465	4.75099514789666	-0.655525392044191	9.75818575817088	4.29079387466795	-0.225809270205615	9.14290513712116	-0.899902704290846	10.097247934887	-2.99727771491291	-3.68046749393553	-3.2974869742032	0.239914287597145	-3.38420456066615	-0.74884352847521	83.5	1	2
137	3.75872486031711	2.31738145107584	3.37322294935772	5.70564617657668	4.01378502261453	2.25349710890671	1	6.00920906877891	2.31719777007689	4.46500241470033	6.68107188108504	3.94870528761705	6.12935226758597	1.38691652587709	2.28894916795084	1.08924705244966	7	2.7432865216124	1.66499218434662	4.58467134354661	2.07486022187963	3.9000746445577	6.12518947535135	3.18071200169797	6.40255488611552	3.78081703108269	6.52053090351133	6.07224424931513	3.41525278673614	7.81079717437921	5.36950373312999	6.00510951335291	0.0854701432271018	1.44917628370941	4.2070633099448	-0.718180594900132	-3.13844796471448	0.875311532620838	-1.71502600401724	7.62028549918276	-1.57163535063008	3.43592460084281	8.03937408942565	8.20408175592359	1.87396323601378	-4.08623608876442	79.25	1	2
138	2.46802268507475	1.64497208416611	2.02518647399159	5.43684089994857	1.38959079212725	2.99976982666997	2.42884792646269	1	4.45633642597809	5.3962411902401	3.05194766607517	4.06643160789425	1.79877060335754	2.48135549619005	5.1509007115573	7	1	4.02793181005784	4.41618192485473	3.53520062180075	1.88179186649273	1.35862213169069	7	7.43699506143705	-1.10599690960077	1.76014511137282	2.92031536282888	11.3567738165891	1.84209547780314	5.23113568442755	6.49262236990771	2.34878219125749	6.55734362368964	-0.747654709759839	5.73077491234272	4.63905833955771	1.53573088214644	4.88706043306109	6.01317855613964	5.38329691472091	-3.50256735055102	2.77821744014991	0.00663629241226282	5.78992422196105	6.51006342234577	5.33382305633091	71	1	2
139	5.72221246861333	5.10328636978962	1	1.77599015556213	2.47748713132396	1.64416289338059	2.86809670400947	4.87885150816022	7	5.81353220481001	7	6.26340655792251	4.20392904278192	4.5587138653564	1	3.72160601221974	5.20283409161771	1.37469337114091	7	1	2.67827494501339	2.48879468348564	2.41952034724985	3.57487768292136	-0.072882516625812	4.46073853344928	7.1247491693211	4.17216345969978	2.92387777098339	-0.417017441151052	9.27390162945944	3.42091519985579	-1.92747600149012	2.11370891681889	2.91861085435557	3.25987412824123	-0.734176262084204	1.08078420011531	3.87487813428792	2.75304966202133	7.13710102807377	2.5948958281329	4.66424953252595	4.35601015000813	5.91229862383557	-2.36530617696025	93.75	1	2
140	4.00010496268946	4.32613025686524	1.33544016967634	5.53898522381096	2.86625074981652	1.69817085240412	1.91660459711202	3.52602332394769	3.94705164013997	3.75061692726059	2.93211431875895	4.28944834960489	5.55235916704631	2.3427215490773	7	3.26077755362419	6.10883229974786	5.73338532791487	6.59754967371115	6.87357644527296	1.29412272311936	3.87283122787361	7	3.30310375952105	2.22802574795909	4.6659028807384	7.85265913091873	4.32654611366633	0.517709440973073	8.59757760682568	3.70439563371656	7.51070577420537	5.09447090471195	2.08520261563439	6.52848333012658	-0.400664616932163	1.23679351851883	-2.22368563477007	4.57127048762172	10.8622108850009	5.90969287291686	3.09038297517831	1.6905320506204	1.57978320472284	1.5436819382917	-7.10078115940959	90.5	1	2
141	7	2.49076993559703	2.00836175721539	5.74751897931038	2.52871344628928	1.49076249965131	1	5.19510852468822	6.72899350142428	1.53682096755641	4.06580094842936	3.78927246030756	4.93274018112488	3.89685762268793	3.61590155566191	5.61075757207292	2.56286563864427	4.66414859135953	2.5405203677561	4.57725663361503	2.9324606801516	4.86549294631269	4.0730967631926	0.971280371910756	2.6978576392576	11.1443312472202	10.1738275705822	8.89926684953366	2.58567169563201	1.70561162579789	3.22484315368293	6.13254809837682	8.97450859536491	4.48316546036862	6.67110827436506	-0.0926524749177216	1.8779609562462	3.53315532382429	11.4909381542055	12.9489095068667	7.17746384444859	2.28396633156761	4.24240940537191	-0.189709818442469	9.09451864001879	7.15189585289664	86.25	1	2
142	5.22993579473737	4.9181588282564	2.56829108942044	4.02648488162851	2.89054695596053	4.4812721591849	1.53562277323016	6.47794897809754	6.60893741566315	4.61161230571111	3.19849483787428	3.38707557439912	7	4.37433464959788	5.19085908709408	2.44731597602307	6.54563967691876	5.42354117938651	1.5792797672698	4.75420783000608	1.6613909240445	4.11288319225137	5.2522609732053	0.889245853775543	3.88727996762399	8.8270309993893	0.790741679069326	6.38558339721152	4.29520257705355	8.34351529186426	9.95472156799915	8.66411607106413	1.38835611087118	1.96833969573959	8.45822148579646	3.50354095182367	0.555763177931932	6.14888435588786	7.90524538605435	6.89888449821325	7.09984591627907	-1.63982502352955	3.52238085906235	2.23571949513728	1.56295913064461	-0.138222829181415	72	1	2
143	7	1.03171235292771	2.478289595845	4.31118463397082	2.98767016121196	2.20832979697243	2.91397626985931	6.03835514283161	6.80359559604036	4.50534536826194	4.29266005095519	3.75391946209819	1.44413913925966	1	4.50841299226962	6.72298568083433	7	2.23889174281878	4.4127487296674	6.880636091252	4.84990109278804	4.36244128507485	2.29343014583755	6.5939414182931	8.2643941169585	4.95239852281935	4.18444475290096	7.62395995611746	1.92540387588601	4.73600151436505	9.6879630022656	3.58330310566008	3.77332935158091	3.74988589212755	4.46310996113518	0.104371133556518	0.615415781858376	0.630013302878831	6.97875361396052	13.4790843443797	9.47183941138305	-2.21505126960496	7.15196417917572	1.7742626637145	1.08217569580924	-0.272454732120908	81.75	1	2
144	3.14356056090868	6.00373301655032	5.96797060813858	4.58042207142194	2.13819576621164	5.74751372167961	2.67717454384846	1.97952027783333	5.70212887354815	7	1.83873450121602	4.36075643736331	1.40898382414345	1.72878394012196	1	1.81452256420835	5.26480864088363	5.73017919576406	5.76741926340333	2.82354922029576	3.77490928647011	1.1864635093749	5.34151879863278	4.60062715375587	9.9273577282541	0.504276683155157	5.69009680267596	3.19345991484998	3.63208865588239	-2.87684930533088	5.53474845986944	5.06943426014099	0.656555626447999	5.28817100149433	6.76831966510903	7.06604366775595	2.52812339583229	-0.561711299798198	11.56725254255	12.570566485225	2.55154073343282	0.118158549353182	1.43810034699123	1.20560075163182	4.48276759571352	-0.0908682265547137	96.5	1	2
145	6.83842198429368	2.12185080897322	2.09798865137185	5.72091807443179	4.32252212587039	3.9904427887097	4.05004495440295	4.56269988549351	6.10480820965633	6.07090028014353	4.28549268724458	2.2896053627961	2.76220006413665	6.94793654808177	3.37904874271019	1.98509846268893	6.70098172070498	5.49070512167506	6.9470377865836	6.56719184438464	4.52484173500434	1.66449968052457	7	4.63056144638607	5.45008657798311	7.81245238773607	5.85038158186618	5.96715088693038	1.96050694936836	1.24493134459567	2.85823811807716	4.96032478927602	1.40098588795337	2.47736983804122	1.83320674198247	5.42471863979659	0.0619408599744075	4.36551443090886	3.40786198453399	5.13226533326588	-2.39312513479677	2.89300548115823	0.436727316860678	5.42599396690858	2.02406136550768	-1.20656184382789	70.25	1	2
146	2.78536182528534	2.47809826702162	3.46829501807976	3.0990834099352	4.17840198624531	7	2.31826254252521	1.83853629135528	1.39488418752924	4.44767083408936	3.47618858146875	2.79782248109005	1	2.68407471421802	6.15034057597963	5.48022517783415	5.58509738902676	2.31628859941661	5.91464976193982	7	6.07256474836034	1	2.00755039576295	5.06165232265326	7.32450092664236	6.41034570319419	5.01587021095722	6.20255107735466	0.131108558100511	1.82963259374567	9.64663808484509	-1.7095737896467	0.0928101759890416	1.47008988077457	0.152956391501504	6.81134243281168	-1.48632019190587	3.40366901311053	5.77460256476266	7.13128381764403	10.7509446293595	2.10875838747821	-2.67403295686415	5.26553048049102	5.94374182140242	-4.23288856501379	71	1	2
147	3.36128170684578	5.11585161312927	1.52873719332004	1	2.95270150395554	5.86327933038775	5.17240019082298	3.7666286546224	6.12802435617855	3.33042539949013	3.14698399600906	2.91914461484959	3.34654863898773	3.16234609758797	2.6408459859695	3.57064709544189	6.19657572311118	4.05301458748603	1.72304744849727	1	7	2.00517495150918	5.98535503167309	4.19416232091915	9.0616740437737	2.90869976145303	1.96588746191885	4.56139065628434	-1.39750673954053	2.54816416861636	2.91544276079335	6.30274125896753	-0.286542308040063	1.4602348139088	6.8222308848317	4.90958549173107	-0.757710741519534	7.45012095492163	1.03040940401107	10.5147614179612	-3.20790876143329	2.80095532809652	4.58240345912046	7.54786617884591	8.45242126683855	-0.346857055230462	84.75	1	2
148	4.66723407068329	2.15580042682921	3.83110691032447	7	5.42510422831608	2.62098336257875	1	3.48287111920289	6.2380937826847	5.106130568302	1.74969640223535	1.00690418998633	5.0404536226529	4.81786966762142	5.09311950655709	1.22048752446975	3.1160179676102	4.07497061764721	4.45743199538007	4.93843089029762	4.20351237228906	2.93044067858261	1.13129797726698	1.85905380631861	6.25946677417251	4.60456211550185	2.19064200617705	5.3278787377539	-1.14542612009411	-3.76339139483866	9.16241306609127	5.89662987430106	-0.0794593783769392	1.85578414103609	1.47893013697726	3.55991511520854	4.82376838831249	1.51371250186301	1.20844489365851	4.88467833159655	-1.85051482403362	-2.38024894055402	6.32776399852328	3.38555077392511	4.26989385884415	-3.20512993594597	90.5	1	2
149	3.9082952597194	6.39855752477223	5.57179523577638	4.17013206340501	6.45626842611383	1	5.49225786741864	5.03281514094348	6.84546710208482	4.95713377063131	5.31284640280454	4.22145981893103	1.04822036287473	7	3.19103040409047	1.42877418031113	4.4867548996624	5.33380235371424	7	5.428611287494	1.10595170252525	3.10696299184973	2.78805214961724	4.11406722912416	6.15640654903493	1.28091926553511	4.42944074193012	4.54930055779641	2.51204973806192	3.01144984744727	9.30255056071404	-2.26898495975631	1.49178031148272	6.87414554524131	1.44867482412711	4.6785338415888	5.02746276522948	5.29852809447552	3.79628393248624	-0.0683695426866486	4.74467234276304	6.26709738303718	0.819875928423873	6.90170950735252	2.79650925810772	-6.78946366713136	79.25	1	2
150	4.00076348004935	4.56497664702401	4.46937499874988	2.74884188761961	2.5502461174427	5.97028186770549	3.44898454929159	6.30369862884345	5.84654455220075	1	1	3.07938553428503	2.75042823526341	2.2171172140765	2.3062383308011	1.64271328365115	4.83000486176634	4.39785212956391	6.39257226046654	2.5525680725119	5.43765038819252	2.91992475071207	2.3152820752884	4.29534312900162	5.11220701127834	3.33310480424114	4.24149388868258	4.06414566201826	2.8623056746514	-5.62428333964439	4.92530126662868	5.34547607933198	-1.89290852386596	-1.08993574043406	2.53663986618641	5.91624070314624	4.84224794696448	2.51716255872763	0.812322394468353	8.67092600133998	10.3452526140053	3.75564665555285	7.02568365818957	1.93141018278181	7.00189441594684	3.17305594876692	87	1	2
151	3.97855675929613	4.96814887561289	7	5.75402036809278	1.43621066161644	2.59490362203546	4.22282155044122	4.41030029265926	4.73984840630405	6.97913705358368	3.40438682741718	1.14254513324709	5.70605473653862	1.83118399160687	6.72063167282771	1.44804019602408	7	6.84423149668542	4.92092061603638	1.12616682951952	4.61023260832692	3.382307004237	5.71381686552814	4.53982385698293	7.29885861174756	0.923523222305352	4.80828690047704	5.63852060927416	3.88461029271401	10.1898474844142	8.49247900197758	2.27714537278091	0.336161217662508	-0.985798752408086	9.78393804755152	7.11088676721075	-4.21399835822075	8.96268037532669	4.51938592134912	10.3456415072032	4.44653856251947	4.05102753243731	7.55386043272027	9.8565446266665	-2.06745456101315	7.48642252342668	82.75	1	2
152	4.84428958265678	5.18005033252649	1	1	2.65129581618098	1.58764848048429	6.05407641532231	7	4.2774958369757	4.23923962330381	2.35328034020209	1	2.24877658686921	1.38510230995335	2.13083657307632	3.52288016469788	6.40121451282014	3.15195115884003	6.83872627239713	6.39073544658314	5.8411862511686	2.74721157621861	2.32324877773826	3.43350710405735	8.73815973699027	2.21744447045881	1.58300440200996	4.41639742165481	3.35091782082848	5.20917033921899	2.7692529493736	2.69407195312965	3.33506547269182	2.51700082018881	9.50247174105425	3.07141921400799	1.66704397914911	1.79999170428496	9.79168294291631	10.8748490133147	-1.67355199929315	4.23390431246987	1.22319772951034	3.85508921149033	-3.27294586844293	-0.578615682038774	85.5	1	2
153	7	4.27643464333849	5.99623287896799	6.62573398805976	4.64799144741516	3.41421823609225	6.32893210955599	5.62621634602363	6.09221918969011	7	6.08078326822904	4.56050849820372	4.38412218695999	4.5821496599609	1	3.03900101015808	1.8795218197546	5.86018202021723	7	6.44063855006962	2.78780777886464	6.10812895930113	3.27791321144629	4.43012109538089	4.90615267023579	4.8215608828761	1.97435509494316	4.2106809924414	1.84388843913457	1.89353740405982	9.10282946400397	8.38746734672162	-0.129189127603155	3.54856946696514	9.27376573511143	7.41744407112505	2.63799649724237	0.044057622542828	5.66957141484043	5.89645798722424	5.77741277197295	4.76259281067256	5.64498200845551	1.65933225364664	4.92964949669234	-0.955578107907521	65.25	1	2
154	6.381055285108	2.00312590761154	3.42340360338195	6.44660093846134	1.38035751396365	2.08280587268077	1	6.82769399561656	1.70561204534628	2.44044777566888	2.22563085696217	2.99119752986511	5.15242990284573	2.80592480034967	6.14230893866509	1.33395008949565	6.75370306094839	5.56350512118219	3.87693884517202	1.49769624373333	2.78644485190779	4.9935234108374	2.02123426036594	3.6338802408616	5.9106255894972	5.2520003244579	5.95558791629273	8.5799527867944	5.63758138757806	1.942327561209	9.21838572704785	5.68330134995471	-0.770589526646414	5.17522414952321	2.75469770167739	5.92973419012387	-1.06236218242466	-1.82452183516177	7.16354536392933	7.07254268205812	-2.31085981571796	4.31220046705284	-4.29172852439519	1.10966891201417	1.23332265081811	-3.91758718831312	76	1	2
155	4.5912044951175	1.61747578986764	3.91757440034158	1.65940084808631	5.79112535977004	3.21191784290364	1.35294834486565	7	2.08947734509824	5.54205520271979	7	3.31820888342694	2.02130843658135	5.29941810674148	5.98683384596247	4.41858530735166	7	2.37409025378292	1	3.43794081001837	3.92838627919591	1.57879083053384	6.68828801150628	-0.0597427339109796	6.30856087076656	10.9468436499252	8.93617940974169	7.73159866627961	8.30683259010647	1.15897703738835	1.51858682163084	5.84669248436157	-2.34915652613581	0.893396050315756	10.5303756339918	9.89431488727543	2.12795324679796	-0.589057548897856	7.32845412054814	0.764386576410411	5.68878198175885	4.85482279998605	7.70229850355819	8.58975876562996	0.838378336983798	-5.24774486596963	73.75	1	2
156	5.94751981537462	3.00737679791399	2.55742842497534	5.42482190018524	3.41500920310367	1.23788873377528	1	1.88021404168272	7	1.1317986811465	3.47886131459701	1	1.47776603029064	1.55206197667644	1.24293569713337	7	4.9423995131429	3.77691502176454	1.60843604361798	3.47895889001104	1	1.37393270174299	6.40847160500003	3.99754436544908	8.15098241230357	4.90054266718156	2.00000744624063	5.29078037345091	3.77519885740648	-6.74022936773299	8.62481131879418	-0.821843869647576	1.45454085180032	6.76525628360186	12.2382172063782	9.47143708663128	4.02213595686762	0.959680232814046	1.20584992070096	4.66112848555363	9.40475958224563	4.3538571605741	4.02183963015869	1.07814865946512	5.77807866399777	-0.599938093089933	84.5	1	2
157	5.6906307562321	1	4.18278371551878	4.050834193618	4.22963165146021	1	7	6.75813648808773	5.78274748573248	5.64652209483563	4.83982723536867	1	3.03178367857033	3.58177633526946	4.5112175630925	1.56335699851453	3.99996767479984	6.7896239167871	6.72709400956407	4.3264490175393	1.86826839087652	1.04904305838956	3.42508667611424	-0.0258224834553927	2.98367750645116	12.4127885567327	8.96304344891454	6.34475209378691	0.81428521443011	2.72753870996667	13.2521982738833	6.47976133964078	0.342030443264543	-0.124446505018095	3.12092592833151	4.60108854413486	3.56776801119615	3.99440280901613	0.832397324543991	5.52101641429212	-4.32167240795234	7.43677833419714	9.2397053248814	3.00290217840775	4.2150416201396	10.3939073125684	74.25	1	2
158	4.11903996981687	5.86990966046765	4.26110659752332	3.9604008333318	6.34977388171893	1	1.69808737554157	4.26463192022364	6.63497191831957	2.22019618688098	6.19924304197642	3.37405077923772	4.59204076403224	1.00646474478914	2.98309323317787	2.02313823206671	2.5149111660834	5.80666686060417	6.56076388599945	2.85055350940958	1	3.86715392683772	3.84110322763547	3.51773368418703	6.09040910658975	1.00546102603203	4.43307908568195	5.02469081675993	2.52702811607249	1.61391560452039	9.29599121720821	-2.34185590755727	-0.746523677106076	4.7609451515353	0.887585067921821	3.65853779643049	4.22145359105896	1.89924440338706	7.91944342971242	2.72131030824787	3.30339073953639	6.12949681177711	9.31791176246632	5.23462508192118	2.33870987928062	-5.81980863221623	85	1	2
159	4.77929876103537	1	1	4.33804295815596	4.05543485395797	5.0937621827849	4.10229788170687	6.5104185584585	1.88897750829934	6.15629020625303	4.85015042111377	1	2.90120463627906	1.34988674267345	2.60358378236885	5.4385005169612	3.10013867318688	2.22287702189253	1.84533198304481	7	5.00582913314311	4.48717405856315	7	-1.14592916924697	4.69106836520675	12.0833174153819	11.9566627112354	5.35083196961916	5.46217229899737	1.43725412702461	9.03608140871485	6.71100272851694	5.54333689144633	3.17525163044793	3.28355357484083	5.29569836997297	3.07277086246224	-2.54856106692602	2.09841844228037	8.07119971277459	4.98325308938021	0.909340356672093	7.0386632560081	3.45150602740961	4.97304563992265	-1.04952138029716	81.75	1	2
160	4.5340671780712	1	1.34497606009546	3.96189556311498	5.48053404669449	2.66766876706965	5.86521310693062	6.45686704483927	6.03089677148103	5.02597407133646	3.82458448861696	1.26454785401324	2.7572309212157	3.05667138463327	6.50890638160025	6.08822477278744	6.25459721007537	5.69230595642739	6.6679894290939	6.53051712098402	4.4772263781955	5.65082021490754	4.13789868247794	-2.58244455413045	5.75437672285874	12.2522382096222	11.3746327374218	5.09807572241216	4.86467787347071	-4.49652894115742	8.35821203583082	7.54870147156933	6.25650911673235	3.80005864090163	1.14379325865783	4.25526666371384	-4.78899072140405	-3.12360306160051	8.80507358960293	3.53877004616803	3.01692528574573	3.83116197857922	-2.79550994102517	-0.394037497925591	4.30719029082436	0.967249433110744	88.5	1	2
161	4.13484479483443	1.52810714617654	1.61185611641273	5.988551636743	3.23791896830472	3.51349925682066	1.57836684280494	6.53750550788096	2.9777741370864	4.97962720984394	5.99954292409562	2.11438865079973	4.5033538119042	2.13057137181972	2.43454839734552	6.972556125659	4.59053863159173	2.03629192166805	6.54837142993048	5.97980460588654	6.3267751379142	1.88491500626962	3.53027321654245	1.43313599464507	-0.408873837714662	2.26808994185694	0.175138374690665	8.37962918738925	2.76331038446412	1.12173393738127	10.2395228071172	-2.40184661990602	0.0767403373235488	-0.338404739840513	6.20922920815245	5.55083936817957	-2.56211523613529	5.20216396141184	0.708958903493863	2.73371942052152	6.82102446100764	-1.60129604865532	1.08364060756021	7.60880293340031	10.4592203315117	-7.46003403967588	50.25	1	2
162	5.64307328755959	4.21299337246684	3.33635930439989	7	3.40836675238224	1	6.77003109287669	6.18225648676957	5.44522254414456	6.9674195741606	2.71989109313545	1	3.32749380043161	4.12591052381982	1	1.69034327779245	5.49073373974401	1.01125222948397	6.69574908058403	4.57812535515653	2.32626931031463	5.18029388163186	3.4832545637804	4.26399285841982	6.72199377099511	6.59918345783151	0.56269561724478	4.17224779062399	4.47763249368495	0.842412999713489	8.21455505988578	1.96993589630891	1.08989973891207	-1.06065038367745	5.78570257617896	5.37141446563726	2.31506958915049	7.9433786832837	-0.755911994249379	10.9236100516161	-0.729927922332436	5.39495585865619	-3.25539018088301	-0.665141878931334	5.66682451395218	-0.25040201222471	80	1	2
163	4.58827756057534	3.61501215542554	1.43238236433222	5.07836170064582	1.21321023507043	4.8887947606886	2.34570545005932	3.48892059917611	3.18709137571689	3.28948156578363	6.56692319958471	1.00348243738168	5.75558387244251	4.96705314933442	3.11395948248356	6.68858829236905	2.380336207202	4.621955578478	2.25877003260822	3.52674421023147	6.60960382157038	4.38522841081356	6.39693472435956	4.2362953405086	2.39281267139939	5.6155316558459	7.50565845852607	5.2804478132395	3.1447725024529	1.48092409740202	8.25117872276575	1.625065560893	-3.12361533294438	2.03927178609688	3.32911527075457	-0.0640801372252888	4.774693530408	-3.55768890023985	8.76754894368693	13.2260343796683	11.5752948474904	4.05185381495388	3.02182619141146	2.28525840262853	3.41302527443546	-0.0144979997820913	69.75	1	2
164	4.59958568247669	2.12472278303111	3.59295081863357	4.93879589763378	4.47711006336707	3.5082948197211	2.28647554157635	6.66028402014164	2.57777463903506	6.08364900720061	6.539739429766	2.64780550874732	5.86451413260466	6.8395581771946	2.46042609535408	7	3.19866057093261	3.10754912178498	1.45856163940243	4.1727886761573	2.90052192648228	2.5360838687869	7	3.39453484753696	7.23854884159576	4.44182272726843	6.03831014812782	4.89286712484371	2.79744919890418	7.77214215408388	2.99794829548503	1.49298675840101	-0.56255384158235	1.65299568242862	6.20524730708761	1.05189544788647	3.51832704949869	0.629884703392564	11.7755512074008	7.92543122893707	9.46766003171735	4.34929873424858	8.31454695160323	7.50415338782126	1.72274569646357	-3.90934204229104	55.5	1	2
165	6.33480562566381	1	2.24555444740962	6.49533678783408	2.74854230651825	2.94692797894155	3.71828079705312	6.856314909717	5.90152342689974	6.50090772855617	5.7928131450098	1	6.03621216675129	4.32634354938765	2.70166325682419	4.59331971323332	6.66483422327772	4.76139174630424	4.82506820454959	6.61889182542159	6.47895473566984	2.22677334486461	3.6603538758868	3.02327275825762	8.18604496478708	3.3937673802245	0.691324626206127	3.41696566220872	0.95146336137725	8.43830857252285	11.4574887099514	3.68792512934161	1.38009140640479	3.20898018084054	3.88837276570101	4.68324374581015	5.8152916656297	4.74341713340665	7.47096693973671	4.0275447157579	1.65438178947799	5.14037917361139	4.58448098221523	-0.581326404782645	2.50483030161021	-6.80647488537454	61.25	1	2
166	4.32985369312608	5.73788314071316	4.43938869004979	4.38723656690655	4.9048787625028	6.64471681802683	3.0092335598719	5.92337631352968	6.16366873283434	4.07380397262087	3.14322246679136	2.81936120630552	3.03222168408449	2.6524521185358	5.89365531717043	4.28961241244758	1.24512340643154	5.01871695762894	4.88557671014088	6.87434584746107	2.6240655156785	4.27621282725058	1.7306393231796	4.60894060754552	1.04552976708325	2.93362674388832	6.98247990908895	3.77672115471789	13.0478454856617	1.06702580237028	3.08029670641894	-1.37675577581317	4.39333541961597	3.90880458305427	3.68163468332704	4.57836096120896	2.35740325617462	4.14934620710957	7.69592688383618	6.0740905474244	4.74372468388574	3.26536830372704	-3.52572553484455	2.9949275402023	3.64424545060644	5.6558003912073	74	1	2
167	4.99636756870847	6.39438735659288	3.90401831642595	3.46427599888294	6.26351213187528	5.69278896196382	4.98699622405698	4.76856023884222	4.36842929919284	3.45656709820375	2.2237124323491	4.49791385704869	1.15715558346993	3.30617192401745	2.84895644059325	2.40468441766533	2.52600162216208	5.96279601899494	3.77664726052178	1.93429084609642	6.00751212493697	1.82759651878159	4.31169248933918	2.42077754328142	6.06407982616029	1.38416657478487	5.3564271223416	4.89763532588431	2.86687546916391	0.542293213245683	4.45988661268356	3.11171788348121	0.792067143215996	4.38510731277368	4.26890512985837	6.17891513897105	1.40946165789843	3.44374596228617	1.35253438489059	0.325684817529723	-5.19213610594393	-3.11220631585656	2.82233893790932	8.61886453048272	1.70584274447993	-3.45387066200457	65.75	1	2
168	1	3.94977338821415	4.30829436706668	3.56072802695453	2.14302103880544	1	1	3.63022191975883	1.67761590139154	4.273733016104	4.55727009041212	2.74103914932338	1.20729876148141	6.66391684432804	1.78939927898611	1.76409617681419	2.37835469753303	1	5.42416060809137	1	2.65068758462913	1	6.88873168788049	3.79192233304337	6.81759626440156	3.58906251829851	6.05131694382651	8.27987134099393	5.37803033502773	2.78798811381139	9.91531837772908	9.86205914269348	2.17028964932824	-0.981826134381252	11.3045238879886	5.3703508867557	7.33238896461184	4.4611130646241	5.98964130279042	7.62169299008303	-3.5809388346648	4.53613021728728	5.3383478467467	7.61905111457705	-0.361703824299722	-6.56124306611793	72.5	1	2
169	3.88311348942253	3.61182521692256	4.74307699955521	3.08805451694713	5.43445606198473	2.56435678403426	1.46602352201358	1.57763526391856	2.16600516785077	1.30262580389751	2.74567641487068	2.20990110165864	1	2.10242064729244	5.35138173286376	1.35744022002624	5.95940214262871	6.16622192752392	4.0884404798969	2.0940304861074	1	3.20720601816164	7	3.33972458387766	5.00105794623977	3.27111639592781	4.46463791166413	4.32534121060871	2.45898630279884	8.45652509170613	9.91545717283368	8.49289236014732	8.59570367647881	6.21655838766027	6.88669652057514	7.50083663707336	-3.14851652516552	6.44584712118132	-3.14379601502239	6.02316170079246	12.5481030153532	-0.136914867177485	4.01531980238105	0.309329744725954	1.46673280124235	2.5987100638624	69.25	1	2
170	3.8482454454966	3.53419246602986	4.03485463383573	1	3.23449440030819	2.59510427612079	3.30176716961656	5.78156518928409	3.87287817001719	5.84041795398161	1.67311258555673	2.55258309812617	1	6.47552277499388	3.07253730663655	5.17924606404543	2.45260168284218	3.98076432277659	1.48546295278567	6.64525551884319	2.98590473774718	2.87768485720631	3.26676059700943	1.19009242112005	5.93076286970849	3.95490227400418	5.40410574595117	2.77108389165204	2.73321435952273	4.8372366592479	2.91394533510944	4.96160035107803	10.0539828680607	5.46370980566626	6.62133093485052	3.00639650526044	5.92042298966421	3.29155550791985	7.80958993810966	-1.47178478793216	-0.029606849650345	4.0971701684083	5.75544861836361	2.33789582702395	6.91363086276632	10.7163825339045	82	1	2
171	6.59509614894842	1	2.80960468958269	6.41202988037495	4.98024844615874	3.71983603175236	4.35144754252705	2.51476970689903	1.81293421940567	2.36033384019942	4.5482909788584	3.75467897757112	1.94597476315089	2.05579070351002	1.47180299911253	4.08429324645986	6.36684814443646	4.66962532177217	6.25125766231747	2.27109207218186	7	2.20525087364474	3.49140581052124	5.05721771425668	8.69447365424065	6.21666314201675	7.84925677905487	5.22963257690108	1.43311825648965	-5.3293196393556	1.61598080568561	-3.28461103968958	4.19233599660009	2.47666038467018	4.83192666294063	0.0449454586063752	5.88606476217852	1.05612254668521	8.5519629382247	9.19864172950338	-4.47921077659981	5.44674213743699	8.01003818824054	3.42772524264291	6.37902525988519	-1.65372476270221	73.75	1	2
172	7	3.95735467471943	3.86842524112494	4.3145408823205	3.23983717909492	1.81967037194248	4.65201689068593	4.25485218761073	4.52161474921258	1.7941974116697	3.07616243076047	1.35174125602491	1.89840373583003	1.42489265243582	6.27822720937029	7	2.28711231026186	3.62665366633867	5.93803249614234	7	5.43674265405565	3.25962244538893	1.68019931749153	3.15231844059663	8.17648385885122	5.52815471297149	2.3249622860288	4.53259702147657	2.95926259319388	7.32536660553354	7.95324859851286	5.71508283578298	3.52024093136686	6.52330363341516	9.26655353446438	6.03057376547144	2.02870364041812	4.68562611509288	6.61290376127024	2.24276809314172	12.3354494291001	3.95607897075327	-4.12216673306272	6.25765091571533	0.925691837381171	6.14664860315418	86.5	1	2
173	5.71631914190409	1	2.15101306371403	6.02008692131039	2.23080832695927	2.53156934768786	2.86929575226149	6.96231700779464	1.40056361349742	5.78672670034328	5.44789967813876	3.17725762366223	1.23139551745653	5.12549291071486	5.97353881357927	1.86559231481229	6.81958477688411	5.09081208744346	6.95470231004092	6.58074392974869	4.65036327562917	5.17307377201651	3.04015943361553	2.80519082451731	8.6342039652096	5.56446823162681	0.402907888646813	2.91729575301323	1.3504621272986	7.9992331965445	10.53732947133	5.14406821511887	2.87444401912851	0.860066159068531	8.83096081936988	-2.20543171892801	-0.625899925104838	5.88346888609788	-2.83303871154519	8.32703074309154	1.27948326958681	5.67833747325209	3.6621559251536	-1.16371354644333	1.96671347439352	-7.15130342937682	57.25	1	2
174	6.22406205539545	2.52902994274289	1.37792829848063	2.56766872928296	6.56765039264028	1.55677503416054	3.47906911374935	5.01847134847486	6.3313727636178	6.96084267108084	5.4467335508296	5.17846475745023	3.90685274414131	2.79986356281502	2.71541593789197	4.81883741087215	6.77500059812456	2.9313280535301	7	2.099524491754	2.99492719189211	2.75548264496571	3.33805074600284	-0.647260629547403	4.64782268188814	13.865579940028	12.1495880677581	7.04754536755645	0.92760033024105	5.7863091204982	8.4414442426491	4.77645438912256	2.89736544999892	3.96795108908075	-1.07730040974204	8.80134099009345	5.88706433002559	-0.0529681818956083	-2.88168941635758	2.63979073304565	7.67073021648017	5.90311080211348	7.97858680342158	1.57622189243243	4.41453451428435	-0.521736595001245	75	1	2
175	4.85173234839343	6.47350903605945	3.36767957577966	3.37803778081842	5.88734494698832	1	5.8835225360512	4.21978416234223	6.18321270020943	3.32136041549354	3.60196059963167	2.99867589124117	2.21407996965637	5.96461690565045	1	6.0877513605147	5.2213317465416	4.1080817937773	6.46993837321006	4.40876221623992	5.82657327913658	4.4664416854898	4.52739334569884	2.02210582605219	6.30291090524366	1.36297247912806	5.28724807057882	4.1969180217978	0.82902352600073	0.98929937837185	8.60108026796414	5.52623442699542	1.55141931778478	12.8948120750781	3.77766970368937	5.14358145338555	5.94850786648604	1.83662803791919	2.17897753141198	10.0857069168246	-4.91252412697994	-3.74481375594325	0.355533792692791	7.58290072865895	2.60790980642695	-3.41598113089586	90.75	1	2
176	4.71462855255835	6.28210878301956	4.11952534829991	3.60128480508795	6.52211031961753	2.3198609673967	4.74403097451633	4.10789267915249	5.10531096651094	3.79253861931539	6.24380944737466	2.9984776001227	1.47552730940168	5.72582487783039	3.23544734326957	1.91555219182362	3.22010890214585	4.48932579087387	5.54450551683727	2.3063385354287	5.56635155019204	3.77240548008971	5.3203338106478	2.24049972772655	4.91329499455971	1.84785138040894	5.26893431770303	4.87088347623227	1.20078205488024	1.99052822641607	7.29981589288573	4.90409705990684	3.03462177162048	13.5751260874737	3.33322211193537	7.70989177833089	5.25788413265498	2.42648174056093	0.453796548362373	1.29200633479074	-5.42982040566064	-4.17627520868677	0.737527991141672	0.718105998555387	2.81162320083321	-2.57412433721245	83.5	1	2
177	3.29397780294877	6.63234777065172	1.65922143278827	1.65533016738392	1.94821994875434	6.89039294884449	4.50581509225296	5.68664173437601	2.81281438614879	6.74812998920671	6.92026499645424	1	4.96731137071501	2.54191159699061	3.75578671729167	1.77251335568569	5.18941077044859	4.905486950488	4.33044101075509	6.13722491854074	2.37620581315697	1.85176134636966	5.83317151333056	8.17457075421139	6.70937056351958	2.52734636022854	1.9544060709668	5.26304597992071	0.749873117199699	8.13811837605146	9.67499610957929	4.68588896171887	1.89902810729846	4.35939477545125	8.07343341811137	4.3240665689124	-1.11087067587825	14.0240967549819	-2.24244244308275	1.96997151045448	12.0859659833521	-2.06569590619302	5.17371335718332	1.16187874786661	-1.44768862427144	-2.7649766569424	56.25	1	2
178	1.18447417781527	1.01669529737796	1	3.4836944491514	5.78577591025535	6.22185627067443	1.54579099074218	1.37099535493133	5.05666442092945	6.15508429815422	4.58989181040698	2.60944590812079	1	4.29979888352069	2.38994379141553	6.11221575161695	5.85519092804417	2.48285221448826	1.55592292332565	2.90162936342879	2.34375692490316	1.73596488135705	4.93416377120877	1.03604087976838	6.21181100647088	6.30889706751535	7.59173639176148	9.12282492520945	4.02287711481389	-2.64564194750321	9.84300275249091	10.244090891254	9.10833203464814	4.31263617448445	4.4756037430891	7.39345908960154	-1.10352490804379	3.8698253969049	5.60182375158127	11.2910164434637	7.45742796772225	-0.00924391141908731	-2.20950560860389	7.98789972181322	2.88732324785823	-0.912094250162469	58	1	2
[truncated: 5 more columns]
