# Supplementary material for: How Are Mate Preferences Linked with Actual Mate Selection? Tests of Mate Preference Integration Algorithms Using Computer Simulations and Actual Mating Couples
Source: PLoS One. 2016 Jun 8;11(6):e0156078. doi: 10.1371/journal.pone.0156078 (PMC4898694; doi:10.1371/journal.pone.0156078)
Supplement: S1 Data — Newlywed couple and agent-based model data analyzed in Study 2. (ZIP) [file pone.0156078.s001.zip › S9/Aspiration Model Data/Aspiration Couple Population 01162016 024722.csv]

	trait1	trait2	trait3	trait4	trait5	trait6	trait7	trait8	trait9	trait10	trait11	trait12	trait13	trait14	trait15	trait16	trait17	trait18	trait19	trait20	trait21	trait22	trait23	preference1	preference2	preference3	preference4	preference5	preference6	preference7	preference8	preference9	preference10	preference11	preference12	preference13	preference14	preference15	preference16	preference17	preference18	preference19	preference20	preference21	preference22	preference23	fitpoints	sex	algorithm
1	3.6557954564021	5.11876683592094	4.10055462967922	2.70525085683084	6.39740209933298	1.53093810019931	5.81133530379763	2.83845018229711	5.84754766057065	5.94181361154879	3.53396600130235	4.87763850227864	2.47415993469289	7	2.85298711725625	1.04441071587222	1.64496761377292	2.26698072192057	4.50398865497567	5.55052702437148	5.58257530045339	1	1.76919582570309	-3.65924451808513	3.57252418070806	9.44779639674087	1.93738590977737	7.31274613041646	6.47327979969052	7.61171384171937	6.1781231558095	4.51035232638021	-0.154673772249304	7.73489197490083	2.826747742514	0.260677666038837	7.28450021567005	-2.04822894304002	4.57257984940397	-2.58583809243433	-2.05783855661706	-4.76211879002504	-3.15968833956989	4.86679865579246	1.88790455493091	0.466890762540502	100	0	2
2	4.57819075043708	4.84052750378979	3.44212680738962	6.7368475154608	4.30684089306667	4.01907081036459	4.72104343122824	2.33011812969621	2.16780394400657	5.89992291450692	5.31928381617248	3.35394781592553	5.30284129179339	5.08744059636084	5.22920666888731	1.39400685897882	4.37262009529585	5.90903989136236	1.78199600750762	5.56880573871887	2.67640382555119	2.27951117948565	1.22887080199514	1.7149708516549	6.15894324697015	4.50487326497927	-2.43665216027549	3.95867200912362	5.53098501970844	0.187988874199925	4.18336320716055	-0.713908938382825	5.71913932751523	1.72716690579467	5.75012252092095	7.61625575622852	7.49875432426102	-0.314913896435037	4.38093034143377	2.56561485042851	4.98128603617853	1.52093316903599	0.841338654131112	1.00280841787856	4.56688578828556	-1.1242427654571	97.75	0	2
3	6.60943776521365	4.96073676639211	1.3477976708856	3.95159724975835	5.19191780091213	6.99100981206281	2.18262532997869	1.06495937546568	7	2.74379011252891	2.80182313703324	5.97274119300245	6.3196065050072	6.77981044959211	5.21120367817312	6.72845768655253	1.1469066877172	4.43637151737439	4.06488424821233	1.66183478680412	1.37204067838901	6.282405691824	6.53012364657953	0.0900506092863038	4.37802695488266	5.65771499226045	-1.38809774216272	0.758443049889047	2.64930549780334	0.471140824572921	3.36139588425404	0.887423050439581	3.61404738091785	2.6198834977322	6.89877927283835	-0.273927413493653	2.99781145117074	7.58260529372274	-0.9819937994818	-2.74048481826818	0.139051624836174	-0.456462264274751	-3.06346680049785	5.23170926130013	8.50022871043572	4.74999660827493	93.5	0	2
4	6.01522893406281	5.58205933440599	1.45252348167979	2.35647255409513	4.12493813631267	1.57255196552958	4.30255321062568	5.42495390214331	5.50490098573707	5.35437737985579	4.4783712055306	2.62152546778151	2.70847663253492	4.86734295945069	5.79867837934721	6.30023846310867	1.03680616528963	7	4.3031389065895	2.67555203881127	1.81420122893439	3.72180967450756	3.02072606605432	-0.160583050568359	1.39896680619108	6.82389452520725	0.9706715433849	0.464351149385411	4.37672310101248	3.3647602077247	4.02607299861391	2.16227923546561	4.03524916177651	3.50138987744517	8.8122156944837	1.12878209354774	3.79040464431621	-3.03454175721113	2.76119684063473	0.329998557114425	2.68292935925761	-1.98759133854473	-6.80981163565258	-0.283507903510531	6.33794848981093	0.980137142981947	93.25	0	2
5	5.0797045765682	3.27506941816812	2.74800797732849	6.57938574609544	1.03277532465072	4.31125907721557	5.07393095695651	3.65713486227763	3.6262987537315	1.44211524635437	4.24292546599357	4.49688310323988	2.1839167493661	2.65967172540884	3.67300347093687	6.65025686333997	1.08531722553048	3.9766196012414	5.181795930658	5.61355879041877	2.196785358905	1.44625667248818	3.43782377742898	4.20757389006359	3.18038129227026	5.92020474131902	4.25831017405142	-0.28884835800188	5.39317818692312	2.11747049454977	3.74461120981994	-2.65483098332712	0.141273425684061	5.18982396911649	3.71024659583891	7.73195792866823	1.57146083955965	9.10858549296339	3.3915200563921	8.02969224282722	6.76934518354544	0.241379744554845	1.99972535235185	7.98911977956281	8.05455633587954	4.15245952809222	98	0	2
6	5.05513877200752	3.29871851727094	4.03483535897389	5.11050706239781	7	6.91838736915876	1	7	3.19095204108486	5.0507287236543	3.34751798800325	3.47426870442193	4.97325002563479	1	6.43025137974126	4.88302369173503	3.98033145521646	1.60737846385208	1.35067183363376	4.18073134731869	4.47436232384095	3.36575202683685	2.50511027066365	-2.10201359212271	1.58309196920552	8.18289698350507	-2.27064850216115	8.44466015894809	4.62693856231751	3.44647499325776	3.90051870768525	6.42838964270279	4.46036254343941	3.7333903779149	2.75662594196608	-3.27689769759398	2.68890078273132	9.435053797418	1.86874635816051	2.68061236462582	1.48485754342679	-3.45832288623434	1.5095412983376	-0.479449476679652	2.17315207189218	-0.146569100280756	87.75	0	2
7	6.83852801205254	4.06443082584173	4.33976265846696	3.91312426079936	3.1772284291789	5.9210717987153	6.49301802351328	6.50010596922857	1.13773465107082	1.1746929844038	3.05399026757882	2.70336656190895	4.6435095476956	5.94039825040395	2.37888170489497	2.61633855672092	2.66205209306387	1.35308080706512	3.54648161380365	5.35238616501712	4.46278610202457	2.54576177181905	3.90713129115821	2.01595428206856	3.17267827766635	8.16539987851984	0.667482383544084	-0.668836756858809	5.32183848757673	-1.56857594525068	3.94189794813312	2.84619381470883	-0.864070257390334	6.30523794358986	0.0275362747180878	-0.711325744999064	6.98604901249683	7.52919657647787	-0.324756007620649	3.23636622379003	-1.61111738742796	-2.05954189549437	-0.804966835176549	4.84840509077013	5.66743599317737	0.704330890573047	103.5	0	2
8	7	4.96886662138042	2.71904130032129	3.47919163836575	5.31400311176181	4.72497207862812	2.43438761911286	4.45637419528164	1.87687167967751	6.28547308392045	3.15894352453139	6.48062358949145	3.03488326296685	5.04847561848131	3.69426514836181	5.2699101406979	5.60860694098147	5.12219030340161	3.59731435626191	6.8175360871796	1.36091589164819	3.35497201059524	4.11290778733961	-0.550069916799676	4.31228953044298	4.94021300459222	-1.90715931697165	1.78816489944918	5.64177811582305	5.0249089959353	-5.378702274171	6.03349261739347	1.9376907787539	4.13602130585128	2.89064062857427	6.36252075304917	3.1610479477116	6.94345549354878	10.0252956938109	5.05651308972883	0.784867684369173	-1.25183920816123	1.72122802741352	-1.46495341871189	0.0680013974576593	3.49356755242985	100.25	0	2
9	5.10766154411242	4.28055031255401	3.36572538518348	3.40753643963446	2.49297677862167	4.38758291450699	1.78786389361943	1.08250888446658	4.11841829185921	1.48383143450656	5.20749763085077	4.16705126941372	6.59815001228061	7	6.57216762766397	2.88351397686241	3.56617556240004	6.06935666033869	3.92878199302801	2.35223709051098	2.44645758328449	1.38680816359754	2.82956471630191	2.60433077687973	3.57787446193859	3.28770664490935	6.95926140236216	4.22520179335681	9.74328279993485	0.55687596725153	3.43496225438031	-0.985324422402478	1.2582970116446	5.16946497280724	6.40285648758579	5.79847119750347	7.71596130390911	6.89754834489734	3.14012986633601	1.8662054955434	1.88543439386428	10.3553189758752	3.4165060639226	5.70469029589633	7.06967596973131	-0.473689519993292	82	0	2
10	2.24700117576737	4.1148355859169	2.06723357663345	1.49772053579324	1	3.50860273014467	6.39169569572531	5.72890053496961	4.16525543334869	2.70488181803239	5.94741814809443	7	4.6934242653041	2.07035336162392	6.98150489263908	7	1.93458498754356	3.13260994473926	3.28662653583438	7	7	5.5570322632028	5.49229682040934	3.46799319123864	5.06094196069287	2.39468318119936	-2.78568333422208	1.95056919363534	2.7044253377576	8.19664583580595	-0.922828012695569	5.35040628890794	-0.194062440398287	9.25597647914569	3.54792231970716	3.64812670086967	4.68000600802901	5.26147486562503	11.8344021650021	-2.44980908438403	8.40351209794235	-1.97120105301696	2.87755307357804	4.58852027918147	2.75689914889967	7.2716192612336	82.75	0	2
11	6.77670176846877	4.90381400802181	1.78463144586231	3.85089300476172	4.7947139006738	4.06517540095082	3.00431853950139	7	2.74437088716027	2.39245635202943	4.2237670977681	7	3.02793073652422	1.65362222593141	4.58858430119699	5.45933897787274	1	1.28768546460843	2.61040976581977	5.00707004108481	2.07703205453648	5.33800444759958	1.78744785565372	-0.212727973023569	4.63022544636297	5.00147444035371	-2.02156305216229	1.47415821658087	4.29655200064294	8.48755947317989	3.82519229816058	0.775396058688564	3.43559007442547	2.32647015031281	6.51054905797968	6.14004747177948	3.18883417551598	6.88630288775843	-0.665160846806194	-0.767888569415176	1.04203420558091	-0.54009137678869	-0.695450410607947	0.942403037355184	3.00415661362539	6.02202504370311	74.5	0	2
12	4.63045102350542	6.95802069197021	1.59127715997596	4.4093165254036	2.67371741182472	3.31831382298007	4.23443047953008	3.57921698198949	3.08975301177255	1.39984651279271	5.91445910551315	1.81151349107681	7	6.72373390118816	1.4518664678899	2.29214683945786	1.42869014273366	1.43114711705934	5.11504223994185	4.1244933326741	4.03987403288255	3.83370624224314	3.17419786342442	4.94051782402646	1.89973229380289	2.81216527931693	-5.19809586752406	-0.0678817791849181	5.98167969342593	0.124823951159977	3.59453649876946	2.66365971435612	4.62256049733928	9.64872677581773	-0.901369042611992	-0.905448209933606	3.34637691261502	7.93399697088803	-2.47623371019354	-1.06323925361339	5.64763808536873	-2.75071987772146	-1.87976014420674	5.66591774568731	2.69960602528988	-1.07003074110501	98.25	0	2
13	6.49189821987422	3.37692738794599	3.95095050897685	2.81573606789082	4.25033374560143	4.07594663550722	6.95294311119973	3.46838735220751	5.62289872069899	1.25126555510589	2.72407873139425	2.72649853087826	5.48387797680096	1.82208130132277	1.23904253324177	1.66904716859801	3.76008271473276	3.45099029484528	5.2984601835946	7	1.4619168700005	3.01003549774086	6.29577352648332	0.620897628396549	3.49211379984426	7.37885153691397	0.831839600156702	0.0558028814052766	-0.374596722330758	-0.905596687083845	2.07975419772226	3.9392494436657	-0.549936202130718	6.22262877637648	-1.62534454524267	-1.11335400847852	6.93922503893014	3.33933226844801	-0.0142851517837509	5.79707125446869	-1.21137327509735	-2.2919412703294	-1.01410143674085	0.0235109799548052	1.04975413112371	-0.22259508657897	100	0	2
14	5.53315103704979	1.03039800336356	1.58841339334151	3.29600550812989	1	4.69217797791769	5.18423756043535	2.62546796859203	2.02962834520779	2.0346640681506	2.56898380681077	1.83039197234031	4.63805233806197	6.52150342363987	3.96499061528963	3.43603456378451	1.48653904190942	1.56527858910445	1	3.24715155472099	1.21483544546688	3.8978364938279	3.69901100623414	-0.847611816817919	6.68068890341593	5.5396040294874	-3.43720545668649	1.27948920281108	0.537732100385513	3.72109506858148	3.6957420939013	0.525081229006735	4.48524543086842	8.92783920995067	4.96670255031388	7.48481178875041	-1.95148089693085	2.57806020519726	-3.39308159784275	0.717498650939416	4.63958161314659	0.198988634350505	-7.5905657972662	6.24662172439733	-0.946939516146917	7.25113600002986	97.75	0	2
15	4.92833552150473	2.60977490112075	4.40221287143814	5.6060802757126	1	4.89464688836399	2.15509404934755	6.87718548591528	5.83059052932311	4.66868711920745	7	5.80138412741291	2.87238924704407	3.72309682854806	1	4.49372434805983	4.48974973015967	1.43760650350512	2.28802225317712	4.56279158374388	6.63209103293235	3.20668486616874	4.86674846891559	1.72080119879556	6.30326846758311	2.49060270517384	-1.32890414253655	6.84065253339022	6.63612904072653	-1.69202385145313	3.75011574454103	3.43430617996521	-0.524234055888964	2.6996603622893	5.55779416999181	3.67148698707273	4.59392728379318	5.03157536278306	11.1073300616711	-0.676580548979786	2.3473679525427	8.31999165044674	2.53091939453448	2.4350276805005	0.785877393860477	-0.697330824335023	84.5	0	2
16	7	5.23223943636805	3.98711879560159	4.8342587610319	1.62523280589347	1	1.99892442269248	1.22684134392365	2.85111752426878	7	4.92869766680731	5.19660647494363	5.11490630799753	1.52634603326879	5.4075739891654	6.6546520296934	1.01503457460861	6.89763996311275	7	7	1.62527861132317	1.62514034828601	2.31317015557033	5.12319362334374	3.00480005296625	6.04599623559486	5.05028421883253	4.23658276215147	5.52093891213553	7.84313153978091	2.22166461000865	3.68488547759504	3.96374461514972	9.18828745033817	10.8003163508166	6.99033125302926	4.45190388875492	6.37322323426529	-4.4050638022853	2.91007487639919	-1.78934835445626	10.8243566802761	-0.467740441104907	4.46564965299413	2.5179722314718	-0.717229133132363	83.25	0	2
17	5.36919225600644	5.18377689968083	6.25186579812004	5.20252546676304	3.1116167327197	3.64229088228816	2.50313838512775	4.5132984994756	2.85854935328812	1.89036032647363	4.42936066922568	2.90600705519801	5.04061701851358	7	3.36085277644658	4.37854801184283	3.46583549426785	6.12065918805686	1	3.53582267129511	2.23729047492854	3.64233598644452	4.20728475515698	4.5351679386812	5.21322427041012	6.9444218190688	4.94549860144601	3.06537075760189	7.26117402510168	5.75209337265981	2.95634072326574	-1.52072836107209	1.34202587913859	3.7553699240229	5.84093951467912	6.81354334801348	1.45792831191145	4.62123856402012	2.94500296248385	3.91663838922273	6.4169376623048	-1.12254590147644	0.654679401560134	7.10984266831594	1.13171811257863	5.85859640194639	87	0	2
18	4.87008638696701	4.49189471341895	3.15441935616169	1.5269807554803	3.50455699669397	7	1.40571290157696	4.35721355482881	6.18772879705467	3.32777767608046	4.51874966631678	4.29729083808438	5.6899318017512	2.4697495381041	4.83443276106093	6.79586253832028	1.66401693879496	6.12628714636665	2.5031769533929	1	4.36682748218552	7	6.71093059929674	1.25309030815691	6.43998980671281	7.30196131947873	-5.12160007824717	6.6407334347879	4.31474199143859	2.72764216326232	-2.22998345664788	2.04420291160575	13.149209704137	2.20402919581063	1.4452372309694	-1.70046474525639	5.0906776560871	2.1184642312355	-1.60572112747089	0.647491740205214	7.18020113466834	0.337181827522859	3.82231210907787	3.72983904827528	2.28152087932296	5.02414762195705	95.75	0	2
19	3.78767170568079	2.60619514735544	4.20604319905794	2.4335078513165	1.04437904043099	2.70038297875288	3.5427013991883	5.26476874751238	1	5.79694346781077	6.75071185267416	7	2.30649273386981	6.04750116212809	3.12261008968191	6.41765113782534	1.5518617855964	4.02213142103343	3.09385610289174	7	6.17705699408543	2.04265435164314	2.1486947839701	0.88146263241195	5.22629691661794	6.3156301400982	-3.28735051271368	3.95362684464519	0.260320584463211	9.13095716017255	3.72199741724306	2.48653351653263	6.04795748488357	2.40694596256095	7.85553090953293	4.16925502585633	6.70422427772673	2.721862112967	-2.09923505708562	3.29611002955802	6.89190453200471	0.00862661321210523	3.01763240253846	1.70953881406037	5.33847576571081	9.93817614047679	82.5	0	2
20	5.00699527404493	3.59630886785302	3.73573628128884	7	1.39713031296002	2.8813873885188	2.07350160637707	2.86423942509334	2.9934035544715	1.02829866080679	4.16276626921771	3.48280191648891	6.38791689243237	2.9101848481954	1.54031747378355	6.54873529071741	4.1413489524027	4.62372330384528	4.1679060834148	4.27558186499838	1.93045353172725	4.03026286879665	2.40166573461526	3.87385279258962	3.19153778645785	6.14064905649911	3.34762413341853	-0.682219392398699	3.44496357296702	9.07366586614952	4.12802595356359	10.0451083150448	1.56346813801227	4.61529595352053	3.21484575316433	2.09276547369149	1.35837132638602	7.27255525763869	3.64980827360197	8.17170206038323	6.65794623517423	-1.07001410852072	1.5770384950617	8.54639378409141	9.06793338897071	3.84321478391633	98.25	0	2
21	5.34527264035756	1.12248286377362	1.04924874732338	3.54759645258442	1.54185595743758	6.16627080443407	4.41279391650618	2.70748080542501	1.64694708095144	1.0777248700667	4.88366476904931	5.65866261135491	4.76276136247163	6.18006644751913	1.02338740155612	6.7390539901447	1.65841508573191	1.02535832203131	1.61993139325089	4.9254861727775	6.84437714015448	5.65867921030316	4.08583386225798	-0.439184972108198	6.97792314353987	4.16830416521039	-3.82422326151412	3.16255448334685	2.19413456729593	1.52189706664249	2.71864804856221	7.7164634075807	-1.53592939292448	8.91579714584491	4.13254102357197	2.49468008578173	1.71730647404862	4.93235804383209	-1.00811927436059	5.69246436690771	3.69534717650224	0.0886043461080634	-2.59572078727094	1.11541411425874	2.70873225263734	6.13014792677406	72	0	2
22	5.71362913060884	6.38594016151818	1.39372824974194	2.67208934883604	2.92205502396899	6.10781712091936	2.95972771193271	5.21631193589386	4.69481296309407	1	3.76179992365369	6.13253251614157	2.45232912258028	6.06101115279855	4.63687773343912	6.58548253042657	1	1	2.63203651824444	1.55236669318546	1.02184751428014	4.13859805562468	1.9890255273468	-0.116125196421725	3.13816058479084	6.45598235343232	0.296693145564243	0.295862905526288	4.5411435199362	3.40347942293174	3.88274043556156	0.555697898893062	4.60968981518224	8.4773632029966	9.57905057538703	1.17822118253023	2.74175400158674	-3.02072168234408	-0.0149644221188902	6.05813049003791	0.542463295904636	-1.5901759999028	-5.29760166374793	0.610460830530076	6.34677757309111	1.07439021080794	80.75	0	2
23	4.99239835107359	3.34835732126042	6.09022436074427	7	2.59652991482672	2.22533440766835	2.43104970414506	3.51529218632994	6.3887297647066	4.09979471902299	6.72351928081441	1.93107606117478	2.24057962537212	1.74248410710995	3.58829437367722	2.14685256142861	3.20057358669126	4.52880054406446	2.98081977306973	4.21362500687521	3.14466660332909	1	6.19160901430035	2.7586034260367	4.54997588934536	7.92632203781013	1.78960574466993	2.65720490238122	5.50711217571912	9.75393439274178	5.57113524390383	0.485166576450768	3.80277614319175	3.48398250362377	1.83079542944396	-3.08530365282751	4.12122132204373	7.43814441376674	-3.81646732000263	4.84988484378719	3.72828028455808	10.3471124309649	-7.69155166225684	5.8822355918048	1.93062346316837	4.11643804124047	88.5	0	2
24	3.89428101468633	3.1183609401571	4.65554305921847	3.51380393745765	1.26337795767277	3.17267801276889	3.98839302326216	4.44403877914786	1	6.50855294350302	5.62990138993295	7	2.14226162325419	5.62726992773249	4.37459993170909	7	1.5794122873582	5.00756318022468	3.03879305105481	7	6.12037218029163	2.55442278817904	1	1.60796983997995	5.51674697994304	6.04457528048153	-3.69912468523872	3.94308266411435	0.0761287655467662	3.79909662519472	2.95421943548122	2.60399530311187	5.70674550423065	3.56632030711431	5.8141849990619	3.14121192289008	6.50464645554196	2.2916364307632	-1.52359493448227	3.67975135469084	7.21604261978514	1.44994048387936	4.05918186668924	0.392145991475959	5.6594602071839	10.9251255218263	82.25	0	2
25	6.71063167010681	5.42770034912303	1.21789471977044	1	1.81234406219951	2.64660134543507	3.55259521184039	1.01357727014117	3.02834274226488	2.32199421070771	5.93188361757681	4.68790710781887	5.85817558508532	2.64010006561814	3.11074705569602	2.3264472293214	2.14449632848631	5.36019141725627	1.87501413186417	4.69528660356981	1	6.85702103411125	1	3.85251466219145	7.11634331617052	3.67040255514158	-5.96067027319133	4.19647600381017	1.9311914110358	4.09923400239968	4.88628089204762	2.67134684788278	2.22549175823057	3.77488544786117	4.77868383723775	4.24767394892004	4.56346381653847	3.18001555647711	2.41334086678336	1.9940047098362	2.26124363598862	8.87778525457172	-7.60355716658544	7.45776145039802	6.76039246425327	0.0201458718563947	87	0	2
26	5.91224794969273	6.77382060201589	3.38271501278372	4.20914390645047	1.18035621075607	4.10128819837285	6.55767982513728	2.22951447531366	1.03657760990403	2.14501146389371	3.9897973498494	4.92924427028397	2.33172452244844	5.61634851709845	4.0048371609539	7	6.16850838065394	3.16131599452926	5.19253805411175	1.38607254433461	1.06524271751532	5.20599377164553	4.28850111167654	5.89545412338881	6.25753255963473	5.58594072175978	6.44891899206228	4.67726742896101	3.32478012935098	2.298289605893	0.696732993836925	2.66448725268609	-1.23031949971124	2.64860688612001	1.66120003856895	6.46279225207573	4.85413033509638	10.1857300073271	-2.56832886765114	1.76085180784301	0.369659848722585	-0.711826503385288	3.81684414377706	4.57658642929328	1.71310842118334	4.73988247149077	75.75	0	2
27	5.90477659422789	1.37520633861783	1	3.4291933179757	1.81438120449411	5.73228354860243	4.24173575775452	5.69228630734471	1	1.25458880672988	5.97568440878883	4.486209728682	4.02889758968924	7	5.33401166213763	5.41249400905838	1.75004204854949	6.59604500986503	1	5.15826360472726	1	5.20666135345306	6.81079697979989	-0.832402304339022	7.86833121774301	4.07970355345917	-3.67974474023571	3.58263081499965	11.3258278025872	1.06806522182437	4.7141967562819	7.85299581226298	1.27695718801246	1.94244022232916	5.87557022122334	1.77162005085005	-2.71212939100709	3.45366092783242	-1.51586601571224	5.7245708037003	-1.38699027368009	-1.55248350413596	-1.49434216246402	5.90868209825351	3.1078899860659	6.33199908734211	78.5	0	2
28	2.44588225986808	5.35559972633667	3.28173814487946	1.70150545691337	3.25160979961765	5.31856646228505	1	4.26573532434856	1.6460923358738	2.24846693999525	2.16078469744533	6.33444579800362	3.67771011869525	2.3703292825654	1.84756669162026	6.7385372647357	2.95508368106178	6.91459834164838	5.31687993044333	1.89706802339349	6.34093265142197	4.36695714336275	1.62654858288851	0.636840684134036	4.73250274684477	3.15270744262729	-2.60264120919468	3.31444855044334	5.34803987968398	4.51394708499905	3.03555152826174	6.78743166986236	2.89053792745039	4.73248926775698	4.53481056562019	7.87997999294355	3.65030530109077	6.36126756346271	5.59186946645839	2.98128751623489	5.3568481009243	0.541935651571204	-6.93300104455242	1.09846947289239	8.42822879407247	2.31426363191825	85.25	0	2
29	4.46136396500554	4.38733881471996	5.34233090768929	2.56477152422079	1	1.87521736563707	4.39120758002065	2.96785290431098	5.17665779959581	5.8457173500577	1	1.27604384626936	1	7	3.29362117741526	6.5680571475901	5.49792778644477	5.50656007474154	6.03388325357215	3.43673052089986	1.49431277023708	3.09497117406431	1.50344327826257	4.86999490005986	6.17638125639661	4.74801283052816	-4.50759409265281	3.35116686518537	1.36433203259596	4.39812988198783	1.1192976682938	0.874701669350243	5.43318191832619	7.52021723127098	3.02799457732139	1.73085514551452	6.20515979995536	-0.151400864252371	1.98577961075344	0.846757755575803	-3.54756510791955	-3.04967448751588	1.17627236849159	-0.715768560020876	9.70833731064466	-1.37623835905869	87	0	2
30	7	5.30639076380554	2.90381338817695	4.79786223290539	1.7014693760915	5.49158949321891	3.73177916404161	1.32201456518752	5.61475136048323	5.39222524865866	4.16670808703241	5.00265867106121	2.49663680229627	4.22796733631456	1.51404375624782	7	3.2500285589549	2.1678679815763	4.9642385314966	3.10733798906029	4.87349523319834	2.74573858408046	3.71093371934712	5.95531558367857	4.49504475461736	7.30172093288282	3.56172562090129	5.16813622965368	4.9891146533553	6.24337248222916	3.2207961313162	1.64271005294861	-0.601994259263434	4.12549646452024	5.76160688698737	2.62413481182649	1.59493689311955	14.2025041260047	5.68651672858638	6.30376034102706	2.60776196312325	9.91567244942005	2.22620858722075	5.47809552516077	6.48344312718763	8.12343130002778	96.75	0	2
31	6.32898727157254	5.89527247405365	1	1	2.87609205387721	1.1989453162872	4.32882101380959	5.67777928441497	3.87821052057395	3.98689735179597	7	5.15514398446658	7	7	3.58798496171175	1	1.50952771435278	6.28190732109913	4.48445222520373	4.42845090754514	6.92156593581768	5.85102613091905	1	4.67277095631606	7.17436745353403	3.17394010941575	-6.23172832490683	4.20250239917177	0.576679155825193	7.76535642515062	4.04856729749464	1.16292329061461	3.05577430303253	2.61043920162053	3.71844902082058	8.0761879744122	1.02539157972354	5.50380695331651	-0.800223167262992	3.15203634722402	1.56644830398712	-3.07166304550742	-5.98418427929389	2.23090096857837	9.02019366528254	5.84121781051577	84.5	0	2
32	3.08306895150323	4.6649638540783	5.37720168617904	4.06906136337922	5.59071131570021	2.83294786078493	4.27465949392982	5.312439053505	3.12673088772645	6.61433305699452	4.12131596851103	6.18176216856846	4.84775479823547	6.40050652742088	2.81753534418565	6.17245920342417	1.53378852153294	2.34845798999398	5.90695920483889	3.67835281950144	5.20057976253181	4.97543225538437	2.5908369258957	-3.21232821992209	5.66953430615275	7.65416467907816	2.10960100460822	8.12448238751736	2.39965717699201	4.63128643987429	4.41065965110846	5.30244004936073	5.05892764095453	0.630606474873874	5.88420355624389	2.23041885842805	-2.24417801671362	3.51526164516269	-1.36630880273391	1.89826777940283	4.61005935163499	10.5004718963254	-6.14440603693445	6.19790991651721	-1.62303466753122	-0.154368239528129	64.25	0	2
33	5.63521907480408	6.87757078655505	1.16598103758496	3.69583053581012	1.77023237662321	7	5.85132529611915	7	7	1	6.82833129099052	6.80534916276886	6.01354657524391	6.82160557192478	4.09662435217171	5.2401998317301	1.51127601231838	5.90248089141443	3.38931702223165	3.64331092880821	2.0518273000009	1.17873904764191	2.33454815353958	4.15864189654272	3.58725575597053	3.38730730523154	-5.72448524496282	1.82479089022006	3.96008599402692	1.07586598769286	4.67082504072868	0.455535704597459	3.05952077142133	8.83370676017188	0.784707705263298	7.93911088112236	3.92045312235852	7.17729739831554	0.338181992896011	1.94948849206858	7.49583355932224	9.27527287241122	1.40463701380348	-1.11388998127926	4.54961574250675	7.87431458657194	77	0	2
34	4.43207225677477	6.92249043058118	2.5884629412135	3.76221154215949	1.70978923075012	6.40699380457315	5.83144449584563	5.30253803132773	6.57974814722785	2.27951106517111	6.47228855431717	7	5.48692672352125	5.97274469947904	1.1176742747517	5.5080133178062	3.12667755527013	6.8629797278223	1.24387614245345	4.1077770252868	2.35734775363732	6.03228633417667	4.50146952131862	5.43777537737993	3.85475861574587	3.11791323612958	-5.55214736464008	1.7732036738409	4.67454244472798	1.44179117105827	2.78385504311069	-0.352546608949902	4.07679210176352	9.43572292230114	2.84736831807461	8.32262256215839	5.02965510843614	-0.20067270648131	0.414411389315912	-3.34122757451142	6.92742893019274	-3.88188981026524	-4.38785842152832	5.00493243011698	4.32930119269489	8.91683672857662	80.75	0	2
35	6.24088916017481	5.54684732930005	3.08501111001163	1	3.07100038016912	3.39956742767781	3.81546979335901	6.68795447904616	2.81116102144919	1.12808070855015	3.71542708361836	5.54537700229397	1.52502597744776	2.50308734762866	1.62910310367942	1.22327427767221	4.1663202825024	1	3.06967619368023	5.50475560720097	3.0733569676618	1	1	-0.191970591509917	4.33423982876732	6.67749520848746	0.504069517149123	2.32843581423183	6.348343052001	3.4917833811061	4.70687843025873	7.69369527548288	-3.81538814177537	5.41091484531841	0.562379921133509	-2.86367692377548	1.28503945364983	5.18385062855125	-1.20477843395721	1.43549709204028	7.72183883175126	2.08449044493797	-3.98106023299019	3.60554971986346	9.06627692892422	0.308547070865067	81.5	0	2
36	6.13927578269413	5.90518852842356	1.44233941977019	1.15974969863731	3.74556145207457	6.85386680962248	4.13019605420144	5.8430148055481	4.06131264344184	1	5.54906265762025	3.35960399033224	2.31973067610974	5.95565810600271	5.13399269238741	4.75597660629447	2.09282571428049	2.242274023419	5.66299721810565	5.95472323669895	3.8499238883503	4.17367151873615	4.52411945873695	-0.564876470899118	2.5627422446048	6.05631466524537	-1.05146656942229	0.122643876531447	1.73152406308294	6.92535462011374	4.27622472412657	3.19828330513509	2.78285481625744	2.55584276529051	9.51341876528831	3.86106173472425	4.45202263258749	8.01245936382133	1.2348643806851	2.88332957693486	4.64748385336509	3.34395715872428	-4.1706204549164	3.73075609484091	3.24779456571405	1.96080471586312	85.25	0	2
37	6.23373956280665	2.106244057709	2.08909311762433	3.63596907861507	1	5.78561732272187	4.10354531984636	2.53684294174032	2.27404013635305	6.05688382051662	4.68519345021603	3.81773800896442	7	6.24446985533796	1	5.67408776037969	2.50069142840607	1	4.46209737609999	5.17679809411588	6.84202566344529	7	3.37392589982721	-0.603108691933084	7.37677477605656	4.1468468258667	-4.41869388935274	3.40931257708468	1.95322290615147	2.30231763742303	3.77881587873769	7.95006950831124	-1.37428526562122	2.59997526413893	5.05801472214665	-0.87300281692875	-2.93861596173888	2.93978157015435	4.14872232107299	-0.0624865730245712	3.96411953240373	-0.467933836227202	-1.22808662759699	1.29307702473084	2.69929771049188	6.3346932275571	92	0	2
38	1.24168588564806	2.18707053486445	5.19963460840575	1	2.89194376562877	4.63225620347312	4.62712950933986	5.51734733161122	5.10543644780071	3.27264395447153	5.05047205731372	4.43354968910603	7	3.00903552675941	6.52521686070769	1.98543997448197	1.74417064399811	2.64410661571332	3.86585294993309	3.09447918148519	3.22336906514905	6.18580472939073	2.57414633825881	-1.65706805643366	3.94274635650178	6.99257080647867	-1.45130221382988	5.92152374916325	-1.92025049674638	4.1443372256515	1.93649613888136	1.06003886376604	2.60417962116017	4.22589067823731	0.255119889355238	1.06009804185552	1.81215181098338	5.57734903975417	-0.734028518954499	1.48198699451562	7.43981607471827	-1.45443138776303	2.29395844089451	2.98368782515171	5.11414423321031	-2.911786465518	79.75	0	2
39	6.13246984103708	4.85367871535666	2.4052300002512	6.62810436900362	1.18773295240145	5.41624947181564	5.65270739654783	3.69409579573688	2.52369409432497	2.19302459556181	3.17074064330066	5.99049701179431	3.58222298921436	1.22292055814247	1.17034212433015	4.03593180854619	3.21074848494979	1	1.19054924007427	1.29254879624616	2.79596442096725	5.58931698272373	6.66399853100534	0.61479695582255	3.08734318584676	5.39738643841651	4.05229355252287	1.95208730097444	2.60118584920895	1.05601318103485	3.08643890650422	7.39354145140467	-1.58412851173144	3.79502407352473	3.64894305311675	3.75295830604195	0.885172370053726	-3.33193485226821	-1.59657934018326	-0.550901429952555	2.93355729821661	10.2260375559965	-4.46291208538987	2.75762721891109	1.31226052850769	8.32904585666937	85.5	0	2
40	4.31896482556178	4.16612884058649	1.57970609339788	6.69197990583153	1.28193434303555	5.5203910612707	5.11962326034065	6.7062710740109	3.12422724908195	6.24371140264434	2.89808401147528	1.00796105077344	4.60852232077009	4.71571432504435	5.89147282536482	7	1.62984464107075	3.59672539029897	2.15840635304658	3.22934744923955	1.32978110559199	3.84823195511634	1.35775819741351	4.32459638688683	2.38392971899953	5.52222530934506	4.12402442322574	1.18606317732243	4.51166976741781	1.46770648259328	3.03298944597498	6.50247157333855	-0.685420220401413	3.89080138075425	4.90133097021684	7.83686348667049	1.41972432653216	3.37609112304381	3.79616417364004	9.86107444750945	7.34980261657648	4.3375301744424	2.46367005280067	3.39286240886616	8.03442321690156	0.59103695132766	94.25	0	2
41	6.35995208123507	5.45632671743367	3.80197597670323	4.36877480924992	2.24028701315459	2.89851855736146	5.04036324858159	2.24687250145172	5.38660293195119	6.22990097106028	4.47069392329488	4.87575350154142	3.34263273037675	1	1.28549732184887	6.83091455309606	4.33637551454475	4.93138988287226	2.27658962764737	2.91636671480724	2.6193668549576	6.56291146452331	2.36927015455958	5.97189320950413	4.88819266791598	6.65330830598821	4.18263675641299	4.6155591513098	5.75704088310167	-0.763252484430239	0.708550604193336	1.72962328120692	-0.813854599977839	5.61147216613856	5.73091130912869	2.49101331717845	-0.641470295953655	13.5489382153891	5.6300393927072	6.75129253200302	2.17440788402685	10.0264846688416	2.55840393019341	4.05827770850173	8.64569073139699	8.75070753955021	87	0	2
42	5.9771953660444	3.59022638280766	3.77590217175159	5.7093950550424	7	5.13677836770608	1.25439604385552	5.3937825667331	1.53295572991673	4.03987207116062	4.31339543420876	6.64312860872461	6.03382986364652	5.74258724764025	7	3.78537938351544	1	4.82306963419142	3.64183303447158	7	7	3.26692028893267	1.29264999128138	-0.509879920287083	3.34952570714057	8.43604931024534	-1.38297955366806	8.44247395252038	6.01715979870504	6.28979964923133	3.0406122479803	2.56719134912795	11.8139605166525	9.82864226205847	2.36172987444683	0.674612530857513	6.58887234777978	10.7914781968347	-3.17135782243855	4.52214346577881	4.83368946770711	-2.70494808698677	2.37605927496003	5.49233628364613	6.48239903457661	0.635120503907676	85.75	0	2
43	4.40275507744305	5.98300146615652	5.17245130713993	6.74908809766285	3.80272492822795	6.73090026383146	3.35413850859731	3.57048579060338	5.56753098155263	5.4453424350397	5.7457357630364	1	6.3182943223571	2.8004540381807	2.42400952648915	1.88482086556094	1.33197946412713	3.44038441998281	5.52673889273819	7	3.96022368215215	1.51152275237384	5.84516704576224	2.46882239887617	5.04825934987684	6.32053605938925	0.428926232517481	3.34727767898185	0.937374609223037	11.2086997501588	3.77875308112541	0.997613917024898	7.40324029644715	9.88280823136121	-3.73194855225077	7.26747918162551	1.56186230793682	3.5149979773064	3.43421364801269	4.68013247266406	5.65672828526113	0.0404571840256296	-2.87180219584501	6.10625220032286	6.46549052120445	-2.74509575054615	110.5	0	2
44	6.15986388480509	7	2.65955948123993	2.93671615741943	2.10019042442181	7	6.40252613647855	7	6.95975192360966	2.99274287374418	6.65403744763502	6.8400618312546	6.30576506470856	7	3.25451567712064	2.93773192381369	1.86985637404766	5.5938575903369	1	5.04090400655012	2.03039280627117	6.0662011077491	4.01462245670995	5.20309855233812	3.63008001062895	3.21631736724189	-4.46069491336646	1.21564692609653	5.04926622191665	1.2008004355864	-1.42042182093992	4.15716257920753	3.62284553290615	9.61023220990466	0.948358391133885	8.13728494662555	5.23351299920152	7.29264691573028	-5.22560260128558	1.8692008339519	6.75210315525297	8.68754256417979	2.08208295183146	-0.903911753841201	4.45638589819305	8.07309398011545	92.25	0	2
45	5.04995762519006	5.10383328047648	1.18658698206496	6.44620222455024	1	6.40138374924255	5.07827772015062	3.05479943509981	3.29239906392882	1	7	3.35723546787036	5.42438270213717	6.25027600525067	5.8150519546868	7	1.52917789986423	3.41532213185456	2.68497244997569	4.43610585770307	1.52493982032082	3.45955171669625	1.78555976872218	4.13901138526084	3.18260606389133	4.31054526714852	3.4204655739381	0.258369878208353	5.59095116949055	0.546292571378573	4.73774964155518	-2.20424047079675	-0.553231602095215	3.99705792724894	4.58079901974045	7.26950207777842	1.31888154194206	2.71732178936659	2.55248403803312	9.49717334043285	6.49110728064709	3.56466663480774	0.303997569465879	3.56635573391972	-0.524175575941246	-0.133741090197054	77	0	2
46	1.35931240118471	1	4.25632367712898	2.16030569618723	2.07773416065264	4.34870517897818	3.38983271139858	4.44221936655721	1.95702173560263	1.42601976881313	4.5433571862844	4.04306606638766	2.6990597869033	3.20242658159494	4.50314295651313	6.9620650454759	1.04114079374562	6.58784047746693	6.36095503927359	1	4.26369533152384	6.8131066057803	7	-1.89917788726247	3.38114444804171	8.25356545888276	-1.76264768338612	6.27882222663922	0.276808282608536	5.97906529110293	0.591736935714342	1.56490233818741	13.0599193115171	4.37407533904284	4.55258776585995	3.28757999810682	-2.45387229948861	8.85279754534421	2.69467555998598	-1.27379058895632	7.04627388311914	-0.553429515238985	1.40978180171868	2.78160911695981	-0.182844031714505	7.47169305505126	88.75	0	2
47	1.91026542801839	4.29986857373798	2.28875914424215	3.08527423104895	1	1.19212497240318	4.53963922179029	1	4.77092971136801	2.86667801168618	5.3942909752823	7	4.66334331793559	1.66042906502163	2.79986167438532	5.91779233422388	5.34991382609506	4.38889649667905	3.26043226334513	6.0819633731076	3.88665885360648	5.22603212243287	3.54179599804917	3.17996097708358	3.68074731339715	2.69507992310131	-3.1917982453925	2.21686466850153	2.64409091949198	8.29940746285044	-1.5509232088283	6.18990201142309	-0.626213659319666	8.73034512772083	1.18068768044449	3.26483276672505	4.72218400165629	9.31163361075961	12.1265063673305	8.57626794606315	2.26910355710216	-1.61244891561627	3.05710445671613	5.55434209833378	2.88439917294442	3.71945761961167	84.5	0	2
48	1.166865854158	2.27380046508992	1.86810890484717	4.29348432521289	3.59070897712086	5.55416114667941	5.39239230248362	2.31351927558251	1.4237752408256	5.40423926441108	5.33833816920702	1	3.39807235013712	2.96663404852547	2.92817770317273	2.05276643323509	2.68649472067837	2.5777883176953	2.30058329750674	4.09919692682572	4.89873982231444	1.72443552141186	6.79911018177792	-3.82590444874673	4.77632345232044	7.33720531081623	-1.45786788818279	7.43704361410781	2.57966410026008	3.1595742273793	-4.16055629813755	-0.727737689490081	0.419197517092664	8.09599114422457	3.25267558939	7.44368913276983	5.11689346131608	8.30691809018961	-0.0592228869959321	3.78604184636656	8.91158895594072	-1.68562701095691	3.1664704523883	6.81355917079188	8.03819319787212	4.28697480368335	99.25	0	2
49	4.74605346963106	3.64485901184122	2.9202418937199	6.99905399885774	1	3.43347784879527	1.59727299930541	2.46808802554615	1.72340495007657	6.13618519799292	3.69698183472539	4.14406068773554	6.86147552733754	1.86197925309509	1.08388186462033	5.32866220828561	4.98472782399729	4.39365774758476	4.36481418515517	4.36730055099007	1.93601447497146	4.05798420361069	1.95298776483679	4.79099867118545	3.75725945072939	6.5432016270625	4.26703876307279	-0.843208590040775	2.68748081959744	2.71305786519224	-0.115282476918168	8.50330416349477	1.34899616720898	5.14337061646226	3.136015930811	7.71555931908033	1.06340513976117	3.44276502046256	4.34554487336909	4.93138212559649	6.90932476728566	-2.5868324477289	-0.0690874965795084	9.08602890426726	9.33244472097907	4.53358646794833	78	0	2
50	1.18731011917523	4.81110041269352	3.50190380436915	1.96871140207341	1.96675102331062	6.59536897197028	1	4.22382947611056	2.03746619790122	4.20460406249701	5.51481277595504	6.27532169873495	7	2.81718629530853	1.41360347364777	1	4.49504002850383	4.26709998768806	2.38244472695813	3.40442052610623	1.01675967709311	1.40494555881132	1	2.53135666714158	5.82632422725411	1.44396739213759	-2.2157606295624	2.54247576947042	10.4592137615021	0.173534803123277	3.08724676758492	6.22174614283665	-0.420077615305366	4.2053882671823	-3.04972734867195	4.34922107864676	1.58364992178892	2.57766085457741	9.11893280581391	3.06790942014772	7.82821803877259	-0.121966638257321	0.385751506817839	5.8244351353936	6.01491902031984	2.41037440708383	91.75	0	2
51	5.64727506788297	5.12583724291927	1	1.16870709562339	5.01983073410287	5.59406202127445	1	6.79286749024807	5.56986731443386	7	3.7905066169737	6.1219229219921	2.09748739943365	5.25235137838954	6.81029413760218	2.81849695496422	3.52975662561817	2.12486404132529	1.16457199801744	2.16384072151301	3.01485065629464	2.87854421392222	1	1.78385137491536	9.86883157933151	4.20293572994941	1.6264377509696	-1.04331091899893	-0.288637540989151	8.11990923031331	1.15883965093912	0.928124774066245	-0.818243925680791	2.53147436993721	3.1581218030911	1.50322907505219	-1.05104305453962	7.48348784084907	-0.0330145430404332	-1.72243197807969	4.0620598884071	-2.1032044900824	1.218255114771	-1.05001458800167	3.55689538626646	3.95071098575925	88.5	0	2
52	5.13309944004057	2.22990531909695	1.56592149104164	3.66703421716976	2.52889768227387	4.48855046704764	6.10508951273269	3.67384124147109	2.02390408561421	6.08166886035985	2.61520894596357	2.49657916152749	5.21077175289944	1	1	3.20630925622433	7	1.26276097056093	1.50344778229923	4.46828407814817	5.84496580178424	3.98680966640492	2.9169324506711	-1.58625919714476	6.31429734931528	4.67560577447896	-2.85587525837698	2.26473768527947	1.10717260713179	7.50207178621224	3.40854752198414	0.0329172145313449	1.22435846577255	7.57997982999872	6.63050962002974	-0.727345056828441	-2.00320997826917	3.04618599426661	-2.51457869964848	0.299686423385336	4.10686996220351	-1.33869582280372	1.38122673011982	4.55901554465536	1.6452097230241	4.29308593799745	86.25	0	2
53	6.40768291995934	4.07517327150891	1.79690004227342	6.63390966514383	1	5.49001585805451	5.38035454839158	1.79259292073004	6.71769535700507	5.5751443918558	3.74552908913704	6.0307502133947	2.84763399946781	2.3482369696915	1.58205188945978	7	2.57329679289104	1.09541058799069	4.84780996402888	1	3.89290198466354	5.30917394758329	1.77839868195743	2.38942013871222	3.35079356076781	5.47346191921852	3.30812909986908	3.07916167776805	6.62936465012312	1.95009558493632	3.74009861992293	6.39500399840386	-1.674084053677	4.08120047315187	3.07508832741565	0.446602067014458	2.53333438275463	-3.76283843755179	-1.63086475264989	2.88035502153566	2.13851953456889	11.2161466859505	1.74290455600025	5.4202252542671	1.34491023853385	8.30952511814893	74	0	2
54	7	5.59640600360977	1.9961530671188	6.16077107630064	1	1.91958407166996	5.34534759982814	5.85387650199734	4.21718828706508	1.73484116074524	5.75929893901064	3.34724088929398	1.0730331416221	2.47343458920504	1.73883580453447	6.57210166612162	3.7174035876908	5.1994892520922	5.15470838370744	3.30479019409215	1.39568909054332	4.81395893140097	3.78852737201639	1.80620996140601	5.03375539755211	4.80350499155683	6.06348608170734	3.07038554704812	-3.38757970574449	-2.54234453856752	2.71599037073404	2.83553532573565	1.05178944337977	2.81865659086644	9.02206474234848	0.491919622039508	4.99727510874435	6.81346502506759	3.72497323676377	1.39659339392846	1.09231580746576	-1.32868323487995	2.17048966163917	0.685715133307953	7.04495850997677	6.74142782851325	83.75	0	2
55	6.30558331204128	6.71504191754886	3.90838447487654	3.42108574794137	1.22394750552819	5.27016772305803	7	2.14681391916689	6.63902955603986	1.47064333145258	4.39787670314035	6.18764806572419	2.38578234688311	6.46264148324686	4.37430585346756	1.39592629008441	1	3.23647837977162	5.15393579381086	2.62999030364872	5.76445448178236	5.31084770199217	2.03550174446524	6.61768824285847	6.9621852181953	5.83673555344771	6.48101111404776	4.22301584614191	2.98336598972687	8.18952250734212	1.90607547808938	2.83038120776898	-1.1675189056621	10.2338566553673	1.65224061198815	6.58276122996942	4.32557463672631	8.15836084778047	-1.79578295861051	2.25087330953921	1.43960050412352	-1.03906386203512	3.21385209844492	2.3990226648928	5.98444102749134	5.43946148774474	59.5	0	2
56	5.9761109325758	5.25938765672955	1.75757794058658	1	3.88803979028043	6.26839987024369	1.07666168560693	2.50955588329946	1.53915020367791	5.44550446543503	2.75526389660629	4.63740804590679	2.40724848920384	1.41359809417157	1.33402971632821	3.08139533863927	1.12499141946803	1	3.43903643529819	5.65060631378301	4.94454063541737	2.64445501919584	6.36901598826167	0.877513684185062	7.58785785341613	3.356426406449	1.25241100110784	0.840524767668933	-0.933437224020002	4.81625397694825	6.30976270698835	4.48729886277281	-1.78970952146903	3.76490189310819	4.75452865156099	1.85974268931717	-2.74802204818326	5.04457370030131	-2.73491701696532	2.56601827081225	5.9982326837237	-2.77146165202317	-0.578622583987829	4.1882903050309	1.21440009360518	2.47242667254172	88.25	0	2
57	4.77134351029994	4.26791708653818	4.29521439187999	5.72061852471143	1.48596322934622	5.78686994175104	4.09783071967799	3.81295708143734	5.69033423863894	5.24313185515187	6.81543644551036	6.13399423852208	4.62005493691606	3.42994698989331	1	3.44473624946617	4.59793416501136	1.1422867820722	3.70774089916976	4.94084404529227	6.03356074802289	1.8463605678025	5.27975006988013	1.24229234357349	6.39124363498088	2.98891389748475	-2.35933922394312	6.53213927703924	3.84257871263068	8.45748613933846	3.68241107513382	3.38496387383739	-0.804543603309768	1.84989696526961	5.63155482708399	3.18381713618332	6.22929075779436	5.34193873515163	-2.85075804920996	7.12904389652232	3.32183446413544	1.52537601780364	3.61253373152237	4.66570614753214	0.738260771553795	6.14499828958311	88	0	2
58	5.5983974887	6.436432226193	3.23572559839629	7	2.19599063067197	6.86953109904547	4.25345817171418	3.73188570883186	3.50429310284543	1.58778051775262	6.57700167770045	5.96952171335474	5.43927111406331	6.38461908186971	4.69776975170006	4.79302185155488	1.49719752740016	1.77035121643294	3.60717004401186	4.94628834869208	7	5.11942296059258	1	2.67770995364542	2.53869648545575	6.34298517499913	3.85919257319898	0.664564252647941	3.35798423876319	1.55800755093556	4.45374764233531	4.4310073181173	3.60742285169485	3.53440986085056	3.28907889309594	7.78354123138603	-0.703060654538713	3.06011580050119	4.19976805193938	-0.482899792872713	2.54553630704034	-1.58429017289223	-0.195362269067319	3.46374418711121	7.14420496286733	3.0575061440223	66.75	0	2
59	3.89850319431617	3.42212842797383	4.17616741891697	4.10450107616896	6.31208780511239	3.26253471438913	2.41617456534216	1.88554787273356	5.48997477401865	6.08526055139953	3.29050625505	4.2861995918777	5.14729066760462	6.57707433234319	2.6710364841115	5.64982718870259	1.57365448981181	5.6276190742242	5.04353094448365	5.31824070556946	5.77651323485138	3.90405903196803	1	-2.69888605114035	3.61270072065435	8.79439468078207	3.05790274769578	7.29187168485877	5.81667212880211	3.98426308693421	5.27827218417819	6.00728799590159	2.15639435042662	4.5076013728729	2.35800012836116	-1.4597178761674	4.68404320005643	-3.65735005157416	-2.62996311079476	4.31149921194182	8.89370347116513	-5.6533858527786	-3.11227664512412	4.6811098003927	8.75814206118523	7.88037993548829	70.5	0	2
60	7	6.57341018560437	2.38092022900975	5.02913292695041	1	2.74479027580422	1.63020815363764	6.34026899173133	5.23959414193414	2.20610919583555	2.82277252311853	3.34604455936414	6.10475217246755	2.69011200002282	1.54205962627756	5.95659821554123	1.96942935902061	5.34503666048328	5.70713658141249	4.34875556254392	1.99965818976892	4.47005430254497	1	1.28835204134082	5.23174097948706	5.02207800382334	6.89788429143819	3.08735665122961	-3.62353277022206	3.56575512976717	2.51165160417604	2.66499233946812	1.35843517234967	3.3696039815596	1.25481874926124	1.02589865488555	5.84497572448481	7.94452902378329	3.01232905468847	8.42751146235256	2.32987574687234	10.8639094975063	2.52463316189942	3.78583173274138	6.6775975503809	6.40091517025967	81.25	0	2
61	3.55402060516484	5.72876887498757	5.42164654095164	6.98013309885426	2.80632378771383	6.67822411289457	4.65652209117334	7	5.94982788612994	6.12211859161646	6.30013767890479	5.26886565684902	7	1.68577489211696	3.09419993495321	3.10748865574333	2.24607673531077	3.99404736668532	2.43986065336075	4.30472469671893	5.06979202520774	2.47769759196472	5.24872630072822	3.47048454897086	4.62746854913083	6.78727676278861	1.16935540135188	3.94946997203693	0.140960693199727	11.3957802408584	3.56845245700377	5.60554902723704	6.75678607608394	3.27683527283634	-1.55427743035822	7.87572775051686	4.05512864707647	2.20954933201577	3.18694173107381	1.13292620482348	4.81250364219927	-0.726207488517283	1.78181665247825	5.82027549211914	1.64266013120188	-2.92428863839508	94	0	2
62	6.58629329460495	6.19618111201939	2.15558623612442	4.01456081279167	1.36309269230254	3.1769157952676	5.68369810875924	6.77441821316219	6.68755100989267	4.3611113369892	4.63648532923467	7	3.83466480417273	1.7076040646078	2.35328413741675	6.86842428058078	5.89630791087234	2.09503382912727	2.0105523505424	2.72918239359291	4.9782531317633	7	3.40683194866294	6.13086335728791	4.80510382454351	6.69993349250819	4.10087075741581	4.16320233641698	4.89951603941635	0.301822149428368	3.4846921169483	1.87345629131664	-1.16225542242246	3.55975457869025	8.42019817252302	1.34480443277974	-1.13893979815744	-2.80524761541616	-3.91131428998368	2.1973289598227	2.59716988865682	-3.45283856136807	2.28582192477623	5.68852319960516	9.4273592724755	1.87830234114601	76.75	0	2
63	3.01039840979163	4.2594145416064	3.99762330615433	1	2.82095117622634	4.71430731569005	3.92647802050896	2.5941283239376	3.2979986227612	2.58855277798631	6.30721940221528	2.12678328137341	2.26156936386111	1.22204544337216	5.78194525847965	5.34865115209863	1.96628300473857	2.68258618907088	1.55790641665253	6.03620184857164	5.29734943935246	1	1	1.78870905687333	5.3133018279509	1.17047454383427	-3.89424014517279	2.48566936358119	1.42300521784534	6.04161262900877	5.97174702122023	1.45656870500795	4.19810516401643	2.48958055313134	4.64074602366587	3.59057063131017	4.68786457242548	6.10678078008936	8.37455240543691	3.2660484519519	5.3416413480481	-1.68894177700765	4.21665075586741	2.86628421831565	2.26886468002554	8.83999364425881	76.5	0	2
64	6.84908424236862	5.14606218454999	1.12025881858593	1	2.77584235707338	1.26350596496311	4.86763443127375	5.06419262206842	3.72965855206818	1.7246580164348	6.91324554048151	6.8705097042678	7	4.76413910033442	4.69002693837641	1.08730352678507	1.29655111148388	5.10313288707865	4.62580511946223	4.40852558223517	7	6.23963735011192	1.31632184760218	5.04791789463611	7.34753835349464	2.90273907661155	-6.18696305997168	5.0800249343296	3.03498705653141	4.45144477292726	3.93724115669471	0.964371110167124	-3.75967083239709	-2.18527475538658	-2.3058250279216	5.37648753252184	6.62864639099105	5.74388833398493	4.24843740447036	3.53493588244994	1.41837452765197	-4.70515757494879	2.5791282444089	1.37132636504353	5.76900303423512	6.4648746263003	77.25	0	2
65	6.26073795950526	3.93258042389917	2.12259460812236	5.25822730181515	5.63942384614342	3.20832537014329	4.96643285582106	2.16281988469924	4.32486146556007	5.74844058212092	1.58641333537781	3.84729988042657	3.18517828321297	6.14996537719448	2.70145048183011	6.82222328632793	4.70158294317862	2.65583539250719	4.19573862242705	4.70802706492668	3.89554282022128	3.70396683191469	7	0.239698298462251	2.92937689525366	8.8006042184317	-0.685950849131206	8.12416239068338	0.784458067998369	0.615039197201655	4.34170536088618	4.69677548084094	1.77652855920353	7.20386848776959	5.36998476103222	8.07876039607791	4.7983683498266	-1.02891675570814	1.4826496447541	2.45522264354742	4.2339402029857	0.771546945000298	-5.85303542419393	-2.06643906726364	-1.05692422707799	8.34254809969907	73	0	2
66	5.79136948905825	4.60896818476462	5.75708696655831	3.45358723173245	1.97042034158989	1.16948875201148	4.63020866017688	6.98849677664785	4.2024393575801	6.14462566965179	1	1	3.4219138200893	7	6.35161394777484	1	2.02886522206746	2.88986270145676	5.47998834025867	1	2.65646047603679	2.16648183137881	4.61403860055698	4.49371606308496	5.91788617451017	4.76941107544909	-5.98628316903979	2.97097407793525	-4.35557707149303	7.87214300926117	1.48134397908159	0.315427823189447	5.22043536202955	1.31712988834165	4.12217879815327	3.07745791530964	6.99616207431218	3.26368691808097	12.8464701570782	0.741483945466334	5.10000601335892	-3.91734145837141	2.42234931648281	-1.85968516993403	9.1476261744332	-2.21959866909404	70.75	0	2
67	6.73208335201108	4.49347083947821	2.43760551109328	2.96106457004476	5.39132527532406	7	2.47646578832862	5.17376913669245	2.94061922165553	4.59589498850651	3.47861956871506	7	4.7805356181822	6.71693980611778	4.09203097534611	6.12510678737142	6.90088749907175	2.52200226479643	1.91808035478616	6.01657098754518	5.3640197371389	2.02436763770385	3.67358305070571	0.193516776052283	3.99214273855267	5.85725347130074	-2.65872371647781	2.37269277693791	9.95384591778328	3.78473128254394	-4.38940725887078	0.848590803700218	11.1806687685259	4.33845531974452	4.00384397283608	-4.65013802130848	4.02124277458202	3.07413389119462	9.89745686147663	5.67743868913108	1.58711738022834	-0.735708763438242	5.86516926133479	0.962705684078217	0.817601727346493	3.19551270071105	82.5	0	2
68	6.53878192569731	4.42991729612807	1.66782175798504	1.2810219710339	2.20655559977926	6.18730678422262	7	1.80679232984623	2.62692107309082	1	4.11721320590064	5.16350218138609	1	3.22915849843431	5.53472325483021	3.47133283563927	2.43392734608002	2.58639275107812	2.65858958832841	3.22888127441382	3.91912125232772	1.90190372200084	1	-0.763374739327394	4.88547773750506	7.15420779879195	-0.862384684695786	1.90888633710097	0.938903340858664	5.14998776392001	6.68126893776966	1.12642412317083	-0.0639401558868861	4.58585664353725	5.42604940951938	5.12440394741	5.43068437569732	7.28392113645079	0.662852373951191	2.30383218403156	8.73331186178231	-2.29744461632925	-4.25256779187819	7.29981715310102	6.60886702965699	2.04694409798745	70.25	0	2
69	7	6.35235790966203	3.66202928605397	5.02868887954776	1.22148645404468	6.72205451969975	2.48639597995899	6.40100739427227	1.94887904408885	6.2192908305973	6.41476518786676	5.6876177178845	6.11331180366864	6.68271523512211	3.90845368345764	6.00977745717932	4.02274220515152	1.75802843248427	1.35242813251219	3.2409072598308	5.96604380307239	1	2.29374510260502	0.35138084869034	6.46541970919409	7.70489888636371	-3.57504497376197	5.47844178623526	8.49581958250542	3.86095371772128	-2.02594006540678	-3.45675988489618	5.74554837439817	1.67528245210227	3.5814427399257	3.84450961946509	5.0849870188391	1.0668177617843	1.23049549931199	-1.63738480077418	4.50066618072703	-2.76448737896512	-1.06017160629388	2.61098404415145	-0.0107913261079857	4.47909825781108	82	0	2
70	5.9712134634046	4.84643731329715	1.8440461120479	3.02606873844154	1.49523387938513	7	2.57374303832005	1.83127980038164	5.41870311569508	4.73701317424963	4.38750730221338	5.33305528261722	6.89832999220982	4.73390792242215	2.3353966631767	2.34306841449432	4.90894815672796	6.77064908040614	7	5.0818188375063	4.81968495584481	2.02825795818284	2.19566258180702	-1.96244182667071	2.48873677005106	6.0931425327823	-1.73662497735722	3.0792773401143	4.78341995256437	5.66277492528197	2.25753468411478	2.69391736737754	2.53197123892889	3.4847076266632	-3.11047036004496	-1.16015252993686	4.75214986491165	8.67823835717321	-3.4981451293802	2.80718133950026	2.01620937749678	-0.826501794952768	-2.11625434841808	7.7129828301028	0.550572680052239	8.07892156691447	73.75	0	2
71	5.28064055697484	4.76743006193564	5.18176604713755	5.87042543431825	3.1637873969501	3.56750731865841	3.92217499767519	2.00165143415614	6.40476198174076	1.20691462749391	3.45201521825142	6.69578516544197	3.32536920695852	4.00070250241995	1	6.3012310129634	2.1404767057525	3.83745806615413	5.53317756538255	2.82819382889593	4.36045625095201	1.05133309265706	4.72941624939881	2.29405222191324	4.33653282177632	7.04091219124603	0.36918241628709	1.30473311984612	4.00692361877735	10.7341979022413	1.22652043969638	5.10920733320248	5.8785229899104	1.31869013472351	1.11915251122637	7.25707441152944	2.85193744745432	-6.5025331418914	-6.11337739430208	0.801540311355187	6.13260073336183	1.77121036274043	3.80977553299505	3.41493108220415	2.45482612054041	-0.827306998247243	84.5	0	2
72	3.38526377778756	2.46962420276817	4.23154059470111	2.64197163509815	1	6.9602725759495	4.73957785783184	3.025428177035	1	5.17802578583599	6.39174385071907	5.73066251424602	1.60119868518281	6.07384223086023	5.64135033725468	6.46162458966449	1.65408738119899	4.19714724778234	4.02188859153951	7	6.51246117155156	2.23127645067421	1	0.745645300845527	5.41326677703087	5.25300826663735	-2.71335922075415	3.91527178280812	2.4691854482128	9.87086221855058	3.14341744817221	1.3653784219225	6.16868170565525	3.97915561738449	7.51370733457352	4.16201795529635	6.59034382315741	2.96522632385697	-2.31381580572345	3.82817541644729	6.72841380909092	-0.0840493383461618	3.92746850789849	1.07109616759961	5.15956601613676	9.15599152799274	85.25	0	2
73	2.95159471892492	2.30690575524386	3.58670417348795	4.86777037013796	6.90768204998993	4.80564408040865	4.03366480867967	6.77880332452783	2.12103801374079	6.06409173247097	2.51551556204653	3.87419498763737	5.45325087677776	3.10415535279953	4.43446464782672	6.70561977092324	3.67525251568119	4.59548727272765	5.1961098180099	4.63386717115787	3.45379126675549	3.69730544756451	1.61035171381565	2.91073485730193	6.80322347708709	9.80444689384642	1.13171345630783	11.8901392367093	3.60390980599207	1.22329769503554	3.38471008872558	5.61436331315328	-0.13982539177366	1.40061537104024	11.1731502086345	5.13427770299403	6.93945867763838	5.42846644378713	3.81506956755671	4.01423933632179	-0.752033996147174	8.97689195538318	-7.63763360721302	4.15359315445825	2.25704595367268	3.82889997522062	87	0	2
74	1.99582186058386	1.44628170501108	1	1.6923844054945	4.07056147359937	4.79462879211548	2.7508250407943	5.09619462062186	2.40283200214092	3.37476284031001	7	5.39482146985276	4.212605094404	5.63847048688361	1	2.45200454878082	1.92268844687879	2.05325957218391	3.96754778303817	4.70731918880737	7	5.09598809700064	4.4881088228159	-1.99714434242386	5.7563929281975	8.17932998126637	-1.95647641896594	5.35303181377425	1.05554675653471	4.51015815826634	5.2900518942563	5.40344726198074	2.84523608177054	3.63321778868252	6.0608842378894	5.9359531219172	8.09694182461805	3.06810035292637	-2.51544725766777	-2.0265890490136	7.15091574499228	-1.23948617799842	3.52890069473781	4.45125181453579	3.85123461600328	2.72729621535171	75.75	0	2
75	6.28141814288986	4.88343438394364	1	2.06928166968949	2.98541671184791	6.09148008309007	1.07282963022219	5.67515909333624	5.38456714271095	5.61236498664552	1	5.08744083414566	3.0529151350915	1	1.17941758211699	7	1	6.0829143982673	3.01701483275898	5.6965035523279	5.27453513121279	4.9377574321497	1.37458502422455	2.21177329872878	7.18273949192592	6.83969746226316	-6.21863367838699	8.13868620185286	8.06640697071035	7.14747297182294	-3.68615711581036	0.859240664012793	10.8157911495075	2.40311671434751	0.79707647972206	-2.94968814483657	2.02781825639386	5.98474844244948	-2.1874751130973	-1.33539621104132	6.23683123651022	-2.86456151054755	3.96206564913872	0.401062065681085	5.05968446041503	8.09112886623577	79.5	0	2
76	2.73689540751131	1.61601615671857	3.0452205130355	1.42537700366137	1.98647894019792	2.87099485090583	5.52766540206185	6.73253703339401	1.75933124704953	2.91421327260722	4.62186474594348	5.24125540407962	5.31083109667972	4.03284049035257	2.01717241376984	6.97958169765285	6.69477828535244	6.60145556317074	2.6405785876987	5.01545279563056	1.92006809888364	6.00426006761727	6.56697974000679	-2.74735109228805	5.22589946121442	6.72095624166183	-1.8397715214537	6.58898842055117	3.24660290387921	4.2944998385147	3.6494912741611	-1.98593284005723	0.536025623474259	13.9132501139681	1.51048163495624	2.35308174315991	5.08875266531324	4.93725687545154	-4.79227400563395	2.97018826214619	4.86904137555688	-2.59841624189035	3.51273532843398	-0.171585027872895	-4.46757513525516	7.01079220657788	68.25	0	2
77	6.08809825185593	4.17701806089291	5.19599042822245	3.41064689476408	3.7478685428024	2.6273300954832	2.07286178521133	2.56179441004031	6.35665724612333	1.20483222102315	1.62415611408987	4.34279094390415	3.65718092788094	6.94769273838288	1	6.60239092749446	6.30583247413997	2.45258449876891	1	4.32629419356743	3.99872861932558	4.10504403790926	1.08234152639263	1.32363072651337	2.08620718686541	7.04810945545852	1.18749371648657	-0.291132703467843	6.1203900160102	-0.04326050986536	2.40204626275219	-0.808111177066312	-0.392381934502777	1.97016541906514	-2.13608776566673	6.90995804958338	3.63060871655804	7.98855498557796	13.4972202855553	-0.116674555580934	5.38521956829035	1.52387993707085	0.813565976492724	-0.524718978371468	5.47335850926282	4.4101630352606	88	0	2
78	4.05446307222147	5.87968650443467	2.60165555629492	5.97791819842618	1	6.91168466375276	4.42832227866161	3.65062730806585	6.59243713311056	3.49555493510345	2.78116888090665	5.11311733401512	6.51245949658852	3.23925888392327	7	3.49714592634398	1	1	6.52699437043597	6.39018556798093	7	5.59301288728613	5.12056615471104	2.77634702886417	5.79153868405246	6.63609575105457	2.31036998579204	2.27852964082146	7.20119306899356	2.7407203542029	2.20520981960281	4.92481808446083	5.68533838649603	5.24102894717885	-3.24672427817664	7.13318034658766	7.08574713067102	5.72675800032182	0.799156856575769	0.535703501943445	3.78248770564833	-3.0238010660381	3.16765310682735	2.3380895345191	3.33056184503083	9.02375802392956	85.75	0	2
79	6.89314911444947	5.69397930774736	2.91793612531062	6.48370916173195	5.91199557537029	2.01185034167926	4.13523137761165	4.22708101626172	6.2459150424865	3.71189068047721	3.38812258671586	6.38940252590325	6.0300669962138	1.48320203619865	1	3.12794622251738	1.19071273355773	5.09078579619636	2.21250894999166	1.99202792384779	2.71917149132898	3.4362493602505	1.01031318679288	-1.79013483360382	1.76843603511647	8.75502895694329	-1.07580793993648	6.50366395471732	-0.139189071769922	7.09540071325032	3.85192784218254	10.6749046939296	3.50655741472611	5.63022029218591	5.06136805569566	7.95744789082879	0.199780281064049	1.65464928225841	12.0200978907266	7.07673402259605	6.1113984635208	10.9674951311652	4.49544218030715	4.61421254755167	2.426405820321	-1.26603628728036	95.5	0	2
80	1.42317769513451	2.1709839340502	1.47528259295516	2.75884275903516	5.04302011739402	6.59854080337802	6.31007813850823	4.02131288797685	2.5959246898329	2.94650716231154	1.93319408043607	4.01198726688308	5.87732872961714	5.75014997041696	1.09172877585883	5.75339043200425	3.03893414737757	6.27518254612751	6.41028769053394	3.18972133858307	6.70293577518696	6.60400997405887	3.12489022273552	-1.21230609751519	5.23533709571252	7.73880891063392	-1.40942936904579	6.32157368927512	7.2005984654209	5.43206507731937	6.91223256180495	1.92030267883858	-0.850093777856726	4.25518620882746	3.18194603924437	4.25900560365456	5.38803793536783	5.63716823099653	-3.22136684516724	2.49396506630928	3.79060050777565	-4.56434313512938	5.22861909194301	2.93238836354182	5.3000214054757	3.78143246872948	86.25	0	2
81	6.662152459543	5.78019854581341	2.46489364891765	6.00049311476123	6.15955012442388	1	4.28415714209494	6.36402597646713	4.47703343570253	7	1	6.42692278944679	4.23101640561644	2.22357013513931	3.73091686395245	4.93023848196409	4.58110761163286	6.09473723049789	2.24259907069684	1.53905654364315	1.46744394557623	1.75252775565943	3.98119503911017	-0.545786269304137	3.08258091337333	6.96150558927271	-2.54570443283488	7.36184027323084	3.07612030098154	5.04824910286313	4.87315096680125	3.51066445901497	-2.63074083383317	2.61170540637205	1.29852538277683	4.06308857649149	-1.50050539717894	2.10758516275832	-0.0748188821223009	6.00378049924598	6.27498450813503	-0.868451902882184	-2.52732159520006	-2.31117642591995	5.21784238794871	5.26567689393223	77	0	2
82	5.21371599228506	4.09752951249002	4.39755650436583	7	3.56890123162621	5.86508429838115	1.38314785492648	1.9817694962872	2.52411046756378	5.68665887365699	5.66914226299736	1	5.15561814435422	6.24163970517397	4.97563987648432	1	3.65080806960573	2.29646533743434	1.52473929607241	4.90726967812346	4.23151540816501	3.86175585871647	4.06948605036438	1.30252643983105	4.95322599080893	4.44017568932729	-2.68162316298668	5.54242409489181	5.79601732770625	-0.0398768140537366	4.03441050430846	-3.68150638545592	4.62684384185918	-0.0887158222602992	7.10738671357049	7.45820145258882	5.03975408333621	-1.19125137564571	3.09807396525558	4.30638943458514	3.68637628735202	0.363050578318311	-11.1196514435392	0.0274969207095186	5.53938154512151	0.600086252135533	86.75	0	2
83	5.6346494260395	7	2.49483831012797	1.7850064380186	6.37642821101272	5.02508470791124	5.01012939189688	6.67945068257507	2.76466032509703	6.10271422218067	5.4968664756368	6.14111132984562	4.99644569194981	2.31566502964857	2.06050392996009	3.15089612442195	4.67864583385601	1	1.46045395109218	3.35362892010346	3.96935517656967	6.20668423668654	1.45840144269765	0.22964162482046	3.9704347994979	3.06807849867392	-1.07782349571514	1.639291611276	-0.880889858419078	3.51775883878151	1.7206008800562	7.86644235523374	-2.0605576888627	2.87161162515729	0.381602687406968	5.52916334409351	-1.23283349462707	1.80496818322942	-5.48144423449941	2.58811230670447	-3.66558379238263	-3.45701347893584	-6.98187568954251	1.1514357655928	1.80140039899601	0.417021363219985	63.5	0	2
84	6.48145475959797	6.81675392379456	1.81058227926708	2.48498558207849	2.48546148982956	7	5.44009269971988	6.75011135366036	6.77210651365376	1	6.68894214541675	6.34934642574753	6.19990084753522	6.8732224247978	3.53876263537741	2.91681982965387	2.21669454015059	5.94395300701592	3.41269824487206	3.60488243096368	2.69040203016293	2.20994165975138	1.44122119458647	5.0586046003761	3.0765467348434	3.69732025868044	-4.3736012972652	2.28042304231981	7.02086989387232	0.374770953821972	2.99933513924866	4.89837715431314	3.06961491931962	1.08801424916983	1.089173640795	7.93801357061703	5.43190551593456	7.99002355376494	-5.11863952845002	1.95258780486887	7.4143297643583	-3.98655870604201	2.58801504972094	4.65631522504166	1.7436748006176	7.99984090339081	75.25	0	2
85	5.52794558112143	5.96445612064383	5.72477656295253	6.77227457596361	1.85292551753786	3.4069369305203	7	5.36242169432206	5.66644442856605	1.04823057866693	3.57676686285923	3.67668350083312	6.80063642344608	1.88247914964312	1.18609233420466	4.59662600579263	2.04801071427453	4.49540906282565	3.96124835886873	5.70643169868569	1	3.52393193136173	6.43250725179571	1.96578838649335	4.05856443738701	8.16853338530864	2.20795361782927	1.86267712559703	6.03869843999788	-2.53409030385128	3.2011241127997	0.943937491776877	-0.278175085334126	8.16832915127818	5.50368355733903	-1.27429291761447	-3.3490159274563	-2.41203314537716	-2.91188414353415	-0.214775921570485	3.34851455022098	11.0728230569256	-0.927311403542843	3.21394524478757	8.1883709081088	5.62101163320693	66	0	2
86	5.15547500646169	2.40644070567823	1.04458187308568	1	3.51149856303272	3.75248131215229	1.86729780932681	1.47522362250202	6.23630442667614	1	3.84827789098876	3.50333198520929	6.09067514952175	6.59582369596755	1.53927538444682	6.52266102290264	1	7	5.14143045447708	4.63343815708723	6.27630014814981	5.1673651192892	4.17168518386446	0.775270887981104	9.99022050740101	4.81427594407949	-0.599874810852267	0.414699678829043	5.90869338201828	6.85391666612731	1.70876065729788	2.25389571912203	4.48798219496903	10.1889423445444	6.79494977077513	4.28659392129472	2.09499063062812	5.92352348361666	12.4868469493349	-1.12572812747439	1.02737537446296	2.49461207375406	1.97059633390962	3.75851690684278	1.65778352254778	-0.444224077630246	66.75	0	2
87	4.27924110282691	7	1	1	3.19896125983532	2.01128051944272	4.17616209866535	1.86723376902229	4.83955343618209	3.96923434030301	5.4968156657013	1.6096772915225	5.06706103059088	6.10730484906044	4.84933413105131	6.80526821135909	3.50273471831778	2.769597864307	1.11590461043832	7	3.0630048047801	1	7	4.71471031354981	6.74192505480185	8.01149982176993	-5.98689669724594	5.35210128232902	6.19897063740493	5.43418231316495	-1.70302334099039	5.34986649467792	0.808457571468761	5.35107808749703	-0.171544366837953	4.6006091786767	-0.806247687894101	2.92612617263878	2.03919736499334	9.74926283786355	2.12140549541259	-0.588160239514227	3.91219962341486	-1.5764823555104	3.09706631015244	4.84291094716025	63.5	0	2
88	2.55166317369493	3.33907255585551	4.26422860163183	2.34120345023382	2.34018191672159	3.12203011597848	6.56395516271786	5.5991806181388	4.42075809680936	6.43629474948921	2.17661683784676	4.0386855934265	4.65310852522166	2.64821583626443	2.15517689599927	5.48483170023499	4.4692598516221	2.89274211736857	5.56481631893041	1.23398348672459	1.76742902865167	3.08902795706016	1	-2.51497761969379	3.8996464089098	7.75635085783932	-2.96779946985517	5.97991803017536	4.65375445904412	10.4322144447117	-1.40030407538296	0.274779568642421	-0.592401264954141	8.24621234665302	4.55388053933613	5.43051853836796	4.96397265085835	7.85201304043199	3.91672041564545	5.1580764492606	4.43385069966529	10.8476186436781	-8.81330813487402	-4.16838022526529	9.27178960814698	-0.695500697008693	61.25	0	2
89	5.50240192330681	1.51244306826405	1.01569236703108	1.18515051458539	3.63738704061515	1.14516902484443	6.60942050461195	1.97943082249664	2.49147849409868	2.90378674642132	3.13626278296695	5.86969732707366	2.73965881475057	4.2985084070642	4.92619600274568	1.50667338519547	1.43745055954629	4.51358511975236	3.37542469974339	4.7360701249944	5.43967808107413	4.24035162752331	5.43081898413233	1.42872955020524	7.86581607016268	4.49573164457878	-0.0857968325476532	-1.20381937000952	3.25603321544177	4.39540359200186	0.0504541145121543	4.2657445747675	4.50426687407627	4.03870274555632	2.40478992853716	-1.78327292189425	-3.28224230847905	-0.856080973111466	-1.99332667539159	3.25023545619035	-1.2041400105332	-2.36728731262473	-3.84091069247124	-1.25621016195708	6.16105491431126	6.22633016735308	74	0	2
90	4.4596417781869	5.07084141868083	2.66024978855438	1	2.70346577217951	7	1.5346655574307	5.3392809930113	2.0372367928839	3.02785054750771	5.8485314623927	2.65378462280905	5.06069142206758	5.81052616343979	5.33158098716438	6.09982262665645	1.80076861256677	4.82343828069989	2.43103469573328	1.16352416231244	1	7	6.37463689027623	2.07067631053136	6.12157424618276	6.51049754914824	-5.70905659814902	6.14286745634607	7.7813145173102	5.11644739119295	6.38012144103099	7.07988316891408	1.11755913520481	2.33903681105283	1.31620925248996	-1.54616353150155	3.81041771887485	3.72758542249625	-2.36831729880533	0.979162316290092	7.45296481367898	-0.123007954581091	3.96363357217664	3.01303304301107	2.21504472329238	2.9491479400664	60.75	0	2
91	5.16268649997437	4.77957771612689	3.02154655324847	6.80173135191765	1.67236621455377	5.20154963016072	3.41022099795673	5.32149358529161	1.90800052399368	2.38797579296998	6.26560522126856	6.32133625904455	3.61599264551091	4.20973458348478	1.11312570854625	3.70883069147173	2.1853806839516	4.08445432065255	3.25707258081215	6.01673729959678	7	5.26587295431625	4.85992864745797	3.80186233899746	2.5398535446408	7.2235683854456	3.53159160241416	-0.289905034392949	3.4533887034912	8.92599555385442	-4.27087891815206	-3.0275998616432	4.98144263394621	8.29746603600379	0.164672461743863	8.6482648995412	4.88907697152261	10.5596825432205	12.120834963366	-0.0709028688021636	-2.74968488328234	-6.67707274227648	0.904036676543207	4.19078241106526	6.08701865626631	-0.22344864422088	59.5	0	2
92	7	7	1.83896726258821	1.59332656554561	3.89489997794782	4.6621169360065	3.48775834415048	6.29547657894426	3.44306908932161	3.11542764859497	5.22427729352526	1.15105228356703	4.80287276748317	5.89205028214534	1.62536834814368	5.83417056137874	1.08093351863623	3.59480516310729	5.18554875997202	1.03011210998514	3.90316934954385	1	2.89940614607654	-0.772246989631741	5.90152490558933	2.12073414807752	0.961591724544924	-1.60836650904024	0.700680413482491	8.9585670562836	-4.83318731200253	0.260300115574094	-0.391823249540443	2.09329628167761	0.150157653676909	-1.39195980320107	6.36263489792062	7.34782811523908	-1.10225299134194	-5.1535036027775	1.89347677166287	-0.962367715679765	3.83333237969112	5.06277351967232	2.17858559902964	9.10013936275467	75.25	0	2
93	5.56546266993686	3.60842525671195	1.6625443115474	2.45997032771202	4.65409201780834	5.63345012731093	5.23735005348252	3.27220920523556	2.48369632994323	5.96887546251761	5.02336012285562	3.17011639628319	2.88002945594215	2.47518858295187	1.8161679417723	5.7666913135287	4.60020659684017	2.57334964243779	2.92962616017067	4.6284153064853	5.08068153658443	3.0877329029856	4.51820532794609	1.12995442130307	9.21884627278551	3.6653149886095	-0.571463355015388	-0.187426008883192	4.52525901876051	3.25440199258697	1.10369511789597	5.80207090665309	3.40642449019014	9.21601053807093	4.9720529964991	6.21527114766997	1.95299451382639	1.32277425860811	-1.24182125529999	1.66179149325018	8.64585484321139	1.92909941798668	1.46285725778088	4.21241002970221	0.746013669622875	-0.0224264279813855	68	0	2
94	7	7	2.36502329435156	1.03021111827539	2.04258011745132	4.79095725875265	5.91706761367127	1.24189279953495	4.04898457533527	4.10188210395987	6.53000036281056	7	6.71336678449967	3.16266068012224	4.60691839317099	5.23934191713678	1	5.53233256088721	3.49729154299249	4.51721369342585	1.32593362903754	6.65873730030275	2.32615858891264	4.38861414175801	7.3365972695662	4.35729966319413	-5.60649700566078	5.66155064506996	2.87124799595107	5.70668775782536	4.38634881815971	1.87343864258164	2.29539697097215	4.53351165564027	1.71616690447435	8.2144665120231	4.8468381810107	4.70700373040619	3.0895819845699	1.91108650413166	5.76048275729458	8.13845566407428	4.66141329035394	-2.21715099213957	6.11272414146546	1.55773704040794	60.75	0	2
95	7	5.47349762449049	4.00915948798363	7	6.19826557555646	4.78884283985997	4.72696133857611	6.56757425808185	4.7693958852552	7	1	6.45734520890551	4.23407052883389	4.79596661724751	1.56678441663556	5.5565052810976	4.53423182413098	5.35600284254927	2.74032940510062	5.25150058053035	1.68828448907093	1.95088867928685	1.84101678443021	-1.79147291946211	1.16733351617332	7.0557147814778	-2.05210369800179	7.62858827357769	7.60748402447237	4.47018613982577	4.57611125399859	2.25119807206366	2.37434862389733	6.08708980726659	2.04624847366046	8.37952612460994	-1.49285889330231	6.09504015058732	-0.511836680548643	5.93285817527733	-1.29425723584052	-4.51371040787007	3.94869887009821	-1.58286355595568	6.29638921437895	6.50116758160333	72.5	0	2
96	7	5.89439119540676	1.79293797022802	1.19384286305883	2.37195790969216	2.69542239693822	6.52441937247754	1.9274995753124	4.50124040906223	4.12284556701609	7	4.05337321852838	7	2.34421583199169	1.88636731053512	2.15227596923992	1.39005231607259	2.22744943442369	2.86179357515582	4.23423731290984	3.13820792738894	5.6262152396068	1	4.17124673235097	6.42551258439848	3.89327449839161	-6.64576816278738	4.90998561500175	2.36068217286912	5.14055915241	2.5203704902816	2.84709310294293	-3.02905248016758	3.58046319402246	1.75858169631549	7.70082696402666	1.84025400553587	5.32141651397849	0.269240201489365	1.81067600222632	3.10075897597901	8.7432296102168	3.9123141584977	-2.27703783034804	7.56232307373266	0.769294488652749	66.25	0	2
97	5.47572587806808	2.22650042827835	1	1.33965950995415	2.91734976229212	2.59704971634969	6.86440582731861	4.29975160339411	2.51867415042621	3.79610336297816	3.88040355778725	4.51972374934458	1.25021755090574	4.28809147786265	4.17060334582047	1.63156645492628	6.80920243308346	3.80477588218478	5.79807477817145	5.60729598026163	5.73840243342836	4.87819533014173	1	1.24814449755985	7.37751126486163	3.96814883657681	0.200728236235077	-1.42874120254766	1.72206146184244	3.60849476261597	0.296580524527255	5.0122294304664	0.61791034648291	3.26127189650339	1.84346918994836	-2.12923666860458	-3.58935951857376	-0.17908791138287	-1.72484775984339	1.23381806342248	5.90448284615442	1.05287744607609	2.29279324771346	0.00380882979337605	6.82838601837843	5.81440115207931	70	0	2
98	6.85382588971486	5.30455744795433	1.19362334546872	1	4.75207551911067	5.03483176889044	3.86005640148229	3.43101865127677	1	6.29192815692556	6.08750612875406	4.46914933088808	3.39902858079987	7	1.90799861448954	2.61851807662316	6.2826992278304	4.68999103241626	5.06301700255835	6.34343596557738	2.76371030642371	7	6.15808836334125	0.610713930784831	7.00670087851607	3.34099555043511	-1.03823604760132	1.48164520878933	5.25765183513736	9.71360897250445	3.35918051671355	-0.377805365056843	11.9773325417153	4.77415243203449	-2.33621754657718	1.40405119279485	5.06015471246678	7.99251039779157	-2.20000140402309	2.53904523304955	5.88257258713153	-4.85578726479896	5.33356733309088	0.0241861221695909	3.27454827554539	3.56271226860942	80.75	0	2
99	1.2551234467083	2.44155970394599	1.93513950831972	4.6120496258119	4.06548759297212	1	7	2.51027619440318	2.84971430456446	5.71314607271343	4.86783973244235	7	4.9459495828068	1.26882723882661	6.21200491439719	1.30585138631066	1.81597859103906	3.6391021055036	4.6115821458586	2.13057691973633	6.81948766470966	1.90478041713352	6.58401253290455	-3.87067524692267	4.80317630266717	6.91610724219378	-3.66456304519183	6.73757084334742	3.71424512733552	3.69554841557912	2.36790860745579	-1.86160111351018	-0.341109166190803	8.27940093042978	2.51504229660668	-0.113346347941576	4.18294771862846	9.14045009784516	0.0684200582012475	5.09006407595375	7.27844526541332	-2.07999684551601	1.90186684247616	6.80472894694704	7.58642698088294	4.65926059149628	74.5	0	2
100	4.6556642817065	3.54620569406417	2.68701094706562	1	1.22430639965907	4.00881949090326	5.80526358044223	7	3.0383237409563	7	5.15729554302163	4.10856271582107	5.03346275696877	1	5.69577882667528	3.50430613025846	4.20405561274646	1.74082456918365	1.09576685468767	4.69417730542306	3.64064144767139	1.34436947050374	1.08312500280818	-0.48115971355354	7.13483929153388	-5.06947228309051	-0.46450953583615	0.510497404680735	-3.07415899616255	3.86488288869795	1.70958152470234	7.47418625312514	-2.61905513314288	3.66116720922195	-0.383150302445164	3.43406387163875	2.94843815432558	3.06336981660006	-4.47254760395473	3.04887748335476	-4.87680146153593	-2.99456247262808	-6.08950367400608	0.0355111811669252	6.09423233099949	-1.30033918288431	88	1	2
101	5.59814159271631	5.05647008638678	2.37195320433476	1	1	1	4.42468166787049	7	5.62499604475107	2.07559610798939	2.57449413578491	3.75075941524055	7	3.11406141758948	1	6.6360973511944	2.35313688226695	4.60863576414264	6.2690212130651	3.2328670877055	2.97103801991893	5.51792738482334	3.28320979279986	1.81310054860872	6.55161663805967	-0.0751991600333742	-1.76130525394337	2.11017571041873	-2.32568605092522	2.59046911276073	2.75875490814446	5.26335851891855	2.86269907465591	1.84227700616523	0.441138295568155	7.59630768545946	5.55275522796127	6.6834284111586	3.62144296086483	1.0087782555103	0.66318347795858	-1.6309871182263	1.58303809974895	3.57866024996975	7.83545265581822	9.20773288573496	103.75	1	2
102	6.2332181180121	2.9896651832997	2.33362683738998	1.1258431208596	1.35730989425212	5.34432395844299	1.66623074412982	3.98026179865986	6.31718880211276	2.33491870522926	5.71636504329366	5.24769607315645	3.81068042860036	1	2.99917649801017	7	1.67154849357429	2.41594165797229	4.38644230935708	1.77246190453551	5.83090067775837	4.01811708197502	2.84078296233293	-0.613406930583587	7.67094911510213	-2.94571968857124	9.46461327716152	0.832513298351785	5.5378480493896	-2.75713787629304	3.16446590599373	3.24368147818692	3.3868077562447	10.1070449752955	8.15220619229988	6.0629112301461	0.778472207818785	-1.30615174626394	-2.25891646421047	-4.04010525891278	-0.346947464047581	11.1428238869344	-4.70192322066996	2.73802723390926	5.22397394031967	1.49461248133895	93.5	1	2
103	5.32798484293382	3.85911751734647	2.81877745495703	1	1.39030901724591	5.80521332981818	4.585624935419	6.35480304155403	3.52296935890161	7	2.42246658151793	1.38086084703359	5.63446111732039	5.80225930756374	5.85362492673808	5.23280601626112	6.61047368622369	2.43720345964152	2.33191223595799	4.8679222836594	2.12240121285386	4.12330128850274	7	-0.110919202134862	7.89904498397937	0.367246457474335	-0.471111754885242	0.94778038866801	4.42111974819323	7.42872356040092	4.9342669299956	-0.973886758184638	-0.641672695836059	3.42408453675876	3.95311175183451	7.79137534715815	1.41480773549366	8.0116650445034	4.82894966066138	9.1858465378547	6.52914131759154	-3.134717963311	1.45144348643673	2.26146726485059	0.872828033906161	-0.356242780806426	87.25	1	2
104	6.11087680026431	4.07884258852689	2.44898837128338	1	2.18360099396255	6.1135151386933	2.65681210708028	5.03756009502011	6.51145088923887	2.57779702465112	5.41803758825023	1.00090876308475	4.16892192934066	1.50746325573641	2.8529283271991	7	1	3.24234803789901	4.18740932976097	2.86485093142279	5.84895081353803	3.58644996451117	2.08296322374102	-0.930698929705333	7.13583705445352	-3.52782683715048	9.63613104794434	0.890967778081273	5.55897131198817	7.04627658606842	4.14885271170682	3.7830819494898	2.68982343076449	9.65702505490371	6.52753050809482	6.16618546981255	0.888841508905776	-2.40970132637603	0.334455241782292	-4.511088503085	-0.661102128810275	0.0971314511972084	-4.94752190393345	3.28644921775431	5.2429319914188	8.47594273902438	96	1	2
105	1.493369778036	5.21368477349111	5.57908541858315	6.19970281753319	4.10490209364722	7	3.74365934168395	6.33001489100588	2.82590200510913	1.23533530442253	6.87470522819702	4.31196921916818	6.12385099250087	7	3.57553483053435	1.45075829296433	5.51660011669454	7	5.86262689510194	5.43430031569065	1.46079527213818	4.24733367299023	5.31905351543964	-4.61953547008836	3.98030353634826	-1.1557545887579	1.0747028482817	3.56453373645392	0.656270888074901	6.06357635912864	3.41294452747919	-0.61380823210254	6.3708794799789	8.95658817577187	2.64195045615894	7.19039194548545	7.58978674656579	-0.64283444686171	-0.775491583684152	2.70470921584833	2.74164010574614	1.63017586216177	1.58910703680624	10.7534126064239	7.78751820422363	-1.4672088414273	101.75	1	2
106	3.87373416538921	3.28509022401908	1.92300936617643	2.20661054823261	7	6.06864959657318	1.64352454481125	4.01101378324589	1.63584126564863	6.61777536177399	4.93018082316466	5.03298370061268	4.13497503171641	1.51412205132563	2.69041341191742	1.80382582105942	1.12351492773628	6.67130665795386	6.84940399984256	4.25894876579178	4.82156030383984	1.57831928071866	1.99205456102125	1.8659141004769	7.06352463392212	3.59338537717898	5.55975481181395	0.80911810642029	1.5404247603586	-0.00900318862403204	1.49366093378544	4.02229055186861	2.75125342512026	9.47701582492814	11.2071877301773	5.15548888322339	4.12877967423564	7.63276026210928	-5.96158655550096	2.29364398440541	5.4951863174805	11.1195673783779	-2.16608111123531	5.23013501125606	2.54477957373022	1.04885531938737	85.5	1	2
107	2.14438276647868	5.46699980702595	4.81778691372439	6.39495364013396	3.34365855447579	4.23405372882937	3.64438734511913	6.17829820844738	2.04967547517018	7	1.23654369821292	6.92629461925682	4.84198568232229	3.93631183489699	3.93699996719747	4.7602317623309	5.12933208487818	4.61370830665783	1.53971681041193	1.35102646654771	1.22604481589635	2.74986017065726	2.12312523541557	-3.08182168302635	4.79424262250526	-0.963775465681156	0.644580114140616	1.71706896636878	8.57766351325639	4.84301328059267	4.89835551151869	1.86005210159009	4.25428667528538	2.33269324604881	4.72932579435657	3.95277467625518	-2.01416927771082	5.01612008852086	0.838176451723152	1.46491283518553	-0.557070843305419	0.0352178870194736	3.69509118142133	-3.09460983000289	4.16110763639311	6.51777206359974	79.25	1	2
108	1	5.05944937726977	2.6466856109037	2.84653841125972	1.26059388902484	6.4738129041392	3.87284033459264	1.88432830873767	2.93236245590055	5.59756879814271	2.14300098528641	5.37306704954607	2.05252664689775	4.61908067119122	4.02986692281424	1	3.56629920942981	4.4406896707127	6.57490792263884	1.5560682139351	6.7256358353737	5.00338757479631	2.63885935837825	0.467365798762441	8.82063822747161	-3.93146107941705	5.46349460068892	2.7094157083384	0.587425419464911	7.85109906947979	5.82488399695225	5.85372488284541	3.45205040637838	7.93234601580661	-1.12774588045292	4.55709175332099	5.55451490651554	8.83430929225013	1.96615330816617	2.07462173457097	3.04215563109713	-4.14546105264693	4.8336763296365	2.94475045475267	10.0649511681097	6.63244731122868	91	1	2
109	1.72831150557878	3.44386791817344	1	1.7559899874693	5.41875668574675	2.52230479083125	4.09811388003341	5.54762734398048	3.70612155121621	6.17748817584847	4.03984426804985	6.78960873779711	6.78258342213866	6.6485703372259	1.29365701914741	6.90564977485021	2.85678064717606	3.43677684420131	3.40131377001525	5.4524718027095	5.9567898614629	4.50847938799844	2.55636647650465	2.05059611526585	8.51987600318764	5.4043498215446	1.24630871406502	0.675059848729583	2.08207118034986	7.80425872204034	6.18957784777831	5.32635811287029	4.80646364999944	-0.269011130334534	6.14633708267358	3.7461228774682	-2.45614225719892	2.87870089872696	-0.762762015902069	6.73714978399706	-1.6145842507378	-0.709607095109371	-6.64252414316864	5.76577525299009	-0.267229789943615	0.735890734654442	87.75	1	2
110	1	4.47094507948926	1.80514255292428	3.38711210528621	1	7	4.67285074485178	6.80795951232744	5.5289415341435	5.1177466075355	6.70617725757779	5.47078892756709	5.32921672287143	6.18072014306591	1.35284818797209	1.99750909172922	5.19836412005235	1	7	7	5.38707772376608	5.83316471092703	1.61436748061451	0.421394653481967	8.73104515584361	-3.59336110525767	5.10101506957998	2.58972615255845	0.364055706000519	5.89940395852376	2.05766354164596	3.2518336224683	4.47156916543607	2.40262476726759	4.80494665082544	5.33768312469234	4.78454819551402	7.75046967665242	-3.69620274349018	1.10407091846527	1.51330606240707	9.93072665926304	-1.70236837448983	7.81306703755509	5.29029013048082	8.15844998876452	93.5	1	2
111	2.17418174865641	3.31280250145317	1.35424971832339	2.00116470642514	5.28538494535636	2.4267639594262	5.80039816029069	6.09556848099076	3.74248620473871	2.48686835589682	5.53652779741755	1.44242608961463	6.01617874352367	2.96919760607973	6.20783924264832	5.74555942772025	1.53320582158473	2.40786794361257	1.58588078780275	4.39346378268357	1.81149172902837	4.57980651110307	3.0239532255578	1.70246645354266	8.56576292993604	2.10482274402294	0.729881603848175	-1.23022532315757	1.43050006077897	1.97467659810205	4.70403561462687	-0.457723156019104	10.05046017077	1.73985089490254	2.97904700133671	5.29967302816583	5.40745261111213	8.62925832757243	0.0383437083465534	2.4917808181506	-2.72152952627968	-2.59904705469648	4.59217894144618	0.57541983707548	4.07233070837162	-0.911977402761855	91.25	1	2
112	6.51024168709785	4.19317390319305	1.10207700541098	1	2.52314328324773	6.17859613818065	1.32861959753868	6.9388920004209	4.0046643249666	5.256654955743	4.68438374647373	1.73174942992299	3.54515774879281	1	4.93065206171812	5.66851911972249	4.79464906107288	7	3.01171044896372	4.83878350637056	3.83594385901005	1	2.74205440562659	-1.69653587843988	7.13106067848715	-3.3231114856817	8.18846774021305	0.465073536246106	4.78261609838653	-0.40540723998869	5.51739354813085	-0.89028036699861	2.714677603347	9.44911771549988	5.84733356322859	5.58875326105683	0.652741332813474	-8.34523140308972	9.01900214221526	3.20032473683145	7.50605416903128	11.1332673987559	3.88847785138458	-1.25015644189309	6.9209436714221	2.27420006211944	85	1	2
113	1.86220226525581	1	6.1864705132826	5.19492780195078	6.5973232304089	2.91959461654449	4.98251552925659	4.1987868046848	3.32011466410452	2.27148372761498	4.49381580294235	4.33633632349704	2.5287814143203	1.42918415780946	5.12411241878988	6.79514671395531	3.82760734133129	4.14181281021979	4.82105070328702	5.73564305679853	3.97955880856674	4.14408171431762	1.82338607296295	-0.17815845700673	10.482147811406	-0.402557291726749	1.61799263012415	3.15089692915247	3.58844860349907	3.66576548731028	3.506084406993	-1.11137173951502	-0.107328374228531	10.7319743338394	1.69380787576499	1.53005460010723	5.72443916000895	4.01898501200107	-4.91163177685032	2.64579703013196	5.76108594274147	-1.4262312584048	-0.975534091763613	3.23559094809017	5.7367216600465	5.38164475103179	98.75	1	2
114	4.56349631371905	4.48067166014523	2.89109138621611	1	1	2.64344378264347	1.1076689368187	3.88929328447047	2.02340200958679	5.96705745249311	2.70811914580276	7	3.06032626827839	4.51964985415582	4.9571856558469	6.87081801992699	1	5.41051414906934	2.96435795114158	2.83882975272171	4.11717829209774	4.1294943890006	1.54027062870099	1.40606534173316	7.69565970448677	-0.371996246561698	-0.0896153862219746	0.912142898828358	4.79967624206105	2.32817264789849	-1.79514735162224	3.3980994055853	1.50546150570935	2.61534905204532	1.77753698895772	2.84186102433141	6.28215808591772	-0.715408603994019	-0.95466852668365	-0.804713465376086	1.12128786436441	-0.513944369772446	-4.33317709582615	4.50055436986418	2.53113871914661	3.55515701053	86.5	1	2
115	2.44912648466651	3.43407453072476	3.98742915651794	4.87591517642446	7	3.99609027461274	5.52325163690224	6.46370398825024	5.6897282719646	2.74301626567177	3.24395941883497	3.45065912032677	2.27403547172977	3.95245863277649	6.63377776932353	6.65644282244872	2.90246192857904	3.02934973585907	4.29275484857728	3.24081554628646	3.61183812069526	6.10782169266594	2.69164891630243	1.07037833708993	9.32691242856604	0.384635710568836	2.31967532373435	5.77362329408325	1.5280886055339	4.7240033855752	2.27088461647748	2.83866773878614	5.76132037328135	6.37990446088163	4.39226638993656	1.31111722970875	1.20943712704537	6.70830576331467	-0.506624742585244	0.210195420001664	6.98810674413306	-0.446167912213686	3.66480162910407	3.35240911374155	5.35820783964782	4.90172756698014	95.25	1	2
116	3.09846662575167	3.97820983949349	1.09661563809245	2.27351470911701	5.32522559754447	2.52380462711549	4.43564248969646	4.56682270355837	5.8140685067217	6.52890273960066	4.77665407686487	2.35622588531431	7	6.33521574531387	2.58907566971563	6.8444976272852	1.6669224034255	1.2770127221982	5.65835028969172	4.4177587811081	6.94527651806843	4.50261698970269	1.80330100846792	1.04818146126757	8.85956034703459	6.31688381727085	0.632162825386963	0.0462604853292327	2.17719628137151	3.61088937046098	2.07073383282418	5.36892891402096	2.87320049853187	6.6179038617004	5.71169366111768	3.43430658307572	-1.60423822538208	2.58407303521567	1.02748747623938	2.52964975577068	-1.40382867058902	10.332959330659	-5.15909535983555	5.18271264483182	7.17520894209252	-0.573493803720809	83	1	2
117	1.27323391161599	6.33324402239387	3.40964449286524	2.45943519058175	1.7438329877677	6.98586430060305	4.30113534985826	7	4.38977275220591	4.58873594418242	1.55371621740291	6.02233191398333	2.54503128245128	6.5136949071547	2.76626289500273	5.02233349143241	3.36908639099305	6.49081499524423	6.38982592305914	3.18770286383756	1.01631416498543	5.50265016876239	1.57510838365656	0.029150513208307	8.87161215983277	-4.08770818992556	5.75792090799539	2.91996701812536	0.535484534039886	7.2192694494592	5.32803759439241	6.09222231642332	2.47907642446482	7.63761152857929	4.9562040154268	5.23743187247382	4.44667287910041	8.54461894431136	1.49778576384793	0.419911589540355	3.37819910102094	-4.27026517250418	5.03078366132746	2.61065081715919	5.03785343698898	6.57008022043073	79.75	1	2
118	2.59557780578354	4.31739936566058	2.68661765361942	5.69134866702708	3.98683733176537	2.71986825197091	7	7	6.25550341490174	1.92709544313892	6.88621473999882	5.36632351679873	1.37092880601973	2.66699277231948	6.88609136409238	6.02940334551702	4.68549648772081	5.42935256460975	3.73456643627207	2.45529077433842	1	6.59652752751091	4.34851498726623	-1.63798108220416	7.37467002701089	-5.06749195133336	1.54317478339502	2.0222271591986	0.661912512928534	1.73968549977694	3.50940620254002	2.0111037239917	2.24743305862066	4.71779642910542	11.0731962895711	-0.423376252800123	0.412618335729844	7.34313288434964	-0.134410264446812	1.27832689948776	0.208215548877514	1.33955918391207	4.67142376423325	-0.707879101439738	4.47857705578	6.38841656874953	89.5	1	2
119	1.65838340175469	1	1	1.80773934346627	4.72701528210234	6.42663723679548	4.27924200445247	3.57135825718726	4.18213653596207	1.44536043449515	3.74637675687727	2.72040365510709	4.7846690787145	7	4.4668524238945	2.79770471205727	2.24173396985261	1.06901205911316	2.38742187612168	5.32083468644872	1	3.82811198435285	3.16291871458939	2.45742809919208	8.47113954765358	6.72756023488095	1.18475859044091	0.607751692471645	1.20091578630804	7.54536307694816	4.58567994099204	0.408555456129985	0.806674713336858	1.4581299492441	4.28518380060425	7.03599607051288	-2.81332156420672	3.94933185955711	-1.74011916280516	0.470191182269953	1.44696827597183	0.182129633682065	0.481888364204315	5.68525287274041	-0.086493669557861	5.15276637922896	82.25	1	2
120	2.00715908978565	2.99777815974737	1.96034426937739	1	4.77224508369862	6.45245974018773	4.80113154718334	5.95530990606528	1.3810102241351	2.99600280579661	5.65204714667925	1	7	5.56024982164147	5.53294631254455	4.45226333732523	4.26335006713377	4.5301402863581	2.75774198976214	5.21086863461739	2.54053205200671	4.43447578562184	2.63387391988053	1.96854655639248	8.35689492702583	2.78536629655574	0.663123593977836	-1.96786759571029	1.7824263943674	-0.0792859488666606	1.454315510933	-0.488118151883611	6.32868803716599	2.26602069995086	-1.21818704010124	5.7699633614538	5.47772690280292	8.17360773462445	10.8728725156753	5.73517867684342	7.26764078362064	-2.74641748888362	5.1280936644204	4.84778263624508	7.53536333505783	-0.497385153918977	99	1	2
121	3.67279205846208	5.67146097490518	4.53053117644504	3.96182951338611	1.29877649302961	1.53108572791714	3.49701751661744	4.43349743791949	2.52061397713027	2.44457665119235	6.45772470659999	6.01603079490743	3.70533192550075	4.55027660672547	1.21066257866234	2.86639233228978	3.85261424201523	1.91108197683706	4.31134119503359	3.96313278553438	4.38815316341878	5.97659692937912	4.73288364784602	-0.68890022871625	1.97645130714926	3.12366574386326	-2.65913651835479	4.44558786623737	1.11451619153479	2.36639256601519	5.60916746844923	2.84567226168966	2.76157561559232	11.0037693869962	8.76216274759548	3.46555916594696	3.67481088296976	3.03977955410398	3.61971953697716	2.9016028017182	1.80553404307323	-1.38918946696325	2.34226443788298	9.29176803068536	7.62274582482887	2.88802545615436	98.75	1	2
122	1.05306702101336	5.29856291677708	1.39904831551327	2.47408762798017	5.43224417925862	5.30022877806089	3.61866590424387	6.61985444210976	5.57274548374534	2.94495179407455	4.59848295997796	5.75415305610812	1	2.81456355269351	4.86624234331198	3.8413981629855	2.92853797602015	4.43945008994461	2.26871372282878	4.31629758782826	1	2.02161918643265	1	-3.42677603460884	4.36808636160688	0.416698176559552	1.61442245348318	1.41098400268367	0.873187741407053	9.59239670081576	1.99493172917255	0.78841191651961	6.47023133608335	2.71152664728169	3.72436926056326	4.69733387773875	6.48663464413742	5.98481949446671	-2.16549581483622	3.08899918584135	4.90465434977605	-1.97962141181489	3.54333152699961	0.650325486957279	2.38117447159726	3.44898204165484	106.5	1	2
123	4.88037389870641	4.99318655078506	1.42576583071129	1	1	1	1.69817602611392	3.3335321451251	2.7336860054712	6.50502746025993	4.48784023280761	7	3.12315147883759	4.61098407068093	3.71952205850528	7	1	4.90326169547202	4.54433107343572	4.42738850341089	5.07512426362813	4.78485468123885	3.55358240209784	1.06284037702149	6.66718615674018	-1.02321269656395	-0.749027835872655	2.22218263299505	2.98142456554801	1.49972917929295	-1.46765331770206	6.37091874281269	2.68486637582878	8.25207082749455	5.31098201495987	4.79984543486854	5.83249427459524	0.342739755099822	-0.767708739439935	0.885235718996894	0.940201773274961	-0.801873090628035	-3.0821915583889	2.325291447089	4.80034340654566	2.03769047311755	100.25	1	2
124	4.74247634935681	5.1574783659923	1.61149804088717	1.63515066649764	1	3.13701996992909	2.97736266083332	7	5.3327126778007	2.81580054251112	6.21009298328892	2.15343132674196	5.91528697574991	1	4.62160552878161	3.99668797702446	1.6452426924582	6.93704780257986	5.72696410745056	5.62642741073797	4.75666737525065	2.19782172156884	2.39350404357884	1.21351467364268	6.83066270744317	-1.35795428614652	-2.27538497444743	1.33425330892519	1.87464401422647	0.613693999910514	-4.92964922290378	1.86651960599099	-0.83904470987047	2.97957958032841	-0.0574367800427032	8.09733592723863	5.11334480821155	2.12006404036837	-3.43407120997029	0.210250873677703	2.61535063559501	-3.37564703507887	-1.22134492195829	6.6487620980663	8.41749375981267	3.25191382491206	83	1	2
125	2.46499206546785	4.55698256909746	4.90075522701138	4.27791579018265	6.61204023712316	5.60277173741779	6.21264782526316	1.07181436205579	4.42566535805949	2.0660420506284	3.9049299590451	2.46439319112616	1.76949850873148	1.46199377320242	2.67025967277559	7	4.27822295482372	5.64093074780524	6.43488573757294	3.65429365675861	1.85546679561525	1.22738196438068	6.22382926702001	5.27565497309799	6.47136089062645	6.34959872247123	4.30562145609205	1.22607505827328	0.765034836290732	6.61217092891479	2.30411270402317	-2.08855150938546	0.487048530201559	2.45754393407915	-3.11514068061377	3.34925925534243	3.66318626011984	5.53344630686725	4.22051467324617	3.67759690215978	0.23891167250646	-2.88383710628434	-3.57956795128349	7.37654007337198	7.16157253037023	8.86264164222377	94.75	1	2
126	1	4.90555265284654	6.76213796775566	3.8772045039352	3.02110555863481	5.8673039281169	1	5.21610472234614	7	3.27783964199721	6.63678405661778	5.56060127699524	3.58316873153116	6.930289548524	5.97360657040912	5.72344021428131	5.42370437047917	3.09277156812722	4.68170337066577	6.84258729342439	5.79564036157523	2.44329361294507	3.18891502114381	-3.55834065067538	5.96249490054939	1.39538355802923	2.67616414866754	1.73300633320569	3.24557453389703	5.80903485120187	6.46530522709471	-1.58447799877362	6.46754136126264	0.331907797426302	1.97172688347306	5.9832008265756	1.28607627507733	7.69394198627102	-1.27694960761268	-1.75593626795096	5.14500637916756	-0.00268959918593248	-1.1669184554023	9.21022004116536	0.131629178709048	1.78000130135879	83.5	1	2
127	3.95642456648086	3.22520571031911	2.17284782535742	2.65835994535499	2.10029409600897	6.43741606313672	5.67694490529164	6.68664258783657	3.28936018731457	4.88504042665414	6.36430623591984	6.68703701719109	5.82135703865937	6.80030719826689	3.37731293107518	5.98957188324985	3.2719202222193	1.15393431615503	2.42407095308962	3.68263572047636	2.96920354843757	5.96642213934111	4.38179937098715	1.63407575856279	8.78576544585893	-4.88890751323761	1.03893807863765	0.938391589337321	3.61251313521518	3.85822500737138	1.60116973932901	2.23733861497585	4.29250245644153	2.50015951575297	-1.41524605733514	4.11317004468256	5.16593742565329	0.758263846975465	2.78933848355325	-1.73016361230134	7.19695261547146	-3.05309687457881	1.79328096041237	4.00844956681112	-0.485077212971768	5.91339266549552	103.25	1	2
128	3.82939927364817	6.85324728307737	5.47943569809767	3.62633652593026	1.00382802585826	4.82457607889159	3.82268403301188	7	2.44812391428083	2.97327987474826	7	5.87576380968921	2.56193984476417	5.40158432144246	6.34794063228878	1.82990358567611	4.43962864343054	3.07493549187939	4.2370013780311	3.47526307769286	5.08283206721616	6.7781410981403	5.12372790988024	-0.490354897226094	1.84304250485587	3.18188992975342	-2.47303461449618	4.08144627579647	2.36583956874926	4.4617387797627	5.18426915269683	5.65701517231214	10.6303648809712	3.11947302133446	9.94197380664364	6.47793367951632	3.58734792354392	8.29580293786334	-1.71313140701411	2.16175578595783	7.06009336698498	-1.58303652997493	1.43603655902069	8.5261229431897	4.25802105384251	3.71608019955702	79	1	2
129	1.09990646983486	6.00006748398465	3.35179215800129	3.07354551935647	1.80868299435313	6.33945198988111	4.25197195160826	2.42160576721427	3.97688089725538	2.94190837806654	2.22884581759734	6.54680936101091	2.00732381191657	4.02153629395828	4.17460141315658	1.28910044873523	1.52385488125489	3.51957585804714	5.9145697865668	2.93121996716604	1	5.61661835214823	1.94769098545519	1.2765749550827	9.8276650324053	-3.64329561438135	6.19275018098569	3.03351712586865	0.967273777471298	9.02877871802244	4.97133001960583	1.84859597623953	4.69727870422546	3.17391438319278	-2.22991373214554	5.2881652527372	3.7899000236152	6.56183169841635	-3.01955071860718	1.14628508568705	2.39126270105776	-4.93373052206278	3.32633013391915	4.16335362567865	3.47804771609123	7.21326310399119	90.75	1	2
130	1.19641766117205	2.8178196970022	2.693112515116	1	7	3.5064573711797	2.208841530249	3.73163501429274	7	1.38435909854842	1.81564324648844	7	3.27132712287418	6.68307884783162	1.33846764227906	1.71717613055038	6.62135423214685	1.96375432047114	5.81734502865038	5.60049796512511	4.20947721164592	3.43023891588791	6.25486977268112	0.852283838331531	10.1600726994344	4.84481327698355	1.05907634057671	-1.25306732188782	2.21294648519389	1.20351997507908	3.21695561089357	0.0072586552920741	5.4748213533438	1.07444664844704	1.18543009399653	7.44614215000773	3.65964938450008	7.31552231610637	10.2733864990606	3.67848037734838	6.37676109955023	0.570898017550315	3.77586332523201	-1.24787518068795	6.41011290106308	10.050744179269	81.5	1	2
131	4.76552499613053	5.2784677520369	1	1.00759530633594	2.54187628476961	1.61315370742104	4.33589922040008	1.38562559172313	4.90474467123729	1.67285836098042	5.04230356035232	3.14268629458189	5.55605258592165	2.63081995118505	7	1	2.72137145426725	6.89963133271901	4.3270724607129	3.03944277702508	1	2.79497294910562	4.08618968743477	0.590075694440511	8.2335599085725	-0.847048793074432	-0.798548553635915	0.455560130405156	4.40093539747665	2.319615768132	5.28529028569441	3.34455303384339	-4.39193129488893	5.67957108694172	1.66058474273193	0.299140444480538	2.97873663092347	8.6585113628155	-2.26053726907627	-4.83395115670258	-2.0762743753456	-1.34453944589006	-2.05207411353408	-0.779007772129146	-0.477881946906126	0.555446404079136	85.25	1	2
132	3.39661613508852	5.40502339645849	6.04137101418714	4.18094540476976	1.45860865721143	5.32335925010305	3.28486040752439	3.88250324066043	5.8938029348469	1	4.57688753796762	5.65285974964208	3.21477837868368	6.27851258293105	1	5.67914374151453	1.95018407807936	2.79696185082531	2.2844586973111	3.48262460796149	3.50566580571456	2.89049996714875	2.3947686915857	-2.33191080364452	0.949603089555417	5.4825959010554	-2.08204258957248	3.60839879689212	1.70288410816094	0.549307155555048	6.05492828481431	-1.0689366310598	7.7243093543958	12.3509371321815	9.51192383871265	5.1200032735342	-5.11232666538488	4.35290784211538	4.7005916744589	2.86874261908014	6.44757536817138	-1.13438968746621	5.47137300854713	4.97585592940362	2.81686045998017	-2.40389950447084	73	1	2
133	2.18044530316498	5.55419335618785	6.30662621282487	3.88923881782217	1.56234464467784	4.86809032307976	3.26580770874367	5.70119649033396	4.33420168837657	5.11216964219037	3.93525217413449	1.78339929307778	5.78959845570994	5.72761705056906	1.39158900118171	6.36301005052628	1.88582337105973	3.81808522806404	2.36771812757364	3.78192917612117	4.08800235102473	4.19909860241492	1.97656265549651	-1.36001403813913	0.574810737769685	5.82740331722989	-1.41531149523403	3.82154645309683	2.21924966069887	1.06509247611829	1.30945369796392	5.24942097348714	5.99334265207539	2.9877350962212	7.01062269315494	6.31757881366519	-5.71467664177605	2.41788189379852	4.91624988941885	2.91295317619692	5.53141417112943	-1.13314002807357	4.62037196077162	5.11662004142984	3.41206111772483	3.8466999442666	92.75	1	2
134	3.17751743769153	6.05522336544108	7	6.3000996717946	4.84361224990806	6.01131478190387	1	2.24963254480943	3.88586147442256	1	5.87969954956571	5.41460364016061	7	6.11651656110008	5.93191578547876	5.65283828991568	2.63415956886904	7	1.16551889743624	6.41535690244356	4.86083298256933	1.95250810116995	4.76974300450199	2.08513129631097	4.74440222118309	5.35623960093342	2.13316068941906	1.77350859486429	-1.06448629096085	-0.143268962312043	-0.126717816549274	-0.0246907783693133	0.417202026190665	7.4108291318368	6.26305840419312	9.14231623330088	4.1930947427852	7.19460766968786	-1.6317235984817	2.0644633349828	4.97635052549212	12.134930402973	-5.46827069752673	5.37154908252687	7.55390833172465	3.7240611280383	83.5	1	2
135	4.46073863992246	5.49709169885916	5.22042997073407	1.30139598661372	3.17513031826777	3.94622265668624	2.43578987496117	4.27048300372559	3.04810060433612	1.20096993344613	6.1926495078444	3.8193716724299	6.55431409635551	7	6.14186420855065	2.53830726857249	1.53689433170229	5.91953291029565	2.93483399887602	3.54256792868399	4.0454425028446	5.98591718754671	4.76290610577094	1.06479165382497	-0.41044517273062	1.38865344347281	-2.07478805514213	6.20157358624504	-0.445206965809793	1.30481410969115	-5.46407011712036	2.64531681043753	6.24118359499451	4.69620066223776	5.78265061459139	7.54956450166034	7.76671023567516	5.18646048712172	2.35773543341369	4.17774735086037	2.52934881042796	-2.12073179923896	2.23237190754852	-0.634222478117406	6.93946420815116	-0.790423154433652	77.25	1	2
136	7	3.84498586934959	4.96221004972123	2.46758005383451	3.77274427196259	1.22946206182989	4.06379392931104	3.51274219033554	5.54158209325718	3.62972401788913	6.45312776265194	2.30760172020013	3.86216030588911	2.71572395785969	4.37984299139407	6.40866131707512	4.75905906073482	3.98651359207391	3.61354423273972	6.54419211771566	3.541130177059	5.05089599352072	2.90342738006206	-1.52350282858623	9.09826000439984	-5.19788080317482	6.03642136364887	1.11122114630057	5.52860068902903	2.1359086149838	4.70817521733607	-0.373761410110071	0.616642519449467	3.66467873306025	8.75334680401719	5.05023725062686	5.24138963679633	-0.937182422643555	0.564911924898621	9.70732012782838	1.65112901044073	-2.50780059282607	2.92230316472188	5.68696903963497	1.11831079130578	9.13630156366619	97	1	2
137	3.72383727436763	4.33082963463591	2.13282376683464	6.37729639307077	4.56362796071176	1.51355437244938	2.93649863363633	4.73887622405219	3.7125454024314	7	5.02161707026377	3.00960083539753	5.52449126099317	5.97499307732283	5.18751262961595	5.54115187678454	1.95915517031969	6.76135399166074	3.84961782060466	4.99376439448646	3.08069658219428	3.45890074754667	3.80208417891977	0.443804741699044	9.75603093005257	4.98818445296619	6.78447675941052	3.4808309047648	3.33478402064585	4.69209014084109	2.42103643937662	1.36675476742569	-2.22783640528899	3.17951615241197	9.03378745657086	0.992900657905194	2.97996781772846	-0.723493292526422	-0.0794251458986393	-0.544862756581932	3.41539848687219	-1.56718479109357	-5.56495285769555	5.8065075175668	6.07901405125396	0.67092397283588	73.75	1	2
138	3.49103559265258	3.7671697678553	1.73684094353564	5.41844058139868	3.61198005858091	1.4053761016794	2.25694100959637	4.79425589386832	6.19028119410903	7	1.58094055114448	4.31574916627496	1.48886969039999	1.60352749235384	2.69079955354447	6.51195021272363	1	5.03127052789417	3.89657524773172	2.4281203220737	1.54699786448384	5.66684864691351	4.37120131815524	-0.75331579818813	6.6371518500747	-3.73047639321772	1.89232131743915	1.93058673376786	1.69781980909724	1.62107846481596	4.16177074231432	1.7246305655473	1.86641555021871	3.81078086212161	9.63321572447387	4.91971826400129	0.374738469740387	7.9781000268126	0.795611732044686	3.51192046751934	3.32064651349837	0.591790452961049	5.26760686690288	0.480746831750001	0.0178286554200627	6.57619919033893	76.5	1	2
139	2.00066978338008	2.67103879752567	2.28072827541875	5.93278619465466	7	6.3377507606882	3.78456136321688	3.40701168625129	6.78440272281842	5.32597812828218	6.1520208342963	1.31962332886307	2.70248294114865	4.25817071536314	1.72471709809185	2.86127480168996	1.61025044942706	3.26995510781136	4.31421612157649	3.26415576586057	4.95363087567496	1.26368451673537	5.12584006610517	1.71372839758655	3.1738929739855	2.12780811559153	4.99160657156105	1.70657188749938	2.36787503017844	10.2442019632188	-0.825009101616396	4.65997808926932	2.80653445480977	3.95790562003115	-3.06914602894382	6.73113311704637	0.411725501204077	9.82902486213393	3.36306041358582	0.71937923537327	5.12548055384168	-0.756104147697206	-3.30873149955288	6.28125567382898	6.13720733039345	-0.413734601510361	85.25	1	2
140	2.7526297556423	3.12491735998882	3.78643905502675	3.99322750563572	6.31319012650259	3.68553194107406	1	6.97952722607827	5.71635806581841	3.59347718197032	3.16653216262188	4.30137141720764	6.24413126484722	3.30275037595097	6.18373918803628	5.90862474039127	2.63439401771242	2.21506310268625	3.37720648595818	2.81885493424738	2.76096945401538	5.25397744060802	1.55586008072449	0.251035838380133	9.63669945305655	-1.84509367704169	2.99144730351337	4.3455753685768	1.63960273413566	4.6287898128411	1.99404323183932	1.5386156627895	5.99991592306584	4.13548337622531	4.00216113026134	0.487810853999544	-0.166833322992328	-2.55652035403041	-1.16564093009839	-1.52068552753783	5.73741723160794	10.7316078145879	4.35744000049715	3.79647650963656	6.26578233559311	5.19358017938476	78	1	2
141	1.47083837606817	3.46270747794511	5.36238285008156	4.45094381706874	2.47448517313674	6.06726680894694	2.53432243572301	6.65937661358123	1.19793287651221	3.4663544914826	7	1.84548374073187	5.71765586369019	6.21724190591304	5.11409751395146	4.89252485303802	2.6885846769857	5.6302595558175	3.88113386425789	6.31727774473379	5.53895064995389	3.04148865191423	2.70037824974415	-4.27172533975788	5.74781235801268	1.60561533245196	3.51807439251492	2.19801048851417	3.74594142716726	4.34097127030828	6.31857852180804	-1.31857387284341	6.97809225667711	1.51883879231795	3.82631647747883	6.58881457479304	0.767917347973454	3.30740237930512	6.44250629305086	-2.44697641976843	7.27486428251251	4.89464053883732	-1.4444432208593	9.1841616235109	0.987429611303831	3.90664695104125	86.75	1	2
142	6.45460796779088	3.90629751980043	1.93809915118442	1.23893484621231	1.7918757787902	6.82894005655081	7	1.85002245227867	1	6.16293927576821	3.37431734999257	1.64873399892002	3.26985565010931	5.62814008329833	3.03467181249668	2.23579000370406	1.95080409519945	4.90217736330148	3.30742674402835	6.20950148349983	2.12505016558519	4.42352383779329	6.57143426576959	-2.8074739627826	7.36101395776099	-2.97411319143653	7.50391413949807	-0.153391782046745	2.50071574235122	-0.130681296603319	-0.609148973411225	3.20568953628428	-1.52500496089874	1.75396039490628	4.32828897854036	0.196786054224642	6.31358237360352	-6.34448502978307	1.11296183112324	2.42780946934538	6.56944491715027	11.6820461329713	-1.99605022575602	3.58320512307523	0.821331046765631	6.2947058628809	89.5	1	2
143	2.58581612827772	1.74688596949599	1.47020162572241	3.49670936509939	2.49670402035372	4.3441252148281	5.42939021101908	5.83845049245224	2.13385675460761	3.49546366497739	4.07614611374212	6.62266887199484	2.69565998583664	5.05357823914004	1	1.41257056515614	6.47189261984183	4.61105505728646	4.78026214243497	4.17227310241057	1.26298458158623	5.02558281530145	4.26155924760037	1.18138722615357	7.92449821157568	-7.96560892949634	6.44376066468884	1.20248551463226	7.9915444882519	8.33966094676399	2.98113967570449	2.96366676041355	-0.696273349909988	9.99093586227331	1.39972512696652	6.03024918774196	4.94117445169618	8.62250764401411	-2.20555209941362	3.03436570736439	0.409369739006209	0.0328524911999515	3.94436535112797	3.28984916596904	1.19580352958006	5.75473275893279	97.25	1	2
144	6.76190351110214	6.3954941704363	4.41987914510884	4.40154017822924	1.33376548318129	2.55325710512499	4.74251834268598	3.31106343564343	3.46760747174582	3.30011214544795	4.13250946327351	5.07765883876265	1.71802709445297	7	2.50787396355157	6.64534173481966	1.73977216566305	4.62210305989658	3.90660774679114	5.05063237974818	5.37335082013814	4.65499975074477	3.43971931177658	2.38702716782974	-2.72529476913615	5.297258161622	-1.26219452278343	4.92648870374969	4.85631032805521	8.7822456064584	2.83196372152224	4.95470069539427	0.135327304378555	5.05653219695852	3.20713444725471	-1.08871119665837	5.11334881344481	-2.37421569287945	-1.97900604861123	4.0301475334642	-2.74661632349303	-2.01397727735398	-2.06832271454431	5.76005384075131	9.19078895278077	0.125163065167265	81	1	2
145	4.55673341935358	4.35367024556939	2.06955452772156	1	1	1	2.53165897955559	2.56409351546273	5.0084553297853	3.13104455038134	6.22289830909509	2.69799350697924	5.38829169474006	3.27583991866874	5.42843169959578	2.61567113337197	1	2.57991270141806	4.50085195823498	5.52924240635504	1	2.02349685057156	1	1.39519499812051	6.145235588322	-1.55498823533012	-1.96211672026707	0.288085877319278	0.885323825272864	-0.0289204154411893	3.45044870200252	6.0538331610973	-3.53782876412035	4.84032204393025	-0.591688866326624	7.6386172112391	4.3920635149584	2.38925440948799	-3.34498812794203	5.5043975847344	2.48578914619089	6.09190474556137	4.35274849732994	7.64775303812318	3.24304348454445	3.88526791978641	88.75	1	2
146	5.93939985433033	1.57004115232075	1	1.25899951097114	2.17779165181506	4.36323993190166	1	6.60182169159088	2.95564545974121	5.08389852137491	5.1888637529448	4.80925746580835	4.78999614578371	2.58229953046764	6.59999751773781	5.26240588984845	2.96267213667788	2.94613708434005	4.79947203192988	3.97484666654106	2.97886860041414	1	2.57650743747743	1.09573078672622	7.42337001830353	-4.92708481537963	1.16529442775144	3.0316829781443	4.92050691316731	4.74296672746261	-0.250201845539672	1.34337201111424	3.44618829396003	2.29310737395939	2.53578582957162	-3.42036468332018	1.41997750711978	9.56536191115798	-1.76912274435239	3.18206117624543	1.84271827084217	-4.15399928814756	2.70164024368168	-1.11344983430272	7.02536306727329	-0.171956036057246	87.5	1	2
147	1.68174770102901	3.07659252973273	6.69497971761457	7	6.22751466759832	1.47682604409381	2.19405538650358	4.86949609538724	3.95392355966709	4.16105590269333	3.91572384453694	5.02847044717341	6.81778827383959	7	4.65976611306535	3.41831954986168	1.0001015600333	4.47787844186108	4.48286015092001	4.81372280188122	4.3974426235805	3.29015307168947	1.72665944872485	-0.0191313212145909	6.63988745099781	1.21128635382429	2.01394142486441	1.34360471104922	1.29860762654175	6.37412886861944	4.30422171549311	3.20374972033773	1.54338834338993	8.54673818595845	1.97751641000696	-2.634709475799	5.61329490731665	9.05300730857877	11.1294237771746	4.52949074944659	4.56144894061714	-3.04478412878944	2.0343715128779	5.13922959957221	6.30535907516318	0.476614019540102	84.25	1	2
148	1	3.04323872571174	2.85647738316382	4.15314643581234	4.05312691186259	2.39448366754377	6.7610322769322	5.3866112130555	3.46125202852603	7	2.98214801684836	5.53306820713589	5.68511939918339	4.79156700861389	5.45759232033752	2.65433085100439	4.00095661167167	2.16891781015488	4.55474037791587	2.44342154499329	7	3.43360242031684	7	-1.61822653667876	5.57165916204171	0.295279698252627	-0.332537509162261	0.35431964364608	5.52357426403069	9.56630165343875	-0.708517595181339	5.40327064679295	-0.819285167595109	7.8264819726914	4.46492145065413	2.72622830574822	5.47038734585389	-3.68412339567585	3.48484815965727	4.97495000084816	4.72810812545945	12.2485650802894	5.30722088132286	5.78483627069834	2.29276972292763	-0.705585765255905	82	1	2
149	3.85239539133336	2.40964707374326	2.3337467011733	2.41899880881564	1.44991217296947	6.55659962865599	1.5646308747835	2.81282409883983	3.9349645967734	1.47283015677329	3.44923193226795	2.84763863332822	2.32138511036539	7	1.76505233250249	3.19394665522575	4.17789185705153	6.13799669582424	1	4.5638403451773	2.35718983475655	1.34072809170572	5.7921579046936	-0.0446005064464453	7.65147404215542	0.60609200193977	-1.19706482294705	2.39152526266402	3.04138607203822	0.64007071024809	5.38350189565204	-2.04688197205227	0.981994269536503	4.14945736478932	5.91488433415944	5.4344367820886	1.37436523057276	5.35792236114816	3.54249916503542	3.61581307136504	8.04169094775381	-0.13563585634145	0.394869981789078	7.37673230304084	1.87576058578386	0.0358954807197847	74.75	1	2
150	1.79723901093521	5.99109464600983	3.47263194671219	2.49331103961139	1	2.98863475342108	4.68225793233765	7	4.76210295881874	5.64334039171581	2.02401379387714	5.86395166523572	1.20677021053125	4.11593081465234	4.07827544985453	3.85832478493083	1.46469903359832	6.56386533411288	5.89955239567318	3.12727772234996	2.03009645342398	6.19207078076355	2.62220041242009	0.616511311434473	9.5983284901151	-5.06063130663021	5.87307582777698	3.16996071726861	-0.785866480373988	8.46083596136469	5.21745139097355	1.8884823893028	2.76453699376621	8.13532161434599	-1.59273434159173	4.91959124266998	6.05405468335443	8.53377490249396	-4.0103859010401	2.27383908020634	-3.64333158890766	-5.17830927691346	3.29201596317652	2.02019799907117	4.81498926473663	6.68084279316767	69.5	1	2
151	1	2.27349225690392	1.5142314178418	1.42578867321418	4.53908587053196	1.39380761725747	3.74855627673271	2.85419995266617	1.09961474652571	6.55688149997948	2.57500563486177	3.25033072662337	4.28907142493679	7	5.08842770612927	2.96940013450595	6.72143479652781	5.67301160005656	4.10754278458482	6.0937627494059	6.2310188112254	4.56836424560042	3.56048535230703	2.06871496259901	8.61981812113708	6.16185355802406	1.23341988428948	0.864992010603577	0.501206816876549	2.96853646004734	4.07019018872463	-0.343122364540153	3.42702156281863	8.87685789846799	5.89892450304626	6.64350924252445	-3.12074007068431	2.86906938345268	1.57717502034276	4.49575878880438	4.28367501486379	-1.16107429910978	0.523758482220897	5.45785086133496	-0.0975293850391843	4.74576816760189	91.25	1	2
152	7	2.89187124095493	1	2.73679405263184	1.46155562681016	7	3.21914008526622	2.52859536551404	6.37051733737931	2.85993368806419	4.77152067366108	4.20348509822773	2.71414761579561	3.37779676331795	3.17280301497648	2.13874789664977	2.14834742691166	3.9900039834515	3.54818135319184	2.90769944537222	2.47033520423388	4.00717248719403	6.47619908065592	-2.40358170598108	7.62368247175268	-3.5377724033796	8.26954936384797	-0.555293233064155	4.75716304794805	-1.24550872331342	-1.15816544721428	3.84306649468009	-2.22884548341774	10.7724379578231	3.8088354895732	0.341630667057369	2.34183178225072	-3.84240931384332	2.61809311563113	-2.54461776884028	7.45608762098701	11.1836548098419	3.35389614031966	2.3912508319604	6.45581002486787	5.74871002590963	94	1	2
153	2.57712187816058	2.48694750960602	1	2.95861610897047	4.4300904699412	1.59421739157967	2.18028230298412	2.31353345663945	1.65644772195369	4.67742394126909	6.38630435328129	3.7220333381449	6.63683577149832	5.15718680107897	2.10278395700073	6.57706194610498	1	5.28366665289354	5.53892382113898	4.05279862171551	3.11339051906146	4.41591645751905	7	3.18863429571418	7.74714222548917	6.09179655572997	-0.838312482087485	0.164983979918958	0.88242762526769	-0.165310124711919	4.70706023402307	4.23390906885463	1.48562612090653	7.10779346297221	3.68733063932419	6.24484366042809	8.54191077840246	-0.8354257920004	3.88571734864908	2.28481875093317	4.96712510207778	-1.07513077307688	-6.71509771540396	6.32019057653857	-0.400738622540838	9.30614160867991	96.75	1	2
154	1.97987006701219	2.42203490347987	1	2.72068856927356	4.83935315232391	4.87736446654676	2.12015741476719	3.83787698055318	1.27638586226312	2.09533699809346	4.96546671983447	5.19781840384442	3.83711330622715	2.58651343288966	1.23314777756479	6.33673497782949	1.07220123973565	1	4.84610565742498	6.23623800155518	6.39012439273437	4.8387272249843	1.50703212594281	2.98802099870669	4.84054121251634	7.20799112845168	-0.232161168968443	6.41705976978375	5.12049778133652	3.07295759949905	3.27620520156875	7.4825847547881	2.93418853463731	11.0186937351371	-3.31484316492443	5.53763161019185	3.2855800105927	3.71131151828419	5.5627175907768	3.69194835534929	5.62549665596966	0.542535493890355	-6.56223127430127	5.48964321966255	8.63870037093131	5.32949232127191	81.5	1	2
155	3.7875451690011	3.74503602091177	1	4.26970413522575	1.64844222283046	6.2497803829202	1	6.05162634422756	6.16579335994285	6.82366584903943	5.96902948961989	4.31881117317488	2.91808575301948	1.0751589192991	1	2.31849556418919	1	4.83894706880847	2.55866535520132	6.57469872590755	3.9369542044138	2.85706045301616	4.98062670678623	2.3556347640802	9.05784725709553	-6.01580851640541	-0.14188057465593	0.828618909779997	5.27298119209	9.87843001977208	5.35062227501639	2.10746279363663	-0.368454391903516	3.14304849931501	-2.53536919825168	-2.09625504115701	-2.75036167841273	5.44637914493498	-3.94011523306094	2.69477831567989	3.28389646565087	-3.94119706357726	1.69448402092283	4.98868309838074	2.77550577560347	2.11704843859947	95.25	1	2
156	1.02888693828351	4.37787475672189	2.28470191328177	3.77454202822284	4.87404258577927	7	5.42585824456568	3.1805710436423	1.4177521370472	5.78747725184337	6.80600524338739	6.29025585375573	1.60542609932376	5.81046586167753	5.3646282538249	6.90018338046396	1	4.54623365532489	2.56160536913567	6.67194442925773	6.57586600024065	3.37663996719506	1.78754905436502	-3.16396765018718	4.25704314137857	0.691388411783139	1.02784065586596	1.2812230530996	0.634706117646563	4.12891399758104	2.92682310397615	2.89413122150764	3.99489322082192	2.85809729465908	5.79768421905376	2.71017815975107	5.41913340748609	2.88221005265579	-1.73592912520301	3.86918420264005	6.93918312404598	0.225034247397493	3.97850104424992	1.40995551350003	5.15309414725255	9.67054097123887	87	1	2
157	5.79131114279284	5.72122652063129	6.49405240240572	3.83456919879561	1	6.62622598977274	2.32088221927047	5.00691247443625	1.57209619818225	5.71218055939176	3.24885796585864	4.70838078126503	6.41129805444068	7	4.38626002590228	1.07086902391857	2.65700144468346	4.72750875603773	5.18978540081043	4.98329852943975	5.55022699929939	4.12857730518101	4.00356548225975	-0.408686814231352	-0.571475753472489	1.88449466269483	-1.33889712303049	2.70449013606594	9.88216878092693	0.511175696903564	-0.524706132405213	4.81269655378995	1.78526885479135	1.82767589039548	2.26212463385186	6.60166064290113	4.88281757986915	2.86168899131033	-2.86537525436574	3.72090135454095	1.27765206924704	-0.814241116110936	5.32005603578642	1.01955547678494	7.08961198705004	4.07096060335304	94.75	1	2
158	4.06812297341005	6.23292530966285	4.74684106453041	3.07565150924149	1.27881987131345	5.17102781307025	4.98510580165355	4.32834916408141	3.02811848743174	4.30188780675725	5.78339596702377	6.15495790233526	2.7658730553685	1.02996508315108	1.53923952962678	4.41854215007062	2.23246926449846	1.4549338779847	5.06418994318015	5.44530323874617	5.31515006712294	5.98779493748923	4.41589074631942	-1.4590007270408	2.7552920547944	2.28338334495971	-2.58131716787094	3.55027002281755	1.439665813274	3.54426751709637	8.62833552602827	3.92927860015402	3.73219514440728	3.62456176895006	8.94297374637994	3.80220805990647	8.48554650592207	2.73746313567444	-2.52077935815484	-1.8378202985446	2.42398428571881	-0.961171788758086	1.70834136846522	8.82018355305474	8.67073088364871	2.51979334002626	75.5	1	2
159	2.69853297026395	2.76970161299176	2.98368731387267	3.79068139453248	6.98835547875006	3.95439225956717	5.1723181922202	6.85711350521634	5.43505948302752	2.44284647944426	7	3.78777236604301	2.61201160164662	2.80914962304916	1.10888604590644	5.46059907808665	2.89406432076981	6.01546997758621	4.95046902487536	3.12039838710035	3.51039928453968	6.88897171220088	2.53583616444092	2.26032393528065	7.22377079308254	4.92750217782771	4.0619715339232	3.59279689869121	0.925647674399003	4.29606258248182	4.23095334353936	5.07900009018595	1.08969120263852	0.58946265391386	2.70360167185712	3.87599008336347	4.31764893905401	8.12402418398448	-1.2642873409818	6.86421364672151	-3.53306990423531	-1.12851483398464	-4.57690132183229	-0.298525673790056	2.66371976138559	0.0977299331452191	78.25	1	2
160	2.99851291146473	5.86651592894247	5.43171243911315	4.55223667183922	1	4.00490336225377	3.68273900027399	5.99081547362458	5.7209145952866	1	4.4582299867269	1.30126134475368	3.9084695392623	5.48279873890391	3.09252993566202	4.53496644143963	1.02697321061204	3.62036106605105	2.48105640948586	3.91969513176022	3.4463912361369	5.49684675225801	4.93503459340641	-2.21711785003416	1.45164655734457	5.15240878370083	-1.06661117796864	3.08780504209064	2.33730841617016	0.22288201537822	1.7416811843939	5.51422133680546	1.78547899251263	11.9049663610243	5.47136982374495	4.17303128879241	5.59375192793548	5.10758113980281	3.76993603083906	2.80732637881705	6.0111896048564	1.44829142501052	3.65970262573676	4.68769759363176	1.55792019265319	4.03892677991118	80	1	2
161	6.20398939283386	3.96455479759892	3.83324417797127	2.69934245933083	1	4.4326597626935	1.1238895313721	4.65591069518479	3.0023293742917	7	4.90268598255571	2.02332592976295	2.05979624600087	5.39274199005951	1.5181858327954	2.91168420504834	4.40053891876674	1.65315298368778	5.69786267804317	4.37009270210185	3.94856558603747	5.88827822966694	1.98612722880737	0.547961045667257	8.4676990865042	-5.81643331503819	-0.346875624246593	1.90475993729524	7.14702490666846	-0.853238571634992	3.57728459303103	2.33066768314942	4.66402339493479	2.19080382183633	0.841254245106027	-0.608928966025494	4.14142300000822	8.38507386649567	-1.38608937485809	-0.948836924990754	4.20416112377424	11.4747119598491	-0.707729309919366	6.22451961740435	2.06340938967639	-0.998125917668605	87.75	1	2
162	1.53021793678284	2.51577474086435	2.88036752271513	6.06791216355758	5.74915257201585	5.55122917030344	6.93917444316834	3.13843756186091	1.50592799898279	6.32602739699872	6.4873756477607	1	4.12254646121658	1	6.51021060370271	2.59490329534722	3.87487089171212	3.58099898377803	4.65197080372606	2.54769021300509	7	1.92775373637787	3.75716643731725	2.00520752553244	10.6482421396311	6.89361788468513	8.35117058262854	1.28432341542155	0.640324490509846	3.5947635435867	2.49699187557545	-0.750469077190163	0.254625130669566	9.14201257104598	3.93661745551754	7.11925457896429	4.12219702389215	8.09245422601391	0.556898679322603	3.91232977379085	7.64816530906649	8.59271802868972	-3.16365581249148	6.37440718117788	7.26820049826688	9.09568284161063	104.5	1	2
163	6.96732219550031	3.89967986986122	1.53974508045307	2.97961386739701	1.85658485550923	6.70058138212056	3.34736658067998	2.97454153724628	3.23969641356102	7	1.13413608728187	5.39728659793734	4.31311760423442	7	1	7	1	5.59083533921084	1	5.24800202230381	1.21683839741697	5.64167402718098	3.83456472499108	3.527332472225	8.67793024043914	-5.49555879111315	-0.276912802732115	3.4184887502441	1.15887745147303	2.15061486064011	4.77724180825068	-0.327794719287471	2.01722693798427	2.36427936475629	4.48051006381585	-0.480023082159994	-2.10635176914901	3.78633940777205	4.23350814783348	6.10268829476357	4.25553381226763	-1.78032956384662	-0.832191735514354	1.95198205343616	9.16900754914807	2.87865693456983	95.25	1	2
164	7	5.2416313852238	5.82747927386595	4.78213132816613	1	4.37166647412741	3.94357166088514	4.83690705998994	3.90201094351398	6.51345499214816	6.44999050092479	6.22340381421647	5.87685452041036	6.52942677673835	5.05733380165096	2.40848860689716	5.90117504940194	2.45329930305898	3.10660282047541	7	3.86579308787683	1.01905211073687	1	-0.040936435504059	-0.443505855346467	2.56344232198376	-0.415237849094632	3.40356691264484	9.67247286350636	4.53942604808052	-0.277807222911859	1.79769665708547	1.15273127058754	1.87675524675181	2.10189323010133	-4.41938241609306	5.7864661293045	2.46536699096254	9.71918381289303	4.47141220989305	1.70632919936426	-0.695238950744675	1.48984192382617	-1.03627136278251	7.00216454014306	2.15172805269983	78	1	2
165	4.7570372075569	6.54483153555526	4.58339236224878	6.92157384521634	6.04254680663279	7	1.39174860178771	2.30966602845074	1	4.95003985320036	6.66229256854267	1.09973006785897	5.77626191359383	7	4.70881482621494	1.51779843522734	3.10972846254605	6.25397135020735	2.19471635521245	4.57028496365178	2.9589627062868	2.59208882491011	1.38368170141801	1.89417059766869	5.38319679540329	3.91503376661259	1.46379505484423	3.12129954145675	1.21822737958967	0.706338514590262	3.96498685142576	0.171042397806266	6.55433025773408	1.07314938163204	6.00307303157028	7.67055840565047	4.40322793341962	-0.633521544696281	4.14371227300228	3.89986556724354	2.28177889483482	0.826875329209867	1.13516311559321	1.82391383007672	4.06543808571853	5.2182615690902	81.75	1	2
166	2.52868098083484	1.166568360146	6.73530857450695	4.61188579354407	1	4.98298485546789	1.17634636509568	3.23844478829733	4.29935960956447	6.82278133919175	6.17544390134812	5.3157754255378	5.97858636432725	5.46708333242364	2.19192780945169	3.36347288116204	3.3919602371077	1	1.28929460637573	5.81799470003994	7	6.24907486621582	4.12212753475625	3.97540613832101	-0.717092918330222	-1.77303208533679	3.82836392831484	2.04616605279995	2.99515426694978	6.53953391443844	-4.99869215840792	6.22568621423893	5.4499197057249	9.24491730282922	1.86065876488275	6.11911885167299	7.34685634884957	8.26576783694441	-1.53898502649205	5.4010530167664	2.26484344190198	-1.63904078694783	3.70248505661052	-0.0456612112455466	4.68666550677716	1.35415476735701	75.5	1	2
167	3.84100887712109	5.20157421389635	6.13442909678353	3.86978297633159	1	4.77559572704588	3.95052079448386	4.5228675235527	5.90779161217941	4.27422467637133	4.17344848944689	1.85881762103638	5.06007336540683	1	1.09254860207881	1.756591020332	1	3.79357707700068	1.61920089985973	3.61650767393112	5.30020174411331	4.72189235300026	3.77249049486133	-2.43164675462259	1.24035205471252	5.90745588850791	-2.92592786745689	3.7182773538502	2.08630475886737	5.57973505108885	6.64826807629443	-0.464110713554328	6.47494072661472	2.70682629049532	4.56703772921401	6.9107211357221	3.64802462667214	2.84328801796167	4.1285803336706	0.711019990005626	3.22675921425087	1.6602010721366	5.91395650580923	4.52838031338734	3.03890340647751	-2.62743696824511	85.25	1	2
168	2.4901790713707	3.70685992323599	5.09791329463005	4.24247501939598	6.02549575725456	5.81408336489783	5.32808692701361	3.04340288461883	2.59822804983368	1	3.80390529676004	1.84233469532583	1.42049622183153	6.65799677901547	3.33495203003763	6.54432900981085	4.17544195748624	2.37760819019208	3.15507941187328	4.20829991842911	1.69628428013426	4.42341152533162	4.89713101204191	4.99217052452485	6.60647758959296	5.9602203207932	4.84863705925003	0.80611794452394	0.365127092473799	5.97389142419502	3.3744086223998	-2.22924552338384	0.287475856188613	4.2094191333878	-2.00897455387544	3.70851431888073	3.14288491653018	6.05525597124927	1.26222372597122	3.86192907803514	1.1388142406251	-1.55601108077474	5.77700207846622	10.9972334780771	6.72197450654027	8.16208405265153	92	1	2
169	2.14435895274015	3.21691299102827	1.83308313028744	3.48389214736758	2.22834678611014	1.9107174662309	1.6833285999126	5.72357572679242	3.64906204829331	1.71861602920093	3.85308345509849	3.76887699125406	1.92036670337316	2.32626134894208	2.79183020719227	7	1.13847783068597	5.47630163646549	4.70466640849919	4.57772055690007	3.2506754031281	3.62509919480237	1.96785458122596	1.08117150444784	8.55285296068381	3.46944545561946	1.37757843506264	0.721271110377026	5.8138080354095	1.56891300875377	3.62744821784947	9.72270908263917	2.48981576319714	5.66686229562698	4.33035593806992	3.46052791479807	1.95110289909876	3.922236146726	8.24774943569571	7.74609723063607	6.77622989951864	-0.526779427388428	2.23695751247421	9.57475507216204	8.97516361093591	-0.869785991027039	71.75	1	2
170	2.51506766507954	4.57214636398083	1.43553664057741	1	5.51503741710416	2.19669817899796	6.17892738496757	5.55977492440805	6.06184411207507	6.8346534385807	1	4.36414735257563	5.8105989670069	5.19810269619576	1	6.05692429823473	6.66456753966391	1	3.15040425054557	5.77789471121825	3.43042163968245	6.13612843593893	3.15775278428689	2.19039381017596	9.03409659900908	6.61516595016491	2.46374068913077	0.836852305960454	-3.47835908402664	2.22397611150239	4.55233774705583	3.96673738185443	5.68285783447439	-0.0596277350170348	-1.32365544268472	5.24776261860297	3.4624313736888	3.45524296554445	1.71767450961205	-3.44693187701917	4.91551868865814	1.69501619496608	1.80005474149591	0.442909581594288	2.78494561779534	0.189248957289062	75.5	1	2
171	2.5450500085083	5.91055221391577	1.78321376771854	2.88960758968402	3.96725371056829	3.39340937736484	3.06350639125233	4.85624200554901	5.88310092276749	1.1608793903991	1.54241590264143	1.94992405352589	1.78650033237226	2.18515967397487	4.32658019317547	2.47930528947909	5.36628070781602	3.566383236434	6.50669990319859	4.24660175454951	3.2147709516482	6.50066360942046	3.20431955021763	0.387807541257816	8.85802064625354	6.07264988956462	5.17784216544007	0.683529008603263	0.852973581334593	4.3477147121704	5.35456519396251	1.38460196280927	2.88875928354844	8.74736304368913	1.57297652730767	-3.46493184967246	3.66751929722282	8.04446797330229	-3.86840866568776	0.202102701813549	2.12185946636723	10.3896304464949	-7.25796856405937	2.06771172297416	2.67320742986692	3.92721354894317	72.25	1	2
172	3.38406826981819	6.11476119393104	7	6.00115809687604	5.44127108874775	7	1.5240300073946	2.0913655541871	2.96340632566125	1	6.42323849741581	4.88669474559029	7	2.19465333628786	6.34307479261375	1.6941152164298	2.55503645754027	3.8372298437743	1.90578908099807	5.96513390438815	3.66684452146953	4.79228076384777	7	1.00252669852394	5.08244372126912	4.46801952114627	2.92486723709267	1.63530217523042	-0.454690008531772	0.718470453068574	0.232894763720615	-2.75426764979143	0.689224015899752	7.24339314881594	5.9004784761528	8.13006737901937	3.77163057859978	7.85165259523335	-2.97986977610957	2.75382165590171	2.69100133468459	6.24529747894135	-4.44817113926098	4.31921349809888	2.84850445405417	2.74569212698658	80	1	2
173	1.49786893981006	3.14086641429182	3.30953628998504	6.24664867550999	7	2.18448704087362	5.1740044130515	4.13556265461277	6.91929447553057	5.74800449155294	6.38469814704409	1.5257796621364	6.41448452692741	1.79465269389546	5.49538797685421	7	1	2.54406954445921	3.39836062072179	6.31433295044598	4.44415205701017	2.75067687108587	7	2.01718663652987	3.91699811939558	4.06572344477909	3.50609882492048	1.76701773173415	6.14265180722774	6.95152350497181	-0.0428696844841517	-0.229694408042155	-1.60591787309758	4.84546703292374	2.78249446245461	6.448926677343	-0.991009871736611	9.72056336070979	4.1880775822422	2.07365430418794	6.23169213037175	0.909637094912982	1.53031859587873	2.91933756792316	8.92019748589299	0.293285131783368	78.75	1	2
174	6.18134814399643	4.23845429326938	4.635915352253	3.18588150244655	3.85540801666766	1	2.10472451532361	2.59775215035284	4.06867765656618	5.24254683431862	5.31571086725368	2.28831099301365	4.74486604402268	3.3669149372453	3.04724069269087	5.19620277551709	3.81934534239954	2.60589742690078	1.66827577694303	7	4.36733199423658	1	3.20828324033125	-0.968918077426936	8.11447893539276	-6.04847154153452	7.12475143443026	0.773652287607983	5.34605458298953	3.15376051272944	4.70993977942509	-1.5816048352673	-0.596300975584426	4.18083222341609	-0.660558809629575	0.793605237793784	3.88392119590159	-1.38199653308888	1.82375424589504	10.3697029033388	4.38152639634371	-3.05088864793328	2.15768902090926	-0.603446717294779	4.30427851006968	5.8412163776913	72.5	1	2
175	2.44769196258961	2.04423486354984	5.36457100008406	4.89732065440663	7	1	5.01603482287703	6.22850579159885	2.86401504139648	5.29254276886127	4.08241304627957	2.8381133781061	6.01654602858299	6.75209251695797	6.05919622677447	4.48018684525492	5.44827719770405	6.33045170098687	5.39014420958464	6.10452080532481	1.68835820678145	6.09003067663329	1.22276385557946	3.44108587481886	4.92594883487304	6.80311358089395	2.27400356090817	1.75017014586687	5.51105188888087	2.46001373581123	3.45523452797792	1.91800958603629	3.23263392589781	2.2627146761844	-0.693423614397667	-0.464079855966678	5.51209529250241	0.20546078252589	14.391432185901	2.32526180825547	1.58681227309904	-1.48200949003992	2.19054771301332	1.33143640458311	0.759130535107785	2.02316330498479	72.25	1	2
176	1.80464692335631	3.02312029538662	4.99473695517797	4.74724140915954	7	7	4.68319009698998	2.12459512897943	5.27181941088523	5.94743881601365	2.2070320132481	2.38995141299586	7	1.77456011918038	1.50495428610187	2.13614092181826	2.37353902453827	3.46511912332374	5.13406925787227	5.28548036180037	5.34349855449263	5.92243545549679	6.63570966917993	5.4959342382621	6.3642626681027	6.21625181382243	3.59872504669273	1.88830909369227	-0.763549365633257	1.97154325259166	3.33533676554972	3.53326866701269	-0.00861547357737041	5.74604550423435	-0.851955390859772	6.92514750643121	7.12925162989069	6.71430974802303	0.981020262883717	3.18377092126141	-0.871760615856154	-2.33726447597393	-0.364231004774251	-0.0816389364575338	1.17469550404603	3.21608627562231	64	1	2
177	3.22273436232254	3.8511516032744	1.69626538231775	3.31217026115005	3.80665174605746	2.20983690459097	4.72473128931144	3.00910808938604	5.90190254660899	1.33001344191452	5.00928442277518	1.15106135344951	3.28729625974966	6.73162988650963	3.41754306637469	6.589546631718	4.62262404835126	2.31055417273996	3.33126235206751	3.57982828514183	2.93662315579555	4.37994854442925	1.68621822090606	-3.33386419211322	6.49004161149013	1.08967236883851	0.931262946545073	1.00103457266752	1.38144299263493	8.43482119203589	1.23468366425987	5.79841890297179	4.33831151198684	8.0695409276103	-2.61371604171658	2.36482713591444	7.64466485377968	0.996985973740107	12.706840130204	-3.30215536837916	-2.69021748482055	-2.54243125662436	1.10631272068096	-0.788742548427399	9.94812184538384	-0.315632424907273	83.75	1	2
178	2.08714744497417	3.06834966057828	2.53553762770443	4.52151840632059	7	3.83798487992743	6.03611170959578	1	5.07552261454033	1.67422160090012	6.00971578762323	7	3.03918889666198	1.87678667082957	1	6.8370436860414	3.34520615693835	5.85671411870187	5.88081185949146	3.91547176059725	4.22635971679177	7	1.45674539215066	2.77007889053975	7.74941817227077	4.62042326450451	5.48717793092233	3.57185133027723	-1.90056962113217	6.90772753930442	2.38770076344284	5.58308781033409	1.36873163700553	9.36993170193572	2.55653963665269	1.26602833285694	4.19808068455004	9.43575664976598	-0.449120905332465	-1.85357868206339	1.8047797444913	-1.11446571653121	-3.83530579408563	0.0411448774897505	0.475044898665576	-1.06988774817342	85.5	1	2
179	4.45896780177975	4.35809716317664	1.99321250562841	2.07562176408033	1.87562630330654	6.96550817909782	7	3.24824797079416	5.62881657353536	3.39535378223474	7	6.47813513785897	5.34267287437719	1.69721513346997	6.70753979479127	1	6.31723001475309	4.32094767001224	1.42267442637422	1.44305026422368	4.77915087720749	6.10470412661573	2.97037888702757	0.195713610860024	8.33830075920462	-6.89761814974908	8.14669308052112	0.778668269041659	4.25457052379453	10.949269842971	1.09996858996351	1.92392208457876	-0.426388391146869	2.02151072719906	-0.934431108266992	4.34095137288246	3.29981966592227	3.92801394316448	-0.55005678150112	3.47037597676224	5.34179034827746	-5.67862629515574	2.69964482688388	0.60877254434815	0.758292323517632	10.3182699574103	69.25	1	2
180	4.90222573429942	3.11432308669478	2.8990483365662	1.96333769683738	2.84912913934115	4.15275240665556	2.27148580777161	4.65410752270459	5.4882966011445	6.89349745814643	5.92553692336593	5.71750389074623	4.93572314241311	1.13544804836691	4.2448121592449	3.71196255770721	3.00917157461728	2.49805019316282	1.65915707198247	2.90752920189596	3.18257832153309	1.20063325326705	1.62454291178118	-0.447270140406162	7.18960025973996	-5.11355697800077	-0.285860785963084	1.31169333165423	-3.65760758311285	7.05971546855361	5.98675717509818	8.28932085959301	-2.12498044308876	5.38041174860506	0.341132664838749	5.85720597856275	-0.39782942571196	3.13697056971523	-5.18903428370849	2.79878347898801	2.91066238539979	7.67078816265385	-1.77887298425001	-2.50670771258784	4.56096263744264	-0.684622362772746	49	1	2
181	2.14925016547258	1.8251591493029	1.35145240579944	3.45330211452639	5.43612538533314	3.93188329675917	1	2.92489781209169	1.57565573637955	2.55768532574156	3.82170227339126	6.18352888233729	5.650561187335	3.38126963768838	4.4437483610595	5.59278059743059	2.55158948644612	6.45392528474597	5.34259679535901	1.23706684265768	4.57924831654996	3.89615786499083	2.61046954563034	1.58237095845201	5.92720335414116	7.54770487896839	-0.702793397160805	5.45516344772765	0.700957798719933	3.74850695546976	3.31899950688057	7.60487854460834	3.02316934716652	10.5690357797646	-4.39316161814356	6.24973720635869	2.72269543922804	4.31387098706973	-4.02641903808924	4.50690619465801	4.88314000367425	0.961969747930498	-7.23705718262363	2.47767242978019	8.38022457681177	2.09224982881851	90.75	1	2
182	1.00608074253687	4.50829269333722	5.78841577171693	6.15174321472223	2.08045743694023	1	4.13586103403731	2.36193174411475	2.45073298680945	3.86122195010489	5.34117373028001	6.72952424879624	4.62322417589367	4.62539369953093	1.82515818932816	5.68491349155756	5.02119811607842	1.85985967956558	2.64955816792021	1.56701723738539	1.1475395875337	2.36353228660702	4.12427036987064	-3.27972865983946	4.73482378326496	-1.6685680239342	-0.428496488788238	2.84147569003742	3.49701098628994	8.83232975958675	4.32428553644525	0.518641651580879	3.24600001680126	2.43077782559597	2.64253424268896	3.67211005158161	6.45594587059728	1.86758633327622	1.95893897039565	0.602293490622201	7.90317650484749	-4.06263565272038	4.5806556206471	2.57720432383471	5.60668369949177	6.10240732053679	76.5	1	2
183	2.7442938940356	3.78859959106011	2.18986249014414	5.66687190820016	4.95259758558232	1	3.0834412510632	4.36491816197247	6.86499316518422	6.04553990904664	4.94174588386845	6.85670003354869	6.10036529584606	6.39982549363077	4.64152455881502	5.95164316473054	1.55151006285895	7	5.00782020798675	4.12835364707621	4.30939180120655	2.91390865896495	2.58194127225511	1.21924865193242	8.87793351244785	5.86402499443302	7.50924331101738	3.12986942403914	5.57968062997747	4.82411644389039	4.55831818400482	7.12864466158557	4.52729622762884	8.14956077079187	3.92901595277819	0.833620552776451	3.02586054953006	-2.99714996351223	-0.533474299335101	0.350967491520605	0.299687672094522	-3.15497332724666	-6.03251106281691	0.328510772291286	6.6186843536442	0.134988656883517	73.25	1	2
184	4.67206907124177	4.56185439219153	2.09354903584414	1.81467906418606	3.0302866348101	2.48812498265826	5.75602202000212	3.17617107436821	4.15933274610675	6.7918618201055	6.97332947595853	6.04854774571955	4.64461637142614	1.60207204428856	7	4.86623082359346	1.07236581840055	3.72604866026073	1.55302401126251	5.5954716648942	4.33433279548541	1.37048956735697	3.87153866708719	0.349705605071001	8.09674940753545	-6.12879769353186	7.60012927527489	0.869229317885884	3.00248434025827	1.18235345137157	2.91276950824688	3.32139820143551	-0.720008809212144	3.30985804086555	-1.50517215715851	2.41742754699101	-0.234048476888214	-2.88651018963107	0.363613541884832	4.03888286764125	2.2440884737261	-4.70653529764588	1.20825033801752	4.15241726162492	1.41119282870951	5.97517698506206	67	1	2
185	5.73170870372035	5.24481815248411	5.40758328731088	1.83296964261984	1.73239848501793	4.01220888174747	2.89714999401406	6.46098900054006	4.23430788875882	2.72090240306841	7	2.86062932978074	6.36166647013848	2.63172333030304	1.94676683686661	2.80537460653151	1	4.11409399532406	5.33702948616103	3.37926656259521	3.6755172700432	1	4.00360822520355	1.02719001308852	0.268599557013111	2.13775540100947	-3.13157083892482	7.03352719695701	10.2126987341012	5.16565095567398	-5.1501120329813	4.50400117511097	3.40019113919506	2.40063173957376	2.30640207761004	6.47574561053461	6.28419000733815	4.04386536416368	-2.35138951385086	-3.8067887435172	1.80806593567908	-1.49645434906093	4.84408844414497	-1.31662048266632	6.41462466627087	8.80774953474624	83.75	1	2
186	1.45494629233804	3.36586309233846	2.34891760823163	1.49894995630116	4.80037176475281	4.59794708146326	5.56595599135858	4.78601852302908	1.55167363049294	2.23742603048476	6.28408361047049	5.13448083266303	5.71785050193088	7	4.88213012451922	3.68775320773328	3.3424187526237	2.27190594546163	2.39509513802504	5.50838222519461	1	4.6581095838483	6.88499894363329	-4.37362737461251	7.39353455233891	0.640173615507061	2.63433861638728	0.773401506701963	4.04010161109192	9.05491280842623	-3.53729173857808	-2.82080373188172	4.94468334357459	-0.023241047206652	1.21886169185003	3.67264748098386	4.90164518650929	10.6657568523521	1.07625781495272	1.29852573438896	-2.56078041383769	-7.03374031722533	-2.01368913850559	3.80383843428262	5.715494308636	-0.812193079780122	73.5	1	2
187	1.86810043428365	2.38977973117494	1.71891433618007	2.71678025659936	5.48108490421475	3.78746585120792	1	3.02409907714711	3.68518112645305	2.78812647611337	3.55432606023066	5.84228133924705	5.68074516099582	1.85858217725766	1.07992558644841	6.68060549246313	6.7914640474343	1	4.36584895149641	6.19507744563664	7	5.56102724677738	2.80124308871086	1.42139664688959	6.43720434323661	6.91552254911796	-1.47886656456458	6.73541396060255	5.51158536969872	1.19402447278846	3.69179087730239	6.45101090729598	2.67889368323932	3.80918745924872	-3.60201597349822	6.73281227927211	4.62991874636667	5.32827427922879	4.71737770311092	4.06378376394681	5.54904146840477	0.805103637052583	-7.20246370286441	1.36676675043581	9.43905453118593	2.58144689736163	66.25	1	2
188	5.46983984167731	4.41960222097848	2.95101357670661	4.34112627154003	1.81152785250166	2.12208670470221	6.01205306176276	4.82201994404731	2.62319106030482	3.15885245492253	1	5.1493908527209	1.51448805531126	3.87461063304603	4.4681381413186	1.54304363565889	4.87618493759188	3.95761683968355	3.32301351614975	6.70587269280445	5.04009297081632	1.9843902306125	1	2.12321997887151	9.01582295214364	-6.55455506894478	0.334403698509241	0.0318438557645846	-1.18980368869771	5.36124851607342	-0.276706391528642	7.1791945613261	4.72450095437786	3.32680259683199	2.37023679970224	-1.62403951865992	-3.10736067784323	0.0512312248030873	-2.82628707857682	3.73599377863355	-0.6903193119107	1.29560111096351	2.1471915445032	2.22709177107837	-0.635828163198195	8.53110727915495	75	1	2
189	2.68958237863685	4.2273650567757	1.5588933219148	1	4.87902355807797	1.10313766053734	1.34164047172047	3.98449941565771	5.57644836226812	2.79132438049291	5.2437348216544	4.74408919762603	5.1943642712546	1.64338192245464	1.74075135611128	5.08830565917513	5.84084012953628	3.9668621149442	1.56827397412983	5.25322943044063	2.44202533784533	3.96837719617742	1.83609288920907	3.18736162260969	10.2417230085216	5.3758212311004	1.05605102865951	1.06787527665083	-3.18400657614176	-0.52067950050632	2.78029671541247	3.76993738666316	5.23074399347259	1.28384988840554	-1.89826823223928	6.01585818672187	3.47147359871559	6.92274303617519	-0.213593487661896	3.01263248968533	4.55776060548977	0.0313202791279896	0.694579437236188	0.312683045253216	4.12511957219569	-0.786802674187552	72.75	1	2
190	3.27063821293366	1.40074506803721	6.16142846048043	4.26809585838248	1	5.08732206560266	1	2.96948672479622	1.27146399548856	6.45540219068856	1.29398970531283	4.73707223981392	5.64229640915351	6.37115746399203	3.91143692156669	1	3.98420849083223	1.51100396362742	2.92572807634076	3.33268654482413	4.723274796146	6.17460849970048	3.81671903102768	2.72273612728428	-0.867358988304657	-1.72735210276444	3.41251105998875	1.15420498055661	3.22431311376293	7.38888392311446	-4.53158235022325	6.90128365709873	6.02664774344023	9.78162912157272	2.23053821479938	6.30601195270837	6.74784709064004	6.9893930363594	-1.5660529141519	7.20257800082941	-1.58765664755954	-1.31015421348315	4.79181836947451	3.78716831564943	-0.437951188907709	-1.16742573734921	63.5	1	2
191	1.84422268302227	1.62054830727993	2.60862842955815	1.24631119839031	1.942885336574	3.68010040641405	6.62526426083107	2.90620331380073	6.05992543264457	3.21206382353983	5.53719815765283	3.03649067883381	1.66453854483757	3.61864093050628	1.99857753703518	2.42052003459806	5.01212874190706	4.95347128486777	5.32515515888983	2.42772935691129	7	5.45049558969612	1.35081722440013	2.20586449371369	7.0892117364796	-5.4954563551338	6.11690275587728	1.41321170134717	4.59942686948938	5.16509176768061	4.12862030634356	2.32923291640015	-4.38092897346757	3.50311248450506	4.87699758895268	5.52416175215019	5.81348957544207	6.5506671804768	-2.05323474140194	-0.48121991442552	4.65289174571596	-2.48001592432351	1.93554479808166	4.11061089517294	3.51356463806898	8.00083407305303	74.25	1	2
192	6.5259203949664	2.70739599379751	1.30752823641622	3.13288017942526	1	7	2.69363836149791	6.40961882805144	6.09715637058974	4.86439216629106	2.38667373525809	1.65126696667797	6.20283571966887	6.17693201313121	2.63588358056713	4.7805857735527	6.41049720563821	4.64996009369425	1.18548014153962	4.40608804819669	3.77349077560369	1.79243919019432	6.99145321103617	4.43794303805689	8.21489048248512	-4.14448389975202	0.497047635725192	4.82311405242369	-1.27683252231108	0.353193640643977	2.07026900664686	5.78400646048451	-0.0999019197269224	6.28835510693871	-2.71306884583585	0.81454419345712	1.82157658660627	5.21879984453525	12.6196056362561	1.55247565379566	3.89589798848943	1.459134180662	3.87705330665294	5.8957071156845	8.51280930874751	7.76982740540902	80	1	2
193	1	2.98381030676265	1.36172897996604	4.6016619705483	4.03250543065724	2.09913054388796	5.78965740176571	6.0142628000365	7	2.8006557816458	2.97558348786721	4.07454969477806	5.0198575149871	2.78699175736841	2.06689402892254	1.86033713556009	4.22537408623446	3.64913534155275	2.9762619719755	3.01752613320919	2.17726384303917	1.16191072100179	1.76789549532871	-1.41783606071991	5.31762492212044	-0.336904951170549	-0.606482553989407	1.58372366261953	6.3922116432048	0.195815802627901	7.68820782179397	0.894220297149326	4.20977065957858	5.32078494569144	11.0499906958093	5.00867189794188	1.38454759645343	8.4077359497899	3.55178297363055	5.16270590520856	4.31581914137226	11.6667236079464	-9.28176977824531	7.24582377826627	9.02618392329846	-0.106024894364551	73.75	1	2
194	3.38052979941345	1.26736144248316	1.58480337315907	6.27249980896638	4.46139325146387	4.84131516696188	6.45859283569465	4.11700948921032	2.65525625353104	7	4.96523238603371	5.71569084873469	5.90991825817608	4.4073187096748	2.33386920338901	3.14704284614994	3.63705661817739	6.81284451618598	3.04446875186702	5.42807228368101	1.67242807102362	2.33012329074507	1	0.438547792511122	9.94761354135513	4.68729383028125	8.06059237119021	1.64863729324366	-0.79719521396871	4.66485375135601	4.91599139094301	2.18922822358305	3.30542076339445	13.9137068185091	4.27223097855527	6.32678989733429	5.6694031802339	4.78288898322264	3.15881394903592	6.73273411753439	4.15813252895292	-1.308430267912	3.59336992646291	-0.802855657235779	1.3785890441082	3.29888224218797	71.5	1	2
195	5.25413793529422	2.8189073847289	1	2.72260548038561	1.64380879390262	7	2.39433446301738	5.6751762158648	5.97928527943634	1.3461011852384	5.89859352120928	6.18989644026422	5.85057290394552	1	4.84115225366756	5.76879413782247	7	4.11916837361913	1	6.03803917940234	3.82043552353756	1.52388375286541	3.43276200696881	3.48445615923695	9.24223121438568	-3.9918144427928	0.697521578682784	5.43779236256699	-0.903373323244552	1.95440914747619	3.29257427843801	5.50398802619064	2.53514211310805	5.62043246886071	-3.53822067901322	-0.0811492866427606	3.23599409751407	-7.03773010349391	-2.82026478791673	2.22427540537403	2.82021908897656	5.82601550023707	2.5465655321918	4.33694172702856	8.65971651725457	3.90628543829077	76.25	1	2
196	5.99544865277007	4.73061707325021	2.81069266098319	2.81608514927993	1	5.71638420535419	1.39987572209681	6.51516614275047	5.8840096054434	7	7	3.24589610835806	1.9187212221036	6.57753470758764	6.79882363459809	1.6220260427129	1.37001116313948	2.40336903342645	5.53483138017771	2.91555759578319	4.80152511211115	2.37197052086641	1.80633744272819	0.418099966604597	6.90397768620837	-6.98822788669996	-1.01550678290672	0.764826894468454	-0.554152360954023	8.22771265175615	3.74883456485935	0.570729487173666	-1.18467325869532	2.6481590087615	4.65439860642266	0.202545499795362	-1.83226544190312	9.55720429878092	0.579101644537333	-1.11721179403747	4.25808841193925	11.481794995585	0.496327690404525	8.60763627260381	4.22948118318975	5.07387500414621	81	1	2
197	4.07395180800469	2.83354267179367	1.51926138337995	3.88279483324994	5.76456470315019	3.03328417843494	6.42501519287731	4.26022798273995	5.90067790084699	5.85774041012656	3.58590017994247	7	6.57853888145268	1.6908618433689	1.59574508662922	4.65814615243256	2.46906196085341	1	4.07000762991371	5.58198001997187	1.64605476108316	3.21917911436443	7	2.98683133514948	11.3434367221588	9.20117310481387	0.0315899483204652	7.16417826612619	-0.859204793179354	-0.361845273316047	4.46724787559556	0.640797352278218	4.272843306028	9.60015215473506	4.60835452266269	-1.24060536347349	-3.80243197371188	-2.37297543759511	-0.421804754066066	0.122763835888545	3.04436378157276	5.13093062176889	-0.959166582030426	-0.424044365467949	8.38801247758953	5.75182580023199	69.75	1	2
198	1.51976056389925	3.7891605985429	5.39685841936874	6.41617509999008	7	4.38109967503895	4.57814854369599	3.8621623908389	4.94095744268686	6.71189876189477	2.51971935401991	5.06640057056008	6.15478730635253	4.14944449459852	2.02604679306024	7	2.89635269395251	1	3.11574615257867	6.47118931314103	4.65856132184277	2.34286781936723	1.83909202716764	-0.852485962575135	5.66577231161321	-0.899540325966444	3.19354981155419	1.34045619924835	8.23608595771069	4.09232513562699	4.11495665009652	3.19100274885936	-1.64294425188201	3.8408722305288	-2.40207702718157	6.36774217698833	-4.39284810882717	4.94707570149517	7.64121069107844	0.673870667786333	-2.96781248611651	0.0362647077376034	0.93274816785407	6.04338331658704	3.78238846196108	-1.03256993969777	70.5	1	2
[truncated: 5 more columns]
