# Supplementary material for: How Are Mate Preferences Linked with Actual Mate Selection? Tests of Mate Preference Integration Algorithms Using Computer Simulations and Actual Mating Couples
Source: PLoS One. 2016 Jun 8;11(6):e0156078. doi: 10.1371/journal.pone.0156078 (PMC4898694; doi:10.1371/journal.pone.0156078)
Supplement: S1 Data — Newlywed couple and agent-based model data analyzed in Study 2. (ZIP) [file pone.0156078.s001.zip › S9/Aspiration Model Data/Aspiration Couple Population 01162016 025251.csv]

	trait1	trait2	trait3	trait4	trait5	trait6	trait7	trait8	trait9	trait10	trait11	trait12	trait13	trait14	trait15	trait16	trait17	trait18	trait19	trait20	trait21	trait22	trait23	preference1	preference2	preference3	preference4	preference5	preference6	preference7	preference8	preference9	preference10	preference11	preference12	preference13	preference14	preference15	preference16	preference17	preference18	preference19	preference20	preference21	preference22	preference23	fitpoints	sex	algorithm
1	7	4.35330322212096	5.56341698866803	3.95091820457687	4.90367686368428	1	7	5.59352489802923	6.5824445197387	1	3.74703025128939	2.13346947021651	1	5.33929384180112	5.82012153310318	1.56149775159738	2.52831118923853	5.76662681264958	1	3.46760453000445	5.10395410932117	5.13100101408176	3.62162623044672	3.17338786149787	0.17743124517299	3.29630551779019	-2.1113357563522	-0.424180896595644	-2.96992710871741	6.7748699422645	4.97673258813354	3.8853816595773	0.377012573990982	-0.243900437639943	-1.6064197148431	5.62890464852716	8.87249873376088	9.61247996275553	3.23204431270042	3.55207646224727	5.72091129162217	3.9781131919182	2.19524058447458	9.02461907868756	2.0427537856453	3.64761845539742	103	0	2
2	7	6.18401390374603	1.75793106149343	2.03714640956829	2.84023708995438	3.52856606264793	4.83291164612985	7	1.07194523604673	2.95151248472403	5.82977447552689	4.84605484446444	1.6339435571452	4.5825220808188	3.79260851119309	1.58677712134957	2.29525218341786	1	2.5621131350663	3.73769693645276	5.31776494620571	6.06784889093702	3.38329104077796	-4.61826935520228	-1.20693820107996	-4.58215575113379	-0.352898780825957	4.63453028620991	0.775415153361538	3.72442711141158	1.93182068236796	-0.882458206137476	0.150656353432375	3.36630905243576	2.8173588358786	6.81561415533967	6.70376783722406	2.9645144146788	-2.0015243572538	3.89538772899544	2.7420780455017	1.87597592110367	7.26277792827739	4.70119086079528	-1.2954487714785	4.16815326333326	103.75	0	2
3	7	5.11975191821646	1.50537143591616	1	1.81041133876062	1.25141741577653	2.09178289542944	6.90474451100486	4.32935212499283	1.91075698091238	5.38287183046363	2.54355404284501	4.93728848298331	6.31297855560413	5.59781407575571	4.28347485515833	7	3.84641275529735	1	1.33552682497817	5.04606157887989	1.49726470504188	1.883343438352	-2.33016063920794	1.46495936817576	1.91425303713636	0.876117687413631	-0.436746255596918	0.773366718059359	-0.0734350541895625	8.68993681861283	5.10547596921647	0.817390212151941	0.746462255320535	6.67748886297915	10.8282466547509	1.43486552466937	5.63357959512385	4.69250045059734	1.53178914643441	5.96435814492719	5.16078925015265	3.64426632525114	6.20410965272106	8.73528898146936	8.17422124777862	100.5	0	2
4	7	6.23847119409243	4.06288168972201	4.39119126670141	1	2.48842628802203	6.96724142961713	5.55361134449519	4.98098641811877	3.30687237215051	1.72207207553059	4.09537936908192	5.69844887863571	1.93298554903978	2.94965364998125	3.400554494478	2.41966009029545	1.34857768418351	3.74630645991572	1.5037001210921	6.16946965989961	4.92544793300588	6.80671496792417	-4.29122241632501	-1.13700320910676	-4.08710735990273	2.02848512562862	3.55525047381465	3.07035900288595	4.05785747448769	7.08238236530499	-3.77296574663593	8.07347080462588	-0.619264001302966	1.23024049224936	12.2558839876042	-0.960045278446733	3.5729437383157	10.6183259341483	3.68771679385138	-0.948929038238493	2.12806277948534	6.35257325368631	4.43354250298052	7.87559635652825	4.65167051826327	94.25	0	2
5	6.48044635828253	2.80884506834461	6.60658024511953	1	2.64596616371636	3.54389768968323	1.58812447201786	6.05710981700773	7	1.60372759715378	3.217159363929	3.74941457089548	4.87605408123593	2.0646502408955	2.36109525591533	7	3.14868814102686	4.89295836255785	2.58278326750003	5.04182260427982	1.13561265930215	4.11118202768105	4.32472603226279	-3.72472914988805	0.530905833662111	-2.75310678279158	-1.39969915963917	6.98122013352496	0.790514230312337	1.08339430857215	10.1822754393175	6.45260684043706	9.88454823953195	-2.18120514361297	5.5939590150292	7.08750005409599	2.87612841398004	5.62786070519402	-0.748077475831876	4.70529396816065	1.60917382891569	1.05277543601199	1.78698646483265	1.44072878441387	4.45622898042088	2.34948602599071	97	0	2
6	6.51258148887605	7	2.04900159180011	1.82199606823315	1.12835529618868	1.23503353171016	2.54105453803678	4.31268174038939	6.72764908023674	4.1195427571657	6.2311557807603	1.74542108209914	4.71003882889219	6.89259279439892	2.32238754112771	5.57296978853933	3.31602483413148	1	5.73125958214803	4.6411062301179	6.09572018871731	1.55935388342725	4.21081582026115	-2.13305756267266	5.11692733457726	4.01298734417727	0.624133134815322	0.588229007205413	0.486763062700652	2.24999358664628	3.62300628503919	7.88365515089402	9.71830723490677	-2.97398481413631	2.34851623113248	9.35089748209359	1.77388456420561	5.67031718920915	7.17024612527782	3.98862933437595	2.34306075151765	3.63819408107586	-1.26608814678494	0.0914039562265886	-3.83012481043448	0.929711103344004	87.75	0	2
7	7	6.2377204007053	2.49085193447019	3.2999959037555	1	3.06533988690434	1.63786008628124	6.84172573998262	5.92938668807391	5.4666599666767	1.25516050935619	6.86329854202	2.1242789145785	2.15577476386393	2.62694539529104	3.46168583935864	3.53840320841633	4.14714685326841	4.40711277095064	2.89028770046756	3.53555248758561	2.72175572517855	1.71598118286172	-0.368533661638257	-1.15157997734003	-0.864919650817185	-0.922580611485606	4.3113006125303	5.40604482270824	0.508141422009933	2.78420934996696	-1.66033371020499	0.56823748975578	-3.44770558490726	4.07849129213733	9.06509030778287	0.933259248391409	6.95393722327336	-3.90987495979699	2.95890652765982	1.32486652510522	-0.436837229051499	3.23556963004898	-2.85644585445178	7.8701951105043	3.70779129228085	90.5	0	2
8	3.44953872056119	3.94127001118549	3.33805421543253	6.04972656763441	7	5.90461111462418	4.66658395459476	2.42262378887138	6.50590013392351	1.40382615435745	1.3362692680591	6.77979401142189	5.39644798654946	2.99137018659787	4.86033699605394	6.99113618867796	5.84586619940592	6.16545419889447	4.01416840936232	1	3.72623329237223	2.93651088591429	2.08205763098476	0.441042579279363	2.15434148670061	-2.07567294982707	4.14712590842312	3.35210100308515	-1.64023684261422	6.17457856085489	6.71688547935161	10.0766590637007	0.925012190572418	2.56229993284805	0.76216847407396	5.33027655655885	-0.250230487132923	2.70385813424842	3.46513341066258	1.12307781441931	3.97439962266278	2.87082463495712	3.8784538152715	2.75644728585278	6.8939090693891	7.18770345714381	102.25	0	2
9	5.62001971103715	5.93575417236697	1.60638431969414	2.99445130444703	1	5.59957477604221	6.07127599525512	5.47346011076105	1.6458502778264	2.36526694629782	4.05727530999046	1.4419822201947	5.69324415585899	4.27587637579917	3.12682245856135	3.69552083464247	3.41687882206043	4.8690590784057	1.319196755917	3.99301779170715	4.67661347171299	2.89221119799019	6.23570665617511	0.755467099111656	4.38563092764145	4.70778029014609	1.90230876203455	1.49971109664943	1.63098417588888	8.53334582690793	4.68486847130138	3.44987107220546	-0.113566667214638	-1.58189091882262	4.31224103881516	-0.198229707508855	8.59231098138133	0.800387402442178	-1.20745853353064	0.869195846692145	-0.186760869299375	5.70014110727487	6.37894282091803	12.4791943993794	2.1645360869187	-2.09222918537422	86	0	2
10	7	5.95119944858207	1	1.78113977559341	2.66619466669513	2.52554003842876	5.83937589802923	1.76985479759142	1.98469852354494	2.68557644355733	3.46493465842925	5.55987866675564	2.6971492910968	1.3533664604304	1.60699170502896	1.39814687603038	2.16975724510917	1.21754251503715	3.61477688181572	3.82807632312452	6.31560536220899	2.93931838592125	5.2216816188245	-2.33728961757698	-0.789186438780825	-5.90556553037064	-0.988434643526464	3.72840326079541	2.8427297130939	6.31424032173845	4.21269660382872	1.9361170041429	1.28961198926797	-1.81594621667549	4.57064548202053	13.04042150396	-3.17248643150751	6.02239584150777	2.17012270478358	3.48169013933641	0.891588083413703	0.850317808091681	-0.247047591751371	5.78868245343584	6.38239774727198	0.403656383588284	95.75	0	2
11	6.3514248275134	5.25035923624329	3.77501336934946	5.77363444441533	1	5.56996455437342	2.07444565496933	5.18145458857409	4.02348620710844	2.9492259288885	1	1	2.37211025723768	2.282575713173	1.61523178971531	4.42173761122549	6.16308992201644	2.03636288821677	4.01041815255853	3.42065542885249	6.08002937225255	3.83535803796282	1	1.2509707868456	4.76436983640698	4.36615475890667	-0.733586130097912	0.94885445188132	1.94946943581696	-0.113334368897102	1.80611167685272	11.3538679937064	5.09200693478921	6.26512306155028	-0.0606963721688276	7.19714947934148	-2.98744197970138	-0.0506209729007562	0.666964246037804	3.08193263216238	1.31531041622344	5.33959320926107	6.8966785682253	1.75927599141215	12.0119079133463	4.79968167953503	104.5	0	2
12	7	4.11840718629813	1	1.29698016807696	1.67966380879249	1.38944363153308	2.3712024681958	1.55467053650033	1	2.43456569447649	1.29992200431389	1.83410595665687	4.61208572476045	3.41439315613208	4.45370312205905	4.21658775499625	6.4552160972857	1	3.85683781830798	6.32258528616746	5.7597401684898	7	2.6629083361488	-6.24894900612212	-0.377870788559957	-1.80133623099808	0.730788769121926	4.34080640440248	5.45998674874045	4.04864180107494	2.9029985487871	-0.416308235778664	2.00650417759803	-2.28136649916195	1.08371145419638	7.29540622365734	-0.400718833376882	5.21347936208939	0.636661545326196	6.23423227259247	3.01412630354217	4.37764889954941	2.86158059486189	5.4138135453545	2.131948287494	1.31143568514776	101.25	0	2
13	6.56779698598105	2.37665909490782	5.92214063715206	4.84018173308045	6.98957957821261	4.10987063101174	1.48328626887776	2.72519072969366	1	1.32790617196414	3.44421607267349	4.57552103084309	2.88882735696797	4.23141499737581	2.31871375951186	3.20261100344977	6.26313505165944	6.60488936222076	2.01952567489072	3.92511672187807	1.53261077547935	4.46785538959492	4.87710496055472	5.53559387266406	-1.09433438954699	2.22107624076633	-1.78732339091843	0.695624158308938	-3.03906393487062	1.50537970144268	4.59763784372203	4.13412739550757	9.59730585725816	-1.42959536922313	4.47440168265158	0.456676002777139	8.86501791147893	0.316011097419411	6.72372504267345	2.50250690927572	-0.320523546754351	6.96780728716646	-3.97675915739712	0.493859066508019	2.95564340944686	3.72976670062117	107	0	2
14	5.46508499227228	4.31369530550273	2.99249424229411	4.87522143517245	2.90984270138263	4.76813836494949	1.82852781205133	4.44066355049394	1.83421405180071	6.40395112827066	6.34247909903827	3.79297280139871	7	4.42121875796213	1.53296621477932	5.11929340006303	2.42024172358483	3.00020497776596	2.49323940300995	7	3.2761141772226	1	3.23576294895119	-5.96654234528842	-2.10166833068675	-4.29221097012557	0.644849506634989	6.971645328702	6.17928395405643	3.59890155419763	9.05623579585366	5.62107389936268	10.8345229443741	-4.20887826296229	0.390076185345799	11.0602805529164	0.524016243501025	-0.142450473853594	2.78068297224278	4.49687185849282	2.22924029546421	5.54042567790411	2.13721903841546	0.419146763275262	7.5461086193902	4.22152310581758	92.75	0	2
15	6.07668769208346	7	2.35496759747902	1.72884281864271	2.87824511216158	3.76267130084741	5.9649623808764	7	1	4.02587643783631	2.2977790448651	1	3.98988008487431	4.71811929321111	1	4.85912334274775	1.82722433440072	2.93700215177388	2.90154009200958	1	2.17942766790249	3.53169566084358	7	2.14254561027269	4.19780777792051	2.15857170258964	-1.66427168490305	2.49726317077957	4.83660079673509	3.93107027722614	7.76683722589217	7.54908955301736	4.09296188891908	-0.127107689286211	6.03696182855661	5.28307648735297	2.99323688782036	4.40568661866894	9.53851356666553	0.671485088032184	3.94041787789495	-3.52566388207115	5.53926422562468	3.37257469967357	9.26342470711723	5.56416610446059	92.5	0	2
16	7	5.18827084984668	1.13969163829849	1.61220906565314	1.10845563561015	4.13008670010467	1.23899472119249	5.72778185982341	1	7	4.87365007508412	2.03888041386792	3.71191281661537	1.60661597087161	1.27780065952126	2.45121731104814	5.96258476028484	1.07453898729631	2.86747052569562	3.99656555811581	2.02442028330412	6.25814415235959	2.01271461484063	-3.75199859752188	-2.1520872410531	-4.58573256344583	-0.110110887104055	3.57390605610851	-0.665310675774898	1.60389167604262	1.18581521936442	4.53249965209615	-2.13428991694826	-1.12157925226989	4.31615223533222	9.9539429069659	5.64589357045301	4.21912162228394	-1.00919071728935	4.83891632366064	3.19657330252555	-1.49415477507564	5.46239708904923	6.79294294212045	5.90707343041309	2.44588948121683	92.25	0	2
17	5.00935959129078	6.23947465919128	1	3.16577748324448	1.09144730418901	3.27551517909369	5.1886803909311	3.39277398311337	6.74489420597661	3.54001818941319	3.45308679505837	1.68168377196504	5.67548910809549	2.66748997233227	4.41958079304005	2.09783054923868	2.07829078703566	5.49109283947714	3.60072971019008	1	6.61364690233599	1.36659492284744	3.01797907656822	-0.241977930786551	-1.95970361674115	-2.6902970506818	-2.71744466069639	3.61814375889868	1.53193106702546	2.81705525539982	5.84518014793516	8.04855089378015	9.21985840340161	-2.05332045450375	2.84922149764737	13.6504934497819	2.32488419687615	0.442348491295043	3.25169657977075	4.34031666147585	7.09019459702552	0.239138807573815	2.43083829292049	13.2481745230568	5.43152047272518	1.82168323904729	77	0	2
18	5.50164225962301	5.22445587464544	3.0340504985442	4.22783657843671	3.34146921433591	5.00068985738757	2.19108295538972	4.85523307492416	1.96905095381624	6.09364041016323	2.11199713816577	4.51882014705328	6.29793008500562	4.90700787351372	2.06400848112668	5.20508257013981	6.80741987088693	2.38714967855532	2.512558273586	2.97118885657428	6.17649364599539	1	6.26652316957284	-6.29264192197344	-2.34564416382145	-5.3493686607507	-0.50285348202446	6.22352463570411	5.75281511024841	3.97583631378776	10.3134190987315	-3.88747689251244	9.85143508212583	-1.57787710032594	0.225686725655015	11.592559018811	-2.15317167806585	4.79386092219791	-0.369968253127815	5.46236928525864	1.93120691854813	0.794365817333164	2.6794794870151	0.255135776233919	7.73514864726454	4.90909922754656	80.75	0	2
19	6.89458006939099	4.29452052680985	1	1	1.65893751961543	5.19947465565826	5.58449712095363	4.85913597773628	4.99094322672657	3.32011663230263	5.02290060248954	3.87419134675645	5.34242739352823	5.87431449371373	6.54305041856109	5.48745183604369	6.97835638294285	3.9202493422088	5.98950813998767	1.05325355670843	5.93885053744527	3.81137341817474	2.1984530565548	-2.5553376158341	1.24206449199069	1.94390036165674	0.759121242842249	0.304056081165372	0.925070686198103	-0.428742521056033	8.72709275773287	6.03934643712669	7.61317447636547	-2.64767171026702	1.88127050970245	10.8387505179268	7.31774398210012	-5.82029498747093	-4.11158168561945	2.36847106947047	1.07157883715723	-2.90291199828874	1.40961302279818	6.21127709929023	8.30190943195804	7.26530087326563	88.5	0	2
20	4.94246853624113	4.05197442100408	1	3.65179515952219	2.43844578971279	1	1.96872385580583	6.38515402135497	6.6222355253781	5.24957162112463	4.49628337492281	1.03254977674945	5.69257235564685	3.01186184251102	3.17467972849605	1.93220543192715	6.99666626532147	4.05633562757432	3.22034802822208	1.54383038531844	3.64962470984797	2.55069463270897	6.34795423264741	-4.30283436893238	-2.51322082263394	-4.23835764733811	2.70279170813114	4.32767343594204	3.41865572387665	11.777142191844	8.39454525532053	4.73483195508184	1.43511178991696	-2.03001578011432	6.34025807970054	9.92731089975913	-1.19679611200014	5.93922986633661	13.7847421819846	4.61070260229756	8.36767570148453	6.09960169577869	9.0609882351241	10.3228578898347	10.3279665975977	1.45398289004796	72.25	0	2
21	6.49017436574409	6.77015528561563	4.13213194037864	4.40733251141662	1.81892287661968	3.43170389584086	6.46077175662527	7	4.26616388971822	3.47047266467712	1.78409481003085	4.01200445959127	1	1	3.4933914679629	6.37429363197986	3.15812920742431	3.77607308599876	6.91598416852366	2.96863721136296	3.06390513219254	3.37930521118799	5.35848437385827	-4.98472607822341	-1.11771853338872	-3.07377504492681	1.40438896339532	3.38031732013917	3.42885606177932	4.72497598475397	6.8217887925003	-1.88179358605564	8.55077147741173	-0.983940945632748	1.21032005663447	12.7322060675363	-0.879159398755457	4.23984514992082	9.39549362360666	3.62508195407301	0.205978280823391	4.58394045193133	1.23692344871059	-1.22500394370587	10.9337362644645	4.68024789461782	91	0	2
22	3.11235458447943	4.32133516669707	3.40320255006035	1.68627661013272	2.51483343699916	5.16881005160737	1	6.54359615106623	3.29381111531858	3.55473860535314	1.48849855766481	2.81138138039996	7	4.30077873387975	1.2931337006192	5.07321332737749	4.41022374227155	3.4892409480618	3.15638178258416	5.2161311490556	1.89700461388064	1.041257331378	3.09023726425501	-2.57629565326905	-0.138366405310846	-1.75594534807951	-4.00180213542415	2.31010105308754	0.134828262005076	2.79853902068261	11.1761534008294	2.12320033921752	5.07213476673869	-1.49403404338621	7.53168072974792	13.752404491218	5.50051643695505	6.47101939430625	5.55844033903159	8.2212563097925	2.86085084390498	2.2954698884568	4.93341607222995	0.0697726593818519	-0.100062241862332	4.57848914562523	86.75	0	2
23	6.20751989757703	6.88977286368769	1.41009912344128	2.56739374819086	1.75997951229026	5.24576960217945	1.64208343023844	3.97545007030741	3.82997393380315	3.73092364477248	2.98226613514678	2.92335220923507	2.80154351555515	3.8430399214277	4.18840209089538	1.8429756367474	2.73568770892995	6.96757103084443	2.32071455068411	3.08713783385536	6.71017231168977	3.58321325068335	3.82824825246258	-2.52011489926	-2.52659958232589	-2.6736386631519	-1.47438823205106	4.08268000519049	6.7027469904597	7.96959334805307	7.3640375860909	2.28583945785519	3.23871855350881	1.09214355687383	2.83849436950863	3.01121100311823	0.320032957626984	3.81336554922566	-0.888412351200844	7.00355664369645	3.16204444005349	3.33025868630878	-4.79690139151873	14.1671630438158	0.797216080185734	3.33084690662843	87.5	0	2
24	2.81726739596442	3.87381937391899	4.33417716786032	1.28638758332868	1.48871262609678	6.3779177754188	1	4.08913586616925	1.55133877664233	4.6903838522112	1.48548765183689	4.28925903434958	6.74296317931666	5.84120671309551	1.6059060222695	2.36270167724211	4.90713625318993	4.38668958352424	2.94230169356868	5.56457738638999	7	6.6671488703694	4.49382903854764	-2.56636144095848	-1.05643451470798	-1.7848417484261	-4.4056470299781	2.94682674002326	4.64210134878526	4.62174047865822	11.0195477897371	-0.478904418903365	0.958445295624104	-2.34760066315578	7.93173644162407	12.7026961089151	3.89899528542034	7.10958034309976	2.33011308150978	7.92851037065524	0.235756764388523	3.17060431436673	7.11139595248691	0.43556384822146	0.903545423099649	4.32491539403291	84.25	0	2
25	6.34225588476437	6.79201042990574	1.43017655294334	1	2.36644844885566	3.15351427785972	4.67760241776615	4.7948379924828	1.48922287478448	1.13557198573646	1.49808111919892	3.36899080293222	1	2.588142303885	3.3168312770808	1.382322071845	2.58409699160804	6.45606509659333	3.31253165703076	2.31540213516226	2.42976027591533	5.28230738152493	7	1.72569051789339	4.32242548238836	1.0483323731974	-2.28020113649661	1.46192582728715	6.1089553362263	8.77991564437747	3.65662969037421	7.11771936472122	0.587130021051035	0.280393035420383	5.12202591850137	10.8434203278166	3.35459526496005	10.5518530651868	9.92441179544189	4.56618863132637	6.38489559620538	2.72402758200206	4.30818580648872	-0.134810529880312	9.322737102068	6.62071974372677	91	0	2
26	1.01421073787461	1.12900895907659	4.0595702387308	2.07985934462047	2.85039334825169	1.90826294816437	1.22988862476603	6.60960797074476	6.19852496319012	2.44252164530299	2.7259595699797	2.17179072822508	4.12339169088812	1	6.76014835047478	6.7692681658476	2.23429961264673	2.98868698183144	5.4010493060135	2.01823053763774	2.9728683741299	4.02427302031826	4.51953763462938	2.6027292162239	6.70803090547299	-2.36498339264991	3.35077333020767	3.08100186895914	2.900604772968	9.1683364901836	9.02318515093462	-0.382319575377517	-1.50689288323688	-1.57495004664509	2.42418368666078	4.73197238493083	4.63226283207805	-6.68292696964968	2.94723074320263	5.03762110293887	3.40079928560155	6.07823896913511	6.24485172627277	3.37335652746331	8.21816663553946	5.86082277108381	84.75	0	2
27	7	2.99582443250699	1	1.83013819369865	3.46540517796353	4.34492210063538	2.69392141674127	1.67802546102824	1	4.55292724389974	1.00464408053526	6.49074105788058	6.05558553300115	5.60094034695888	5.31761201623478	1.80456494199344	1.94759791811941	2.04018209577962	3.2590391846943	1	4.25328928752715	2.27476067967499	1.68226834990548	-6.99613928716472	2.15473685116235	-2.17742990082442	-1.54287088272856	4.56452438153418	-1.31918638099309	-0.489091043415754	0.45003068202701	3.26510925215512	8.84614835915282	0.625002163181501	-1.51666893960839	5.24868113874488	9.16059955939835	5.42449651818577	-2.90351328630014	6.76350496690099	1.64059601979849	6.72978783639681	-7.39325763872538	3.03457244412972	8.83095802108762	8.69271624428204	90.5	0	2
28	6.50516878556891	6.24595562859703	2.4787776474562	2.81119750579795	4.01343854599799	4.97461036640362	6.86742644909483	5.18438687059123	1.90112290136478	3.01080593117909	2.66019133805076	1.51560608574418	2.53355127090128	3.79604482362904	1.45004324173893	5.39268896925899	7	3.55319351104402	1.33970619781582	7	3.64056181528787	1.85311420877736	6.88087558290869	-1.27849552559078	0.0223074650790728	-2.97121481218151	-3.61343515820376	2.98898989098812	6.08665160543328	2.71108516961413	4.76893085003374	6.14030873755712	9.9530577874144	1.43407265981205	-0.404742283788587	1.94174293169617	3.30938391641809	0.476413902827407	9.14565392032682	8.29666481245476	4.73151162806902	4.55604774751846	2.69882411596035	11.770145759742	-0.497612733118034	0.00945909868370753	90.25	0	2
29	6.94983075528618	4.17010408223369	5.95039278222262	3.28546232396095	2.20041610144523	1.78806310981311	5.73076528969006	6.93212610095485	6.08381763300646	6.52077782323417	3.71150815083505	4.29601006591273	1.5892554620925	3.88500253083992	1.69496689288703	6.88451680652439	6.07348162179161	2.17146820170807	4.08205037649885	5.37704159988436	5.11606789110075	1	4.9868084744997	4.03820438856341	-2.86985112837859	-0.741738989122233	-1.36008848149768	1.03094122298616	0.125915937495959	-2.13557516044588	3.40676159317377	-2.34295066477459	2.33385645636431	-3.88901529174233	2.60337164108432	6.98500608790288	1.901316284754	2.2259137739704	0.842502053869874	8.09241322681306	-1.31336432087639	6.52068805507454	-0.204294851366962	5.18121638738148	8.98101464381933	-0.402687370164228	94	0	2
30	7	4.42037183683884	1	1	2.13017861119629	1.30307682737851	2.20795172568962	7	5.01074950716984	2.22410774510465	4.57846184321567	3.14022361480985	2.52748867507266	4.09539403600442	1.77295805480508	3.57852125820406	6.19968242525824	3.78428298371301	5.39155308586701	3.79325182657068	5.12557819629761	2.01247976913972	6.14198781662085	-2.2372860314982	1.45533564120925	1.88732262638664	1.17328249307803	-0.663713624655511	-0.0495393615589267	-0.567960326944965	9.1020784042135	3.04791335321713	1.79179221617561	-2.60677136630855	1.83869334208667	10.5510048739528	-0.533733798971292	6.40948311589024	-4.95722120266052	1.89565925272304	6.25596831738409	-2.63826690369845	1.26595919534692	0.497499146166722	7.92318912878205	10.0721921854351	84.75	0	2
31	6.57384169517559	4.29397906452696	1.93698514305945	3.56006191512666	1	6.4562582438536	1.70296468527248	4.16569351281188	3.76112611428344	5.82272225599785	5.27855558906806	3.78650804051928	2.23132299219979	5.13022197271797	4.24359201778827	4.34595399132444	5.52073113176979	5.47936570665932	1.26239333431948	2.15681341015995	1.2014516827531	5.66057312753156	2.96236437428133	2.4225121501295	5.62479585811135	4.12535085210189	1.6619947033542	1.10354216712461	3.3849751988713	9.12725570155722	9.57400661029549	-5.4910483216786	8.6434091383084	-2.02517873367423	2.10847679217945	13.1915349532626	5.65342074401624	7.39177643569223	11.9585181763518	8.63849410903056	5.28902432276798	4.62800216353002	-1.10067749954142	0.967767490605099	1.91921551885101	1.52081006225234	82.5	0	2
32	4.32646522002897	7	4.83092874856075	1.08856644289998	1	1.04312035634076	2.85058411151303	5.7537624739802	1	2.85930772490381	2.2793443135081	1	6.49247729585973	2.40460987163185	1.99177027023421	1.47852486111732	5.69117253288977	1	2.682794089406	2.65640488608938	4.93724908083072	7	2.38859989980076	2.33082101107368	1.87830046625894	0.0906182348063118	4.75235589718622	2.01035362122656	0.397071391926707	0.0151029442716251	8.89697268968972	-0.35819682908981	1.8566614020749	-4.63350362806305	3.72997778948054	11.458965866929	5.56202518590685	2.95616032875996	8.75028096828214	3.0296152526391	6.21137502077621	2.14100460030206	6.33662806153814	0.0817662422140989	5.44762410099458	5.59051703096412	91.25	0	2
33	1.32549306867458	4.44302455111788	2.09996184102392	1	4.66578434579676	2.08183853618993	7	4.04309786947957	1.18947995892057	5.33927009881025	6.2334869678086	1	6.23304556635845	2.06978474203652	1.89438843186561	4.80718278589323	6.24461314670984	1.65116134545136	3.79937909684763	1	3.37736725880955	1	1	4.76451338208035	5.0872923325127	-1.94255938672447	1.63796273306417	0.650987708672648	2.41592774204095	4.35760586603742	3.57073842090177	6.76513119661438	4.15200741114227	-1.47648437334726	3.24649978529653	8.8000694801183	1.86941331193902	-4.34653434891842	2.3677930747877	6.6738093167514	6.5790702319804	7.84133626917077	3.07183524017817	5.22974028976206	4.97146563738764	4.78602007518866	77	0	2
34	7	5.41088708842911	1	2.0803661511961	2.90398923526211	1.58397641688955	5.63460790801135	7	2.87718476840926	2.81437103752657	4.16926055283978	4.08655421402744	2.14092005411543	5.82080411389328	6.79562171906628	4.80336042952175	6.7758203268717	1.06691658176634	1	5.99986024310179	4.34409233234565	2.27571198196449	2.07453842104838	-2.85595875791552	1.04776021394659	2.0529518362741	-0.114420914186952	0.0657523719179555	1.79601352352979	-0.210815677338126	7.90425242926905	4.5558904601214	2.12892607643471	0.601525586684242	2.01683973433444	1.26261638029087	7.90208883220078	-5.94642789613254	3.5251539421114	2.28563879646744	6.67389094125788	-2.95239694329653	5.10708710126665	5.0441077280795	7.09496617997549	8.4387674583948	91.75	0	2
35	7	3.78324213859094	1.36933254304406	1.25623282830292	2.88544332640865	1.21830491779885	2.86552740108034	1.44245651226333	1	5.08345594907337	5.9203142760563	4.33629626322777	7	6.04792953790139	2.23350895165618	1.42919092037788	1.92117918607994	1.41780354315783	2.19513021836187	1.01691878897566	2.51528024078467	1.47268232826314	2.63770631628201	-6.1561338593886	1.17438183955311	-2.66089882875484	-0.971270273275005	4.80057067927522	-0.142864730122322	-0.404292351177799	1.62293098079137	3.52646672141338	9.12105304613659	0.584431860498844	-0.336408034548339	3.5011585351018	8.93500452961577	5.8384382286727	-4.19969037396177	1.68712753313914	0.607025926316241	1.9673900576266	5.12194788617275	4.0309598656387	3.90931574677472	8.30653979405943	87.5	0	2
36	5.63953335206215	2.21081114810305	6.1615569760984	3.41499189706185	7	3.54738734847321	2.47942540117395	6.05968411856873	1.26834853169244	2.37198835815822	5.29311758353679	1.38230227700658	7	1	3.36098205886007	1	4.87806817922821	5.30889899346616	2.63881526695395	1	2.46547543100741	5.26825660763147	4.8317074673011	6.07571030062942	-0.82014347221619	3.78342004986127	-1.60171275642017	0.682054902819668	-1.05432242828519	4.33591822524747	4.78681250708979	4.29609185467899	7.27948197119054	-0.0462713514556521	5.77408182228312	7.35664611307859	3.18124548177396	1.1206115703055	0.194378485842707	2.7266501094235	-5.14924804192568	3.62947265351483	-4.8161942822385	3.11985546997549	6.827339618533	6.37802536622535	89.25	0	2
37	7	2.02280973117303	6.15578451984312	4.98791998106835	6.79141808699203	3.1421416915046	6.15163280864311	4.38648729575581	1	3.30116593316261	4.22155332637116	3.60853287936381	4.22059765104308	1.50926034591174	4.33690063114922	1.4382663583087	1.39875611555451	3.09191721677652	2.04561005590956	1	1.46506682406794	2.41188497439965	4.1869500384585	4.294757703644	-1.36412672053418	1.72983023787148	-0.824222892284727	0.57941500328393	-2.11123510897571	7.29031554226955	4.87616250746044	-4.81665645743744	0.0782836185715997	-1.06866703622142	4.20934314069713	4.79671421236455	4.70546723559529	-0.0112582036849305	6.93306671219027	3.68348808245289	2.36756097429799	4.66473630771117	-4.53465573437088	8.91599369402843	3.35990190038796	1.05389002521155	98	0	2
38	1	2.46558498887617	4.73728091155718	3.50009698594911	3.63720055488052	4.61394714314068	2.37908339025744	4.45358163882016	7	3.53538750091161	2.92182532888948	5.5898472055251	2.94657288122583	2.07762760964012	5.60309577442751	4.82950253483657	5.00558300194864	3.81462658626763	4.18337681203386	2.64914464858007	5.96440970495673	5.89174931696163	2.43915810910898	3.42280644848682	5.87286736794133	-0.0907385956156386	2.15642111702332	3.59609014344481	2.31695683887999	0.656850854879683	9.27948848541719	1.64953084028209	9.4880637270387	-0.684470837873741	3.77604409366938	2.1450447246512	0.819044652051865	-6.54770400611793	3.17953565014782	0.889735258715356	9.60031952988371	4.19893624836491	3.73890332039753	0.462352196575459	3.61206306082124	1.26970337406412	89.75	0	2
39	6.4045559529479	2.73885895703089	6.20549422900868	5.21709375444054	6.00180123653889	2.68940365100939	1.98849926416343	6.73632393496022	1	1.22698567887361	1.67533884828261	3.14123400023418	3.46897127483833	2.23397335919893	1.68237029696695	2.72761436279411	3.19401376719276	5.97363614265049	3.01363348833606	3.49274255817718	1.0792667233277	1	6.5684965604089	5.67315980130029	-1.55877014912664	2.31086977163763	-1.58817766759358	-0.0736716398207521	-2.15602658968009	6.6814999820908	8.52641894907377	-5.49068568500602	9.71537942056005	-1.7142277726985	0.433035327343333	6.67026003914554	7.44087585389989	-0.084494698295481	7.01917675506852	2.92883710439332	3.17489099564883	1.46397377105951	-4.40259033404152	0.84094730470144	-2.59913733176869	4.87376429699558	77.5	0	2
40	6.9528599417541	2.10849700345961	5.17227667420012	1.96817944259182	1.6632711535832	1.83077692741692	1.87385702761188	5.13770533761853	5.48192970952116	1.47764297940485	1.89516939465012	6.01143764795393	1.28811188739036	1	1	6.02664778110012	1.81852760253075	5.95976453494294	6.79726403530839	2.36920436450104	4.24976424846594	4.55850436786097	5.08888065245393	-4.6544589830074	-0.56186395601562	-2.88951316066085	0.174304815752275	7.82259911194167	2.43429927117594	3.12253664875975	1.29692180015085	4.08945739723795	6.39146879644542	-6.39895070028169	1.99077820383041	2.35383834406807	8.92119054674956	-2.65815578052105	0.27838137367261	6.65243110666641	0.811197077138684	2.02445046851188	2.96452725246326	-0.678595186269735	3.95148511708087	4.61560648085156	104.25	0	2
41	5.40666898087071	2.25572046190624	6.09861788875175	4.16581369090011	5.41173307236734	4.27100887073688	2.56636608792134	6.52396829155673	1.05988528322553	3.40904953001408	1	4.46735687129902	2.88832786701818	5.05782054609687	1.5837244294597	1.9221465386175	2.43123797336238	6.10274725045418	1.92783170187793	4.91406789824941	2.67410168695915	2.36557786845313	5.08261845235386	5.52607827640701	-1.77917404460738	4.1100615694078	-0.92470738751448	1.06878272103219	1.25240170270274	5.86854707924075	4.66600334312626	-5.72867882958594	5.95739553161133	-1.29281608330513	4.79144658128221	0.665279271308475	7.36937001966646	-0.854751028689525	4.79102785420882	3.32842424313012	-0.709204754370747	7.66887870226865	2.56043067666568	-2.19782706286657	3.3208610327916	5.79376893717055	83	0	2
42	5.92899997891453	5.19548204465989	3.00517819411326	6.93707170182309	1.26661139141473	1.27816881878786	1.60669360273169	6.84074964953169	2.77420881878259	3.54366110307066	4.19456339757187	5.97283894201621	5.93959762140939	4.10240276254887	2.51353006596161	3.08002716304886	4.21164297928592	5.36659749288459	1.67867293577111	4.41222678797074	7	4.61448123849568	1	2.22018756305144	4.4858980433644	3.91403614100775	-1.65322120453759	1.02492470035603	1.30166571792356	11.0458598659889	0.951848863466383	-5.37137012736334	4.93512103637603	-1.73726625841955	2.06723451179768	-0.00552429546325972	-1.0368961751388	8.01829525887008	1.34535303437867	2.31992283347872	1.58298795612232	8.15329547434216	-2.97041090294318	-3.67043544384404	8.98459808402725	2.97233991339763	69.75	0	2
43	4.4514478788066	4.97081300004094	3.96770890060256	6.9226301767548	6.75162118839186	7	1.30175884951007	3.44440217126364	2.80907643344959	1.28256918096004	1.93662894993811	5.07180804608536	4.57526032800748	3.95500876324663	3.25354742945482	5.31632793991839	3.29610942392264	3.64399691042643	3.13527233736547	4.80554874888656	1.70153468370715	1.72379386508278	3.20898953175768	2.34528021169305	1.28698911838634	-3.2986821237868	4.58625368430922	4.12718207269527	4.6938205216971	7.99707953496095	8.65978802532876	-0.883336169812566	6.50542153874527	-3.19763042367631	-0.332134566604231	6.9421297565452	5.57972511144874	5.04315511264601	12.1139761889439	0.921588678185805	2.08797268819989	-3.3371653966272	3.62395515073746	4.79045011185667	5.02995086217692	2.0576164603455	85.5	0	2
44	5.48452584070117	6.36600062598311	2.75261323124103	6.48460321572673	1.04760091934529	1	6.89458437399673	4.66563306054355	1.62905667220006	3.34444284466613	3.61112985861388	3.94377849835152	6.05792722392723	4.3898655516143	1.8276039827122	2.10926511646841	2.94389041539907	2.80285815962844	2.59494565476021	5.64359331967455	6.42977043048354	4.27777868777856	3.80703179639327	1.74455271487099	3.64379997925248	3.97364046029757	-0.384212375676027	1.17344995422238	2.92432117454163	10.4290231634593	0.369948093466721	-5.42113386136899	4.25630880439063	-2.25376279520261	1.17879498352189	1.18106265761756	-0.535090056316206	9.53476049058457	0.300552901224503	2.90686884019564	7.34083653510882	7.79842740798043	-2.97950077805006	0.71523991161857	8.82612005796101	-2.33624467968876	85.25	0	2
45	3.18374271197434	3.16377569124459	4.26815677096613	6.5950485152588	7	3.82480491680455	4.43364777512067	5.0006493646267	1	2.57865433511741	5.70028993529257	5.80385699614563	4.58684061742277	2.2047759540295	1.03622843694235	5.89170343726131	5.3877051704415	2.06384863033483	2.84242701746637	2.67833395183318	4.38355177740191	2.35860084271637	5.28249550285602	1.3052838175592	-0.102969093287879	-3.17393114290685	3.86968529709642	3.19808044908067	2.84666170363785	5.68189642709561	6.98684540736224	9.16918812256698	2.47559607096857	-2.57200946893599	4.80464821221306	5.1207006492962	-0.315112433187951	-5.92480814453544	2.69978264975587	1.72582229817292	-0.269833093455776	3.07388704271274	4.21732153758648	3.38223343740243	7.06729281340457	4.85626024272537	85	0	2
46	5.99503699649163	2.61971563230516	6.66778654538457	4.97259093754312	6.26837522118823	1.52801058011755	1.61849582689727	5.36748087978242	1.84626156178775	3.86927920295696	5.45431400666752	1	3.30579655154759	1.26355806436384	4.27501364007776	5.14973971330011	4.52859990925507	5.91761649460812	3.97133520008802	4.62173393015748	2.44515029703006	5.87394132251182	5.42471193525775	6.27997311678791	-1.68265637948414	3.24859821376797	-1.59090918744951	1.25311632615434	-0.331739241375967	4.10334180059765	4.35511918805982	-3.45693010391514	8.66137670671135	-0.923583629103109	4.91227223397678	9.3772367521135	3.35927552768212	0.331717406236269	1.84331625699402	3.76400678764148	-5.26930081402865	0.640990614482185	-4.18705558080822	0.226947869117761	6.64511646029786	6.12451706166821	83.75	0	2
47	3.44370194371719	5.34306486660645	6.91305440810457	3.94229593697005	1.4168731514945	3.58022093192312	5.75909259861379	1	4.61455188184329	4.50257693606182	1.74112927253091	1.79096463790747	5.1772783407203	3.38591142797239	4.1953615934371	7	4.84980291529342	3.05982777204252	3.34844099091996	1.37591920415094	5.76399872558536	1.7842982920937	5.78089749554834	3.941229322954	-1.96656081834498	0.614811187621322	-0.760655036377	1.89901671160404	1.61696259248968	2.20608855263013	8.83266697538562	6.09111327959342	2.80280047676233	-0.263851141776677	-1.23237950700403	4.13164526121251	2.0545281185827	-0.896378842165637	8.60232124336594	4.9181005303824	3.45161121383086	-0.251792799318671	-2.14353478480176	17.4617515396458	7.60955247033746	2.21867640918912	73.5	0	2
48	5.87014824111792	3.9014148530013	1.78252961526986	1	1.90193368117182	1.31754935605604	6.32740417936391	5.9002662550391	4.46146313282547	4.11682400984971	3.88788073080077	2.36150569633501	1	2.01266509894737	1.83850177950285	6.0215963494568	1.26496824054972	2.08313971756195	1	4.82155746243392	3.46565753886692	2.86755713978262	3.03441799609488	-5.45537941383404	-1.13977786323496	-1.74996706315193	-0.653347108210561	4.04849491506523	-1.34215435709586	-2.09401497951949	6.57565106095537	3.87841882157674	-0.670053692852413	2.56269319590008	0.410010852659206	9.6130319375016	4.58040104674424	5.76113993766559	9.42127200413841	4.40158918890403	-1.33680548475463	5.86484086050477	-0.722547204522431	4.0828203742467	5.34429915370267	7.3141032312811	86.25	0	2
49	6.58645979102163	3.98369387958491	3.18200792836113	2.1204296113383	4.19630485504189	4.76588066178158	7	4.68120906917435	3.48759529819595	4.12659636435282	5.20296341118748	5.75944240452423	1	4.79091300282328	3.19558451351512	4.87333826971619	2.21296111494018	5.14570388795025	1	2.8792069000005	1	5.06595798070714	7	-6.60876116834803	-4.13534813872486	-4.53112246134243	0.380766741217748	3.92671110662603	3.67505760050876	-1.5098136660096	1.62306733502382	8.35838951257218	5.66440476369427	6.54804648441592	0.0690652421683813	11.6752365063446	5.5497025199942	8.48205749560182	0.157650821183245	9.61483635408793	0.482584405702989	5.09708432966364	6.24338646193954	-0.541059738170323	2.43343155371102	1.20432243154488	73	0	2
50	1.22386260356562	1.92272942204548	4.79981235362298	1.5425518156563	3.14333749415182	1.02943582649263	1.38801318620329	1	6.15171952108939	5.74726184116302	5.31843343349047	7	3.26959506221644	1.25567618135493	6.76942965132092	4.56321253353458	4.35624685643154	3.24563775641084	4.26639541411129	5.51865333604583	4.35295313713815	4.60515981999957	1	3.17765396000347	6.03852578294385	-1.96856816515165	3.54075883171452	3.61308292848301	1.33684099097039	5.15982864333699	10.4879265161375	-1.62598846661502	5.35571181060519	-1.48355843155377	5.19017733198048	4.82616052737808	8.82269651716715	-6.51920569995051	1.33010305576241	4.82532973721376	2.39492542013484	6.20555083603761	6.80755212543253	3.81873212313099	8.27149345756785	1.96456322575304	82.75	0	2
51	7	2.45105738632585	1.61936813661131	3.82586075814096	1.69947397008734	3.25372851787006	6.05345088488092	5.41766981897748	5.46035953758552	1.07120852569971	4.7040024510908	2.16001018255378	1.29055572582934	4.66484206361453	5.56380863016345	2.66470286213326	3.44424727876874	6.68536307209774	1.47360631905614	1	4.87567399663624	1	3.77049750506217	2.18816121588208	4.14226669002785	-3.61900917084531	2.15100494047373	4.90415826903343	0.480018193179948	3.34087551370104	8.4602913336879	4.49480964196935	8.9596143674739	0.0673058811705002	-0.87833428666555	11.0449843453118	0.672954799006953	1.73799075536357	3.64651684435405	1.90660781731593	6.84727302211547	0.49494814713477	-2.5090541451645	7.51681623978834	-1.85658801583063	5.96593674445281	79.5	0	2
52	5.54960802286935	4.1128516008505	4.96978381070997	2.30004834638365	1.7424036286752	1.15989609232414	5.2625834615877	6.9674141058645	5.94799945216034	5.39993705677988	1	2.2981920676777	2.28248415535909	1.85240148620125	2.35874082922955	5.3643365070194	5.53112243477113	1.57975331760429	1.09030409054055	4.26048401504191	4.71038282046369	4.48117447840941	2.11651524946191	4.45951332621654	-3.49654262882058	-0.0761262743334135	-1.02234695310535	1.88433325584226	-0.048259043119793	-2.04138365648571	3.70432038461915	-2.5269734091884	2.47713354731695	-4.09375611083895	3.4534102133214	7.15399250548693	9.31067338623067	4.40659634527839	12.0455987346244	8.70394190874722	-1.4435378726175	4.85058552803445	0.676945816454763	8.28886681862107	7.5058388362383	0.067039981012392	98.25	0	2
53	5.44836083956913	4.40847220929453	1.71375734852359	1.45002541326624	1	2.24138521542587	2.07069347061904	6.77480215416988	3.31778766177854	5.88651608539354	3.32820529133563	4.17406714820455	2.14592373072665	4.59229265451919	1.40802101316835	6.83057543261295	3.0322964881755	4.34294673706811	2.42296611790923	3.4788662907972	4.18894052422406	1.97740818766587	5.45906600457939	-3.22456883969556	-0.0552753404314973	-1.69300585947976	0.987571975428389	7.11574290112826	7.82657846773372	3.67071724551647	5.01498848562871	4.74208474500448	4.19410600518353	-1.53451511569733	6.23072334789511	7.03463752409365	-1.43401770432721	5.33538273707863	3.48782302480892	4.68081614359658	7.28733418358646	1.3664829494552	3.72710994823716	0.190533030754706	4.57136969368269	-1.47283569063021	85	0	2
54	4.26831998451375	7	1.27112712748722	3.2275282781226	1.26118789913265	3.08438022365566	7	6.62675723987621	3.45647130569834	3.98712612817833	3.95560904042939	3.34069404731378	1	5.2187799217683	1.29876458171953	6.45565269100803	4.3057007879541	6.38103108623592	3.52297204330829	6.08790802748119	5.70268834116789	2.78865986985509	3.9892932929491	1.16141324390901	4.10969538894886	5.4922330917633	1.37039649081815	1.74814897402909	0.212861372923396	11.1952534275128	3.58265470896562	2.77124513400107	4.54309050243152	8.29817148318592	-0.516074286292173	10.3743222617642	7.82108008710083	10.189448294256	10.9819564212394	3.76002309999745	8.97369550135076	6.67943290383508	-1.45090919799036	0.539607329687268	3.94405122378893	-1.45976529265171	71.75	0	2
55	6.73942355745282	4.52547055177105	1.18800420213621	3.88277415906839	1	1	7	6.22719729909142	2.19265475917711	2.97725503819609	5.63622728752853	1.73574993978224	3.44679422950554	4.26610165671741	3.40326811079946	1.72907806032786	3.04939085854684	4.63892534818273	1	2.87988434792992	2.81432711193397	2.67354781715542	3.94367110710461	1.27365808905902	5.25387258293752	5.82112661014381	1.30336971778656	1.65599568661032	2.13924414930582	7.99489493923784	3.96661325343095	9.05944682289058	7.56881864649794	-2.41635444742711	4.39149574608037	8.35500506660018	8.15824680888055	1.84227927768337	6.9481003439061	3.22837805334776	-6.58652285175098	1.02692855909171	1.27821686332992	8.50436387650255	9.13633116849446	5.43121778191841	72.5	0	2
56	4.73296583897786	3.89947929334784	1.90521709243704	1	3.01372769005099	7	1.20736141659914	6.38445190197224	1	6.19660810919012	4.73685103301365	5.61756599449492	6.97156481499888	3.42496804343819	2.45014127783625	6.42354263618972	3.359233665076	1	4.12521324854988	1	6.58092707020475	3.92159156290821	6.44232321735904	-6.81974842041111	-2.61869785011086	-2.99390225540918	-1.48010520090311	5.47950592850213	4.94551954696385	9.03909629149182	3.66360021811677	0.52997848331354	9.54741855400365	-2.15329982411448	0.800979814679699	7.07898100587696	3.47977236715802	3.62867870241803	9.82739263180659	0.978110004206759	4.04531453742822	1.92532037779031	8.30286555730891	-0.173607405595903	6.81162446002205	2.65969563176963	91.25	0	2
57	6.60929192486475	4.23456981019879	2.85549504155847	1.56843254575355	1	1	1.37686952932983	4.80959000281351	4.90033659488597	1.04441035009149	4.0303844914025	1.42014446448629	3.87145497771287	2.0160586550445	1.31671297294581	5.86675550974896	1.10341415593589	1	1.3689065839932	4.44295482639083	5.13966059006067	2.2988596275879	3.06091073390874	-6.09394824999554	-1.422969508641	-2.11618018149084	-0.978883665256499	6.05510210087535	-1.24293732080408	-1.47265505011872	6.15694091326526	-2.00580944060719	0.517783277142476	1.00530755919969	1.35929885563625	9.44386085572669	7.29370008573914	5.39150026153972	8.34599942441179	4.04190686770091	-1.37444809515626	2.85381451207266	7.55406992065713	6.86793106670349	-0.93422487695039	7.95761744124803	93	0	2
58	4.01413459202223	6.71587008781554	5.95638532282554	1.20976383958921	1.01985244159217	1	6.18178940594856	5.08518925275566	2.54815854132886	2.76107620338177	2.14347046145069	4.10196320482573	2.13773924222147	1.90239974748201	3.70338024078515	1.66235039605828	5.49583989969655	1.60958413573387	1	3.35367291535102	6.82489450563984	5.04108241951194	2.94858536394756	3.75122963988804	1.42563109822344	-0.329845690419669	5.485680907473	3.0981645303498	0.0737220230873907	1.49061899593203	6.57881400154066	-0.262361096982373	9.06021635399572	0.287494153981714	3.44457216115261	9.58109581284804	6.92497932416945	-3.56179759031413	7.71732734170639	6.80844479456643	6.62240391881408	2.53559522999613	1.61701304145427	8.74434661829834	5.75965663797458	5.05297206903759	84.75	0	2
59	6.8622690796954	5.55380518698077	1	1.24593272996038	2.05872459412047	2.70786799841381	4.06184464971275	3.48607528738731	3.66404564306842	3.15536562985642	2.70273031028299	3.10633472022495	2.81978324693273	1.6169603686624	5.47089180510831	6.20722833589555	1.79306054040764	5.22211191975882	3.05598936350193	1.1729110208575	7	3.14912881734808	1.77460917851256	-1.13651023267816	5.28239400336347	3.54555864615357	2.91148880911381	1.78761247680247	1.98558215230049	-1.90397330474168	2.70817390047649	2.99952929414593	1.7885826264432	-2.15418416397059	3.76358226277439	1.02862478078722	8.6640959297106	-6.95343462187801	3.89617324454828	3.71408498698293	1.30741528921909	-0.501800308419051	1.86964259925036	1.54829909996375	9.15160303728579	3.80109514528927	81.5	0	2
60	4.73454290042207	5.20119818210445	6.51356071963166	1.92574515284498	4.86005677072645	4.8372664176446	7	7	3.78804334557314	7	1.34214634430289	1	2.49604230699114	1.39992632838065	3.2568227613871	4.0128340315768	5.27289817320311	6.46138810367185	3.75464716854425	7	6.05015451022169	4.78694819635456	2.51961908163714	5.17451433534343	0.00318199715905676	2.03789997777224	-0.993685342972742	3.24925134630322	3.580418190891	2.55718246225508	5.97077507414321	-2.58706371615612	1.1569924370883	-2.43095033825552	-0.771646632280934	10.3400313870686	5.15892049992549	10.9967682711107	-3.59756109931219	7.32064714847354	1.82933292038175	5.90613072304214	7.76235176845452	-0.796014517013965	11.1059842767999	4.77728659658857	97.25	0	2
61	5.60623137717358	3.3272627069543	4.19355552286301	5.11397743057701	1.54687160570047	1	6.00023123913862	1.5993656025381	3.72527963698909	2.53821929870381	6.24275895129274	1.40824657465267	6.61858789630165	4.44839261343973	4.31648636309634	1.5983751116463	4.00478092973081	2.43426274066457	3.88030706316155	1.4945261639644	1.55516725732422	3.67106779869957	6.13509828494244	2.26172193963826	6.57737407582658	3.93990475534887	4.11239913435949	4.4757057224769	4.76443199108534	-0.0580641367824898	6.98785164106443	-2.60967722678377	3.72321792786038	-2.03701234464582	-0.838490973777333	12.1208301464681	-0.529062614280423	0.0681825024228682	1.66603964133706	8.13335624624418	3.84165939678716	4.19370001696763	5.09950203155189	4.0421674637918	5.29505172242768	5.13681279944835	83	0	2
62	2.39658185075262	4.31380000255862	3.00376999476454	6.42232444000373	7	3.2977839653437	2.4861220232022	6.05977064547826	5.22505360421993	2.40722406053125	4.59834122906207	1.42112161198357	4.08754342021954	4.96595775812479	5.09666120494773	6.60869269390932	6.2703327519835	2.37956914120378	6.05727999257279	2.65814429338322	6.31422055273124	4.76624803704414	3.51289780538102	1.34536039459823	1.99226845299346	-4.75451971515895	4.73308533428753	3.88134975099499	-1.8409912447871	-0.639014538313595	9.24360490685834	6.30253915813599	1.94577311376178	5.46110049559113	0.864052036919782	3.87123605029619	3.34278483924384	2.12206736995009	12.2996043873146	4.55837170985884	-0.201500680227618	7.88830750092361	4.38143124624319	-0.218894054571155	-5.408173121225	9.84290097049236	79.75	0	2
63	6.20114151024907	2.3788652893668	5.94763608489033	3.93951188596222	4.62634837481879	4.93051050349281	3.79247687517186	7	4.85636441873034	7	2.00492267589936	5.18303489426459	7	3.29203688413758	5.2332879204285	5.33410401661972	3.45794762909429	1	2.94599551470921	3.55117451380429	3.64716068303601	3.93520953478025	5.35066056997393	5.49198477303924	-0.115583100469145	2.28044093435588	-1.4285579371472	-1.52007979865587	6.55887266109293	9.71325191267106	5.58811106698291	3.47048095192529	8.55780193561729	-1.38980495199896	5.69830331095874	10.1517825624849	7.70085431185413	10.963115161438	-0.574608555963045	-1.11384174745776	-5.96468983266291	3.16135966070813	0.624104626046661	-1.40473840981701	-3.1104450984162	-0.437114460996135	91.5	0	2
64	6.95815649688191	2.77461516999476	5.70108155123768	6.47987136101431	6.50107920319054	1.04453659159855	5.54539698763649	6.96525006674319	2.41272095647076	4.95242985380664	1.01964429727297	7	3.64622644276621	1.8775910028464	1.58555045009641	1.76267904404953	1.60831448516036	1	1	2.56852425106942	1.5419896060084	4.09765441527901	4.49148309102696	4.71439994023501	-0.483834342113112	3.14265563812851	-0.700562236045471	0.199897789352401	2.54435624267874	6.4369313266358	4.01714458178913	5.57631699041866	8.95276060108929	0.163044291168689	2.14528078510455	8.51118593970406	2.74907014577051	-5.12467259608293	-2.75215544972211	2.3542211388632	-3.90172333028038	7.94243227524364	2.26405715615335	0.072483699924864	3.79727410927261	1.51497952159643	83.25	0	2
65	1	1.20083282086133	4.64839833466085	3.35432047367321	1.73516222274011	3.53339341321654	2.18952008901172	1.80786552643702	1.77864509046064	1.86389553947958	4.03339276710393	2.08528814145703	6.3398105110419	3.41167785602504	1	2.41566933412184	6.52240103072592	2.6781297150202	4.10970837062962	6.79677373235421	2.9621578911802	5.65067535708795	6.42051276713359	2.13074013403751	5.76404146192241	-1.29366980735824	2.94832757286507	2.90614031169227	4.33496183701354	11.561138134361	7.32475896658007	-4.43528098407667	1.83241849404331	-1.04306156364575	3.03482480806991	7.87428277138375	5.80350644581625	-0.530053681056562	7.28367782994715	-0.0276339486907629	4.11087864747051	3.09878663420509	9.90134212489763	0.338100974766881	8.31115698815893	2.53798331273056	80	0	2
66	4.68452193625234	6.11346072247241	5.66606938327948	1.30816742520953	1.4167595228591	1.11558521551669	6.39296566940263	4.68807524272945	6.74980518107634	1.95670822474121	1	1.7768494377905	2.0540996283526	1.93743386774274	4.54664584066499	7	2.00550077676869	3.24574722674255	1.96711502682199	1	3.31667543316676	4.69587779524537	1.03910857770404	4.83785039667184	2.19644368982733	-2.82681385493748	5.20180098286249	2.69586599467316	2.3034859941599	4.36695717745651	1.15016625947678	-2.464539387114	1.799180778934	-0.687681184651218	3.88421539233201	11.5464878026394	4.58470948880746	7.64349678046485	12.7647581559874	1.56598957632213	8.46690583035659	2.20310843356005	4.14283291370215	1.76938769502072	5.50909742456996	5.7294494881395	79.75	0	2
67	7	3.85326727858903	5.67878077545437	4.52660796800356	6.50976803403405	1.73082305585163	3.29944432445641	4.06775967129247	1	1.52032425333011	1.13792699225943	6.07344320639453	5.03122935395928	1.86592496271274	3.60080562808833	2.46847452358979	6.50202479795882	2.48644906513901	3.07722032356202	3.90174653804456	1.74953352034506	3.54056500406397	5.41988798743075	4.13297514783782	-1.30667155035263	2.08044756714739	-1.55834102966301	-0.153543896507025	0.327914124331566	8.76240031540563	8.66573874250994	-4.32815532818636	8.64205466397177	0.358600083633385	4.69421794383266	4.52406023829947	3.69484325402149	2.59425069732649	-0.380572179624879	4.29297076895852	2.53108185922361	8.8454822145054	1.98952126225714	0.36855802817749	3.34247441153574	1.39779778039003	85.5	0	2
68	6.11907529522034	3.13334378683135	3.80856691611639	3.91313942501096	1.10239105573806	4.99927665731008	3.04476224154821	6.87043997265162	4.10875987253663	2.50332249248739	5.55615824387065	7	3.04012791832081	7	4.32987233615962	5.66949984890343	1.13244303522109	2.5581937030598	2.2815905455149	2.289246939791	3.41023749292035	4.039054332829	5.936733222619	-4.39857686072808	0.758414546964002	-3.60074577940909	-2.64847018271926	7.46878383485891	-2.0723970941113	6.18369860741177	3.4276542977077	-3.87490194115389	2.81280258700688	1.22353461364183	0.230590171036388	4.82068760409246	7.88705063075991	7.8616641974079	-0.601336570052035	-2.48283757095026	1.23596025794702	-1.30787304728157	1.69353295069291	3.65179706050107	8.47990556293672	5.82107499137958	73.25	0	2
69	6.59386157961455	5.85261755834018	2.63388181049499	3.12469992160202	1	5.97661372371673	1.41754422516279	6.47015032712284	2.29544836365522	5.25848657980595	2.11827408075839	6.01273357294004	4.44541922544554	1	4.44245389967004	5.35801422385052	6.2251998988715	5.93924376626555	2.66094095352898	2.92769917536447	1	4.0866891667119	2.80166264400215	2.78673394511751	5.32512456358329	4.55406548712153	2.85276018295333	1.81892183495417	2.90361754229118	-2.90390846598425	9.88966058599681	-5.28654155549724	9.1873888767888	-3.355742398501	-2.40263594400468	7.53765033526241	1.16912308888365	7.94600556629484	-0.0891406496071075	5.71620551547898	4.67581322914713	1.16295572195059	-0.680899881781305	5.34683387823643	2.4651177924996	1.51217945046865	89	0	2
70	1.13126057549101	2.2507286920882	4.67841875068074	1.99349198963347	2.51069088349263	4.06099494536283	3.00889492797688	4.16319275037699	6.65544160005801	6.22091963454317	3.20260639033301	1	2.49305854510498	2.45553502783092	2.13715446557544	5.06840182232685	4.29246394104042	5.39696226979157	5.46352585147966	2.24286632265278	4.6704039736647	7	2.31890001016163	3.73065416164599	5.75097486017407	-1.51431751455788	1.88370284116841	4.52542285400838	1.29791258141677	1.22374083537326	1.85575837496063	0.785465202005594	9.81113535910028	0.444239938247828	4.80622687290477	1.88214747544521	0.740898648222786	-7.01210495150399	2.76937616850801	0.0718635953488704	10.8937862489765	4.41700328138877	-0.925835665173084	0.360841401752555	7.04281371635263	1.3082775453358	80.75	0	2
71	6.35270114948515	6.90268354121785	3.3792969861758	6.2563372958847	1.5648220883707	1	1.85845581447092	4.81154670006541	2.48431005528165	4.19249008027406	1	3.79831085042365	6.99414352537407	3.0220210702211	1.61761873434971	3.22542342096225	4.5446217897708	4.85737590657837	3.35608679649881	3.8472486293933	7	3.39307530376864	1.22527197331267	2.64298503006813	4.99791520220683	4.21277285974347	-0.921945611933163	0.688514924599006	2.26954634469224	10.0430552663401	0.351897994226689	7.21556545764884	4.92979788142547	-1.64472213822055	-1.46504331488516	1.57950689680901	-0.872966313042269	8.99610552478217	-0.418611005296243	3.17310161520385	7.2605609083455	3.32824928607657	-3.78383606151854	0.455426544190416	8.17442804645568	3.89879331081377	75.5	0	2
72	2.673700593715	4.41582679172817	3.59351761801786	2.08766837957468	2.80651585282653	1.31195140061397	1.29035948122534	5.36565715291506	2.25344761829221	3.3078549218662	1.15551247256412	3.5987621139339	1.12116642972281	4.68505573564755	1.49378066473503	5.57340097982669	4.17882225309018	5.62937138945382	3.28369297023759	5.17586173126309	7	6.3032572605526	4.37515820158823	-2.10716302143022	-0.922714781470971	-1.21953636908396	-4.70671604585246	1.74258742712393	0.345336321174181	3.41042049936397	10.75402095294	2.2586855407696	1.87033998398106	-3.06130998907309	5.08770916196443	9.7912379926224	4.5054427130014	7.48878240176832	2.22845687055666	5.63507643319991	0.720573279726587	1.529871840117	7.59089212732988	9.16917674387418	5.33809771807303	4.54242744593245	84.25	0	2
73	1.3015513653296	6.88874317461902	4.08691697520369	2.21505850440684	1	2.00658304171911	1.23892463817764	6.70657834253092	2.49492720493497	1.75762623751529	6.84717805699782	4.76811409514663	1.36550659276794	5.58221519935421	3.09553287473119	5.7131464503896	3.67745063647281	7	3.61864451599847	2.56654093877976	6.27931632288048	1.22089173588819	6.26724779104903	5.39779954364809	2.53677230773348	-2.67233083324473	4.10883628799959	4.00969728406692	1.46618263383241	6.62223229032844	8.32808825002081	2.25825720707201	0.232395560027234	-2.12793550206966	3.09904951649788	6.39477058532822	4.87039807745749	3.87064791581709	-2.26763892065345	0.832194452859368	-1.28660435877685	2.30231664763695	1.9519263534707	4.87573258751949	2.69432622818165	2.03735423519772	87	0	2
74	5.15016938156439	5.91352741712877	2.55594031405363	4.20038849868997	3.91723844793991	1	3.46058374441385	4.85596887107316	2.56246282790923	3.26591378436148	5.63574445067324	2.73552593871274	1	7	3.18413220138857	6.24057404689731	2.33895377745615	3.84665521162122	1.96662298030954	5.22022588872963	2.5194761633682	2.20018118930451	2.20069843774946	0.231748902788676	4.41813806496732	4.27661934828158	0.206349616211198	2.18207750486842	3.69525179926279	0.299148937672225	6.83753893664699	-5.65680341275265	2.46510233113648	-0.406234951696952	4.55073136479029	4.45897386161336	2.58489502590245	-8.36515457831599	9.29948396012285	6.70268537863996	2.55787873104529	10.0570258179475	-3.20971345250478	6.08303923759553	9.4394034958188	-0.656337995765133	55.75	0	2
75	3.9061890312019	7	3.57862370593875	2.94247222697629	1.49802944547127	2.75392315449192	1.65092487059133	4.1972684584301	1.53425734798321	1	3.04883305165629	3.92789408922631	1.37209587946953	4.69684182426716	1.18023418213362	4.59129910223824	2.08616260521194	5.00985462170985	2.89140253259162	1.93890551948041	1.65815042451096	2.44630646477228	6.09240115327504	-1.02977355325004	4.37312035368358	4.15827521166702	-0.0497916527825527	4.36669503544789	-4.12622545854064	8.11606854249358	8.58006817507117	6.95039904708053	-0.627988872924978	-3.67506524430208	4.96579633982509	7.78143970725911	1.70185472760216	-5.14903213007793	-5.72451742484575	1.06223543816095	3.51313314050454	-3.80521881855125	1.53123323733743	-0.243501542911886	5.42210251444409	1.11465624601359	64.5	0	2
76	3.80554179836519	3.00613901705134	2.8861827110274	7	6.82596627493818	1.47716817859524	5.96034398315573	6.12600407328013	5.9213610746185	3.05741030338367	5.07389905010901	5.96653964771511	5.75653027470334	7	4.30024384236721	5.69998586273433	7	1.21587374491247	2.35254807411077	1.31172119806225	1.7163809241187	4.10044270352653	7	1.24573847161665	1.27769949901767	-2.66652602155012	4.08607430174982	3.46893338608683	0.529363534847955	4.98707430216051	8.84343254238591	5.98272812760802	0.671957560189455	0.933363254149456	4.19741272710733	5.49545304729998	8.293801621154	8.94732407401443	9.19093731828648	8.80791233468379	0.711584981086626	6.66988352776047	-1.37067784739244	0.364452739310871	8.33211574738217	4.74033873287911	63.25	0	2
77	5.1595651537184	2.70232653498214	6.18641305755903	7	7	2.24497714247463	6.22904934208492	6.04407698849032	6.37069199637277	3.42725114059078	2.14277097959282	5.96264996231976	7	1.5649098202456	2.5534305276426	1	2.2307453245971	1	2.41858690326447	2.69151490831003	1.88415564189342	4.38613617015273	4.8875994147642	6.02597735940295	-0.663127474520245	2.09183008253582	-0.343535089146908	1.08985589011996	1.40896714543249	6.48521461761615	9.28849173554071	4.79450732274018	0.737231810159685	0.520631162832703	3.60606933899924	3.38881248386381	1.23588549147405	-5.94747713038157	-2.2681912359221	3.98919654852348	-3.61737748708926	8.18073304318679	0.432197351789179	0.893201222117921	4.61415736120617	6.90425544591609	75	0	2
78	2.03319541241082	5.66268687549215	5.59550656372691	1.75191475914754	1.04255311482194	1	1.9091838803363	4.61283351885748	1.23798592379676	7	4.81620017762162	2.08361448090384	2.64958925397938	1.04763034835562	1.50390476801739	6.45347841381129	1.13225434817392	1.55199708289677	2.23188400537416	4.14036832660859	6.45371861212352	2.81155299207521	4.98513178614479	5.93338223542161	1.74714364079086	-2.50891183259626	5.21514816632677	4.93928505955327	0.204448646943601	7.64691125360827	4.87205759753142	-3.79641013803972	5.53783366522897	1.39903476351267	5.70747999033629	5.02230196373693	-0.221880367433771	5.70443387138997	8.4292143498426	8.62523768219791	-1.35999971540126	6.43131002718591	8.53132318745214	6.16381364266235	5.26142674159086	6.62370212434645	76.75	0	2
79	6.02562975315492	6.37886952321694	3.21361612803914	5.79519984273214	1	4.99951098184841	6.05852196610438	7	5.04665080260232	3.47206607984611	1	1	2.86924672048964	1	1.21439313951958	6.69710042263446	4.53358336882571	3.24587277131692	4.2768591087973	3.78874856480053	2.48961056941238	2.82597984763315	1	1.13876744624819	4.78775803565185	3.91563404802354	-0.708621875420555	1.50171642180119	2.67878360216726	5.30336527802025	0.911328101118671	-2.82553514748273	9.12227868329047	7.51820260356779	0.076020874452002	7.34007283127688	-1.22290836771114	-0.160271855608766	-0.30276900224261	3.31901609668904	0.0842184108670921	5.63260398429858	7.07265312764744	1.67629833278703	5.5663712765533	3.06556851053994	70.5	0	2
80	7	4.26498914998428	1.32136327679458	1.76684425710505	2.15001287486033	2.83384519765308	5.55187060681888	3.48317760312152	1.5297275499678	3.28406310556204	3.06405444549353	2.15337687877006	3.46305227611889	1.20316389750985	6.55047952039029	6.38196922856976	2.95873232154949	4.78971289292702	4.18238141240599	1.8364406780084	3.6680125187151	3.92590040732231	2.4570143519339	-1.94268151872854	6.50592329778199	4.23002762161286	2.74283220698058	1.62187641712468	1.96119608876322	3.33123259083294	2.20512828778393	-4.08374810814473	2.00998970138077	-0.745081183956627	0.348301192536251	0.843965332369732	1.14132142068148	7.84212844587415	3.50864417569833	4.30941593114815	1.11645248666679	-0.496517395568318	-4.30859293913882	1.07432409893295	8.79781655379234	3.14340852127289	70.25	0	2
81	4.01482690395478	4.3756591965215	4.5102905168627	5.85791348354417	6.74348194439021	6.02497915963587	5.61059266218357	1.64824827078375	5.75186605013178	4.84280972960354	4.03433830243966	3.88708689587905	1.77889156101926	1.53805298515009	2.9357560704708	4.29839318113474	5.50420570825473	4.1277908777702	6.46417813847242	3.14887926951297	4.89923329081727	3.63163317233937	3.0997147039587	1.22100387558615	3.55932999670558	-3.77188681579549	4.86552559562997	2.68251895986646	3.89448477263262	7.61066972338041	1.5157054848412	-4.80272569421603	1.53218609243125	-2.69869545204429	0.444113027191482	5.23572218287878	1.01499304457595	-4.96590261411245	-5.10107901615389	6.42691348406743	0.898385187294622	1.6162842310026	9.11475697065577	-1.80534725207052	6.32367132223569	7.91384858623651	75	0	2
82	2.69093448122645	3.53107471756115	1.64479508897578	6.47635740182304	5.70189621490173	2.46804595393392	2.84191196466362	2.77314156794621	4.35458129744368	7	1	1.71309729951139	1.6608157865543	5.98468964396654	3.67443256367852	3.02319505660743	3.03744503089392	5.96811664647228	3.13478044731104	6.43771915834871	5.50760622033939	1.49480358867335	2.48228116112727	0.615441878563865	4.32500236896651	-3.33796889322937	5.34097853664159	3.07646752746457	-1.70366087533176	8.12222462613437	0.358420713062119	-1.65578567046035	-0.0334016705750637	-0.233689696349408	0.359249875184191	2.73454011705846	-1.2548693644545	2.09485548103426	0.925071015553936	8.34627568962096	-0.799294384507624	2.36374593202109	2.8507555062676	6.72694119624222	-3.28467714465919	3.22948859343821	78.75	0	2
83	7	3.6749372365395	6.27419321629791	2.39497167907995	2.04699172405648	1	4.95312668744073	7	1.91580223285326	4.21689716227474	3.80758038144594	1.6681252081546	1.66623169479082	1.80176124108916	1.70887834038113	5.67890462720643	3.87964151652701	2.97854362521746	3.67899943258204	5.19292465571957	5.63976028549446	4.01040503778682	5.27617724355242	4.85762728556929	-3.0445108457683	-0.913293898680782	-0.89263496299689	0.78138772991171	-2.93111111390277	-1.8221642915015	9.80576282549386	-2.89369527076855	2.83375657007689	-4.11623868601124	2.66716291220287	4.75676979362635	1.51920093824686	4.42310466213794	13.1055132998569	8.20302240668789	-1.35988884210876	7.2613893665613	0.202024635725849	4.56496535235573	9.17923549176834	7.08753407243615	96.5	0	2
84	6.12167881213246	4.62409534388388	3.14726220262258	4.93422721443075	3.47515649423399	2.30268689112992	3.27088710133588	3.95919066865363	3.75028166161762	1.65432472467524	5.52145783010758	2.90251680686619	5.47743030288116	7	3.0570800030398	6.11318040852042	2.38201094354305	1.7314368449546	7	5.61065804438547	3.74202936300115	6.13204554414105	3.50370964586691	-0.0105141557570538	3.31099855462051	4.68089716213037	-0.24740743139014	2.93048717333569	3.18450246383695	4.66787614060859	5.97723975235288	-4.78418302780979	0.329032715760279	-0.778829996595845	-0.35965300340853	7.10366663093753	7.26306179087094	-6.20076707818821	-0.342142750603384	6.41712792142168	2.24884576917729	-2.87880343342205	3.56173907903863	9.11926564123664	9.81250044586537	6.16314165856519	62.25	0	2
85	7	5.48833023805054	2.24842906201316	1	1	2.82697260290595	6.34928786302471	4.32140599291585	2.40341242851374	2.86082331718754	3.67608111993402	1	4.97521074705528	4.46347572546389	3.43047769425838	6.81607372674784	4.62785709160119	2.2765471985681	4.23976182157274	1.42617014383939	5.32851408174916	3.75208986846129	3.12566417064969	-7.54172640513298	-1.62862967831758	-1.70772716754299	0.0216554773707051	4.50607745809482	-2.30470740315432	-2.46202202890876	7.48340344964886	0.0473299297899584	-0.667803171176261	0.115200813939299	-2.53137395746038	4.34692220062063	4.90521362558075	3.07695837727075	2.31174353956991	9.25706573759421	4.41142618738711	2.56965898514195	2.54944110700704	4.19688913130674	2.96549194893855	6.55349306443762	67	0	2
86	4.02532734079143	5.29183974839666	7	2.7007177911523	1	2.97557588091165	5.74541312522351	1	4.27465037141005	5.9796380019674	2.6476201112406	1	5.69815967183902	2.09737500887562	3.71784171856734	6.63819374715307	1.52690847101551	1.26881746197356	3.78170342660862	1.06379444770386	6.2477797428701	3.22999311902687	7	5.26775117355767	-1.5324586255601	0.0886863471000618	-1.72539686766605	0.580758426061869	0.243875378373284	1.3404481087743	8.65441990317633	2.82709433293568	3.75730163284903	-1.22750807251139	7.1752515255696	7.50784553708506	-2.44280324225667	0.0667894887106805	9.40160886581315	3.35854977602217	7.23153322754566	-0.498469850314311	-1.11580289496514	16.882828575964	7.92916381766606	7.4282353416102	71.75	0	2
87	4.55655989249637	3.25600966915683	3.52882842612703	2.87817991375829	3.66847924164297	2.20411657165446	1.54615242957842	4.77818110026123	5.4342290163619	1	2.55577396378337	2.54581990020465	1.96307061358596	6.86910368566422	2.26362141214308	6.01030488050429	1.39541549058569	5.07501017606494	3.63588909026524	4.33018789017067	4.7127009133524	6.86460578386896	1.4130499942415	-4.39663558059218	-3.73676054421965	-3.01341126969259	0.113854256887923	5.83780557933127	1.90943256795926	-2.16970570226393	4.133311145705	6.97559275887771	6.47551482409133	-6.75670635393073	6.32389994386015	0.875934544619559	6.40807842341277	10.1331587708583	4.43989405250912	1.68877332860759	-0.360205288433544	2.54643782625389	9.80853601225771	7.14152519703635	9.85691412346205	0.126234875229539	68.5	0	2
88	6.37808960008807	3.23767166069156	4.02967281280342	4.57126073589162	2.02082485174901	1.76729723810435	3.7837029306207	6.60422689817773	3.33926672375699	1.83540006519108	5.12349795202914	6.54493725052529	2.31387336601359	7	6.67479487785294	5.38861718808521	2.32913428190756	1.56801577283322	3.76116597243534	6.45070251686925	2.48023551653589	3.39857897679353	3.68484932372474	-4.24384358080237	-0.287680039052596	-3.44270942522146	-2.10704422253443	6.79245774708279	-2.19278858571868	6.44337590402503	4.12181508135329	5.29082940469345	1.95218522670119	0.432247627748188	0.374699076859133	5.88116617521795	7.97064480709276	7.12459201458821	-5.88556964984213	-3.09292689330279	1.21122041347285	-1.75680347918295	2.02741356444016	4.37545619144164	8.3550453879428	1.56032304612207	67.25	0	2
89	6.18564766653789	1.39351515592413	4.55640306455428	2.50203605324245	3.7121126050278	1	3.29577116226435	6.90503675790905	5.37811632208046	1	1.36848159794647	1.76878326775684	2.21020134976717	3.12544982231106	1	6.04151936679614	1.98250648916433	1.87167035372289	1.60902373410039	4.96744782293969	4.68333445038241	6.50812807937941	6.11734550121261	5.79068569253443	4.30867133876773	15.7576831600405	9.13184899173834	4.67539271507715	-0.651610642914584	10.0935544508944	3.89196955047357	7.65321587411751	10.4218636423305	-1.38157599480212	-0.410134388554114	9.45523463508835	0.0564632532131702	4.75028668151448	-1.59000211531745	-2.45227260376019	9.37473048517863	2.6067495482799	0.52255032527873	3.10271695905519	9.15162895787246	-1.38219113646398	101	1	2
90	4.67663212172129	1.46912331363745	4.81767089388547	2.71283944627107	1.01695457385051	4.10803295340071	3.30433975907412	4.41983690596679	2.79331392325215	7	2.99536884964226	1	4.6212772322745	2.10458057245401	2.22809126365089	7	3.11575684345863	1	2.70265435412211	4.25167748497646	4.41102886426345	4.17359165489608	3.34683116984267	10.676855621012	-0.408830590268582	3.30436645651501	-1.09646475969606	9.36342513326085	7.8942977001513	3.90354691205586	5.15069938422739	3.76067106268733	10.0714512998509	-1.91837462675498	5.06354873354383	4.04514298410219	-1.51905267838058	6.86992424626438	2.9046566834134	3.58427407392986	6.8919246974802	5.98932464190916	4.77661930371345	8.36271838287657	-2.11394914937808	0.841487025815322	95.75	1	2
91	6.77786308956327	2.55229649347995	2.38658880974309	1	4.85679171648323	1.28614848302051	3.76679629893602	5.62582351814258	4.30279644466211	1.49576399907842	5.03275487916357	2.23993910055501	6.18141527955904	7	6.64512768520134	5.51845328347043	4.77094754215578	1	2.0940473141393	1.88637722824959	1.74021479629147	1.61368394146483	7	6.41678816814132	3.66059504488417	14.592081042681	9.35821593272189	6.2853249017186	1.63448049761932	5.1581412372907	8.22720864835846	3.10255715713579	0.72003262389154	-1.57206123469793	4.58977231769164	2.18204396668946	6.56683512438671	8.34489909597387	-4.58935377696868	2.78558372489977	-0.376999193814331	6.03279010779496	2.22258364701352	0.737880659412584	8.60508331948905	5.27204556790923	80.5	1	2
92	7	1	1.07138332164307	3.27300142088308	1.14528352635267	3.33277356687708	1.32876087317409	6.93562173392984	2.03362448893612	2.76708966564225	2.37165024463956	4.09720208756523	5.36889535426838	3.55788224707586	5.37777800599364	6.2500720191364	6.98343335294693	4.92713154242597	1	1.5235055717749	4.33338831540929	2.09709875382242	3.567455057849	8.02099973324146	-8.18290200414162	-1.11897473431417	4.20026862379047	6.64335767516604	5.72446926495292	5.89712765464799	1.48033082082664	-1.40061013225857	7.78735859172483	-2.91949552560649	3.64466696660076	9.50456095465249	0.0810816771194244	1.24198604714963	0.0959007121798254	5.25562846028871	6.16442698584334	0.128184122692967	9.57117452136704	13.4479621629159	8.33803425359183	0.283201702891788	99.25	1	2
93	4.54881893338318	1.43116648219042	4.31857117295926	3.33169704111321	3.04986219024654	4.6177822178273	1.74545741292697	7	3.66865677515218	6.46654899693765	1.30819561833744	6.77438924327726	3.72972047508022	1.31369006912958	2.2227772935567	5.66578764432883	4.40977846107381	1.95380517382864	2.54762373628881	6.39487093422923	4.14994218307271	4.04971092241295	2.40287199539471	10.789764286015	0.25165400939971	3.04212210661986	-0.20977927736552	8.74630627416032	2.66853916217445	8.7202300958597	9.80364519882025	-4.09556383982494	6.49412198111251	-2.06443510391461	1.29379656356028	5.24946120608628	4.56508603691665	11.1655286762509	-5.18786563086267	6.80870766727139	1.19633507660911	5.75524779519495	7.60460593770693	8.17432440568389	11.7091408289627	3.61616490332821	94	1	2
94	3.86081604710491	1.93520343961308	2.42729329443637	5.96938296864712	1	1.66304378998364	5.47281203583029	6.26606971423087	4.63165760886756	4.40972290502096	3.65585246314934	3.99333852476762	1.75400428338842	2.36939069258726	3.83520876811046	3.47566078471286	6.42853704991864	4.16911491072528	4.15196926961509	1.7512290201443	6.99579235670358	4.92981082643831	2.21972386422671	8.93869058571159	3.05087028715671	4.52725582162585	-1.07989284925064	7.39056265428372	1.1369485870284	0.170848145874266	1.67603948369125	6.01567067151395	7.35472940881869	-0.616245165302713	3.90888809001042	0.85304896751899	7.26764155952289	9.83176002033348	2.30226227477172	3.83882807099606	0.312597998969603	-0.0832206682748476	6.25486908430053	6.8709371007481	2.43266669743898	5.6541943478843	99.75	1	2
95	6.04733024914402	2.80236223564714	2.61446957097877	1.90314105053646	4.774664373609	2.05681249756606	2.81647552550086	6.41651605804165	4.28895803022137	2.16544306754649	2.77886974132943	1.18230540429809	6.33423339475048	6.17006112143807	4.95609382086398	4.78708685215259	4.79693425189677	1.10017722655441	3.35631195608894	1.79406053843113	1	1.39118085094466	3.68539534424403	6.79077821699857	4.39019428169405	14.8062361636286	9.20605896920142	6.47229266538699	1.34861971504938	5.25400168092088	8.02079719076996	6.03995163788291	-0.055772360128533	-0.308249347717133	-0.406924333124013	2.73809407691119	7.49214354100767	-6.5618043566995	10.1913751131874	9.01389347476223	0.701610729022641	5.7591730145923	-1.21626830769831	0.773714771743913	3.54723230187501	4.77771462808025	99.5	1	2
96	3.43267139130753	1	4.00976214137534	5.20901888064494	1.51014233381521	1.68546309909953	4.29806353781141	6.89579710929518	1	1	3.9442971777188	3.4818189524048	1.68065887177884	4.90824594001251	4.17055308653356	4.90886171522147	5.90545255588264	4.39702805864544	3.69517044110286	1.99371724651372	5.98146922767538	5.5400576410058	5.47110268542226	8.53723717890163	3.32381540081799	4.44317395637036	-1.53879300226384	7.45429440467574	5.12947739885986	-0.236037308121182	3.39492239494209	5.931034339037	4.9921738967005	-0.898312802618867	3.96157998535447	-1.12811286407255	6.47925092128499	10.1884363457518	9.55634530120139	3.30130704164241	3.15022692423416	2.74279736827829	6.6605814103395	4.2042029928134	-1.44812322008214	-0.31253209688478	107.25	1	2
97	6.11724941999906	1.88496774341708	2.07459244595669	3.61748645011021	3.54680953206752	1	2.2247872465099	1.08338732655723	6.4760779295029	5.35413610059238	3.53716405231005	3.06019701368183	5.96407873099176	6.75176489409613	3.81744498660648	6.87364397214604	4.95135844977058	4.99531471275544	2.17903359783987	1	6.12834837399746	3.75573080541864	2.60119977272249	11.8904454769805	-5.59673132511086	-0.379814077536604	-4.09453731122703	4.18476247629877	1.96507942891507	10.767905657323	9.00552114134694	2.17164853796588	5.13536411858077	-3.20128239194403	5.05230301646665	3.08652780562605	0.951920551211444	-2.31336746463011	1.99704897859167	3.356615878338	0.67430898656167	0.611514384343722	0.455860663577148	3.34633642604589	8.62229185670115	7.9884996309396	92	1	2
98	3.88836689686882	1	5.76139728791554	2.37021910756883	1.63056163922179	1.38953555298167	1.30135577986793	4.94678914228693	6.67960533697148	1.3824933470363	3.34797552927888	3.24757369657617	2.98706588876484	5.99842511641762	1.71027422249731	4.43038101095884	4.80121599117824	4.56899146070633	2.061099772445	4.31968294139677	3.83480961099889	7	3.91048302739212	11.4843823103157	-1.05917719512832	3.78454157705352	-1.3688453508235	6.26624978394418	5.22660527934465	-1.45468939691414	3.8240104480057	7.3724117773697	4.87764960826135	-2.64864513942838	0.739249622514217	2.27611126266168	-0.529242780996263	2.2496163775557	4.09438146810304	2.26260935107178	0.471659660325986	10.4208240351494	9.4884221260027	-0.455724476350142	4.25143693026694	2.36153085062418	84.75	1	2
99	6.6086315173849	1.72094126945449	3.17798048494368	5.47089445532702	3.73073366380115	5.49297858805018	6.42846118496851	1.01584269080592	7	2.70572393054465	6.08638270111662	4.20833105343619	6.74740537205749	3.14496392931961	2.89282932425899	3.30897269489252	4.21318529975436	1.84661069420661	1.55236042628467	1.62763361618665	6.23597789939953	3.89013622468232	1	12.1809266766865	-6.34374972208038	0.751818602226118	-3.32731965518853	3.84552881423072	3.3258201223273	6.53710173225095	2.34321884556488	4.64271253832201	10.8178320856309	-0.237004365423274	3.76500367494522	0.944181077438999	0.479564566192244	-3.2753040594454	-0.330430703688866	4.69382732348127	0.73716011162273	1.64827410318867	-4.26914644723976	6.64284234792393	8.68563691879872	2.21283321812173	79.5	1	2
100	2.81613409487396	2.49931910347502	1.25252414726436	3.37398646297601	2.00864493923714	1.29495277707289	6.44555178862416	2.42425788674578	2.42148336174732	1.30203107044881	7	3.77390782277576	6.24739171762203	3.0117744564472	7	1	5.90685504991605	7	3.76019512260224	1.34266969463729	4.7082018990717	3.01766661313964	6.65903284506029	5.87992803512444	-6.98708964619764	1.98240188385554	-3.72815622075154	1.47183973223131	-0.602946839260675	2.30227047141763	9.02087208261284	7.51157975246682	9.52634201077387	0.897893217210741	5.9560195173252	5.35808486577895	6.89905810494378	2.58263784912319	-2.21001294565782	2.42301568345992	-0.218372603273587	4.59453425718807	-0.0222664165442654	4.59364308296281	-5.8649058635682	3.00719288216394	99.25	1	2
101	5.23012037964881	1.15710987574435	4.04164930253154	3.4954062716871	2.30152160691014	1	3.37062852788498	5.38001289977475	1.44733105138642	1.57924180903512	3.56396768178187	2.24337063590248	5.42730332473639	4.69369839259412	1	5.50895052755523	5.36739998136959	1.68217049229555	6.76853611975956	4.61366662999917	6.787711472215	6.38356612686678	5.01402912306335	8.82911879683163	1.32969857557166	1.39013216943834	0.642263949142613	6.03680085061038	7.79490195276602	7.18130075918035	4.94368910375537	-2.08790248152298	7.3523806253655	7.48468033274052	0.633824283822706	12.7794381703748	6.06679142283247	-6.64655510551325	1.6814665731863	6.3222935751793	-1.29081273927556	5.36388192249956	5.84964698822754	3.6145855381933	5.339101634527	1.79144925539399	88	1	2
102	4.49679755303622	3.33531522160065	2.53131435847773	1.87703461978726	1.87580805895836	3.44993281618745	6.19208666044875	6.02757639590145	1.86229816154251	1.71708559738416	2.29567540163112	4.02073551795677	1.93086228195122	3.252430483061	1.96500784481457	1.80308028243833	6.03219219117778	1	5.89831945597551	4.19421876605995	5.03743982346298	6.87372600979829	2.63920632679007	9.72351842185986	3.90830030589458	2.39369371224698	-0.599506508270712	4.81947857192746	1.31710356990257	6.41168517387393	6.43018967640419	4.66670988337202	2.77013731480567	-3.39088887905708	-1.22380141015399	4.33348336035189	8.45273578961682	2.12586089044193	1.21896636987136	2.83940757025706	5.55486643608942	5.68535445743304	-0.79227162644269	2.70099208174163	0.167492797194993	0.680211844246628	87.75	1	2
103	3.9593877407378	2.74837663129768	1.10403538169644	4.65812590489374	1.93100806347221	3.71418574160853	2.37608629087176	6.97772309039335	4.87052440395076	2.22700607883598	4.10903031998577	1.18768285702456	5.10027046244625	5.27879638361494	5.26443055739418	4.63393937471721	5.81193850091728	2.61388428028646	6.93893707423169	7	2.76620938545403	3.97207992344657	3.2123563485573	4.97904431235822	4.76740955024363	13.8379886514725	7.14462031782123	8.47259963698504	3.98717268040794	7.79608149635842	8.27787217919707	-2.19866849893616	6.71077256745812	5.6720241988416	-0.582380425337685	3.65917745647669	2.34367782987938	2.9949912323962	-6.22659072037209	1.47887261416266	-0.800923813113863	8.41936910155489	4.32595645240962	4.91455377634529	-4.56544616471463	4.33752246842325	100.5	1	2
104	5.95239656165784	2.6111378050432	2.15387231605637	3.77796864517753	3.48236345807658	2.291621135354	3.37191816818161	2.37496780804666	6.8170367095261	4.22516495975443	3.54191609989513	6.1769830121474	5.28378099965638	6.9404811437027	3.61957664677473	6.51697781337264	5.27034343271549	3.85217811238827	3.0050426369607	1.33063054803884	7	1.38837276272798	3.59874771540175	11.5323553236627	-5.53887544903424	0.0659998390946666	-5.48145190700904	4.64289201450596	2.03248857641664	11.494604967674	4.01720718965233	2.6269183745252	4.33135863197906	3.3922392388624	5.55909808431936	0.188822338214581	0.816065584731565	2.06568802072181	2.72764112590325	4.40536150167774	2.95200698250291	4.6137701417521	-6.01913301416764	-0.283073027425787	9.31826599476341	8.17588995541216	86.25	1	2
105	4.03270825950973	1	4.27929709014805	2.94716643149096	3.7948247095838	2.02579630835927	6.34347742076884	6.22515417961898	3.96065333126049	1	1.45621906646911	4.42008382949893	6.13392754891826	1	2.52216771621705	7	1.93747649292096	4.27073870805125	7	5.75089682518472	3.01146166143098	2.05546001211732	6.37545812686445	7.9791542903015	3.817851941551	3.59611881009369	-3.33009619392082	6.43668060277514	4.24495362404161	3.63228811544733	6.95475878451008	-2.97695010326059	8.23789367971792	6.04188424269603	1.96190610142832	13.4998236195552	-2.06583555102754	4.30314134104597	9.60717049795402	1.22420143144356	0.9210524925664	2.12520620517106	2.94170358842745	-0.403105204728672	10.3513352641334	2.83745851493139	77	1	2
106	1.75934796339013	2.08564659116009	6.1619170504725	4.97816272893289	2.92684862095732	1.84006936345684	4.20993039394254	4.79530181872303	1.23629941222527	2.89717641216208	1.0724106703457	5.71043726053488	5.22924166952753	7	4.03657367860205	2.08200709344577	6.04176673280576	2.8157524845912	2.93825643253413	4.09128472350475	1.61807686475654	7	5.44449704480876	6.08517993478685	-4.7126057942777	10.2082332502038	6.77157806318308	3.67173947985475	-3.10195712643376	6.95835243509058	9.61817491054578	4.56880916000715	9.56040256179209	-0.362659196007186	3.7338926683358	1.05856878804035	8.03874699773584	1.06106534929646	6.83398842260346	3.09627497123091	2.76152036781266	5.67887870382564	-4.44320559188192	9.41448784914767	3.35676636481237	6.97212859224962	89.75	1	2
107	6.0133303777944	1.49054996077478	2.26920171657688	3.96202657754082	1.83076774018405	1	2.57165336274653	6.59236975782633	4.62678168961464	3.12729292960181	3.9570508884621	4.51837730726266	1.1035063277517	7	1.47755517478432	5.45275755387515	5.64083383594489	4.14576639044277	6.53789552414514	6.49231787980076	1.65035418630686	6.96108644485493	2.0955434828246	7.71909090952589	-7.21636168531052	-1.74629397263397	2.87046696653398	6.54869359666421	6.26743509841337	5.95576942141781	1.44052791212728	-3.61794551677617	7.16075064104982	-3.59181706820254	4.6484475790446	6.61264935941153	-0.18112648823209	1.70070396450245	-5.47863858498525	5.67040030124175	-0.167144965184666	1.76477394386535	-6.14585155294357	6.5242769068808	1.30081776891064	7.04052809287989	84.5	1	2
108	5.28219241933971	1.71825653640529	2.384232179635	2.21841951716688	2.62774197746853	3.73408557856066	7	3.15006612564732	1.59668860592981	5.20509725777877	5.17103543444435	4.53767038623229	5.93321022098618	3.0733842682993	1.70884899354707	1	6.27008169459626	1.86239334194044	4.02892580760777	7	6.13087540715132	5.73300713940511	1.54367089615309	6.83993968077973	1.88981743216384	1.46095658221798	2.95709039036292	5.69269380239518	3.15887798929937	0.586171035909942	8.1136461478056	-1.45707130138313	4.00308870940996	-1.10964728851028	6.30680476993398	2.14089562324417	-0.299160192907248	1.85820808369749	1.4444096373983	-0.16116124395586	1.12253658789885	4.66760123064895	8.55013404213477	0.92417643119115	1.56097780136893	3.35612222006453	92.25	1	2
109	3.89894266125892	2.47554887366109	6.41948578981689	3.74775237894411	2.63034441797249	1.86471917576887	7	6.44414967828016	2.52531720094699	3.80803984175809	2.23392196461904	2.99514045318265	6.85281659530438	6.15285063116349	1.7159432717111	1.14848926341877	2.58342835340214	5.12827213493772	1.55276984400218	3.88549698401516	2.410703475547	4.6045722833523	5.52563653969978	8.43808185771645	-4.72905570988323	7.30160904012456	5.03006237042035	6.11780416928895	1.86271229023825	7.59584457158067	10.0861227374327	5.42858807105159	9.64967945879593	0.0444682550801254	2.50624594465724	7.57370415253547	0.762082697584851	-5.327570653441	-2.6451841566832	3.887938206587	-4.076817652427	4.50042517706699	2.38212367975722	0.883722248632708	5.15367933378616	1.69228823937296	84	1	2
110	6.03873776001527	2.34423595096483	3.60856904410716	3.64412512649048	1	4.05412230512102	1.95737305076962	2.87270742404259	1	6.25111193075692	1	4.29262322229616	3.08893019984439	1.40021562149587	1.41850809000913	3.6975286468286	5.97052786922518	1	4.35004169402214	4.56060239778354	5.37410227116715	2.64461725020639	5.85019369035638	9.99548411944951	1.8692803398615	2.69783439194324	-1.82475479733151	7.97851156157685	0.797584902941222	7.84887949147155	8.10726733574734	2.79315243003339	3.04966477799771	-4.99089118136654	3.59341044050755	3.986306403627	6.43784272865205	4.74997289178027	9.630916566157	8.37734357635996	0.266157982696414	5.3400150914651	9.08791718275234	7.89893949820457	6.13029906814554	6.88929724870171	117.75	1	2
111	1.6355222838499	2.27470027076089	2.75992982303574	6.33543371660662	1.80029641192375	3.78630307634999	2.44309685816084	6.60679069422428	3.07136368123996	1.87213126327432	2.47954799180183	2.90879630911628	2.28387482523853	2.62161160189441	1.23747777061754	2.15862638418909	7	4.05650466725409	2.15033425000101	1.38732400892209	6.4830233171425	3.50367659086718	2.1324276561204	13.9035850938148	0.391756593101484	2.71077274120534	-4.26221200059097	2.63383627615741	5.40947503031404	7.18085357009764	7.42024214760943	2.43822029325785	6.39160948631077	-3.45483192544065	-1.05204878603738	-0.0176202030203453	-0.134786687082819	8.2628325092784	1.52910316865827	5.79455072593175	4.05578444110778	5.70733778628405	5.14209039045643	8.09631576887816	6.98389535196451	2.11668226836529	86.5	1	2
112	3.81269084107396	1	1.72811557979991	3.6101935963651	3.09282587280726	1	2.60505021236898	6.98349771773125	1	1.22240808874837	2.19176999655035	4.14445226359198	1.34088701734282	4.31424495843366	2.7872686289081	6.25546845680928	4.33007573933526	1.87498027714501	3.31787536781065	1.87382433754762	3.99107069126786	1	6.73413681737015	7.34169460028558	-6.99263522205505	1.39884233427174	-3.97913426316964	2.01128255306374	2.31612548189074	6.92472785970294	8.49472910690518	1.2844040913582	0.244721983730746	-1.01463033682105	3.67084658137223	5.61735475876845	2.15469418437169	-1.58065562082856	6.31559439019256	0.594737880262422	-1.13039281719172	2.60707070805608	7.66642167628856	6.10223252683822	3.37153394401418	0.939795262209229	92.25	1	2
113	3.98155865297239	1.22365780086963	6.00770564967966	3.73468870318793	1.18514142924627	1.76379952718536	2.8824651612481	3.53369142633646	6.6729292159587	7	2.6271851188137	1.99233385219201	2.02144996087474	4.5946617827877	1	4.83482929247997	4.63897556189948	2.93160835427479	1.49530951465383	4.15149038062068	4.94094563960903	6.82891751907296	3.78006395225066	12.2890915953383	0.014067485147449	2.54448490418806	-1.10909624065847	6.04834901557623	2.63782643473289	0.247482808839809	0.774038395388102	4.18548439691386	0.868731920280289	6.76223466132794	6.36032914311185	3.99574539788602	6.69633761331619	2.27981161526702	-2.7765763748835	6.64016415663604	0.116724905941484	9.79148601865628	4.87695718091951	7.9338362074483	9.63446504629545	-0.799107685692912	92	1	2
114	3.52507172981442	3.19150787106698	6.30863049306902	1.63057057766468	2.20368865783437	3.37653304062393	1.38108863801375	5.78207534737991	1.03950287233918	5.09309686124612	5.93920474782721	2.11222021599219	1.57557220543605	1.90577028237595	1.14669910057908	7	6.75881628533639	6.41652841320789	2.28231232883934	1	2.98760857482682	4.50373666285904	2.17748403341225	10.1319616244651	1.06399934134035	3.96182666895099	-1.19827587286417	6.31828149335191	1.89661088093183	2.65364257898284	8.35367114390787	8.94561211632802	7.27998309033904	-1.14310268325706	3.45480701244859	8.43473569051306	-1.42326940063142	-0.228984362322916	0.764429563164492	4.44403204837505	3.27795650839463	3.84315914530204	2.18284799574467	1.05939147123138	4.29180532801502	7.20829240328347	80.75	1	2
115	2.23034730241098	4.54658908925568	1.00305690557631	5.27467714216528	1	6.66598961479423	1.31976021970248	4.68561745542345	7	1.05037000818759	4.6349278051179	2.83941106241918	1.00581806946312	5.04098742212766	4.22836287959129	4.46024416474848	1	5.32093254110122	3.1041895792785	2.53583348325062	1.68628523539147	1.0002945218977	6.19305891008416	14.1124041588742	0.235829125238458	0.0897079667991239	-1.61411218545105	2.5976739382339	-3.84804606903417	7.98259404365063	8.24003117271358	5.38406802565204	0.863711770227048	-2.88700825662632	5.22313359990739	6.33276918992164	3.36799535040151	-4.5321964971928	-6.01330937041367	1.45824740798702	3.5701177785997	-3.68779629441294	1.57123011247826	-0.186324895752365	6.89849757960712	7.97666676208063	79.5	1	2
116	3.61764334870319	2.94520427969129	2.4497787075042	5.12380914346221	1.17701777940868	7	1.91346849999375	3.63324398319012	2.62519657114219	3.48901796345884	5.24977157632134	3.28804569357005	3.77910023109827	4.205013669065	7	3.0450735508856	4.24551788689973	3.59416591515941	2.65995658743306	1.43554443569144	1.68150872495544	2.35659577209407	3.77099166963544	7.98613032227448	-7.0401005210285	0.770314526389085	0.313632623102851	5.1483588594085	5.04016731197298	8.59372196312226	8.72529886368011	-0.813258372072585	6.63547720812544	-1.72696114891006	0.202512565185314	7.88832678697281	6.00191717784781	4.00303664614772	11.9240399450384	7.91143180896776	2.11586136187637	1.08554212168983	3.55308564654592	4.81070380144845	1.08535716196592	2.22435224754455	68.25	1	2
117	5.7268396764332	1.65458792414295	3.33807853632842	4.75045366416446	1.27022338893441	3.98463812809787	4.90254568583708	6.74048755026668	1	4.58441117910846	4.16688460244196	3.50219030656774	4.08673411019149	5.48645496084956	1.98240431939799	4.08276797223447	1.74065145306517	5.66123446439958	1	3.78979731092008	5.56772157258204	6.25636090191808	4.10018905949714	7.89181459658966	3.63446414934299	5.08545184083186	-1.37185277118123	7.89277217897749	3.61156180213286	0.163676015522328	3.92020465953154	4.82161400221202	5.42543673853863	-1.57083763117854	3.65745681903381	-1.01004792749914	6.47048589817997	4.12457073486038	9.77903497114735	4.42951051277937	1.84303358566818	2.83292116945736	6.17508234965351	7.05759637456205	2.06684943933795	6.21184120711346	101	1	2
118	5.75807359441346	3.29613717586419	2.36281392973988	2.18843166792364	3.94121130668983	3.66170308268036	6.12933476491437	1	3.77311090098489	1.26125081902304	1.74083753416167	4.5877972053367	2.05534027821758	3.01525718279093	2.71087335554458	5.80951768682481	5.68282239806995	1	5.6958897025865	3.82930848799345	6.14675309832707	6.5422627759297	3.43701173994152	10.8913458866254	4.93679345823813	1.518604359158	0.60972956826309	4.94519144123206	3.16386206658401	5.71994303657541	6.08370815306096	3.77256496586834	2.14866930870892	-3.0987331831553	5.89447598003318	7.07970106969089	8.87667303564532	1.924262482103	-5.57051769960761	2.63188329318526	6.2511545668328	-0.313525783677146	-0.96283536742671	3.01183027873164	1.60808157270814	3.67565048004212	103.75	1	2
119	2.90647574357868	4.71637626851652	1.78774511081684	2.09139018988972	2.40530991115449	2.5676440312362	4.82750904930086	6.2402210624773	6.30622865737189	2.56682325179133	1.54304854999575	6.89967917708776	2.92552676767503	1.64660182327497	2.98241861874767	6.68282109150932	2.17637842501286	3.35714479312463	6.28317967650202	1.33402228809313	6.01481897024246	3.83509271682418	1.08258121944736	11.7975511499725	1.25413130287446	2.06853627088801	3.62059624557594	2.73294573343928	4.40417364220584	4.78982968309664	7.22652755983226	3.50748029905385	5.29772251055894	-1.92752143311915	2.10517365427992	1.78770297673168	1.98511023432976	6.26183685880736	-0.686569076595909	1.04987291530943	5.43170793972525	1.06117975053957	-5.20577146865395	8.3539282614961	9.29758714068987	4.71421479286612	82.5	1	2
120	5.80264552347402	1	2.84169437274683	2.28478327007207	1.78738812651759	4.46102340885529	1	7	1.11110536070133	2.10727553620281	1	3.89066854888039	6.83173489575615	4.85453380677761	1	1.7815415634312	4.14364603385847	4.01877561839918	3.50526019391612	5.85314825935812	1.28977757151329	1.75781284252887	4.43463579043882	8.02400671026639	2.01309236504486	2.77613832262997	3.18499780301383	6.87893374339212	3.62950636641655	4.28196096478791	6.75409414400104	-1.2464175511118	1.75119485549069	-1.83322045513076	7.72715427802619	13.1104100873443	3.25895443160379	0.984062798592846	2.25292734597885	6.48313991529424	0.473783239557647	5.27701389397636	4.29264303262834	9.21440334170311	-0.562462342242738	3.96162573825626	93.25	1	2
121	3.52078262487049	6.90460900503672	5.51725940430952	2.46922110417613	1	1.45218240274089	1.49258409225544	5.17964537137382	1.68923600013846	2.957047744678	4.37343716295691	5.92767653888245	4.41716134036392	4.22555931593773	1.1973547756671	3.17149878571915	5.70171448874256	4.84841309417434	1	4.01794664991591	6.94917212258952	4.46413993901924	1.5489478926514	9.03702462294634	-3.02577837194646	6.49362857547593	2.73536781102884	4.10339445668052	2.63578820718199	0.966286437010213	6.73898380790248	6.3789132854501	5.07700630911044	-0.884136390719556	1.93769915408074	1.71874360589586	1.54005722086718	9.44903789569194	1.58963285181272	3.72039867587606	7.75878129118491	2.98933250435413	-1.97345945879882	1.16141027517413	4.02743280986761	-2.08944556240607	84	1	2
122	2.97220426837696	1.34386471411633	2.30958961796978	2.1868256108073	4.87228598142931	1.33921514891641	6.8292156993017	6.76439812764979	4.85796429994705	2.20633155534475	3.54662662934368	1.2909955788037	2.31301650640195	3.86616569987106	7	6.44876885908824	6.91123565080403	2.74282671799977	2.76664299337061	6.56851490413781	3.34067296271118	2.73585455725459	3.50466524652872	10.9605138026894	-6.43899680740844	0.568651277649204	-4.83397256820323	5.08697811971265	5.41148866231224	2.07156364166239	4.98541040087514	5.88074273281661	8.44842128656262	1.23301926160521	0.263082377711601	7.35865019389194	2.92996773045228	4.0916181324358	9.68420660440138	9.07365050346598	3.9411512203502	4.05822460811504	7.3006689745984	4.21844214782516	-0.462116784782299	2.72589538630825	92.75	1	2
123	2.41003595907513	4.60807684916297	2.72519343547401	5.95563587891725	1.86306962223499	1.30093453539983	6.24627971140632	3.15306882577573	4.01705287324977	1.41088622110639	3.39805683860335	2.0245888814795	1.24624553656244	4.55192972661321	1.32725083704693	3.49191171248602	1	4.48922015550212	3.6501291855954	3.9752853562584	4.8387302526813	5.47722113050484	3.53946431166236	14.3530874918106	0.527402241541783	0.0837774527639654	-2.58005358075817	4.55547432017044	3.8970684418232	4.62118030308063	8.66228964464976	7.26807962354264	0.359917125605995	0.339553080741887	3.90882645880962	2.95467300900868	0.707530416890478	3.25434281549206	2.98868409228213	2.71456289847715	0.886736473289321	-0.3757371757395	3.94672668367196	1.95393251939088	10.1366377116313	-0.168136346610561	87.5	1	2
124	3.99850330131367	1.22161214048538	5.07533380026198	1.8550997234126	3.47227794561054	2.31542746087401	6.84947751948949	6.21384834511255	6.56379814295713	1.18025924331829	2.43739469049382	1.43378585547561	1.753051477605	3.56116670028135	1	5.9067133684944	2.78717125695083	2.59746606704132	1.80856226865	1	3.44113106964306	2.15636889447193	1	11.9586629231942	2.5985040970642	4.61461099318547	-0.456809221110387	6.69099017190839	3.23201976654327	0.878201373494201	1.51272931807782	-1.7381675350153	1.61281908469199	-1.56853648460538	4.19833108671567	11.9501748488904	2.92736146289155	-3.12371215789834	8.44067805578973	2.84865717516587	5.27110780677755	1.44515709694198	4.90985838346206	2.58246662726807	9.15621043406653	5.1961962245346	83.25	1	2
125	6.15526956241037	2.72493795570579	2.9039482413115	2.03596926865267	4.22521820062245	5.21227867858637	4.198378840634	6.973064318927	4.65512102282395	6.43360555724734	2.26047673840242	2.30672481383912	5.93663652456819	2.90813554664625	5.09723216478829	6.16952260855255	4.95861403668085	1.27081993037832	5.56417455634738	5.76446988525711	3.53345862258367	4.95858526978633	3.60510370815431	11.0287105437257	2.41514563982932	4.00103846391833	1.81488881868104	6.7615043374622	6.15319012054836	10.4385883306633	6.06128783615096	2.85355283580574	9.57435883596231	-0.525975727663733	4.52678017347091	8.94632359096339	7.78975576795158	11.1341460122441	-0.644742067832354	0.449172056595724	-5.64423939888556	1.20851609205263	8.89939555501218	-1.01564228626826	9.81632253071304	-0.662873135175023	96	1	2
126	2.28202900808597	7	4.55169999293964	4.2910782716874	1.87770980303142	2.44452587582825	6.67081869806264	7	2.26123925692612	1.37332921188745	5.2813758725829	2.20140530866485	1.49696816503727	3.34563045404186	2.13257423357889	6.49975473128751	3.80182402022402	6.80452798286318	1	2.00931400974895	5.73508347491228	2.87559306560603	1.33065722042953	8.42884265519298	-3.18701502636373	7.76301467469133	4.42881633257204	4.47710671273959	4.86975311492861	10.7244103437043	3.07675284493193	2.99604689023507	8.39823283444445	7.17603063331622	1.23539550787898	11.216352213463	8.19991206399203	8.42453734741392	10.7385141504267	6.09150260812005	0.889750399299442	2.97800792662172	-1.79148313054584	-1.64335601303573	4.51180621179035	-1.63064824329832	87.75	1	2
127	5.24756871866512	1	4.36701239547237	4.69356123099914	2.49173631859322	2.43102413231179	1.25655013723249	7	1	2.9013856297454	5.72897072315162	1.67975820569833	6.08410894956837	2.00843416092451	3.1223126654508	5.0044792786592	3.44446791052144	6.02528876535547	4.62563813747778	1	2.6920995497139	6.6976445224952	4.78971787483693	8.85358509857043	1.11608042210028	1.32287201833309	-0.702909977845375	7.43526744284892	2.03263751100284	4.88275457820753	4.48762216559821	-4.52813265616725	1.78560429922953	0.163798135591948	3.21794052316552	7.87481292022512	-1.56519983118764	0.792034764318792	1.35479609538267	4.72772049563476	2.15729096073775	1.21549095728697	-5.00166170358156	0.0689732915733168	0.617920554143126	-0.269484772582006	84.5	1	2
128	5.48628096084963	1.79474294652934	3.06609062843265	4.15174915239012	1.60159306556065	3.96474089152899	1.66743922981441	6.61649362629935	1.18544375364407	4.35473411478603	1	1.41162192213719	3.65262634094873	2.08995431915169	2.6590045866512	7	6.31752939386116	2.71788227055799	1	3.58661772944913	5.08443327318417	1.98466398702878	3.37606149636191	11.5928587143387	0.171624428147712	2.8024132454131	-2.69867586896831	7.49502165584042	0.463314065123115	7.08394847479756	5.3501692168533	-4.66218316421029	5.24880449891342	1.49764250580065	3.20997016603714	4.72876872234252	7.32738708060511	5.24500913448281	9.55225004915665	8.62307801761644	-1.4278908072815	4.61228685037124	4.1358206033387	8.53847616460606	7.94561548249652	7.56459537874501	96.25	1	2
129	5.99981343975765	1	2.97302218138561	4.18402952000396	1.30746888104352	1	2.1601762179265	4.36245950067572	4.15235390099425	3.70627644299312	3.15942745576261	7	4.43610093560365	6.37518745748818	5.4139440228303	5.4037252728315	6.38853854620028	3.37420742986731	6.38496540249528	4.31155326564727	1	2.83231789308273	3.70463990834992	7.49748735814725	-7.66020550068393	-1.02734671746781	2.91391303579733	4.95481321633635	6.50333012893935	6.65399074479632	4.503122920846	-0.61495654575785	6.28966306230653	-3.97454636653568	3.91541494289309	6.73494306574327	3.60886514954143	1.45751124119495	0.336162984697859	6.30929113774307	-0.501634061745185	0.414755399869563	-5.41656357919202	6.1757223609591	0.702853682078039	7.24279301046278	100	1	2
130	6.76904536678083	1	1	4.88808373751595	2.29566516794212	1	1	5.98521316320184	6.65410078346175	1	4.00458728227709	6.91396785346431	5.51743388736202	4.40188308977513	2.22178644230684	4.06231120273128	7	3.56061133129595	5.37403733028644	1.64417614892459	1	3.23564869652394	6.24699717008763	9.42896523625417	-8.26953634453449	-0.863825990983846	3.19403931648435	5.54788497504844	2.38919032193681	12.6498192143651	6.47830231567484	-1.32528318353459	0.639713261167176	-4.57030353298499	4.17829391893844	9.48557811544106	-0.261618453757007	5.09181120887932	-4.72705091884309	5.66204397752146	9.53025032634168	5.79688984789469	-0.78008429079813	10.4718647639814	-2.34304366123768	6.94272561674968	76.75	1	2
131	6.23110940065158	1.14896396716303	4.6088743596906	1.3109259411995	4.59745036853128	3.64245267165106	3.41402373459166	6.15030707880032	1.67430485874143	1	2.91830865359901	1.72229442031551	6.48407941296795	2.22349443180477	1	5.2023981639382	2.86004252386899	1.73327694478883	4.91772449373973	1.99095794194366	6.15951315278954	3.43525948601593	2.95780738273673	6.39454217646712	4.38642633799103	15.230345656755	8.60353246529166	5.42297279233208	-0.664348924234392	4.26865867521362	7.56016716114869	8.58426013348772	10.1011432489111	-1.86950461369332	0.310269239939272	10.3746806679918	-0.68149482043871	1.32776416133216	-1.28953848355712	4.06145908417688	9.36557221691838	7.26643822335127	-0.331220584366961	1.77564626497128	4.30378569383808	3.81611833645459	87.5	1	2
132	1	4.94760292625968	1.56131691272309	5.75274142639704	1.44858577612748	5.18368355762691	6.05212788159049	1.93629587324893	5.04701813556444	3.67682894637353	3.13421554713128	1	2.42177329694542	1.46683700967949	3.62550043880041	5.47485431476522	4.95249881464065	3.04835212919234	6.09511850246279	3.80259341045423	1	2.73012910701865	1	14.3418603522818	1.62988147076684	0.833275379428794	-1.97529301275334	2.00474256669064	3.25329117020434	-0.87333370226279	8.62139869256266	-4.73337155415767	1.34311168589232	-2.23798606236208	4.98968829293202	5.1292447780766	1.17197587450248	-5.02702435392788	-5.2330412720727	7.65218767785965	0.69050662274765	1.50353438055858	2.89079921820871	0.594154397354693	7.19518468783518	7.450050147828	74.25	1	2
133	4.66971386197573	1	3.85735664973511	4.4847832567811	1.6451553334497	3.72802144272783	1.93849146417063	6.70734225869613	1.24509124273701	2.46116399358335	5.39836264384966	1.92707175224174	3.39139379332458	1.53861533597464	2.19747467976239	6.08961201529438	5.00266210777021	2.51686421928544	3.95416435994477	1	1.8738454662203	6.82945360339068	4.56966399521093	8.2963529789011	1.1863772974178	0.819944916234677	-0.452892299581879	7.13778504694592	2.45194111888359	4.37692331304461	4.57033046665824	-3.73854095387618	0.784345553161892	0.970469677121184	2.0378918388852	8.84593358680164	-1.63159015882891	0.556343990060942	1.62861133541546	2.59260729104561	3.54881236639775	2.97251044243473	-5.65237753683019	-0.43412506736524	6.37268957993972	5.85536185159326	91	1	2
134	4.81222379264175	1.64777300230968	5.48678547721147	4.44408627849654	1.28738620901753	3.0397133993488	4.642079275096	3.72501006174789	5.5522360825153	1.85502088863982	4.62545469032085	2.27406101721743	2.48533646392084	3.569768535555	2.15636603032314	5.11507264172065	2.66224511097294	1	2.32652177641036	4.43579232304643	3.3251852425348	6.95963458412223	1.73837457033849	12.1136843305286	-0.0445918154196919	4.15400145771947	-1.72506869758331	6.99922479979955	4.50895892232265	0.455685360245063	0.955617520546246	6.09280169862002	3.76285903660115	7.51534504725103	5.72823846127267	3.96766134701311	6.67002518330483	5.73332436537063	-3.66753565520384	6.82264368452487	-1.0602112442186	9.73011437942448	6.57344018197998	6.81143716205498	9.93171042588006	-0.170690392315991	81.75	1	2
135	5.0846968907714	2.7504845667016	2.15385347051273	4.45944199434432	1.2614408404443	3.67107333521894	2.09634802621101	3.3088528673125	1.87925108656286	4.14649250223651	1	3.52910354724759	2.51643328453381	1.79032264936344	1	6.55319693945131	6.03872565131303	2.20857479346999	1.61391317589964	3.87766900863401	7	3.12292935643475	2.89622760455667	10.6444033942466	0.81411176826799	3.59335512853419	-1.27834129645705	7.56970780300574	0.309517147742272	-1.83857750156193	5.5148734508635	2.51854598592334	3.81211811731462	0.399454893268528	3.24681839780258	9.3644012837789	-1.59292542110854	5.79566582721677	13.0902653002149	9.22239047992448	-1.94411657147319	4.97343326736174	4.29956854683688	5.63226202382969	8.19516039295036	8.12950763119889	96.5	1	2
136	6.10685376323085	1.46331960240712	1.48490816459598	2.40660975780065	1.01805812085687	4.36653064560453	2.33650620155227	4.46393058591425	4.78964285832058	3.08366004470971	4.81255608563767	3.38473442184668	2.88374019829615	1.64725458824701	2.12294828475806	1.55480461456655	6.3588568793289	2.78417180205098	2.7129025747349	2.3073499792592	5.54669874807406	4.75702478339197	6.36793094035982	10.7515613818182	1.78685678699284	2.47269710302471	3.33821321978235	6.63950864631338	-0.975936011513557	1.02835609334752	8.91868959555391	-4.88198029325959	5.15341467251979	0.103920608300397	4.43977306177334	0.854443013674677	7.15627077720627	8.79220907952581	0.266115086281889	4.26151273882417	-0.866297319400459	6.49577726234165	-3.92549577151915	-1.68876380532242	-2.742583413557	6.73526175730638	79.25	1	2
137	5.78109318642179	1.19841698884213	1.40740887113659	3.77440149702149	2.09792213701823	1	1.50757492304818	4.8739207799349	6.13042619567191	1.27170083443023	1.69926410078846	2.63201302114194	3.34800018445887	1	6.94631585827302	5.49350484087386	4.96464742810936	2.28951335959249	2.80528839502731	2.32752078373343	1.88523026761503	4.12961284663709	7	7.9433930918553	-7.57649809388648	-0.493614619146217	1.8057003129252	4.81002863239826	4.13853558073794	8.00581640748936	3.57246825733966	5.3775434568735	1.11618866212924	-1.78019816620606	4.18360403579257	6.30747758790518	2.81083484574821	1.56629232619297	0.233006178910747	2.3772598477235	0.856790543130163	3.24932258443016	-3.51437569088813	-2.56185435533226	9.04096085201267	4.71406071857557	70	1	2
138	4.49700846473737	6.90817241857679	4.8205513283251	4.64179182353776	1.46907816908463	3.54096943760829	4.81191189731794	3.66164196114102	5.40012150779476	4.25452749095967	5.53029281257065	3.91812487682064	6.6255683170438	2.1310157162644	5.63697780597965	4.03300716877448	2.6342279985367	3.8936174718816	6.51524683511963	5.31399720517591	6.80274409124666	1.43370919455787	3.78408648617233	9.66574446707177	-1.78653493506375	7.76348309227817	3.2561129259052	4.9307293486198	2.37384845973768	-1.96966045834363	0.629049621095446	6.57940703454803	4.1446735669945	-4.35015003668439	3.20992977566054	14.0395934095313	-0.032181654646885	-2.03514295388516	9.33127680698027	-1.94001839597731	1.33511574784188	2.50155191400538	6.04984775595598	11.5257306177707	5.59900028094513	3.02878735867903	79.75	1	2
139	6.90454338398835	1	3.85451077968236	1.35630971375933	4.56671350832338	5.28994669261759	5.38399185016878	1.8707466468709	4.51661060298682	3.49134233183618	2.25133162549387	1.20613945571275	1.56677650898409	2.63852792089958	4.1324394615947	1.48126148001465	5.96134246644111	4.21618266292243	3.94929215910171	2.35328394033801	6.5906575280366	1.200400514611	6.96485902370669	7.65070328172309	2.57372693474452	14.3732926864117	8.60040396047275	5.37341191495862	0.410229284662303	0.583799951726557	3.60408209657046	7.91402029321371	10.4780041342462	1.40660565412529	4.59757682273354	13.8832706050598	0.262000931835113	0.747892369318177	-1.88707464572713	4.63346203937976	7.44608692714984	3.66180569647264	3.1145087658348	13.0054207943527	3.30695133867232	2.0996764831862	76.5	1	2
140	5.8273948252945	1.52638181812016	3.24326695458071	2.99802118645383	1	1	6.2058530323464	6.39156783206178	1	6.69203648595141	1.41831100717546	2.94752172683384	4.52154132454323	4.91707642553626	1.77162612331112	6.78562713407175	1.22652900217918	1.62572345874786	1	3.91545531738008	5.02118628141797	2.91857106587216	3.41596218153142	11.3334122316835	1.97049477538018	2.63338233678426	-2.47945789203542	7.55654949295905	0.911356271141315	7.43817339832647	8.42589030166552	-4.30327245907029	6.68023585034411	-4.87654596833632	3.03707074758613	4.14118172698783	-1.15137007184787	4.53254259538131	13.0336161464608	2.46706505330562	-1.63225709863526	5.44105564096146	8.6743450773089	8.74423538732138	8.99941968050731	6.57685176829727	86.25	1	2
141	1.90942278014658	2.19224913933499	3.42676740310653	2.41277272615347	1	3.79128675756111	7	6.01600372625018	4.33543249011976	1.52008918507672	6.12328900421319	5.40944931321459	1.12468573445833	4.00184570949761	3.45051174298633	5.99243169361069	1.74273882793807	1.85491886469673	2.05502059072429	3.60843644802936	1	4.97834209072825	6.14263673996258	11.841581085015	-7.33296161606526	-0.422244386193831	-5.74365486599246	8.1038598047732	3.40693821092721	-1.44353463870076	1.4260866942037	-1.51938833514413	5.4582069212719	-1.66914422946522	-0.345106662523959	1.15302087359294	5.47910826701394	-3.10680312043481	0.545981565640041	8.5228775503681	4.03819424048968	5.35726406094888	5.41927684709743	-0.0784652826421177	1.06220838995514	0.171681793337976	79	1	2
142	6.99783793760476	1.94817585857844	3.17409845439886	4.19774866938277	1	3.51365378072298	6.18502736364589	6.13904469244546	1.2745638738534	4.5008510378608	5.63042454427934	4.22475876164478	1.01031101897768	1	3.91381590331902	3.49375947337793	5.36544498319018	1.67449799228285	5.60506323226638	4.02309137466556	4.39185323591173	4.44424850720135	1	5.65871835582548	-8.02953301311381	0.578593246579127	4.25893886906277	7.61816027368339	0.864212307555767	3.61646339513727	1.19705110151286	-2.09422459444714	6.66453411625235	-0.254136405410473	5.60896405584736	5.7447817058639	0.355284581892915	5.03140235500886	4.59316963903415	7.50788823447241	3.25530680798157	1.92544307525517	6.75426587015877	4.47233717171019	-1.33910170654173	1.02640066204928	80.75	1	2
143	3.09963682185569	3.46642758940064	1.033025230434	4.92309857634254	3.12868145556614	3.06932215656512	1.57741960545206	2.92549660054236	3.91497418520802	6.31612975895621	5.0629229258545	2.72477650261056	4.34388564195557	5.82730035633679	4.57132669464629	6.77819057740985	5.77365233656791	1	5.8303357502389	6.50130557875654	1.94673813699274	4.27626624695434	3.94388082311451	4.48736229692059	5.08762507903669	14.3834469960706	7.73514406827034	8.22630089454938	4.44139897171425	7.61355199109699	8.52352203265895	5.85845863841688	0.481906936788593	1.42644418174179	-0.956681825203384	5.21809764109453	3.65025536128044	2.0767938510568	-5.30189606586346	5.993498012339	-0.21169335911917	9.02939696998453	7.37511318576746	-1.52802905018997	-5.14127344771539	10.8611035109576	88.5	1	2
144	3.5000427424173	1	2.18647561911949	1.71782289789825	2.7183345099054	1.4588082503409	6.2534935917563	1.22377195242874	4.31081336680183	1.90879644460611	3.45485362331889	1.13701986068114	7	5.20975488063487	1.91822138130142	5.61299725277552	3.11800402408341	1.56906690765101	4.3996149260002	1	5.36811507407689	5.31323239859997	7	10.3831635381756	-9.78914760702586	-0.541530558881737	-5.0816766991583	6.52318268609454	4.54032421422699	8.97812887474128	7.75302944431676	-3.12761413140453	3.12966556005487	-3.07058081040864	1.25363129376201	10.4828665468031	1.78008630560261	0.944035246513098	-0.0304571550521976	7.74040768034885	-0.166574064017973	4.44931901203658	4.40368401399702	4.0290219547306	4.77260228019367	5.04453908414029	80.25	1	2
145	5.14463374875477	2.55236887241203	2.06684981244838	5.3256875328508	3.23882036065312	1.45658263058267	2.0389111054961	6.17678379613607	3.76718255899097	1.84193920739298	3.21399894392985	1	2.99842246900605	1.36857241290266	1.49765507550258	3.74710807370294	4.39842265709565	4.54252768684804	2.93658031360682	4.63905111233089	2.65563135753109	3.9188656113241	5.73148394088566	5.48517410163976	-9.27146824467899	2.77685107531878	-4.87606700801266	1.29152704112359	0.99377090354026	1.98744672145271	10.8696027237772	-0.312035693324924	8.07171669088669	-0.796055154088621	5.4848875726758	3.01954585384375	3.43336612293246	-3.91943484071585	-0.241417494674212	4.79127869531174	1.9145117073642	0.70603255022486	5.7264439570539	4.88201580627208	-1.11317949190744	2.42659540080163	76	1	2
146	6.37596720451004	1.10384115161228	1.60149471198043	4.92027016913957	1	1	6.77795250461309	7	4.9482943748132	1.50081358177476	2.313288113043	4.41436232635715	3.780274550587	3.03043601987278	1.17239347159171	5.62806263576828	5.06801860912653	1.42261139790633	2.98289121088439	6.20912570958688	1.88557699576227	6.04440671859888	5.06505076893489	11.3272661078941	2.44792694175094	1.62528426784215	-2.56089151077299	7.12037106043069	1.71466203596608	4.0712169813845	8.91038982044432	7.76103156754394	2.00065244646279	-1.86674542918909	-1.54105364337701	-1.31564887557672	6.48812267296367	5.69387373930854	-5.2490991865203	3.16583390385902	1.7919361351675	4.12515724573248	7.90120046532986	4.65657140366149	9.19421906147636	4.55433430254793	84.75	1	2
147	2.49563919113271	6.66573594196212	2.55351102880492	1.33829603109388	2.01715847904385	2.90408581293333	5.28334182376262	3.19282285123797	1.43589618935457	3.71163287051114	5.81748008944929	1.09513098811798	1	2.37673869215931	6.29813840447962	5.79948784961484	3.26166240626869	7	5.92282294038484	1.97959753724289	6.07882115081281	3.07056737580007	2.53974947219441	9.68062929903519	-0.360747438394152	-0.997416003736669	-4.71949935299249	9.97454613937823	1.17888383932198	-0.60547305904661	4.57784477769883	3.73522110353333	2.15287293715579	-1.70496209541444	3.21172394587514	1.83254332723087	8.55580203467693	-6.65339019248136	3.69256721656274	4.26640837981264	0.677419918423941	8.85721385400333	1.88050760915772	3.63526190141146	9.14847626978373	2.8718228908247	80.5	1	2
148	5.52843340427981	1	4.26479260153541	2.58788905826539	4.55702203846146	1	2.74434482775379	6.45467433113192	5.59967051802683	4.35203006687809	1.67452666464642	2.13491904401817	1.82518597257608	1.97703254548411	1.39250293203295	5.70176242523141	2.54192664033603	1	1.74674404943478	5.07669433488301	5.11061433216552	4.98399551396697	2.68471658051904	6.33514364926303	4.51673362858721	15.1201984878783	8.7187055668982	4.73820544638403	5.0767943383642	3.05615338940688	6.67820674558019	8.08295500059549	10.1867923519406	-0.348091624078126	0.69550031171825	9.08062574267946	7.72964554657882	3.96998142602433	-1.31282202530519	-1.89193430036579	1.9661975867196	7.59459100398795	-0.408788725553546	-0.791673883181405	9.61830730312711	-0.211756550515913	90.25	1	2
149	4.33898201172888	4.36540173482205	3.24728924128904	3.04884392756644	3.18824808378625	1.25728314003249	5.85456475429357	3.9393192619099	3.45165871323722	2.93944765095811	6.3627450391825	3.14275215927565	4.16293462599724	1.46089672537846	1	3.46667736393544	5.16141227304012	2.86982157976582	6.63907202048891	5.9436093570703	5.79677266018067	1.86233989396674	2.05900054623963	10.0094544875084	1.36497319462858	1.86222454227749	1.83946450057709	2.30791070885718	2.30171681510479	9.99577651804069	1.79553325129787	7.70494381220063	9.8090601972601	-3.77058658650206	5.75063000498085	9.97672554994205	1.15084046077591	2.18067764352078	-3.80290583756655	8.06513032239436	2.29458445545854	1.60822999826867	7.59922113921073	2.31554800105427	11.1165094055902	6.63034888111335	51	1	2
150	6.24663718229963	1.9500014291033	1.54384926156929	5.88306595155061	2.50720770670021	1.35925880217364	6.74730277206457	3.35063474737047	6.16565621837043	4.57299106866959	2.59782154832713	1	4.70511138924968	6.20328559797343	3.8462784066752	4.56818013123704	4.87778693658822	2.19138333785949	7	6.7414349304363	5.38134084490243	3.93937512667322	2.91335714363867	8.53505121189067	-11.4545812630803	0.300026640263384	-0.401702550217669	3.72732694796769	0.685002885291349	6.48043498854717	7.8205030125465	4.37366770604006	6.80675875887982	-3.36748431218628	2.37531384624674	-0.110051254447795	7.94318973202705	0.853308283284819	3.43378457209079	8.26765461864252	-5.15915968847361	5.3424626230171	1.03253558365338	3.60137275823963	0.814965806249711	2.28048666194532	85.75	1	2
151	5.44385279233328	1.76160806508411	2.6125217238895	3.92087889688339	1.50437102493808	1	4.63546105832587	2.39546005096037	5.34582320439719	4.68316183696691	3.27719461823175	1.93375447435639	1.67229474267096	1.09216387569813	3.64437712600697	6.04244621133162	6.64190292474563	1.58333454387536	1	5.75819235431179	4.97788958627376	2.10052792642402	2.18911964579068	10.6990851719306	1.7697762753497	2.20222785152704	-1.97093806679567	6.57863177724367	-0.464217017424834	-2.97511259736666	10.3275094651809	-3.22034648701215	2.37674607328281	-3.90305319094205	-1.65571751634699	4.61995422920831	8.34061861132874	2.0469732347464	12.9874551241807	8.46025089110968	4.86351057459278	5.39377310267782	11.8816700782225	4.47765265702773	8.19494707297285	6.99745547857283	75.5	1	2
152	4.93678301368783	1.57422579110878	3.20273078096723	3.87421060191686	1.74309937309086	5.56840847706781	4.79364379160626	2.74674109127434	3.1196708250033	4.07959010286442	4.55841409103113	1	1	3.3581813798691	2.42263109384533	3.71799496008717	2.08509354979506	7	2.50135427545563	6.01434170479243	6.74006515394176	4.30713677601541	6.35345429226912	12.3186358577978	1.09769118801065	3.77704214479753	-1.51008489007053	8.73081673744035	3.79170451033639	0.411349219275242	10.0579571388108	0.668627729558655	8.83832416322096	-6.21574902759353	1.11159461918475	6.11546550041385	1.71074698806646	0.389318991281984	5.86509898127408	2.22810722845742	3.57866615596309	6.25539435305764	4.77894581296462	14.3204369191445	4.02280963824134	4.40990009840091	69.25	1	2
153	2.79298526815812	2.6142164018289	2.02726179282661	1.68807026662843	1	3.78810231932966	7	3.90218007915932	1.99381426987165	1	4.43084660514774	4.99037148439151	1.14736605138031	4.66908024426222	3.89445751178149	5.98598994978837	3.68257362812962	1.35315146729934	2.11429059687626	4.87417561069488	1	4.63401219184885	4.32266508864178	10.6662893627398	-8.74527074192272	-0.403540917831333	-5.57278096509955	7.27284415784292	3.65863296258868	-2.57422015806506	1.73733573427603	9.14499926730109	4.38001790289651	6.58441789658996	0.283789653587145	1.44539631737283	6.18757650080495	-4.26111749248119	12.0212216868066	6.54966340722133	1.09209063752049	6.5967645179438	4.70038839828897	0.625443755600374	3.9671768977717	2.01164096845946	93	1	2
154	2.02950865325953	2.68447489233463	1	4.62750050396351	6.67951413112815	5.9196010404981	2.07230807583242	6.17511399649544	1	4.6826789452135	3.27277144361332	4.4503107096995	4.64608403673419	1.23795350106342	3.82469645873384	1.35787126019124	1	1.29379364486003	2.69422085248467	2.03399082179838	1.84414901514962	1	2.59796893556416	9.49053719972991	-5.67023012263607	2.55874898345274	-6.24091691186501	4.29025073366464	2.95336795647133	2.33517002183097	0.736852103778998	6.80115652672967	8.436286459195	4.1829481289034	4.64436313559619	9.38767257009262	5.61846873448759	4.07292624657605	-1.03714825239299	5.13263146870212	3.59827330937648	6.29629810977485	5.88300727254563	6.0105616775539	5.08410338729211	3.15706328254027	75.75	1	2
155	5.91756898454672	6.54795956745982	6.02280945025919	5.64292747511054	2.35584084583777	2.69668272197036	2.93302114428541	6.16951848501741	1.61448538436759	4.16934289938939	5.63175910922543	3.7720106242614	1.56813858273932	1.26400126619885	1	4.45537628347097	4.12356742596142	4.01244393356611	5.54483837105877	1.45528723875712	5.26410822096392	6.68515361382425	5.39158634377904	7.87626133250186	-0.577648839314093	9.38686475164217	2.98543914888526	6.65603380763143	3.41307592472952	4.19908284463138	6.88840179097874	2.5787395255618	5.10911507433167	-2.02643159486248	0.418092131115643	2.6239059281461	-0.756766143753199	-2.76463118472161	2.18916812092422	-1.04674095990391	8.76938679747486	1.84054262669001	-7.15278175400571	3.79109375018016	-4.6938237804228	4.53621498401374	74.5	1	2
156	3.05918593756842	3.21763134105929	2.32228836494069	1.33804055482832	3.34228484999554	1.65689260715459	5.77818251202636	2.72527094495627	3.14957951332276	1.2753746366854	3.05370847964588	4.44533643500606	1.1223386331116	2.49391694593001	5.91742754821832	5.32167986787851	4.94158436313398	1.35829866907507	3.77166290031638	3.87223425272532	6.49186755491714	4.31518291003393	5.12552186055527	9.99309248199941	4.56056142435042	2.17005325768625	0.896560694599144	4.8993596550389	1.61051508654286	0.826749878935121	3.07451647749472	2.70878940249151	5.82330293077826	-1.9367828908332	4.64502955826762	4.90965997191513	-2.684203445069	-0.0409914626482391	1.63746771866438	3.24862387276217	1.41918089097393	0.183609735521633	-0.425720971419087	4.67071009245857	7.08294514742238	0.474509873614331	98.25	1	2
157	2.1334564852644	4.61791050161678	3.64490709528987	5.56982341667011	2.16468162838647	1.81041962232985	3.1469752266227	4.98007366943789	4.53817593852986	1.62449356552796	3.04323185814409	5.15091437111825	1.12417267675124	3.84837572574536	3.91145794131155	2.86088312191499	2.42692570084384	7	4.1128765622915	1.00505558606315	3.34392730313449	4.87905251553653	5.43539850402967	14.7364520999636	0.441937355897987	0.0955049026730931	-2.8817505658302	4.65692113534761	3.29341942206765	4.43065376557002	8.72412327645917	1.01204239179507	-0.148003493089828	-2.58797946881975	4.52107441047492	2.18116609696105	1.23163142928006	-0.0945783670685753	3.30626204183198	7.14124526851407	4.29446836490233	-1.05460880356978	3.03388402212736	6.53623945038048	10.3559545944556	4.65489652274321	81	1	2
158	2.40918410474641	4.18386965897139	1.6983118573756	5.41490942808248	2.22066579840902	5.8197796512414	3.86021850095532	1.38373348162278	1.96146542461476	1.4643779678688	4.79496523192407	2.61071428482072	6.45933736839334	1.56105283205991	1	2.09612446389657	6.76670183716847	5.92516066428923	3.16256373172553	2.97157955687914	4.67634251956678	2.5979614534618	3.53420325578881	14.0397813105568	0.710892861429953	0.463153081163427	-1.63269553923623	2.66776122277161	-0.454566977331814	5.33571100490137	6.94092757815458	0.121774657385331	8.58200010102493	4.77586725451906	6.21634486742099	7.89581938884802	-1.9318431569055	-4.65821704899226	-4.322568706192	4.37042938560215	6.29527021071003	2.92915861831481	5.87116325275468	1.95005412379826	6.26467366354433	-1.69839728344351	69.75	1	2
159	4.79259510217678	2.10080475641472	3.76519704938965	1.91888503977023	4.16932319649744	3.86699455159252	4.71424980909572	7	5.58256695447251	6.27030576821105	1.92003799271587	4.69118240281816	6.16346470359879	2.45180432738179	5.57811212577877	6.12967681807945	5.58390777454523	1	3.3066736345306	2.37671568726832	7	5.90330263988163	5.93795506551833	10.7388132560681	3.45196861014898	3.46838075186126	1.67520124836597	7.31680755735209	5.76403449931314	4.85135712927541	3.55864145075524	3.57539312229127	8.42695231519327	-0.818328922073181	-0.771201527463622	2.52848423663295	-0.293982824042009	4.20392648980294	10.1590062970339	0.183970581517885	8.86436372929604	1.43376931682661	8.31346650692075	-1.28114881600982	10.5123935000588	-0.532323268260055	91.5	1	2
160	4.5466653761089	3.51084616280972	1	5.31791289953915	2.26297192329908	5.70355402568213	2.41843397339942	6.77820437028233	3.71903250133493	1.7396281184707	1	4.41830412512795	3.45656630936094	3.75482438617768	1	2.29239222838891	7	2.86774443008327	1.69993678608018	2.03264313557344	6.29423372131947	1.83222923728314	7	6.28046369777573	5.54663786989744	15.0050235516584	6.59978688470341	7.81582491078095	4.68786163527291	4.09876906896904	3.63554874736696	-1.07828215092746	8.07149463771347	7.96203306960893	0.386788540357405	3.04083046074117	9.90664403092269	5.56901232029296	12.4065183944575	4.31060725627005	2.5283703518425	3.41870538190089	-0.43808153327735	4.27452372423007	9.02388224635044	5.56017021130739	82.25	1	2
161	3.08178627774875	5.13214179717812	2.19161673275766	1.10036396556742	3.16317892528542	4.0374679748697	4.16675773494557	6.14171388226742	1	3.25302126584484	1	1	7	1	3.33991873945527	5.9710026713485	5.05074975903401	7	6.68017660330053	1	1	3.68352920811616	1.52330591081354	11.3456476087585	0.433011253806448	2.3168115589737	4.12442621002299	3.25108479937982	4.15866162039783	0.811878464627491	3.32500510733493	3.41828426069692	5.88695432626021	-3.07828207170331	-1.79082040146305	4.44881920694566	0.371761804800703	10.62359265949	-0.786350123251565	0.763115081550805	2.9693840139996	-1.66747733185069	-0.0182346514481982	8.94048928251967	-0.851754407621193	-2.50023372907641	76	1	2
162	4.96711628580464	7	5.34938650956431	6.00074141941226	3.16624376337225	5.24507649314332	2.19312382475876	2.3160806066449	6.39855398279958	4.03635415851074	4.57572260097003	2.63304806019542	1	5.25840732892128	1	4.00261593328976	4.07619243783493	3.56610634691244	6.61230290956832	1.80826346177325	1.86513256956052	5.47389189299744	2.02542033643719	8.48396845723327	0.0748355392608405	8.18232358216627	2.91403239831024	5.94704261439141	4.16039159046802	2.45162999873474	4.68753935953648	3.81845525245963	6.84313432426469	-1.25860406001947	2.31249001801623	1.75465510449608	9.12524175897113	2.98136963354951	-2.07828763721028	5.74910198374733	5.04069202944885	1.93188561891236	4.34236877196069	0.284676576908733	-0.114098117705597	-0.612501054627447	43.75	1	2
163	5.54569804357455	5.65718965797594	4.99861644879768	6.92532874999445	2.1964506373774	1.80765011889478	2.89867714501466	6.83347551344982	1.98600404874592	4.91582092408672	5.29468058601149	5.16578190170737	1.93479792353594	6.10135369903305	2.61775971972105	2.08507293345203	1.89762142257363	1	6.65992993159393	3.16980247676342	4.62542809837539	3.75733228509165	1.82384953155211	8.78735979149932	-1.0790187367502	8.02566408254454	5.53806190167361	4.2348117892409	5.88023218226139	-0.596872067863507	5.6715050132226	-2.04013187295678	4.92634401846164	-2.75275324081693	1.2631030590466	12.7287696287798	7.12661874670251	12.7982370901492	6.89791133336969	4.31726190361608	1.00145639112554	2.03959116008799	7.90974493410114	3.98885278410614	3.76042811274108	1.33165749080512	79.5	1	2
164	6.02670377961456	3.15779322905667	2.03276776587018	2.20129772334382	4.72321031569817	2.01451925998107	4.03684097045477	5.4395347626002	3.60932018197372	2.21296557734465	3.02282097067259	5.87258255680942	5.67744929947649	6.80702336063697	4.51818413658369	5.58983371533936	6.67564994493972	1	2.01014524800238	1.83471270061031	1	2.09889935617173	2.77845934822599	6.6866124325479	3.82679367336806	14.4290379875534	9.56526095761971	6.06600168506587	0.255201464682804	5.21408481729547	7.22624037632015	4.12305045093939	0.341429141552963	0.273994882819541	4.24850104636268	4.70737194745921	3.25507887220496	9.11602057276638	-5.06772393632014	2.6714012503104	0.237473031981748	4.87099227718728	0.458569622313436	1.10740280948069	8.79387939873151	3.6246721163234	78.25	1	2
165	3.18260133660394	3.87117139891487	3.76039231292953	1.83047347283649	2.53771063849728	4.22244437058934	6.81215723846742	7	2.32469302954744	6.18854008170144	2.39384573523412	6.66054640641642	1.50727926632693	2.03078730451509	1.55507314694817	2.04088923863859	6.36200516696796	1.01559991013214	4.06864949808466	1.29555654098829	5.35350635884547	3.34466618858244	2.7452105935375	10.9072198992997	-0.880322855119657	2.60443629805398	1.45821103730448	7.05997194848841	-1.12920781220072	0.28744164342578	5.61116842013309	-2.53608628683475	0.314180686263114	-4.21635644150943	1.02567487167839	9.36971435688999	0.70123399298567	7.19638866230243	-4.65912238712119	1.77162559942987	-1.1360910850087	0.543714473022338	3.19253572007126	-2.9812876429376	7.64407891764093	3.45641260154801	98	1	2
166	4.70505338353823	1	4.5805883621705	3.90884150817067	2.85557557624067	3.0738416047746	1.74148029184374	3.97718063497627	2.12425021871219	2.27132650658163	3.23609233264754	1.09190601456967	2.74026829560022	5.2332645577323	1.81040742867894	4.18488771339519	6.34716885447103	1.59886756035079	4.41904038763686	3.89007652591558	5.87139292343631	6.73785517489794	5.26674768259899	8.04995912144389	1.53730895407969	2.22358892937187	0.811892993043916	5.88818492198976	8.66266998567691	5.34056740264881	8.44316037809495	-4.28451640540951	5.37335483486386	-2.62503665764155	2.1534215121998	13.1025248250539	6.04462331701178	-7.18037861475503	1.7143160476375	0.133681073037267	-1.83160550828924	5.68155388590893	6.34006393689035	7.02299548972031	9.99141200139592	4.94662134105076	72.75	1	2
167	5.99885372759135	2.13269083783464	1	4.40657184633301	1	6.18612686259049	6.71460898969834	5.73429066999799	2.05098867371923	1.39484327272366	5.95891044436797	1.24153897881063	5.81782983990261	5.15049373761904	3.50070111614443	1.95101584476659	2.95576219777907	2.51602710326691	1.24907017895487	2.86660315780564	4.22915413619106	2.08091462033907	6.44273116782598	5.65891446474972	0.49882222963267	13.9736575354004	11.6024290955744	4.55746530595006	2.35842570661247	5.0683172210062	8.00774743821911	10.0157036447551	7.19304651204398	-1.3051451967422	0.399051965681759	0.499785668884061	8.72808192054394	1.63716172598463	-2.69718808890535	2.00779933658484	-6.9024989480058	6.96486544353888	2.03620404557314	11.389225014548	2.02909848815801	5.2875220997245	89.5	1	2
168	2.64657216210691	3.79947468979016	2.9610747446097	5.93155027555235	2.02170576399055	7	5.99211030112304	1.89495650887963	1.6189331365558	1.52771450564535	2.70101125489512	2.73747701051049	3.01817955311415	1.85880348588742	1.66005986363144	1.9621596123605	7	6.80935017873431	3.71194196062707	1.78660837886265	3.53250064030983	5.41575277518855	2.63542936820287	7.10739540536479	-8.71708731624414	0.37349351000783	-3.58992268531869	2.34040359536298	3.47470136039531	2.2415717361057	4.53882201625818	-1.57736267898362	-2.24597783242356	-3.94319778403837	2.678715267422	2.46995420507106	4.27603559418555	6.27773190978708	9.21070249640306	2.64960829964999	4.73888291878102	0.44504408299587	1.22799848506022	-0.213667831926024	8.00239068143759	3.20236880917092	65.25	1	2
169	4.53406413093498	6.55473208537098	2.85074707290675	4.8440286057593	4.61094428872884	1.69664127971326	1	5.18159010001584	2.48350250608929	2.82679397983765	1.87643423682214	2.36487803653337	1.50931975112282	5.36975620693613	4.16379597971508	3.25347731049329	1.58650892034364	2.50898932116073	3.89300069788604	1	5.11229678323536	3.78416504617306	5.0558098658401	10.1976426855267	-2.05245518289533	-0.813468021934985	-5.19854898530946	7.08429271795701	4.91153106308052	-1.68616067473007	4.3139905249865	0.57195589381746	3.79311171905124	-2.51872752219974	-1.50242761497285	4.62461578232495	-1.58657582972554	6.57866023097884	2.01671008817913	6.62305795692408	5.25334630151978	1.65042556677433	1.6244559336277	3.907379352042	2.68382769261565	6.49766698139859	83	1	2
170	7	1	3.33564340169848	5.48304256617239	2.82887642730158	5.74826679875387	1.73176839592344	4.92513698895345	3.69423487783348	3.97715425056867	3.57924461579938	4.44258577184454	3.46892336678566	1.96532547265981	5.54282150636702	2.21509869975901	3.33813662676908	7	2.02605063896981	3.45997724456264	6.61940760612116	3.3357533456151	4.31036531074074	6.80375653575562	-7.83992506507465	1.56268786001432	2.36245137197105	8.83185048428812	5.31002208830696	10.2970135852434	7.41409270939576	2.8686055714898	2.34407507836966	-0.490368170070487	0.0248126919944545	3.86808314890418	-0.651025912275684	1.71845555043006	-0.673756970701766	6.35629867338909	2.8498765317321	4.28792392172134	-4.99233877248324	13.9975920209441	-0.194882440026604	-2.19424510504826	71.75	1	2
171	3.8977372700589	1	1.20736067986445	2.08430619399517	4.84347335873072	2.09729790971869	7	7	3.6286696062874	2.24876161459581	2.5346997244191	1.04815642293187	7	5.50764515921377	1.42861857620052	5.31569995680424	4.2826548626184	1.82720718619205	5.64615727622361	1	1.8090362181338	3.30645374789643	5.40323202353296	10.1750347342143	-8.83204566864608	0.115672326168212	-5.37617951227834	6.0447054712855	4.26766142309847	0.295888947139464	8.07078820802185	-2.19169388816006	3.21991133648053	-2.45728741505744	-0.670741294431488	11.7036446318247	2.56674983774755	6.89292052767439	1.08835339430474	7.71759490173136	4.06264827968017	5.20953742466359	2.63563014241361	5.11321120794093	5.11447202399972	3.25363243220901	86.5	1	2
172	4.14087840111349	1.32157137280189	2.03297516824301	4.80475733296518	2.59640335498377	1.43603601207151	2.82838808700265	7	1	1.49673661743181	6.84818646740366	4.68722509725138	1.49031786840467	5.2048255340852	2.30878304651217	5.61559658225147	4.39365521743282	7	3.34436370855564	1.95336841120228	6.51106269486838	4.66849794777834	7	7.04463198813501	-6.5990724341308	-0.442520657948378	-4.00462862592323	1.68951228975528	2.38246932656374	3.92116982170883	7.73050912541813	1.68449172597733	4.82458483427562	-3.93632284774584	2.179411311757	6.17321889481327	5.8121333158357	3.073114504241	5.7894947419555	1.38753153198711	-0.431954831776373	-2.929135221104	1.55440407405053	4.93384092181902	2.86681379643557	0.365307143177971	67.25	1	2
173	4.65255811031448	2.33304388546283	2.66189764151237	3.93353128288866	2.6106071960421	2.19748339192709	1.48142497813035	1.40870192563353	1	1.93919192162361	2.49179245186974	3.49991790687362	1.35451359673893	4.58869023830264	6.78530693843302	3.93538457929544	3.18224593939312	7	2.79637997629741	1.61342386646775	6.9528534949715	4.12790169086322	1	6.81211017232561	-6.24245874190337	-0.00444568014519015	-4.51196978417247	1.57894418153097	1.97707901821663	6.65748683159045	7.81009927644293	0.829122546842735	1.50061172211553	-3.83917212436661	1.65887339809114	3.76723341188733	0.83227249265144	3.19515254487906	6.03624934431808	7.72807122133108	-0.124308833854557	2.78538435943452	2.11522916383005	4.0879674803478	2.72489624881265	4.07367675599055	67	1	2
174	5.44384683535505	2.0716153566005	1.84396959962629	5.58114833578974	2.87222248603171	4.41446094732767	1	6.3387975461008	3.67161191631777	1.78555202980932	2.75520086194564	3.53422249362443	4.75631021760677	1.31711916549032	1.27735347170407	4.45275124605444	3.23518485091292	4.30191509927152	2.25125645683348	2.13891032192919	2.16533902773154	3.63927554276479	5.89954828385457	5.64838732775754	-8.31805159752351	3.14060243060086	-3.98602565995328	1.81868874672862	0.0888135862563053	1.82636314323778	11.5889451153171	0.412727628935351	8.22549173390908	-0.795446794973192	4.63671661099446	3.32720562809835	8.27390052120883	-3.27856476421854	2.5786222545085	5.26747473139235	1.27743389809037	2.00565922324538	1.68341972873277	4.70699210111537	4.48916161136192	2.30070355147965	72.75	1	2
175	1.07679281000219	4.04808256512339	3.64524759423218	4.87665705069038	1	1	6.94548522439609	2.12031123753404	4.21109392455969	1.73279343285257	3.78207567405756	2.41288112082434	1.17657481128658	3.60857085934522	3.94649461868093	3.71460880708296	3.45399348371985	5.14553848826208	3.86928450480527	3.650427465518	4.72377539272607	4.64703625023224	4.56340302012974	15.1388406890421	-0.919610086868181	1.33819817513269	-3.74638016663884	4.37208591184591	3.48826867193211	4.50359543297603	8.92613708265307	6.41870002327218	-0.620256027070643	-0.0126085428258573	1.94603912508744	2.71019851408884	0.511133731874093	0.300384903645721	2.15916562386745	7.2558341395551	2.41775462350242	-0.71599830235209	4.51817393996376	6.32369013959503	10.1119398196859	1.56078099649672	86.5	1	2
176	2.56822831547214	2.04676679616582	5.00464734241316	3.11077250903148	2.14085824981179	3.40439829326558	1.32275419919186	5.54648749944326	1.51630037691084	4.31925119413269	3.07322243442727	6.86534815061028	1	4.5274386931601	3.54981092907436	5.39415042708305	5.18901158614735	2.11035259310605	1.13861821463463	1	5.24943359639987	4.10478145835055	1.28762148390096	11.3546625162571	-0.141127072381536	1.29642215189125	1.8186286158463	7.57518381190165	5.50579532213525	5.36162388551374	9.69941121303043	5.97229954702827	4.5654999614029	-2.41805802642269	2.61969176710234	10.0807562619627	1.93081581236016	1.51919091739628	-3.23092585899985	4.34781942209978	2.65682282129649	4.72794756490779	-3.59470791213825	2.64545294696052	-1.2287278775788	6.02224249933913	78.25	1	2
[truncated: 5 more columns]
