# Supplementary material for: How Are Mate Preferences Linked with Actual Mate Selection? Tests of Mate Preference Integration Algorithms Using Computer Simulations and Actual Mating Couples
Source: PLoS One. 2016 Jun 8;11(6):e0156078. doi: 10.1371/journal.pone.0156078 (PMC4898694; doi:10.1371/journal.pone.0156078)
Supplement: S1 Data — Newlywed couple and agent-based model data analyzed in Study 2. (ZIP) [file pone.0156078.s001.zip › S9/Aspiration Model Data/Aspiration Couple Population 01162016 025818.csv]

	trait1	trait2	trait3	trait4	trait5	trait6	trait7	trait8	trait9	trait10	trait11	trait12	trait13	trait14	trait15	trait16	trait17	trait18	trait19	trait20	trait21	trait22	trait23	preference1	preference2	preference3	preference4	preference5	preference6	preference7	preference8	preference9	preference10	preference11	preference12	preference13	preference14	preference15	preference16	preference17	preference18	preference19	preference20	preference21	preference22	preference23	fitpoints	sex	algorithm
1	4.11492123778831	5.95934489791276	3.03794420066539	2.42419695398149	1.12707508193125	4.01573478768788	1.52812215609192	1	1	6.2180484469983	1.582608821276	6.34705392425928	7	1.92923667064765	7	1.86506012974629	5.60673133917448	3.20193816246319	1.9524761399863	2.34413874283659	2.02403352046438	1.39256775718388	5.94329807224866	4.64259812002363	5.81591361965074	3.11381713977724	2.52987175724208	2.84997045881364	0.460024203608244	-1.01449739019133	1.94097638356066	2.90134282599924	5.48972988841878	1.92162772629736	1.51938795380031	-0.0265923129431283	2.46204678787582	4.80279950701407	5.93128153932762	-0.211090826870516	4.48905092877819	-3.5302360875134	1.33707563491448	10.9475091391045	-0.402914269651419	2.20098001241586	94	0	2
2	4.2374693230259	6.10844081699371	2.50011603231967	2.70626469585854	1	2.48112333487466	4.63208941787888	5.35034665579009	6.80172239278125	1.01835162623596	2.67355592558404	1	4.79478245535634	3.49573311291784	3.42963882965668	3.02532334189096	4.57396060250323	2.57484460239813	7	3.68111508192824	3.2304874356118	5.95377051902884	6.56342006782524	4.17001635046304	6.31794847734245	4.21049260882734	1.57187838691186	3.29016786731632	5.09161345833236	3.43989112126656	-0.443381763179752	4.887310230123	-2.6825832467111	-4.09630517166355	3.66259420932754	6.71888509070474	6.94731983885406	7.81907095708061	5.6685054450638	2.39102628416942	3.81347077697499	11.318534250956	3.50473804135517	4.26263415985529	2.27217727171737	11.9678677044066	84.75	0	2
3	4.28056376589751	6.30631072543993	4.0470361379909	4.15923472731622	1.23334900400877	2.59826475599306	3.7111309818004	3.96113756092606	6.60827455670073	5.93526907961665	5.42140999369062	2.87086774652902	4.78298210492731	1.53435621850961	2.75931346049854	4.66715632972581	1	4.33670697205964	3.40944199734017	7	6.83777184211847	2.75949952903864	1.61294555273746	5.32146315802074	5.68409702539234	4.43031343900734	1.10373928182115	3.35178405795717	1.76657907711202	4.03242587302928	3.61546900196566	5.6519885349126	6.85207757027979	5.95398386274335	8.51720243767769	7.50794318281715	13.9918839541637	2.44866146719625	0.919922451831802	7.94529849744083	7.96514111172085	5.60120253114523	3.96600554708704	3.58723512528457	1.09502490532603	3.63819849114972	101.5	0	2
4	2.66202465257229	7	1	3.65733557132539	3.24602997765015	2.55228394494586	1.07105632332259	2.07292907326714	6.23111932702093	7	4.56911975080537	5.81753300221849	7	1.58402017311485	3.89016534185781	3.20902210413099	3.12803606810018	5.52439092772643	1	2.75131708547144	1.76872670598082	2.45750688043401	5.67218851237866	2.12100850551429	6.52230619157126	-1.24878853148226	2.55631403188486	2.95966335939729	1.94367256056376	5.77398050383183	9.49784473010695	5.97625081175339	-0.819623463230698	7.09241086541701	-0.0185396320517952	2.41183187776809	7.94868926240316	6.66632103519835	3.08893358920131	11.0794100174838	3.42757121561318	7.65735930599122	4.8241101841116	4.13390578175558	1.75103936363808	0.518015397161942	113.25	0	2
5	1.73261278877613	5.69966223511916	6.5183074208976	6.6006401113013	2.72169776069973	2.08938311202577	2.99728587690608	6.23600224333167	2.50902200434515	4.36992076445712	3.27439032927612	6.65914136645499	5.17364088854089	2.6529181415424	4.40215645626749	3.36789923814856	2.1035003838374	4.23624525496437	4.04461645766378	1.22971292205412	2.37118476521448	7	6.38558424322228	4.66305345763119	-0.679855412363847	3.36756434503452	-0.813333854252427	8.46729806984423	2.49387146140955	4.22170177563208	3.17969158053398	0.442299063225338	-0.276759074402645	2.3578376246572	2.77338115971583	5.2259558621126	0.973105283392907	2.55641842251714	0.113741550627836	-2.91790642954316	3.71128613201712	10.3879078738181	3.21038323529374	5.05593585905198	0.2075891085056	12.1190543791937	87	0	2
6	2.59347228620442	6.83840122989381	3.28554006101137	4.58845543398285	2.81777181715692	1.51275929303402	2.93099605960249	3.4759100756779	1.66795408662789	6.03814845342822	5.43648472213211	3.44122675320881	7	1	4.03206295679191	7	4.77377404179533	5.70699795966422	3.26050978612879	3.65359644325176	7	1.10947312576702	4.80531606327432	-0.224532550030583	8.04850148561662	-0.746085744629235	2.48367776628248	9.55286397588421	10.664669879781	5.63480383031814	1.69120033463508	-1.11852326940125	-3.91319996738157	-0.372941516383788	0.707097098665104	7.20460113498803	-2.43808528517626	3.93073753488821	6.99865892957752	6.64825958474413	13.1570078882089	8.78221149414209	7.30472507946744	2.51603466979486	0.526645703414233	6.06246182405169	95.75	0	2
7	3.54357493620673	6.31847810411614	2.99140254695635	4.94146060488772	1.33678342260973	5.18299176973086	3.32705361325934	2.36685691074831	2.02447959968629	5.04458346396266	3.4815175233081	1.12988631873803	7	1	3.2092888440224	7	4.67748434948661	6.16307499433635	1	4.15133974076272	7	1	5.32082216398152	-1.5641128959291	8.6459100074611	-0.262788723337079	2.0706196986013	10.0108552493632	2.39128189899748	6.02860517086337	-2.77478794612821	0.313336948597285	-0.162595598954886	-0.25505353760753	2.06043835111548	1.57661076533413	-2.19031784480888	0.530333346373229	3.16267937113052	-3.48875282212048	13.21565181831	8.88277403052072	1.17930074294192	3.80519803210379	4.10350165952837	6.34645366073737	96.5	0	2
8	1.18944863002791	5.94222136658042	4.94907998882689	3.7930345233783	3.40740996371784	1.05436967317489	1.95132493181999	2.27812514259274	1.04834932975058	1.99658970518442	2.98210441385958	2.83511149849586	4.47181712417072	6.76127859756683	4.70831997891887	5.88748493050753	2.84821050465339	4.53044447502235	5.38536290874093	5.82326226399795	2.26767100071558	1.81540976085962	5.53334571612151	7.01893936063357	3.37279181431952	4.58592771574194	5.61002756638973	5.0953106415234	6.91517999522284	-1.61999618071488	4.05733192376221	10.5479676423966	-1.82312265934039	3.09905077997212	-1.27243835226181	3.96734524855769	1.80011504322008	7.02088034239565	5.37427714348566	0.491124066392067	7.41682368589405	5.99069785522974	6.9560169801299	3.44042216358702	-1.03959194350199	12.5913793136127	89.25	0	2
9	2.93771783900239	5.4308164248848	2.55079801786115	5.09905830078825	3.42253227856864	7	6.09632756937408	6.33727471435842	4.61056892652465	3.65290221660101	6.36315358246683	4.53976048007479	4.3338827922557	1.6552408489003	4.62874182612424	6.53815774986993	2.43742222767083	2.25398669703035	1.07390323610645	4.92600577056399	5.75940792171215	1.49224890661303	5.8672904128543	4.22680495419473	8.23542873929022	1.77840752341773	3.01156291370366	3.73674261601923	4.8300690737514	4.10660872747918	6.73496115128268	5.04358892817142	-4.14436880640121	-0.465278696862316	13.9058152795781	0.62189266638959	3.77085119190657	1.94242837259222	6.10700076696493	5.99260248692005	-0.0955361528996489	5.49207922607539	2.72409691045937	5.37724626345709	2.58310364037318	5.32768469526161	92	0	2
10	7	4.7834543423657	1.37092672850105	4.38909209603981	1.56997463005833	2.89816532080275	6.90602538813708	6.73303527072297	2.566573909077	2.23849561980227	4.68427011537895	5.90436430046779	2.36956850103037	1.91694764062334	3.50232885573676	3.98333100784114	4.12920402749801	2.96387988208958	4.61265585652982	3.14139315596336	1.06982132797991	3.85231980388244	3.12742879605825	1.73462099332099	1.30068232507548	3.82758072461893	1.66177304405593	-1.29731104348534	6.22206617154654	4.50946141226664	13.1334176146304	3.52497451060341	6.69416430327709	-2.92262039477548	-0.887784996814024	2.17837505128218	6.91859112390737	0.919339249437181	7.03273634332036	8.80464919662009	3.68379771326014	5.11977214588848	7.15882417622392	10.1505100648323	11.0994686088127	3.8015146353411	93.75	0	2
11	6.3195267588081	3.72663262278626	3.94008313271228	2.60659876888411	3.12383908685268	3.67322145249159	1.67550208839422	6.07107622257405	5.9488571209433	7	5.18211114148095	5.19784904890577	3.27164677860268	5.41043577198905	2.54895673231523	3.49024845472152	6.07929943309237	3.85151777691471	5.46169499220512	6.14055170598157	2.42689584492961	6.75541219438605	6.57420304420366	5.62209229909685	3.62295249106485	5.40261784763207	1.69909730428778	2.32338871455072	0.54001019190614	6.43460698064772	10.4224607784156	3.35159873487695	0.186510292647379	4.59277705821	2.36047533927925	6.68052023946898	9.26596389398103	3.25933670580531	10.1333170772501	9.80927057231396	8.52348267256666	3.5922569449646	3.9329184671953	12.0983472542194	9.53869182320751	3.05580823769501	84.5	0	2
12	1	6.9676233029112	5.95550300616852	5.5259493979186	3.99525849533597	1	1.03762991594672	6.70165196417534	6.22800831560845	3.17162254330163	6.53172601041645	2.73626172013671	2.59280173461284	4.25788592978711	4.19031387120996	2.51007638874636	6.3578070346754	7	6.23782804955045	1.81449120938794	1.89502724872752	4.4653059886968	2.86837255126627	0.895694610105502	6.86960942891448	5.85893722748541	0.0475714670031119	7.39986391204358	1.29391207997954	-2.52003347573639	-5.2089760719593	-1.21369306955097	-4.71838212990651	-1.75407554431522	0.293358131758035	4.66965578903822	9.23873205362308	4.93370349060029	3.79165994685684	-1.70661949742909	11.6122962998175	6.78818039170742	2.3103521145272	5.84114319917089	2.1130115684296	2.86231967858658	101.25	0	2
13	6.13764914803962	4.40912053724613	1	4.24844778733153	4.54006575819638	3.29737991557788	5.84036937799883	7	6.76476862882518	4.32053873305509	1.05150115995803	1.83529162363141	3.15751814292785	4.36356692085245	5.52903718030746	6.08990038996295	7	5.30855768345016	2.94649977296592	2.04752246445214	5.19523372826022	1	5.41570114165091	2.2289267260432	0.745278923014133	3.98250457650626	2.18910398895531	0.61481744647597	5.1188763705009	-1.17415790765469	5.76113877857781	2.40497875885712	0.52485413569348	6.92364999987225	4.38201310072919	5.49703065545516	8.53126478656504	3.11263463772668	0.0750764897797589	5.92623454508174	5.6683621797466	6.94846140392613	4.93709525010343	2.94420339790321	10.3450523047628	-0.92851934501539	105	0	2
14	1.84896606821494	1.07481142428322	1.33083893347808	3.43278049185876	1.6382978242177	4.7047565107852	3.64569780200063	2.98680366234799	4.28258107874176	3.04405649711766	1	1.76072375215531	4.83893544752496	6.9610753509866	2.10677078401811	4.68267001764315	6.78773292794412	5.32073623059083	6.24678683677988	1.43107493312307	7	1.78577709962969	4.17893962902559	5.57090643535248	6.69204895829156	-1.01966503693138	5.80514560089198	10.5386854488218	7.04256973584867	4.74490250577997	-1.06767041131997	7.63084192087709	-2.81336885387702	-1.89650954498856	5.57129689653094	4.04659791567269	4.04341958708031	2.14066913230814	6.71814816504651	9.56869955392634	8.86867657766995	4.79849255652736	5.22453332378966	5.14866193326534	-1.86097742750447	1.73578074509607	97.75	0	2
15	4.37714196141602	5.43248936606927	4.21848414374125	1.5215062508359	2.22425649968249	1.62897526111085	2.34771611148113	1.57886611932398	5.00358058886016	2.89800044877476	1.77068162802525	2.75661792720929	2.70259026627187	6.87846101652709	6.60297268985956	1.85463910660696	2.10682861614457	5.55465276735087	4.27374205826007	5.93293416169345	3.59489734940003	5.83762254623948	6.69865034090442	6.02304408795708	0.0870519366357528	8.58373327917279	0.989448343798909	4.43438206712318	0.996262377092125	2.69844244710096	2.46857327484774	0.321651324023454	6.3911324497982	2.57083206476089	1.8499524122173	0.0965221749795061	7.16946560684923	0.129994868314026	6.76258472123674	7.02363860684252	9.88029849588275	7.18912459054681	-1.86448448551688	3.09831775868661	-0.946002070649632	4.27030796945308	84.5	0	2
16	3.94117896724805	4.28061912109463	5.61182523363709	4.80505704458825	2.84253224298202	6.24546786219777	5.64975439024581	6.42244351487054	6.48832196493705	4.52433342915243	6.86607148531838	1	4.22358808011316	4.49392153160015	2.70596813156844	4.48300576436741	4.4353265382795	3.29103165265186	2.40535423572303	3.8580936611189	3.3285261453923	1	4.53113319108485	5.21729809638207	5.53983071442564	6.70833393290758	-3.37824577295417	3.46631496660662	5.44284429230514	4.00797681773541	4.33287377781151	4.78206966429594	3.31057182902555	3.83494119049708	4.66331934774099	3.44052570313293	-0.24826748865336	0.544000125596996	8.83282981858343	10.434143767843	0.569239085232107	6.9700871978675	-0.436684995485898	12.3730167654408	0.674949258968012	1.40341629816894	94.25	0	2
17	7	5.06887188744783	1	5.15523326249504	4.07295487904804	3.76731277747208	2.19019114413715	5.71931057588812	5.1800519773757	1.1942934257423	4.1263053174208	3.06445660978274	3.14201780586882	4.31203385140762	5.59848318311409	7	6.87408315626593	5.06881128422895	3.41448644424239	4.99118306750244	3.67073867683961	5.81745179985808	6.40595242265139	3.16997761766197	1.24999055081501	3.23893904489676	2.53181611672454	0.851109669045994	4.54091778288981	-2.33480856513547	6.23929043630374	3.38953127794798	-0.0330540170132876	7.22571554063453	2.05008015488211	1.32039223295402	1.98991171044278	2.68292136340217	-0.0376290664463171	5.88539201390136	0.645165974765377	7.51856645545514	5.06367240494988	3.15821701275135	2.43219864935393	-0.858162237843917	96	0	2
18	6.65548381161549	4.76210124879463	1.13279063106361	4.19836992298167	3.74234341299209	3.36289369634759	3.15830496455463	1.3802879783559	5.92480041256456	6.49149198897583	6.95050697430074	1.4113435558706	4.1451758857184	1.15627525351623	7	2.07681560469868	5.91472729081791	3.97626396082339	3.08627963152222	3.73828922780902	2.38285288414283	5.52853611949514	5.40768230370947	4.71406043943274	0.712188397212958	4.12962461910727	2.48353603553987	1.09360893066504	6.09632936429582	-2.16892512793166	1.87940403635517	2.69043325610994	4.52048714494394	4.81542629928736	5.41284228648905	4.58246570841546	1.88026823160757	1.5231228614386	2.66552893069549	10.1041012077005	0.778305323176916	11.5007059794004	8.78288362609198	3.46843337470377	0.175807514834204	-0.849191323765271	90.75	0	2
19	2.80541776576802	3.91784530922971	3.03733519646885	5.67111253724258	2.2949962118864	1.88788682792843	1.35354310693643	3.26094436530008	5.07038287210904	5.61965892791886	5.331025565622	2.13292870456438	7	1	4.32452916400201	6.55624165282106	1.22165151086003	5.07267495406585	2.85780158807861	3.55264636481151	7	1.87084369751708	4.84016921027712	2.63447776530261	1.18792532901366	4.43400668211696	1.02749997757299	0.368650521732114	3.87822716160276	-1.54860901877536	0.187903539139005	3.02770232666974	1.02786861305292	2.61243388041833	5.52040245058281	-0.876250773624078	8.50239218393524	2.92541524925504	5.47657424795174	4.00087456849037	15.0765617896316	7.11475314288668	2.10301159098048	6.86237065141923	12.1028732502651	-0.374188276173942	91.5	0	2
20	4.21060117525394	6.27156798823533	1.00111046558854	2.73039494177456	2.81637069770569	2.88580155315052	6.20996002037598	4.90285780628626	2.22780921871059	2.83213524436369	4.88351549788485	1.79437823537371	3.2433442454454	1.48760812486477	1.00923485720408	4.02364287089046	3.72837033297419	6.91572035798994	4.16666822492823	4.06515342478985	4.91138211056411	1.72659228896553	6.62521320967223	0.747419007135484	6.34829414269851	-1.32958344135124	3.61581406132105	8.41993802739798	4.29313866783918	1.54931035960861	0.657379257324824	2.40015756441369	4.76707964975325	5.09161194024645	0.466178133176276	2.40039513947688	1.52920227162721	3.97522409459028	7.77070700581324	4.58882642264441	3.84238719169314	0.417374709828547	9.28750629444095	1.55818246040983	2.19825367411705	2.21551363971139	82.25	0	2
21	3.07185429968976	6.63871933121767	3.57650045471402	4.58981044983404	6.24369312935299	2.91018838118196	6.31581546385123	3.88916948338748	5.72834480847872	4.53125725429536	6.40118007073645	1.57058404493045	6.06043427489936	1.44973152264952	3.03082685350953	5.61932021845472	4.90329720915679	2.12381969957692	1	1.24694866644287	3.88360570643416	1.13680407010579	3.84297543814557	4.521930588087	10.3970913184581	0.628810991030246	3.22198900730925	4.69021664597429	5.57617916661775	0.543441929774769	7.8616109250713	4.32146016621855	3.73307871378608	5.3154400963545	2.9391910167574	3.3690541957805	2.74634645880471	0.253965377844923	8.36350132032301	3.38334523604995	3.65731398114006	8.73670789174044	3.80640506861598	1.99204195713757	-0.947924805278848	4.8448741188301	104	0	2
22	6.11882110847074	5.50069627814537	3.34600716833511	1.73883286133356	1	5.3778032626967	6.15578853201427	1.99580613365355	7	6.74239515821079	4.82341007023931	1.46975189035472	4.32030357297983	2.9654585494497	6.45250633840837	7	1.86979404259644	2.40508190254653	5.28866548924524	2.94081859731692	3.24485929422598	6.31855236291887	3.41662162043724	9.09732770816222	-0.210481098472698	7.04599604990974	0.0369334197624197	2.8984458903375	3.99061373816656	3.45492947685219	3.11319998094945	-1.75989798297911	-0.880808009570667	5.64380950239237	9.71528074124299	1.79590525547994	7.84464238142094	1.34030906350332	5.80960141003265	2.38221218405323	7.03446692863537	-0.821417701829851	5.94077384236643	4.58361940958525	-1.55064576989322	1.41307560520744	90.75	0	2
23	5.0545765544412	5.56994635276955	3.74487561996433	3.86379593607858	1.34083925388792	1.41917537114285	1.10233382150417	1	5.01627084079609	2.22420561718579	5.31561856905067	4.24136551376907	5.28236736135324	4.65646078160017	2.9714352789345	4.83316386730617	1.39092696782847	4.02754330576401	6.90513353101612	1.18647885922562	5.01750290006162	4.56378573313423	3.5702691840261	3.48842552187127	7.12151840679665	3.24275104453032	0.884293115798028	4.58819809630197	4.89645920114168	3.54459022597477	9.917379212925	1.14620635558943	-1.13763733502437	3.40556738269258	2.95389367889575	3.84578950627733	-2.39148385144522	1.33865284815846	7.3840268630324	5.16523441904113	4.37791453594675	8.6169453610804	5.30136311025632	2.07911680692178	-0.328579092553571	7.13232411598103	82.5	0	2
24	3.22002857573452	6.17207727140462	1	6.9036285901847	3.57887432795688	4.31871587120561	7	2.57447721382611	4.15059818982501	6.30158118119986	1	1.17423385919726	4.88672485850519	2.02491764119268	6.88569956754897	3.5844552560637	7	1	6.87540527332066	1	4.83239606656951	3.08644731967767	3.744509778129	4.08197190774211	8.00572038330797	8.41137638604443	-0.294422529021214	5.09340280142936	2.34819516461173	3.20748462908706	3.39302449733855	2.72183065459089	10.9994894568834	0.746452609520516	-0.560042126958584	6.48449275389313	0.802697434833392	-1.36230522172606	4.11429454751493	4.59320417256007	3.27952035102249	7.18860220260328	2.55557771681955	7.54913028349939	11.1113524677507	3.4286451207836	69.25	0	2
25	4.07977846647886	6.41314891080042	3.3374352226492	1	1.708713550083	3.93954336546168	1.84232214321479	1.02775074331902	5.9628980853504	6.18232052544416	6.08995379491556	2.32218872916974	1	7	7	5.5663720563193	1.24149045647485	2.46687152090185	2.19352365126154	4.00627237823784	4.02911217533662	2.33890343960533	5.66182040445878	2.90071715494562	6.54934086962596	4.47280759820293	1.90322702391475	2.74049448922833	1.26099042293646	-2.80232331558621	-4.28399816547664	3.47774155959687	-0.289714705184409	2.36394508409149	1.4818893581917	0.978106499382537	-0.607140537364124	0.0900912745188623	5.43343980178516	5.10207336267946	11.9919325789189	10.0295900667623	7.16840791226067	4.13432062366753	-0.135087819562279	-2.13999376125353	87	0	2
26	1	3.44706789787462	7	5.62059889222325	3.22464711469105	2.59641831165683	2.42302671533639	2.45285006799476	5.32258687463509	2.32410784866199	6.66202382691017	5.06513835748218	3.11555089360089	6.21782173825733	4.25118645683978	7	5.26670578353505	6.7257106489927	6.79477302284644	5.96309984028092	6.48253117273924	1	6.26312696708959	1.15694163401124	5.11862694711976	7.79928525962387	0.690383957171297	5.61511608318137	2.48302776942515	3.89315867086197	1.2825662473981	1.64901910621349	-0.814363092632633	-0.154759528080806	10.6825919573971	5.85416911451118	3.18427488912606	1.59903107882055	4.55515391252536	4.41446109089577	11.613334005349	9.92209992428828	3.24928041547458	4.18158475540498	-0.349646929055314	2.47341922729	75.75	0	2
27	3.2673658135945	6.75205596670598	2.58438977520616	6.97526916469276	3.19957694220908	4.15902687625969	1.56861682039605	2.05210347428413	4.57078587532686	4.86586005185633	5.81610615460261	1.9487111082297	3.97402205395462	2.0531609806374	2.97379180288692	4.47479772427775	4.9093694317147	6.78653350790331	3.38317532964247	2.26131109005432	1	1.68434134519446	7	3.76954346751554	6.86944844090614	9.87503385507094	-1.06547277084235	6.46331349843277	1.70260153253836	2.03707382081251	-5.50982045744665	6.57583904018939	5.28798157820604	2.52191674762727	-3.28932722199264	7.20559149146099	6.55656770537001	7.10869575999814	6.26934676086195	2.27092894985276	0.658116043793918	6.86783969764602	3.18545993696232	2.32894282528342	-1.67096570241223	2.23714434682432	96.5	0	2
28	3.35032336459972	7	2.99055032042683	3.68545186946309	1.59366452331568	1.54408678754428	1.6352227848169	5.39957446518695	1.51079075614804	4.08621070424682	4.53497367561765	2.09519190907483	7	1	6.08789335129891	6.76214707048478	4.63547870690838	1.23256407370465	1.12807365596562	3.42524581363407	2.91537582956041	2.64308686403429	6.57181891346212	-1.37882960543638	8.19717704167325	-0.679816445706595	2.2443200391694	9.74182085023	11.3933975592336	3.32518292561205	-3.17402840516195	1.99316050816604	0.0695423527210561	-0.662050619100047	7.4986762295512	2.21536494816921	0.260678788512047	4.20910349278476	5.5780571246427	4.59021052135955	13.3611752073769	5.00134197471205	0.898489494974021	4.20639951409962	1.50177428607195	8.74443805605063	97.25	0	2
29	6.52803745149622	6.87965265303625	5.60338044174506	1.16202396616127	1	2.61994168548402	3.26917060542403	5.84090222153826	5.48050754261516	5.1666564711884	2.03488079542929	6.13478947686528	4.42899133242186	3.05904779701894	1.91655083016359	5.04963107780011	3.15019237237295	6.87912560945312	3.88747302878594	7	4.39338702715765	2.54508914264026	5.37301282028267	7.89407608563779	-1.01837697036313	9.12314489650749	0.316771044362833	4.12155313614897	4.68189673377582	-1.24799652642016	3.29096621834808	8.87162751615612	4.64094171974116	8.96476235464776	4.88793212021887	7.20081628917355	3.96104300148705	-1.0475841628284	7.15814814638453	7.87363736932806	6.86022542363518	10.7824972368325	2.41729795420686	5.50308032789089	-2.41053378644105	9.90568805825925	84	0	2
30	3.52055512881328	7	1.87423192917412	7	3.04796643555232	4.92385407459305	3.18511921378316	6.08168248528059	2.42237122356788	5.29419325578777	2.47215846374927	1.07536655590009	5.28956150900864	3.61653209112695	2.5984059992472	4.45502855055133	3.28469148026337	1.91393665581498	4.15426509882555	1.61426691524554	1	2.57747306542305	5.54640833620255	2.46211328894496	7.81873037610957	9.07094645985224	-0.986777205241135	7.2233446431797	4.22411570028729	2.12981283782984	-5.080064643774	1.863564991992	4.82770140045611	1.99437148221001	-3.7811137349676	7.62570236217699	7.07090035507973	7.24419550048971	5.20657401362545	11.2221734469706	0.534679242752203	2.60395336145161	3.65603956852571	2.72593523905163	11.8916078946214	3.35916253532704	90.75	0	2
31	6.24011388552775	6.56130024603222	5.08905158910405	2.7396359888697	5.70869043393574	4.56743461609878	1.69323676310887	4.95341932787427	3.67767662630529	5.28930364830718	2.74452566528438	2.40491238005184	1.89436891432829	5.11322542284695	2.31061684714955	6.59269247118706	2.15214037645282	6.89990231301038	5.90058971736696	7	6.18632936212379	4.273703094545	5.29453531160361	3.15177485187741	3.65144863918446	5.95011186432107	-2.78913740910277	4.75325320077268	2.9282016426186	-1.40577592466429	4.33980617121268	1.74659617269302	4.84724420170983	2.34129448802322	2.25359131989384	4.51762667682798	8.29903401752286	1.95063682268828	6.63261036197347	8.39509608894042	5.22165964756265	7.61333744545644	3.30334765736023	3.58038900052839	1.86169607715304	1.42137151891246	100.5	0	2
32	1.90926712228991	7	1	6.49053642397004	4.4538743337502	6.54115179843272	1.80135281063069	2.43817802733869	6.2608029410933	1	1.39637496843644	2.23664166463753	5.70189786868966	1	4.71752311020997	2.96239503360185	4.79530416007823	2.27921096192743	3.39860889334485	1.68560515057069	5.77261082020317	1.13002099317144	6.89170926632884	2.14617504082663	6.50993405774131	9.92317137542773	-2.49958414071369	4.51704308856846	0.396516779500452	3.36903636941835	-1.87873324581864	10.1333728130512	-0.627240054136312	0.493450078562473	1.55379439119561	7.05256098876022	2.45207980749028	1.7216355901049	2.6920204222343	1.29811921408137	7.46647829494454	4.74944663904847	6.50000932463985	4.4304343187342	7.21691401773376	2.30601202717572	92.25	0	2
33	4.20297896271162	5.4677904429844	3.18610492897009	3.84347730440011	2.00355109442161	4.01429283633834	1	4.70736641125087	5.48742868643821	5.27163267627571	2.80494221331945	4.93314123969787	6.66082076798614	4.31581792380226	4.28007650010612	5.88520491961305	4.76499725871067	4.90525094685075	3.49045724906638	2.96190433818094	3.77477178761532	1.39462470577351	5.59875742553763	3.0446018946286	6.14373677952912	3.33582627759853	1.66089948340869	2.54057144373584	4.08640498616671	-0.959010863577704	-0.146340495241137	3.09556996377315	2.01989869582107	1.29709681781389	5.02431367686704	6.04953416772798	0.453715277497657	2.53208363492857	8.24567952381117	5.50353206580492	0.0941885039964475	6.43200958882756	5.26008859186223	5.87120113220682	-1.27530647258269	1.75986041915415	82	0	2
34	4.21229687850548	6.91645054469342	2.88099495169225	4.45866086985579	1	1.25514778170465	3.29302698193494	4.41875938016147	6.53452770027458	6.08763668271222	6.069647710479	1	5.8955527431578	2.15860678660861	4.84695309590946	6.36409122427079	4.9592985623172	6.52688342211911	1	3.13626740714288	6.03602651366248	2.47400531908749	3.3083396564931	-1.41068400575612	7.17277773575502	-0.182145031729191	4.01612852878613	10.388537462744	7.88841269163419	3.53696594884169	5.22911410849239	1.79837195122394	7.36171127767888	1.4620941052906	1.68944681211452	3.29209261174091	4.59986680847574	3.5635872017397	-0.63223599684545	7.89342281533213	-1.57813889525243	8.69629454011245	7.67426166464406	3.83499833498761	1.87665967661183	7.92142000328188	93.75	0	2
35	5.85008052034195	5.63105239783319	4.69432863573303	7	2.64438057965741	2.99025387476051	1	6.96574106177213	5.06221261227043	6.34666254661687	1.29290785946534	6.39145150339662	3.24456427238097	7	5.79363570714477	3.58060530154006	5.21339489895915	5.84912170278171	3.16011161813167	6.40789682297165	1	3.99692543460293	3.72177161818668	5.24167102327156	2.13588413828692	5.41910046192359	1.45923359713496	3.11948073058169	5.2682990336069	5.83430292749536	5.43331832018496	2.05872787868578	3.76742177935883	9.70225595913073	2.16686332197847	-2.31469845786615	3.81033279049586	2.0516694245318	5.2474117759401	5.66791447593155	8.90434383213935	8.20102561635672	1.7318049882888	3.72794037453686	13.0353573386883	1.59192837388941	82.5	0	2
36	3.05291339391382	6.81093245460506	2.44715696427158	5.02381108376667	6.09372743598041	4.82457027033824	1.51844686346063	2.05684514821677	1.76327547563686	5.43586023461083	2.77291697638973	6.50953951682558	6.02460462514383	1.74150641601778	6.12882894599328	1	2.96406600041868	3.05198209946271	1.837007555579	3.47081693109391	5.75209372006374	5.82802722349433	3.98724358276314	3.78603973151661	9.7223512556801	1.9273256961696	1.903616469956	2.12999440085841	8.72844215259324	5.22421085038443	-3.06396584317401	6.64404932956009	-1.09219661160508	-0.068241838140115	4.57914983632485	4.31308469867334	1.65677541232389	1.506863959213	8.32555854320358	2.36865394602815	4.17781357817344	8.13624342103806	6.84199321114988	2.14798463220192	3.43242453036454	6.88600574077145	94.25	0	2
37	2.97220576444114	6.31768182209289	1.67312005167411	2.64349206373649	3.78023031968307	1	3.94810164952962	4.84829325711259	3.71915158876275	5.43559962310386	6.64632967072366	5.46843897068996	6.44265725557024	5.85705050490926	6.17602182818567	2.96134927095597	2.68362507644293	7	2.1283771963916	1	6.16882694699411	1.84997681327136	5.41471297365737	3.30705536728653	7.32235836649163	-0.804476081759541	2.93955283950142	2.78747910462617	1.37047272650026	3.81563090256885	4.51673104541352	4.4709810866467	-3.79666231669693	3.90193039480117	-0.388704049751193	6.53259452604499	0.745006457860988	6.57603849118545	7.56279940221011	11.0820192238161	6.50367725704865	-2.13073562311155	4.54166108777337	2.2008102006684	4.35214311865286	6.93657361278368	91	0	2
38	7	2.30550877227323	4.70617774575646	3.05910466699551	3.69508717355007	2.5003159515461	1	6.0421667919916	6.88757197223064	4.68581508981741	3.72674275172404	4.14685654314191	4.25023784089756	1.46912644899006	2.93559068147397	3.84055124153385	5.25609339311272	1.19314318363299	5.96569035835641	7	4.8145790340782	2.1103983995147	4.21385652534928	6.19774278567046	2.51374831593474	5.17120997883724	1.66414436512119	2.15200728664707	0.40404263350815	6.82589158079933	9.79817259349229	3.48635940411659	-7.39344477025882	5.39410609977338	3.05362215399168	6.23654470573606	9.34525125404923	2.9260637173424	10.4290140942082	9.08446814499468	8.18835899464958	1.73781743569425	3.47950292444086	12.4271384578021	9.28156606436684	5.16801487567506	82.75	0	2
39	4.16902689898359	5.82355362088482	4.45861042966753	2.58488513299475	1.80622945148538	3.48366890369407	1	2.60228909014037	4.10388191300043	3.57406825214946	7	1.43079693571264	1.43816144849507	1.86220404961668	5.42258725017294	3.75731679112428	2.78602000059766	6.83504604902722	4.71743301260847	2.61286257710251	4.68815786787215	2.18649071333842	7	5.17399002478482	-0.269405172737811	7.86494515490872	-0.619658307822069	5.01822555130644	3.70552542660966	2.40135860221911	10.0615588520379	4.92791488961224	3.71419266035416	2.70191849947307	4.00094199058943	3.8011711919017	0.0229125535849195	5.44009212212846	6.68687639197047	-4.87462935867955	1.48906392019365	9.8748755246442	9.65129123008035	11.9125178371012	12.2691917893912	9.19708473008108	76.5	0	2
40	1.76430972137455	7	6.41258540610172	4.01245647567056	5.25969926261397	7	1.23673891824591	6.40235959585232	3.92494075818627	4.67523319220307	2.08958393197035	2.55842173324245	5.47853578533769	3.04317809542525	1	3.59217416213387	5.19297901201496	1.58816793082404	6.93248095838597	3.96687818520406	6.7186078435714	5.37898358632789	3.2011188034254	2.25865441714823	6.96329876579848	6.27328084814096	-4.59580601602314	4.45531053009556	5.17379527876671	-0.165985746885477	5.33749360866805	1.08272090525341	3.04000311923096	1.09252247262282	-0.599845483009849	8.98646824003762	0.815763502072972	6.12615166262301	-3.86350316381653	1.10953616448981	1.9217552273648	-1.22040792569086	2.45629041113408	5.17799194754745	8.78899701524548	5.5737141496226	81.25	0	2
41	3.49713409298781	6.96840985135578	2.99489806083875	3.49434986532323	5.18194422954745	4.6437937344472	5.48105030299535	2.24010145867351	2.96412067922633	7	6.14181263625936	2.09669648351837	6.78324686331341	1	7	1.04490504295446	4.52458118926906	3.00290962468434	6.70922938611275	2.61222246264688	3.81568256868446	1	2.88338728908698	4.84639995891161	10.3201020394783	-0.573175941744359	3.71612144884861	5.48815239810528	8.46483279779254	5.93237180102064	8.65239372712798	3.26337905311299	8.18527258348852	2.47228750423527	2.64864908874073	3.5818672414171	2.19749615674384	1.16335179473579	7.05833843964272	4.33590187351119	0.339383008547878	8.62556089488156	3.32926416779421	1.57027293636507	-0.483872952487456	5.741384580431	77	0	2
42	2.65402196458238	6.29183179555836	1	4.49006908414346	4.99783228985859	5.90425522241225	6.34291948010875	1.38635728112538	1	7	2.01115857343859	1.98408416723297	6.69642860750235	1.54552175539944	6.60157132677389	1.84870326984643	2.81599263289437	3.22352109438247	1.36351368656156	4.42790525038937	6.36288108632686	3.45713647520374	3.99974216515498	4.19934355682255	12.1051071245492	0.77867011383445	0.107619288549623	4.03495098354675	5.53331332151008	5.60471825378224	-3.85332611498173	3.44365303621416	1.93919412111499	-1.15054827038773	2.53983874076323	-3.93184556214723	1.7699495735281	1.11181407897463	5.50407967034394	-0.00963339635383448	2.92633827353385	9.90748259371641	2.52039355023382	2.86527016588486	7.03061127735716	13.6982929186571	86.75	0	2
43	3.47687047830395	5.69376669970314	1.13481374511225	6.11131537328586	4.2490288588447	4.99368622864983	5.27986654002976	6.29157893110346	6.68750658897356	1.88317013429975	6.11889800805051	1.94356665010471	7	6.54554751468794	2.89523476670151	6.49089361211215	5.24972796821386	2.073830085352	4.80103244913758	5.58692683565604	2.65715438939633	2.6884389841868	6.4649076529307	7.0690416264606	9.73306670231052	1.39875626944608	4.47945961610743	3.43117565554692	4.33453557291112	0.771308512005099	5.92923315169226	2.13710335071647	-5.77171173379375	5.85033106987775	2.63536549119076	-0.0100635565564879	7.78047540064974	2.45357588908223	2.58704893709755	3.33305633487945	7.35286609901098	8.29468380126032	4.42624769007755	3.34871042537522	2.27208272416348	2.42036054778825	76.5	0	2
44	1	2.89067315536149	5.77548046047863	3.67932635072672	1.29375904356786	3.95633607995537	2.42462922330581	1	5.13003492179801	5.60599360885975	2.86133615883582	3.32302205323686	5.21887923709516	2.46520772691486	5.65147810556923	2.75011817689703	1.5626578305453	2.71274372326704	5.53233995949499	2.42240001789463	1.92831804290013	6.91883157594374	7	3.21344198905771	5.68637483071613	6.51128610756578	-0.0587704991477537	5.94762716147748	1.34606889794269	4.02681293654728	-0.0618293975212035	0.716384766658031	0.600353302455321	0.42511161170802	3.21986052588382	5.73786110343303	-0.465943607720941	3.1034793222477	4.01606491221766	3.31616614478931	6.55008226752512	0.0161998298306731	1.55883555275458	3.77623502680751	0.38536961106111	2.98665275815397	76.25	0	2
45	1.95167302830843	3.82021892233966	3.02917841098767	4.25914466644586	4.73356095576696	3.38538937190014	1.22549198750455	5.88975506259099	3.83568870801749	5.62952460967429	2.43703027614585	4.40296176709965	1.69511853255637	1	6.38824569332422	2.48000971803317	5.09514306999155	3.33452391807716	6.03925503600816	3.72956029612654	1.26387906101389	1	5.81488229368056	6.66644886631244	4.2853810711269	3.77604460350504	7.53535806374739	5.14723162036625	1.77701117866661	-1.63138571386612	4.48308725832753	6.1418845689354	4.12211451129545	0.441244687549801	4.76315278804489	7.39068364282653	0.576127636258173	2.27642124006493	7.67221386125943	6.95153359720535	8.52119225281644	6.04233765856859	2.38072894089977	-0.000630524914595809	2.97308217979441	1.6216002206246	82	0	2
46	3.85622419319069	7	5.80992229931127	5.8154128381607	3.69546704357469	3.18263637579084	3.35804754742967	6.89323456146083	3.06223621681265	5.70683277597527	5.89551745360553	7	4.16175725041986	1.10350975179187	1.35725432762395	5.56611959204024	2.71139497524929	7	1.425858595424	2.79115054042022	2.89339456541138	1.98654282606808	4.23171629224311	5.1370802947849	1.28698763646541	5.36651687028592	-0.466561905399532	9.63271747504628	5.64476696779722	3.42052723884997	4.51116008956869	2.13614286936458	3.44232985601549	8.24853874449749	8.35322305519785	4.6326106005152	0.993863443623378	0.943428099724787	5.28761108538898	5.3650874289959	10.901237679953	9.11638755780576	3.63709071472882	4.93747714046219	3.42610900919494	1.86657351462064	80.75	0	2
47	5.78065676975029	6.50821344105606	2.56194602795669	2.05426156012381	1.55050354458012	2.23212881591101	5.0216083725254	6.72926588370647	5.15735979897991	5.59369223728595	6.6654655906251	3.06234129319547	5.90176778095526	1.22400939894862	2.28834499439196	5.53030773551132	1	1.06588664427814	5.20669237725329	3.49637521925035	4.04512354524351	1	4.34876095240185	4.59506866393004	6.60545307517985	4.95768397293795	1.18440807733628	1.51320579721893	4.8294155977415	3.51918156797902	6.78353935578364	3.57942427832348	2.27579588809762	5.13158136006124	0.0672530237339296	2.45935230740372	2.18506242500823	2.38407926843289	3.40777385673182	4.36954011962445	4.94648147271083	-1.21716998494706	7.49699693431809	-1.20860578606329	2.69602442777395	9.25984264792445	83.5	0	2
48	5.35109901952569	3.20296245891588	3.4254430302349	2.12896525105347	4.06635871289656	1	1.26554731172169	1.45936454696485	5.25048289052911	4.48371160005335	3.95402568072667	3.9778702533035	3.92029159523897	1	1.60964864268159	6.36291560512714	6.48059149551429	3.57032793786305	1.06198094825598	6.17191451816622	2.61612325715525	1	6.76770456810057	5.22009153430122	3.73808764448809	5.14507981046619	0.933545801211398	1.85451900475007	1.52089583438744	1.52176222988936	-0.771588448604163	1.04250212334851	7.58889087239772	-0.846454379634951	7.18514356174574	4.86092347378358	3.91791326883466	2.37256728430374	0.513088040596423	3.70763527547084	-1.32914717478217	5.76775962815716	1.2072966612844	0.867560486040903	-0.114237682704655	2.30911397788527	80.25	0	2
49	4.86008688410523	6.78651326466426	7	5.49890062855774	1.84236562433767	1.94640887039126	1.52993210999359	1.8329746371893	4.24979221671691	4.45039095008014	6.62636648168391	1	6.00521169030985	6.16596420352667	2.72231656985796	5.16458055346668	4.35456525771311	5.12888800505176	7	1.44486665802732	6.16440798672709	1.94668541542596	7	3.53501339801214	0.588584651714386	5.45566942122425	-2.95590840379356	4.4460458132913	-2.1097247344458	4.27467539886207	-3.39733836793108	6.50754320050373	-6.14916178950723	-1.03841737035683	0.342849670194941	7.49416143157426	0.56474172477252	9.26939807764491	8.54860083520033	-1.41657394173399	3.00840885978323	5.25058561001968	0.798039395365627	7.85632480860719	-3.15563124176203	2.79774685158636	77	0	2
50	4.96365263920319	5.85501465451755	3.20618904548565	2.96741769127814	3.09559483717811	4.98063706617537	2.4600441706734	5.73326446219495	4.81190817868494	3.64029662722081	4.57214080798151	2.59246864707063	2.97388407924924	5.50630101257771	5.91662069589023	3.11330258552198	1.04495319537029	2.70883485206318	7	1.77953485673856	6.52729093703467	2.39005772588082	4.49807619587864	6.82728890544711	11.0116985051025	-1.15337075802228	4.81828510787717	7.8979181434764	4.59325350817794	4.16280402089328	-0.488957815465895	2.52759854721986	3.26194552016422	5.82725302872691	1.92731120313335	1.53559188027804	8.12926597181328	2.82112123102725	3.54394113906067	8.70688830591225	0.814675316507131	11.6015855846129	2.75102063527684	7.84936648847665	0.633757853366466	1.07036594586634	75.75	0	2
51	3.44649783355557	7	2.94455369679612	1.45285712616949	1.14848340364264	1.66549025967489	2.50763618339666	1.37906127353925	5.83331972870949	2.03662909473176	5.67406970554083	1.25220367687369	3.74610905704154	4.52824581543415	1.43357394188734	3.01156421174082	6.5036792077681	6.57551532163275	4.94864514904861	2.53479834124011	4.45799389455785	1	3.56258145856323	3.56921992960009	5.52260787634164	5.93494315925909	2.55288502813077	3.90729196923134	0.73330013048239	1.31857500970413	4.95625163763902	-1.1994335770079	-2.79235668975375	5.91682288516653	0.975768153684061	3.75754185175956	-0.256537175896222	3.19150902348982	4.23337643222682	3.37192677046909	6.14932111155628	4.5178914452819	5.63245384573003	2.92324322475866	2.12703766681222	3.00678706343504	80.5	0	2
52	2.83408037710909	7	2.24587174070974	2.63409044532977	1.64398017617203	3.20465791711613	1.73715132680822	4.45586231427285	2.76745497690708	3.82442083723332	4.23515328146202	2.0822459286087	2.38312252735991	4.05469296933914	4.84772412215617	3.15858061030418	5.81215290916726	3.57945348875934	5.98885910516714	2.73716238077039	6.77731715025645	3.53121669688211	4.77123971241532	-1.04430011226724	7.82142773183431	0.580876125977757	2.18142330952156	8.70732885433833	4.62209139915166	0.990761365324328	0.876535439121135	5.09927708698424	4.72685491809033	2.44243575841738	5.9201836674418	3.32731604357018	2.31743612518386	-0.641230205272216	1.84831317604506	3.29306395363882	5.92647147288536	2.25606693436128	1.9622741240289	4.32583179967409	6.842689465464	9.11653649170531	96.25	0	2
53	5.17121374645379	6.68932040155313	4.07504865718721	3.44687074201822	2.28527030105242	1.76328781430423	4.26284178992553	5.25313939343432	5.73384977758876	6.33823488090525	2.31292628184812	1.06317541136977	1.19971961128537	2.87313212255311	2.60754846178723	6.14631991129475	6.45047007611226	4.15710219334598	6.10463067218532	6.8146376483233	5.05602186818158	1	3.85314759786908	5.06333147625518	-0.997662080019348	6.31243117584291	0.432505279470319	4.25931032531512	0.615462425754814	0.649994039117031	4.44165042791054	3.65297187761551	2.33782953989805	0.49446598516897	7.27091437712255	8.31396462049603	9.00373394982418	6.21162520606767	6.64426053934316	7.73175172258555	10.4547531204712	9.59633213630342	4.46352674392661	4.01345126080692	1.57880811590197	1.75788124370887	84	0	2
54	1	4.73121954154801	3.24042654125014	7	1.18887692280203	3.80998179650532	1	1	4.3704908366261	4.71099478013997	3.96048588942195	1	7	3.36282867401195	4.37599892078658	5.28576867919878	5.52878740301945	5.403436565025	4.81716047634595	1.72387914103166	5.99583001949278	1.50733019203785	7	1.20947268826295	6.87265874652448	10.9503254332129	0.457216654875654	6.3691565921416	2.16585416092679	-3.58353475206551	1.91823209574619	5.0266994390808	1.5934444535654	1.80557516124878	1.52049194314484	8.17590552830673	1.57159557505574	9.21432883445407	13.3688624194147	2.85446553316429	3.2820450094431	5.30962568095153	2.8385590223846	10.6575242818758	4.70673415974741	1.29706038726312	78.75	0	2
55	2.64736484613278	6.02228296560808	1.19165293318062	3.9345196570958	4.14041643079513	4.14138896824028	3.07450911742996	1.23182955535526	5.61359911056311	1.02635273961007	2.33098213326101	3.75514421667587	3.44791473544195	7	6.22151996873422	1.78513118681513	3.40740994589233	1	2.93201258247947	3.0184792205464	5.58756041121382	1	2.59572809111929	4.66095309236122	9.13408343363037	-1.11924830002265	4.34236763778098	4.91535921704377	2.23425535163216	3.1045398228522	0.495224445687425	-0.934738224753432	-7.05127638605712	-2.18847803451787	3.18693702187381	1.60029335937601	13.3981413612933	1.76248924766927	5.30169002153735	5.57002708188143	2.12942287245195	-0.21704755471732	1.68870084990812	3.51059076401306	10.7338219404443	4.57502333107385	88.5	0	2
56	4.85029473539484	6.53522898203001	1.35985245873689	1.64712959498266	1.89496148491636	3.22654539570361	1	6.27902117062073	6.18641528764146	6.04084086560601	2.6580632094976	2.34468268258292	5.33778873182005	4.19026513026907	5.98020688070869	3.16573217246311	2.56351891747423	2.48920807208576	3.20631451951662	6.95157621270721	1.35196319438545	1	7	3.42327345816557	5.43277020720534	3.38168565069381	4.09373156280148	2.14392837625203	6.67835270196449	2.93752087180203	8.00062026056409	4.74593651914764	5.81069963779198	1.36453311217438	3.61002107157676	2.7997746621113	-0.534705898290716	4.9312506893817	6.76833729987562	1.26008967755199	6.12949485164074	-0.998516831586779	0.805165930927119	6.4994952601693	2.86394989547358	10.6515033069565	104.25	0	2
57	4.23903936416211	5.3653986680697	2.36864898280461	1.6394691724789	2.61126615685717	3.66506511923358	2.9060908996781	5.20566321368477	3.85240107693366	4.75959386132945	4.43881062505111	3.78949612815448	4.9859163742995	2.27202212444865	5.45101561528649	5.11072766282266	5.32100180373987	2.11178102111928	6.91463823343761	1.66442572000931	3.9599830607289	1.11397439793856	1.48068493888346	2.7834071094197	6.12561553839388	3.15189962034844	2.26580322226782	3.15830258362033	10.3146612236451	4.07576603169948	1.86654476897175	3.86786061176978	-3.0936140047672	2.39806741981917	3.37413325087101	8.08446045177309	-0.15019544475775	3.56946494780339	4.34631168617659	3.54714779939085	0.782802925675814	-1.78143346119358	4.04942126158134	4.99295006167561	8.73775244518248	7.09952388988361	71	0	2
58	1.77670742812237	5.94484552741724	6.02976698424754	4.47517289599092	3.73514867422838	4.04325621148437	4.04119704152043	5.98803571127515	7	4.20980520046005	1	1.6069390635006	4.08951519446084	6.83350297258942	2.2554926954669	1.97791053740252	4.92664909307678	6.64562987269397	1.43621833359888	2.03800319493722	1.85978520428378	5.97738013000496	6.7996095741369	2.39629678552785	6.63914264311811	7.23906202034512	-0.153376486810277	8.3170616289429	8.98454305569116	-0.0294519165018332	7.63789685392478	5.98033936701019	-5.04629085430898	-0.237418261286617	8.25791832736319	6.3839043588582	3.14576601652537	8.93781328782085	8.33513832602537	0.241522333424908	4.93023506686455	8.61491753005705	3.13529166494003	6.63135285191096	2.44874040433933	2.20257581586027	84.75	0	2
59	4.31573570330921	6.09748027261223	2.48196184718983	3.35428792246615	3.12849847271253	2.65629786343254	3.53020051713936	1.13857856765951	3.8944656247371	5.87932624693149	6.44390717217096	1.22493494442258	6.14156685259707	3.80485820119502	5.67301624407029	1.03174117447791	1	3.18455495910731	6.86675010680251	6.60768859488585	3.72188818426814	2.49646096467755	6.45576112095691	5.83928312753935	9.68178438367915	-1.51581812406198	5.57927689092576	6.99750574494799	5.29271955546462	-2.25025881073578	7.9744521183862	4.35495403779512	2.18608199763256	3.80804291672355	4.01371494984574	2.37205073528791	7.99758714770473	0.621596191494828	2.60721563282588	2.64077111214238	1.21358155386216	6.46048760855374	1.47032080486253	8.43341654507351	5.09755936889602	1.45224976665804	83.5	0	2
60	4.23188655085153	6.15468908308675	2.50612686659418	5.98879484348005	5.97719258948077	6.42261928230768	1	3.14123558854755	6.5686165102505	6.51230086557874	1.89081261413303	3.93084900058462	5.85218301367383	1.12930248533141	7	5.92525332907826	1.06583531432127	5.47588083393987	2.8371129346325	3.87963928960137	3.49813725570331	1.74761156959486	2.31398192165541	4.70436534990502	8.12971269096895	1.50553002332717	2.84845157420758	3.78832291822141	3.92577036265941	-1.16353940396321	0.102013610336703	4.79420578427962	-6.18697651127667	2.11167745783387	3.96997685708319	7.16887440854653	9.38959698997279	2.8954919843961	3.84779377316018	10.8500520157102	9.00098522203873	1.95890205468344	9.84792897830893	3.31376332870836	3.036694823854	6.15623816334665	82.25	0	2
61	1.29573545137683	4.388101513811	6.39712350210479	4.5231609784779	1.91463617357748	1	5.47722976227601	1.94537938800633	5.44994306906156	3.36731655553242	1.40756726159358	1.39584897977583	7	1.78229819135682	4.25400730881421	5.55178829661675	4.01292411352828	5.68705067986152	4.2786755055037	2.97340185198102	4.08888395408115	4.5579408168298	3.07985647744219	3.85338507015545	3.76751673474133	7.53834376813993	-0.870907914310742	5.25853219346976	8.24155650527036	2.52824930513024	2.95566937512131	-1.8568272583988	4.19047765435526	0.687326977761441	0.658629255574406	3.41111950336151	0.646657176106225	1.82155156652306	4.05891618741936	7.51907307888604	9.2162412143851	4.79556851863872	4.34440746630247	4.7764174741029	0.424217857160943	3.76251830585853	68	0	2
62	2.02412892851547	6.13120834500606	6.15501549442235	5.41458069322846	3.36302297504332	2.07901760753759	3.82991311805425	5.96834179161128	5.28626024347851	5.23140715499897	3.70023276139662	7	3.19526959192113	3.18723998250425	2.58534191665202	3.32443956038661	5.0090051447926	2.81999237831587	4.71706532776618	1	3.00566137791327	1.58352705228301	5.21620205035171	3.64640113616775	0.27601714205374	4.58631229642651	-0.805635982173663	7.3509597470467	7.13230743563328	0.798124136559635	-0.273431033086122	5.89375584266854	4.73703017689456	4.75320072126324	7.50185271975984	4.7455325364221	3.23158092381897	2.73387614994547	6.20019205645718	8.27523149137625	3.77973262318957	9.69865084269735	4.29308519800996	2.65554826013817	7.93604459995209	4.86729114478631	83.75	0	2
63	6.4453393980624	5.56551750440479	3.23494015979042	1	1.65896662134884	1.02823670352776	3.15616067142629	2.42475455089471	1.96377589750755	6.23541178914366	5.73054427388156	1.14500910744162	6.15765202724138	5.67013477950791	2.56058868254951	4.92020590539161	6.73960284118781	1.81936939280586	6.48009071040266	2.77040366628831	5.75257814792431	1.36023001196802	4.54537333042144	7.30121693607484	-0.566675726442058	6.07432220030673	0.508960384103982	3.51174343932698	2.43017694403949	2.15056750258939	2.52552266633506	1.31401220327188	1.26475443348956	0.825159662698349	0.489100769697694	6.53221531710102	7.44842604246037	-0.316279163274421	-0.713717005312771	3.59770794379299	4.63993065270373	-1.41759787432428	7.91611264542798	4.87490258780437	-1.85949843350073	0.657518735848018	82.5	0	2
64	4.06184864119686	6.9594688168746	2.76545302374465	3.63098673534931	2.38815575883015	4.88315096380289	3.34775373654505	6.99733118327628	1.73036295569283	3.30435629980036	5.52630369401692	1.53725090814965	5.66746035859402	1.56934416062344	4.74037351279537	5.54261186640487	4.35410126431698	1.63121892304669	3.01066253948144	3.87742042046942	7	1	6.53170519857727	-2.3525189454267	7.11164552512277	-0.572140614548522	1.72869047400798	8.55071257363137	1.98071942986024	3.4642065859981	2.01208380102487	-2.0218346636273	0.792791186775704	1.14600196576093	1.53271373439268	7.27479376787508	-0.480437697268967	0.183358239800653	4.51673116906403	5.62266170956586	0.229093258913095	9.90412129869144	8.3626787031929	3.7696807125477	0.380150790538463	5.63088353220989	80.25	0	2
65	3.51792556335549	5.09858999683827	2.00380434343718	6.37465051980722	5.97735704714523	3.54211488248216	1.2476605414668	3.47608420760902	7	6.17412956807422	1.24203200398369	5.6654230327192	4.85659411769294	1.63316664254863	4.94292652349421	5.28767310875492	4.01341501169587	7	2.53940946654697	1.9050075246305	5.00203481435471	1	6.70556172292214	6.20411238583937	10.1902421750543	1.22141040998787	5.21861856812069	3.23412106988732	7.12238780489688	2.18502903074644	2.97834608844021	4.52732668152548	4.48187365570422	6.60117147208393	2.73732963723231	7.12221097373486	0.802832300827692	3.03757513928338	8.03462354192387	3.78207450310985	1.40847821045115	0.831047747047252	10.2751523892569	3.11551714236652	2.81124693687493	-1.238834529336	72	0	2
66	2.33691096906732	6.86331288082393	5.70461814936015	6.65406770522936	3.90597007166692	2.55951746115635	3.09171105914227	5.79576131628784	3.00566124988298	5.17512384102191	4.67501855410824	2.21713331081543	5.53164517536432	4.58344778177092	3.27538077373443	2.10340344462563	2.84993351957293	2.12566573507429	3.76757728335872	1	3.83596675239439	1	3.47535753346605	4.14879124141145	-0.000782789019261765	5.05791463992347	-0.539722163519775	8.93344897253961	7.60147269906819	1.05853533126092	3.34837363691488	4.91650528742265	5.42421845668679	3.66482765101862	0.629330639321244	4.69319584168772	1.57561100704417	2.13528618109394	1.0216815544917	-2.09538786298989	3.90509491364274	4.81018791297573	-1.34246780963104	4.9089555770717	8.28293853043875	4.80251121144658	86.75	0	2
67	5.59583255139679	5.67385967037066	2.30210414371517	2.42041636099196	1	1.39191785003297	6.62655893269786	7	3.27627698386709	6.14971133148695	4.25149033186126	1	1.29648180205834	3.64299518155644	3.08900470119327	1	1.54380514431605	2.37213522326211	6.73457860025044	3.37393473313471	3.62863794680731	2.18885175633489	4.70760415264722	6.72509537877662	5.52848788389803	4.95262180841023	2.11007637384424	2.23699189912688	4.19749450756847	-1.7278180377969	2.01547207510774	4.12500192962223	6.21624616399057	4.53430316241254	1.05568662020942	3.98455076469439	-2.13767448089829	3.21722658669724	5.1140250621721	5.83286826874407	5.7786847964764	9.35310369212402	7.24494434687194	1.41772259377576	-4.77228661138338	5.28745335240007	76.5	0	2
68	4.20189530142204	7	5.64642955220769	4.86935158969611	1.21357484211448	2.15257224497313	2.50414346048323	1.56536593497052	5.98291755087276	3.31939732157532	6.3723748770765	2.46831686199565	5.9907031176361	3.56812347450999	1.08339538010192	1.52097370282222	2.02798112362534	6.13610629670217	2.07599659777825	1.08788199193157	6.5359496382896	1.25232269151066	6.85618977541171	4.08879227776976	1.44564523549031	4.14591804192586	-3.11325761413011	4.31365154051045	5.31484313800663	3.93130319156443	-1.26871758750497	-1.5795440260758	-6.35188221049494	-2.53486029592668	1.32276947100547	0.639530374975092	6.73220442772387	-0.7494574793217	8.96370141734516	-3.72815414448309	1.76639891185661	6.39088826555768	2.57619885316732	6.91212566762912	1.70738450135988	2.68018643154862	88.25	0	2
69	5.94466357394617	7	4.29087266588847	6.7348898305104	2.07789185464801	3.38583566059043	1	6.11330141839665	4.13398908569277	5.81315270722331	3.47572192939457	3.57373224662219	3.19471309374659	7	5.91116430486126	3.19476824099319	5.04266056041577	6.08639261685459	5.23290641429346	2.37767112572552	1.65225722581841	3.4711748300317	1.3768917870252	5.81309860823042	2.13268866200198	4.09456964769045	1.9478197560912	2.89372250632625	6.23405569458323	2.3483536341206	3.13160133164228	-1.02249564177252	6.8904468150134	9.93342191718058	7.66241722482244	-3.45177231119649	4.6386902236081	3.02096042098976	2.07969176222709	5.73572698626605	8.89566011448477	5.78317804199205	0.996378345427283	12.9328437020773	1.7284076853338	0.666086989771588	83	0	2
70	1	5.16372273649839	1	3.53780978851038	6.56132183030034	4.0998660936787	2.85442340089091	5.15250485041542	5.30964745990972	6.50011044220585	5.85683499571741	2.10608440700219	5.11462910450252	5.49149918144276	6.11663304907319	3.26206925653979	7	5.12455281727609	2.47791324401331	2.69554701698728	6.99212910502884	1	5.59241771745516	4.86311546399762	12.2546265503258	0.241750598727332	-0.814638339958141	3.57755055837233	6.95835373027265	0.402886107179734	-0.668843591482482	1.40754537500178	3.79433672420464	0.795839987277183	6.86955709152008	3.58642849852429	3.07797482819178	3.80816025071894	5.98958854028741	-0.220642114767014	2.19550050333628	1.40564460116846	5.01167605617984	0.775220860042074	8.39395775304722	1.07482922115883	83.75	0	2
71	1.84999437679537	3.91887442335303	7	4.38695911420638	1.8187960198756	3.27204947577679	4.90552716349088	6.41578191503297	1.82518902513207	2.01831170038442	3.33577847620943	4.76036353044362	6.45170321513817	1.45160889415638	6.22642994783358	1.58483360007435	2.21226545098955	2.33715686257538	3.09539599876231	6.39012621544903	6.27584508264962	2.92839414397797	4.00764493554228	0.839843968682227	5.40161736424759	8.41823881839767	-1.07959033275004	7.19771439970991	6.13223742946434	7.03435449991464	7.57978968166856	7.89165730579427	-5.39802553760152	7.28254105897888	8.1117648223907	7.23699114845395	0.545688866449642	7.18400811902351	3.18156869713993	1.50796915077627	-0.891569519608962	4.89798122863617	2.68297403108671	3.0409640250704	3.98773233385368	3.9782783528755	72.5	0	2
72	1.66902904066503	4.14715830001794	4.97219950354249	5.21286101678725	3.08099586399263	4.94745386218266	1	2.63996336336959	2.55172998196214	1.05244878874619	1	1.33085746218677	2.66163247284354	3.9880393525539	3.37511860421654	5.22063999461538	1.89462858089988	1.96667163972263	6.30810493754346	2.31670671545097	4.34752123175585	1	7	1.07828232969992	2.69744038638459	8.96239183923451	-0.594903130192179	7.52420259313638	6.62356343118328	-1.9926596384897	4.97701750192745	1.99234818711841	-2.39129109812087	4.94860541571638	0.62889598371515	7.87578775802553	3.76416240780858	2.62957646683186	6.18616997003183	6.86409934724775	-0.922328514608662	5.00910783693259	5.91538846944908	0.213995563158431	8.54685007407573	3.75193349580452	67.25	0	2
73	5.49458132285586	7	4.58289071649919	3.2326680629094	4.14879757866741	3.23171914358676	3.7664707638778	6.59678408901925	7	5.77458186336067	3.14378132636357	1.38183370735351	5.936533310828	2.61024384382434	4.44888517830255	7	4.68920429896186	4.68886390882264	6.82630821055001	7	5.56645368589063	1.87691591679802	4.20766177559748	4.55808851985529	-0.566243822415797	8.15811334443479	1.0614321926462	4.43989027830173	0.0211126286255454	3.50665087186569	4.89532775560403	4.6321985761112	2.45680072902554	1.81003366734854	8.03290870464946	7.67273577230842	-1.09011914808608	8.00412245897169	6.92982228350832	8.28261915082985	11.2269832498947	9.44652285643885	5.24844136198871	4.47241217274894	-0.259468205508511	2.9297019247616	82	0	2
74	3.23719634236171	6.21707624387768	3.13194653465307	2.69832185756129	2.64142272500718	3.37590131584387	1.15874394616153	5.8727798393445	5.47786940684126	2.98422260858821	3.91320046195854	5.07866872648906	1.90954614268396	2.05603816676316	5.50175041489377	1.9513394325413	2.93319235227913	2.58675535594843	2.57276765999809	3.23413663325588	2.37450909966728	2.19368750914204	5.50460175787961	4.86810838411104	7.99307469681855	-0.841885204004095	3.41736231857565	2.26216545503323	2.950501694577	-1.93373665033094	6.13531288613702	1.01490142089734	0.400829790036703	6.55090914908691	3.9987912324977	9.08011408800167	9.22599298925387	5.26916991618722	7.48393691076726	5.28188838876421	5.37870426264385	-1.79445137325382	4.93962729892328	4.34765018346481	1.78867878502497	11.8380609767516	79.75	0	2
75	1.37611566189479	4.4341944653913	5.89859453185927	5.08428406520433	2.91066020380914	3.08271560829151	3.39525042819437	1.08593496461345	1.96867765166948	1.70911929464826	1.17253633931698	5.84849830557445	3.32868596946852	3.26722979221325	5.71499269254783	4.47717542418542	5.88207834283471	7	4.01679676427355	3.25492675484131	3.15023875980081	3.12594068418745	4.62990852852127	4.2098863798925	4.61720030301093	6.99428411283365	-1.1490651152009	7.00340976211308	1.39985400792559	-0.506706908485553	-1.09379692445674	2.58199349708602	4.22761112493593	1.5965966998362	0.0975669696509232	2.50748612787071	3.1306923615862	0.38596175294525	3.50890491069643	4.56885620031683	4.83816896754206	0.972443775912931	3.09194246515745	10.412028655862	10.5293135965527	3.76260567765344	84.5	0	2
76	4.09006619509727	5.6455085211865	3.1447680426569	1.03063067422023	1.96570555198137	2.25198041972873	4.78715837043109	5.35265573382846	3.76412149268967	6.01818240088968	2.90936651887838	2.17412819209803	3.36933552293163	3.76894632298144	2.61800074163347	6.45432301619196	2.19678971918814	1.86675026223915	5.62556388720741	3.31083867521895	2.0133504653424	5.08853978214072	2.0074945086683	3.90649335641574	5.4455638722942	4.64397033825539	1.59752263565909	3.35661229167656	5.79697108660851	3.25124825165259	-0.406306696996901	3.63608957600441	-2.79713265260515	-2.70736407950763	1.74862259022044	2.15913280367271	7.73426496200583	7.9107853514659	-1.46605230566648	1.46608698607864	4.01413745369316	11.486784840842	7.97224308013157	1.39359274661146	-5.53747158597553	12.1664683474152	71.25	0	2
77	3.09730958030475	1.96057817354195	3.27820406707241	2.91649005964542	1.98029791695802	3.14219133555191	6.7145038917733	4.26073821634193	3.5028181360509	3.50369124078474	5.27451812421222	4.49971671466393	2.15264683031335	6.53071868886574	6.5051315382554	3.56155056174586	6.54437885319649	2.51021377196117	1.77200889845451	2.58323902391153	6.58520108188439	1.52802882987864	5.90021269104256	-1.04095416685861	7.21259246455871	1.94659877368975	0.47515717725975	10.96526651101	6.49743300523704	3.70453618195047	1.97380152127982	2.73525343276318	3.99955820072351	5.7497182326641	1.55374191024723	5.57997016734562	3.27829698613353	2.05305440631317	6.8081098541439	7.65454137025529	9.69121011675229	8.9123407067215	3.03067611487142	-0.289554751024602	0.361789367224238	1.14443737692787	88	0	2
78	1	4.28851705882242	4.18509994712409	1.43296393798812	1.43647934010911	7	1	2.36542410914393	1.62945606546085	3.99024051588568	5.41612369493987	2.62537053429119	6.46021026865076	7	6.02242603889888	7	6.02288528472132	3.0292539823174	4.4535355617565	4.80555860326048	2.21977953208715	5.68614176178723	2.8446941386324	3.64367641281983	5.24629804806104	0.402439660781209	3.97277014484658	9.62003698728874	2.23993038758468	-0.0383494081107352	3.70513343499316	1.09859563124671	1.31196768493871	3.80973066116743	5.09576318139826	8.94760217503855	2.190512189188	4.7906082508368	6.55586018885099	7.30169046523502	15.0289193973974	7.84117597166085	1.95339149301167	4.3699909331783	-3.59122028912109	8.45382872785378	72.75	0	2
79	2.93992877402943	1	2.29357093843111	3.00115518692643	2.03685100607504	2.93744397074004	2.09116447012842	7	3.48903066954071	1.36856055939952	5.52922101800352	5.74643167274326	4.80763340071808	6.34847458890117	7	4.86587956959822	3.10852745302102	3.06052614273931	2.05139512552033	1.85014501402233	5.75784369351264	1.96758606945299	5.16896790695484	-0.812055036623115	7.1280334269901	1.71919092310242	0.372575208648889	12.2042207971563	5.45403352715307	3.31114912444773	2.26843001394181	4.00668374551083	3.57555507931016	5.80742159909021	1.54050379399111	5.06376003716706	0.995953564032781	2.03656740029241	5.12086237966012	7.76862745539124	-0.264818204850302	8.4354667665523	1.65546017098602	0.856305457016328	2.03843622783113	9.14605661922995	85.5	0	2
80	4.72027790148129	5.22528749586547	4.32428437336268	4.3839462601989	2.65536234517329	4.59787147729114	4.71105946128749	6.654632983275	1	1.89218416932869	4.42691912618902	1.86693056632647	6.60669702494726	4.06782551185228	5.49993688705321	3.06296590472096	4.21603607355401	3.27302018236103	3.88581884982781	4.92921706535365	7	2.74771762435994	3.85058399085887	4.13609897007566	6.86534551511246	7.23085532121496	-3.82171045390096	4.31218179370755	-4.12768750020299	3.3233083439869	1.6482169829176	-0.528945663105671	-6.72620534311771	-2.2454734042359	4.31488873685372	2.07782037273731	-1.13187119691236	-0.475548689321473	6.78724408198867	5.49148259608877	6.67673154167181	3.69584182525385	5.75140314350207	2.00900633389076	1.01682982163586	2.50060479227683	69.25	0	2
81	5.81697871604554	6.36548267171898	5.05428569919869	1.42601136024001	1.29797349904813	3.6152214662304	3.40787882043219	1	5.05724464517976	4.74731114842644	2.78367090499465	5.50500146073749	5.67467573305689	6.60659014254275	1.43275449393389	4.794137314464	6.2112660493357	3.15077030634418	5.34264613428424	6.16347096656075	1.00270739301913	4.40921213123126	4.7463197474445	7.81303683162821	-1.53395217708563	9.25044961025766	0.991671524778538	3.88975309401311	3.47494555576632	-1.75697722269425	4.15710559052179	4.28919256583775	-3.51402340397237	8.83156819936614	4.30363196606872	7.65020474668237	2.99172637999298	-0.472493257463129	5.88158824082431	6.81918436455496	6.80276081951723	-1.11294115507714	2.86954612220727	4.74777405400661	1.1538506105775	9.47858609128003	68	0	2
82	1.50553106525594	6.33315557299835	4.20127032621882	4.43500974912064	3.2000713029268	1.28355629711641	1.19001126398078	6.38227378530478	2.43393403186168	4.63704758581816	5.95332834133123	1	4.18003236766975	3.78710988491266	3.53577884579984	1.91131446476987	6.31271629834316	6.83487665487239	5.9551633683776	5.19381874244359	5.32625638693797	2.20341818825566	2.93279608837976	0.528151368872376	6.24400566573293	5.64200417829707	0.0322863694106912	6.87955049370495	0.648716595937127	-1.9693564344871	-5.94288144528671	-1.55796679460933	-6.1534926440627	-1.0477356296066	2.70318746561834	6.04693331830389	2.35789101212172	5.03209331928801	3.24201174194397	-1.38678193016389	13.8761137542309	2.64092558536595	2.16998269516451	4.39327403055121	2.53771209414957	3.43803598232495	83.75	0	2
83	2.69364252869843	1.01571946853351	3.54750171201957	1.95048589509131	7	1.68054417267355	1	7	4.67388352718437	6.06225607802351	5.41092423039497	5.93959540283279	4.37473358382868	1.02719950768397	3.78327367440789	7	3.0068206452846	3.19155829038751	1.38332720823296	1	1	2.72470956384218	3.48255110278674	-1.04644429148199	0.717817933729388	2.24816317061397	-5.46354372710881	4.48455053727313	9.18225176152778	-0.826862989821189	2.31359559446216	0.230670028506533	3.20710660565638	10.8439526930475	7.14431199940251	3.45203445373306	7.19378980048384	-0.41062622547298	5.70185819894852	-2.7958673539116	9.52806547655553	6.31718014994081	3.32193274921477	3.00351132556293	3.26416523974572	3.18795717123337	68.5	0	2
84	5.07363457090652	5.99261777750887	1.86617359546876	1.92269047647995	2.42969518641798	3.61318256720227	1.75417033580884	6.02426377341496	1.74342411920768	3.70719689726216	7	1.43513830346214	3.61094487113532	4.82206980910908	1.79284377668148	1.24353059930546	6.99619783872488	2.03501072298322	4.22732986738875	1	1	5.22606460265572	6.94064379873259	0.466982795284893	6.75262219441739	-0.983943715459153	3.03863630537067	9.40985079796095	5.17036465457877	2.50578571278266	14.5643881158954	8.54951933300571	-3.43234811021147	5.25028646192588	2.06122449426474	3.38383675120479	1.72257970841075	2.16786835602664	6.65930022218	3.75345203004518	16.1080320252493	-2.35227971400659	10.1685415615139	2.49581718484141	2.27838034202996	4.76443057101447	71.25	0	2
85	2.63639149321634	5.86316597865868	1.74115785619429	4.30654365091472	5.3460546920683	5.30205809538966	1.88462103206262	2.21493834217008	3.42800486806031	7	1.44618891685201	2.61412815962687	6.62038460426158	1	4.7744361127265	7	2.86770007576873	2.64891055144483	2.77108238645862	3.27149072790021	2.43536609796706	1.5442387532122	4.63108023973775	3.42082345887257	11.7005526872675	0.0697717242775919	-0.0933596750617408	4.57302063909102	9.12436509670159	0.326561308482618	-2.02842407762398	4.23777818823097	2.5347851276545	4.6599292380491	3.76333789881461	-4.79337309834654	1.52957735645597	1.11922916837149	7.72078730173636	-0.515874761199851	3.44982781119224	7.78380012863868	3.00462192017083	3.34804475471912	8.11284688931925	13.8910868670841	71	0	2
86	2.22094051252615	4.31266403154143	2.98651338734722	3.64958868403574	4.93368114523331	2.68514419143066	1.83571895580934	2.59833426263333	5.01481989986222	4.34102289218514	2.99328234953076	1.39002512121901	1.06689327496274	3.29073021802776	6.63802506628071	6.29757472238159	3.31068679393331	2.80624708266428	5.99397297103992	1.36847205653202	3.2518456021005	1.82223365524024	6.75615631867203	6.28277756427756	4.14195674269519	4.03613197200202	6.6652523046445	6.27018221081336	3.41144970772746	4.03661121273312	0.111163128479537	4.93239038078269	-7.04344593032312	1.34292829682858	7.10652291768729	1.75036211395747	4.3675246708104	4.70403969422156	2.25895177242708	9.15586024688338	9.6768446779657	7.17518710076498	5.79156995698562	5.57351386750141	1.95098357517264	5.48875135610308	67.75	0	2
87	5.74278162489265	6.00832936306668	1.4811570745673	2.96620162565035	1.28784538646779	2.82407899029652	4.92149741016139	5.93161367078124	1.27012837328997	6.19572289501417	3.05590797576963	5.75232792209887	1.38844950986508	2.56401665837479	4.85012960094847	6.34306260639412	1	1.14518404946833	3.80824977280124	3.65526629371701	3.45601765347625	2.49147856490211	6.8714799433138	6.0273998686991	5.91065189185161	5.14634916943449	2.44878489487183	1.13804391355356	7.82817583312798	7.65860534604839	2.05357458504736	2.5706482094578	6.98173966151063	0.590691776423093	2.00535792008967	5.23955631675279	-2.25306220214408	0.987442274431734	5.08542420983859	5.26651488957535	4.65218482310283	6.25983338386129	5.94331047721315	4.86138782091977	-0.597115522036644	6.4402557578017	77.5	0	2
88	6.11153084824509	5.02215416543303	5.02293622185999	3.8806780572812	6.77159123681468	2.63124071799628	1	5.32493301091277	5.96343020615836	3.21465936946945	1	7	6.35053057722985	1	2.40133985579902	7	3.32025066559162	3.13498543290933	7	2.39901232931582	7	6.62625557921527	5.56597993387253	3.88005998505384	0.948022226032347	7.65717054620166	-5.37141774856385	6.10820936248625	5.03305576846122	4.79282979306892	10.9262984916203	7.4472185522761	1.4652181925462	-1.67016016495326	8.69632274623137	1.91420414989002	-0.221846172374194	9.31808217139216	10.2878352701062	-3.34349498932591	9.53542046054822	5.6726983327038	2.14669558457217	4.60186021939007	2.72165767391274	4.41307809171613	76.25	0	2
89	7	5.32155107393212	3.29531950605029	2.37381373754945	7	5.19896987371655	1.510313157925	2.47119011926854	4.80250010926968	5.35239558308382	6.31009292218908	1.36574533739125	6.58755028440658	2.52022044874827	6.95793358446268	5.31893190194762	5.93958772349839	6.00369262596289	5.92580664048529	7	1.77316910539228	3.0834686474265	5.51886104826959	3.34023678168171	2.99402171162296	8.87533569720853	-3.7315336964462	6.64589437913715	-0.0252891829872794	-2.36555916826672	1.98738274930452	9.20229112486597	3.85344021418452	0.982704457344997	2.58051265901504	8.2804172688327	3.8596847835301	-3.8813587042691	2.11340571785699	-2.0309018397129	1.93052424578619	2.52615761158104	3.51844602545209	4.96752834269309	8.55156127641578	11.8475657922754	54	0	2
90	1.9441969474366	6.78093450411481	1.2105873534802	6.11841388402521	4.46657602532017	4.87315783448261	1	2.32611971385789	1	4.52748324786186	3.63116051496953	2.21212104898259	5.22674392631613	1	5.72504778554728	3.27565792064959	3.693244259571	1.37538689126754	2.2997854356714	1	5.83247599048534	1.33686139970826	4.85116242017215	2.53957196863948	5.58091721467557	9.25706098163746	-1.21654029404609	4.94798457574356	2.25135672146387	3.09948812535673	-2.84359787874957	10.0165019077499	0.192294794830259	0.222447916949089	1.28188892379704	5.77083930730199	4.31930598610858	3.29927543970497	5.05865477310299	-1.75749572606824	6.23875970583555	4.76737073249495	3.57782983069197	5.42749272039833	-1.45408151956864	2.3529182798365	97.75	0	2
91	3.90402834223822	6.5829416859377	1.04970492313517	1.34384665063045	4.31933834232706	2.46136949475744	4.03706661417852	5.42069130809	5.78225055516122	5.74853071608643	4.95336076625644	6.64390835687767	6.91471816779484	5.58245041092294	4.35044172141048	1.66666001695052	4.05837516684582	6.45202952727347	3.18926844434865	1.37428013122466	2.17819751572638	2.51255076176519	1.84838077864425	3.1913450112102	7.12754458476418	0.186195393120768	3.45785387024104	2.38034112562386	1.37500115281716	4.65025749563667	1.80993672328685	-0.344647420530845	-2.45412381121167	1.83332114334592	-0.861239431778425	3.44896690013356	2.24827536112224	2.81181784435849	3.99699868809162	10.2608708472187	4.6579598516298	6.63743538128826	3.8370837723082	2.02423419861062	4.83214823098334	16.7206905066493	59.5	0	2
92	7	5.06690333129307	4.24147458379441	2.8807443596436	6.68004449000739	5.26541964765289	1.33028045691305	2.05058806711014	5.19195563564008	6.0703545467446	3.90075671796963	3.54540671247511	5.6779515940163	5.96909045792546	7	6.7061742592094	1	5.69339870546993	6.20873050681613	1.47493588199133	1	4.69105448353491	5.15535341035766	3.45787195635505	1.35884173603278	9.47632194978406	-2.68814412183171	4.37448141856072	0.820565883747222	8.45202413932368	1.53354671297391	8.17555823538413	4.00654892779659	1.90698677687531	7.82812901650283	7.89874815085546	8.42838923169735	4.08378736106561	2.71546099175552	-2.37733777581576	7.20056740439095	8.86589393662791	3.33151528857072	5.20488481699269	-2.20840927386612	12.4680685627372	66.25	0	2
93	6.84118259758522	6.97364733911945	6.18699542728442	1.89762925025801	1.03168364625027	3.45717783983726	5.4114696147374	1	4.77986771326817	5.13598821201694	5.55443931576765	6.10650016132429	3.86369101346286	3.14469136474077	1	6.42917198216875	3.54099762410437	3.95233610315642	5.1927725830607	7	1.35785113940579	2.89554005945392	5.79795261753006	7.94126137666917	0.255464411940148	8.38396372320296	0.132418894686379	3.84860480103796	-0.737980439406122	-0.826647758342882	4.21236734573978	5.32980161780498	4.25696131585467	8.69972983755278	4.11052096924697	7.51876516791351	3.27393515831051	-1.63853683351747	7.06156521230954	-2.51688695682726	6.55718883847991	9.41817305291249	2.99085300743582	4.39673675534507	-2.72569169418646	9.6588075814191	58	0	2
94	2.00021235875407	3.89668454113639	2.93832544458066	5.8160956848925	2.03494641889195	1.06722124817698	6.78495841463961	2.60348355151575	3.85860454534022	6.43825911014497	5.25446590735527	1	5.9084223575956	3.10021687681882	1.27197209258353	7	1.04292084049816	3.93862111607426	2.83094939015988	4.93448811965355	4.54414635941078	3.89637591002132	5.51453922851056	0.0934828336988016	4.31182938761097	-0.101384681145424	6.20554354574629	1.24650951674041	4.56377432740455	2.804904406378	-1.30579765289319	5.39546508027724	9.67463623067195	3.25230648056911	3.57009923518158	1.68808754912429	8.85347876936504	3.8780552838124	1.11326083057789	2.01311724336435	0.838347641571816	1.71165674863592	5.52547349507104	4.60132338790545	6.23130134178295	4.43748148144003	83	1	2
95	1.87688575966717	6.45516662895456	6.2283808035626	6.971747037247	2.14270589093904	1.71827485263307	2.56177182017562	6.79220978237247	7	5.71722098648374	3.11299900604147	1.69837208609953	1	2.72994428096318	3.58829984634066	7	2.43685297071271	6.45366741268316	6.54711167239157	6.90607662400699	4.14252847309032	1.09011800123159	6.34629966307354	4.88515947087156	0.72639563984266	4.4292532188177	5.06971535917384	5.45279755878033	-0.618062734402159	-0.44288989276104	5.03108692893	-2.59931310926362	1.70919110529141	1.9532362704615	7.0197320377375	8.38235317508313	8.33973036229673	6.01609660377657	7.55799836414603	8.98639104393772	6.74469493948633	10.8605237522739	5.64475172445674	4.60718654750225	-0.011371394365299	2.73250291969659	101.75	1	2
96	2.98744129533712	7	5.60303581920933	7	2.57933397257817	4.36623223214159	3.35164594559376	2.52986381161056	6.95099399224857	6.00457573407067	1.77965842848375	6.38202147514755	3.56599970379699	1.57395088952466	6.38117993812137	2.70119522663685	2.82823708147001	2.61469618850085	1.91435758814147	2.78378922286247	2.63683106075121	1	4.93736950306803	4.11694264896696	9.2386805603245	-0.729950700908614	6.2442461375404	1.47535374804041	7.91278528665877	1.35280897507369	6.12959779435068	5.81440283197017	3.18241218480173	1.15492629223733	0.877166130411865	0.731683352274553	2.1393300586369	1.78451921936966	5.28778054515303	-0.0240764737006238	4.51668242418584	3.6041970726837	2.55628297605224	10.7798122225247	-1.50704352123903	1.43950559516402	91.5	1	2
97	2.62026981063874	4.37367208353632	3.30318456868339	6.13362664898456	2.17377373043278	4.35776368964701	5.7888691098622	6.7687834003566	6.60001133874765	1	1	2.82533384748998	1.8333246156054	4.98495604211515	6.35765088998773	1.59190202574407	6.81604516041191	3.8216751788358	2.92894495973443	2.52355297956706	3.79136690403905	6.55850746578558	6.02692200040501	-1.45921250108523	4.49983050994225	0.48396429764789	5.3995790830924	2.06795574488671	5.24736302095913	3.89450722137126	0.859118667158041	3.05024419664841	0.498120508187372	3.1263660011557	3.65044832207421	6.17501988749903	8.91755590308712	3.37235220023522	1.07626981601259	7.96386538467408	6.14024987123815	7.15245940417474	5.91898430027503	3.13426928784634	10.6556405148485	-0.177176192596066	84.25	1	2
98	2.25170557346025	1.42352777706	2.63957594770117	6.01119418906896	4.16112971012181	4.23986006793423	2.61958441438381	1.65101567737201	4.34456576716207	5.40316727837877	1	2.98385512280917	4.36493027855284	2.14898700763052	3.19076237882452	1.76333595068868	1.19486637014986	2.98475786239104	3.83591204370992	2.85284202904606	2.61281348810109	6.72616922451426	5.75773727738628	-1.47211568391355	0.10247028448009	4.70455193047918	8.29739373342964	-2.49229707841829	5.21177582751723	3.78530226272169	0.52706100399463	1.52918965814176	8.4587708595058	0.596844188401037	1.66179691073584	5.69486395665694	-0.57003392422908	4.04886997039542	9.85078497004247	0.556285195174239	5.06396830208513	-1.41162216698598	7.02432617289365	4.0162817378838	10.7133608404618	2.69842250518411	89	1	2
99	1.98813152415641	5.67585585403354	1	1.28444389509597	2.98045633842781	3.92349261081999	1.03749256822543	5.20668242493981	1.12270797809061	4.95555132382935	3.10842203236254	7	6.25277381088857	2.04703586400539	7	1	3.64419721404051	1.46173613031183	2.7778924605397	3.4961371547087	6.55728259512165	5.47557436044587	2.6942399481605	4.7530796794089	8.28761540504959	3.33837606337553	5.56502585156834	3.8792786025415	5.29550514987392	5.05394814741146	-3.14216230698142	5.0031151786803	-1.21928880702475	-0.183776761126904	4.03820060971995	3.8918478269173	2.556410239255	3.46267713646106	3.73625820882127	2.63969595945072	3.61122234933316	8.14042988517758	5.93316322000145	2.42964779818819	1.09771233437114	0.935995038401666	91.75	1	2
100	3.60780215951708	6.05592447222179	5.2087172608945	2.94641673230333	5.03469922873607	6.31311717214004	1.12615240198495	2.30573753264107	7	3.63599543626996	4.09165086163559	4.41228296778634	6.97594970243803	1.61432352928752	6.65634929820752	1	1	5.64108108330466	3.25513821137308	3.26073146142256	3.22770133090355	3.07816719642407	4.36767683514384	2.44637056524649	5.45769927595753	0.0214089184147777	3.30723877686195	1.09121896604875	4.44690983821315	4.08004426307789	0.678572933941772	-0.364192500614458	3.4788648416993	2.85101061109139	4.51992396586228	2.59505539211551	0.234853055736849	2.57395317826736	4.06854999890996	10.6241038308181	9.52873314477521	5.50656067174085	0.520647821550906	8.96831782827154	0.288695298960399	8.71676657775063	93.5	1	2
101	1.93144044448231	2.23165339641521	2.54256813340443	5.58007736055956	4.17823381053441	4.43997662413567	1.41068418761579	1	4.04329353217431	5.77160517110952	4.39532679456076	6.80553194431834	5.21030662658421	3.52261821486623	7	6.19033268435145	5.21591027762041	3.54777556592986	6.70136796675625	1.21931637159429	1.72956474687637	1	7	1.52325361572083	0.487683775456651	4.88455000877305	7.14938953500442	-0.75219005432792	6.14907218482843	4.01441409094931	2.89080883380662	0.389224811972793	-5.52834261271389	2.68093664052312	9.45318330575459	4.0260769724793	3.7027822649971	-0.135122425284401	-0.652426086099626	4.31989161341247	-1.63392562001236	2.03796280617417	2.57493825560554	5.73914108654074	-1.8455410069169	1.00770890893406	82.25	1	2
102	2.29881888691208	5.05398489345456	4.89647418253288	6.34751931530464	3.9787536551907	5.03396465086424	6.29222584233338	6.64988444217343	7	2.27101253043396	5.08810618199223	1.73574906673294	5.06931507894507	2.04517106773875	5.22852397596323	2.81666961277369	4.08221232771816	2.90356683748964	4.95929039913574	3.21885909652175	3.53813238512178	7	2.33305123769198	5.034689977556	9.53974545234263	-0.749442733653854	5.76758336026847	1.48199632906725	3.25110734058344	0.84930431927773	10.7208518981961	3.55264511920892	5.09526460131756	2.92474415319921	-0.35584350952065	2.42803508091229	7.66269763676229	7.52362371425647	5.18201575870469	8.3865001822508	4.07717799467479	4.71522061669617	-0.0714867566096626	11.4719399251873	11.7567223571985	-0.670315070971812	85	1	2
103	6.11440775315376	6.2017025274616	4.3059713154583	2.50627947172414	3.82687857935878	3.38097579519624	5.7782887566386	2.73299680579172	4.49496008972153	6.69183259555301	6.48010958827629	4.32422712141225	1.98665612245493	3.95077447289144	2.08672608728938	4.99758488745052	6.89202623961047	1.53339872051951	6.43511064415713	2.8655998363639	5.95980688577101	1.48917863113512	5.47422846770157	6.18091876216984	-0.414213042223151	2.77126522126327	2.55780621348269	3.69900120772661	0.70795808273952	2.08193907734644	2.06330126206443	4.26332875011639	1.28982425461764	0.52345574388299	0.309628934261708	4.22493750333811	8.40696240097965	-1.44023299191565	-0.57436491120512	4.16878388743991	-1.2303012857437	-0.162537130518252	8.327881911062	4.91290411607141	-1.37212545572877	9.44412040968963	96.75	1	2
104	3.37223447063187	6.36760584704253	7	7	1.4516670307624	5.04391501821347	1	5.65107942471622	6.64272469376898	1	7	4.99009610122035	6.04464415048159	6.61019880460235	3.44647738136662	4.24521292923678	5.43704450319295	2.79405899657435	2.3086975856559	5.77849061166641	6.37571421255619	6.13096506597602	6.80921547263083	1.70893327404532	-0.89897896294496	3.55455676869136	5.81538788965205	4.03489163723581	1.51095857933242	4.68669090392336	5.84684367943278	2.84223164017631	3.88737467103576	4.40585778948344	1.79001815419259	2.54950725003294	3.76280243387833	4.15971261183218	3.72707674685018	2.71578131856664	6.28542495457077	7.66121137995574	4.78498419934407	4.61698531074661	-3.79321638321655	-0.967376874685786	95.5	1	2
105	1	5.98685447547469	4.32207137600766	5.58324167245368	4.22895958574558	1.97702139791512	4.61916804617881	2.98311420413969	3.8481001131882	5.9361572308618	5.21189917398224	4.83464865871661	6.52509134073622	7	3.98390814497903	6.59921257129553	1.06475171319289	5.66682495825884	6.09159066642641	3.04566751091207	6.98653912523737	1.0475242084519	2.32797943644426	-1.19801594333309	1.39301460489974	1.02470805561963	6.05984661099159	4.12733731601483	-0.485634025789779	5.65809161288631	-0.0610954233807237	6.38560223781051	10.2518055459372	2.73062166155916	3.31945816532247	6.68146406745409	9.2675807528566	1.2212301421212	4.32992581706966	1.26120237235294	9.91413727591942	1.45671494639577	-1.78368345983785	10.4932843949943	11.4810110794552	-0.53707969694684	95.25	1	2
106	4.94820623280576	6.62394932106626	4.18908007502234	4.32033322845106	4.40969041072904	3.8239412980787	1.69627122000546	1.55789117964021	4.62744039029483	6.05452946895432	3.69770677716767	1	6.36588048649697	1	7	2.69385407631984	6.06751999986277	2.45362324985328	1.73872344342552	4.02957531913487	3.45001049068546	4.47681482679137	5.25094583982427	4.77727281447421	1.17181188050358	4.19357173210005	1.15937052851695	2.69624021291049	5.85622024280701	-1.18698821141786	1.63332637746096	1.81113319919663	4.7371573068322	-1.69097323062507	4.41253743209952	2.6642952282377	2.22717337394747	6.02560463248667	6.77577008151427	0.85444564503042	2.18204463006867	10.538186660683	8.45433518843051	4.70687421191794	2.6242069171226	-1.2093636156156	87	1	2
107	1.86792382060379	6.34302511914641	4.05831366018754	5.53252988670176	4.00104239951573	3.30100472354139	1.45592606466399	7	1.5517307438956	6.06238122031735	7	1.30812596008959	3.36905394692298	1.26477887839074	4.24041368272012	3.59978127248619	2.02771440920272	4.21852479506439	1.28001657364448	1.35783810235221	2.87407881102474	7	4.25724928708466	-0.0474288668319987	0.383996326399491	3.2138758488558	3.82404022797585	4.27662178154006	9.37479658983563	4.24822873284608	9.55223361808923	4.32002645896242	4.8614549877178	2.26787308777046	8.39452910493278	7.17228217186653	4.18861579889355	1.66278955482173	0.424345582664065	5.58757399722809	2.22816361603003	-1.27090069958429	-1.09899719597221	2.94397775539648	0.818347995849625	3.38878654976095	95.75	1	2
108	1	1.02893723817805	6.7685102113002	3.02698251798108	3.71670744083939	2.66811110912232	1	2.08616075156915	5.24294004098291	5.4542507102161	1.25802570629067	2.90733575208602	6.38161176644695	4.74782001434761	2.6596395435375	3.58353207822965	4.25092726810399	5.21746758249279	5.6989969534703	6.7385477160717	3.02600730561552	5.84861621336374	4.55338981673725	1.83065557174459	8.22763175682575	6.98244716077444	3.337534396213	0.0676509074351643	1.40721464503463	3.62195610150811	3.29241607452329	7.85401943720562	3.44698686205219	2.07549894135348	-0.113207121675739	7.78922203833986	6.50530158852157	8.39799471212343	4.72095173453017	8.61576605784581	8.41478929303711	3.20693545403929	8.55380642901162	2.48425681152201	7.2131687258925	2.79024788675652	89.5	1	2
109	2.95828729254803	6.11124341861062	3.2981848358288	4.64336890669755	3.49207240552289	3.56448479158143	3.52636328736388	1.14848005405923	5.68594813469117	6.74932754547667	2.78750212630597	2.76608960278985	5.83343899071627	6.89282903773417	3.53143815397064	1.79882074921796	3.99027107767146	4.26196345250862	5.37879318309323	2.4351279318217	3.63785581861361	5.87207783529191	7	0.636615067316805	0.304755343656391	3.53067121219217	7.6431671486023	2.0870853852317	1.80509920107939	4.09980470807183	2.05746829473229	4.72884233790245	2.31751362463472	2.87017809728634	2.05668682658302	9.30476642025799	8.37692445712698	2.3002163097694	0.236575732800685	8.32878205581253	6.2976548716325	5.8305961025203	-1.33058298041739	3.22815541207755	-0.783710313991151	12.3078561397827	99.25	1	2
110	2.54571728890722	7	1.28849627305118	3.52958522497852	2.69100879479081	1.21025083475162	2.15548604737004	1.4512024358222	2.15293227593872	6.2009781890353	5.31298982792635	1	1.6277816772919	2.69762141238868	3.85430289014423	5.21998440836683	1.44120311342238	3.22899897448097	5.51756994594169	4.09967176987635	3.89529109617456	2.44703400769223	7	3.97430669858654	8.25476559693203	3.39841169935608	5.24069409625874	2.43096954201526	3.82433683344385	5.87777865528643	10.1631760447116	0.928565832650848	6.41710121766932	1.05927975506787	0.978344123132082	8.42174797597789	-0.903456849616316	1.057178448093	5.27787825490446	5.46353679260825	5.74824302605495	6.31729382697277	6.68793151148724	4.22359688923436	-1.51764022931778	5.48170761946879	75	1	2
111	3.84128527490775	5.259129131161	2.03330386643007	6.9635436292419	2.25624100591285	4.22122088902941	1.05850460169119	2.81245913259875	3.62477301522036	6.53345187413718	2.51840164577364	4.27986061559147	3.29016545378833	1	1.40843231493099	2.54350350139213	5.45195665186202	6.8703795031625	1.75723803692135	5.45072736862886	2.77030656435306	3.99127223322783	7	4.39415373025278	2.81378259636071	2.62600633363168	6.75342009631756	3.42950383469496	2.27331290752769	2.58199284650685	7.66479546048374	5.76292485927795	5.39124388626877	1.24401213075476	2.73940732568803	8.65549588182466	1.25738701104649	2.24013105939396	6.52647350282788	8.58364125726574	6.50883793746064	-1.20508766092963	1.15185122082008	3.47905254011113	4.16107716470413	-2.07950468720886	87.75	1	2
112	1.39512064936089	7	2.96295252645072	3.65482726182544	5.19270300187461	4.97112927275565	3.71018942016056	2.356325290716	6.27079639787417	5.80236475009581	2.72740325617187	4.99845041708479	6.24711907386056	3.53021028904952	3.11100000140228	1.82547352082461	2.70495645501358	2.90786967155881	6.57223293640243	2.75402416010651	5.74707894198653	2.92148482731968	7	1.57402379435066	6.27446361718559	-0.190904104663061	3.91183674152435	0.866189241020322	0.691573492110363	3.14964147064593	1.705609141552	4.06521431250031	-0.0188933361961814	5.65883065305815	6.12822975427342	3.35074781394729	-0.938850227878466	1.47305322027719	5.5695601998454	11.1252612985879	7.00813347909293	2.87355898278426	4.58571054903586	3.62344925671255	-3.58732104822246	-1.29640896532767	84.5	1	2
113	1.55852574400098	4.02747617878618	5.08496670357202	4.06874383769213	4.34760251417215	1.20497207559733	1	7	7	3.86042106139828	6.97888081538491	4.82839735043701	4.60150126891549	1	3.40036591926202	7	3.60548426812445	2.62057326910382	1.08575275219798	1.91643184113933	3.89706228592768	1	6.67792177173292	-0.702989410500822	6.67319034638737	7.05267922838428	2.09952192625466	0.640914394815279	5.31114660546634	2.04579625001056	5.88645440693152	3.9434117628052	-3.77288539747943	7.76675035679852	14.3382681445475	0.725228728976788	3.30736053091542	3.81804065085504	8.61159356130688	5.79543153233814	0.176822566991063	5.99120709978265	0.735088067325246	0.588904764559923	2.51678358844172	5.89656605661521	87.25	1	2
114	2.95126989724744	3.20568493865504	3.85883757693006	4.43472377902144	5.35916101515667	4.567672218796	5.89669927167968	5.70677091282767	5.80421298860742	7	3.42101321718407	2.03272306466573	3.81319128557413	4.50489156658563	4.34016504732076	6.77709359561692	2.28818780783961	5.66958786089933	3.09607653457214	2.14468858168218	4.95847939929033	1.65616268118984	5.3221054706018	-0.427597178614819	5.50047516481777	2.05107876268642	0.794767776629625	1.68458895597412	2.03796650865695	0.652721983425393	0.271184328347715	1.85427186908137	3.41605368106689	-0.410204825225342	1.32256122008323	5.3596926105898	0.516828717382973	6.22335284359706	0.854850022557171	-1.22909873999349	7.81604277946644	-4.07411256675239	8.16616787271278	3.52370899243403	7.86430688411683	14.0085531643758	104	1	2
115	6.45830009072507	6.71991933808436	5.29915900578067	1.28222421896849	4.06853510949115	4.87088312022448	1.32985750544654	2.55092590230324	4.54544120160662	6.70081456105737	5.1244990855168	3.52236259987151	2.62859232740195	3.0896458235529	3.12891394073709	4.44307035378225	6.74830668303135	1.53460423116292	4.82720697424441	2.38660989965008	6.47681265814594	2.57838821207241	1.58041978697638	4.2470105221797	0.00885399674877141	2.6990944513048	2.76208244843279	4.74450205605569	3.48565819998274	4.17370521159586	4.28574104372316	1.14298799003236	10.4902265714407	4.77625175007469	-0.627975894561486	1.53140712320644	1.31517407546307	1.45674358404322	-0.862156161854785	4.28152479582877	2.82467171337993	9.83316624598875	2.84152745380202	3.20180031191393	10.1698981884024	2.07920364716636	83.75	1	2
116	1.96204643007139	4.53601545345554	2.95814911360993	5.40212555758156	1.62167096054388	6.41075020971727	2.84500440002795	2.96874250805951	3.42893539263974	5.77059250785358	5.71537980933068	1.05761377007753	6.41270657371838	1.82343824602161	1.5001538404636	7	1.40747122008752	3.35587261730926	2.63069513672242	6.32640508731615	3.34457917849345	4.26463783743619	6.55001874789176	-0.536314823719127	4.44496022374557	-0.232718734564461	6.40067279023737	1.36871668912711	4.62056893293186	3.59986783006874	1.63582486771009	1.1444213853114	9.35418055470596	3.22021689394786	3.00852848361235	4.25392863692797	1.34314673306108	3.12935704472268	0.324329745742985	2.05973494091238	-1.51866816540497	4.16485921074743	5.06441886060621	3.2000373974796	-2.00962287178241	11.3295266895536	80.5	1	2
117	2.8838641877259	6.08834749846688	4.24161628092374	5.19101448109721	4.03974933213618	1.85412215248899	1	7	1	4.52111969490532	7	6.42409802226628	3.83814185488943	2.72543111436482	4.16079113716417	2.12733291091306	1.14331934895842	3.67318885694223	1.34411648828708	2.33965150602105	3.24310064429908	4.19190389428956	2.21620227798369	-0.0481352093412293	0.202542602111809	4.23682535127225	4.91068126172777	3.69732295991236	4.72831846307353	4.20035484648062	9.18824116898905	5.01488938038492	2.96691419269633	1.70485788761286	0.653705030640849	5.00397662555336	5.45606969670469	2.11151228946774	0.742846593520825	4.81750575203093	4.13511403089476	7.67646516623763	-1.73757846932656	4.97445572162303	1.38303679667787	3.04854560811165	101.25	1	2
118	1	1	4.28143275215832	3.61542726707502	4.80064903792504	1.82480217110299	1.59327675391267	4.75471242693074	2.54477048185481	5.21831783239667	6.99213362805241	1.82295098494362	6.4165247370302	5.46107120874785	1.51989308603249	6.53879813932665	1	7	6.56969641537219	4.97318975755711	4.91426687229299	3.01207622599386	1	2.63056429162917	7.72480260312663	2.22798275569324	-2.10493419236857	1.41761799820621	3.99393672631811	1.95630846184155	4.92203260754365	4.83397026517028	3.83227540231237	2.61899265595002	5.16017297953732	5.17683520749306	0.58403431300452	2.48347511704458	4.798664451367	7.07944888728637	5.42062966845027	7.01785602889016	1.6368465941691	7.61923766169851	2.07085097170685	1.3154963564186	89	1	2
119	6.7828617167525	4.14609216521707	7	1.14763550211256	5.18543600406126	2.75615402746004	1.71531009000903	1.50175989209768	6.308765094595	5.0335567929975	6.33648522822931	4.50942943677814	2.4726570705001	6.87944740896136	6.85928561348758	5.42768435713987	2.13431785086697	6.47393479434343	4.70445348893971	3.06730246422824	4.56435818294522	1	6.67429430379925	2.28972066041419	5.14495218512016	2.42043889801971	9.0203330700681	5.36497239200706	4.68588306675888	1.25717928888832	4.64888360473976	4.24326388575792	5.60667512676636	4.15825902203877	3.37900233236673	7.25148671641917	2.15691150457173	1.98523784417355	6.97526210795098	3.38952722751924	8.13792543684421	1.19562486815453	9.67643015072171	5.42551056305073	1.75926052305524	7.51271935344297	78.75	1	2
120	1	5.60577853714782	5.88458799847991	5.16426757095781	6.36021012023255	1	4.49226398737271	1.24049445247176	2.82991959748851	2.93434574723854	3.36382273070841	3.23876548871328	5.00753846427276	6.42653874914753	3.78349535000748	7	2.1231453810506	6.03336073671249	4.33141536860269	2.86492819729273	2.5182079148207	2.0840194585494	6.69974331849759	-0.143780880306249	6.83621612494379	3.32556048279386	1.113248362809	3.52582308300108	6.40552884305892	4.43090143584907	-1.20619916907187	9.89510091402654	-1.29255214161211	0.804775563353371	-2.39223318229807	3.34012537813688	2.45933681139652	8.04472064805501	1.96964419673242	8.52262860863125	8.15081526494599	6.5115731038209	1.6766439543219	5.28730294018232	8.48900247413022	14.0437884470846	103.5	1	2
121	2.38842177274668	4.64234182481262	2.98314122422585	6.31920613913988	3.03276929135155	1	7	2.67375721923611	3.88704092021299	3.34199495024926	5.1232256819731	1.21761912065458	4.83635168726111	4.86743500786021	1.41040390778663	6.72622429895025	1	4.62769243189233	2.67988246778672	6.08709069406042	5.47583652436278	3.88342317642194	7	-1.11421088495104	4.82767599829772	-1.30543521322705	6.60269200146621	1.71193361777956	4.2559405992067	2.19814594014884	-0.17387933558938	5.7216507434252	9.15561298009187	4.17522163298293	1.94315244984651	5.05846639736325	8.37858081966413	3.73421336920976	0.160833538151893	10.6538329450114	1.2349436406788	1.76643285697176	9.70004231021823	4.32211762202733	6.56104361769004	3.429991658136	75.25	1	2
122	1.55553981349008	5.11178610491886	5.35732708907496	4.07078270777016	7	4.73470762865637	6.18417347521977	3.79316013663748	5.46380800948612	3.04473234103051	4.92005618781414	1.50270091771873	4.21536020087571	2.06571551302585	1.89301123563901	1	3.83631834443999	3.16235437535031	1.62153920870067	1.48252195564689	1	3.38351994383052	2.73937396990141	1.1770381867875	5.01349484670152	3.39246879686305	0.0931740642946474	2.11146497869986	3.72570290836375	0.336874353739232	2.65464821519685	-3.1587558044843	3.28614243301865	12.0816474363446	4.77315357971636	3.87699334788082	4.65195284928615	-0.0663644645815278	10.6038539894666	11.0475404190825	9.46851185525475	2.0897091218326	2.46078703915428	3.02710335695693	1.15616771516637	2.94522591091908	80	1	2
123	2.64473460020855	2.95446542658084	2.55020112131143	2.73465935183475	6.04376276676077	1.01749794632453	3.50142207450688	5.16499704626301	3.30008674762993	4.46186935638835	2.94175765642713	1.77454827306181	5.26456683803434	4.46486451473693	4.76768397303411	5.47405965147934	7	1.75518303789665	5.33606767582879	2.85384199298099	3.43351673721892	2.82462673412345	5.51905548852818	3.0493268673895	2.56998233946561	5.94619145361316	3.05635276879438	6.06385549335648	-0.635619254407951	-1.51077127468431	-0.326930694841662	1.37615676005049	3.69030870099	3.64307842802561	0.334334807409994	9.19744913626582	2.54948247116176	2.05656450471735	2.44264601167649	1.29698631684451	11.0224641789574	7.5742431765045	0.42713981053979	10.6578144572894	2.45279860086709	0.187390473147644	89.75	1	2
124	3.62513307772492	4.82746978730949	1	5.67591424685752	1.99087297523882	2.21319706280281	3.99429754796745	6.75761585621995	3.95466788732616	5.04523738640059	1.81224557149805	3.61884075751107	5.29885790444707	6.81637001556803	6.59709821100413	2.89867586535731	4.91033835340432	4.55920117987742	3.86869734815996	2.09444728657037	2.15597702238793	2.98874046958032	7	3.59918189737129	3.30235251782712	2.77120093377384	7.25791894445495	2.61194940470954	-1.23297024075553	6.03550706720216	-1.52873844213872	2.16706181257906	4.40928949174815	-2.5525254625011	1.83188091506981	1.64862923649366	1.99344992648902	-0.0882772846949575	5.74035333154396	-5.53296369083942	5.25835081371595	-1.68410009433639	2.42695368930361	3.15642989692765	7.19757105350971	7.87152938280206	84.5	1	2
125	2.87811811187714	5.66074508884537	3.89493234163118	5.47778089460915	2.8733874174043	2.38977663796578	6.39339601804332	6.49188556599391	7	3.85101720866302	1.05547148336328	2.00638706397732	2.71205566081636	2.05629259582968	3.36278887608425	3.30124401804705	5.17286573942186	2.55517543539164	3.22254085626185	2.95260308563096	2.64860004124664	3.02154730418412	2.63242399364583	3.95566867796595	9.6667766889817	-1.54030655603161	6.46367926444428	1.99271860276771	3.39200639998926	2.74966090565699	10.6760670388654	2.76667529292347	11.5209154702561	3.09588592903739	0.407432058424196	1.57727065119418	1.92546812682253	7.32221764348561	4.51065068276303	3.30163826728054	3.98384058531378	4.38280491723071	0.26658019874703	4.91973657317218	12.3137465507561	-0.455322180612147	77.25	1	2
126	2.37943520185438	5.73392034186961	3.19436718289299	6.26908831696341	1	3.45598751650741	1.24171005905537	1.53764503091827	5.09068614746828	7	6.2034294371882	3.71191038724229	2.00832270727056	3.47730281799358	4.3232653453002	2.11996674424473	2.62250840063984	2.38407290933358	3.02289213704887	1.48733735814426	7	3.87725920015289	5.87983848644174	-1.77127622442294	5.74287351445192	-1.03059709155925	6.59602298652752	0.395059917012909	2.69855969417314	-2.39785831409157	8.42670686973514	2.12965474261612	4.71406632134982	5.55191297118848	-0.571153163737354	9.18526269762237	1.629185293106	1.49765169156826	8.66471707700186	5.69755044581516	3.80219740120413	-1.36429572020511	4.87725569319477	4.26527588083678	2.24369257620735	11.9163639781203	89	1	2
127	1.52462309901932	5.23188302476525	4.87932825242782	4.8583626907453	6.90181810330546	4.81158722252226	1	3.38746537204197	4.93807463563528	7	1.01618161548981	2.21518229480578	1	1	3.66842384001263	6.61104342388539	4.22586333384348	2.91067915097098	2.35042863355307	1.06902565428262	1.41033617061931	3.25838250483153	7	1.84563984150177	4.45109953426465	2.67977720128763	1.40288150187205	3.57899445831446	4.45976598063238	-0.207191469315751	2.59468072224214	-2.70266917207495	3.0632757336552	11.5742335102792	7.06957378617899	4.33141086934626	5.73100752037353	5.38828569461145	6.96275759461794	10.8546972524518	0.806000875948855	7.34639665567565	2.22060790018864	3.60569664961299	2.40319506839684	2.53519976768326	74.75	1	2
128	1.62507234768147	6.04368872698619	4.45821147957196	5.21365786351412	2.9563572235138	1	1.98319602263858	6.34389045098916	4.17885198065983	5.43366707215714	1.36734143373287	3.23318129042053	1.99941314956539	1	4.46860370738817	2.9248243853604	2.37681593691269	3.25449359122735	3.53883165327031	4.80846296635641	2.17541588923445	6.96040171748011	4.93854234432272	0.370199443280738	-1.22169608786355	2.94956580466424	5.99792527816066	3.04997916484988	4.52430313102314	3.32624350494669	8.98237751947302	4.79360765382957	1.86574620358003	8.10570889859972	7.24462116119725	5.2712119526053	9.18407952138008	8.82227293154937	3.62617141480792	8.26967550331839	9.47980912741805	5.77590801603491	-1.68037609702781	8.28050897629523	2.75112930946915	2.01917516713238	84.5	1	2
129	1	5.78758446369661	3.76479066624802	5.67268592444111	2.46874739778771	1.97182187974625	1.19760913393282	1	4.2952714145201	5.32489777843427	6.56830863058484	3.42068854679145	4.63777078117563	2.37340733205765	1	4.9204036223012	2.87468064965558	6.13470439733916	2.18365579472943	1.63237400197369	5.41717287708582	3.47404691808219	6.22543361742391	2.34673918075873	8.92214785986752	-1.37527613565021	6.14116442399549	0.961930591267555	6.07431132529335	4.05825315373985	-2.3133993065964	6.52084546347781	2.34731190183935	11.0698145109779	8.02212358922033	0.887953699288621	7.85289678846149	-1.17034096801644	4.71833788770924	-3.63755774167636	4.35817867295995	5.24392681684108	-0.427103033879644	8.40837867045885	2.96243675259384	3.14045949387379	94.25	1	2
130	4.6546341262404	5.33321808137227	2.05033062799355	7	2.75310247422267	3.84869584674201	1	6.497201728238	4.34913058838985	5.82677261044815	2.7777556946411	3.94776541533706	3.9871709496877	4.24018364457223	5.30630616215728	4.62124627958362	5.97420264893487	6.24691273178801	2.07526102139493	6.01111683201839	5.75406782416304	1	6.58132182847127	3.86109720693671	4.13593658398146	2.30596066889851	6.52658627214261	2.9437332540027	1.84405770177865	2.05608219341386	8.51283789462885	6.13567915380942	-3.7511658758095	1.57256782738753	2.69266885911191	9.27577631108341	-0.246346077003383	4.87763105918987	6.94595966323961	1.20538381989343	6.41880230362088	1.65245651151098	0.946642463056364	5.56240598753231	2.72878504737874	-1.68477929944703	90	1	2
131	7	3.19853569067068	3.06533194878246	2.84444297128001	6.51639425567299	1.06558129494372	2.32165468587075	5.75895799099153	6.62785791083992	6.76184457757474	2.83523215878419	1.68888335382127	3.75121288790419	3.87719055841969	6.83356365842289	3.13689451167494	5.02814140408719	4.11257147255192	4.11041970721615	2.72652864387892	4.86567156611144	1	1	5.05468465225426	4.99782191587338	5.98373413270286	2.25776829539236	5.11871035153849	1.01995046082564	2.715547640983	0.590284595654772	-2.40386648226393	-4.6341180858843	5.76006191914082	3.90698867803682	2.54649070800873	-0.663937367148189	2.66280427935382	3.55428208742155	4.25718249588113	5.69944471974837	4.73829264906909	5.23452274261171	9.77795461225328	1.43961364020392	2.61406061132577	95.75	1	2
132	1	6.7740348312912	4.70150896436065	3.41170377966229	1	2.66337959056998	5.40338903282689	6.1432965341471	1.97584428723043	5.90035460879863	6.53831748208616	1.15889274572332	4.83290451524342	1.26176470898872	2.88233999407802	5.96617560041237	2.81544325543145	5.41935849670502	2.82539223476442	2.57407003638609	2.55221134325677	1.76337712189354	4.07471754759055	-0.511855656205209	1.49985801331973	3.07203318654802	7.68512288923124	1.64791005050845	5.10894842711158	2.67744134779801	8.30912978268912	8.84899914083269	-3.01781992152981	-3.40122595155191	7.28449247895749	3.04960339981183	8.56862429155347	-0.758108010264039	5.92017655562129	5.10789897076629	12.0811983659727	-1.67907827747329	6.53362105455169	4.42370810045893	2.20208397936109	4.50345515725721	86.5	1	2
133	3.83417667610589	5.7039824505903	1.30031913371212	5.95322384229951	2.13958106833802	3.93398859277173	1.49771234536686	1.96812879227561	5.28127696492638	3.63588153553446	5.57515146405553	2.8688322276057	5.56655220579661	6.99047913806586	2.29324955832713	2.37868735388248	2.6792428215904	4.76100171535691	3.33670737294562	1.05398600578741	5.68813774082583	4.57518152293008	1.93550289779701	7.0337804216786	3.14783734068094	1.46351018168056	7.19509133625953	3.90595775134399	4.83731334681179	3.84845274043967	5.05800366907555	7.2457391072549	-2.00272637630511	-3.01212228151356	2.50224347171509	-2.40251670500454	2.79735934188305	-0.35371580246698	8.16496533708641	6.50579343171776	2.82978551459835	4.31217855537287	7.08468067545839	5.67137662454459	-2.35656825884715	3.00783704450651	92.25	1	2
134	1	7	6.11062845679279	4.77399934266714	4.00100093967457	3.4870593376864	1	1.55930825900539	5.72709167855017	3.53975489700321	1	6.87867416756371	2.64137059523017	5.59809200438441	6.01114818572138	6.21225330200656	1.96807971728136	5.0011042400584	2.27214150713003	6.85825059878588	4.32558880418241	1	7	0.463547736527649	7.86047937407387	2.11084875539561	2.54551210157778	3.55525143044664	1.92532358117014	5.66091067001641	12.6754628679992	-1.8921197437784	3.95618020291795	1.26843433736367	-0.0788855287913341	7.68254429734662	4.52355674845434	6.81198693736977	4.35693440008201	9.63446501882754	3.5651215674532	-0.116970876272412	7.45578642849488	2.35613158129067	-2.31367402376895	13.3150367673472	75	1	2
135	3.07299926793176	5.47370945146496	1	1	2.31684014235567	3.48188763080845	1.00902452700176	2.02773639519703	1.10416735038072	5.79405994528191	2.65584475645216	1.52342087074997	6.63139933288024	2.93040460830631	5.60944346486561	1.03211540035892	2.98912205722075	2.48049157124362	1	3.95773285580611	6.40884604278616	5.68978551179767	3.41446119890185	4.94861441871719	6.81387669753089	2.61160649660055	4.75579580753239	2.94586018409148	10.045094487677	1.33196705531655	10.6173206170733	4.85056611662927	3.97917585144703	3.9545847897043	3.82108422443796	4.03101855086435	0.945193386590702	1.9744567687229	8.01942184809555	3.07838338072547	4.04527074308195	7.54578438166464	5.96578818426941	1.70715377629465	1.02044412953056	6.02559231771517	87.75	1	2
136	1.56732215504176	4.94392509562326	3.53174730681063	5.78660355282377	1	4.50970148109722	4.4349174969434	6.10536227810418	3.85625716639685	5.13522782499202	2.65855585004905	2.38761354849061	4.22886626140733	3.72147461905905	2.05280572513431	6.07598262273218	3.44250518744002	2.51267038047511	5.77288201015792	1.24779360332486	3.02772587508473	2.62673278015322	6.63423249471925	-0.958856559047902	5.88058669322563	-1.65786506137855	8.18966102401828	2.76666197113058	0.0895250135700857	4.53471099951541	2.80205910857391	1.55724910604997	4.58237600811098	-1.52219850744364	1.18042685665714	2.38875530882686	7.3820399553942	1.9018466702145	-1.23696379689826	3.15417034907769	4.95388354195193	0.362001015819631	3.83238877842177	4.52618323710858	-4.1628465039038	1.55822585050604	90.5	1	2
137	3.12884480943478	1	2.37971807469512	5.5135384547735	3.64788639157761	3.94700112371548	4.39315739897312	1.79601787426693	3.73953641465204	2.38958090877297	1.82294100826801	6.60300982953025	5.23761747312445	1.33462584433327	1.47667320578709	3.69257526805545	6.15018026630727	5.52175369404016	4.88408500686606	1	1.43436134988519	1.22183988377825	3.9474824816072	0.804861899535239	-2.27157544263486	4.72111517585308	5.71138821520038	-1.12215787644233	8.30516990358221	4.12032404817235	2.04382053877442	6.64393078566815	-3.28931109833054	-1.48258279988961	2.74549294730887	3.73275913216588	3.96256840390643	4.08194071090159	7.12028601281895	9.67427433553924	5.67369692459063	4.25013494293167	1.5687494080447	6.00905988053049	-1.54727168332976	2.93576672376512	81.25	1	2
138	2.62559419796657	5.5424547719021	3.70981483885264	4.255747280855	2.95618513647866	3.02029480818836	1.05656329983489	2.27713579524522	6.01325421905664	6.25402827635657	4.65593127757602	4.35258750310683	7	1.92849194436057	5.61578114818714	2.99349813403436	2.9807768398274	5.55532929577786	2.79020040130551	2.67612789514478	2.62162771979537	3.00110236044109	5.30808783780497	-0.582099012910283	-0.238931079778712	3.53043410138051	5.1777034073633	4.73993648626698	4.71207799751592	3.16752126641037	4.74083756041061	8.20771389150218	-3.01680856794601	1.38662168737718	8.54715240562942	2.36266005197553	1.26832678773105	7.33909880664754	3.14583081597481	8.39122274692489	8.12490065751024	4.07453693265436	-0.231226648514692	4.6566701274807	5.38544732050179	3.64641204801857	83	1	2
139	2.11256468101926	5.71692270028081	4.80478281435282	5.82244753290951	3.71484934773661	2.81738846981435	1.36612353269696	7	1.69057649951187	6.19326544164465	6.87716485866587	1	3.85881602648034	3.81250458520973	4.03873785258492	2.88805317161574	1.8179146404605	3.08840103795116	3.92021335294516	2.54192297019189	2.33803671546115	6.33995472618766	4.16096370740294	-0.016791461384918	1.4792703226364	3.86349114303096	5.5432753696642	4.02053355665066	9.51619997144405	3.51899188222732	9.37852234935411	0.724182884515517	4.18531428240652	11.1895919032186	8.58488227309496	3.92101950362113	3.43904220043479	0.737952403883779	0.332752831862851	8.46733467571727	11.5009013003168	8.92904916310874	2.17511999489537	2.89441709751654	1.10332442940196	6.68769236519487	76.75	1	2
140	2.73585741317419	5.32974957163908	4.56795577695665	4.55589101283412	6.20499350577275	1	3.92184784963541	2.01053408782805	6.59177754586182	4.32323141577952	5.03675554995063	1.66083967324792	5.29321265150741	3.61484312021792	6.51102853650454	3.23078909192153	2.00852300828027	1.03993862843305	5.79185282426594	6.39999664790283	2.71564861112487	5.74181214560304	2.46370973078046	3.78442202488201	5.60448763349847	2.57855357611777	1.66056507373548	3.66074090199273	2.62531658475391	2.65881367795874	2.26237453831428	3.17847697902616	0.268159938085787	4.44136715546484	3.70043295382315	4.33526097716204	-1.51150741989239	1.17595926115323	5.80807809976147	-3.63452794009971	11.4858048421928	-1.57348323844554	5.78167732393926	3.76109533037401	-0.806062851724675	1.13565109332357	90.5	1	2
141	1.02705316523067	6.27406311275326	4.92448436324201	4.35024596964068	1.36563147099837	2.75666829987022	3.0188722798828	6.45456060313072	4.39137895397301	7	4.72342971422221	6.61313036682277	4.62465744656892	2.39808746718079	1.7834120059411	5.27221268909688	2.8442928785985	6.95533392511874	1	3.90807025906125	1.74351457021995	2.741057393093	4.424485564018	-1.230398501704	-0.0905154467510893	2.40584558352539	7.57902954178738	1.98364193785409	4.69857710764128	3.40873159155675	3.64087580371535	7.55828213194957	-2.93240010715939	-3.1512186693197	7.50147005475798	4.13161589044703	1.98583293222289	1.34057039867123	6.47896654892144	6.08994430723774	10.7960417293883	8.39520703624611	5.8707850677075	3.40411336897217	1.0134106846819	1.46690629810755	87.25	1	2
142	4.13229238834756	2.95045915894981	6.7984790404371	6.4260424215229	3.40260885738712	7	1.96366740612941	6.51058427416101	4.52744717886773	4.06120590650962	1.46137560105992	7	2.51971036145507	6.71903416709545	5.90460288677975	4.85011204122714	4.96341083687945	5.37954688247039	5.75560023593561	6.63020446312871	6.48462998400419	3.40451618591126	4.82388806912898	5.9671397449428	5.42351220452272	4.04247156329602	8.73549873687008	1.29163238455867	4.3725855078594	0.382187436852195	11.6491792289139	5.10193312367621	1.93624080247385	2.17831824847524	8.04232306350601	2.10591802538741	1.82160892471201	2.22523372360111	2.20382968354519	11.6652212329072	2.30635357636681	5.70432345034335	2.75133013866398	11.273472775891	4.34233461131565	5.41600951669236	68	1	2
143	5.66477123367804	3.51583054791541	2.28977278987908	3.61289458008497	6.08709862928977	1.5629629226887	2.84348066644703	5.88661217940381	6.96549490686804	2.49502122165169	3.17816632697101	1.97972870350925	3.90768674099858	3.95407953619336	5.75120934326539	3.18491686723844	4.44650660162594	4.54034752292088	5.17645416730475	2.60711718566934	5.33427366880752	1.04033490410586	1.60306903322985	5.89949340463718	6.37308067678295	5.84322481979174	3.12859246130877	4.34014725301629	0.767854368209649	2.62544294880563	1.40775843931303	-1.19229930192423	-3.29136397924433	5.01625810315845	3.21386896768403	2.24462532813611	-0.230355773492049	3.23961087283781	5.46546711590257	4.97083231724227	9.44693679831705	4.4385769275719	2.68865877183939	2.65678900142401	2.19008171395011	12.3908789368148	77.75	1	2
144	1.12690005418265	6.41880262258541	5.31852073071811	5.57945948279731	5.47731022372821	6.04757365483948	1	3.51315498732301	1.45858085095407	4.43820608428688	4.48813103147469	2.29330559505291	4.1398004887035	4.87113218871779	5.66455013025929	7	4.89074074377006	1.38740228327553	1.74688864700568	2.63704124128464	5.61710958739805	1	6.2846443472648	-0.291740600078778	7.24207269588517	2.78595007125324	1.90811850495371	3.45029962273366	-0.739216762516826	-1.71917807975532	5.72113785431241	10.0279874685375	-0.0992235880453762	0.756628714968125	1.96969488694802	6.74097289307616	3.72434248464827	1.97741757921886	4.77073781533579	2.22130008909829	8.12037062924979	5.35640531662376	7.17406638845623	2.28545900356365	8.05919063729922	2.4704417703283	110.5	1	2
145	2.00815834729129	1.68132667106552	2.87368640388377	5.58989093074372	3.02846254579537	4.362439454238	5.67098757678404	1.11472594324207	4.29507005899602	2.98421638483877	5.39528052726327	6.35044900321314	4.81875222388676	3.16474940966241	7	2.79707516544402	3.39081082867065	6.55109176704279	5.50245054122855	1.82087655084802	1.38244252998198	1	5.37541084699294	2.10168131414179	-0.0323814424995977	5.47309309162239	6.68730807516773	-1.40805787708779	6.28155206091788	4.54847519293113	2.35952062484369	1.7419665832545	-5.93447415519159	6.89413877783325	8.76400402885662	3.16099241814147	3.30290576182433	3.87313114155405	7.22234807682362	9.58424313507512	9.29219906875281	7.37516672519626	-1.523724290355	6.0600564196861	-0.536044427478062	0.644071092191215	90.25	1	2
146	4.73924432614664	5.38017362049101	1.76711357362326	4.25825951738778	2.96185700285433	6.04457371979613	6.24616383004478	5.86245547303804	1.35388435141943	3.86749960696124	3.16697888883647	1.67562789746364	4.97658505048182	6.88399269835982	1	2.19551185829315	2.51051896541017	6.23796912645011	2.69604079388704	4.6017488319677	5.0869893631333	2.42367989386112	4.55305883853626	9.49479011705392	4.87475121413505	-0.446549891128078	4.83152624715439	0.887000954594167	1.73818209333935	4.04369080340968	2.86835889038954	7.24951888636134	4.45845207444781	5.58506884276265	-0.557236763994334	2.51732472950224	0.924913481217934	4.18588056606453	8.92932735936161	2.7280761592634	1.1818186351208	-2.68173029211563	4.10620628952124	5.94988527585022	1.26172920393332	3.15296092388099	94	1	2
147	2.84015489409554	3.90339762988415	7	2.96984691880011	3.44868982992791	4.6122407959871	1	6.43460172621393	4.19536465417174	1	1.99609980179387	2.1459526571216	6.95727267537736	2.68916518844092	1	3.03076080376282	1.32276382427554	1.91950847421992	6.09366803116285	4.3543659591164	2.09149311803597	4.97709255125046	4.48226316596743	1.5387786346078	5.97087635137287	6.80652242971699	3.12979127223255	0.980739458133116	5.15164487397012	2.88148588040351	5.50201204079387	1.7361638669682	1.8154682396464	1.43663356921218	0.597849448876211	8.38110433674437	0.38786186478272	6.49437747391998	3.45231146956583	9.45121539710166	1.74888467070198	4.06398889556632	8.80931623869145	1.46105820941302	1.70645635152613	5.97957837793665	58.75	1	2
148	1.87018196366376	2.20283097696456	2.95614524986683	1.27171883607451	6.60054447848889	4.26750369792172	3.30441719299192	5.44811321170653	4.81045444980746	2.02865476523015	2.52551178510018	1.88062876938391	6.57848206259292	6.07373279556628	2.70159048696601	4.9372823546379	6.40153648851282	1.03865623762682	6.74580318976531	2.87300538660492	6.4387590907816	1.73502254057099	2.45875334406292	3.73967617252101	2.61422107408685	6.7758021400269	3.61058478917551	6.28641509068183	1.01700923554442	3.74415922925358	0.289385557977172	3.70336835854747	8.45656113125471	3.34898547132012	1.62093170940525	10.0029240811223	2.44733184495804	1.22019887980098	3.70492142409973	6.90256387506315	10.4377323978013	7.50794250069198	1.5088438714465	4.06013554920456	-1.31271956446859	1.06437997735092	66.5	1	2
149	5.3589407751604	7	1.33719968109288	4.19807607170571	1.96405094618332	5.26000440876074	1	7	3.45411528318675	4.44272726831528	7	1	1.2963414162885	1.66498672473728	1.27678262300562	5.08501765798224	4.15340199492989	5.97966237738714	4.84462710092861	1.48749313586634	4.301531336316	5.75839610482378	6.88713337080265	8.92298686767158	6.19888864091264	0.0624890468637475	5.68744792088175	0.660313813323694	3.9611654856497	2.60421683759138	14.9808648636953	8.26728751553346	4.73871722512078	2.10113606654081	3.73875486143627	1.4510218702334	2.09123931176558	4.32154729567838	6.84356363824145	8.22581145711748	4.22452926635828	10.1317633462331	9.35115217142736	3.32482587234298	0.189856155521129	9.01022346542832	65.25	1	2
150	4.21183628258075	7	1.53482388204872	6.05260577504336	2.8096877430109	3.90757084436121	2.00295923152269	5.91241026835287	1.17333703701588	3.43145363396823	6.80842329514872	1	3.98358545614501	1.07098076397712	1.53527999832993	4.62927095373609	4.96741836286937	2.05124923218179	5.14479727347513	1.84695461881084	2.13782636640805	6.00771307701343	3.82851678496929	8.94199875393113	6.08790318263195	-0.741034032208464	5.03180949531852	-1.05630095361179	2.50790004561775	2.06051113026413	14.3337748810705	1.68299868781735	-4.54647733682723	5.08396059440144	3.1419564589676	2.58024489935189	1.31322462224508	2.09167299110321	-0.277991598674443	5.43526256802551	4.30958669690291	0.998121221198793	1.16715209735828	1.99689051538265	1.03945354618673	1.54776287182805	68	1	2
151	2.73825365312442	5.01824614536446	3.70386147723129	1.73496218755935	6.88084429523965	5.64170321466951	1.03122066636666	4.39770338676637	5.59605403526517	5.85489490945283	2.50306356202752	5.34387782740497	6.20855633017613	5.75124355396278	5.12095557656695	6.34334918463996	6.17357308955136	2.29393810429916	2.98477707043525	2.72530479031073	7	2.16286576861842	5.40811097642027	1.34664090166411	4.89795050329943	0.0268768051086307	4.00475632925574	0.785685909707023	3.41852513116187	3.06034348819159	-1.01265116546028	3.81787635155955	3.98122459918533	0.678834857465095	1.55145776882963	4.84176037560756	-1.4701307490057	2.68829532511606	8.12188110404968	-3.67034156693196	-0.505007930158958	7.2488628843871	5.71604196587443	8.50384872543625	-1.14007631242704	9.59707941969786	81.75	1	2
152	1.17674655212376	7	3.42275586375976	3.48229252977041	5.6418615842561	6.09622184058113	3.23163222577203	2.59580337022611	5.97473920362703	6.28950549075436	5.01510803571748	4.77319346218985	5.07602119235754	2.95438226210288	2.52690941820854	1.15957245472479	4.79545225822412	2.08768553279545	7	7	4.51152831004538	3.58257294334106	4.43521480063679	1.61845311013078	5.21238578081107	-1.34216793758062	4.1741496672133	0.791349150068481	3.46373854007494	3.42992184842942	8.87041079317555	3.72705839341301	3.89896859534983	2.81339865426502	4.38241795301819	1.09647059558147	2.75279851165306	2.02339944593196	4.7923699629166	11.2268691486053	-0.113691165855956	7.82410358995662	-0.891650369686933	3.07287385605381	4.84532985382387	-1.47649946486932	69.5	1	2
153	4.05632814545914	4.76967664474402	1.36375174617233	5.52537195581214	1.43141601847576	3.5455547173137	2.39766140266414	2.33848531985522	3.41190174952249	2.69630112397523	4.06367610235974	5.84852627733661	4.86685342573529	1.77666195577711	4.76010874675789	1.44719228560628	2.51446390531733	3.95041397261803	4.18622851847888	2.66791185846894	6.1786731456948	5.31715490748439	3.81737723470272	6.66548207491035	2.78874729080919	0.695675426623325	7.96970086000131	2.03933234756649	6.02738275990751	4.0448024335317	4.9612957667407	7.48859061566334	7.67172040963367	1.067710436173	3.63131745401782	-2.96966528475177	3.23093249777544	-0.105402081980546	4.70032638574788	6.60298034985564	2.38662061575669	1.72645594556334	6.10037295247407	8.35372398192414	0.253747761841149	0.557775198045515	91.25	1	2
154	6.05391876753105	2.89901277611941	6.09846942189343	2.98343132091445	4.9250173296352	2.24785014284509	3.67454181654853	1.6445866099265	5.7303823701687	7	2.64639534511032	3.95551179392333	5.94701941664993	1.649295879859	5.73381606870314	4.20895914635537	1	7	4.85859540330285	2.31029352763548	3.28587259222227	5.55866318780765	4.12644777347391	4.25986850813224	1.41076500418342	2.76818864136264	3.69323566070723	3.31210343765762	1.93731038484995	0.37005920439959	-1.35992111254052	2.69313787084462	5.07287476335547	10.1849798139436	0.393827440564072	2.32504530978238	9.03486825653131	0.796787216746865	4.67254987817298	4.30726463248417	1.63022372463225	1.26230617908672	6.2737604303998	2.228404545569	1.50068105733386	4.40409440934082	102	1	2
155	2.00088897525658	2.84652888390238	3.9459283294261	1.0406788986131	5.28672374819482	5.68746204436333	4.40882761693091	1	4.94078655828419	2.17301576203298	5.04132319408826	4.3694395515596	4.14616156057727	2.03841912808074	3.44198421239031	5.77774377979399	2.26089018416799	1	6.63003975805323	3.05954246160719	4.1519028823694	1.29318269404133	2.55426852636827	1.12492367704596	7.04613490932429	7.35048799746548	2.04089440294229	1.11809651877057	4.13144293138836	6.25093864562872	-0.709093275434791	3.5395992570579	-0.298593261496774	-2.4565031050327	5.76474980445974	4.70229628726457	7.37322731767214	1.62801724786697	5.01748975874284	4.3995768239902	-0.996591908238477	6.35534705785543	4.41885274563461	4.69653062752175	0.351639328722017	4.68392938143093	79.75	1	2
156	7	5.38804088054171	2.10795331940075	2.27823661941161	6.59042082677741	2.51533256504676	2.61187599066871	1.43381580412079	3.36849710075517	1.64353166268202	1.91218562693216	4.47323822669952	3.19006030486807	6.07223623812252	5.89714554299593	1.79684596451133	5.84320884779185	1.13042898660628	2.75197781887962	3.67925329446211	3.97966624036674	1.05575594922089	2.47361728483663	4.81924066556842	5.90129582992097	7.55401585871169	3.45580960751909	4.43260595523764	4.17445195459721	-3.4953296351342	5.81479681258855	-2.1363790545194	3.20126598474928	-1.2984665930522	1.4348877664198	1.68894748183489	12.8600249765191	2.50451270138685	5.56615674504762	-1.46829601731454	6.66304321644022	5.2972785343988	1.57252756266	3.37248895735945	-1.64741122022254	4.27049993199468	76.5	1	2
157	2.90564390315862	6.14009214821909	1.80483698508724	5.97851114515631	1.50170193445817	4.05003330296185	5.34721471656303	1.21914535531523	4.74182976863814	6.49824778236895	6.29339152384167	2.20338811407408	2.00602106614319	2.08791225193134	4.66330758941458	1.8416295275169	2.06654567087988	2.24100136130574	1	1	3.08516302938397	3.58428876747427	5.9331348368017	-1.72987436974664	4.64517794925995	-0.214881805302899	8.25847142555691	0.262809105975824	-1.15889097850219	-0.19082073592549	9.27245042674013	1.34824228920112	4.88322281466316	5.96971595907797	0.964553664094907	8.9487503186325	0.709385069158618	5.77674590460198	7.31841295630197	6.7002625646189	4.53364573913189	4.28546964392344	4.56365182783679	3.52440719936387	5.87381627932504	11.6817801261811	74.25	1	2
158	1.98369514051109	2.61753140217162	2.55605446637735	3.83535140825639	3.61371963575449	7	4.8718787048369	4.52031131470241	3.60147662963439	3.28544049575019	4.53915343833564	6.08160264864297	6.36293792684569	7	3.98557125594871	6.70432583514441	4.75534232908193	2.77035265434605	1.96409920726163	6.64783237806048	2.19599915935923	3.59531180442296	2.83775903669956	1.51093096685944	-0.152265513656314	4.76824325002409	7.15024808220927	-2.30333866545682	5.79075377258707	4.64054974171382	4.67682941184575	0.135101703594448	1.10535958334739	2.41620679197962	2.15529431736949	1.18001577366061	1.71021076165664	-3.93357901942349	5.84822655718423	4.19123327648822	13.7929006616549	3.27918292894361	2.76640440871731	2.13427730954029	0.112042436557487	1.20779525873239	74	1	2
159	1	6.12174250190317	4.46180416639126	6.49527189662627	4.01877010245723	2.83646654978279	1	1	6.08864883419533	5.9303918325811	6.6240146235759	1	5.40163251693791	3.73810008805786	5.87232379730547	1.83381626179276	2.02604521379232	2.41467806001884	1.14917050966124	6.18977926287052	4.05341813769912	2.55595578366791	6.26544318361127	2.98117277420527	9.66006614011161	-1.76676589879919	5.16533507110859	1.47230537131768	4.63386054824731	4.32798711424035	4.48694889968577	6.44973501825092	2.55503451126409	3.94444059544145	3.83220818187275	3.24336331516163	7.75206030602537	6.66274202680938	6.73950488311003	2.83722318366728	9.16912338476401	8.1909807861348	1.56745180726044	5.19994711984302	2.13963739524916	3.18429488820007	86.75	1	2
160	1	3.22191186081194	6.92575204445996	3.799995260741	4.82126659221621	2.50942542033423	1.63831031025055	4.28709164708993	5.30344374532035	4.62150634531488	4.99277419971465	1.84869980416277	6.84291606999348	1.98402650273557	1.82023671741704	2.24944920203112	2.03366182415784	5.73070873539138	2.41911292024426	6.6320742982375	1	6.05696277018786	4.88575656086248	0.11723058320253	7.56163864872728	6.40801770631827	3.6051572938216	-0.652423744262017	0.12545283384794	6.83022164540666	4.43857253145792	8.31296344771581	5.63319793904181	0.450923778520921	0.031648093961172	8.75117878204404	4.97862241924985	-4.8527336780499	6.53662831451848	9.1985579360867	7.99674463136858	6.27410021176288	8.008205111356	2.76109906933496	6.01469762731707	8.5340593054072	90.5	1	2
161	2.3428984410991	5.18303446299056	5.30014247834123	2.25403271529758	5.87010714236628	1.27524459313244	4.09245291721604	1.90366935802664	4.71281487736819	4.1810273477441	3.38523185472881	2.56686671844564	4.52940112548172	1.85660323469545	1.71811085059386	2.85175284304743	6.04586894049229	5.11572287556678	5.56381421161176	7	6.53028918253244	1.42695394654434	2.03578100224279	4.13639407274031	6.77781014954543	2.13095213259069	5.90275797458268	-6.44709208929977	5.27592265726856	3.16779728864682	9.30633379475277	5.99510305705774	3.85808871565231	7.70119321804649	8.70950681621614	6.70501789030661	8.43750141664768	5.99068572775584	5.8212497401974	-0.114642243041826	3.30747231770566	9.12791829249539	3.9862271140979	1.29797314660118	0.268124706314336	4.36045670388314	85.25	1	2
162	1.23805921118916	6.10922463003921	4.79686983851835	5.76767913444427	2.17450605628341	5.03044638604517	2.27884969484075	1	3.99778991434729	7	1.90447641560365	5.57405355211817	3.54187557939205	4.33428304679656	3.58354753369274	1.68072019599115	7	5.40150018256977	4.02534429714492	1	6.84576600198508	1.22436966875311	2.901500707372	2.56353834099029	9.18547884776687	-1.28120120458693	5.89916228571334	0.9004553116483	-0.445374433034578	-2.14710459569849	0.173264577839478	4.4079779447922	7.38668125782903	1.64735720165129	5.31041344790376	5.66363848585828	0.578284143644548	5.97462473063424	5.91642641140869	4.30746480614776	5.11932319269581	3.37587453211333	6.90250790709804	5.0458802580449	4.91426363655945	2.39836621901502	93	1	2
163	4.74816815104124	1	4.03543388109505	3.890580282056	5.30553666958087	3.3310916802036	1.06350842243302	3.57762646808193	5.57701570334782	7	4.68185425124214	1.77540007425205	6.31963031283147	1.87889900349004	3.41967807583776	5.8630194841572	3.99223563469373	7	1.97343472704308	2.14323465378382	4.05434470247677	1.99036837653405	5.60784846818533	0.030941569388172	0.701983730647822	7.20361700426096	7.31765437579446	-2.04499346447922	5.86651716516169	2.26184048413379	5.56717603024467	4.24437849777141	3.802460579859	-1.27633278219376	7.46411587781156	7.02080773314407	2.65302187118754	0.45389101239732	6.56025540071103	4.79794518888485	9.3326493119861	2.94497655503803	5.10120016015563	2.16324097440224	1.68556586106982	2.71438245836413	107.75	1	2
164	2.72469129045147	7	6.20445119883203	6.74933030087497	1	3.92992776598588	5.47139543139115	6.40403014141963	6.21175050230734	3.10170382135067	7	4.93546486326961	3.50796520202969	6.73218523343282	3.08561527357337	6.13669575133407	2.19596627961638	2.54822381459916	4.29487954406088	4.85593442946228	5.97124821460107	7	7	2.02326148715096	-0.855630308235901	4.26628982129837	5.93124595825803	3.68994814074957	4.85428168040266	1.99524269063779	10.533149670598	2.1215526697835	-7.17833863906946	3.75923787976273	2.08904774628055	0.574598690697157	8.84632171537705	4.28508715147217	3.71970528773028	4.91583443346562	6.70158603011544	1.70592094741307	4.16453075634833	3.73887669881403	3.25382762683869	-1.68242371687347	71.5	1	2
165	1.19201191640771	4.24736359187	5.37039737185428	4.80207484273934	4.99750982533155	3.83780770428645	1.34295814408413	7	2.56391125505532	4.8885922585436	5.50295290362677	4.30921236351096	5.31744301025243	6.91197384973238	4.26534595531129	5.2820477882755	3.22061446441446	3.14338119160459	6.09421388451363	5.45617537656314	5.71634780964065	5.60664297583261	4.43065043556588	0.660823211822881	8.22891772962287	2.91348820010323	7.08581127320809	-4.62231678698808	-0.490831670658586	1.70323415109597	-0.456578112636628	8.05438830830863	1.7139615032239	9.29172238817949	10.6756730577845	5.1427921372656	1.20052207531985	-3.47215646505774	2.41126144776935	1.06125010612931	0.75634714806474	4.87911230001345	4.62135595511388	4.72805575189583	-2.2633996035386	2.98123248500576	73.25	1	2
166	1	6.14301561752565	3.96119097504019	6.15163303614713	2.25077761888858	2.28744715140758	1	1.47662709041449	3.7421181478347	1.9974937451099	2.09517465126659	2.984727382767	5.07544296104052	5.75838277641039	1.87366652649411	2.52368694055655	5.29325972664838	6.20689622029891	7	3.58494130985545	4.90555827626456	1	6.54083941008433	2.91896905668953	8.77539413825458	-2.09327145162445	5.40188875591381	-0.745609020494283	-0.688336848563095	4.22936172867667	-4.30340318038105	7.10690227184441	2.81671977014601	-1.79144574312379	0.803603200873723	8.08541490193074	-0.545677321684317	0.0767562312321839	9.65605013156393	-3.22572159684842	2.97888651871004	3.79685121126206	0.886598962189498	6.97173997840394	2.28593476278713	4.27964420620856	74	1	2
167	3.64386571412615	6.98813212870882	4.05427691650586	4.85145107964027	3.05121917418103	2.74233186414833	3.86286812487597	1.1261883904852	7	5.94542371335155	2.17836474724625	2.03194475497552	2.69648104394028	7	4.39875266158523	2.37086568919278	3.30752345704222	4.30003320181686	5.42574029228009	6.28632490085833	3.65025672237032	5.84342135171035	6.03711603602933	1.16231862698153	1.629820337003	3.2373237486783	7.12227255104874	1.8566031252925	2.50286707807296	4.32106115846462	6.20346315968161	4.4446626601558	2.06164427511301	5.07276612872128	1.74463365530867	-0.611202782329888	8.19115374292123	0.566420857973143	0.641618355853413	8.50693518869245	6.83271624968418	7.12590817703567	-1.77489117945203	10.949247316093	0.47428118943405	12.1238914027375	78.75	1	2
168	1.49909739569341	5.97847806058824	6.52621665193934	5.58208195679847	7	4.91765559942117	6.64846434543518	2.58702570787909	6.25495407841244	3.90405402821528	2.57162610868327	2.63976622254876	4.84587087467078	4.78342500494235	6.3369606260119	7	3.87796431631823	1.50666514326164	4.07477967434762	3.08224089000259	5.10549240163232	2.79940346284622	3.06688872336803	-0.469187316761517	7.21425643287805	2.86840905531295	1.83080797148196	2.9006574212728	-0.0493057567868451	3.46789626984955	5.66501760664568	7.17997650600296	0.0444822857180275	0.846720887254384	1.4240194524118	7.10321947061834	2.83823538757754	1.85620882453448	1.85919064865412	1.7026392353047	8.10887527449803	5.33925634838271	3.78749405812126	1.43723428011602	-0.148656084815626	8.98681723843999	67.5	1	2
169	1.45947689353879	3.20048652380526	3.41712143776149	1	6.02111952632776	5.66545497273725	2.99354263148349	1.21117383212606	5.82229035390281	6.44120682393716	6.3774208193575	5.48420849148856	1.21646100400244	7	3.40936922054069	1.45877397692143	3.3492078406518	1.87430616243756	2.38250800786746	3.37307729977577	5.84038644635935	2.0006194006122	3.88172949838292	-0.00345833861505584	7.23351626024385	5.92718426124227	2.90812134076852	0.164891059836012	5.65087356984283	5.83579641016906	1.86067542809029	1.33899018334344	8.26577818634078	4.80324988219802	5.79857011097994	6.95150195965163	7.28497869597419	6.91525989824067	7.2745590676876	5.01027668573233	5.34926980264831	8.92233004031063	4.2052792850332	5.17988594311346	-1.59087249178679	6.24146828387729	84.25	1	2
170	7	5.89285257382534	4.99548945727822	1.55027531205272	5.33940933018155	1.89253352760235	1.92911086923354	2.57155433951555	1.26856522590071	1.40166574529788	5.79352647164198	1.06537629099911	5.24504088123604	6.16290551050631	7	6.15607063999796	4.92272494001656	2.70962421206009	6.47915123041846	2.97646059663246	5.91200249515077	1.62745531262104	4.96305269556117	7.2853801616336	0.130296667032505	2.69967938786678	2.30231415758713	5.4734596733384	1.80241991839709	3.79539288140783	3.23586493808495	9.9693131778514	4.77823991200877	-1.39116377302876	4.06845171657237	4.73984170968787	3.85428378191149	8.38147638642657	5.55911708385546	1.7926052066205	6.22332611217495	6.50482125332069	2.02330392876572	2.01805965431118	3.46025733689809	3.695292128447	79	1	2
171	7	2.89427018292068	3.44708404206689	2.12007264526145	5.30720080790709	3.67194189016281	4.57970620109305	6.66268867667773	5.27268098494608	2.66173255472891	6.19229354297021	2.66296036612926	6.50948105495888	4.22582474422572	6.60767143136814	3.69840876087817	4.84974811021802	3.44296924727921	1.1929101800046	6.41625040210176	3.92561694162285	3.04896965741758	2.20897299867077	3.24217874000182	-0.474203310471212	3.70886249953253	3.19326447438663	2.05362796149206	2.40622279535043	0.618112060673203	7.7202019485592	4.23175593672888	3.91642824621937	2.04107529587761	0.489722162981107	5.64324862481584	5.39751077767428	2.54542303897605	-3.17796246187167	8.43691787940301	4.92724288451035	-0.514673502770785	1.92950429316235	4.38941764398076	-1.7782926551493	-0.605921639044642	69.75	1	2
172	1	6.22226672209805	2.57762071119601	2.99792939428005	7	3.84324660750057	3.25812835944562	2.57643287787017	4.34722618255594	2.53250922045799	5.55874175393853	4.16466975543142	2.56896533946343	3.27792209793518	2.16136944538409	3.19316952979402	2.77342264118476	3.11723641592457	6.03689924937392	6.64775667413239	5.00779555784443	1.85786607574691	5.92344424552672	1.35723149501414	5.89093971222209	-0.232494035600238	3.71818916809248	0.880204560977586	0.267088466580156	4.25405447527168	8.89342648136223	3.93909470511316	0.67513453430952	3.84192187019787	2.90323665142737	5.1880147354191	2.94539146436334	1.82118228921868	5.18580070794159	11.3156344547289	-0.109512980907472	7.58702879090166	4.65955002804566	3.54287278295894	6.34040823654899	-0.871153744534184	59.5	1	2
173	1.90032546675571	2.74685870054641	2.88886791080822	2.02493708323958	7	4.31782124451102	2.88301389846233	5.04454078325763	4.11260173479699	2.65920861060335	1.5785060819816	3.46232991187103	5.98401336571707	5.37008661151053	2.85868821574238	4.8607382480461	6.23884512893819	1	5.09298297995518	3.20717597858684	3.11606578927639	1.84378520473099	2.26254053964928	3.7763886487162	2.17030735583245	6.43350076790476	2.1157192972828	5.61646574003541	-0.216469786464491	3.85668833140599	0.666897482131852	0.419918693838776	3.63678410083938	4.78373122217569	-0.17885479945814	9.33183782989879	2.30558098621881	1.09307009243506	4.39100827282968	2.31577301863634	-0.627818524109013	3.94025572831596	1.64678898128697	9.46556832627103	-2.42124885360426	-0.655970229206637	76.25	1	2
174	1.06300909248475	5.86087841434758	5.16921621961795	5.15664582573711	4.28906882946396	2.28584853359135	2.58997401374874	1.26929839189414	4.27584511036348	4.57431735126736	3.27476383600932	1.49903951436641	1.2529587120675	6.0137452324001	5.85701559551643	7	3.70422455120436	1.50406533162647	5.7570626944115	2.41559528478766	4.91551808114763	2.3271153865619	5.07947454044269	3.24866049443718	8.76527250479901	2.07969426206204	6.23641869446104	-0.154028805654064	5.74575431495232	0.810327817978754	1.07573686449201	-2.90386016253713	2.7665255833256	3.08576545710797	8.53251872760651	8.1959754823246	2.16023608132482	0.324883166135898	-0.163100608624712	3.23163683056755	10.2182946971547	4.08701470824043	0.898794729603831	3.69244168912367	0.307242754608619	9.67843886378994	80	1	2
175	6.4130301967784	4.22965079602028	2.69566118606192	3.11706625392246	5.96648225585769	3.5985653049487	3.23546358855192	1.08361115321636	2.64810097788898	6.97251165331879	3.55356233924561	1.60893987953584	4.57127594267365	3.69625185818188	6.96563745660668	1	5.21594558330514	5.83836564598855	4.95004972509208	2.49794647478416	4.9942496726902	1	1	4.64838403119483	6.47848044104932	5.48734685060792	3.59633397494848	4.26079236969955	-3.95996444256297	3.26932712762398	4.9534563648801	-1.64349928654508	-3.36137408831804	6.44896861426519	1.13192073785057	3.39553996435084	9.35402289166794	2.59935114337706	5.03543375347594	3.74650711725248	9.27445866447613	4.03097464085862	5.02036402833785	9.23260829262638	1.91690132970254	12.621162658001	82.75	1	2
176	2.40659466936858	4.91476092921369	5.3431602525555	4.73017356992797	5.45674882106319	6.61504057725838	1	1	4.15079003685575	4.49761863684041	4.42607151738335	1	6.52201554458276	2.76222693082973	1	3.32600244816926	3.94450833109776	2.40775224548383	4.45336093481995	1.97649300194072	1.93023405050097	3.68657523616511	5.06709023692129	-1.16461483924443	5.28210970264168	2.01937225832366	1.78084188525664	1.71334432960977	4.86618151796891	-2.87734940075597	2.1886912366725	3.76667815932361	8.90712967016724	1.04454855504238	2.94255693011879	4.08385214205075	1.69052513421913	8.68046031504707	12.6233377702247	8.28345598829144	2.28127502918173	5.71967861191919	2.70751416553476	10.9840785425632	-1.58995983044169	1.1681738773295	67.5	1	2
177	2.69006876143033	1.10604171262821	3.03245354026398	5.90146217377474	4.86584506601289	4.73200711750533	4.8756554242847	1.00547601522502	4.17853129483695	6.17425145114738	1	4.31794023041773	5.20996443983334	3.32727203665927	2.78931494363527	5.46820101867091	6.12688090435438	7	4.71178460624393	3.42429471562349	1.57949033105211	1.13218599469863	5.08865740834915	0.440528979121095	-0.81298157774697	4.47898941555609	7.21196975167566	-1.50558686589449	6.50683061405144	3.87535315228062	2.03174432097209	-0.131194363833098	2.66328244654495	6.10620684254008	1.88921309031661	3.17516387939194	-1.0754188232971	-0.323189168902155	-1.22806862452998	4.48045777085138	-3.41361289312131	7.19500371889983	-1.84553908023426	5.82534090684115	-1.73186322109673	1.3956684777134	71.25	1	2
178	7	3.33178964883943	2.21786133576318	2.19095174269155	6.36419510121064	4.65354045916634	4.72635525798961	6.66541185706144	2.71360912906403	1.30174584869813	7	3.4220341653476	1.86989040982866	4.90298626600928	6.67121175454872	1	3.69592514417299	7	3.6254188643902	2.5193463434724	1	1.40281024594558	2.02748283017786	5.71476104920229	6.00317671521503	5.78543095906344	3.1857450387814	4.98177255103831	-4.53628990906532	3.81403642693948	1.44692592730104	6.50679527253017	0.810210582218396	-1.82580405428643	4.49934712941291	2.07071969940562	-0.749235452143652	2.15522312474968	6.06123843686466	0.0533925662810198	6.27601646824836	4.30807623944754	8.28379028041445	1.81229104155795	-0.0144246440912341	3.00395703174085	76	1	2
179	1.71997100547807	5.71854439853325	4.43201275082214	6.95068125071928	6.71303063883365	2.03477003349432	5.61032821179599	6.99923939574976	2.62438560126544	1	5.34178891933668	5.13629869042517	4.69722390521999	7	7	3.91351564949136	2.84839717645472	3.33963977594595	4.87308024961326	2.78128489094445	4.39480594202422	1	5.35173061593128	-0.357208879121061	6.54095346225876	2.6640320653949	-0.0844512543716572	2.50275900093595	5.77970810595175	6.08800177159874	2.40385264752632	3.39872624914386	3.51671835953214	-0.0350454578129151	5.20922468679036	4.70702507452281	3.11157013206052	0.279662485144859	0.458906029073832	6.76708182589599	-0.478004247534242	7.81398538680174	2.32205947608572	-0.987926173776058	3.36559237922897	0.529932873507539	76.75	1	2
180	6.3721225952122	2.89984955341202	5.87151141511514	2.7829418316391	6.10791261498285	2.78209223545287	4.1108725939157	1.09807037856179	6.20007366487004	1	1	4.03252034172961	3.42843118624549	1.75422830241291	5.83655679618161	4.7732190276086	1	5.52263659142773	5.21805870853631	4.00814152359623	3.78652408820384	5.56381850935498	4.34813060522741	4.72785670341415	1.17933839376333	2.56711013886363	4.11171272946155	2.53023447491824	4.55164084879003	-0.605919104067061	1.46914642263186	3.81803152311637	0.192871848748852	2.23248719769771	10.6151273100013	8.6916395588126	8.70475965530652	-0.011144656751063	5.03896366386093	3.84668105040649	4.07881820755177	0.536368949027448	6.15738560436492	1.91219150002874	10.8251858883487	3.75910076499411	73.5	1	2
181	1.2549726054793	5.32835504027568	5.15566298404953	6.11664414258276	4.17178605345826	4.22369174325389	5.69659442062381	3.49280087426934	3.75167427223013	6.75808399687629	5.89340881980193	2.23653663539854	6.79402859963947	6.52523891767061	4.01719485512081	4.64790270589054	1.40849676646026	4.79945247248618	4.57459684219318	1.97926614766282	7	5.57410259251486	2.91922135840531	-0.722112944535204	0.684907695569976	2.03330765409393	6.28001530574532	3.46172981025618	-0.518716512532922	5.08329995234656	-0.637157051834798	2.32402605816096	2.34553303981383	4.03334773881903	3.91729756692993	-1.33787112428483	0.37588831538998	4.41823667126265	3.84125271664591	3.44690611390758	9.75365131734448	6.20409307741457	-1.49557187447171	11.4046907729673	11.4208486039187	-1.29004601128205	67.25	1	2
182	2.84452195896365	5.25994139439286	3.54608124500034	4.65543599305023	6.26622041889932	6.70191868451159	4.5967494480035	2.21431995482111	5.83220539286951	4.27317754652977	3.78229728745701	1.13860173669093	5.05504953660642	4.60685964802492	6.94373645084011	5.54587907741601	2.1660845745427	1.80030476311388	5.23678354824005	2.95228733135212	3.23197721088145	5.14147630585131	2.61355602078733	4.15023373402827	7.01794038159262	2.06795405224571	1.09122727880798	3.14734909233473	4.16921618571901	-0.554501303560573	4.41242066402037	3.11931558338361	-0.393901903382648	6.00743519989306	3.23045562416044	4.25962461642658	8.19633441828385	0.918082752387275	5.95026279898551	-3.38701743473614	8.03305496654989	-1.30832299801409	6.55971186338589	2.96725862881274	-2.61701677898657	12.3322904984241	63	1	2
183	1.42295939421288	4.90879996688452	5.98597869304571	5.51832920960898	6.94338676029759	1.22399067945397	3.54828436046031	5.36395887299856	3.44978144609627	7	3.46333531114219	5.94917259012446	7	5.75398783229301	4.03393911134087	4.55043697069913	5.02936551625039	1.88753827543822	6.4546291016945	5.48282795041162	5.79965272633502	1.21577108587187	5.19815230541639	-0.855377329228509	8.04126394555857	3.0976648353558	0.542390368848701	1.80720843904375	6.10616110397152	4.65267865417007	6.30556830596316	-0.234866070937846	4.49355727566473	-0.344226689995521	8.20525656525533	5.30820051831176	9.10513948606685	1.91212861334777	5.50482534557618	7.24101084313187	11.9401873228062	6.46090540156296	6.69078600370428	3.20937858351572	3.88365618949709	-1.00433895205565	73.75	1	2
184	5.77282299570587	6.17332675180406	1.76370794853958	5.01191624570405	1	1	1	4.7620485984628	4.50812202902414	5.82213831262648	7	5.7841925924512	4.92514469900518	5.66720776058262	6.65516425117686	1.74969052186662	3.1510159384533	3.12452569481056	2.34057148540389	1.36248342893913	2.21152639163287	1	1.86250753452848	2.87219664296863	5.37031027468744	-2.97076828042538	5.42075390882014	-0.22545690479899	1.345053150403	4.01855126909502	2.30609069437634	5.03476413113536	3.82107904533481	2.91521881805999	0.0156238525299163	3.02486451011989	1.21895953620132	7.43084971301038	6.99448329151818	9.46338043244129	6.77392540943955	6.42894913030029	4.74816862341783	5.57682122587983	4.98390843280492	7.39787566634529	69.5	1	2
185	4.7725112084114	7	6.01868974073825	3.62285342652857	4.79523853645201	2.99578698162574	1.62746394006534	1.84423267837632	6.66858268379293	5.06436501301805	3.6207730607855	2.53117888236986	5.30291268007637	5.00795897016082	6.15852537781428	5.66080679302443	5.0554001461698	2.47716970570186	2.32998130105247	5.61466528146346	3.81281955642738	4.14990213615723	6.71795163218615	5.71543835302403	1.18879465138767	4.35891243632235	0.290631215393426	2.32084197075916	5.61435738916654	4.91895396293103	1.58036627389713	2.11281924360612	5.01321693555337	-2.40172392577407	6.19621229428554	2.30545675767892	3.07973467578425	6.41938414501979	5.86160018112188	9.79919431763252	2.28005370561971	0.552360791404258	9.23163599175478	3.90665767989109	2.85771117531605	-0.566503638584483	69.25	1	2
186	2.51880182791782	5.56035674537187	5.04987452898864	5.51552951055987	5.21407761246899	3.24836514941913	1.30940650973066	1.94807872488815	4.8242127067882	3.03528023876629	1.86665437391078	7	5.87282474257425	2.6876207946306	4.78706140639396	3.00514164216612	5.98744273112896	3.49145376620753	5.08154796477024	6.72814568592719	5.86579284741453	1.14035911806413	7	-0.0806343846048152	6.44613796616258	2.7006741966285	1.32691918888474	1.66031383083761	4.28774036123551	-2.7104942225589	2.09455158185632	3.09411828898882	10.0092501428469	1.03623907078046	3.60745752816725	6.35040528940633	0.634380850481375	9.14901583875726	13.5932060942386	8.77403100410427	3.6369681568438	5.88886200800221	3.76484741930741	10.6215890664472	-1.72116882647287	1.76389251621099	73	1	2
[truncated: 5 more columns]
