# Supplementary material for: How Are Mate Preferences Linked with Actual Mate Selection? Tests of Mate Preference Integration Algorithms Using Computer Simulations and Actual Mating Couples
Source: PLoS One. 2016 Jun 8;11(6):e0156078. doi: 10.1371/journal.pone.0156078 (PMC4898694; doi:10.1371/journal.pone.0156078)
Supplement: S1 Data — Newlywed couple and agent-based model data analyzed in Study 2. (ZIP) [file pone.0156078.s001.zip › S9/Aspiration Model Data/Aspiration Couple Population 01162016 030347.csv]

	trait1	trait2	trait3	trait4	trait5	trait6	trait7	trait8	trait9	trait10	trait11	trait12	trait13	trait14	trait15	trait16	trait17	trait18	trait19	trait20	trait21	trait22	trait23	preference1	preference2	preference3	preference4	preference5	preference6	preference7	preference8	preference9	preference10	preference11	preference12	preference13	preference14	preference15	preference16	preference17	preference18	preference19	preference20	preference21	preference22	preference23	fitpoints	sex	algorithm
1	3.85519577373834	6.60648200998801	3.80087141470519	3.73760539129842	3.61712156267624	7	1.10529827357853	2.15091402981224	4.27160200977979	1.63808080071662	2.91254543948558	6.56438375003724	6.6202883451416	2.4345010966904	1.18818028992863	1.40048207777665	2.92342741649241	2.41159764476533	4.09461328626854	1.6870444862335	5.71796890803718	4.04119021680004	1	2.49738427242228	-7.86145118618925	7.30978684635022	7.58624790607323	3.87425660299556	11.2374633087618	4.77902978012358	5.64925893194917	4.79008209694663	4.86615578568592	8.27134913576029	6.23988581502618	-1.05290881767885	2.48367995489409	4.97302441640353	-3.65940786749035	2.04745267429744	3.25744502336747	4.35978329479755	2.22429046029792	0.483713320680343	5.57844131891783	4.88732512836727	98	0	2
2	4.49826314958997	5.04039629922883	4.60610485235931	2.13793710684558	1.93533338914906	5.10833923343815	2.69708238178274	1.58212420059435	2.59355115426228	1.32867905525032	2.43963472055647	3.58759866342885	1.08106810696471	5.12733288317083	4.25109219780567	2.30114784221313	7	1.49800258121394	2.04085350643338	1.37201211409462	1	2.18345586510753	1.9035360971776	-0.170519040597932	-1.08490260280586	12.382119362344	8.62477202624811	0.176501533772165	12.7428934584618	3.57741725297104	2.60737573819073	3.82793237365854	7.57971887477823	1.68963344306676	6.05158783665041	-0.680321355258337	0.75495452372923	3.48191868543033	-0.166675499779039	2.01699463302253	7.75776753723444	1.15164549605988	2.63943936026351	7.81534930431249	6.04754408549228	0.352141428757106	98.75	0	2
3	2.96212843770085	6.43668790292166	1	2.8585679965922	3.77244654947455	6.2660554900849	6.20452289866947	4.23023847836796	3.25499273924797	1.94977296074925	1.91801588433236	7	6.03201338692493	2.53424226827025	7	1	3.05025646843545	2.42204488006625	5.8643282709094	4.30658294920371	6.1811910406498	2.66550692638149	1.08635943134429	-1.27979295487165	-6.9470931256124	1.96742650875303	10.2225520196293	1.69787156150846	2.68863864962426	7.76376116085949	3.35001431585951	7.08614081014912	2.69101391136287	-3.12362339214901	-4.73022297031018	3.87118516430178	3.7750934712674	9.52821719486299	3.68447445858706	0.717679247722424	0.138652540999626	5.20084087323264	3.6427912272886	-3.02900323539255	3.27341857756805	0.614041019800051	96.5	0	2
4	2.02399984763631	6.63479310780361	4.76984315243787	1.09664340605843	5.67639374388686	4.61911217882818	3.44371992144777	1.56388742023093	5.12496114983349	1.430666851791	3.6813285220787	3.25359277663396	2.85097331005103	5.1152732721471	5.32532615013648	3.07803284635338	7	1.44692524917845	1	4.75129377978112	3.72114388412499	2.38285892902286	5.06657521960589	3.16736403363229	3.40103141127349	2.4206104407142	7.52160315761652	-1.43389987486734	9.8202487162113	3.78091823410312	7.56040173176441	7.09096217229729	2.58936409227567	2.1022517230622	-4.40389795315578	1.86030280478589	0.021633654363362	8.84894251892686	6.1319065118358	13.3197149965122	-2.56940735203274	-0.0192711287668567	3.32861495436925	12.4747326043939	8.51720524624598	5.68942774489661	101.25	0	2
5	3.60061277979339	7	2.45815876407855	2.1286713108964	4.12860912186204	3.47449281520538	6.58416734219763	4.21516563129565	5.71738097419794	4.14803522515777	3.66497621947636	2.13811233463018	3.70832649864199	2.4870385231013	5.54230765639295	3.27194636856567	5.90416849562719	7	1.67591790734375	5.78924505921611	2.7778607539023	3.41215208632476	1.703690115044	2.42499265614021	-8.78067778805175	6.19521518394157	8.37571904042925	4.63395932193431	9.20996592787663	4.86813964692353	4.76352661179739	5.98813338484663	4.96171830380332	7.00740582451698	5.6789469677651	-2.63811686760848	-2.41332665638349	8.81345418929664	-3.851439037757	2.11394972187707	2.73586459329426	2.26241462889847	4.86558450367748	7.24825763846125	4.9663567198481	3.61417188215819	93	0	2
6	1.46261756238032	5.43614856754564	4.16776211533973	1.67352772750685	5.82670610072796	2.89516557919067	1	1	4.2424581635246	5.41446734048156	2.29708790404491	3.08185997062521	3.49107528219235	6.64990840920873	5.08468348116333	6.13809995370135	4.0597822825805	2.67983247291277	2.37424182413945	5.26368487586137	2.47204601526581	6.98611454280098	1.45330832516631	5.22142613449396	0.680230867814558	2.63718195740281	8.63132101210637	0.2282000604979	0.837965441929279	3.22844922835621	6.6020004157612	7.88575022929129	6.63224034404335	6.36372071219437	3.53567310860061	9.15879707948281	3.55900784615541	8.6374227267195	1.6506306273321	7.81212656866029	4.48648780672841	4.87803564285019	1.24574464082824	-2.47410563618151	4.14590118199344	8.24186845572317	107.75	0	2
7	3.38771909815073	6.15855953751472	6.43832577776254	3.78436345169959	4.54038349998863	1.95299386186702	6.76013146967578	3.48434559296138	3.57909181002261	4.04314981698671	3.71989633151866	3.10839909887884	4.54064836568493	1.03050129277828	2.97516835130214	1.5807038902479	2.65835251555818	3.01775528583113	6.75651509961378	2.57485731678585	5.97598481072314	4.79302404640413	4.41775613929536	5.4339327270522	-0.152028055368885	4.07192031035371	5.41580326263051	4.72491982183801	8.0918787067001	9.7117310704649	2.41074400126963	2.05957482684093	8.9732205457001	-0.588435841584153	-0.895303747975898	0.308552486067231	2.15712907355988	2.42236187037215	5.52274741983042	4.97444043214422	11.1339460836084	4.26729719096078	0.283571868383693	5.63817306800421	0.637659524834367	4.33190684906607	86.5	0	2
8	3.42628290965828	7	2.65960827110998	3.32763229782148	4.5440935975446	3.57598279538009	2.26849659703744	4.92125073974902	1.2038384633471	7	6.18688350458875	2.46701765760435	2.84414100354707	3.48858606794081	4.41953000944959	3.90524137667384	6.57121898788921	3.35311953253233	1.09848921573259	6.69555901520121	2.33027360342479	2.51033532905942	1	3.34088228384681	-8.20332067306059	6.62958092453092	8.92427600742385	5.03966748203479	0.0958986695547348	10.1307830153023	5.25146018296183	9.18157526739124	4.41189927213094	8.84226675526288	5.60412231445991	-3.34762802767952	4.11986208667967	4.02002042408059	-4.3893308957006	1.16054638624384	1.91999775142439	2.1808054884344	5.30840657888575	10.0712143418134	4.30290949896909	2.88920421209165	90.25	0	2
9	1	4.10132790882243	1	2.38183054008333	4.95215290187584	4.10293827116971	5.85765144860635	2.81459661965983	4.50000114990629	5.79563405375134	3.90390105818157	2.25610039099759	4.23967767084252	2.39472135992787	1.27803956661117	2.3177449879024	3.13820503897994	6.27967517870094	3.34252979366254	2.95282459102636	1.72431371289269	5.34105257846022	1	-0.405885146020083	3.63223680412419	6.20493770541104	12.9965998277933	7.46571327512837	1.5382076444569	7.02893844899931	3.60943115703356	7.6528669934988	5.26351613005994	-0.755822592699513	-0.777332727161241	0.0291778387555656	0.761227033589261	5.41962307647132	-0.938947739715247	6.42633722647215	3.8715346160384	2.73901708812691	4.81146580050527	11.1827018757295	1.50046402553423	0.894114787737585	108	0	2
10	2.79958598601531	4.80030434935589	7	4.30275220546061	5.43812321838777	1.39674111241295	4.14943168169045	1	5.71279449488752	1.22766324206575	2.60084871409691	3.31193787556108	1	1	1	2.98648115645875	6.05638064748591	3.85805171390272	3.99444781232174	3.62460061092936	2.6276800380562	4.25043321497834	3.90514555194445	9.0258632775022	-0.43705220572212	5.26220559329926	7.42922979035411	5.90449648843357	5.01145822850812	1.37871952554359	1.17835229634554	3.58527493873651	4.23543668893269	3.70291950630993	0.100710557924127	8.02053995580275	6.19321277292926	4.0804523979956	8.42391811021347	2.28911359199372	4.93849254191441	2.72968748515201	0.103060701285497	4.86717203407645	3.35032973194744	2.16560399785223	100.75	0	2
11	2.16844132912218	6.33515436488111	2.71270200067376	3.24787452673507	5.30862452028643	6.36323302283704	2.89420187916212	4.6911117949495	4.30635030918474	2.18655123377045	5.94237370665854	5.68541210241142	3.44649306805914	2.27641766339562	2.64418925400339	1.96443116927457	4.16333225971965	2.69393835847926	5.7768369232595	1	1.02051346256728	2.63244030940342	1	2.41076080309232	2.29414417583945	4.91142655414665	11.0947262553597	3.31378503912701	4.73882671563037	5.83278909178891	2.43054293069877	3.919825181	4.32178493349887	2.56625160027149	1.8608222532473	-2.40510536378114	2.07082321286805	7.41439070480337	-2.33881481056968	0.899589647761843	1.71597436284595	9.62977501407682	5.55879012453194	6.21144520350769	2.69720746185434	2.14548927332573	81.5	0	2
12	3.95069632759752	4.83629104894945	3.00428001548662	2.10734026427959	5.35062024980191	3.81035623084005	3.22623574068657	1.80508651357559	6.06827839007493	3.44888923188567	3.22461807285469	4.06782340715043	6.0795808918903	1	5.41471880373379	2.06611816369209	1.85017566776329	1.49829934479774	1	1.05585164010164	6.62009995134802	1.16447496631682	5.65961145987315	-2.47502548649591	-2.69542356222262	4.73386354574828	6.7713251468949	2.34884380300821	5.8233681104505	8.51949164882133	4.52662031880361	0.628263787934147	7.13696075701359	-1.06553257542894	-0.643668281722119	1.11492880781831	4.42405343287504	3.29776997357907	-3.33420590678735	3.3457074899644	8.76011048149252	4.66806233549364	3.75285570266268	8.54504721940613	0.596990111488539	4.18781480627287	94.25	0	2
13	5.23533304241674	5.93433394021767	2.83613526320051	4.72994098502298	4.47789141924028	3.11029008164178	6.15662899434022	5.02371045680424	2.33445843774055	3.59473174860753	5.77659756716713	1.55511763905712	5.04286793802445	1	5.22577468633135	1	5.3735978742655	5.58300579175121	6.89318291356164	5.4049459844728	2.19725679679185	4.03869903513917	1.08253755113641	0.0687054763017075	-4.83056073826476	1.54026064005954	5.22219255656567	0.20082783229093	2.08325168300016	6.74647878288514	8.47199548242179	5.00727772323375	7.29147490576096	1.23420273266443	2.09668292993775	-0.0590605901347482	6.6992300532179	5.10563564159436	8.09228395813324	7.58350580578856	-2.72402476015131	7.56842446582622	-0.152745817676299	-1.03082282757982	3.4022551603599	4.91606667736479	96	0	2
14	2.53735333822361	6.00768020854604	4.11563710717123	4.63421913047848	5.57487657917198	1	1	1.04313379255214	3.23086376803766	5.7176039271829	3.10068256646014	1.86040118115042	1.44468698003317	5.7665790618819	3.09571905661241	6.08911507910182	1	4.52259413523301	5.93987697975991	5.81953814943881	3.80311801978159	4.54198740969168	1.46217970059565	3.05383175213764	-7.80228689800355	6.17674818658398	6.82342780285337	4.23688848297575	10.0580588481948	3.62910124368797	7.41195142473582	3.03254245723475	7.75156286629546	2.04324914668542	-0.434706015286862	4.23779004173141	4.60650647758214	4.32063124107168	8.30698317676496	4.83494034053008	7.54642045754275	6.64933395294124	0.703622567331978	-1.18928828113292	9.82129557658628	5.24903636313203	93.75	0	2
15	1.2087729590923	6.82856048086513	5.27390486421667	3.29134595806261	4.78914724902916	1.90980999689694	7	1	3.78782594787707	3.3916799189899	1.91238608783494	1.72632420034646	6.64817464295398	1	1.11708244948113	1.84195864746038	1.88454677898159	2.37717863168247	4.47902294695986	5.27823008926929	3.71187911738711	3.34197770552889	1	4.42854980431707	1.13288746529561	4.16203003402763	10.006074585905	3.40382423647439	6.25384578956986	2.80086767734682	3.80813820680505	4.05395103800167	7.13716156233194	3.38187553681303	-4.87589816736789	6.88684210895881	3.50872610928811	7.34430069870496	6.55865597183105	3.99056932426201	1.08581817431108	7.62401048716242	4.25009787946912	12.7319156074332	0.67493189641989	3.63747720602503	107.5	0	2
16	1.06580207823617	4.82854540426931	1	3.92532505489863	5.17644854429084	5.23333019344083	3.30629436207985	5.51298121849747	3.14214132802028	5.02780530077897	3.87709248976345	1.1565941773788	6.95637950994356	1.32222209768973	3.56408548001794	3.0124411691664	3.88102579801337	4.87629348966408	4.66620146083113	1.35531802083486	4.38595208235081	1.79219151949024	2.27051659506473	-1.89527017693497	3.99305498363425	3.69394028198866	6.03582494985903	7.0687958200287	3.5332783340813	9.97039856883577	2.75334584465419	2.6602401754853	5.34505642035205	1.15809001800429	6.84303235169723	9.27192035147486	5.36993654131279	8.75689218177541	0.346504894229338	-0.41971633061604	7.47300066326601	7.39468010123417	-1.68251171743725	5.80048744245684	4.87384456550206	1.46488472291158	86.25	0	2
17	3.17899549764027	6.76155197836135	3.73838675427494	4.07768571768687	2.94566467056996	6.36720812000727	6.57274430812496	2.61348567472407	1.70968247369927	4.02587803782481	3.7027084265314	6.8614687995329	1.45883783302114	5.99727768383799	3.97898706381901	1.39496894202666	7	2.9313371501961	3.6837371272836	1.35634498474218	1.93687542284943	3.34627570366399	3.52856178583268	1.34847090023507	-8.35640342640241	7.23356106325649	8.69489233562135	4.11100692651545	1.24932578937693	6.94685342419345	4.35300664215551	-3.60254552806265	-0.87529101770488	4.96232938135254	4.76296418143234	6.11992989677358	4.06880320055074	6.87194937564244	1.8746516802898	5.58969673283225	4.45072663098156	3.3508033472241	-1.01092385106508	11.3708331104756	2.36447947356667	5.32387508471812	98	0	2
18	2.59450506774091	2.66418705579243	1	5.09149841739025	6.44946689567857	4.7907997884936	6.58229009697412	4.46059922650537	3.80998823998861	2.95441973982438	3.52444169377544	1	4.89005534724062	4.320973075753	5.0447646401496	2.32315028475211	3.6815581202797	2.18578488630288	6.73964720635774	4.32428126269783	1.82641243355666	3.1999912657855	2.4794860735204	2.86705951505612	-0.374877168650092	-3.11141534667812	3.34141046884946	2.53807213884301	8.98248924240105	11.5892507776854	3.05522510411844	8.47102589717225	9.18551920616384	6.00770257957281	-0.414031089879123	2.1296127074732	2.18331354317629	2.58781323204969	-1.68819688853247	4.12716727483043	2.08861561227488	-0.0910372047073253	12.2331306318166	8.67845592492504	-0.234004673457925	5.73330920647403	99.75	0	2
19	1.50669461953981	7	6.71600184101342	2.17109887308923	5.74396152963151	2.69797687195549	1.79415244127166	2.43514885362902	1	2.23826289901216	2.53944090960486	2.0475245407799	1.42743001250608	5.06844572466573	2.96525959739002	1.83572576157266	3.66964368146508	2.24087368304149	2.67601244338093	2.20371089673879	2.93369746651565	3.14330707242775	4.54574996602599	4.53637608040997	-0.145457975612396	4.84626744615456	8.51225722140495	3.0463711706363	7.58217531624194	5.56105947534493	5.52078020364676	7.22551570282327	4.60066342126525	1.92371086817654	-3.72678855592229	1.29310109038105	2.41573635033076	7.46557661970833	-0.662800014490079	6.92184197705244	2.33901215090961	6.0526071524149	8.42776741660088	-0.172417283959966	4.40421509912414	9.35216081357901	80.5	0	2
20	2.48001770158861	6.67752693492146	6.52763128353359	2.59555087997813	3.80942224506933	1.54739622333437	2.07592747273757	1	1.83326220790682	1.9090561292623	1.65779431273284	6.26959932639384	1.91031437499074	1.61567371138518	1	3.01722320530795	3.26302358551069	5.83443955740987	2.17714269637996	1.72690705968745	3.40553155926447	1.81666396380216	6.38157055781312	2.90266518697278	3.4643923057888	4.04535016344442	10.378607376194	0.881057971661192	3.68806020305184	3.55418960719759	3.16045900719429	3.81063590858413	6.19035394206799	6.17108612573707	0.58985027973316	6.94737534821396	1.84852726647066	4.01316347716496	-2.9572893352453	2.91015415501425	7.06135094293434	-0.473170248410467	-0.0540048917260242	6.85070716038266	4.35705525732556	9.36750826573974	79.25	0	2
21	5.89105576647681	3.8959108628999	6.37298286982714	5.31768600438462	6.34310240741997	2.74356080544031	4.72142621305225	2.1053854156576	2.83698353386006	6.43452420033877	4.20201317686998	7	4.10641823424579	5.39905930816765	2.57442743464345	4.79436235868824	2.82755074252031	4.06452443923659	6.12229313411178	1.55345567752939	1.26308169852981	3.23989322213231	5.28064838800817	2.67064753101002	8.55697832030207	-0.655727088701084	9.31366127417558	3.56654884359735	5.66450282357713	8.48605404189382	4.53025587134931	-3.65040993819421	1.98349602646604	-3.58001359459953	7.40835897520403	0.649482897023499	0.999099231767227	3.05357483313	4.03723791047628	9.2665621197158	2.1726941376966	0.244676905947098	4.53991461717546	10.9956685281653	2.81548180361964	1.43648719567157	68	0	2
22	1.98601527080496	6.98701061868614	5.27121061778193	2.28223890590828	5.54854189481757	1	6.53210034097452	3.26753477098019	4.31906847163536	2.15467083418685	1.93688730726382	1.62284045509965	4.94375916180292	1.18162043622343	1	1.80544640729699	2.64716545738089	2.08381106437738	4.86511465697248	4.97154126479397	4.10947599761804	6.40518212744463	1.53109652627191	3.70103259672411	2.45262207761167	3.52939645013935	9.52180699958918	3.6328332441965	12.0444438204894	3.15205578649556	8.09142838295963	4.61627300554238	7.46163566140733	1.5142195683136	2.22258887999464	6.86447511389379	2.27591609169196	4.93717286613507	6.91179072527747	2.91450327386668	9.04204522696359	7.35255076579913	-2.32998427774541	8.54963075779919	0.687049989559039	0.87144680717691	96.75	0	2
23	2.79650089786569	5.76275745232369	1	1.8017841079067	4.72363020624826	7	3.5117937234821	1	4.51814744711938	1.81340622195158	6.81946606049353	1.12145037054001	2.74397306509004	1.25428004716693	4.81859828801621	4.67512470081514	5.99106013190651	3.69312763868403	5.52786328110953	3.71020788126637	1	4.12936520492378	1.85177773485601	0.50374463319257	-7.21135456569743	1.43198025657711	8.15539073689979	1.34502950183335	-0.724040817158405	6.66858066525114	6.51198457705501	2.43415093048053	3.92442977730622	3.2387616422454	1.74278780308428	4.78657388480778	4.1815889743825	10.135317340218	3.90725154793914	6.94429721962387	10.3267730657733	8.1237767968099	2.07684963759837	0.721044320776582	2.90969857639101	1.16438669574893	87.5	0	2
24	5.51515521371223	5.19911270027789	6.437041706455	2.24213137341615	2.8045652164095	1.53648874376059	5.17984448938398	7	1.31415472242478	1.88104177474676	2.49725974818391	1.63908369613555	1.39672592931808	2.74480899312681	5.05624951346918	5.89705279664452	2.332103675192	1.62215094130232	1.45014979507515	6.70668680972767	3.99692560412637	3.13775134874987	1.34567676141837	0.352937804202087	-1.64939758996586	10.1597263456821	8.92694284125603	4.72210423194919	1.11893579388911	3.8811471685743	0.82172975113528	5.87815809485003	10.8061048420292	2.34740686591021	0.799221949402459	10.8656517280751	3.17106604381488	10.5125071150201	-2.06549710766654	5.95671554494575	9.4783583778075	1.1274631615563	3.09480317103749	-1.01976434274946	1.93916943819466	2.23271893759941	101.25	0	2
25	2.09116834075885	7	2.07070589863409	5.79334962987519	4.51426220412779	6.7001237893334	5.29420973063817	2.32355010289736	7	2.41484673059058	5.7128801321343	3.75842541120374	6.6511547474584	2.11564845584578	2.09963906747005	5.49842335390117	2.26275534237239	1.36926165206689	4.199621226883	6.88287905800926	5.25307603914505	1.32577536172722	3.37916701096089	8.26183018570434	5.64943701931581	4.72776640519504	8.24886451233817	3.86886454861874	8.03241013351667	3.27315929665742	4.54346047449745	8.77009724184138	8.77785142493443	3.03024887200382	2.6732172702809	3.5370261154274	6.95425219837113	8.81105957157202	9.13926419702105	4.7957732423166	3.24870658991326	6.47492778831555	5.85671357756985	-0.613361754604372	1.13090423604301	5.38625115692471	89	0	2
26	1.51445356251199	6.70938777126147	5.09359978652934	3.32405200701857	2.9121801708604	7	3.82076448238337	4.57017613874709	1.74136902578848	5.98584200730612	5.21403408202439	3.60505924755258	6.97964367786064	2.12531450841873	2.89497081991611	2.5548360535184	6.74019755990714	4.17261515772112	7	5.82662294370473	2.52291574634247	6.28736388110215	5.45820457878614	3.09131132851804	-3.58846360375772	6.81517789516048	4.35558430246338	3.96461039741949	3.54905968978854	6.34972008742421	1.61846460506732	0.917388635988649	5.27946029681578	0.679782610059135	4.37107222049241	2.79411210563869	3.75079204797937	7.38385743914337	-0.0129543432310318	0.653018421763153	2.01806906037967	0.235812738838937	8.8123174998478	-0.671947300902714	4.87159908970563	2.60122819129363	81.75	0	2
27	2.48514005509431	6.87936331681397	4.80735658977045	1	5.26984909942345	1.34598357540397	4.30115354259251	6.30480885055362	2.58858359814744	5.82448762220463	1.41470288223348	2.88089221732159	4.3582460953435	7	2.27814194300286	2.08651268036497	1	1.81354879068806	1.96757872450595	1	3.87051590262392	1	3.4740878511474	3.39798934215792	2.08020202170481	5.17361824029267	10.5126239147774	1.3730897781865	6.24290095434274	8.97770351001106	2.63059114973471	12.3472379361337	7.362869302112	7.56868489073275	3.42445633861614	3.41087111348948	2.63752315613657	-0.584399302172405	5.58839959238268	-0.0240764289781466	8.96552501803781	3.40008091015281	1.26604661535575	10.3811162217066	2.3891716483622	0.0192020138089228	95.5	0	2
28	2.94591711060006	5.82165953376905	7	1.01688949547977	1.47341711306859	4.86676333328144	6.36098281939161	2.28687484954473	6.56422836241305	1	5.64416000666114	3.0354033460581	3.45991362048369	2.4792606565087	1.81421915345127	3.18421402171992	4.35486253215796	6.9974798121096	5.15753422481861	2.10475975490267	1.52579415753444	2.9308751336987	2.00527440006524	2.25161741898979	2.26437431852106	1.13044548193473	12.4671370871073	1.84057387886857	5.15559437870588	8.52096501981179	8.00384599482384	1.69244937727621	8.26299216024993	5.61175347203605	8.15774331325802	5.33057531987877	5.94176120082417	4.21081670218721	8.1336390754905	1.97261435184743	8.61108879047342	2.32412498301504	-1.59249852976631	9.55858870386349	5.34279089609142	4.23372240081923	89.25	0	2
29	1	5.04393629768851	6.03108099340536	4.06809637122824	5.47871855964838	2.55680852436124	5.16195614900066	1	3.00347039859372	3.71651420559271	5.91997614229285	4.09916601161224	4.51173799378109	3.94776561774577	1.37441472839239	1.03135147559377	6.96604611910548	3.04802369845155	5.44787939020682	2.99155194446579	1.54373113799179	3.62750695167139	2.32629408714326	4.8930944205577	0.56095673604192	4.42105563739857	7.40508113502704	3.41900475513231	0.339544061199135	7.63608699936171	1.61659958878638	11.7829636162884	5.47585530023409	4.57404337405265	6.48119687040641	3.3039282835814	2.0442390046651	2.24592930716469	-0.865180574403052	7.90312569810986	7.79129276929654	-0.346387060447937	1.49076888147669	-1.9814040185671	-1.46819510047908	4.49730009261194	71	0	2
30	1.06579109180048	4.28906434101325	2.90807853740733	2.67425448533364	7	5.86005592538855	4.96831028739699	1	1.71640920509268	6.31087632338308	4.2202760986494	1	3.98606713046276	5.76223642325337	6.31953147136877	4.92257730116278	1.02889340250163	2.50941554349709	2.29514156864563	4.53793543589617	1.37128082879696	4.63069374538713	1.7310254394823	-1.14026770539826	-1.60714972781813	0.613346530078364	5.96052424640362	0.291503636827756	12.2016901395585	6.73857450141563	7.30371554404345	7.62553185773923	3.19524578462908	3.07197082795825	5.68624511621589	0.132262933245198	1.69169191273744	2.22449929042168	-0.135928614469899	5.82215501903267	4.00090026675087	-0.209019813834126	-0.540106206561882	-4.84478458561937	2.63782468826562	1.22615767200289	82.75	0	2
31	1.04968416986409	6.60630719749712	5.59600515923653	1.07097801278566	5.42192424477183	6.13647306610864	1	1.49794839114741	1.30354126347706	4.12335849830175	2.95443843192874	6.51760394161686	2.51460716461519	5.4594071647234	1.7215275022698	1.9377439773783	5.07300729947938	1.93143861216621	2.34324323490547	1.59136599538945	3.51879966211615	1.61409782312762	4.96757686820554	4.61319369210916	-0.0130485256732933	5.15899670701037	9.20531580930786	3.55310302510962	6.28489639950225	3.81035975755178	7.41215043605561	9.63458283654769	-3.68329197649198	6.48906317444849	-4.34997667691319	2.28992606892536	2.20326438956416	5.77676458595965	6.24017149701725	3.24003053478485	4.91574984606249	0.928569782400169	7.1081571135867	0.065831974381321	5.02195653144857	3.4863934197746	79.5	0	2
32	2.65007059098331	5.68823121900914	1.03508604287723	1.51219956500806	3.63789651678267	5.07358411413414	5.54446998322573	4.68559484983909	4.35952788591364	1.36696902818193	3.0759376213515	6.14568819985058	6.20364580688033	3.64946256922035	6.30251128543009	2.16394657561532	2.48565054887067	4.73886424707227	7	2.48058547370246	6.3811518997915	3.30343824912646	2.17737975556178	-0.506617216599193	-7.22306092927427	2.10875908657101	10.5056767212507	1.19026534907456	3.31800908211818	2.66607372081647	2.94103814790811	7.59960772085768	2.77227839661414	3.78291633713855	4.20552366931833	4.35949634081352	7.24590598867052	-0.139205451608217	2.63140125176923	4.54714145319327	0.796872062422013	0.837490538481402	3.99308406385265	-2.92608828821172	4.00710671555574	1.01980406449951	84.25	0	2
33	1	6.82962161681345	1.78666248342759	6.83633664522812	2.78922792249078	2.26156049560084	6.55798637602003	6.61990698355219	7	3.53757599592988	4.11585292702985	4.94947036449897	6.4433203978392	7	1.7335728227645	2.11281429094485	1	1.5946862679051	5.73848363084134	1	6.78679842314693	5.60739472559098	1.99194492265216	-2.70152544085617	8.73559516499186	5.5530259198389	7.80297983813804	5.86472274971208	7.01145654175559	6.80872201585499	3.23547990635561	3.02936868076668	7.83826779102688	7.95258810960618	1.64527712230938	1.83568515532447	-3.89166528724615	8.40803084300582	-2.72428796391896	0.736375214440988	9.86284196266223	2.77088722913389	-2.15600172205115	-0.832924746217407	4.33288301844836	3.62750446759647	95	0	2
34	1.58188912146299	5.44745888458889	1.39012615805923	6.28972416249577	6.5557636008027	1.45258667521126	1.34648760897793	4.50317611698379	2.30628459642475	2.04810763909703	5.14398339214434	3.23825404461471	3.3858887296243	1.48255737846228	4.03678788388998	5.89547090229582	6.15681508642988	1.56542042520443	5.19990350597937	3.97547332245238	3.38233834533327	4.81100553003516	1.15473625928121	-3.85438478848249	6.97031998400003	4.72832314800405	8.71507435993647	4.14839133272478	11.9771689502673	5.00944408305555	6.86802160246116	7.79968299668857	10.7642597377329	8.830971606916	3.53319494943498	3.49434552564232	1.34749435015204	8.65935133226519	1.31407374086231	5.00951712429273	5.21876350784617	3.07553595143264	0.78958207538069	8.81567245392626	4.42326669597725	3.77270189579994	87.75	0	2
35	1.10116088111667	4.84611845336796	2.39174055735201	1.24702605608148	7	6.88992008905244	5.99748903889132	2.24981081781924	1.10352123512451	4.54875887835721	4.1051250131068	1	1	4.0637726037793	4.81485801834768	4.89751112077056	1.70482099794637	7	2.34810707103655	3.8367801357272	2.82157630262317	4.21268176844646	1.15958050273873	-2.7101832473463	-1.83505826472565	0.1477089548361	6.95767117154855	0.85954564408224	4.95973988898183	7.52949734056955	7.80283142786907	8.27939382806586	-3.51766252651108	-0.817493373472937	6.1816679674093	0.852785430165519	2.22414975405755	2.56522915642094	-0.484597994189373	6.32280809593971	4.22040777990477	4.97514211218601	8.33784125612267	-3.77928656520579	2.07376860549804	0.3419308933554	95.5	0	2
36	5.77425324673316	5.63100995905468	3.77066197177583	1.90449853089803	5.39691262461047	2.38248352649456	4.22511578257663	2.10591760686885	6.34998244639548	2.14039492274217	4.65809171640667	3.22280191472255	7	6.81679740559078	1.55496618839604	2.52471287357754	2.73982308622943	2.65643222339757	1.80469050841897	5.73548344668732	2.50125511180903	2.3328373941041	4.99732120541416	-1.96935136269617	-2.38726693036765	4.39414533783536	6.61814624730832	2.57081797204493	4.78817528622987	8.38946058779744	5.84898844009096	0.109880517413691	6.42759165451353	5.89687018513206	0.0244887104808657	5.53938018024567	3.05750303904342	2.68050177413794	-2.34754940201876	5.5797252633455	3.92696164959791	4.42027348488705	2.85286925499524	7.65941435103204	1.28114476644012	1.04139932772765	85.25	0	2
37	3.96408562074805	5.44565144597659	1	2.04229716878105	5.54921314509283	6.29191714030532	3.99384538699948	1	4.86341512378675	1.55788164183972	6.17658366135737	3.85396433259565	4.7460855270705	2.6116485076681	4.17225384383381	4.03905360686675	5.69702001564965	4.42716423589617	5.64982411708022	2.43414539590585	1.91822154030717	4.01509137854297	1.49477968722462	-0.420507879887629	-6.33311391369359	1.76975965936519	9.17164967587146	1.32517440897079	-0.588071066249026	6.75401833077342	5.72294182617748	5.75927236229329	5.50942881794438	2.50778766928264	1.51876775542951	2.68568562622897	3.05106384481221	10.6802881513132	3.62576369320789	3.95214572636041	9.56988297322391	7.5370980849783	2.40468202407162	-3.85589594683134	1.3785314888685	0.906957532809495	82	0	2
38	2.86973961290649	5.30081424448607	1	1.75717144967578	4.55597277080759	6.78208731701509	3.47186033950864	5.69119347872924	2.94817959749397	2.47293810635981	3.38501510401576	1.28324205175411	2.37996151525929	1.0228945422392	4.93770317191294	2.80140400963472	6.22275905246908	4.27492061199087	4.83890411766499	1.68637772151567	1	2.96108797268219	2.04183351876835	-0.125251090261168	-6.06341366046458	1.82404269581177	9.17017478597989	0.38381399875309	0.535176362636148	1.04388236627837	3.6838590497111	6.50261603291321	4.5697481155929	3.60173861336208	5.07937579854126	2.53609910995779	2.63160051064412	8.23697625474643	5.21723146525482	5.60265552920764	9.59715184254221	7.11267216226864	3.09415229376644	-3.55706222315813	2.8624394154997	3.482611912716	77.75	0	2
39	2.77771341726593	5.70374383845555	4.2351432453668	3.35389623195669	6.76850776750578	5.65737824896627	4.15610955365022	2.478943395513	1.20588551843935	2.88956979883106	6.32410646725026	1.60837701638452	5.70612987593889	4.62421977986992	2.02817450655851	4.52076450898061	1.44051163993407	1.1169382996097	6.3202950917977	3.5195872209241	4.27426166578284	7	5.95098276552819	4.00905483782004	-1.53788726342392	5.73867390819001	9.2507899182573	-0.00368258924225046	1.38925992804507	4.19639410109292	-1.82303360571649	8.35788832582839	6.99292034501689	2.42430160189742	4.32779517067094	4.92050720434731	3.01248081146844	0.131446350412181	3.07748870389109	8.89849938940864	2.2095966016995	0.25686192582039	2.81935844679891	4.56067328101744	5.42677082020306	7.52981494956268	86.5	0	2
40	6.21494093019878	3.30381260448433	6.21429574319999	5.77110782395202	6.26015427032154	2.68510210401954	4.69437477596216	1.59389072725742	3.01245427864651	5.66313899084918	4.69676563141907	6.59960510419225	5.24048951093335	1.94266051034248	5.51420863752786	4.04923290301379	3.27839461590761	6.88821075540386	5.24415327707554	3.76086622126372	1	2.87336792396274	1.10382814299335	2.4706932663467	8.66406022725896	-0.0357198142453731	9.20182682092635	2.84809880765264	7.20991663544063	1.17188813601677	8.95171226965126	-4.00700891513932	10.2073595909052	-3.12586335065447	7.35972031478727	6.25435356114621	-4.95616851518372	2.02417318732485	3.94887349984932	8.73192841785276	1.88709083942807	0.265674707957681	4.89868498741826	11.33156170098	0.803784435521556	12.4796206593769	74.25	0	2
41	5.37979198069889	5.91794857245052	4.80560148928533	3.88954705301962	5.12081883189096	1.02245051130512	6.09701263511878	2.99185672931119	5.2411394622147	2.47471178119523	4.12049045721671	1.21169138380136	5.49691458142166	6.52162419295464	4.41675137266464	2.64544097090092	3.14121342129637	3.33972963794072	1.6116676853899	5.19550423175667	5.98069868707849	2.80693108963507	7	-2.44452830788725	-3.30793121386094	5.87264489099289	7.05151723954875	2.85435632268739	3.70785819685479	7.58744200075541	8.34885225031883	0.586009777033759	9.93967863259476	-1.82881231399729	7.55204543162283	0.132469797010948	0.558850000218612	8.32986439278101	-2.12951363404705	7.17501076241529	4.89389469876992	3.64161414752563	1.68475762822581	6.69253316938336	-1.17341709920123	3.70917858193514	94	0	2
42	5.61498114910702	5.15053802471204	5.86785217876429	5.53725878826625	3.68044097805535	1.09670621613123	3.5495621328923	1.93480614248849	5.02399807421492	3.50216178823193	1.38783163570626	1.21715150411914	1	6.52292394280882	2.56995422563356	1.6219629818729	6.80654004667077	2.05207513305032	2.38643723347239	5.43001158952824	1.81103011870502	1.99059625189743	1	1.83861452744308	3.99623086243233	2.72025018199402	5.70800225628837	3.72491283165656	4.52621294851156	9.49041182720738	0.131448900446095	4.64506525681867	8.61827189427153	7.92285611184812	7.83343939445997	9.62077501089337	4.32449782130464	9.17918948843967	-5.66703335319517	10.0821731492748	7.12487480422312	5.28874449132633	0.848099769250898	-1.03870446216511	1.3747872579856	6.88287475108889	86.75	0	2
43	1.49131164745008	5.74343080841895	2.17173495295135	6.5670635881613	6.3584876302554	6.74282046699485	1	1.4402323895706	1.94595890183005	2.21779743442142	2.40804793112833	2.72243304612303	4.66817103247675	1.8543185726118	3.8853525993311	1.85665216709663	6.6178585585521	1	4.04030524893324	1.30991246654023	1.96038545608558	3.39899645640717	6.61980167236967	-2.66591531592175	4.89421490194088	5.30238116497503	9.75942011226477	5.49216543473723	6.36784642320283	5.03904638009103	6.65940916026144	7.37969443987483	6.28595029094364	1.77717566707343	2.65169357612087	9.16212222579612	-5.37789609029241	4.72016287662843	2.66466934254987	5.07373364897175	4.45673827084741	-0.113094625941692	10.1163016320929	-1.84508443454401	2.56232299559932	9.79092555076849	89.5	0	2
44	1.73935579918049	5.79365685908715	2.02868696109048	5.07990989217369	5.39027934224664	4.49235540408129	2.15435617755933	3.05463005062495	1.64068756223975	1.55656938923839	2.58753766912535	6.64002876377536	5.38355381373583	1	1	7	6.4909513325729	5.71345763250903	2.39071086573782	1.60662761115011	1.36422382044576	2.29524375258724	1.41388009928746	-3.03073440626608	4.85590506627963	3.65450114775213	7.39205839871228	7.92269333834656	4.7577503327237	3.69211339857898	7.22268005027268	9.51086473180072	2.83151559232559	4.86187858771274	1.19933176052026	5.06036201561222	-1.37055262109974	-0.544659270360038	8.9440528585082	8.88468141413143	6.96570184116574	0.787761759927944	3.98269576996831	6.51375169820381	-4.98869110051948	5.34516265092236	80.25	0	2
45	6.89493555468	5.44490397732422	5.1831048901695	4.97309160033537	5.77989279256811	1.36289233582417	2.77045960491779	2.60932934565126	7	6.30300684143291	1.71251536474275	3.85376256501852	5.40094706628693	1.81938005480787	4.06370772618006	1.76987198391617	4.623853937479	1.06942910776214	3.98534807709536	1.68692605664376	1.21502811455548	1.14118155268751	1.34851528476468	3.48592704761788	7.5102874126548	-0.0840577969183827	8.40451094247527	2.46206883099673	4.50952559215008	8.35833355622158	3.52108490695019	10.0582069221527	2.40376950397699	8.2335646720489	-4.11405188034498	0.69695220016173	-0.728926668992359	3.35598516766878	2.82264325506196	7.19794239110843	8.76757265160485	1.36624594446437	2.68421364880857	-0.580825876910061	-3.59743078238195	-3.7470426573509	97	0	2
46	2.15332398564819	5.62531692777134	3.88602440530654	3.08628095999393	5.82972044951372	1.31218305522823	4.96598981458886	1.69817255243332	3.66026299076467	4.52442902546836	2.70449208283915	1	3.06131235686137	6.37870620436611	5.20785807988522	4.21731471498558	3.02704390509014	3.21521022017671	1.77002672502607	4.8374025376006	2.19923943393271	6.04208220114554	2.28795428938113	5.26799772345845	1.63847167565712	2.60493540395216	8.01142514170851	0.313910961145605	12.4473348790858	3.52738244619197	5.02000777999912	8.23052193150239	6.09249993053474	5.52133306316155	4.06936557412847	9.42257893169631	4.17165465870622	8.64527452956563	6.54020092173531	7.50170940436747	4.68302877374604	4.70496594047248	1.31454169034016	7.84300912866755	4.63430706366619	-0.0412585336920024	95.75	0	2
47	5.00579774902002	6.79890267361572	4.94040736660932	2.27321405309785	4.98750148547074	4.01420300906003	6.70616286737082	1	1.83206308428137	6.50090637650109	2.50438156562535	3.6840844959991	6.72297390477065	1.93890380108921	5.79530255740801	2.93078311554137	5.29404589008983	5.97304596836543	7	3.1441228061342	4.97593717490609	2.65887542567856	1	0.639012853685134	-3.22308910313045	9.8140176804125	7.39155625571157	6.49475111577654	3.57515498450834	10.6378324600442	3.26079434211055	6.98408300310177	7.39216745202679	1.70743583399015	1.51312016522	2.58501729420563	1.24664232972936	5.46073813172283	5.83451262331557	7.55226115121706	7.55375622159411	-2.73243359218245	6.45751624702089	6.9832071874587	0.873244656767945	4.73515385638792	87.5	0	2
48	1.17276501714572	1.90577864773298	3.04279957289131	6.96885396301159	7	5.95294998958407	6.10105266669772	2.2507200115719	5.37008138143632	2.73272251060625	2.43774548823408	3.27997543737685	4.74855988078191	4.78915957226291	3.55174074529046	2.61700516310937	3.10040013713908	1	2.36481123604062	6.45790002442794	1	4.27830752693202	3.82898261087939	2.32949865298017	-0.259057698393488	-5.10086124425765	2.20277925062756	2.79642524612757	13.2777424377273	12.2497061108797	-1.47256873467665	2.70984944641361	10.6824251378749	7.84839099088004	1.32513530030215	2.50426221341715	1.62390651257904	8.69531379737465	-1.12567937343382	6.08427940418638	4.15431258284148	7.31818781351817	4.14843815076856	10.139401657666	2.03991404352695	-4.66695404357109	82.25	0	2
49	1.32084913441563	5.75340654649388	3.49255399775154	5.89032484879044	6.70173376700314	6.13801001961412	7	2.28812541344987	2.68649838488605	6.58692394575669	1.70535221940081	2.8269146557244	2.69437655888178	1.54228069610105	2.13729253101531	1	1	6.26453075929708	2.09285805887772	2.50117123995586	2.71185441962385	4.6555938146761	3.39810557398485	-4.45953347720403	4.61427210965723	5.06011383413163	9.24428104994171	6.2796957282568	0.679003669410709	5.76338477477271	2.5913761768052	7.27118766863269	5.17228001221513	-3.25969756169279	1.21587302607255	-1.43007868878122	3.77972937492448	8.51480744496568	-0.314253086144715	3.10668084331193	10.2722825633295	6.91290205905861	4.97652513202437	6.98097856622752	6.16977912099455	-7.20730488847998	85	0	2
50	4.92056505733251	5.82362965993384	4.82517165419993	2.44722839412248	4.16157936864621	3.8714978417886	5.96558461945524	1	1.17999360227808	6.16005129788056	1.65687561229842	4.38597674566071	6.24396759510094	1.04969630575011	5.63146883688215	1.58627837633876	6.10072764790763	6.61263769685875	5.84145101149673	3.74831011255401	5.20465668435212	2.39472370920439	1.49175991262118	-0.0841807304735872	-2.30011100400794	9.33430039624617	8.35558674981643	5.61457142064665	4.2618351960071	6.00877262064249	2.55436664328044	6.17627778972325	8.02871516068386	2.87338747056177	1.39428410528757	1.23505787209164	1.56587989657108	5.7529193789795	5.70648541552897	9.23230322385731	8.52757166047496	-2.85878879639425	6.28326064412364	7.36949351845333	0.333853004645788	4.57276674042531	80.75	0	2
51	5.981011443086	1.44799636354383	6.11084162345455	6.03286168491874	1.51868233380703	1.09479416481218	7	6.98580062162244	5.22322520163305	3.36428066746728	2.32514776780124	3.04191260425347	1.08047230642823	6.42613706005429	4.0038189629539	3.7528521529773	5.25505101381252	7	2.94853335863968	2.04347785622304	5.7756753877469	2.28206540995433	3.42148794079749	0.417227159991962	-2.13088592067856	1.03869635989668	7.24573329751353	4.84322099040689	5.96532961612932	1.60223934042401	-0.877325437546817	9.88714183807855	9.19742585566441	6.72612309300294	0.634307666289261	3.06914666786055	-2.00431031941658	0.600234877699254	-1.42893939621221	2.52139564520259	3.88176225077518	8.15192917484716	-1.27007576068201	9.46902497281679	0.317035914765634	-1.34938420213082	97.5	0	2
52	1.04680233140693	6.53859704578162	4.84257544376613	2.86818454265953	6.60700436656162	1.65818420779465	4.01297131005351	1.82382932760043	4.83878645561535	3.3383888727232	3.08742539494134	3.03548143666941	6.05937606104215	1.0366365656111	2.29279815800139	6.72410303791917	2.97203176264651	1.51353176788319	3.39099769159361	4.63775815981122	4.79241363592852	3.18200703765887	5.24478856734359	2.74136360580325	0.772658368080121	5.10250539769096	8.1771031104113	1.51263736510362	3.99215643295726	2.85560403288579	6.06874429559624	5.28173279635941	5.01715088370056	1.60784349535585	3.75734446256355	6.06247538744734	0.383786624919815	0.518438310191039	2.79361497010191	2.79671338506396	3.5863489275254	3.45287600879735	6.40384794039577	1.79003237873861	-0.690227547128985	5.2157975637207	103.25	0	2
53	5.01764577958856	6.33679521101106	3.88341293309763	4.0215427353844	3.17832435371603	4.22018915433951	3.63141329537599	4.29860102296836	5.4027270972772	3.45260635727364	4.49332101379887	7	3.58492338666057	4.59058242891271	1.92172203793285	1	2.1785003196107	3.19697647629422	2.28753893260728	4.44246456992164	4.42387522165751	1	2.61452963842582	2.86438996168155	-6.51963299954437	7.87598593309221	5.85678131907047	4.10668157467426	3.79694462553749	8.14206461829095	2.94800791460497	4.2642404265883	4.22458290699906	-3.13738203404416	-4.00439052105445	-1.88300817030335	1.22671783509814	5.00557468643403	-0.172031382394587	12.7235562504092	0.459083333397796	-0.142166483434848	-0.401942234950896	4.41498244940036	-4.09472241784761	2.00111353325448	88	0	2
54	1.87606141446603	6.71562463272286	1.29319861860599	4.67053806282679	4.03171396158576	3.40364770555692	4.73178764454866	1.09646351043781	3.18728440502162	3.8009427560761	1.58452672351581	2.29581186153943	1	5.52143610170049	5.75879094461336	4.90469621176219	4.51718660325727	4.08967817832887	4.87044195778683	6.12221624599841	2.2601233101154	1.20199466646783	3.79395188458717	-2.16255529931378	5.30399400108683	2.85335003709892	7.03820782795278	6.76600927910402	5.88681324660015	8.12163973553674	6.48460303595559	1.024691422573	8.72059459276839	2.83013265058928	1.41537098140452	1.35532876118919	4.0825312087282	8.09730219189608	5.81699072585632	10.3799109116357	2.91006720326938	4.88925280520934	5.03374337715959	4.04626250760069	-0.74011684709849	5.2836739202399	74.75	0	2
55	3.5395919220148	4.54809591530379	1.04057047539613	2.64187744316073	4.41821827655879	6.68579018195218	6.25703312025673	1.81292752246936	3.76848098486095	3.53296484475771	4.14139386031351	2.11093785705452	6.74441409162833	4.37180207459897	4.44389773398539	1.75422817073756	2.31033307361326	4.46786150150825	1.25150047145534	4.25464966611604	5.01916439362811	6.06842109505244	1.09938635972079	-0.674158678925158	-5.9606035450994	2.90071633166581	9.25882294805571	0.330456381933666	5.38312755479853	4.25643658049082	5.30273021178714	6.28967707678888	3.70513281719345	0.115356619291087	0.100438590338919	10.0013075260469	3.18972525634545	6.52904899469263	-2.0524431181737	-0.914798067913796	8.85387374022135	4.94295091317453	-0.407594878635092	2.81334713551563	6.26069112352002	1.7452716877033	82.5	0	2
56	3.0356085965904	5.46830525283896	6.69403346878764	4.32406248875034	5.61824764366725	1.54359291280217	3.00247144372635	3.72357476863943	1.55027293619096	2.37400610468433	2.64679606099455	6.48562018160571	5.63709544456832	1.40748902354954	1.19838006608937	5.76391621380156	7	2.48519030683909	6.68974090801661	2.41233445956461	1.85870757522577	6.0643561966401	4.18114376481955	9.04062523537278	0.325141353280933	4.68592081881833	6.74638847532095	5.38296072961365	7.62607826138546	3.23895675525233	4.95651920235566	4.74323533126795	6.15515683173832	4.64397094456967	-1.38588674693062	2.938389995654	5.03422475090559	4.41728295850731	-3.10176061091095	1.63149567517152	-3.08409544088209	1.71502210834531	0.189963548164358	5.48763159574124	3.7606817365402	2.36275475895607	84.25	0	2
57	1.16625373708707	6.66127461108195	2.4288578342127	4.50315390997263	5.86028456722768	5.93892291627177	5.83102041456553	3.28598563724238	2.01441492326501	2.95036916174759	3.06522869518222	5.13322291928623	6.41479077127788	6.20860559122096	1.12665480871767	5.43744152242365	6.23602397932919	6.21142512900056	4.3887366381447	1	2.61486242077594	2.64968158953842	2.42726666284691	-2.74304941255627	3.38908801630054	4.295115168437	7.82378141633667	6.89564670916141	4.90259694593425	2.93521654523036	2.53829945508344	4.31872794115122	-3.53730325376583	0.950483840648148	1.28588075982354	3.56707025229899	-1.25360102860984	0.410079098801243	8.15492462366581	6.64780954566214	3.60357001600578	2.52203513485131	2.87570213646614	-0.154317952188019	0.354778296053846	4.87417244705262	98	0	2
58	1.86458431413126	7	1	5.09343541940598	4.88141436135073	6.37538041463376	3.94893608819882	1	5.13469905034914	1.66963265639333	6.55998627974139	6.61659441618791	6.5986642403203	1	5.42994171136145	4.17899731547964	4.00034039876995	1.95343511563983	2.85860932993153	5.17801632176213	4.79969176647618	1.53481863059687	1	-2.05167412745876	5.75595574366482	3.72770668945971	8.54991505592002	5.75269307966243	0.491616322829915	8.59213097858544	5.86312435642017	6.30022593748187	9.31296160323571	6.40977060028866	-0.635596600870796	0.673726077552882	-4.93060888562139	3.25044238926677	-1.00716993377432	10.0530901119399	6.05947881339525	1.12757068236807	5.01352002022506	5.70376965038707	-1.17451327546273	4.74676173756451	92.75	0	2
59	2.22388790155237	7	1	4.90193151104507	3.20114162304411	2.5311170535637	2.2287142582944	2.59192277578801	3.63627864042026	3.00471464177341	4.27831024522032	1.58828977605041	5.65490159964066	4.55356031344095	4.04823474462117	2.96527502045389	2.35101660890243	5.60121879750829	2.91338583254386	5.04889260800488	2.99358166911689	1.23741821305595	2.38494662906423	1.59284131421553	0.99064787976844	7.44718699578376	7.4537655468891	6.59000014758758	2.4776168954167	9.07851457713023	5.49787321686897	10.5569212139148	6.75967044514398	-3.77050887348603	3.9741814574303	-0.164599584427498	2.57701730803118	6.35345472843563	1.07734626887761	-1.96365120602452	4.26019288358242	1.43953291615228	3.19484098489105	0.744119025196389	9.80988079095151	11.4899568847771	96.5	0	2
60	1.59281801863768	6.43432838763398	1	5.31639325706064	5.07046879730748	2.92887737638203	4.76560360859684	3.81182795001451	4.62999065594415	3.32903258739585	6.11904624569964	5.33228785403706	1.47478872544485	6.05360612909282	5.2258920842699	3.51627993756311	5.03747693540796	4.15163617019424	4.96064977469208	5.40528379966041	1.87643572323947	1	3.73741206949579	-1.75189311331041	5.56427307356847	3.18886402219732	7.83136877278499	6.5086793610699	5.7993787270779	9.30809751662854	5.51397948119128	6.74671387021838	8.71704048438456	5.86677431241257	0.771976388048197	-0.0505352452635413	-5.24352962948084	8.60704571310674	-0.678080076239805	8.3021155688272	3.43052244074773	0.58109962892146	4.6528151644937	5.11349428910966	-0.493642857263097	4.02033855948231	86.25	0	2
61	4.30291686345359	6.71659380353205	3.29525486725942	3.86233935498451	2.03126722618595	1.72534319186445	3.59570575015881	3.56740310783722	3.96690169442509	3.65233939007359	1.54885302052461	6.73581629926794	3.78470230601493	6.26305692907791	5.52139434335643	1.41148036437821	3.44770096721718	4.21368757752008	6.91867919477003	1.89044212693582	1.41654649187289	1.5084465093822	3.31544159106547	3.33867304894356	-6.63121014609281	8.1739253122227	6.55959385766354	4.02498086495153	3.61997679111954	7.93286702802977	3.30692868016086	6.60432842636387	3.82595080825562	1.10311217237745	-3.49835387630742	-2.14128601420866	1.83313108622732	4.52044952302515	-4.31189338371748	6.55293807541425	4.65620583144567	1.51234797831855	-0.261464882891957	0.845644636227773	-5.13694956047101	9.67063236156927	87	0	2
62	1.98563558271628	6.08504863038676	1.17084820403885	1.33770820547662	5.90118206970933	7	6.86064219235089	1.91308284504078	2.50989210166918	3.42354079216409	4.11462323391995	1	3.09983276842414	1.36234876694901	2.8652990191214	3.74703286565617	3.83006203387819	5.31200158558774	5.45947248907077	5.48544629744493	1.06108870146217	1.65250838158156	1	5.15273346122893	2.03532253367877	3.77636944100644	10.4907781710784	1.2438548259146	12.0650841918355	10.6018963373985	6.4157460446888	6.39932429850881	3.98090298921505	3.94426956705191	1.59433849216411	5.28874370011113	8.42332683542531	4.31915588888899	-1.45758242619225	5.23641165881832	-0.13626141514333	6.47929590152873	0.658644905056491	8.5276548845793	-0.0876938911984913	-6.10598803963585	90.75	0	2
63	1	5.65023643572836	4.56382967489221	2.8865694651285	2.38794074272533	2.02082788221293	2.78289448311937	5.88118711468141	3.19382642447613	6.77675629900391	4.57534093199895	6.17579724701754	4.29192655326416	4.32721956416057	4.42189107461981	2.78656241348697	6.28513882826268	3.52687217312852	4.55472917660791	5.32453051473729	4.41101623271859	6.70739263997108	1.31248802154649	2.64393930623421	-4.20158468611513	5.53444881860614	4.9103515981272	4.75487161435194	2.83699947003684	5.76086142070656	1.67195432900434	0.959702009201407	7.75471898069587	-3.16541040945874	3.85455215177229	2.93637973618047	3.93705346548482	7.98108956899486	-3.65092591075993	0.929582005102748	3.60703223505768	0.00811633683670299	0.605862873898926	5.23293678837185	3.08410593886185	3.11423868429137	71.5	0	2
64	3.23886224740724	6.33238024744899	1.66081003031616	3.1087930676948	3.75443957944864	6.65480177192413	4.37694704111192	4.75461591528528	3.95618251485163	6.50163173511957	3.46391318504275	5.94695560413161	5.78521477282256	2.71532996046308	7	1	3.4701504693055	1.63936235304682	5.81237285440831	2.52574971713185	6.53865784738424	3.17507908069484	1.98581130914924	-0.372767243125955	-6.966861664473	2.05542341991752	10.090378689479	1.3878909166325	2.87463533511113	8.08720793976578	3.73649988704344	5.80786077600376	3.05335472688862	-3.01762232471112	-5.07915718870892	3.94382600546756	8.14508771398866	-0.962700299186626	2.54349075658597	4.49738361363148	0.543844044779885	1.38144608426974	-0.657040011454079	-3.65965549543093	2.68775469928569	0.345471049508372	77.25	0	2
65	1.97581658353652	5.18995032839088	6.54446853528741	4.42438236553811	5.8048257989869	5.94337125319254	1.54736181496453	4.32775201415157	7	4.1831729886632	5.5415342582452	3.26285307745975	3.84057290271716	5.41945802655912	3.67969494603487	6.57324248490865	5.32462587755518	1	1	2.70756406985229	1.70722641629548	2.88958322409771	1.83680699670431	4.35353174920174	1.58719166988113	4.10322737560308	8.09210373773162	4.35275726213264	5.37996232076223	4.89336430850432	1.51322817058855	11.5310670278088	4.53899073067146	5.21156943896956	6.71828084009174	4.36080541904496	3.67129063077482	5.63208884739436	-4.44958613861091	8.35315536530282	3.51371032179656	0.0209215313236307	0.0522762472559768	-3.46932536632512	0.619934198352218	5.56056202364111	75	0	2
66	1	5.62263702121454	1.85183448720713	1.70093128695148	5.94024522459615	5.4315047407132	6.29838040861771	1.63454995495025	2.41939003124658	3.84393120301874	5.10373226028543	1	2.70040554029461	1	2.21372620364772	4.36383705375632	3.53108026461556	6.00804689892798	5.74439003586317	5.95633898319138	1	5.98096966839475	1.0195500169716	6.06719216529729	2.76917386169229	3.84112395429084	11.3255808193254	1.10896611634144	13.01881383216	5.20579478517433	-0.805859182438093	6.86639616372609	4.44052700422338	4.45475244767812	3.14195583780648	6.75274146315567	7.41169683923755	5.58154996653758	-2.19073229212593	4.58246711188013	4.02932444124129	7.14365769272363	5.26162607713457	-0.3169469085192	-0.0591606729352114	-5.61583924773695	83.75	0	2
67	1.56572859069508	5.82973306763085	2.18115638557058	2.15620809801659	4.87489534031254	3.13389266760478	6.75393864057073	1.21191534613678	6.15880737730705	2.21528095352316	2.83627840149443	4.29829799568192	4.92523755290175	1.71130734070136	1	3.63987211790595	4.56456084882928	1.58557179486033	2.50334514507731	2.917987208584	1.59220004830501	4.27903057059238	4.08536807892571	1.00449457898992	3.55988094998084	5.73313271623337	10.6509809482621	5.85999799977504	-0.995370732784815	4.89873312946336	3.38107200708155	7.53174510660689	4.25014529703199	5.35562201024051	0.299916381651504	-0.459128484950515	3.53063027467767	8.78457442142381	-2.36126237726038	9.5641754621982	-1.23981678135251	7.50047954688428	1.49793171721643	13.1647182870728	1.98559230288366	3.29402013998994	77.5	0	2
68	1.03386696248869	7	2.19655273369335	3.03141689580726	5.1908086864481	3.84284008854224	6.59759231727491	4.88793745768862	5.69946723681547	4.71381004553972	3.5076388347208	2.7642937087981	4.28397262305058	2.2138060148784	7	1.24114262458883	4.42681829072592	5.67143681779686	2.23785870830437	3.75190973309385	3.40494384375403	2.18780487724344	3.03386838329122	-0.331796202160975	4.65356483387922	6.57032561363921	12.5906166636707	7.86840016856268	2.690258682723	10.5943801059014	4.28310713701552	2.62245725085171	5.49816056814116	1.8938095228897	7.15937586891813	8.45469516445696	5.71131178755484	5.06560486711723	3.33041711611408	-0.869789551761715	10.8855894889535	7.98494801664998	0.236124444100342	0.674734700511857	3.48500174114733	9.7504306345694	91.25	0	2
69	4.89318515572956	5.47330044980388	3.29281965655257	3.223929834892	3.49260339600852	4.27916887873045	6.09073565342492	4.85673722995686	2.94510807259619	1.21476948788144	4.00755943046002	1.26598769089749	5.37639939514031	5.45036940483105	6.48134513543694	1	5.09982145626838	5.17438533199209	2.52877723976198	3.29590699181724	3.71673776172238	3.75049385373804	1	-0.727198588982452	-4.34377254231508	1.87471179085892	5.81385647585019	-0.50324892536684	2.60483099856183	8.21493925947468	8.42328479530575	4.66711107204411	8.65182513711603	2.71059994493064	1.54727728107203	5.47247431523277	-4.25246922372536	5.48904107758328	4.97675384543363	2.46303643456325	2.70651135577745	5.78332181032149	5.4579702999541	-1.88792079586214	-1.65813369232231	4.01905564274353	80	0	2
70	5.95893507359548	5.67607380192965	5.52458074718521	2.07394416008003	1	5.24827739268363	3.60363412616245	1.29831040270977	2.35549114393147	1.2952945975441	3.87913999502717	2.32896514164285	6.51782843504823	5.58178967580035	5.14966372100083	1.466239886338	1.95366282052809	3.07380888611705	5.58461246905918	2.08793886788308	2.18749483111586	5.80397475947576	3.78858530683535	0.677006623735527	-1.35902938855217	11.5763687499161	8.82138581890552	1.24407792271164	5.61840455277864	10.2955320989538	5.08537308599169	3.66980454950283	4.78614944146893	0.857059699966596	-4.90278342144523	-2.41047338328579	6.74937269347633	8.57746962090447	-0.692839411724619	2.027394044134	5.13222235585696	4.00901720587995	3.12044672582406	3.11161193643558	6.45852541443358	2.95294470874757	67.75	0	2
71	2.40166595314665	7	4.35304183118601	1.58002078548708	5.89409515897377	1.24114409829097	5.0344845458381	6.09794151736666	5.64285380692899	4.64135962222858	1.97302719276949	4.25735441208989	4.6332479060281	6.332399933297	2.39502836000104	2.30643635073486	1	1.9425801848191	2.56759657574355	1	5.17228791910623	1.26520024233981	4.73540456317488	2.98232258151664	2.89373937123279	4.7547281236328	10.3889811319596	1.87301479928569	11.6058477864274	5.46358379158018	6.25980650771207	12.2846640381256	7.75516434205101	-2.67941029323009	7.30035675424271	6.79306293358738	4.21299087211013	-0.72726517279842	-3.35146325768596	1.25786670555736	5.64307186038902	1.13374048195818	1.00888820889027	9.57611093288069	2.82359508047942	1.81677172976322	72.5	0	2
72	2.24466023042562	7	4.77410636286681	1.0840419682189	6.53390549968362	2.51146283429368	1.78806823724871	2.56944533141289	5.47868151082922	1.36700868686154	4.59997288964326	5.7008403133901	1.87050642883867	1.39759740911383	5.82163378254963	2.40450755213361	7	1.2955427981823	1	3.97172636948365	5.63932656490367	1.80998338967267	1.51506627153167	3.59842201801791	3.74931143802647	2.69499417028384	7.69431805620397	-1.58043781064307	9.32077865505919	10.6346085176573	5.88438071177541	1.48023689461377	10.0229890542032	0.224744431420359	-3.83845325865537	1.68293942947095	2.48211584983901	9.60038138302851	6.7216611339478	13.7132390307204	-2.10657401194871	4.50911784037544	8.07863429808038	12.765108117361	7.51432377610353	4.71724387138798	84.25	0	2
73	1.08981991350027	5.92749255237284	2.54984208834788	5.38498537682761	2.62817173982283	1.93015119865993	6.98253189197906	1.63698052560601	6.96504189495903	5.57912302816162	3.2164909074147	2.87910128097282	6.0872896068591	4.56620192751995	4.93901258830548	4.96857361191282	3.43860351225467	4.70862918329074	4.34168535604337	4.11184062711317	1	1.98834599553123	4.05903687988056	1.04586150641876	3.25263222783311	6.99714409033506	6.4610788159573	6.69769208728259	4.6324602938166	6.80817794044204	7.38195743318273	5.62644350634936	9.82803142284628	-3.41111021432593	-2.75606636539829	6.43877154936966	1.5904728322336	7.53113611216935	6.04694508201172	6.24345833382572	8.68465364282945	-2.3149962840399	3.01915929416308	4.38376014421953	2.96278086585405	11.1253518069335	98	0	2
74	1.87068330344372	5.75320986397081	4.40393688082791	3.48188431425799	6.57840702334641	2.85860883324587	3.68449807278938	2.07872874100792	2.83477048315812	2.1218116178883	4.27381405392782	4.57029471912425	5.04309545796688	1	3.77209805296284	5.18786566731122	2.68315515935349	4.14380089232612	4.62171990392448	3.08096737113645	3.6346495809538	3.21851189602225	2.05510137584497	2.71037052137923	-0.313494645233619	5.58957020073068	8.62523323668646	1.40867476925839	3.92520148831413	3.71723242473876	5.40781606558682	4.07303225716777	5.80107428673518	1.91513534111886	5.77656164899752	4.62730124488739	-0.0128134211112866	-1.16414254379554	-5.84666079517398	3.89732455606205	4.59797719961782	5.07798996801341	6.55051568534408	2.27247919452756	4.7615076086597	5.13868010476083	67.75	0	2
75	5.97464275278184	3.64628230452137	4.98066704869071	1	1.96362286157527	1.05205562405583	5.7564226097904	3.42437307694932	6.92231717631531	3.95297569221384	5.27632938828689	2.09204205764142	4.97196872198463	5.57727291091433	5.22795694540768	5.09745430449671	2.63610839700226	1	1.64778304775479	1.80340335882054	1.16490628247191	2.72466855342217	1.70526245527011	1.59568216101994	-2.7867908649143	8.82566306078771	9.53375015600124	5.10409020108663	11.4832148313954	5.9464044403478	3.61356511443192	6.65780057513568	6.04586277866036	1.36521677082423	2.5472709208928	11.5096000981052	2.87013050327462	8.31407143247838	7.37417309461515	4.2815443118097	9.81159702436781	1.63399014351094	7.29402508425491	-1.82786970096471	3.40606144207664	5.02108526300789	90.5	0	2
76	3.7245766567026	5.50701010683011	1	1.49692827336879	4.73381149776981	5.74870398712084	5.81472236853739	1	4.70402294416934	3.40971497342442	3.99284809094075	1.98374768810581	7	1.95715275759761	4.92097758756732	3.64170548763207	2.37100548439697	1	7	3.67411199448881	5.5007078604099	1	2.28341491069038	-0.652747520600066	-7.36401830703907	2.15609178108837	9.63790681202615	0.150688039505223	5.71894186996077	4.28525303518468	3.6109950662324	6.26122695214771	3.33843249507742	1.22695080985921	-0.251634061789168	9.99280500008253	3.35123416309583	8.92339005748847	-0.581154164619103	0.278877648512418	-2.12495239896243	6.18707494290415	-1.05269773242258	4.15109249724829	3.14568008152344	1.71643360153449	99.25	0	2
77	5.27234393963951	5.91046441993905	4.03138933416431	2.1649918271354	4.84803059693587	1.33172604096856	1	2.61325679926187	5.26678792056707	4.48533926724019	2.71017621397992	4.68263787210174	4.20953586752892	6.85139297810284	1.24537732701468	1.94918656468766	2.19423400432236	1.61605574348277	1.12635993814248	2.04910001777681	1.98193461635559	1.62124797464842	4.21808606044926	-2.38354454553381	-2.14448433570696	4.85609292005004	6.63356059098495	2.05153120811413	3.67592755443836	9.18978080210226	6.20433939333554	0.362220005040837	9.08561422094759	5.27158160876621	2.62564501694583	0.108857106882833	5.04931902520778	8.76758342722925	-2.92724986871349	2.67952404722605	4.37793034063843	5.30909528648272	2.99602197787086	12.1937616277782	-0.193232571490637	3.61029326241451	73	0	2
78	1.74517134773049	3.27372405579772	1.96649978907487	6.63555410294778	6.84072271092792	5.89149185229974	6.10135022475188	2.31330546947811	5.93762489291893	1.48266696763284	3.22564799748317	2.53916261903076	6.2920016797763	4.35580364707334	4.05604048201089	1	3.73524632683908	1.04077064493738	5.52890716795107	5.90282631543109	6.08529298594118	5.84898915170142	2.81759379421401	2.00605022669025	0.641642813548753	-4.89819291893104	2.11585299748896	2.76812502363179	10.6509023929495	12.3852374275359	-0.991564532756881	10.9715424133313	-0.888694498215672	6.23263246006653	0.951337396083465	2.23594948740214	1.54670118039554	1.55841388785873	6.11807600087813	2.96151935692577	10.5539041700441	7.25946946209821	-0.0516450564139384	10.1637540296838	3.06352910365019	-1.06685610469077	77.75	0	2
79	6.12205619241663	1.76594377610753	6.83097898755285	5.73719559591265	1.68319543253679	2.28348707164676	6.8413617258002	3.31213847729216	5.63673577748411	2.92144583117105	3.12825835792086	3.36700478075835	5.00280885564496	6.59268741293605	3.19206172862763	4.53791304221923	6.51680315885834	7	3.29158505611031	3.29378950907995	6.44781041501132	1.14860895933951	2.82581365320349	0.32767004166541	-2.26388904655751	0.889953640029234	8.46872130742005	3.93128301005258	3.40762096348375	1.14971161754815	-1.13176599060217	10.0875373224209	9.30154688640236	8.86951078116261	-0.490109143618637	4.53397138111336	-1.47317971252058	4.12678131150823	-1.55409342853256	1.05852517265127	3.17580830835213	6.94217595970034	-0.291528543194074	9.77123761922519	0.626966803217225	2.86025446588726	77.5	0	2
80	2.61154131470586	6.23258558631963	3.76638703411896	3.68150235257807	7	5.3973178200417	5.29573933430695	4.15172126841985	4.83649554724874	3.27518345855904	3.32711695009035	1.65021277317768	6.28329547018319	5.71415512042589	2.34789130345017	4.39789962582495	1.94853046883591	6.87923399019512	6.21893211071081	5.03293957552851	4.34591755662932	2.35469445468931	5.92018762639605	2.90455993632997	-1.14019555941463	6.23042780904747	10.1245129529098	0.0450222168911324	12.1606758746951	2.84287761900602	-1.566822802053	3.48177503667474	7.08375057629189	4.90960292441058	5.02634476936359	4.53581410919407	-0.165785945365878	4.09679010838671	1.44830638787391	2.24289849181574	1.63345641093543	2.82508394357067	3.44179894845378	10.2150753231632	-1.78112699845703	4.13872519979492	75.25	0	2
81	3.86400719324517	5.85098236208859	5.12370214259394	4.71996064435782	3.47821790636593	1.12766296455089	6.30417673583708	3.03907552294175	1.62888032133347	4.63007931112307	4.88600119980826	5.39393369230517	1.10751637490619	1	6.68870552974254	1.42834840043901	4.54647332257706	1.97870061679856	4.09631771052231	3.57124190719667	1.90235559617669	7	3.99220079348795	-2.64291488522473	-1.79794544046316	5.47067977417325	6.56810241449199	5.16307488476621	7.507216431772	2.52399734116365	6.49132641636135	6.43145198856215	9.67511641686881	-1.54856552524326	4.65093254011864	2.40162755657269	-0.235968891888518	4.68875099783195	8.38402035045558	2.1329135974841	4.19386795814401	2.81873362227296	4.42497551661951	4.9344310050906	-3.32649428067488	10.036427996094	103	0	2
82	5.89435433628084	4.09803928790338	5.14265439269122	4.74412144134617	3.31529099715477	1.58897972275391	2.5682196569103	6.75962634393757	5.01991346963319	3.05298159581129	2.34745906875585	4.92347260355874	1.21864534813987	7	2.46719904219343	5.56248215457021	5.88986992447474	4.62818771809578	1.98996420125478	4.72790789333988	3.44543211893932	3.34140118853115	1.23716818238399	2.82864045886103	3.95791736451201	3.53000973215392	5.85155990311269	2.59841280756474	2.04349095522842	10.6523433733284	3.14620054580015	10.0865137956573	7.88864611118961	8.07682421831247	8.50428609359561	5.20907054554692	4.17775773159673	8.42467422425714	8.76251534790775	9.42530395545163	5.2101446407703	3.73795978828883	0.559615212863401	4.564976007813	-1.10556751766276	4.26055804698812	88.75	0	2
83	1	6.90064475158599	4.19574451571278	1	6.42942047324775	1.58760581956878	4.41890699026008	1	3.13932057198601	3.32950216838059	3.0257932195277	3.09652255510973	5.58579108827378	6.8560608213689	2.25093741799779	1.59518023403167	1	2.13006870412221	2.36805291532257	1	4.03608441661489	1.08929828028312	4.25231230888181	2.3506795640009	2.18552397828968	4.72394842391829	10.7670331299191	2.72277483858585	6.37095727985787	8.84332484164284	5.57087414905732	10.0044669837182	7.171765650994	6.98038269918422	6.7046723518136	6.76997055935343	4.83844348577068	4.75206408529805	-4.31557731738592	0.41043848589832	5.84335787703894	3.60454624400606	1.95128649302768	6.99285141552695	2.68177782702451	0.350736253075326	86.5	0	2
84	3.46580446822688	6.0078165659513	3.38679876931964	4.9703445198738	4.28239734961678	5.80434668293621	3.83107464954056	1.69948007361347	2.73268114266107	3.42915796329426	4.41748390936758	1.54162106047543	1	6.31693028862806	1.14222773156264	1.54968423880402	2.37494516394286	6.15664745838684	2.81520989862044	3.89056489536228	1.44550951328873	7	1.80921755628217	-3.13979060034901	-1.12658947707274	7.26182969375005	7.66451421978449	4.63599537847709	6.5903604146758	10.1560184235349	2.49980517989912	2.81992966266318	2.81127729819049	4.14461716425418	4.84876520229501	2.21907627335317	-0.670089695167185	5.20460611141642	-1.10010486022123	1.22851994493781	6.95866931934183	0.959983171263709	8.82701308309219	5.92248847074275	-3.60451857945874	-0.483380780504783	92.25	0	2
85	1.46459989047173	7	1.37868562344404	6.52020324273176	3.60403395364185	2.23192943601179	4.76539170444223	6.72923144777571	6.64956574458975	3.51765001482354	4.8366784360365	4.96284243999886	4.54585348448527	2.50836927677381	3.36181678340093	2.28223778523523	1.55455762802426	1	4.47794706419758	1	2.60394724696972	4.82203696192907	1.76884774421083	-2.18236360995341	8.61214942505678	6.39300614932195	8.85282653533274	6.01232022246702	6.17192703828205	1.46102811832521	-0.935500956412139	9.54707985740344	7.63873874567768	-3.78206187431005	1.37829226025235	2.60622118493303	6.19582830559185	7.49532600396071	-2.96837381309555	0.982575357118372	9.77225494874766	8.9047110180349	-1.72139520826545	6.91841624616928	4.97113376375987	3.53667050934932	73	0	2
86	2.00131110554709	5.46528093659166	1.49388478824042	4.13695373428157	1.97839857221729	3.13021423142726	1.19991111453884	4.79691013168053	6.76328061570863	6.31426111475327	4.45065140462721	1.30098180775736	1	1	6.85196264736421	2.68528280143736	1.92805681622532	6.6125448737674	1.70587494807389	5.25034815261807	2.91961709115323	4.99888692330774	2.96083000265142	0.0100335453325905	1.39630977710563	8.57642170165377	8.7764661130962	6.11680035835763	0.373424438037504	6.96643047203951	0.355523946666448	10.9057556864283	-2.75857594666302	0.79794412616018	1.76535354444952	5.13422845171049	-2.41067254637937	9.5512899852409	1.555468041029	-0.215643763012612	-4.59680651321108	-1.33006412878613	8.05994560917555	0.244737034049988	-3.70560695932653	0.429436138699189	76.75	0	2
87	4.89010639637024	5.83949625647612	6.49848791170557	2.95920737194878	5.93109297487351	1.79507333779294	1.56674196852319	3.61422122731667	1	4.1651996675295	2.95001179432093	5.59584831653331	5.17125380367522	2.72507221572349	5.64218484051592	7	1.42916261218555	4.62611550351456	4.52668188426455	5.89943352288537	4.28215883256942	3.06614207219453	1	-2.78875347663962	-2.66261441806086	5.94109648422483	7.30239980121944	4.06941586445063	5.03412532913356	5.815235991113	2.3773790103075	9.3485316352852	4.62827503226862	-3.32333793612591	2.19817944468477	6.42522137513575	1.35437656118014	4.1258238827841	7.18786301421609	5.56882636767269	-4.44022548580709	-0.921871333422916	6.97421841800484	9.13175125632513	1.71817905338157	0.82500779030734	58.5	0	2
88	6.47333416743591	4.32207472963173	5.23555861970096	4.70183192471778	3.55332348583383	1	3.10681303760466	6.35837566202786	5.05325852548952	3.32512750161255	1.9026812778616	1.84677227286643	1	6.59224481435081	6.12384754206989	5.43661520004041	6.25630232049422	2.86546168956935	1.70557707291835	5.92997799946511	2.74349645354141	2.20880793464044	6.35557760191158	2.52934932946258	4.60777828290833	2.46711945932645	5.83231381066716	3.07799329707277	4.46365022465086	6.88544340298949	0.498995531077865	4.36631481050908	8.72780361656015	-0.944363277116708	-1.14222073005116	5.55395816004323	4.07218192256825	5.53664900435633	9.63020975987837	5.4930677391402	6.63048769887645	6.37295425004849	1.49725879781622	4.88941098741313	-2.53564683422135	7.34772172442532	60.25	0	2
89	5.02932542676651	5.59195672536998	5.82095538134259	2.28748667786988	5.47521094145251	1.78082204400412	1.1636760668013	4.16648684744321	1.13168104588695	3.27988504163228	3.36047398483383	1.82493926837765	1	4.89436981003592	5.63462122540874	7	1.26006850035071	5.03693087488492	4.70013556950768	2.98892608839655	1	4.11827656978404	6.93256301067578	-2.51847633790492	-2.17424702388071	5.35208330371055	7.54388890279913	4.39088928900338	4.66342646952291	5.82088102002805	1.95702283963486	3.30807610340434	4.59739377473247	-3.40385578470527	2.40289233219042	7.03611409411819	0.327115479348056	4.179024507127	-1.6950568469289	5.55821565019841	-3.98476954390463	8.75658164758685	0.393510538714197	8.81023224753855	4.1356411594967	0.601112271614285	69	0	2
90	1	4.27926312971724	2.59764513448981	3.16272573366343	7	5.94708631206354	1.43676439951683	3.12804743352276	1.72297587574517	6.21134772629664	4.62130263245467	1.84312031004957	3.6688763095753	3.30029349042897	6.79035575653723	2.33112826321747	5.04917060222315	6.7072996414176	2.68128996580198	3.95675525472505	3.89914769231229	4.81753951615647	2.72088121398538	-2.51451627534588	-1.63050517330279	0.893006577347882	5.72377464045978	0.860857316385226	4.86775775992403	7.48872300880856	7.8389265393236	7.0362865320795	-2.97838076505757	-0.911505713649201	5.81400457440901	0.515356662467774	2.44959420877116	1.11306316008852	-0.179239623197809	-1.55899653830073	3.62481167965531	1.6603638961128	-0.661989657262389	-4.52581619586711	0.543823812527585	-5.51700693871513	76.75	0	2
91	1.73164875033676	5.4435086288264	4.1073787951177	6.53213908132405	6.29989972931596	5.82493680475055	7	3.22158190831509	3.35361020678402	1.69601206912722	2.75715224599071	5.97666043255113	3.05446599278678	1.51870066479539	3.21280958416678	3.10716658319561	1.20857138005706	7	1.89586108283593	2.56095162004087	2.37015164454139	4.64893949395355	2.80782001652198	-4.24686825689038	4.4713593418975	5.47268404616692	9.63157468415646	6.70673137852578	5.61181421652025	8.59670982606241	1.66856796543103	7.13631383467411	6.41184611179753	7.54788083505856	1.15720256614119	-1.95275286973759	2.155992054668	5.44935407534794	1.15491557160553	3.13085633355934	11.5498437917298	6.47905843327584	6.39095808251212	6.53504967679122	6.61307635369194	1.16592140098342	74.5	0	2
92	1	6.66023395912921	1.78565952049877	6.78370974937783	6.24724964140287	1.50153742557586	1.44697455729168	5.36813397593853	1.82909546649918	1.9976181663005	6.17352927285442	3.48529458669276	4.73276545540388	6.21681851434017	3.99084999361551	5.02593542617224	2.14317162887545	4.74080451673337	5.52557172698145	3.27906618832403	1.36671387166649	1.69743629342292	6.10773481576863	-2.89158190525712	6.16752858269872	4.82890867858011	8.80176628797829	4.05678028358279	12.7336174394541	5.8016670216259	7.03941307946825	2.71935729625638	9.98505423635115	2.20610662422353	2.35834055924432	7.27343230856794	1.91799791631139	7.49624690961655	-0.390818065152883	5.37015809687893	6.37754923167682	3.25229163536487	1.23662184873892	1.57303871044004	-2.8657117966142	3.71674358351223	66.25	0	2
93	2.97924593810524	6.22333653520208	1.13722572159246	1.97605419921748	4.62391927190132	6.05305767412186	3.97502557614036	4.78042104381774	3.3449140650217	6.63784615178317	2.07604108407869	6.37171937074807	1	5.28782330697048	6.97945824207995	1.87543823135546	4.05960743919391	1.68549337368034	6.84572837187399	1.81214180489335	6.54968811176425	1.76294984826904	1.44642096449066	0.20445322480036	-6.700779011839	2.37448008618697	10.5639782789778	1.89344066989009	1.86524124047035	7.30907544285133	4.45859615695183	7.21116738523024	2.93418291892612	-2.97405312369225	-5.09866996888667	2.14878447066793	4.46026796673902	9.77809014170115	3.87643877897993	4.88968062798809	-0.0467692777856154	1.25376795103229	0.800939372565563	2.19257223093675	3.20206477924844	3.0192804982903	63	0	2
94	4.28241426018796	6.25570472938376	2.87581245606574	3.19129112672403	4.33699487614692	6.78284469152931	2.71105508390031	3.61866069794421	5.14923182155399	1.73824844799291	3.41476682285797	5.76986858244404	6.91338411225294	2.81267295749638	1.51110658873241	3.60692240462512	5.98442724745376	2.24141355868452	4.14575443795943	2.26078512453999	1.66044421939784	3.21165149628308	1.28709012838081	2.9454029803743	-8.17186060500796	6.75309179327732	7.83040575106006	3.01595924867567	11.7896484426088	5.81451171734304	5.55605107946714	5.70368721371044	9.39172486681333	3.11637901706798	3.65912638692975	4.3242739964199	1.66655945682149	4.77196911229618	-0.674200376248348	4.81073911516355	4.06627429977092	9.25390881052632	1.57909685080744	2.66880918246475	6.46617782212454	5.4011665113459	77.75	0	2
95	1.74563338136342	6.30684666086331	2.19490705263452	6.3865479239585	5.07474768286582	5.5919493289562	5.49884548821352	3.81365794838916	6.69484392486017	5.16306345724365	5.21114154749386	3.15926597381323	3.68774342825382	7	1.89951052911458	1.5564995584809	6.94466850629153	1.71535976823575	4.509708973699	2.65306106335841	4.58000573710352	5.60474749715643	6.68262235685273	-3.03778383416127	5.61269347150777	5.8228138787637	7.62881179831897	4.5983682163686	7.80421051044697	3.53646045171176	3.49465085200695	7.17065837214474	10.5936425989143	1.40293603353057	0.790343607223452	2.59103451936317	0.59040738227112	7.71586727478758	1.71356479560558	4.43348629724638	7.0770692653514	3.76350436744878	4.42431641728994	1.68357452212471	-3.92080889487591	3.94683842686497	66.5	0	2
96	5.88772761950682	4.30092173712449	6.59964530282863	3.67355136492267	2.3493513816174	1.78943723668047	1.95162230074859	3.37571374094602	1.41383193676303	2.55898274366875	2.17050139549471	1.1093900140148	4.60907980015195	5.76377562418709	5.34023050987336	3.355675246738	3.68204859452015	1.92651067727477	6.60387328122676	1.78233203256202	1	1.76255885840161	2.21184441541347	-1.24872655764899	-3.58137378099184	4.50785193469035	8.86118686152353	4.59394978408569	6.81678535147514	4.13008046972236	6.64669036007173	10.7699136800269	6.16009966348568	3.5216591303983	-0.0121203838542917	8.8732764516852	9.95067908042466	4.97587747804499	0.287253325658352	7.45443931044143	6.47271468546113	0.907167802544168	6.00681801998876	1.72373470900871	1.65171921875058	12.4780252654746	76.25	0	2
97	5.36810429300392	6.32535598909007	6.12479300370702	7	1.78206585693851	2.78242783728354	6.00169812815058	3.38605968413723	1.79313256321153	2.98157338250614	4.63095516889619	2.70173723216701	6.39469851386717	1.7661382916847	1.34971402932745	7	1.43206853789438	3.86682314215555	6.11096562622111	4.91119950138253	3.06829343674811	3.24426745229718	5.77057076170431	1.54210072302516	2.46278983873199	7.13426968254241	7.56354145636126	3.1930406277502	5.26180185405829	11.6695009737308	2.986956408992	6.51150902804909	6.550205246273	-0.137422660395565	-2.4489791319419	3.02938157398176	6.8373583445605	0.76784674669327	3.03568057896285	8.54515154863069	4.5446196683498	3.66295962209917	5.04412532408209	5.1688145103262	3.60093078042486	4.40599695232865	73	0	2
98	2.50493438385289	5.80954303944941	6.92488481628315	1.27512231828662	3.90915582552174	5.65453416855337	7	2.48474778560578	3.44633729111325	2.46940442789251	6.78469316392366	1.93816851808512	4.42826030047375	1.11789569418202	1.64444665258341	1.65951051473538	3.49326008566395	2.57802604023164	5.20025111901191	1.89855927259696	2.00478929207239	1.47355804456215	6.53275573057806	1.83627609638512	1.55678097820155	5.08920390149556	11.4050982542468	2.29521795894675	7.98584517714411	3.76566184806866	1.46308205235103	5.38814560764753	2.81326615157933	1.60922779269611	-2.68694946578051	8.02817422938594	3.68584733542738	6.59632495484637	0.104384372768223	5.18432146513717	11.5480294661941	6.24832994602794	0.949101788129145	-1.09669177225843	1.47297162576041	4.76821029434351	68.75	0	2
99	1.69084926906725	3.71783327910292	7	3.30992054888234	7	4.11090080452597	3.70382905577395	1	4.49568074464747	1	2.93697960701116	3.02862007654488	6.59903728454045	1.52489928059731	4.15862919985525	3.26679810531709	6.66647166022665	2.52746686284385	5.51497642960337	1	2.86234498013582	1.53405321734836	2.54232704501779	4.85186913047574	10.8078258619332	4.92465969223492	7.42484847925981	6.08804086081535	6.44121869696103	7.44062835643405	-1.33985636956429	3.86990157151867	4.38310301019185	-1.07740318093614	7.11628392537714	3.82604715237394	7.722347877311	5.34894253083145	5.29089984092559	2.72186430531275	4.72714154501124	1.18524028496405	2.51514831428228	2.67899947753998	5.96984667789253	1.88518422355605	102	1	2
100	2.42305082812304	3.58514871012581	4.96994621458649	6.5299365930566	3.41938878003797	3.45732686832251	5.01752611550375	3.1339471134168	4.94007579945723	4.19363547157637	4.03652070994976	5.35132631481705	1.66931398205549	3.98977522332513	2.19518876506243	2.63277881118196	2.12966367035347	1.40179801088702	2.28472042845422	1.49954824932052	1	1.61613801776882	1.80407602984095	2.50534341897416	9.46487545964237	6.86176596405642	8.64234460131857	4.92903054906256	1.33256266081158	4.30276456214336	3.93199336680095	6.28261728469667	4.46327069374748	0.0572293834684267	-1.20922302804731	5.61622477212749	2.57996966938274	8.99587369535334	-0.667099257387807	5.45685654082375	11.7776709147437	0.913475848423038	4.65580149499756	0.653757400985168	0.692736147964477	2.07532146825118	95.75	1	2
101	5.17833467080416	1.62674312754936	6.18354512263001	4.93573740182337	4.52446803656714	1	1.47744011545448	1.87707041156724	1.67870256038711	4.18102655358037	2.81946397741765	1.46790456715321	1.37299138840964	2.74452967228747	4.91458638470568	6.63103264982871	1	4.09048079533681	7	5.54783158386547	1.92951714540916	1.13841528242587	2.68122700753547	9.47952069616527	-6.09942759753474	-0.169397132212991	1.41101646561739	3.32744086407404	3.84569690000237	6.41795688886386	6.86507138623498	3.06369327097531	9.57720382434844	1.73075167936328	-1.84027375098539	1.20811458784451	5.4015977297335	4.5241011530864	8.88616470234098	3.9348054450573	8.67268488321178	5.75630726651971	1.60794357165989	-0.548714255874725	2.73569311325252	5.81425461673087	93.5	1	2
102	3.91755610247474	5.06150854347654	5.94166367623927	6.73678083557309	2.59671981865953	2.47194462662298	6.6028574226706	1.70478624900338	7	2.01678610070314	1.65631533297053	4.19772760291994	1.40508630271122	2.22763592478793	4.72499540337706	1	4.15872172843233	4.16863395249159	3.83662953178944	1.92077138867907	1	4.61541704125326	5.13097528230781	2.67173243038141	9.37411092040792	7.76687663480501	7.0153973936301	5.34124914272747	0.616281680721854	4.79490468112878	5.39121625836248	1.82341189112186	3.93390601093529	5.29722594435169	1.84858670281229	0.146553296339143	3.84328715720522	9.53423814475212	-0.868959687864872	9.79686996437828	4.56875926625449	4.20107523767555	5.69072674723976	-2.11436588039786	6.48457526418273	3.46137137550681	96.25	1	2
103	6.3060236916919	4.71810961545868	6.43364562326084	4.21272185975791	7	5.25334083413428	1	3.28455551641559	5.33840020126613	2.91967920760264	1.78752821932774	4.33800677209723	1.87353090733315	6.4393585571533	2.88010569122706	1	3.09483867484195	4.94500190343754	7	6.83657022550542	1	3.69661132205867	3.39666040322276	4.09052215147272	10.5413371725497	13.6919920604553	1.7161776063487	4.42011988115802	9.22664091612727	7.07698047506591	4.38102147738766	8.46576684361779	7.1829098913476	1.9611794650642	0.0518060654084834	0.541043819628814	-7.1317580982894	5.3772173485164	-4.39894213113881	3.6682760720369	0.0946974772444439	-1.582580324115	6.70334131448978	4.70568752275093	3.55990777598669	3.18727685411576	99	1	2
104	6.82595110757147	3.54819542193923	6.60976618293541	5.51808192473751	3.64867546413789	5.11861488209253	4.45012574305162	1.4372257659293	3.02490018660177	2.90315149152903	5.56377623442349	1.28653050694011	2.97739629720821	4.18540337605235	4.50472980700373	1.26523041635097	2.04916533682103	2.02220603771704	3.2542829792771	1.94450394412015	2.26973315925341	4.94384095417958	1	7.07293419276285	-4.54292308095494	0.980137587308875	1.18104259391938	4.51485952971708	3.58168911008901	10.2310488182671	1.55369961928177	7.14977954272009	8.17230251645137	-2.4336708171985	4.96115735858078	-1.77319035690442	8.72608675987476	6.67295957806479	2.42022152087107	6.91475116411942	4.24290458315959	1.81302020006519	6.44798877459243	9.08834006540189	4.29601233459442	8.35625431438847	94.75	1	2
105	5.90311171239651	3.88088912828296	6.24120880426155	1.43232526337657	6.43024999843281	1.15946082653595	2.49561551952121	1.30878881682073	3.78849989281363	2.67587014142847	2.57901446399314	1.00064334326688	4.07184618118799	6.02349172238796	5.10798838616828	1	3.35170078972651	3.02888793437907	2.19421703929211	4.17720634804464	1	1	3.18437835757248	6.18940299122276	9.6035600490953	13.4985098315344	4.14315921304633	4.93355139391835	4.24629151066005	2.76362286469783	3.29607949179697	3.60606703634357	4.02393976103222	3.00892502553068	3.63857360508745	-0.422295009676135	7.45904295089906	4.85435452392343	-3.7400331589471	6.8513526767144	0.64348581222865	1.85477670528673	0.111442073155116	3.47240976028565	-4.7437796017359	7.94870875253734	100.5	1	2
106	1.63110308046583	4.41586789400538	6.22341570087006	6.46671865429574	5.3974542487708	3.51807744864552	3.23573270026333	1.69660545634881	3.47200904960595	1.66647124502741	2.44254017372439	3.2319669060393	1.69547125733965	5.2747408248357	3.37152691303536	2.54119560629655	7	2.33072549979374	2.38166328041828	1.37933992179698	1	2.19360693128663	1	2.52544454530114	11.6014960288362	6.75018808478095	7.26495380093065	3.97827681450296	3.78909338971287	4.20674479703096	3.4590117453342	9.39428491865672	7.82341638667234	2.43279672198582	4.94156960220197	2.17991507403307	1.53945608245248	4.50980472503131	-4.01072695298888	8.90996048817374	5.68085298282143	2.47475092777847	3.22969295206182	7.21455476866669	6.35577278751859	1.09381747196536	80.25	1	2
107	7	2.32098216031757	3.82591997820596	6.47649290240525	5.8390342182486	1.49847335652594	4.48841289099466	1	1.95680868928524	3.65025194957301	1.86142340006278	4.52942013892912	6.517106491922	6.20139575296174	1.2609234213356	1.22342637791889	5.22295145389811	2.61176934346949	2.31378600935488	4.5247558308097	4.24180936924624	1.57027269876187	2.34925363233579	2.32576762435159	5.2713806135372	9.71388528426451	4.67485099999292	9.77052212436494	6.53686027001647	5.50087861523182	2.2731270989548	11.5653599223122	7.32972672290029	7.14658882874793	3.31861992099053	3.06165034813397	2.98935139599245	-0.409331352897611	6.43562111937451	1.06806321449532	5.58031672892572	3.65068597201863	0.935197810936574	8.80833093072943	2.90361000990157	0.649586328161755	92	1	2
108	6.29936296812497	3.34193172576867	6.25266783688395	5.54981808219362	2.74761902927178	3.05767790063515	1	1	5.43233587785669	5.53407410090578	2.8475039445448	1.2253053817345	2.6694619353942	5.25630691489992	4.31796761994603	5.58648529512338	3.78375439995565	1	2.39773237421207	5.99410571828569	1	7	1.24453560034576	7.48408523847849	-3.47710317904454	-0.691001011124547	2.35901293779932	3.58322198203042	12.0839109361035	6.29839666253704	7.22519308031952	6.37692750241167	5.86569530954459	6.29931345688917	3.89145607848194	8.91972955263595	8.13164036374722	8.20634759754637	1.60343748152607	7.39806838431424	4.88646814388455	4.89839411186419	0.00386466661165596	8.25404371925918	4.28861161201504	8.87855232008719	101.75	1	2
109	5.35215694936352	1	6.48586709941278	4.40642321594815	7	6.30427043254061	5.49849228890161	4.14284421174994	1.59321966535254	2.50534779092764	4.05850117737858	3.88363508277899	5.42759691325928	7	1.58756485396328	5.22132571605003	3.09196339367263	2.11473883652076	7	4.79305175412102	3.90098446528921	2.73591627544937	2.4130585723761	5.17845449418671	13.1873356090605	8.24961334818619	5.71191299901987	0.61260000711472	11.450699733871	4.328388188386	4.72140649422536	6.27535607836947	6.92582325304934	5.75721487969374	5.22334500943907	4.04333930343311	2.39415957322593	2.6883281232698	1.11062058200459	9.0286808805111	2.13127668924793	4.00913326040123	3.70139064385264	9.78595885942221	-1.2910925763499	3.54958830256531	96.5	1	2
110	2.04219366039586	4.37462537178078	6.5322982957675	7	4.31200282125867	2.99307205644501	3.4092759470432	1.04933613839911	2.79192737754923	1	2.5527094515573	2.75093984182268	1.00426413344684	5.94990213319666	3.6697025768818	1.72210499588002	6.61015400249957	2.76989743153895	1.94529220416786	6.52824092049773	1.08321216430293	6.74345017826972	1.80670361696912	3.0763700427541	11.500808208822	6.30203051982897	6.68995595028047	4.06883943275353	3.3988423180051	4.18088765229971	2.7702701847907	9.58303371354918	7.1373978588698	2.11915678046853	5.35484537699117	-0.714493055807555	2.00346763186301	5.14697558722658	-4.80005468268325	9.03123760353688	4.67644239791348	1.58622678890161	3.92962948001224	7.45734727421558	3.46703314453212	-0.376724950860872	94.25	1	2
111	2.06857377060301	5.47529424212323	1.17239049270264	5.60560921800647	2.51798454529321	1	6.17865206019562	3.89282451454084	4.93813134190527	3.45275593108778	5.33617997943474	5.279653896777	3.43818479881085	4.28740070793594	6.6945046009009	1	5.10921856700225	4.61390088932318	4.86164336860602	5.19621065966238	4.01881022021317	5.27506723078633	3.49148915864248	8.01104602204303	-5.48563503198158	-1.95330425209741	-1.70277672420981	1.61763047181235	6.04752457384454	7.06821488550487	0.641015733698896	5.95284194903512	6.048724190534	4.29533268552617	7.57850010067434	-1.55661050852103	9.43654593864121	4.74238804721772	8.67778460319861	8.42608822186941	-1.12252579829878	6.50912713815663	1.5245160521424	5.35846679770188	-0.225240370286934	2.443999514912	105	1	2
112	6.52388470038734	1.3764783338442	5.1604409711458	4.87601953704715	5.97574154841455	3.32290929763909	4.43337778898911	3.43078485249851	3.2905856120164	7	6.08281585644048	1	1.87667888529778	6.99423979943534	6.03184719857604	4.88104500938708	1.99258787418518	7	6.38924232158338	2.47383643153665	1	4.44620426001102	1	2.20649058103764	7.13601978095473	13.6791606929951	7.87030841819202	12.016527384791	7.74199433568133	2.48936808914428	9.18705708031897	-4.24151837456423	10.4622876403386	-3.09435750997838	7.73925264462603	5.53009098511501	2.18901075672498	8.19156341300651	4.64525627958756	8.42837888572866	2.35921481369874	1.08295034795974	-1.36534728039001	5.30157033534865	0.61973968702526	1.57331952164054	78.75	1	2
113	6.64303431802538	2.62956588150631	5.92749305931466	6.91634866984282	7	5.79588227789092	2.21298672256389	2.60741223916244	5.06495122733194	1.22409343296776	3.17751699420209	2.71490191692726	3.67791256461164	2.34817306657555	2.08965529570612	2.09285900157721	6.56193195650399	3.25441157466217	4.20733666895375	1.47824516276707	1.19526273928683	2.59455087957704	6.07630289253694	-1.71756343781812	12.1798236353279	12.2119985353643	2.53692722095979	15.105316421121	6.4394587107002	5.58428868431189	6.23797927588484	8.19458331652641	8.17442007849655	2.6962494975924	2.96571062830058	9.22863641002739	4.46160755448217	6.05618351707392	-0.140348475113009	5.47897385060938	5.09211327988896	5.31132531098686	-0.603096607475714	6.92071095030484	2.62022208726141	1.30480160174072	107.5	1	2
114	5.71422030362088	3.82074313004483	6.68080376938252	7	6.68981647223024	4.10597825025967	3.65828418314532	4.6341503451585	2.158053377008	3.95494261142105	6.9333689925499	2.20363461762166	6.2275088379528	1.09944610864432	1	3.14550146195846	2.82997439228127	3.26955603104287	6.20758867486957	2.65208923239181	1.36103871318945	3.50783032663087	1.25758804674682	2.04550151011378	6.79934350882453	9.94013167006485	1.07238406677882	6.0424525833377	4.86014170069316	9.59220888067185	3.30306758986924	6.7722377584397	2.45790858229404	2.43140637923866	1.36611554454771	4.07492156097043	9.290688279648	6.24254432244923	5.3987863526564	5.23997060416729	5.26991756875233	0.912703990516171	2.88075076243784	5.59284453871948	6.99737549314627	-6.01451007661884	89.25	1	2
115	7	3.27669243116241	6.51211406606425	5.21693618966438	2.83924633471221	3.45440175032623	2.20252796540951	1.08219216259242	3.53877296074291	4.02601636057136	2.53682215728306	2.85877101241043	3.35805750216653	6.22286914695103	3.92429053902891	5.62727989945824	4.57344182818238	3.22297077063702	2.34157316812254	3.44973130897354	1.45885635987772	5.07268460422545	1	7.8796585628151	-3.76594016089866	-0.308328188173398	2.74573640964272	3.54704132280145	12.274065872638	2.59321996466941	7.02269258545756	7.48248440082461	3.75797479484891	6.0151936540967	4.12244444402821	8.98377858778039	3.94341411045785	5.70861801565508	7.60399198179321	7.33978573036689	6.65475660725298	6.00182443297575	1.09137185750448	-3.52921855873749	4.52140553650823	8.99567599331568	104	1	2
116	7	2.39447540818548	6.56024363920919	5.8889821555964	5.85760912363911	2.65253613648797	4.62982762774675	7	3.63112993641839	2.74144864856123	5.32026869997416	4.23240767285356	2.14227826786724	1	4.25915927922672	5.46170233987284	5.39220755134791	4.75668970344677	4.91797350267363	3.81555613745784	2.18138572382218	1	1	1.08967165426088	10.6192464767617	12.0679398917363	4.01024439221804	16.3451751215052	7.78622353681315	4.85138948357393	5.74246165441569	3.37822789729415	10.0038978092581	9.06865664515693	1.74382280260059	7.03813881774279	3.03099568208482	8.23674985666973	-2.17570972331874	5.99414079150424	4.46854679594117	2.59156481053448	0.634374777482542	1.59473874347174	3.27214260470815	4.003193918613	106.75	1	2
117	2.55432988759204	5.05288200022466	1.27530897126349	5.56423353618342	1.42140278490256	1.83188318498813	1	3.39153953032136	4.02210480027744	3.63198751849224	7	5.57365761117918	3.97362292527929	2.33836406387568	1.06560408562752	2.10379768614942	3.4889521965758	3.5204514414196	6.28124398721939	5.7605882408078	3.5631225946426	5.03794524984826	3.95517812269783	8.97652124784209	-4.29021403851761	-2.28953985522959	-1.1312283783761	1.2567043069125	6.47632945764616	9.68165070807156	7.13726304040468	6.09253998744531	6.33601940392244	4.49367105610522	-0.352426473874353	8.22116096170248	-4.55330262268863	4.2662786085548	7.32179136095141	4.89827016081286	5.4139190341677	6.52724502137657	2.95832607408137	4.76415521723191	-0.540074489712409	0.771085466628094	72.5	1	2
118	5.85803411146433	3.58827528015657	6.55362133650856	5.13425029398486	5.34739722956463	7	2.6922092389872	4.26518630267914	4.03728968928719	5.38985651196967	2.29093402887374	7	7	1.55529684286547	1	1.24799885894858	6.86211333031314	1.2794987526485	3.93998154303709	7	2.70782753381716	2.17755197002992	1.40732320186518	2.88214042727831	3.81025775150972	9.23500489197342	4.94880121814266	9.50767110594102	12.0574046271557	5.39427301369833	4.87645209991284	5.19421218381237	5.04288486508809	3.1739568631652	6.65310245749762	-0.145844510441756	2.7916445959858	5.14936314987734	-3.08572716560146	4.21322906027478	3.15706618573942	9.99980096044805	2.04846064183677	0.0473809030450725	5.60918960329492	5.41462733193691	93.25	1	2
119	1	6.90358500778427	6.49568118800608	6.17644462846743	7	6.64216517647916	1.83714390245671	2.11767545278535	1.54063393265314	1	5.91265506351342	6.35109273803233	3.74893358966594	1.85249431200762	1.58561060800417	2.42355147087144	4.31095476575584	1.70137292120179	1.26962812977761	1	1.28495054311261	3.57319387267729	1.97368160698787	5.42138985041196	13.7885639754927	7.96244210010051	8.75894220854104	4.6440931474173	4.12402620929043	7.06915123030531	1.84236295978685	3.89519816964202	5.80333692880625	1.98335137384555	2.91077722777242	-2.54232257555874	1.54868606766022	5.88215297128891	4.09537999763776	1.63981894191309	7.83185118870368	9.56368890206544	5.9852369664966	8.41673470946336	3.64947666734959	2.902726184751	77	1	2
120	5.59633005346392	6.25333155705825	7	6.1107443022646	2.23180708773409	6.46605511925065	5.66529400632482	1.55106453076541	4.25583204911612	3.20905336428723	3.6639270403641	1.5734067419207	7	1.72051494448209	6.46853660492727	1.99519532599802	2.15310100951071	1.12959609174393	7	4.09342669083927	4.80907746107442	5.83831366283644	1.88970398142226	9.70580441921333	-0.245308752660515	4.29308907896925	4.11265885507087	6.68675874292628	5.43175726443086	8.46871298451628	3.93143367005749	9.68676789355207	3.35331302942334	0.896418902931342	0.039218206446148	9.85193594574982	2.80354848016002	9.07342782365349	-1.27806708481716	-0.382701291397057	-2.21024927353474	5.18273364932716	-0.576669965163333	1.73960553638507	4.07534528902172	1.34584710036649	98.75	1	2
121	6.02574863435943	2.52541715241153	6.48690766593194	6.57509426386297	5.99520089899302	3.43452660863957	2.17712881321593	2.84535199677334	6.90880614126433	2.5426577393865	5.36389955484006	3.21083055868737	7	5.17030324507969	3.3803217900891	5.05811014374035	3.30215082155728	5.02864264774041	4.69063587285507	6.73641609423522	5.01217029812852	1.33434090412513	2.08818981540107	-0.956336911856548	9.91410549428156	11.9623700674072	2.03777017013162	17.0270391699524	7.77139728152004	3.24367962292618	3.7337679616395	7.7130408240133	7.76235794183614	2.77470094684171	2.11988672718552	2.67752835419492	3.33313732353913	6.60791223163597	0.0934724821598263	7.46117370004622	3.38149165329594	5.18984555949914	2.66024427626334	-0.0620894646375103	5.40540524444245	4.75302863615133	88.5	1	2
122	7	4.22423976351673	6.43590191477236	2.19985856301376	6.73089962954163	6.20955916639944	5.61253474113662	4.63196007815239	6.69025571228292	7	3.98446503489816	3.77486187738984	2.57008218819387	3.07821595096693	5.86685600670492	4.27390141440021	6.1111675977746	6.82123671383896	1.24008714530101	7	2.43492703443495	2.87918517537145	1	3.86623224700158	8.7966068144752	12.7218159448693	1.48454056095157	5.21807758481356	9.48133774857034	9.79604374879263	4.99093501088339	4.4469466129105	3.6435344869334	6.19796637767363	-2.22440983978222	-2.38621481192841	3.44241588832387	4.74558066753058	-4.06636055413055	2.3243035023059	2.77330655496471	2.71024229800787	5.2481967506053	6.30981729551564	5.71259785954402	1.81007197829759	92.25	1	2
123	2.05888857781749	5.42761636286989	6.13487781271741	5.44636645857785	4.55811402770404	3.21599697001724	6.12568531273249	2.67126129524572	6.91261476674159	1	3.22547699804528	3.66489472731492	2.94386689233002	1	3.59643383289212	1.14666844826017	4.51758269161904	1.11659193753901	6.33042156622632	5.70511564910372	1.19979817413309	3.09001229480741	3.82249158693501	3.26590377360465	11.3660071370422	6.56148371383989	7.638317295365	5.26754442641261	1.55987207056803	6.25936109366237	5.22528174438479	5.98203093127913	5.74639683111905	3.58092973789938	6.33907112459858	8.65938765495049	3.16270303712479	6.23522844463453	-5.51403822530459	6.73298970726776	6.06621377497514	-0.0791122486286145	-1.34187650451951	7.0817538853134	2.90936489324467	4.11340428259667	94	1	2
124	3.46049621718368	3.32014605428505	7	4.89075921868071	6.56641471223681	4.538756468989	4.39045776412615	1.35427095436221	1.84020950409701	3.13800200051529	5.02558296214406	6.97721559125735	5.16292954148187	2.23481905212742	4.44442712863653	2.90027598915176	3.36374079194597	5.84932115262766	1.07234382435953	1.86557355284515	1	2.70344517035253	5.59866194937746	4.67676977044996	13.0847348416696	5.45852762900377	9.5197401490985	6.2336824304389	0.878656259668864	6.27638698082615	3.42653844382562	9.00758789397792	7.12466795843835	6.16614526690151	4.47842988660618	7.0347034317665	3.08663155729193	2.29453739622551	5.81290525241028	3.20453655799651	5.83619254830651	-0.765363732754419	-1.02378771936655	7.53261467353371	1.54339163603056	9.02827992965056	86.75	1	2
125	5.99830180111039	3.19239352688545	6.34825086616423	4.92663936618897	2.49073616139243	1.04401943949089	5.12968872507668	1.64704074250545	3.60191580720591	4.83940754475736	1.94636228718591	1.6060416905595	2.84603080668501	6.03924956830526	3.43680669166153	5.7113379070531	4.00174037699536	1.02637004797778	2.77501738398431	4.27198356411194	1.39274042888107	4.98367380723271	1.43127265408897	7.47725272419671	-3.45123774652776	-0.254420170481625	2.90928562751285	4.62789227997288	-0.0430352867320694	2.88905514884656	7.17017242934019	7.63243534787216	3.93037626791278	5.41339965573634	3.16731204137249	5.00038231561057	8.55941100332818	6.16575191423328	1.25841113554487	7.58053733616702	4.42896648156928	5.59807306022663	0.570472782406551	-3.5108753136191	4.809456058425	8.32825274456778	105.5	1	2
126	3.73278639059641	6.46945283351931	5.80891009294018	6.07525796308183	4.707334761416	5.29024336379729	5.90697332516763	3.67451535029768	5.69315758278322	4.24946106601976	1.56704202165641	4.48662975456865	7	4.88322996805713	6.59162389506234	4.77890317280249	6.77755547430082	1.31075560818236	6.25845978344071	3.06782079112582	1.18332609594838	1	4.91424199605347	5.07623062781889	11.446733223827	7.66549548195459	7.63832537910667	3.91455233865303	2.84200804245824	4.90906401636015	10.2606021992038	6.27218077471249	4.41216883287594	6.79814648378056	0.663949369451707	1.81292046042462	7.84916567483906	5.41994566464055	-2.35752547281265	4.98805518705053	4.52298557099209	0.495064101874284	-0.188370323660953	5.6138138877634	3.90744678120565	-2.03381650137469	72.25	1	2
127	5.37440452273561	1.41577857371922	6.85105271028002	4.12057936129857	6.47635090035616	5.31284244095812	6.02708409197722	2.06822325905232	5.20790743244102	4.25106880938754	2.77395127710932	3.81585846655008	5.17133490010723	4.99259706136067	5.33053427628375	5.96392226380577	2.33147415877204	7	6.7982478519672	2.56708016774905	1.06250626112965	7	5.39343777203897	5.07416832277102	12.6526601207356	7.43367204299243	4.84685015273056	0.453355366165555	0.220205670955644	5.0679896333447	4.76672416303129	3.67010336005077	6.26245708570967	5.02971860360864	5.10986263305401	3.87576795179998	-0.633221014820466	0.815063988864512	1.92573228725161	4.2475477607406	3.63676390904305	4.0082334443921	5.78426276694828	4.88086678060613	-1.75857764901388	3.79599979030349	93	1	2
128	6.34969725070506	5.86078826036734	7	5.99359736012846	5.38217051630618	6.95994941221194	1	1.96569717792252	3.27367093939415	3.56529027073459	5.32587330124649	1	7	6.70068633973984	5.50581544172087	2.35111690172694	1	7	5.18183870422539	2.60310777463202	1.1150374101794	2.90007696972369	2.19522690090861	3.7442808773529	5.63425314484514	8.9174926370706	3.04643566063901	9.4993982339961	1.85435868870239	6.51210564081078	3.6874213420637	-2.93021185187047	0.309353714514712	4.47987963910461	1.2643831056273	5.29805170515084	3.99994893105188	5.26935451916761	1.18518528093902	2.57429515310543	4.41090524213456	9.39116484113979	-1.38860099350007	0.442944685144382	2.40949340010121	5.17815854952914	74.75	1	2
129	6.47794044093607	1.8684750642007	4.53301924059574	7	6.12937764278679	1.21365563012809	4.24656267312185	5.31802875608882	3.96011483776907	4.90537042205433	2.20791797515548	1.7623060120332	2.07771319252211	6.72283332079279	6.30266454625168	6.09115667790786	4.24097160340551	3.05820640667204	6.0034057571871	5.08806989926375	1.6420321176919	5.47670322150121	1.6535172716501	2.42184107837856	5.63875494963947	10.9699973691396	3.69841561988396	9.43578334548595	5.2486335924243	6.16911472289309	5.50190335338959	0.897644150872747	8.55332750343228	-1.10365110709384	2.90258715066328	3.77796728798944	3.63111839811019	8.88904392584747	-2.98919744014348	4.37317713806686	8.25724908192028	3.49654193355922	5.08130055568062	-2.38259936328457	0.816578291090293	4.53319559665129	90.5	1	2
130	6.01165322402634	5.97665998870378	4.76893535276692	2.49700762639382	4.07764648422562	1	6.81279611610495	1.62458874727976	1.84011400639024	1.48976239588475	3.98344507881249	1.76010592649968	5.13899588737405	1	5.94472967770347	1	3.06984980644107	7	1	5.6358935092268	1.65333894371937	2.77777187182876	3.80934255914131	11.2296488829946	2.11964928954333	4.75496794915061	1.55092268603582	8.89050309746595	4.66192248806046	6.56115886965915	9.32722847466428	5.93895879195173	9.24000743230446	1.18648235179815	7.4562122054307	2.00585152595578	8.47111198101492	4.75683160137504	2.16709919297912	4.63509442310185	-0.888416694766093	1.99053216419721	5.26541314040773	1.98241239010312	1.83211300541883	2.20839475624294	81.25	1	2
131	5.80615717109223	1.50288557312841	6.65794198273773	6.5346981567373	7	5.79012521975367	1	4.39947854576513	5.9463012531866	3.23552877991074	1.57865943494134	2.79535794438554	2.46538128769883	3.45274175423722	2.53408777296467	1.74035129318909	6.30897785881741	3.06820523997479	4.99583106583453	4.65713501618494	2.3644309407269	2.05958044956056	4.34055099795501	1.30602346754114	10.0566986377537	12.828040508566	4.18498334447505	14.3810050932188	7.96484939812512	5.74105096932345	5.20876774657322	2.62029677511237	1.22983895755041	9.42293952358499	0.322143133275994	3.08949195451878	-3.78105544086097	7.0640015614804	6.42168951324955	6.01104737088293	5.20152086606015	2.9105786728586	0.700369759687398	1.31669354483838	1.91559487650926	4.1491044647648	84	1	2
132	7	3.24446373993028	4.12375673683381	6.18155127295704	6.79156901475568	6.8776901789345	3.81727609679703	3.82857651633469	4.3627536662961	4.98707697191882	4.75022335316701	1	7	4.34531638390129	3.09190248648369	1.71191921981848	3.7293840107232	1	1.77922365664579	6.96972126459081	1.56575629754036	4.85230907519167	3.07493728188888	3.68407414238032	3.2712313299651	10.5984641284054	4.01398520021988	3.50395831813546	1.92892415764031	6.20402977217601	-0.0238538148424282	4.20985157144152	9.81216531508112	-4.12606542564369	5.57573288481332	8.02813404994625	1.29855563881886	1.70075199452887	7.53398895586249	2.91612865181417	5.85542322110941	2.9303332893114	6.96467261214153	-0.503593405315669	2.36933488950576	3.68940305330857	90.75	1	2
133	1.04524631668688	4.11999662970297	7	3.0524262160176	6.17294231701844	4.67050652088844	4.62762072915359	1.6315063612185	3.05707343351683	1	4.23985383675146	1.61532555016041	7	6.92143478307736	5.02676810237327	1.40643984504895	7	2.33988021894883	6.42687369222449	1	6.49108894828066	1	2.48937605616953	4.81369211120046	11.1650850888811	5.43212731095972	8.73098018728257	5.56883789413624	12.79911665276	6.91456144595932	-1.77687566962834	3.02869613475239	4.29181051317848	0.484744755302551	-4.05585110227165	3.91192518466697	1.01589630403961	5.49233524136912	5.77082032047341	5.93234883671261	5.18184591742607	4.15805011574024	3.27050069584577	3.16653275525205	2.90743269866804	3.34772640668681	94.5	1	2
134	2.69591568753163	4.04635255454186	6.3773265708978	4.11653454298931	7	2.10259999427796	6.23914352979042	3.11896596623987	1.73702751959807	2.41906353431	1.83182498872442	2.1983239288178	5.04115529666256	6.32882237578985	1.08372181908184	2.02442216094489	1.27965262263075	3.66202994826574	4.95955952659966	1	4.12131558543616	7	6.06555984898954	4.00356900683759	12.1064143813118	5.3596471341312	7.01792413581247	6.00266727609137	6.69257579429519	8.75619359884042	8.00270891589657	3.76460265099673	2.83207116169801	1.1208497480855	3.10123433061314	6.19363824423552	3.11292343209964	8.0765483795586	6.52496990165912	3.97442413781593	8.9947848461188	2.36760738999559	3.49063310484168	8.03183287514392	1.27436221017072	0.936883320455796	86.25	1	2
135	7	2.8658568728092	5.51053847207667	6.90154076144835	5.53645703342331	4.23255741141482	2.63164145017939	3.5562927233085	2.06856406096771	3.93666833034919	4.17551239920616	2.04974499652748	4.57087859125652	6.93309651752265	2.34022258125426	1.627923711518	2.09048539788946	3.16135987988869	5.30835047448381	3.41781148830103	1	3.66553632826316	4.28617922076888	1.33268401093159	7.09291349365528	9.01084582374562	1.86011345891893	6.49458401817086	7.2150659288357	9.37475686351947	2.33142589022467	-3.81171837046689	-0.677428436459466	4.45593994772194	5.24652789541948	6.36936594060706	0.842259522348052	7.05489883893321	4.77092894118593	3.13240887932615	8.52610234568971	0.433140582165661	-1.12816276691253	1.87867257601017	5.78850366049796	0.822083528752174	76	1	2
136	1.95245746962854	4.97705178882847	5.97792042961992	6.26415022202192	4.20427483798002	6.30797284045531	1.96414503585522	3.03455927040755	3.0784400503117	2.98013927756254	3.59636855341797	3.10625881977393	3.70965124644082	1.36695121553407	4.07076203422888	2.47944842304307	2.94397192966743	1.03550311859189	2.28469158236257	2.0099658055629	1.00930132993276	7	1	3.02086117633142	12.1903625846786	7.47942325668905	7.73680489997039	5.57801914644642	2.36578597412965	4.0190983738338	4.78458038634061	11.2243816986925	3.6783115758861	4.80504336645237	7.11593255381341	9.57750241741251	8.29794955943921	6.89702369915286	-4.89649690404819	3.422650792116	7.04565381562872	4.84359989159302	5.27166609198081	7.51970359915008	5.27070738911191	2.90363698284946	93.75	1	2
137	6.11774434407149	2.57664075557255	6.17233750254346	7	4.11772454348216	4.57128951760297	4.99970493906754	3.81144503926548	3.96551650965951	5.35777945574941	5.50092721962896	7	6.25469243460436	6.96088732344595	1.66804280629422	2.34428613399811	6.09851215161233	2.2571822731856	4.51666559832797	4.56662657683405	4.63342054980528	1	5.30136937209892	2.11732167536198	5.59744472546172	9.33854353865304	2.38432013720219	6.51845796978177	8.51700031261528	4.10613050753679	4.28995874725147	7.56276174051657	11.6773343767978	6.82477411649488	5.8271976073151	3.39947640653125	3.33109580174111	5.16714713804589	6.38018168588969	3.39733070014551	6.43884201607119	8.16304495321204	-2.04371853306807	11.8984825729183	5.48823608304376	4.46757507384809	71.5	1	2
138	6.44728825358849	1.41945230821208	5.44695694609195	6.04657928740661	6.0913975164453	7	1.86960859747526	6.34499274334017	4.89888146800939	4.01218790387826	5.91123579569238	3.20620277751734	1.30058183013497	1.59819987951411	3.22084161933858	6.07585660975059	4.19970799969318	3.49987823573071	5.46792153975082	5.84768693115603	3.8196492020944	2.08037528799119	3.23972419776976	0.596927214511702	11.4402680245764	13.0726785749041	5.57752467295039	14.3585656011335	7.21716960589105	3.33596797555966	5.42519170422299	7.79178874964285	0.910965749914511	8.37156895867821	-0.154996062650949	2.07567967320564	1.25403765018059	6.74159389880422	6.30799701093926	6.14936521693869	9.28711461833102	1.97146460693942	0.725440407356073	7.84768921669051	2.00159736987168	6.01139352661404	72.25	1	2
139	5.91601332267766	2.31503867299698	6.60545428306128	4.27769658599416	5.34901800088848	1.71014671144275	1	1.08412188358966	3.54542723941484	3.61677865976572	6.55200240218685	1.39020028591009	6.02145185601452	3.03974290952307	4.39554081528778	5.49018272706318	5.94453292615506	4.14322133116214	6.3619853915478	5.60383819298316	2.49300810385897	4.9939139424284	4.14265857038947	9.12083302483454	-6.31032570154714	-1.19019460012095	2.07153790408095	3.81097840980831	4.43777570549836	6.38703331362038	1.83213231366952	2.9775883881853	7.86262173082156	1.21597566785515	-0.147649548682117	3.57873959348125	5.2234789825503	4.78661570421594	9.46406181143267	0.865005837355688	8.42137923420315	3.71300745540884	1.6231100322415	-0.202070529896981	10.2732470666009	5.2998293980543	72	1	2
140	5.66700548003155	5.64751664541212	4.15890340543493	2.3046583571928	3.24398610211483	4.39176975010585	6.9024383084289	1.06212409258155	4.88813150009119	1.78010549358263	4.72618835048371	1.04562751480826	6.5445562427512	1	6.39000917997769	1.28742610480184	5.71870006252858	6.73573385374073	6.62739600876377	7	1.75915555678857	1.5756803305095	1.03642085830706	10.9962518225294	2.49950227818253	4.71004131514729	0.94242835885941	8.36116860544164	5.39233558641562	5.23888537916877	3.12052508908797	5.27846269754988	9.1443923333837	5.02185785454682	2.33009224321849	1.43479963804151	4.05062448827379	1.98774051428019	6.54106801573913	3.83565647724057	-0.988249685502481	2.56653339648815	6.01235109938578	1.0649160604625	2.44975461440306	4.89639356960281	86.75	1	2
141	7	2.97550149994245	4.54010221698189	7	6.86332157721929	5.38055331384117	1.64304635194399	4.93085021985566	5.55695141846265	4.58116156545927	5.21496768376408	4.15330847647238	4.59514209070366	1	1.70830272952919	3.16769402403434	1	3.87918857997875	4.14933812403198	4.27935568380496	1.54049725634867	1.46540934373862	5.9051430455526	3.88882484653883	4.87224996258466	11.1758802206544	4.04038110906677	10.5910686786853	5.79156006749904	4.12652725139156	1.51180212371831	3.11363810773992	11.4487371187485	-1.26354943188054	2.24225441843317	2.75180371651979	3.31421615780549	3.44506100990358	-4.09866947019953	1.37495130205615	3.4603076701527	0.493040247840956	0.788151530785657	-2.4966979054792	0.684874520204297	4.94121290051186	90.5	1	2
142	6.56211085112899	2.11789594689204	5.97797363622288	5.32915491212963	5.68037259289084	6.93560176366566	2.611120832948	2.25366006246514	4.60615570813546	6.24637691215643	2.78462327897457	5.50409257092976	1.02220665933688	1	1.30906047109979	4.18975552192999	6.9313290576134	1.94079297151703	4.60966906627858	6.91573805783609	1.4680364091234	3.49856434454179	1	2.99919083048309	4.93637482980396	8.90555464231481	4.24000099927213	7.73469492867254	6.05425762520235	6.60592658438014	4.58551656859091	7.38797553370665	8.98151254580131	2.88809963248834	3.3530075676171	-0.635656946090947	1.08832729537672	5.55105242803917	0.0686653929384939	1.95293036731537	12.0174604997401	4.21865309956638	2.61856470592039	2.95366825790115	3.96804552996994	4.93306752056596	101.25	1	2
143	4.84499796807979	2.89649530450278	6.12195943245921	4.49328612428658	5.47943875840714	1	5.9936343559943	1	2.71199763030778	4.29089963073121	3.66572783717274	1	1.05464006249489	4.98066638067638	6.78839994105102	2.63769374774926	2.30284224044899	1.69927261591181	3.65611009004504	5.12905147979772	1.19164522184707	1.17926158208602	4.45754948777973	6.03167411806903	9.92712654809848	11.28753865498	4.16397597237558	6.33753795302893	5.86363571639623	9.84201133875471	6.0366021894255	5.45537466312772	2.73372597186864	-1.90546926299346	3.43713940126878	1.73523857984794	-0.232420400735594	4.62503783760578	8.62126745908406	1.64968986764932	4.9326747632412	2.38796687752007	3.91229456574345	5.03094736695112	-1.95101015294005	9.47671528868618	93	1	2
144	4.98384012480279	6.1969892473491	4.31526334786743	2.81621705386044	3.01556264096663	2.69763420417802	5.24689570941335	2.26236282258686	5.27100100542273	1.51079657566371	4.68805946647302	4.66912703488922	3.55713101137951	6.61705482638567	7	3.95985612534165	5.66329595015862	7	3.58435795964783	6.38153419374315	5.52434936770725	5.79113554185286	1.8032570212548	11.0488134985117	0.613849200229796	5.08546240547349	1.85399080902528	8.00625845596683	0.930643608937319	6.00725588420662	-0.705301257281478	7.86692479234394	6.46339948248093	1.96834835372253	-2.15977018759008	-0.465649005309044	0.702200694408541	5.43051076695886	4.07260491212329	5.88337583105482	11.2297456411525	7.60744442370532	6.94986357507722	-0.655093257827707	3.31842717290568	2.77563712870065	73.75	1	2
145	6.61452762196216	2.91307144381086	6.20572918327168	5.85434339531996	6.26167796577206	1	6.30348855890885	3.03473841151544	2.91130992040757	4.27888325154781	1.89336789925769	2.15483630933338	1.50851602126569	1	5.48640650878069	1.31025457085768	2.76212364694672	6.13514787039034	5.17230115352527	1.44354399066604	1	1.73579395329103	6.30225851883679	3.59472147571177	2.93968312039546	9.59512033370609	3.59069675809895	7.65325960195473	7.01428874850573	4.24663783027624	4.19016135439405	7.04818625783333	1.9437813650087	1.04099721501771	-3.93165158941023	6.86842013494485	8.77668773799667	6.66948447912873	-0.80068005225996	2.05409598770552	11.2780023088454	5.86816375056258	8.14965466666844	1.42342161358032	2.01371448437701	4.2311845107858	92.5	1	2
146	1	4.95414950207388	4.79772021498477	7	3.08436775911973	1.59071206418096	5.94785791037534	3.59373194609277	1	4.30714713091578	4.16983405522035	4.49919521545348	7	1.5895457177008	1.18050211269647	5.17222358525451	1.17962950263095	4.71478164795636	1.16352649105442	6.09247504540604	3.7231360191082	3.53687757965262	6.54181273623347	3.21786585781226	11.0213948335278	7.88709427240452	5.55175046313376	5.70704959428252	5.6575125113996	9.21084608725135	7.08840118413196	6.42502524617669	5.81794175909396	0.367143587729231	-2.20006798294452	3.6526510650483	3.11800222940405	1.99991777444701	2.46899291987715	5.75136451419604	-3.43439503083512	3.58322850775699	5.79452297024594	2.72657686587817	3.50401388016046	1.96125492701554	89.25	1	2
147	6.56634501512728	2.0937786201078	4.84908223609607	7	6.89870459590302	3.88348662618026	1.85755095440646	4.79917048315752	3.81852686200986	1	2.0560387683333	1	2.25734131245208	7	1.83073915220258	1.3805407926321	1.03688420811036	3.03352974549419	3.83618504196076	2.04767339664634	1.1641499976257	4.85201292696224	1.49489904541714	1.84432864662192	5.79199887218264	10.3023277084535	4.07750042716987	9.98760518013609	5.81512611059645	5.99262191548398	7.35563102649472	8.78333711789759	6.71949696020487	3.20407167371145	2.65298518040238	3.88394998703854	4.50664418103309	9.17313210735071	-0.151699395323458	4.5002865247251	6.31288194013295	3.37010049950668	4.55540850427912	-3.08673884941767	2.45425093815882	4.01061018970549	84	1	2
148	6.23478744836073	2.6434561381806	2.57655708719915	5.95467901055675	3.16723957301	4.72991933040753	7	4.77568547639267	3.59861460757807	4.75116984709546	3.50171715750062	1	4.23072906904291	1	5.15533938902121	1.73157872167141	4.37709163243468	6.94441038856828	6.79460811135075	3.85429264785869	2.91707408117637	3.06839614134727	1.66251797650243	4.35997955987034	-1.32506839909278	10.354156348998	6.61156508618661	10.1057516602407	3.3350300891475	7.72809611674451	7.89824860473418	5.56619809023113	6.93904434783093	0.917348901290199	2.44221295717675	-0.261578570748619	6.22945613085486	4.56128648617908	4.91757564933476	3.37201809560861	-2.44583418284868	6.39968194434697	-0.80958502621336	-2.50295591898623	3.02238898309444	2.33948552060667	92.75	1	2
149	6.18504042929646	2.10966540078483	2.54583394351391	6.10583057260974	3.85641909869986	3.54458015014224	1.90138789467633	3.74283033102003	3.85729782984422	3.76276893400089	3.35786873950917	4.23087924803217	4.66479754481816	5.61004190703909	5.79076019148035	1.30950514946471	5.09670029608836	6.14179344402158	2.88910866480949	5.23668291250536	2.25472349949538	3.67664369610058	2.60529206812718	4.72337118628272	-1.36687514668674	11.3599105440184	6.95533955083967	10.0691817834323	1.6155886596604	2.60873453263279	8.22215105599994	6.24330717983571	6.07634993087757	1.63093104462068	3.31492542620405	-0.384320097237489	6.17246136443771	5.45062464228762	8.04216513721618	3.94109718202939	2.74173714520992	5.9506775193737	5.72161070981665	9.68995615104649	3.5771003537075	1.84905696035396	85.5	1	2
150	6.66584746588747	1.90302859291266	3.47281067658777	6.73457121506191	5.92222139035132	1.85519116039349	3.92455389771994	2.07583409339822	5.71598368511323	3.75220756136146	2.04299203287521	6.79017680400093	2.2451834742509	2.43972786451779	6.59953445362342	1.38081828301456	1	2.71322841891674	6.61200282782587	5.63266767394955	2.61506374637715	1.22445803547613	1.35455224227204	2.74279551114662	4.95560652605356	9.4585845675173	4.28916351982003	10.1337933284935	4.11607429605242	6.19062411006753	5.8320042150089	8.75001929983805	6.65371845215373	-1.92353400963626	-1.30255384906334	5.13138785491106	3.86096213903762	-0.8298015672581	-3.29108588900423	5.86802767733716	9.50256215875552	5.51058602562786	0.913744890954444	12.5142160993207	2.05521312175581	4.10848249755895	88.25	1	2
151	4.8194299131645	6.41764203626665	6.8385343750314	7	4.85341033405054	4.64851923134325	1.06819072483293	4.51071976469701	5.73797244901654	4.02187798867245	4.11945256929084	5.73354660761604	4.80282559130449	2.65676967113367	6.90573880808747	1.11799676048814	3.25579870319063	4.63326762864231	1	1	3.45306637841732	1	2.126933083159	3.20912973248488	6.37370616259953	9.63275358268901	3.10806682757074	8.62238611473319	-0.475231186105699	6.20121636365682	4.59717488335056	2.24760588101281	5.13711918673073	1.25224947860013	0.109757158478941	8.48048324137756	5.67136703583917	5.61854034499742	-0.237544616353724	-0.958069937647734	9.37616789483307	5.90104558572536	-0.610071042320105	0.634502519469256	6.39761418375614	0.247494423648457	82	1	2
152	5.98682516510797	3.52034044687732	6.92829362503833	6.26252394491135	6.36276607591703	6.449084807385	6.90944568846192	1.97553666763041	4.80338949923897	2.56333399824122	6.60470220258465	2.80018420352075	4.29981076847572	1.48309805338556	1	1.93032408119444	3.35532460211597	6.99846683176249	3.8119969417606	5.14357981003936	1.95585123382067	5.77629037429689	6.15310410631508	4.32047418590221	3.0893979918773	8.97492951087646	4.31885515037899	7.1425729157787	7.05115003257827	4.11488510742132	4.98345858117178	6.66154096179485	6.75653687418571	0.997904425371535	-2.55285763921002	0.08843495628983	9.0949777552139	6.25460462360313	-0.464888646191356	1.5331089268589	12.1954430105262	6.11229045617266	8.60403638745609	-0.484570537826219	0.287424211771862	3.43199486402631	86.75	1	2
153	6.91982748117357	5.008135290867	2.6406345482097	5.04798973074418	6.32089387734538	1	5.71363998548078	2.02975530678639	6.11124143880638	3.0165584630676	5.34710372654737	1.62624544731448	1	5.38087802405364	5.43135042063957	3.01247316237415	3.66108180721192	1.6814308219984	1	1	1.58274748697851	1.99233333109441	1.77975554454648	4.8885380093584	1.93540385315676	10.1438095559595	3.21947223180774	3.91197152351976	11.1611435408947	6.15190815512903	2.65118490352518	6.1706628829075	5.9482806127403	-3.37183990252771	8.34745361542777	10.6678846387213	2.14046458310628	8.4642413299381	7.37631411739498	5.26678282344673	8.3555721997058	9.51199234126685	6.78665262553054	-3.72439439620915	4.60214447481281	0.73392013473772	96.5	1	2
154	7	4.37454430966891	5.68578222553667	2.42599831007823	5.68541233776893	2.87837845448276	1.25500219735927	4.41804916155569	4.39066423029676	2.14996636886857	1.62462486716287	3.06814926954275	2.56006019184339	3.06708258483796	6.274852762623	2.26590030337982	4.5570459135724	4.12726921583178	3.28378105992918	6.42771918395483	1.46843319430596	3.68457292331228	5.30813070577579	3.4061703536646	9.60017972599617	13.6092188522624	1.73477664055985	4.63785086349246	9.97300609120793	1.73747373897817	3.76005616227283	8.13781848215394	7.626074042257	1.36900080358971	-0.485663761794044	1.10015044795706	-6.24377638471234	6.95900154257353	2.35416518759469	3.05075714264452	-0.0334591113897775	-1.44646219548349	3.06181090183929	5.68040383344911	2.96946921380974	0.818066743079681	81.25	1	2
155	6.10298310380393	1	6.62635955220398	6.93519505795028	5.81397226017564	5.01594412655101	5.08559373130196	4.68503327734139	6.44586375382665	2.53234645985424	5.6122266489805	3.83652336217431	5.15896410482053	6.763810764815	2.01242494480144	2.19284804894003	7	1.41875316440675	5.71006720942158	3.68130284934798	3.0964632279233	2.87208881231993	3.65115743084434	0.712280669076098	11.4135757224023	12.8703541000607	4.81662402861738	15.2760836308161	7.69519041915852	7.00862473677021	2.76171478378915	6.86063107749966	8.20069170884973	1.57797938678836	6.22604614222654	7.89828003038199	-0.368345128105095	7.60742363393898	4.62916012123338	4.59907737519905	9.89524330032537	3.34911603589865	-0.368742711184527	1.44160672941232	0.816489052050887	10.1612460395036	83	1	2
156	3.97025415036699	7	6.90198005498527	6.55408403755978	5.24979919976848	1	5.0917545363056	1.1302613874588	2.30650607923361	3.58189701311802	7	4.21031896145743	7	5.90251103647682	6.51865925230739	1.47022031665207	4.98769109956559	2.0664078488392	3.79860044998621	3.19901795517838	1	3.05833174284191	1.72201417934617	5.85151245523172	12.0010522209119	7.13611399579795	8.36882907142425	5.26179138712675	2.19335367299231	3.74385924413807	8.28342662041081	5.95818365189264	4.55722449937783	-0.224735172406703	0.348422224686911	0.262890946696349	8.26571318731317	5.06590905709429	-0.302598360725567	-1.11136829392431	4.56850671705685	-0.2404689055898	1.1937592880014	6.41075762057589	2.31535547643172	-2.28100766637859	86.75	1	2
157	2.70271835242987	1.53467858576842	4.61324679941252	5.47669913447625	2.59426643919499	2.13816744553979	1	2.56440552372811	4.22866873926219	4.08354531730819	3.03300235660167	5.75096790187459	3.44200344583104	6.82378405469325	3.37833191558494	1.23231338479782	5.75330280787364	4.36014479393392	1.66182829408869	6.27593160962845	4.22942607756345	1.02208086444739	3.72775200310615	1.38054579841235	7.27725621789171	11.9014503089263	6.05643887822494	3.62871330724702	3.12871715227733	7.68428683251991	9.50633993457007	2.57899529906116	1.96334212430613	7.42909955051805	7.61876789370119	2.26315319057724	-2.44668236727453	3.80646250210643	7.34458242130491	1.47935766034913	11.4809643237921	2.42235309171632	6.85049282612819	7.50199089212138	2.48876035055378	0.635650115143069	76.5	1	2
158	7	2.76753557880973	6.49155407421299	7	6.57906231727951	2.33188098812548	2.5647807232813	3.00043245100084	1	3.6685518400213	4.83449418762626	1.87243119155443	2.10649253533549	5.73272362958344	3.38064468095593	4.48293802213185	5.60812535182002	1.91910707536622	6.15971194277148	1.8084437341139	3.16119299208377	3.16974581294934	4.75027944171068	-0.900834875531463	12.2312903244404	11.3264725702183	2.12128877003347	13.4887577576882	7.75353933796043	5.64890840036323	7.33360509286192	6.86990626128974	-3.1203602158421	1.45097893875884	-4.51329310708333	8.15352189932179	2.78645737998682	7.91316482033267	7.27000636964172	7.12558256466581	5.30802843095029	6.16652152914862	-2.23189972392157	12.480047117086	3.01165925890304	4.47599945812076	76.25	1	2
159	2.80849506011334	4.03321140511935	6.30293312567859	3.3393158201693	7	1.98666215722083	4.96429442079752	1.94607024964648	3.86235601367915	3.11213269768622	1.4590325528138	1.73223063286617	7	7	1	2.95216464459384	1	4.60893126941493	5.11255513496593	1.84908569878708	3.41792176510931	3.0143936218008	1.12478526038696	5.16136668371243	12.0197936170819	4.56537626239541	9.07561179337811	6.13404937997127	12.669022679672	3.38350548526992	3.02766583304701	2.71359707120383	7.00963036771481	3.46612984231181	-4.01080594800774	3.77644702608641	3.18160045009924	7.13305740654208	-0.783840211649789	9.12726547253754	8.80931602862831	7.9237474069412	2.7846675150854	8.79764707837693	7.00636572175237	3.41985240365593	88	1	2
160	3.63878202071949	5.16341234063965	5.98521514992108	6.59857569388338	1.78069926438331	3.15324251793455	1.01227719769063	2.79358230865158	5.29111479295577	3.94085171860793	6.96279620363342	2.03071440603738	6.31237382030847	6.04834436959199	6.13871318589285	3.15236190839064	4.64517528451241	2.62399102662246	4.7192014152991	5.69320371558485	6.21088047077692	1.19063608657486	1	3.25868275731631	9.45406362075053	8.16764976915872	7.80982129760177	5.70005826993784	6.43619089434733	7.24416627214151	6.14030057154443	5.94339293452162	9.00032798397476	6.24020722750523	0.690830365182523	0.79751007735311	3.17922886565158	3.07799222886494	-0.539204216937525	8.73518658081931	7.08373476015204	0.958600175326768	4.60350939405618	5.13856394617295	-0.166905017054265	4.80213004716345	79.75	1	2
161	7	2.59880492191136	5.12274116578282	6.95358307182346	7	4.70671560102401	1.3959596340076	6.83787080187278	5.73880659497736	3.61336247485453	5.01543879920231	1.8478399871694	2.87899746505089	6.31281587584607	2.47747518044117	3.34746188289858	2.65370685160673	3.68575105604191	4.41890629604357	1.03075979224632	1	1	4.86426446225849	3.43621035846883	4.65659913250852	11.7803994869417	3.9075872972308	11.5796737312574	5.45541617670302	5.28097756129212	4.60948261312632	11.6663648522708	10.2761013614146	-2.16227492627987	2.56363354463276	4.01695844140676	6.53187079325281	7.91899103426466	-1.24745266186566	5.63847563769987	4.0646392405746	4.22218651218217	-3.76189850159155	2.66477945378396	2.54218887031356	3.1668148558676	90.5	1	2
162	4.68568068600225	4.99221941300383	4.07605569396655	2.95321101526042	4.8875248854165	2.16269987321196	1.37444922800309	2.07611816524201	6.96575277090187	5.94208540666008	3.13369873933712	3.07074328244	4.57146605539965	2.22797066414891	7	3.56028917958037	6.9554327814896	3.88375813347338	6.97567695946562	7	1.9511106516447	2.27752100821129	3.72815123772862	12.9320746616624	1.82605347165031	5.44296222756052	1.74681398782193	8.9322424297476	1.23589452124271	5.73364150415122	1.66908675053417	9.22393786221622	2.92640557354859	1.50327463065634	3.87228430130964	11.1269316328132	8.83181770083974	4.12542850747684	5.22996902646823	4.64318799576959	4.1580033869974	0.952604768578604	4.18796419957749	6.88729801872234	3.35910742555802	-2.57618560807809	93.25	1	2
163	5.64370568722884	4.69115083189237	2.01055152409339	6.07633844211275	5.37868442389665	5.58887114260531	5.64040497731413	2.24802570320853	2.95901301236887	3.76141821977994	3.59572935167294	1.08761065773496	4.9161819734796	5.72601611632374	2.27516200665543	3.01490891294463	3.57940935550307	1.46996578261738	1.70102717396466	5.58105777084517	1	4.84502106550042	1	3.28107377603168	3.41594442661542	9.1672867042573	4.22320051647927	2.98016567536091	12.7355464841513	10.4215521222761	-0.876042780565314	6.58402744007231	4.51148084899769	5.27687359863073	2.51915320189974	4.87570404718108	9.41295962807669	3.90657860364414	-2.58094016750629	4.61376019711945	3.9042559376103	0.339127732654618	5.09098361924149	0.0965650545345283	3.87181668700663	-5.33649461984176	79	1	2
164	4.7203019544812	6.08141755751715	4.85280459518599	2.4320699453993	3.15534440930898	1	2.44997713874599	3.45071397655752	6.29750923589082	1	4.94192508783772	4.25620170503323	3.08035069858227	6.91139464857909	6.45834960749636	3.67006914912237	2.81053425441544	7	4.95791089769364	6.8373262175485	4.81546652278834	4.51276575466754	2.02073182185954	12.1561232113124	-0.135697504915598	4.50802362983646	2.61813992515484	7.91744890399566	0.252720342824799	5.49729120309264	-1.62625849768999	8.41978512055061	9.50033721689659	1.74838524902696	-2.65840148439003	2.89618744119213	3.72947419704502	5.01161221707411	3.10840006463966	5.56459509754403	2.94059400072496	8.08681021258984	1.83713809741506	-1.39805146218515	2.69338103207131	3.61912799025606	73.75	1	2
165	1	4.16313185266216	6.36796422187259	4.86457619433708	5.35199845230169	1.65951193473937	4.27698265808332	4.54240342681587	1	3.3467354806216	3.91320846490111	5.49561436798611	4.18862652534589	3.27517939624322	5.69194627474355	6.85049339985049	5.19598210020596	1.2366055615359	4.15282888578484	2.64374318109655	4.61636040692764	2.86467679141351	1	6.40550726380569	14.4305386312615	5.10408568627115	9.66548844771182	5.86741258946464	5.22933165119625	5.76382842328291	2.36773566822426	2.71851100714659	7.1464268212277	-3.57952601285681	2.36656346029107	6.71916837180137	4.45168490030422	4.99891953544889	-2.42139419164678	5.00104843972783	-3.4934252068879	8.65188620597206	7.43360308874402	8.62892889897107	0.31389047835229	1.24754921748563	83.5	1	2
166	3.28556528656408	5.87624602755685	6.77209392332421	6.06137276627925	5.71016232256805	1.69502354822353	6.74475808175458	4.14282841428846	6.39062482839609	6.49965037341513	3.81980227440609	2.03485875733652	4.47278360237726	3.43608824906683	5.12374622225266	1.00013405518234	4.84632792924475	4.23973940443754	4.74286124657946	5.52138856604609	2.50596925788376	2.40051718462158	4.14699582988431	3.52658093100313	10.841709245272	6.44207136572696	7.63410569084129	6.08103376134294	4.14353207387628	5.40162174014191	5.09924635578436	7.82277566151681	9.17336024603516	-3.62997784702097	-2.56038960564524	5.05651189104721	1.53095829329933	6.93295157616252	1.34459506486206	6.79335423812824	8.6059948534642	7.92375477284776	4.21949287762532	4.41502746949681	1.93031748615403	0.980467302799431	85.25	1	2
167	3.12080297343045	4.00566050704331	5.89051260840678	6.90136392461187	1.83293780253889	3.27514024595456	6.00179332814825	2.68108119610205	4.9049903438692	5.17454774492971	3.82778792249386	2.00980164033028	4.57825764376658	2.07415416797801	1.33702976375905	4.95087564027125	2.74976494286825	1.66267505852874	3.46403622562839	2.1603152443791	1.5720149158715	4.62372864255602	1.34435293576506	2.79671640096052	9.00339244081239	7.30631258788234	8.90198423983442	5.05621268337439	2.02713131459138	5.44324397772941	3.55454758416002	4.97348360756686	5.51355941986377	-1.28370282553442	-0.730431689995328	0.276878663122529	7.22710110592263	8.68854864159873	-0.418355197897094	-0.611790804535951	12.1951906843909	1.60161122624803	4.73096699035403	0.737005039338372	-0.120751545046759	1.3973892235968	83	1	2
168	7	2.70379143579401	6.47895937351692	5.40930458961616	2.81987973989645	3.99706642749496	4.33975008534107	1.00367131346566	1.20362944903929	5.19253013107442	5.20442876195133	1	2.8837390959766	5.40028367695899	1.47988587548839	1.06706497584313	3.71215016859187	1.99319913903465	1.19949583899289	4.29342292100597	2.38299651862823	4.76550422823659	1.78566596212709	8.55861464764172	-4.50012515539585	1.11324732828408	1.71140033460446	4.86076861818578	4.2238914420492	8.93587248312716	2.0494850014593	7.20157301823972	8.87025503547348	7.16597689317939	4.9041004853861	4.07202276880237	11.1430791163887	1.71257045749235	8.58393337465559	3.66813270333084	4.42512819569289	1.71758679820578	0.833276256568813	9.21065158337291	2.05377671104351	9.48194391359574	82.75	1	2
169	7	5.15709981644578	6.66926391306994	6.91580835994116	4.95454388398361	7	2.21451611211716	3.92527156645885	7	1.8457283641951	1.70541484867334	7	4.3851692870465	1	3.46948542292878	2.75567694733984	3.36099320049732	1.83926943305988	5.60386884208041	1	2.40676029481514	4.86136264856908	2.73003954728586	2.96268172697172	5.45981212538301	8.90702491202596	2.32798729812827	8.3011473727121	2.06816560673633	6.86349903518054	3.46202850628043	1.02190268956307	10.1951189492516	3.02921418514636	2.877980672926	1.42235548014797	-6.14399871546779	5.24992891510273	3.26248794075693	2.02503526737798	5.99499165199441	0.710011982511148	0.0743506565259626	6.36939359683883	3.89157616675542	2.49949353216126	77.5	1	2
170	1	1.78111721168137	4.04324463725727	7	3.75945444146757	2.30094523121458	1.46549447619686	1.63656025304051	4.08206142057737	5.81189477967365	5.08923681993798	5.79959041485909	6.14061164472103	1	5.89451640882692	2.50456422466675	6.65179927325199	6.35966224793867	1	4.34793546690016	5.52142397753224	1.87328427084893	4.58003663842774	-0.184036813399342	7.79611575636093	11.2114426257219	4.59810254305169	0.336926864622615	9.08201919988712	4.37300334587203	7.31218015691818	7.65535516894119	2.38207719835412	0.0336585184889733	-4.2541576270291	2.27048658701691	-1.16649659800855	9.61732655019032	-1.55613967819864	13.4763276959082	-2.62960119247548	4.04388776372722	7.8114579692975	11.857810501102	2.37330197562094	0.562353920600055	89.25	1	2
171	2.37618603184839	1	4.39523100224774	6.57408789548867	2.68060104373842	2.22094131723047	1.81585236566407	2.88795762204989	2.76788177612901	1.69229040229495	3.74151916669727	6.18560596267362	3.31570134317125	1.37253315078071	3.41489746872071	7	6.53602212355009	4.99078260970615	6.72444184662442	4.99157310864271	4.01427226076699	1.63594061855612	2.76510333467313	1.21464910803822	7.19956450063552	12.1463524004794	5.66559470661303	2.71927447346932	5.29068941676398	10.7618087957756	9.86687852545863	2.68712075942903	1.92082633017308	6.57002316418931	6.98318906240278	7.17873933874236	-2.91707885045078	7.04365031877085	-4.04290752169208	0.936369614800447	1.27718572134093	2.18643704362216	7.42443071462583	7.58193053633436	2.35163609519143	4.56870555796408	90	1	2
172	5.39718192332578	6.58671357572723	3.69255914183243	4.50117395226025	1.95357458582683	1.71544645889591	7	1.58037443367578	1.62911585521345	2.78921307970995	2.85885481336962	1.77635804705517	1.53533448047161	5.51788874740912	5.82962024462291	3.39962740645243	2.1981282197247	1.52169101200578	1	5.14276804594808	4.331892845613	6.65849059249418	1	12.7629724498426	-0.211843509654237	3.92148252049987	2.63694047330994	5.86500152306799	11.1137760748004	10.1648476764719	2.74175630773717	3.3674322083638	11.2870261158258	1.37438641102609	7.66714566155136	2.61780724214857	2.44844769309653	9.8116054723241	3.64756507636147	2.73430429158551	3.178116012979	7.44266866709628	8.6829477897882	11.9120722500798	2.61369867996259	1.17303183936092	76.75	1	2
173	3.56028087796305	6.68963654325588	4.92939649680662	7	5.80250013183734	2.05551547448741	1.77597441837638	3.14519497930033	4.31812100327282	7	5.7427907871903	1.76122639173003	5.10173862801256	1.21503616243873	3.17874165941803	4.95462038993447	6.10545791464521	2.22348427830351	1	4.89977121628772	2.06561016649391	6.66946833049042	3.44780303709598	4.53481116220657	11.1579843433511	6.35940019473424	6.41938549239171	7.13025834882502	11.1885581354851	4.22552688132296	-1.44586333999903	1.22799570923137	10.9110140488046	2.82211104825437	3.91809416267114	2.43473164235802	10.0384068168348	2.20385568657595	7.00536215846884	5.80836937197374	9.61343801905854	5.86343998678261	3.14120803117199	1.22575111343822	9.36116793376931	4.7874607099228	80.5	1	2
174	4.50553821416001	4.93967378363403	5.96362344931035	5.05594371775715	4.2618754265764	2.91872278418027	4.66653611374718	2.75482490709648	7	3.3771390524441	4.4912324732134	3.76714025882913	5.20396417000322	2.92473746220001	3.87996870353319	1.33285263337268	1	4.39181355443292	3.92450319549065	4.3891335571358	1	1.64767920558141	1	15.2314141187558	1.83002450624726	-0.0415823843623047	2.78183507835676	1.23751044811505	2.20733393269997	6.19550348268343	2.53726169016674	8.00553997151939	7.95866505036585	-3.33874804647094	5.07655517893073	0.174074549023377	9.65111909950558	4.29282103239246	0.554026654581163	-2.13304101084321	10.3170849080218	4.0971831114498	2.85172054434555	4.65249220944215	0.938867168678894	10.4765739107304	83.25	1	2
175	4.8792060252588	1.03128924416363	2.60698870953548	6.20071255003347	4.31226147179982	4.92873409103333	6.58044912330548	1	1.80333025644083	4.45403876225282	3.05456099367863	5.19662644481021	6.03490724488581	1.89702607448906	6.46673908587006	2.73603117281552	6.12794460978304	6.19869511574852	5.93223855469593	3.49608598093678	4.88280854320193	2.63427776187304	1	4.43839046333328	0.225391044847993	9.30256306665129	7.43704220773752	10.4598626058833	3.33495552651664	5.67141987182151	3.56289609846824	6.37099701752258	7.28372217756922	0.530207782342047	3.73453636438067	1.717884290206	3.88935261442329	6.54237107232764	6.79657591260832	10.2887583618745	8.69332042380235	-2.27845272817848	7.82160682268463	7.29894140044629	0.687923267319436	3.78998382828954	65	1	2
176	6.36429798349971	4.92028698142817	2.59631164453907	5.4720623437678	4.90741643503366	5.95972666766863	7	1	2.11156697581999	3.42472227719297	5.08900772301399	1.12833052449313	2.5907221029587	6.81333610243078	2.39154366112696	3.86315655002618	5.91712894775205	5.26769494454255	1.9704300698363	2.44143496062537	1.51171593559771	6.77393250671154	1	2.61155725652723	2.79195989614523	8.68250426683962	4.1387270030107	2.3859974012263	4.22158042446913	5.21934351575063	6.42398432171632	6.44527568415203	3.59612693407465	4.84732087163583	2.43007511509512	4.6880822376208	10.3783012866331	5.3230285933877	9.77958467025552	4.23122428660601	1.05868986806097	7.10146603406194	0.406015565671345	7.14085231820054	0.711863858834453	-6.24606692030682	85.75	1	2
177	4.90097899849819	2.07699009504044	2.75893766723246	5.88694192322977	5.01445483156563	5.62294758016118	7	1.30332827056209	2.01102306243334	3.97933724479207	3.12656819416798	5.14603838272355	6.63686323452819	1.21469139000927	5.49721534674963	2.25970820877943	4.76174521569571	6.71253896777134	5.66911171836627	3.41312357198434	4.47024679577242	2.6097271471842	1.37425100735164	5.34656303555561	1.23984399681093	10.9236745849357	7.31541086855055	10.8603947636629	2.77256272904909	10.3114362085354	3.15051917950045	6.2330249013047	7.34072323123849	-0.539878428646786	2.84198493526744	3.77747353516529	1.30578396031944	6.28998352047248	7.65526237968954	10.0387977674805	7.85085384177268	-1.85272780806827	7.19130741297827	6.99203900191836	7.14841870266106	3.63121577721258	70.5	1	2
178	6.70455803274197	3.33706278203695	6.48447946840514	5.19702217849818	6.91110343090702	4.3084917768571	2.48196149943735	1	1	3.36699782123441	3.43360459492394	4.09039920361708	5.47698986687736	2.20767106327556	1.02862234064558	6.15160176546171	7	1.52214005548036	4.28848934226452	2.79278482935691	1	3.95341633424179	4.78474937729438	0.806894989389999	13.7485241651291	10.9355692549063	4.1773095371587	16.2760826926986	5.48187726633656	1.16537173643977	1.76936820685492	4.39394360206009	3.66364044986244	4.90657308024982	0.0747360305615497	7.83855804841638	7.90305136385196	2.28975940613168	-2.97873047369584	2.58091647574919	5.49370428688635	1.66387444500852	-0.480097527097515	5.00455345443149	3.45546854737099	2.76975467665031	73.25	1	2
179	5.48189550607928	3.50424220783088	5.99500272756778	4.62852775670591	4.32679645368632	2.27853652087328	4.2222801048425	2.99139601719368	5.35065399654982	2.34457555940789	2.65087795515366	5.383074012059	1.63115580914098	7	4.55860185015104	1.1461616168744	2.71467169340256	3.0126890419068	1.82690261223201	4.85435030122779	6.49341861136685	3.84579329118801	7	8.28992760625952	9.8492229896969	10.7411287872064	5.95304472013405	5.4232319291224	2.94423076179651	8.43992528660592	7.18122431185252	1.64851534402588	9.36222778385764	-1.49170255759828	9.24156894424354	0.683931615302316	0.0164357893094984	8.76722190099315	7.95500529501727	3.43033405263622	5.50226498210733	3.66957113939198	0.555399634512058	6.54104106852173	1.67833474699749	3.56413484850908	69	1	2
180	5.54070622173072	4.88839308252943	4.10392416127088	3.31560355955751	3.54966361958711	1.78151688684483	1.46931064283562	1.19563894138933	5.77021177366619	6.11859804371993	3.4098105769737	3.47775464741766	4.22585999194952	1	6.44717285269437	2.8742434109789	6.9136048112425	2.49154840407597	6.75816798293628	7	1	3.1450035349703	1.38428965814564	11.4593265123614	1.8076565056031	5.26465748407925	1.60032213535362	9.38956123149181	0.283476762186825	5.43498081248886	3.39835402823924	10.2540585556683	10.836556619865	1.96787698968746	3.54908714809833	9.96466968283925	7.96593377173896	5.249043062269	9.11214580894582	4.11259447148522	4.45589536355133	3.60257188990715	-0.30075035208191	3.35631826520026	3.23480356655943	-3.86369143656957	86.75	1	2
181	6.49208953838715	1.19501622909865	5.63067919102064	3.46864923145632	4.34130919760524	4.2031196683617	2.74551287577892	3.10715707843033	2.66043023721709	4.18872422053634	4.01109803188148	2.11751913423754	6.03634104019647	2.44720451879565	1.81114687013903	1.38027940717203	6.68439454679258	2.94213449581705	7	2.40586829857482	1.34292742311577	4.161393000526	7	2.92416495677624	10.7842335468411	12.5167815371541	3.75115864329429	15.1338461118742	9.11470077550421	10.7840920335265	2.93848433797377	3.61575456907634	-0.622204155221936	5.43133189071645	8.81523014908963	-0.0334789398987518	2.61771398198669	8.08969017613292	5.80005119172356	6.36842961464843	11.6735086215805	5.19223825138718	1.85809443617069	5.5730635651375	-3.72839862732866	5.34696376618915	76.5	1	2
182	7	3.54423231299015	4.0303751027481	6.21526644209048	5.17315937692457	2.54994875751012	1.42520664946251	2.72241823162264	4.96693297985006	2.90388328898782	6.75092942158748	6.97361649408495	6.67188816211021	2.41218131457693	2.49110300728115	1.79729186151662	5.66305742868919	1	2.0677508003724	6.964053377556	4.15058706904856	1	1	3.48599632126922	1.95374576883911	10.0303056821966	5.08863845609823	1.65103778625154	6.03097568312085	5.87387015210485	8.63579153909288	7.7381182475033	1.97018027839188	-1.57466678024532	0.751405153086057	-2.93487457591173	7.35265820560599	4.820261675667	5.650499214861	1.99313665346092	8.48087161474072	0.556829426181042	6.6257039507051	5.87548549857312	5.19091820712762	2.19703986696242	65.25	1	2
183	1.57006598712161	1.57279975806886	4.42835963537262	7	3.7988076672669	4.69553985364389	2.25954646600123	1.48185132063198	5.23061120981738	6.08985698321163	5.40622336308406	3.99380186506361	6.66960514858259	4.58213286423417	6.57690940000417	3.97702397138178	7	6.80081440537633	1.11735410558591	4.30025151130455	4.09261995158417	2.26038212258372	1	1.13226309651854	8.4841771208572	11.0666209994806	4.4223364060854	-0.851217317218951	8.78694728331054	5.51840252891956	6.76863552014873	7.16612441074171	9.53149238624967	2.51671956613421	-0.184658044365203	1.89260010464257	2.03489621280524	9.29674971348544	-2.13351080741205	5.01439914106487	9.10927741028366	4.0479280143846	8.04337392313881	12.4535709486077	1.02669225051703	0.771215782623222	69	1	2
184	5.29815407737624	5.16666888685999	5.22676971834977	3.22972868598998	3.84645692986785	2.8628436588561	1.4592186171706	2.15124572381333	6.10403893960792	5.14007531561159	3.08098735695664	4.32978079677524	2.48975204612995	1.0210370125872	1	2.8140698710103	7	1.79791796492787	1.63023759961841	1.44866254718686	1.27270179725666	1.95899175294507	1.18633616180028	11.3974724011209	1.19827495445771	6.02694701715567	1.5251415973352	9.3173767146635	6.39986462460339	6.03137679190285	1.90948924678411	10.6484233646013	4.56362654423384	3.52242021289065	2.87383885430429	10.6451566444726	9.36508582948997	5.51143117220895	4.62594519928916	1.99494121621119	3.10213853167621	4.51372089156525	0.116353880969218	5.88806374642747	3.15722939304027	8.43946432647604	73.75	1	2
185	6.59626667456813	3.94955503717794	2.57050282640392	5.92529866963411	6.98243443190349	1	6.53242329752024	3.54650168868976	7	4.3761924188119	3.26229774761596	2.57181368809739	5.42507504319832	5.96263056217428	4.32483986556699	3.82779976892638	3.37617714593338	1.49029338548953	2.28163736343445	4.44248709295856	2.41715279905987	1.13017904745338	1	4.55593262580316	1.84894625100587	9.88942340643011	2.35323095405628	2.95747191458416	10.5413354183553	6.11074118745345	3.3579206797074	4.83950075988608	7.38382436996246	2.39036378392368	7.64447368941688	10.6455709708375	2.01436279327174	8.21694617338613	4.52062811695076	4.74536830923856	8.72167941548113	2.70944486075962	6.86431026067707	-1.93803760923622	3.2039234364909	4.63103234957292	93.5	1	2
186	5.72834727059857	2.14962898740011	5.54045702817308	5.06958649804161	5.29190972838968	1.28424595406586	4.49686428206962	2.48470028226182	3.35285354680379	6.9738254042155	6.45554235903834	1.74505655805881	1.23154978920131	5.5265287699016	4.50789081689111	6.30668399158112	6.70081981458314	4.49462026928648	7	4.95702470609582	2.03996245774275	1	1.12201422457103	9.83965713778414	-6.40390858865483	-1.3388257564348	2.06512259830791	4.081453038858	4.71097019998353	3.24559442493849	6.57124903226826	10.3846250036675	9.38434169620983	2.57491566726907	-0.959064012584699	3.95703381913912	5.15408578530206	4.0213546252392	8.45640675530863	5.2591810652983	7.30997704525532	6.35767054547889	1.60721712018586	9.51943939378163	2.17337869571696	5.88770778569968	88.25	1	2
187	1	2.82429455007125	7	4.51346087428133	6.49812597043424	2.0071410935517	2.86059259006168	1.72372206300871	1	3.35131103982759	4.23401986171111	4.25160245789618	6.95036915215608	4.9857898724488	5.69347076472905	4.11793261948707	3.16248599513389	1	7	3.81501064548597	2.58588595790899	3.91989642787064	3.45311751953662	4.86051004583558	13.5348859919759	5.22586145964978	8.59241773357181	5.68218749544475	7.16680483228036	9.32387456684668	3.0689809309217	8.27837904649871	11.1319970936186	3.80210448650893	3.02893889954489	9.56804396652603	9.42792083972862	8.98179054551007	6.54130417362173	8.508297178654	-2.98255527711374	0.413631914743487	0.566531661957473	10.5734720529388	1.65828180745581	3.99957047970397	86	1	2
188	1.06700599263328	4.13587303960221	4.93640879689435	4.52496315844901	3.15370351785253	5.11156559313204	2.00075496817492	1.89786852412702	1.33340754956741	5.25877087382071	5.732722977965	3.0087283998747	4.48739692338093	6.71995728313336	5.86971235116602	5.90258237576703	1.85378135582042	6.46450141963026	2.49941928228526	6.48945346129358	1.19322445173975	1.83505123745333	1.76293274048435	4.13223857272477	14.7008176776497	8.6876758146311	2.07913460802404	6.8657622665163	0.142533709412991	5.43237539748587	-0.0670626989471471	8.25291770347037	4.24605588746738	-2.2305215048162	-3.48559089248832	3.20021130146482	6.80854946078046	7.2970969506436	2.54356555317223	9.43947758410819	4.66196944320919	-0.423724986167567	3.91470078301787	-5.48836534345119	6.31543578060568	-0.360925127454516	63.75	1	2
189	7	1.13603185170586	4.52946430460002	6.84459618741697	4.88314842210435	3.78699383363502	4.59964569998168	1	3.10203445550999	1.39470643288969	1.98610333657454	7	1.4166904218532	1.59757306092214	1.92364699694768	5.50451228164068	4.19087344357486	2.28841182299382	5.99335961978867	5.10065791572559	1.24908297498501	3.82687618339172	1.18608809475372	1.96298334252278	4.59761008398433	10.5499431549978	4.19933218632087	9.80463393416911	5.4082239635505	5.66367515098322	5.9692599704414	8.37830903751498	7.65203277259239	2.40675859701324	2.98132827807165	0.983151011969695	2.38477667243966	-1.19012483665809	-3.18984618656164	10.2296679082403	6.45415353508537	4.84524449572481	4.89340818121887	13.2087641389825	2.1866801739454	5.08091116107581	80.5	1	2
190	7	1.45472595433765	5.86310736936541	6.46490515732299	5.20902389664049	4.9561897704266	4.97350106778929	4.20109778201293	3.2518042630905	5.18888192942198	5.4508203059375	3.287533737118	5.55372073063183	6.20315220047287	1.24605478964083	1.53757028746558	6.98150372862058	1.81836398349563	6.35999948744552	3.75224363523963	2.64201294718088	1.7657932474043	2.61939457807544	0.54433647085036	12.1758812836169	11.7807122420318	5.50336928693512	15.3187031008069	8.4498430327586	6.68934761751925	3.50045105539744	6.86181211938169	8.74789919907497	0.418662720035371	6.54658686062815	6.51208380237392	0.470160859988461	7.11248912066582	0.788553921092693	4.73038418471626	9.74209399432719	7.84240027704168	4.80521837739312	0.120658374754355	-4.73834572013758	4.67696161846024	80.25	1	2
191	7	4.80238494770926	5.86246686602742	2.10560268517289	7	3.21966071305292	1.26236617195108	2.14091593286029	6.40827373076364	7	3.50125318670604	3.00984980295143	3.51682995660896	2.00033774807383	5.53820827876667	3.18286696581779	5.76085776367898	6.4517550048522	3.60842708253696	6.12057076118495	2.12271507363674	3.86692644572053	3.30403143608797	3.49544966489047	8.80775388928087	12.5562436127303	2.57289562983389	5.21388380111527	0.347454320472702	6.41470811468107	6.2111066541179	9.4153496157327	4.41903666821441	7.61802106939425	4.89418024706835	-3.26106848032108	2.74304453292026	4.84687378181698	-3.94981205915031	2.41552803687407	0.631877134090935	1.87327811283445	5.31297603024712	9.35821819533077	4.94099181921629	4.4788393007526	68	1	2
192	6.61007669595577	1.37718898535228	7	6.76463041585285	7	4.37946633722048	3.99546563889141	4.44077839948781	7	2.95013939478528	6.28177134414895	3.52308108819168	5.06208636847325	7	2.02230042176803	1.74652586091848	6.77018676104097	1	5.55293938939428	2.63878425836912	4.19327491848088	4.60070860322467	7	0.462005105552022	11.4632872796687	12.5687190978903	4.88687222583921	15.4824290820942	12.4792472208838	6.91627469950171	2.45229776476208	6.97246417738352	8.71873950074096	2.33182561694937	6.67346126945636	7.81509752833318	-0.38437445397998	8.00052732572241	0.39561888547037	4.2529739609406	6.57821509143773	3.26832260434407	0.0751532746720144	2.64204813053519	-5.03767480375244	4.92418391293662	76.75	1	2
193	7	3.88683252343898	3.073539401262	5.7697189395016	5.87205485372826	2.72894592074967	1.51255494041935	2.9153083791609	4.57344793379436	3.97473825332063	3.41170121853484	4.80172911628694	4.30702420876492	2.98134045433024	2.82773091113848	1.89189869824472	1.1866326358963	1.13650345034149	3.22753816957193	5.6033567551203	3.51556078191429	2.91475358894912	1	3.25547772055651	1.3561155438681	9.5539442143346	4.72913546408214	1.60702167603461	4.85844816550008	4.10977903637755	3.52362899861975	8.36434278044187	3.63931770155224	2.27524111036899	2.61153027094455	-2.754041376112	-5.74549524541182	4.33711097930144	5.51014739570581	4.35348547572622	0.563683685582139	1.21722492706383	6.24977673310347	3.72737376319264	4.74332474938087	0.795197863031293	69.5	1	2
194	3.60735448168128	6.87218888374766	4.76615012828003	6.13785213309513	4.31508418014034	3.25052431876074	2.33076627734723	6.690708857782	7	3.79244038736139	3.61630987701257	2.52684233922036	1	2.71166886551825	4.26348261966445	5.38814547784479	4.37765544951625	1	6.39770201635672	6.21864040065827	2.8055478723113	4.63085990836119	1.31731770887929	5.47943302492211	13.0874575056025	7.41896072501472	8.7155975354005	8.29931292197954	9.03922802373596	5.48821061692904	0.977832784751283	7.53985105722662	9.74227353927361	5.30214173126692	0.706954625786467	12.3399535260402	3.45536570295782	10.6743213341757	-2.43740934775735	3.04363794228377	10.052423516694	1.19053749142697	2.47747619052172	5.53152896159818	2.85025522243467	-6.76315263587539	58.25	1	2
195	7	2.03571480341341	6.83892772925999	3.66078020939833	3.88872604783817	2.03195436344442	1.38402108670462	2.13412237730637	2.30255098423432	2.69171508483249	4.25169777496636	3.94659229847687	5.26495072416961	6.79552799945403	2.46004927762215	4.60305402812015	2.38297781093322	1	7	2.60113105912081	4.6351535591538	1.85901664631287	2.66745466037489	4.2921613535245	3.70606936269606	7.80512820113819	2.83360269068448	7.63866224156176	3.52830531232033	9.1783030480835	7.48206634513204	4.552683358218	5.96206679219119	1.99595305203915	5.30848725454323	5.42183100771221	0.0357916972953809	-0.955715214791157	-5.81384794227158	3.02048685648554	3.86320503723882	3.58032513521397	6.34429628480167	2.2027541582626	3.66542947165257	5.24204816436431	71	1	2
196	6.7487893719392	1.61281605029356	5.0952195341	7	6.59789687543794	4.77330613734456	6.97502146226123	4.21458621063993	5.22995162493362	4.74313555477941	1.7538931498531	3.65388364492218	4.23927446531795	6.27837524809802	2.22553265163508	4.12276719905239	2.36901148052358	3.75141953928585	4.95826115777271	4.50639440495297	3.2184437465509	1.12534933739495	1.53975061080257	2.46390369996855	5.12369024933829	10.6767873319162	3.89232718182643	10.9508651501722	13.0544562485469	4.86809271874922	4.08838267728035	2.43915492629008	10.8804376633883	1.23986163722498	5.08215773712667	3.01293993282432	3.50302855027459	7.55866218065426	-3.8954628216076	1.94887417381493	4.11153777806016	-0.388104635508766	2.59064353609697	-2.97658874055969	3.0066611339674	1.92079407237317	78.75	1	2
[truncated: 5 more columns]
