# Supplementary material for: How Are Mate Preferences Linked with Actual Mate Selection? Tests of Mate Preference Integration Algorithms Using Computer Simulations and Actual Mating Couples
Source: PLoS One. 2016 Jun 8;11(6):e0156078. doi: 10.1371/journal.pone.0156078 (PMC4898694; doi:10.1371/journal.pone.0156078)
Supplement: S1 Data — Newlywed couple and agent-based model data analyzed in Study 2. (ZIP) [file pone.0156078.s001.zip › S9/Aspiration Model Data/Aspiration Couple Population 01162016 030915.csv]

	trait1	trait2	trait3	trait4	trait5	trait6	trait7	trait8	trait9	trait10	trait11	trait12	trait13	trait14	trait15	trait16	trait17	trait18	trait19	trait20	trait21	trait22	trait23	preference1	preference2	preference3	preference4	preference5	preference6	preference7	preference8	preference9	preference10	preference11	preference12	preference13	preference14	preference15	preference16	preference17	preference18	preference19	preference20	preference21	preference22	preference23	fitpoints	sex	algorithm
1	3.5466774425713	1	3.52389809223036	6.24169562727037	2.88580789104704	4.87791514975775	3.37989383559149	5.95977127938315	3.40231162171944	2.41140245068409	3.0912147594281	1	4.16762360812391	2.74895173626038	1.32390634641473	3.79546478053108	1.95925618509654	2.27392199375077	6.17316814311548	6.54112072963549	1.39621044093851	3.78760031088781	1	4.98111726533394	-3.2017597301856	-3.71360837516135	-0.852397069677367	5.12446984296657	5.69003391255987	5.22570199098255	2.31250734715466	-3.67044744081395	2.23143015203246	4.66423766548725	2.77540614524156	-4.51408929165531	5.28803037908908	7.26868009105871	1.11418650712619	4.89973837655987	-1.06704498864632	0.626926068831816	8.21331486440822	1.77730163241103	1.21597727050306	2.13913700152011	85	0	2
2	1	4.10726686609728	1.64745273191609	2.28834946313542	3.69863948986045	7	1.49094462035672	4.92841588902367	4.8693572294019	6.99906529252116	3.66980924494807	5.09719871449257	2.64230074535719	5.19377219712566	3.1726041603863	2.06032937457781	1.43730532462997	2.04001739106504	1.42120364907841	5.2132294377893	5.91460046715803	2.94491588045622	2.26251453508414	5.79237928830344	-3.44079993279774	-4.86915684871244	0.335847329459679	4.29682609965461	6.13097251163047	0.463759398087663	2.1885192910721	8.46917638105888	0.73116897122477	5.48549247459284	-4.363104785279	-1.78055789125972	-1.22147932944842	2.02912455175696	-1.49656021797829	4.97242045055597	-2.15163513461686	7.09844853532255	3.98662614205491	1.76790044419823	6.8657257446323	5.50626331859405	100.75	0	2
3	3.43266857215398	4.98238750303079	2.85890194801209	2.10605584176786	2.45611926823237	6.21463117488916	1.47777663383451	4.2753053741121	1.11075202694824	5.60331133862746	6.4564760474003	5.39402278160542	1	7	1.20054337240098	2.10447112650025	3.23081147603883	5.55376220242308	4.45978664715061	2.11831935284884	6.45529761430527	2.11304233218303	1.31042156372616	5.00230666918307	0.375014077326694	0.438360135257812	-0.0198228087622799	6.32258312896502	3.84120986576771	2.95907485712825	5.23247600473675	11.2608572957382	7.7115645451908	0.444031416977438	1.3892507658651	-0.441959981424431	5.08510184603526	-1.67415427753112	4.4785233170768	4.23494834854839	-2.76506317394734	2.25121719789047	-1.28994582619111	-1.78698692140902	7.41424804330741	8.12357916649086	123.5	0	2
4	6.70529603936653	4.27183828648046	5.69061276639708	1.24776431455488	1	1.39835755704679	3.2162055951855	4.28732962588191	4.85275082884332	6.44440082471331	5.23469494814195	3.55583324129436	4.52955102799828	2.09951077360915	4.29512212965965	2.56820136775651	4.8692382518692	3.13999172251084	2.25637423527288	3.5458719096976	1.20890519887233	2.7713058888604	2.80200038472579	1.11083029337413	-0.942055736244697	3.59475801667211	4.96773643990928	10.0593495494897	3.01212420012565	-0.229611517445601	6.11027868448229	0.53686233977049	6.94808167658748	0.537472844703486	1.27959621589381	6.80615902445312	5.13007395705088	5.14702813288714	2.98973863584519	8.16450999686207	0.854198326804817	-0.595117873707459	-2.49307205149227	0.446055704750285	0.033639986755439	5.05119283735224	85.25	0	2
5	3.89062352971809	4.12227998997323	6.77202407324706	4.20935739460063	6.40915291893486	2.27667233305082	5.35208648062095	3.68290915626494	6.2335654588839	4.07059808799958	1.1138656034463	1.51080407245895	1.51420025523158	2.80513572710365	1.77245283586496	2.00905270066612	5.55589435159603	5.4988208676588	6.514069211691	7	2.28135617434228	1.59903638184551	1	3.17329170830142	-5.61324463977692	-0.0693341191325275	-0.992039894906485	2.91212353770552	5.27708472721561	4.85192321658052	7.78786194637033	8.40991951193505	-0.57275669976493	-2.98360640489253	-4.12139003233222	8.21237085508413	6.25056874776515	5.11715043875386	9.81966153490964	0.688165165034333	-0.0897327920368897	1.96153262701179	4.44866516165293	-2.15194833512259	7.9035746832046	10.6584216170523	98	0	2
6	5.1148726531035	2.21559513486063	2.8836190490617	1.33154303472788	6.13718479329667	2.6191793651118	2.91852284562728	1.45827270408706	6.73458891871518	4.78965287251801	3.1948856004437	6.68582798874168	3.04826897967706	6.94562618478432	1.17483017708687	1.9995211660817	3.22018350700648	4.47137998337974	2.63724559950651	5.17164810364156	2.7323058977045	2.86805521876155	3.84878687531446	6.42289816863634	-1.73648692528979	-4.60011706783956	4.2462308528065	4.53163474093137	8.06460515671857	6.50465644105291	0.689246818665952	6.77048404468135	10.4360386622753	-1.71622691694283	6.03189511195013	5.77039154639697	-0.419703619226647	8.74176108561563	2.88021186062334	-3.33889779900432	1.02906179715066	7.01930060878029	13.4620408498669	2.0148004248924	2.15309171341965	5.28938003831427	89.75	0	2
7	1.60720812688974	3.00927625085668	5.41424206505508	4.27667367777479	1.68562246181438	3.95974153945636	2.14570458782327	2.12075699645371	5.44268626366695	4.40943909490754	1.74530990948607	3.61132386938606	6.14345645389795	1.66956235748206	4.63460484459377	3.17793767540824	1.87711392647111	5.83552161664907	6.45644366747928	3.66935088355269	1.61400056739612	1.72114926483107	6.53209929776517	5.90566239671957	-2.30264991930652	-2.27157024711631	1.89689810890206	2.11558185887393	5.65820015474355	1.55042916291357	1.67744812529205	5.36657719138348	5.01166897997838	2.79318048679677	-1.87733538883109	4.95286023081618	6.22938185894003	8.00585288966345	0.167971973943165	-2.66798922825507	1.51645587800379	6.02606579732628	1.79627089191957	1.72942157769345	7.87366183116781	9.54675596481437	115.5	0	2
8	1	1	4.33355357709011	1.01952626575421	1.30513348456956	2.40687149786713	5.84774263040684	2.60157218260496	2.84309660118392	1.55246932881059	3.64852173186698	6.59713094543901	1	1	2.07883164927423	3.79050493222516	1.10711330848976	2.41694803876276	5.70524268004282	7	2.28253148854016	3.75215135520898	2.83788169367197	0.709337747323517	-0.0246033522403902	-4.13725309141971	0.585504232157363	4.96323173646962	7.64993313641684	9.10851384566813	0.0785689171364513	6.19425503443904	6.05223694820046	3.51025691393173	-0.889319986781105	5.71450425324022	6.5684363866251	0.908803079100718	2.42936364156166	1.14424352543285	7.80177774416141	5.15529188236977	7.77799572154458	-4.97857354943285	5.01012492916104	-1.29410085768213	79.25	0	2
9	5.87964163990125	4.27430307022074	5.64939525762457	1.80394292035169	1	6.57255120192157	4.8531973833715	3.52101134559914	5.59691310363231	5.70399161553402	6.16830459865744	2.11855815046591	1	1.66059192248837	3.14771519391558	1.06922503323994	2.28108908979282	1.90068951227927	2.85410142285276	4.58435399199984	1.76539001172471	1.41041903030386	3.689358421938	-1.61452558989924	3.76218494926114	3.81472073057955	4.35184584115328	8.37995082644834	4.49834334545759	6.46287660230469	-0.0736194805142135	2.9698988030776	3.0894170272159	4.98436652635272	4.45802354821701	-0.565600889175044	0.922451106846845	2.70095024102438	-1.99727768686543	-2.03927833949242	2.27285960502238	0.653390661827267	2.96180843849849	-0.613057319289232	2.85431594466522	10.2645291779371	89	0	2
10	2.1086469385149	2.20350693631807	3.48952658150861	1.33367186259142	3.26074058320612	4.84797202722493	2.11759083083707	6.62421215725051	6.17189481595346	3.11782852416571	6.97864035096667	5.2291996487936	2.17779849701837	4.72537294396502	3.12588126357042	5.81240443679595	3.17905742238639	1.43395113632523	2.74448822033284	7	2.06119773689811	4.32456075480789	1.95135154962593	1.9202642723175	-5.46631962248251	-1.65732703497768	-1.00156037532051	7.00069112884509	9.74492217119662	-2.62895612650803	1.3664694459782	1.63087565080657	14.2204423372393	8.24401723360643	-1.82209927853333	-1.63863160715724	8.97624560315874	7.21910366359514	6.19564218922149	2.3867804550115	-4.19775783902358	-3.88900418414997	7.66108780026974	-1.59619086905063	5.43775334194466	-1.91754746955733	108.75	0	2
11	3.83412036842095	1.07526011777112	5.03668857640007	2.34803220074821	7	4.99736177986884	4.13429423466211	4.86286506340752	5.8611230517825	4.04418762422456	4.37565008892882	6.55497558836725	2.24808805099632	6.52318755914698	3.31866881939173	6.7949599654376	5.49808933110151	3.83835710122748	7	4.02709780869119	1.44270452780859	4.26369767227835	1.20327410676161	2.53706281185541	-2.28761966031688	-1.24788790533635	-0.0213045653470908	5.08468885726285	7.2810296467121	2.7151823286378	1.343638381416	6.30659900852083	3.37892032361985	0.872041942144126	-2.24610899100225	5.38580883502096	7.23695670959824	9.86027904089107	4.27281861328685	2.42755040886913	-0.365762028263903	10.0591208711106	7.45695323884167	4.43271404336255	2.73997892890949	3.57128145822892	97.5	0	2
12	1.92521666597647	1	5.34101973973253	5.34190787241756	1	3.49245292858928	3.07910883597706	2.59699589809897	6.30987253546047	7	1.93719547124704	2.68696946330194	4.41986879250928	3.87654024926368	1	2.04241091261899	6.4124576282981	2.1722425388052	1	4.48830955834786	1	4.89616611221073	1.90824657483604	-0.299393444818968	0.0816994529816372	-1.48326213447464	-1.53429782481875	5.08431943131587	1.77853060471737	3.57676723247853	6.74628994912097	4.87675442130694	0.0371317117388911	2.7132105983015	2.9834878297361	0.316176623419365	-9.63263571630471	0.466025444847741	2.0286249404444	0.824492738503884	5.48979791245538	0.865624458308577	4.31624734779634	-1.79717258824383	4.91868525191589	4.6719689005856	72.25	0	2
13	1.07469754912097	4.13031110333145	5.62528465676718	3.97243325304342	1.52012614443276	4.29320339052682	3.89263754188079	1.16322677883108	4.88226353286705	4.52041018128285	2.71938504167266	5.08929512639311	2.75089321135445	2.01017788155753	1.2270610454019	4.02015815142085	6.49267765497449	1	5.97924936709646	6.5548808535265	1	5.10797482442272	5.83954883794882	5.85847620785152	-1.39984240261211	-2.8560089674738	1.03569945904313	1.82560546284444	6.38346010101996	6.57550213426355	4.12678085741896	5.11694815904024	2.51544850524996	1.76106765135263	-1.41821449009728	4.74220263750891	5.71701859130766	7.24635482066527	0.152769679377847	3.86749609365517	-0.236844291136851	7.64370950257177	7.80033211423696	1.73172442462443	7.46902239026429	10.6979080931683	101	0	2
14	3.51797279524133	1.67590845891166	4.30148301614371	3.06795771937626	5.35154381482554	3.4961664221925	1.4393700677574	5.30935494955626	3.46745712879518	5.44823039665828	3.99413488562283	1.77841905016935	1.27689261057971	2.64422001832937	2.32692748129511	3.17968206160509	2.4298189228667	5.7541744928887	6.25978022189262	3.20533130327822	3.72205592844749	3.52287559396503	7	0.942307043143336	-3.6338382006225	-1.37173802386256	-0.18159202980578	5.46799996479455	8.27528624414402	8.10502453648557	1.70628161659477	6.26819705905695	4.00191013553218	4.34174680873427	3.21392018650018	6.93098268863694	-7.19218711946221	1.88559108818359	-0.405135979576847	5.58815739124431	0.36161762024211	8.66863340019188	7.62410218778119	-1.53323881464866	6.79708995206363	3.49674976163408	100.75	0	2
15	4.99559442548963	3.60454314515952	5.68006499617284	3.21030535616906	1.5127356418128	4.725279781219	1.93738562373675	5.25482708764899	7	5.97141331136136	6.21315067207583	1	6.46551161008078	3.55415801036599	1	2.92024130537386	6.41223979779413	1.37972030820804	6.40049444692548	6.22709091330198	4.36751483604115	2.35799985312293	3.09440051922146	-1.60888142865586	3.65398495179897	4.78014744126653	5.85856199527274	7.51526741205145	6.15262150076107	3.05115362324192	2.38490622248754	-3.35943756323515	5.29863539058892	6.10819804228291	-0.321835306492445	-0.135703734108111	2.4212406317534	2.30854319769561	3.78166821968552	1.36705883018836	0.164544934709081	7.07365587676643	3.34429648855991	3.10048999361175	9.00347360361889	-3.94086532949355	99.5	0	2
16	1.77863148118375	1	3.54563371163062	3.43612621953066	1.02041104738416	3.9352490032232	4.66701805069098	4.26278261540719	5.97479305443696	6.56216084872464	1.9172326083481	3.51542585039611	1.19455457546921	5.2876800119534	2.75468666158074	1.16445874123344	4.38888850894089	2.96242471108889	1.46427231422437	6.1978556367032	1.88128720352224	4.31658024696738	3.73569007016735	3.91187847334534	-1.4149107231386	-3.17512535349093	0.0165850550946505	4.42933251617914	2.55328148008543	4.56303622012279	1.80934609637976	12.2585379035324	5.55440405755306	0.671011390753883	-2.56365758397645	2.75286910810996	6.94256882645986	1.03712431025545	5.51789907085324	0.11051462894917	1.6169887734214	1.29787012746765	0.494361883484398	5.3952993801455	6.23033155534915	7.62735774658365	87.25	0	2
17	3.03675336320619	1.85607078957238	7	3.95892660679374	5.22696635588943	4.07625806353004	2.39687574230782	1.61412537134387	6.79958259250283	4.64229294544482	1.9791032355258	5.49736637125683	2.60713993200083	4.5804382508716	1	4.0284251682433	1	4.70774175603475	4.75276172166781	7	2.46342082848493	2.78088243289692	4.83809977538306	0.808540870710163	-4.5050445290155	0.329239821586378	-0.380888959165253	2.7857327466268	5.37522419039607	0.182277906032943	3.24409021796395	9.56478570751488	4.41284877826454	7.86597210619664	-2.180628476909	4.31896614905039	-3.18785719226509	0.531974852917734	3.54554576865225	-1.25360150134303	2.35250057718547	9.74651512438822	8.47884614158028	-0.0748436988144857	7.42582953916088	1.43949766683991	102	0	2
18	2.6777582219255	1.45198231862796	6.12875382176407	2.78434694857491	6.36342866872292	1.56531642424842	6.58105883641021	6.81740072178732	6.56722481124098	2.02400069721096	5.1349132531927	2.96712302674164	1.60045759290864	6.24211908178238	1.91276828638079	4.29389491924958	4.01946286985005	3.91360516280516	1	7	1.95083279773998	3.73015604148902	1.59610490634615	2.55670356264286	-0.966748115175012	-1.63052582363392	0.371686200357305	4.37440767183071	6.66856036783545	-2.15708648219393	4.76888962146883	12.279325983015	-2.33471425955576	1.06298073992112	-2.30822236916599	0.533849685386169	3.66478829725009	7.33311251752806	7.6385417961094	2.3958264860296	-8.35696080572233	10.7756197109757	0.48632080511661	0.569760827837167	6.39535004492541	-2.34942406503137	83.75	0	2
19	4.5448432548703	1.07762174343731	7	3.52362547543935	4.49775639539321	6.10683044501951	1.08237828502586	2.83055537219247	3.60407571574076	1.43223556303076	3.88682612485303	5.66099493182387	2.21941416112784	4.15784099895241	1.71712332820709	5.02239846806507	1	1.84035049966338	1	4.02524287963464	1	5.22607469909618	1.01715301735236	0.860338773919133	-5.07606939071421	-2.53709487262099	-0.041832854141668	5.51498856818885	4.34511185797508	4.69580106386969	-4.45783352084391	0.790114080373944	6.76826669669615	6.92061507098976	-0.0660603527306168	6.24364423190074	1.36792039858567	5.61454152563623	2.92691543532269	4.34779712518429	3.47287832300344	4.80595323692648	5.24145254454243	2.59361956648912	7.64816777621117	4.70521773668854	79.5	0	2
20	4.02848498602568	1.2261429743631	3.54506044580599	6.0606053561604	3.12682442681188	4.79719887378806	4.1841313966992	1.4796775852545	6.03225558165331	5.3236689106538	2.89415255586378	1	3.47255402602375	2.95162416809613	1	3.72114271807655	7	1.88494943415082	2.95171179980869	6.61094456359366	2.43815209833857	1	1.18588326565281	4.58992439240685	-3.19978572058293	-3.45590995039729	-0.649803936699558	4.30973947877063	6.18796257668254	4.32681621382599	0.845382912063633	10.9773107423492	2.72166995477905	0.218465610266032	3.25993098920816	2.04513430483683	5.01096929167644	7.75673460405602	5.61000803433888	5.67845685600997	-0.340593626016894	1.1946697108943	-2.51721438396542	3.25586287499197	7.78850747771739	2.09617214393567	89.25	0	2
21	3.35700688241456	6.39955377988887	1.53198137687751	3.45930056198864	4.68191001369192	3.31553947369937	3.92919263385773	3.34903856759545	6.14746323650842	6.26098296304854	6.62387747796397	3.03661950163049	1	2.54350953439725	5.38374825184753	3.4563929150689	5.4601859057145	3.32293602512134	3.93381214196964	5.18826024806912	2.98821260733359	2.60970230516573	6.57101691673334	2.76633668418064	1.19525378214065	-2.81435460939824	3.80437353481021	4.44088265338308	11.1978725410901	-0.259371985490696	3.08175735794507	11.357101964672	-0.540433527590789	-3.6325297836035	-5.07640282735552	4.0036439652714	5.66762518036414	-2.81861418853319	4.53427236159739	7.90098217187346	-0.251633814383436	3.89190254370493	7.06695613275188	2.39247379416623	7.79780252692178	4.24616494940113	102	0	2
22	6.94596744704042	3.2599081071055	5.40091124192573	1.0225323308402	1.76842793003304	6.67773124887761	3.34519094887918	3.33231407741385	4.52974235281951	5.70090692655847	6.3556362911568	1.26014968639524	1.54681227363299	2.48322898194823	2.90126562672699	1.63557242827841	2.25635088628839	2.49679993153763	2.95169070781514	1.42442019789887	1.73653439942409	2.62337364819574	4.95293806858963	-0.788634977502382	3.9234222603516	4.26176883883954	3.69581267520925	8.78970229256537	5.00429149554646	2.73717843246913	3.00471256437751	4.01771472291519	4.92784637345284	10.1572912566447	3.76843860096685	1.80833966193094	0.381703716105077	6.2933380624203	-3.21154514934792	-1.63103811384437	0.586077379553447	6.7500602383531	3.45037831758229	2.44278357588929	3.3734714416956	10.4286916618125	108.75	0	2
23	6.53962174407233	4.65206023358086	5.19439231353828	1.31162198857997	1.03868355975955	4.57983113652324	2.66713822389127	5.65512217971978	1	5.87532908208015	5.22266945874448	3.32581786394561	1.47535955079618	1.35767072877288	3.97784617533393	1.78545309469071	4.67395729752912	3.81195041545444	2.258344558662	1	4.09568738336752	5.37464440671152	2.56898714082465	-0.418754810493558	0.144896737178191	5.70438472514642	6.32997026651405	10.6564207024692	5.47479902017872	-0.024848831398059	0.559539282372393	12.2013553328815	5.36002531725779	-0.81136520195962	-4.1463764508016	-1.51117652665006	-10.1675694358593	7.81150916435772	2.84150497095297	1.35482357017346	9.33558092386898	-5.73067651547816	1.72485485109276	6.18009411515166	4.25116434186415	3.03204259329457	78.5	0	2
24	5.07291231498932	3.2144994139881	7	1.99434202916233	6.59837516570442	6.48743622449422	1	4.97810719646827	4.83771583299671	3.11147154706244	7	2.53392561632755	5.66138859808908	6.72707342353093	5.83961089128397	5.38602795405027	5.27639163978267	1	4.21412842861601	6.38704554986419	3.18735646888597	2.43952882146538	5.35122957604232	0.245424344975094	-0.387167314138011	-3.62228458505452	0.792570052919282	4.881199614698	9.60933967436155	3.33718326851662	2.84921859967208	1.61031018727199	6.826328876737	4.09654663032223	-1.31502041756708	1.83763046728867	4.48004198643031	6.21698637424024	2.11589022080213	2.83975002198779	8.96703294265861	10.7413954960278	7.10496274765047	7.55620085140863	7.97809166331528	4.02769529982307	103.25	0	2
25	1.58583366116352	1.75818140380903	4.14627989295016	5.95482990444834	1.61023347432496	1	2.18913801193187	1.57580758485488	6.68384321089715	4.61433796103246	4.71940952353523	1.38562538146476	2.32488086377915	1.77280218658293	1.64831342537501	1.14386764036181	1.96909286961651	1.78795230338134	3.71034376273597	4.25818923865841	1.97412567547205	6.31656736595382	5.86462367813585	-1.08248029184213	2.33812683254107	-0.886928155268626	-3.06029581042283	4.75885004396021	4.20828190717359	6.14359185396908	-1.16185972549999	1.34942057674966	4.0750100313325	-0.489340233099201	6.07449458870389	3.56195231148311	2.31709559305186	2.57861588404699	3.84239720651473	4.53106398486312	1.07345060125711	7.04361512808152	0.0229247214253787	2.90395027760322	7.42507128635652	4.83991720136519	92	0	2
26	3.59783631835344	3.84989101161668	2.03462502332655	2.61828396066147	5.18075488134564	3.39359665221982	2.56044360257814	4.79765880589139	6.69774852476394	6.48423197829845	6.21922642729472	4.31317001769433	5.25861711789906	1.4301517233604	3.29390741778841	6.51295639276191	6.37612688820673	4.08011114244861	1.41424919469838	6.44518541758605	2.90380102830694	7	1.6452039278587	3.24111891285229	-1.97041884467578	-2.54950543062022	-2.24009837964799	5.11094084075735	7.85953647127593	4.77640193294624	3.01570599211794	12.4787272142325	2.71918215044202	-0.89795509320227	5.52546559887644	2.52247318181048	-10.3163790997399	4.39802888811952	3.20631506315222	3.51173161753942	3.09422457253213	-2.53986265513826	1.00997415255395	0.00183023663045723	-1.48420929000795	3.88953432911384	81.75	0	2
27	6.30889735802938	3.17537355688058	5.86331986809742	2.18115304329344	1.46551617577402	6.21677273589252	2.17390738474983	3.83818235890285	5.54422284116533	4.80997908346025	2.18702916608781	1.54841903202394	5.24044110658793	1	3.75945363984808	2.8641241953034	1.93146413659316	2.72665763131507	2.77941879644891	1	1.14627889869518	2.42760810410474	4.01787801529653	-1.15790891226876	4.55201088442429	4.02954058401539	4.91052267879089	8.94511890193816	6.34489318236839	2.69249957318243	2.09761289798157	4.3081844666094	3.23002541300822	9.59561631578338	3.01571405987845	1.4186189888168	0.00403657901755577	1.78844609771259	4.96547575074597	9.66080853642251	2.40863965186119	-0.380941376665172	2.58909006284271	2.97224600454023	2.37503454322305	9.66553173699827	85.5	0	2
28	6.62584013458557	3.70743146672786	5.64552766114071	2.352919857852	1	5.58282112890812	4.73267480076599	1.62565153403343	6.31287237796237	5.17998820825283	5.52366539470642	1.45358125367571	1.176231470313	1.58415163399801	5.1024466774929	2.01094246551292	2.36739674367671	2.46842853156709	3.71340791719275	1	1.31358185540512	2.84800505993862	6.01698699447048	-1.24997561463589	4.54597565288482	4.26202855538122	4.65840231749954	8.32941367315506	4.05775547179817	2.97105059680864	0.475785448357391	3.91865354280535	4.53515072511092	9.43049981604575	3.42097800896253	-0.324658761091253	-0.130698648855207	3.45772123609984	-2.94681474496679	9.15413685622495	1.8660916728976	0.21640900761405	3.27255000329449	1.76326246567123	8.12119967552416	11.6168769128789	92.25	0	2
29	4.03149189887871	3.8629268528759	2.36267310816802	1.882280808287	2.40025028426998	5.91673302064214	3.59957055464846	2.41898855940701	4.88068017039527	6.69873133685758	1	3.75933517945341	3.87214103989862	7	2.95670182463744	1.85603513643021	2.9674333683751	5.07866012009966	4.99018830330295	2.40429553057535	7	3.07275755704539	2.40905325929351	5.53128809944948	0.236021435420063	-0.176180014562214	0.353496242262214	6.42819363009072	4.25356459220782	3.26888957714095	5.44470421453785	6.1198253047742	7.08999414665387	-0.293751692069135	-3.74600610941445	-1.60493674217554	5.85252925377841	-2.47569757450697	0.846445037066536	5.50423767000516	-2.6291032816349	-0.295145907743466	-2.33931717104732	6.61198116266551	7.10626840750243	9.34500378961236	92	0	2
30	5.03198654354955	1.66398180731491	2.09658835292518	1	3.10023935572384	5.30428706602029	5.99304541564239	3.91325096734813	2.34752707082343	1	1.26070904234584	5.24854882836464	1.64915212614425	1.11829121180139	2.7091847578318	3.91058887320809	2.44161665832675	5.22618753684579	3.52446137807669	2.98885096114617	4.06747209822711	1	2.71882097654767	2.43878428940048	0.795399423774016	-0.750657929307247	-2.65874777689909	7.05373839437334	4.26783427588282	-1.90559389141891	1.8843330747458	0.950028688360465	3.34842396721618	2.6397107112891	-2.52994636283191	2.40987726141343	-0.0197534317534439	5.20647883615702	0.725510516195874	8.00011313632009	4.74549318909379	7.42775328702339	5.28243867893181	0.521467166774361	2.5931536160637	2.2252314471222	75.75	0	2
31	1.25269071773121	1	2.78276072457239	3.48990727842572	4.61102377544735	5.30008273075206	2.69170264397753	3.42482287512726	6.92606824377411	1.81320498244713	4.49647312599178	4.82531799529277	1.58610858258247	3.17038680819911	1.69358026487377	1.57425852640457	1.72807211505679	3.88894847656693	5.5989127131339	2.74881401566255	1.07733373829537	1.64572262834705	1.40772865657284	3.59766610458384	1.83844637746741	3.40933652032905	3.91981417255957	6.65489602869136	3.67291318105147	0.377723461844138	-0.799478377438606	3.85310554453861	-0.705924230487527	5.19978081945374	-1.74872973834718	4.27000675291264	0.906851863646915	9.21534905909483	-0.957159468993368	1.13687277765204	-2.67235273133387	-1.24107258044843	5.5676389528775	0.895780934327058	6.35263459791241	2.03381320751882	81.5	0	2
32	2.60601748606973	1.27247099864769	3.60893471038837	3.35114854695778	4.99383848835125	4.94288927218288	1.23558796394056	6.26253650006027	1.17949342123665	6.79540417572848	1	4.91464152767267	1.41937996983302	2.70562813983918	2.4500166206183	1.81400148164465	1.23211364086415	2.7122455818259	1	6.34193609004479	1.38821623617041	4.19786702037257	1	4.04608791228735	-1.97738067679246	-4.70407074112486	0.163992389334668	4.26759375880687	5.21454381356627	-1.42790284683253	1.54089458053653	4.64810282968036	10.5380288362903	4.49797341825093	0.946185070735248	9.21627113500215	-0.166453996852202	1.53917899080938	6.76170317206547	7.99472814577697	-1.66636971871223	6.54259217461767	10.039429899797	-1.98278531591808	7.86118462889367	2.852598424025	93.25	0	2
33	3.93881546673714	2.12463503578985	1.75246034043478	1	3.52298996925594	5.40385857932676	1.46908999166831	6.65452648141458	2.63481414774571	5.29719551676242	3.26499436607063	1.17474010568302	5.13933859586386	1.51592350750909	2.59043577691213	3.7878253185757	5.02628993214485	5.11299143980327	3.37389962302539	6.24544797091688	3.00249009243668	5.6445599752581	1.61198087597981	2.07079599176261	-0.6806641777269	0.0237366762969882	-2.63413710619542	7.5117392796959	9.11244944202667	5.67216015164016	6.16050263923695	5.06531866667607	-2.95482240085539	6.17703100403858	-4.34023591248826	0.664214502996633	-9.78171742097798	4.4878813435924	4.63558829841245	4.41862287009823	-1.50903328063586	-1.91486386676853	6.82017508231672	1.39951980528176	6.90071521327821	8.22955433163353	74	0	2
34	4.09085112241241	2.05366112100053	2.55219331568729	2.25346078778533	4.42589042740146	3.35339205867001	1.69310146474155	1	1	2.81364656042318	1.94868779969664	4.58528345786923	6.89253824288621	4.70763915529463	3.09637275929173	4.71051050533704	3.00096998777094	5.23785101401377	5.22590248571277	3.05977459999529	3.09253082104028	7	3.37752270395113	5.47817997559191	-0.0798709046238116	-3.9926287677186	0.0681623598368436	4.49311172747703	9.13066616842308	4.00967560430102	4.18777607843974	-0.0890961928996492	5.21833241575744	-0.381384055233514	-0.95470407878727	2.42144732153411	1.94892940196385	10.054253752175	4.89129562280169	3.52494916542505	1.14107519915152	-0.897986186586133	4.93599458423988	2.68665480998391	8.38676168914236	-2.2074260741397	86.75	0	2
35	1.91576715033944	2.67587439010165	2.62875510984943	1.22483536691407	7	1.1915981796186	2.8885051362245	6.26568146677348	2.6712336182044	6.61198235384997	5.99820669242895	5.0846592134797	2.03138377880679	5.87410383404172	4.08279448486712	2.84284389190547	2.80502970695533	6.0042873366282	3.38151341588448	7	3.70836423273254	4.12607351078771	4.12981615301012	2.72427824317458	-3.76408490748178	-3.38766280556152	-0.981483824280738	4.69134271293418	6.16415567770042	2.28677186223991	7.31251731430518	-1.61316482448529	10.033041599685	-0.554581293253701	1.918595875753	3.05817848481557	-1.26797320050855	3.69172023773969	-1.94282141513185	4.32804896272062	6.03773920885702	5.2639214253784	13.0439678033256	0.14780395862117	4.84855664367028	4.28966297870349	92.5	0	2
36	1	1.29259810014242	4.43054412080699	5.79636857566477	1.30038632193922	4.95190855471004	1.58833709785262	2.84644216539516	1.43951552429423	2.76776291207666	3.59029374968106	6.91969274748539	3.07639377673874	1	2.44550063725829	1.4018470791819	6.19517914616024	6.49528794715958	3.68465096689961	5.7624158340669	3.32692368793781	1	1.59664250627312	1.16674904289898	1.26461056595222	-0.751414217497646	-1.40853019283417	6.11097708893888	6.91282683412121	1.18776894972485	2.23006755376961	2.66317899611177	2.60039291019675	4.53768416954488	-1.01526618045205	4.16477219580782	3.74126596481138	-0.84701039833031	-3.5258123119416	10.1175490853033	-3.94095601699829	10.0800549226396	4.51937047828151	2.12291064019363	1.93599665085176	9.59991161353426	75.25	0	2
37	6.57383043937542	2.69814577832769	4.46383210971741	1.71190003236283	1	5.40320380270358	1.24666109975239	2.52339288290403	5.73770142524412	2.54730664755151	6.83135082139519	4.3043670433758	5.02488963871754	4.13046454943129	2.19634687749737	4.60512218837017	5.44741173433591	1.82377429215681	1.89507261607237	3.49850959411004	4.90178915606346	1.73671241892519	6.30820583595242	1.36343086093889	-2.13550066111523	3.9371284076122	4.60918079794205	9.99622783001743	3.35369537358884	8.63299164232511	5.89663677599933	2.07437775158288	-2.73212626108394	1.46552750006574	0.272046792688174	4.5072618281244	4.95787337846302	10.3933109089	3.06502914943325	1.42690340637287	-3.10471905681848	-1.63883861322898	5.74346297426956	0.992745800049329	4.24228846703077	1.26674462045406	77	0	2
38	5.55598102273253	3.34639612088857	6.14367191293614	3.34190631957177	2.20160999181043	4.04423142095724	3.51123038760266	4.80257184120586	5.38575910325762	5.2949766556964	5.72690626036651	3.57332431071438	2.16597950879288	1.25882730660199	2.67073027638367	2.58827323760273	6.68348021470608	2.85232066727053	3.86720407297008	7	4.82706547626199	3.08550100127765	4.41317897026389	0.765017316585501	-2.42208978769605	2.73266766655648	5.59971942460911	11.6949393576009	9.29993343845368	3.54834842751231	1.27851557115868	8.90327385604612	2.63713075967873	1.27371537634661	-0.367973423181685	3.67274305281246	-2.45192658318917	3.62878014057563	4.1175454951255	3.55781420861359	-0.694297061088165	5.95143574824187	4.1206013957397	1.97679858655217	-0.041413570995861	2.09562336763151	104.75	0	2
39	3.48829520991584	6.90426469271933	1	1.96861142883566	2.8642622646855	4.68100778986734	1.99535141052802	5.64628608284657	4.93437272390916	1	3.60600063427822	5.01464905479882	4.34345545549283	6.71004408055632	1.73287920837769	2.26929480987462	5.75675201131292	3.6236797988219	3.90641449927683	5.43765667655309	4.46370402800065	2.11564945708059	6.81014222603636	7.80702058289292	-2.01147204280315	-0.0678718987520214	1.92096438646129	5.53402717082857	7.46192260645743	-1.02041440518393	6.16815566133425	2.63656310961095	3.12548864511208	1.66416535952612	-4.57115546518003	5.21589323518734	3.23433767766823	8.26999093534883	4.25622324195744	9.31944624940399	-3.23213232371012	0.0236939154751659	9.89016235079627	1.83253776422622	8.43550354159924	9.56221212477389	96.5	0	2
40	3.31639588206844	1.22011212791342	7	3.71980717007312	4.83018539849877	4.03280890059266	2.3929856203311	5.41533450639106	6.63761892134113	4.33969912410024	6.08790701208236	6.19070563637542	5.74770572429079	1.68795854616347	1.39007081541899	2.66984156005878	5.66493719800537	3.66140160187469	4.08157913398679	3.56292406174897	2.35576591036061	3.99746006856977	2.45326836776906	2.24341170600976	-5.61675477494316	0.348260647006125	0.656840004608588	3.02571166674974	7.41532910885266	8.96681958938148	-0.518463453772685	0.779064814157131	5.29472804344925	0.899344997791257	9.91288815148674	-2.29815297307102	5.03568116993717	0.336671995850177	1.22717649683147	4.18602415305673	-0.079511674767914	2.27349014002189	9.27192078587995	0.928679971927581	0.123466857699868	9.38973909001591	94.25	0	2
41	3.27990192596945	1	1.31460442716914	3.53279855981704	6.78782039836722	6.09982820815864	2.71372136833042	6.58687371276313	4.62162373675765	4.73077537579775	1.79650761468086	5.71290964143644	4.0175815083503	1	1.48497070557107	1.40795406323946	6.17242233183404	3.08553079261969	7	3.05542000639253	1	2.30562946303131	2.97175095381893	5.34019214921493	-4.52287541432939	-4.24701238028709	5.10494547744897	7.52496563947784	6.3471857067551	0.532492784526008	5.27457098118628	8.25739419859412	4.81469978596814	4.15408391657829	6.0263771543314	4.42621177618889	4.12393794653383	0.982524101611008	5.89923527022275	10.7414973365029	0.827220935117214	9.00644124014919	0.608336204390022	2.97157266729632	4.55885565262814	5.16014261204004	85	0	2
42	1.93255567197839	1.867838074373	2.20795707734159	3.17172320354342	2.77987415939126	3.79836292725343	1.86804157734829	5.66367500990072	3.76698230289525	4.14830023612277	5.17169132348545	3.78514598552252	4.64483107248828	3.55279954003268	1.08726335829117	4.17600575539664	1.21857054260194	3.12654838229931	6.35850214887611	1.39981493855722	3.92981955266617	5.45170675876223	6.71126797297884	5.22120532214448	-1.03229971875477	-2.16293802612462	-0.266200450956452	4.69302243766324	6.30960009003919	2.41558411297609	2.92648641634373	2.98005181814939	2.53526098221906	-1.15852203824971	-4.05733051560023	-0.00670719734459851	4.74152301623852	-0.0925968122473035	-2.73861383790681	4.23900207015896	2.4072260299752	2.07559837935523	4.85679902573987	2.74803079129327	7.23961176955802	-2.87102900220523	85.75	0	2
43	2.86270977500137	6.30659131921321	1.12371292260922	3.52844523641681	4.36775764327186	1.90418428154726	1.09345652054628	3.22649131478454	5.96067467365778	5.98699744762571	3.94405229201149	1.57452740888761	5.29082652728727	5.93363913688217	3.48227095016458	1.64053348266931	1.03626467626104	3.64300028226882	4.78758473190429	4.99350135410054	2.76155953105484	5.74598928660562	4.80542507738073	2.81397391436564	2.08605812495027	-3.6101667225418	1.74370823209577	5.32471752379198	6.9732079316032	-1.19893477331452	5.71614070923106	5.99012898691826	10.7222361462783	4.66189538124204	-5.89285717629631	5.2452870810236	0.870681801005273	-1.3376802225931	1.62845683860576	9.00737896920918	-2.76167851949865	6.49668477425785	-0.00690985742480446	3.90874253032403	-5.34951093582377	3.11629243152323	83.5	0	2
44	2.87950089402122	2.05494163864915	3.17685820471081	2.65188560749981	6.41083634575052	2.76402351895369	1.4384396597076	5.53042826640229	3.11533869445623	7	3.26502686930101	1	1.73462302611519	4.94685376931515	1.67220485214958	3.19225513627199	1.35494149359785	6.7302767518571	5.06765582089225	7	1.41163602901184	6.27785208323155	6.1360884747436	0.973656079254905	-4.06816978939506	-1.74267158494557	-0.703949771965334	5.76106047701574	7.95775619317114	8.17849138681401	1.79516961925514	5.26142900239831	4.48770968403471	-2.26848285672255	3.84901857421606	6.61625042632391	-6.31994257533439	3.33865118014912	0.0796983139616842	7.29647172173392	0.959886411223061	5.24666511854828	12.791550022034	4.08766830743816	7.20505957114923	4.9835825621888	93.25	0	2
45	5.32761628366043	1.97491087409103	5.28700710071317	2.58794110855584	4.72983311108906	5.74456581191812	4.76050101046536	1.86454789016955	6.77794716533737	6.59338324778241	1.9845505428421	2.15502013110502	5.29365881179961	2.23113362217459	1.12930161927383	6.87118833769272	3.92589776723694	1	5.77981641271105	7	2.93562253772635	4.82746395011693	3.4661860078409	-2.25768748175316	-1.11250023987822	1.70718917273292	0.197987693421335	9.71434197096201	3.70839682546085	-1.87926023521502	-1.04394154051015	9.23962472368009	2.63142730601429	7.87104976729167	-5.3315135719444	6.64714674289679	-7.35612159969761	2.93077138539222	7.48810292217005	0.497734809112255	-1.58604703218382	6.91742694503285	8.30406473598545	-3.94992951913237	6.90415003901687	8.53208364481588	82	0	2
46	3.82460486152571	4.48183941590041	3.60671053797352	2.26989905778136	1.07826908647303	7	2.02022679414348	1.58012499919744	6.49489709641273	4.30544799515706	1.73177321174145	4.46539151459172	5.29633123710652	2.03849721958604	2.41572244016812	5.16178147217252	6.75705495550256	5.08580588835301	6.82609980429977	3.87455879840279	1.60899290630934	5.07163592707529	1	-1.03074855278822	1.8253434926818	2.48542935646662	5.15939915056496	7.6897649835629	10.0830948908147	-0.977547074387298	4.60378344850391	1.15909572766336	6.48168984625997	1.78659370164432	-1.67219223625981	2.18292853029648	-7.04562576645725	1.75222984308754	0.653743145610913	2.4630337987328	0.72863387182211	0.425805194618576	0.445372474150529	4.39718662857507	-3.67673210574574	5.00648036439043	88.75	0	2
47	2.18969560805155	1.71121883848547	4.00658986573203	5.80918405721413	1.10845275900437	6.13312399331753	3.58966570852616	2.91509473499626	2.77987680555859	5.06958004643796	4.1838042076887	5.12865679311989	3.29945634319808	3.85539854613909	2.23037662630599	1.94535257064261	1.80946121740038	4.23976278089663	4.06804603802942	6.50971684148256	1.52961366834004	2.10653639718248	2.87797593475046	1.76005236030518	-0.863175254172447	-2.41721128244385	-2.07324567876319	5.80668665361435	8.35500809446259	7.65572537679382	1.83127357837597	0.434872872445118	-1.34249683958014	-0.722345618386855	-2.57778381663221	0.462874669600251	-8.51092306563515	-0.497030647077445	2.35138780946371	6.19963331911063	-0.843794853025866	-5.66190562916578	4.23889801718351	-0.735401078764465	-6.07803014291593	6.88850688831267	77.5	0	2
48	3.02173717768778	3.28700099747714	4.96314590706903	1.12157018867509	5.55609884001791	4.95791742297367	4.02538761412334	4.18435820961586	5.20695655914605	4.41424392056083	2.06431895745412	5.96820754761789	1.47816140009943	3.12186510529199	1	3.19837317189232	3.91144848960933	2.23915836374979	1	1.22496442257793	2.04010202393379	3.11020311236577	4.38906791863173	4.10059893723952	1.7072520759411	0.89397679487608	4.71364767038825	5.66021262760816	7.38136430166364	-2.1716790945755	1.7793720425134	10.6368715946367	3.03988606176589	0.951957968717434	-2.32206310164654	2.86054556516301	0.24382541072526	2.97451485880301	7.27760458028498	1.71356260161389	-3.87221020172194	3.28123981523134	6.03505569809143	-3.15984307275445	8.0033259886511	-0.363160368994141	95.25	0	2
49	5.87451032018372	5.90361575481751	4.13606609647907	1.41855464919329	1.39674849371754	7	5.38533952521543	2.96094538935235	4.98878673338998	6.17273725993571	1.68745037114411	2.88978515380721	2.97684015189895	1.7843045214877	3.76507259033212	1	5.47155026802016	3.97155347008997	2.91786515213615	6.80292352128452	1.52503638893314	6.06239480654278	3.17309784155984	-1.63465284639184	1.05092778316364	5.93294105888245	5.17865423469068	9.60121671030318	4.09062616329196	-0.121457894290573	4.46348933519325	13.1169438220768	-6.26328044754479	-8.15520608057061	-3.15960837887935	-1.95911089423345	-9.95528268505011	7.78577637312654	2.93338517871753	1.01768322223671	2.83072139621707	-6.08171064385986	5.14476293255544	-3.25144994414506	3.53067071191183	2.84867349443024	73	0	2
50	3.99635523536236	4.32789819814026	3.38588289675133	3.62687233134192	4.61330081268457	6.52485595608144	2.22887920807068	4.96998184399139	4.85483356790847	2.22599001535429	1.96132471316584	1.71663348206805	3.77332453674395	5.26224967983539	1	1.3500004673632	2.66912689978135	4.19735090687959	3.92716718420367	6.34293116032595	4.48505326202637	3.90957080842701	2.3280415994875	3.97037528396753	1.62292564498381	-1.10331067470143	1.41169954368628	6.40271144729223	6.4080452677379	5.86301868553281	3.55884385729108	9.4348472202518	2.9196505080432	-2.39701798057073	-3.80988189597103	0.808622001387962	3.97471442888376	5.77058458781941	6.35815285099034	7.59826688167991	0.0651067517554372	-1.74492088356096	6.93552108065473	-1.43686489905938	3.45713399238839	4.51460723086559	100.75	0	2
51	1.29477185009407	3.93948480917333	5.44175108265552	3.99921534090833	1.07372187470842	5.32825378540951	3.28089677356647	1.45474933057645	6.30431711128646	4.95777171968062	1.1073954397031	4.91077564145337	2.52787829712484	1.27715244952753	1	1	6.47230935769671	5.15755473606857	5.55364919642811	5.67056885459614	3.12683777755213	1.80288842959835	6.40175123376544	6.04564693564773	-1.15708023896993	-3.47902148503418	0.971085705465116	1.9502324797684	4.56033550437325	-0.292533311922196	5.72290856442468	6.13566485034337	4.33303993880614	1.72634830188031	-1.3239855553304	5.5269683455835	6.59859967022543	7.98394687392963	5.40518369619055	2.48114946958144	-0.051018541288678	6.61577915577582	7.61841500044403	1.82938458399109	7.52606204989319	10.6106155818908	80.5	0	2
52	2.18008231955123	1.43752162639224	4.03990260041193	6.59983615539604	1.37733731395946	6.36095206200708	6.01689459811699	2.72259164457555	2.16188999473481	5.86690789196478	1	6.96695893430539	3.16035534387652	4.26733138843849	2.31747682826756	1.73197014207021	5.92252508683806	4.46207871552324	4.69175894056615	7	1.69003453222004	2.83889333618633	1.03000226432504	0.969773817987296	-0.407126908057899	-2.11070628399731	-1.05164664551604	4.74964914845525	6.20619238652369	3.63485870828541	2.36774051143632	-0.144344897575234	-0.813592090366354	0.17209323297934	3.62011045546482	1.51898099400773	-7.78188962782734	1.9837484931385	2.3790930636385	5.45432910686294	-1.07593655909318	4.27895652653418	2.70339707592498	-0.538845400945743	-5.71248768256597	6.67883496226736	76.25	0	2
53	3.09485524648433	1.47160400752986	3.57660908959516	2.232887907202	5.91012470449219	3.49447863047934	1.53828688641353	1	6.88343339386913	7	2.60159204552172	1.31512674169743	1.69350654314892	4.66401424376458	4.45191369027979	5.54734048169185	1.76763821759947	2.6147744557138	5.27153223443869	7	2.98394469221076	4.12431856724861	7	2.20317826131838	-4.43256332983315	-1.54644418868235	-0.861160786199227	5.77936807391538	5.00729008957699	5.04807209035724	2.00765037661108	4.82236989503627	4.45228911689478	4.15749070986177	4.72226143512655	5.23176282602005	2.54026764036818	2.72334713878485	0.347482267518495	6.18742504761164	4.11714611055698	5.67161976633695	12.3154191954545	2.55021541895244	7.589452549307	4.41510253847449	71	0	2
54	2.0327111316095	1	2.89047851699474	6.61228141520118	2.03590419158929	3.8443931824459	2.09951126269377	1.40567018628582	5.9595094034806	4.13546607340111	4.25273763053281	1	1	2.52218312394049	1	5.41746594759974	6.17302130393144	1.04947962151602	4.29232345898605	2.33589539904105	1.09812021113085	2.73252718429864	3.80259819860761	-0.757810263654368	1.73909848393376	-1.44580255315152	-2.30847678411474	4.65739804435976	4.93384448651669	5.99861690657854	0.971880888153745	2.49093327765273	1.44482267459428	-0.0218989011783439	6.53794768396001	4.09673908973585	5.36790857781626	3.0377579333324	-1.65674232667211	5.73861545002742	2.20769204684425	7.17013398150439	-0.897834910324574	3.29177638933091	3.93461107173987	2.44539131937233	91.75	0	2
55	3.11175837352321	1	4.16522369724522	3.27492957116758	4.75910721570415	5.4734132915938	2.28900134856512	4.4812778517545	1.85129683150087	4.60805173096562	1.84281954476515	1.36340856287813	4.22381527508763	6.26420022248282	5.97106185682698	2.95633059963985	3.30574372877236	5.2473773076183	2.92265160110829	3.48697081429776	4.50203174689236	2.85058649935115	2.85321765431895	8.88655805833085	1.3527479966272	1.93219768495819	7.53944942245325	8.97084204040431	3.2430313447051	6.35414927655065	-2.38757519824551	-2.51701807895126	11.8085089186926	2.52045428612668	1.20200247658453	0.400698182523805	6.16339738939988	5.94536059847033	2.86175144122775	3.60258338433229	0.835403522949145	-2.40255388531587	0.759055915463927	-2.2047769106112	-2.68301078928829	4.57736145446246	71.5	0	2
56	4.45474952362713	6.49773437264962	1	2.95482794490887	3.28142315351833	6.3869006166313	1	6.67658738751523	5.36430819050727	1.2155781906185	4.0473123685421	4.63433408327812	1.96655054918635	5.70164167490143	3.26425831273815	2.51516554779886	1.72608806517762	2.89891448285012	2.489372037595	5.84988878491516	5.12949390502133	1.98839720259361	2.51353498762307	7.44821978311165	-1.72505648501289	0.667609622174114	1.49616788307923	5.94990213652224	12.1024351608169	-1.1230361255253	2.92875083221088	2.57535741875617	3.77631820714079	-2.73780535146056	-5.21637495387775	5.72259251733155	3.28219174054566	7.12592790339832	3.59096479562316	1.59935551228429	2.28424240512715	11.2780960707557	10.7434005153778	0.982622759951486	8.92794334848902	9.26608617130283	89.25	0	2
57	5.05551678104311	2.54308684594303	6.10858839902555	2.95136256501212	6.25582582631355	2.85952176395557	3.90046182403762	4.39903144430074	5.35657769381077	6.00238975891172	7	2.83564339918032	1.46680013126241	6.66035360476364	6.46449579444042	6.06157651597376	5.61479213817522	1.94172436870981	4.62128209640893	4.63700097984004	4.456925188432	2.05996080080391	3.77657493310939	0.665913728804842	-1.4256202650079	-3.52012235507587	0.610730445877321	4.93934098847396	9.50316268037576	1.53665859928305	2.41613385800605	0.99568570075048	5.88973718523041	4.32684068514754	-1.31906796352967	3.13370247397944	3.42368581689726	-0.403281005556022	2.10123131030056	3.05279523452349	7.14067733215339	9.98039732237587	7.99316508216163	8.46856012495344	-2.69155754439067	1.70864860673371	80	0	2
58	5.12650761545273	5.90191630392196	3.83143037167086	2.63466242028907	3.96486566894323	5.06102725309465	1.02981559911591	1.59924510992138	3.24302025069083	1.4687458261109	1	5.96564031107057	6.62644932803322	3.45945172692321	1.31955504786342	6.82200462095898	7	5.68976744395171	1.65690771487289	1	3.36154969479329	1.31798640760396	1.10566258055189	0.668792464525135	2.21907622094116	0.945576864464876	3.63007450444514	9.25982468634654	6.90707204495739	0.506136587543752	-1.77259445429452	3.70700747266178	6.51151481736819	-1.12572867091892	-1.75409290133677	-1.12685532821074	-6.03907816055668	2.58455318761606	6.2820835037751	0.612847614321385	-0.353837344833306	0.561167145777669	4.5196314913623	-0.683841123349232	-3.7022506991359	11.0173869944572	76.75	0	2
59	1.54790879162184	1.67912680913366	7	2.92334594666932	6.14708994659644	4.59104372008785	3.57305615840373	6.49611621087552	1	5.08494013576803	4.93343022623135	7	1.54492342442354	2.54087154634511	1.03148300413387	4.22261722345319	5.16915196401031	7	5.93047436052074	2.01204231415988	1.19159387134587	3.79799193160382	2.67831458680227	3.42745172761526	-3.13722292480749	-0.402002572796554	0.809779358410756	5.42441654097657	3.0303201563786	10.8443153983319	1.25958786432152	0.00372401566681316	0.793252814135062	8.81809182781237	1.54790609399682	8.61129509989289	3.02209428126635	7.02436548608714	5.99750511194226	6.88057323889626	-1.5414773296528	-1.75518356139853	0.366196976543514	-1.10452273723968	8.97528469933985	2.12393823284726	88.5	0	2
60	5.37415023925728	3.49200973535183	3.08357464775342	1.72393842155764	3.47530675806798	6.67921323532162	4.60556926604277	7	2.27013280448785	5.71750226628652	2.02020748802397	3.24291745549379	1.90710095510586	3.90924931508161	4.83612214326207	4.57295808658481	2.55337012098976	3.67695636895415	3.35891651863919	6.17345896516704	2.70247859566008	1.84103121699003	3.69287391947167	3.93350232704305	-3.18869180968445	-0.645380738641529	-0.948526871778909	5.3467846697931	5.69151495016963	3.79329520902147	3.12516912901396	0.492238494614842	6.56139810763813	-1.2597217287996	0.961977494924661	-0.234403501413714	-3.23350771479446	3.79120036696315	-1.58210683395081	-0.635821608505959	1.41511350455829	7.86864996297041	7.84321924039252	-2.70185877461471	5.20547143846763	3.21019346539447	79.25	0	2
61	4.03246376181855	1.61623088736505	7	3.86165128235789	6.49404253038671	3.71306134336786	5.8306660212376	1	7	4.18394488943421	6.18944249940633	2.89505411593982	6.29326024725044	1.34382225727703	1	2.5428912470108	1	4.81540890333296	1.87234846355672	2.89904325464915	1.8698774675847	6.14436062977712	3.33718989603701	2.18697909958566	-5.13689020962296	-0.465218341140336	-0.145825479950708	3.26218799996202	5.90974055182355	9.96823122609451	-1.52377536774496	9.79300974282395	5.81642591428523	0.839758525883135	4.4503419044959	6.02313440161129	4.41056790662986	0.82509148030805	0.82085124799472	4.2521687936481	-0.0757429503496902	5.63568730477068	8.28278137035684	3.67260526693959	-0.0707880761715018	8.54351613735061	73	0	2
62	6.53108797676672	2.84645742628602	5.86661885339171	2.16647283728103	1.30742386639421	5.17341389810403	1.97274996712062	4.37234407264008	3.9568031568116	3.88813881653012	1.05328519818432	1	2.46477148534408	1.54904310956461	2.21404722815927	3.98657164721074	4.52399521618028	4.56809665614283	5.15050106511908	7	4.3209100357571	3.63569898121184	5.12008417422991	2.2740566487379	-1.0632353688027	3.44901905808097	4.73551645384459	12.4733029611524	6.11188484962224	1.59792097756317	-1.43058269980095	6.50889794277255	4.73733312919824	10.1437967881484	-5.61324569301016	0.738064510702457	8.29464536687464	4.21010987214088	6.3486300140282	4.324503423381	-1.74733391928372	6.49563495345528	4.11712934303282	3.2864474810107	1.04095158655014	4.47275487663518	77.75	0	2
63	6.12675529781462	3.12511529756329	5.37048994618879	1.6685488540725	1.26117968678519	1	2.48047959504961	2.86867712064401	5.21523528610345	6.64017180566463	4.9756402338324	2.63624021741192	1.28262338762593	2.10599290581774	3.23676377791143	1.97255941766915	1	3.05345472946187	2.83838242347146	5.20361682961111	1.12963896451872	1.95344555235656	3.33358799338481	-1.30399863956578	3.81090554393396	3.28045436910063	3.65678094828162	9.6163639887023	4.46008792462787	5.29992453976479	0.672611557448748	6.38194035753398	3.86710453987633	6.0171717194674	3.66457914289635	-1.85989894508564	0.0532497521910456	5.86511536523397	-1.93154951634223	-2.37480387805135	0.754070218896624	7.46207821077075	2.27616919128599	2.94510608928644	3.28298961063326	10.7622497105278	78.5	0	2
64	2.069631107104	1.96031158798798	1.1496089511057	1	4.94285673299785	1.79461223378217	6.27615267533998	7	2.22947908907537	2.26613456810802	1.7866867991642	1.91506816414201	5.61291879221606	3.44040351565188	1.80044223899504	3.46872240259264	5.20969766998511	6.29899056946014	6.25337267214253	4.08626203162664	1.23344754144389	3.04151109488954	3.89418094631359	6.93249241562472	-5.57122736412878	-3.79874187148963	4.81150866851462	6.51589401691327	9.04350592422774	-2.77216379594557	4.32299871984807	10.4267248923321	-0.253605854360048	2.54081841797964	-3.87459837465705	1.55703333176303	4.30067226841411	5.00324404645155	2.37530646902268	6.24527130424164	-0.0616384092482434	3.18892246146769	4.81964171659065	-0.631840973218134	-0.773482571202624	5.51545764481663	88.25	0	2
65	3.71799226722584	1.23641330698313	7	3.79234340426801	4.44140252914345	4.32906683225777	3.04925633329639	3.86724890136827	4.22252118352319	1.89908175522514	2.06798387477318	5.44244986240457	2.32755329246456	5.80123607473166	1.9172363099183	2.71877607778153	3.92467967168657	2.04364360685977	2.09109053911474	4.22240501023368	4.74709498128923	3.8037886280377	3.10741075535511	0.899298569869771	-4.7005666071156	-2.38480372703384	-0.483242398513349	3.54447422281584	4.30372370650069	3.46545801835731	-1.63792279381158	3.20044294736603	5.53677684604212	5.52360537118904	5.59257028331428	0.691923804741003	2.78872786555608	1.91032478975632	5.82395797254597	1.5245719520983	-3.45823542326691	0.588971828724854	5.26768155985402	0.65204833003937	6.30065944797154	-0.451717060435709	59	0	2
66	3.87849761639478	5.50584134216299	4.54859560070996	2.75235433702099	3.27133404597711	2.14821227923913	1.25688777748492	1.27646000571984	4.77782867916178	1	1	3.36960152592922	3.99489321626774	2.54138070020461	1.10514866136597	2.10932075044201	1.22151219677921	2.73295691161986	2.08572198444123	4.87727928455734	3.22279498612637	6.67299581828312	4.68469967447954	4.16077435492002	-0.20423152206774	-0.601515321051978	0.477852323899156	5.52634152059245	6.14476483100023	7.1025281721043	6.19443959173993	5.46030972894641	2.80261234408753	6.26585507911289	1.91009187205311	-1.43763057085616	-0.770587549345031	4.58232812611303	6.20512932228477	6.20748800574618	3.07793284199167	-1.65838458938734	6.55934875359647	6.23541719433377	5.43967671754092	4.40229402685542	81.75	0	2
67	3.98718916865184	1.39009066532206	2.84562070511028	5.70740645310203	4.0349517373608	3.93145976367151	4.56890243293746	6.06813851261653	5.1707189023372	2.42662434476914	2.89279488135819	1	3.66658805701206	3.15757558183111	4.27357583816993	6.57498959792343	1.22519430974515	2.31698443124889	6.46806223511406	5.16030521176648	2.95076117453964	2.70615508583308	7	4.44818225745299	-2.85050760514853	-3.59469401495746	-1.75915694736783	4.22776674201506	6.06878159478395	-1.79295500957333	2.4837708211682	11.3829641908746	6.75977256226614	5.57747292489717	3.24825460906953	1.23736248508226	4.93941952713818	8.47478610124736	1.66715567063095	-0.454972132950613	-0.677993449449265	1.10887391558392	-1.71147995181784	-3.31113357113017	1.2902511492611	2.74400173824255	71.5	0	2
68	5.38544255056028	1.65568086435575	6.28001481864311	2.1948008329438	6.25240865220479	2.7194497560715	1	4.31316804157822	3.43486435045603	1.21707738010974	5.11076669925321	1.12519255553267	5.75350528307422	7	3.56071563525279	4.37940845005121	5.49422980946278	2.71648143763304	1.83408402025528	7	2.59152267944782	1.06200837846005	2.3682498651261	2.02373024222067	-1.12911757161321	-0.868379589633917	-0.191176152744118	5.76654271569271	9.04733555428078	7.13749837494136	2.62793364372585	-1.15529669438735	-3.55389715964247	-1.65200786882884	-7.34821468735878	5.36652515297305	9.26245307387554	4.50831297744106	6.82001084423697	2.85259385102871	1.95461369165273	11.2019619112479	0.317249738914959	-6.27118729472878	0.572623226068799	9.23202915342132	63.25	0	2
69	3.42190204692932	2.04615083672292	3.36160611627783	3.50389702143301	5.31325671365554	6.1253547371486	1.04518300540533	5.53038510498562	3.49672300302745	6.17699111537003	1	5.80209835039375	1	2.4520171494927	1.01275928682658	2.34501908310788	3.55273962903619	2.95549361709603	1	5.89869237975234	1.266155178544	1.59950899270153	1	4.149578668745	-1.46467004937879	-4.73626705532771	0.572897779635065	4.28700968072899	5.16101526993273	-1.40179710037118	-0.433713607054772	11.6271854186334	5.68173185414478	4.70530539394507	0.801975219286039	9.96467162548109	0.0136102523986767	1.45287538447559	7.9703801216146	6.44754885212081	2.93005854096597	5.88370617409645	10.0855211421766	-3.46017118533527	8.74903875585771	2.60139493285082	90	0	2
70	1.50900456041525	1.99500845004441	1	3.33468439650803	5.84942067403267	2.51134692738192	2.43696518076456	4.53331019852133	6.4207016387248	3.01530494100181	1.45398200108602	1.75691453590568	6.48486332304278	3.55463729338504	1	3.76633450552045	4.38185012989526	4.33472236715059	2.18670719380646	6.85918914775142	5.22661170437495	3.14895240826591	5.72970489213307	7.2942525993943	-5.85880066966223	-3.83175538113188	4.91669188787421	4.64154412711082	7.67742402104153	2.72777753530605	3.6457764354795	10.2650067072036	-1.39211255900511	-0.828784357582079	-5.81949699640327	-1.48892047920758	3.99079285464144	-5.70345369245724	-0.975083304036162	6.97180764849287	-0.0850660565144293	7.41361016914503	2.19914218194619	-0.522176138589781	-1.02844775619275	1.79016903510406	70.75	0	2
71	1.63261179871979	1	2.8357531828507	2.46466774081681	1.209832651917	6.97629126087291	2.16734886934405	5.18106255094533	1.49049918018972	1	1	3.84135928099832	2.75582893423915	2.06491980343963	3.176146703823	6.84861037306036	4.11360555694676	1.09298008034711	4.29228421925599	1	1.01704929431831	1	1.07506354712927	-1.61429571153374	-2.10776806308967	-3.09805646736627	1.68209548028111	4.88101606157599	4.71271017918885	4.40364948956369	0.76387733185541	12.1738584715319	6.92864414290968	-0.290685302413293	0.634417582285175	-2.67300793279062	-0.862260524320047	1.9044563814875	3.76958487248933	0.256588673135626	1.77921141014777	5.75153122266782	8.02647167357745	5.41231241158255	8.82259521588188	7.13745395354287	89.5	0	2
72	4.45665291101151	2.14124726804116	1.7938117689977	2.41875773477494	4.15873083643514	5.68665254812487	2.17934394028978	1	5.42596254209123	1.82038302708359	4.63998093400734	5.17429328447975	6.44564187155131	5.42267298280535	3.13688435443232	4.18201054777896	1	2.47453297256594	6.52422674842252	2.24434261103756	4.09593598965087	6.64094256570411	4.13956542780448	7.36036778833774	-0.56150974978209	-4.44648930702279	-0.735322656286429	4.15317808801047	9.98831893724774	3.10785639123685	4.52819130463909	0.979804572377264	6.10160826455087	0.730628527188704	-2.47992032501834	4.66283279251598	1.04808191510808	9.26810645720642	4.64555972208467	0.807480795629929	1.16688313250611	-0.883797281218043	2.42023617514468	1.79922839317433	6.37634304591798	-2.57276250276492	78.25	0	2
73	2.25289771127668	1.24389256578494	2.67031327735464	2.15890871357149	1.7699690093381	5.69385249425049	3.04002396093477	1.68425566199892	1.18347184687321	5.20861757031767	1	2.15351790639256	1.87728604157742	2.35403615693162	2.14216782996994	1.62270562302983	2.74055164427957	3.24751707028856	1.2610011923721	1	1.04650516133281	1	1	-2.22515606205129	-1.66818135748169	-3.42450891170583	0.490861974331036	4.70475969449837	5.29223078859711	1.04808582206787	0.456952278450358	11.2708966311228	6.27448652460648	-0.272219435513095	5.67848066274783	-1.89476095108972	-0.467410690488867	-0.322314204122769	6.50943728825238	2.15115801720122	2.88921449110689	5.67381362968676	8.80778562909016	6.26008197218894	7.61005448684438	7.06506194557253	98	0	2
74	6.43126871069238	5.15835927260434	3.56213194216311	1.63140813029956	1.1146010551442	2.83931661362704	2.7595507740129	1.79459474114279	3.51436474662326	5.90086990258035	5.71379379882679	1.32718706152898	5.34842411015582	5.97956211278893	2.15344605535642	1.24656953655508	3.80188961426508	4.01808159343088	2.17602679061788	4.40951297128078	6.88928614708772	3.17236090332401	3.12343671947157	-0.669470604815032	1.54459608646243	5.86188413243775	6.71539766280353	7.97755523805505	8.03789375444583	6.06954450126689	0.286086345730763	2.94515232068612	-3.7107865649187	-2.15542663077857	-3.94253022694524	0.0898294339613283	3.11334215675561	6.83882169570247	4.16855681845374	3.86972811765613	-0.201474149044691	2.21482685959349	3.80139803921906	8.16482568181182	7.98961412883997	-1.08896776465915	47.75	0	2
75	1.83846790131263	1	1	1.57690867599664	5.04254852671837	2.54022563868806	5.17377704311725	7	2.44320372875895	2.3096866050566	2.01366918520951	2.30159099824257	5.34993794683828	5.31410779000127	2.60432480217765	4.17549145865549	5.78373927053524	5.03885526294868	6.50268547903819	4.39844530190406	1	3.50652375614055	1.63476646828967	7.41577588243052	-5.12929738982946	-3.13861786271632	4.78212641643979	4.34030302721022	10.0401258119221	-2.55184966089517	3.83022540377127	8.96137413536965	0.647195849456905	3.30464357229457	-3.9160314263315	2.71133423290827	4.94520088342158	4.77462998118722	2.78327124044308	3.99196900782277	1.01902424284115	3.92753844829972	5.69485066600318	-0.650924143403536	-5.35015282591183	6.1340410143098	69.5	0	2
76	4.68977033997243	4.58406898259164	4.5163552792481	2.53268504002827	1.52994624670492	6.12192083828567	1.75467994479818	1	5.58798279949128	3.46919180018632	2.98498470053316	5.24994493070577	5.47469814599961	1.8995462605025	6.30279079654597	1.79825791416747	1	5.20268290602344	6.53593477750319	3.67651035848547	1	5.11854284255244	3.44402374386789	-0.0485891627911131	1.22820625034154	3.65664589532706	5.72100840575912	7.6795389412411	10.2412234427419	-1.25287310707632	-1.6345261993578	7.69490377152804	5.84696882303467	1.54684676231167	-2.57715256376061	2.51718100796904	4.11040835242477	1.15008214566793	3.88017559618038	2.38260088424994	-1.05439815697047	-0.111986142857283	0.819732733141543	-3.59241754193036	7.90403299457483	8.95728391006501	71.25	0	2
77	4.09834386437001	2.71248717209713	2.27104171857284	1.00692083588398	3.75272928659477	1.6159097616084	6.25971404905317	4.090595676111	6.52915316875957	1	1.25702046054825	4.28600790278087	4.20800266564799	1.37982855443128	2.3874180628134	3.83047577323675	2.59792291947181	2.03976674582201	3.73818358769808	2.49266164606858	4.17215274714904	2.3492087457494	2.15755697472177	2.67897042792712	1.07152213746988	-0.871310567579786	-2.38106466012711	7.20494276778199	4.08214622990106	-1.18065464520443	-0.857810228777872	0.753950261097628	6.82001353943668	2.21440964301656	-2.54320917925093	1.5521067131629	-0.48973141184716	4.20028935376595	5.54042029339997	8.89230349077546	1.22622312656992	7.00324644565769	4.36041817409993	2.66154107472603	2.32416145272907	3.68533008561776	68	0	2
78	5.0736437122308	1.04650945627578	2.93431428263713	1.04976165216686	3.52484839813397	5.21726858269247	1.50600303641849	3.92651842588825	2.8113035739315	4.23254955617838	6.95948654608569	5.65689584715996	1	5.16120099637106	2.00246877230498	1.14828417404999	1.92657588993614	4.04526412654354	4.79157432996898	2.26302247467144	3.11986672010701	2.18436355157225	6.45847668077562	2.21162334274871	-0.551958481622657	-0.0350517755882386	-1.81623095526091	6.67152744025372	4.92951965317211	0.795944282340203	-0.129882163446148	4.29760015932769	10.7035132105228	5.79173079704372	-4.90370045731331	-0.831905285541307	10.0710804859485	5.48925244105623	2.03313650604677	10.8433389426518	10.2611099485561	8.51000745394402	5.98210251979678	-0.0655342422408393	9.40532360717	9.02763102899705	63.75	0	2
79	2.0679832480697	1.80011459988892	3.39292137439785	1.67142796561977	1.90126896741429	3.07418712924001	5.33250791112473	2.26038657251251	5.55713640766272	7	1	4.35579968087189	3.84427058834481	1.30181472067883	4.20448402996461	5.06959343963821	4.23844418184927	3.46171590650419	1.27236208233749	6.42581706526338	1.07528091133263	1.61383018114296	1	0.540920896390585	-0.751957807300757	-3.64034928021994	1.21922069033484	6.13020425981942	1.60565836732041	1.29508392831723	7.41135059295367	0.648613509104333	3.95173501397	3.71858070435799	4.66599405917597	2.83566229611482	5.05058376190882	5.16392164044131	0.558273889061203	2.27575802906461	-0.390430669896819	-1.45936826036749	3.62766082474046	-4.9643332976649	-2.93674104931686	1.94673674663468	69.5	0	2
80	2.23993212918457	1	1.15336448882553	1.19953611957879	4.5153090025381	3.2670457123011	5.73717240406226	7	1.9988552702197	2.56219278386345	1.48275982525174	2.25066458300983	3.04755944030095	4.18787275410259	3.16881820126499	3.9420163156088	4.95030576290138	5.88030321798171	6.89856287867711	5.08684941444708	1	3.07370793713387	3.58897687921933	7.48871307141071	-5.1282069287941	-3.06884593692952	4.89382835123799	5.59195227506473	9.07149045556764	-2.07715878633426	0.702790868709336	8.20394338095409	0.345038615003056	3.12551675051925	-5.88931876450565	2.10716998096836	1.33942943298124	4.7489656269416	2.10718943213701	6.61932202059351	0.182600196928118	3.66662388759714	5.88228036990559	-0.74828782917544	-5.12874156759055	-1.20328398322507	71.25	0	2
81	6.68998802445133	3.68155683494522	3.28157142055215	1	1.04836016266355	1.50852418788853	3.19483931097826	3.09977402906789	2.32949712378714	6.87921754977454	2.21763609166847	4.67228732059139	6.54067746133338	5.21839635527099	3.39615184112963	3.11806347661869	5.89355645736475	2.50738010469289	5.73853555445581	4.63736891014401	3.62031672382546	1.55455418527309	5.59402909515032	-0.788687136660886	0.829230842886957	4.27851416696556	4.52437994041901	11.8899664514084	5.54543502517681	0.0100127809020301	2.73767707013239	10.3115996964326	6.68303688986386	5.03006097151842	-0.478134621886483	0.277175784389006	7.65938718165438	2.43785783198754	3.55223973024007	0.352642169707482	0.344770274285382	0.455829255117126	3.82629430807981	2.04091523617309	-0.147410543100375	1.01680816735745	87	0	2
82	3.2701777114758	6.2408724457346	1.564167505176	3.71072696138022	5.64829895134326	2.87237027129558	5.36075258075093	1.5705825539642	5.90447440147147	1.25685549065964	1	5.88230988794784	2.7452278533158	3.89905783795731	5.00224864892007	3.23135879864599	1.02631412454982	6.87885941782307	3.50762512996167	4.88730505506705	2.92917598566098	2.88456297567167	6.02301661126463	3.26146183778033	2.29874374705141	-2.58538497104577	2.91557082099757	5.43475453212693	11.6653920086812	-0.75659459451366	2.63986533866033	8.59649183605095	3.64755367738189	-4.61275754179516	-5.37169143466985	0.67571057533261	2.62280377537877	7.76774863966058	1.42779766015883	8.03568918413249	-3.94634636786071	-0.577060807491273	0.971331077419801	1.69561567172948	7.0367325307616	7.10207037924037	78.75	0	2
83	6.29933163443739	2.03794284971434	2.25826045152719	4.45409428287777	3.42924681733209	7	6.72965086545283	2.59210009474319	3.93312977051626	3.91051529427267	1.40324573556484	4.54794940633152	2.62308165450308	3.92711229829624	1	2.39151193009541	1.94367855996152	6.25388047262968	2.85946815490466	3.27243124057818	2.77226507414681	5.94056393060678	2.20431128017582	4.48001044521139	1.27021036924601	-5.1539889272412	0.32679681262283	1.98488993827342	7.42867838214564	2.46697606878441	-3.04481051729118	1.6356290734694	-1.93281957538751	1.68102696596895	2.57607724919843	2.80140946627089	-7.13090747969245	3.88588391137253	1.86090408677709	7.10712262378584	-1.79891080626551	3.25524382877949	0.0734696515303854	2.54765377586033	1.81620755955984	2.4289666665912	56.5	0	2
84	2.64495694961007	1	6.55930899507193	1.9503233283506	5.05372720954406	6.97769871614755	1.96226131838399	1.36848180312834	5.3959062268047	6.20616343745748	1.56718004204967	1.68691334729396	4.07874397978927	6.248514018029	6.63186454129994	2.82357630610082	4.38772086095078	5.40061057327071	6.00301131377624	2.98099977850778	3.32914938007878	6.55761825678573	3.0330997175507	3.41998517003488	-1.67809487500974	-1.55850672464542	-0.604529663019065	4.17177524167029	6.72670428495299	-2.35448360393481	3.53441058113942	-1.98556463350783	7.14106852772162	8.11261337495825	2.48530015170157	2.87862045680737	2.45008924377009	2.89089825441738	3.99776626127219	2.50011878448528	1.95562212097947	-2.25167296791962	6.65773952504196	6.6538960338085	4.02281987630842	5.73085667160543	67.25	0	2
85	4.25100563188689	1.93655631758466	2.04682112971212	1.40318379888958	7	2.6629815943026	3.30234774587236	2.85964962607779	5.81831323678185	4.31855349206542	3.01296934632514	4.67502844450836	3.14438119870966	6.05086769632895	1.80425551911782	2.42988893182259	7	3.53026703758208	2.84890977523621	5.02863655969318	4.91546583215798	6.47441995357278	3.36731788643004	5.86542627974958	-2.9885736590251	-3.76985466925284	5.00938454432468	3.73248318400245	8.75246341986744	6.21141362976256	1.56845425125201	7.72222458506622	5.63230671882724	2.75477214018244	5.76612306113824	5.28717826770331	-1.17586412571414	3.20925871407895	4.77185912653739	2.67467058450712	-2.9037515740618	-2.20883758149696	-1.37656913115044	7.65246411990922	2.83523603027346	4.13219190519132	57	0	2
86	1	3.86731275954833	1	4.19985188405697	3.40618967553273	7	1	5.27849623412999	2.38243987716769	1.30059477825892	2.34485147061068	4.91746573261106	2.84270080538315	2.26397555467049	2.02344468274659	6.57780560002737	3.08548314391879	2.79869362920336	2.09718461229413	4.41062114482193	5.15564620016278	4.25690844218212	2.16720908391091	-0.995236273164509	-0.828835835854273	-3.83599799843566	-1.47281422372519	9.60375374150314	8.10480447220823	4.77324755639123	-1.98758558441213	5.0226738054456	-5.24749362474019	-2.14962659981011	-3.29781347942844	4.65104476946883	5.47444619536955	4.61716128909559	5.38295147056612	3.68711955343872	1.04417372672971	2.74726335550365	4.04512090076831	5.76484164195509	-2.19372720286404	-2.11241185543398	77.75	0	2
87	2.06128182305974	2.98048457887532	2.94630928493501	1	4.30471860963623	6.09898205526873	3.05782169063519	2.70187707914316	3.79001379548432	1.22592137958404	3.02243994337651	1.68450466925097	2.42788374475072	1.44950936769476	2.19830140595907	1.80633918774033	2.31675965373893	2.43258393493521	2.72874301991927	6.92663929350176	2.87615503674792	5.32369183987014	3.43587892958996	1.68141916395661	-5.23627518271196	-1.53557079553768	-0.484632127058621	6.23164420866947	3.43093539072756	9.57986969689507	6.00218510349448	4.05401857597988	0.329648561225781	7.74521142792905	-0.660214001979512	3.6926306910763	-6.76439000233324	6.69662057512606	8.47024143839488	2.33539578867074	3.89132017503769	5.64068326237846	1.6842131482645	-0.100955943024899	4.40301004292109	-1.61185225653612	64.5	0	2
88	4.24098379910014	7	1.22439121398362	2.58442796043259	3.62097541992499	4.28715918851834	1.0697593878135	6.61578954284756	4.44140300906637	1.95059084376633	3.62430318084989	5.51246924736721	4.56117029639097	6.70521857534707	2.8229983663552	2.6539150227048	5.43898351341156	2.4102663834074	3.18720882473723	5.23874721948401	5.07570244570421	2.64207843961246	2.41114855060705	8.11611066658691	-1.39063214383447	1.66781349114871	1.18206430732431	5.97129492202663	6.75846651700986	-1.13094132315786	5.56170980775461	1.76049468383573	2.98775299686251	2.00513109048232	-4.06865795440805	5.90031875511414	4.70554856272817	-5.45341781211289	3.5484821749132	9.46721896087342	-3.73702519142625	-1.85324654946149	10.4765257341949	1.25373474128383	6.27344588652751	9.54061703959607	78.25	0	2
89	2.09269875330578	3.1211548238823	2.26421581720902	1.73717200399797	4.16229427721769	6.3619233835256	2.65389691962918	2.87649612735816	1	1.85829489992158	2.30073178071943	6.36372202206324	1	1.28953843180747	1.39364373833699	1.64420320811487	1.04735190433116	1.96568629277967	2.39743285272859	6.66564473670063	3.18358000773615	3.97707671911104	2.79075110495083	2.57024966727533	-5.37666554134687	-1.23550111931496	-0.593725097387585	6.10675323174374	3.27589817193897	8.69077235500776	2.45812463061596	3.49057604608554	11.5822137623417	0.715956675805082	-1.54570998222055	4.18846345093828	-1.11897371519189	3.3953085349971	5.12263860556828	2.2889199560468	3.37864750951544	6.12804642859207	2.04632150391828	0.0757697500357091	4.82727428232944	2.88119779544746	63	0	2
90	6.80068981981876	4.0582738053859	5.12724737393652	1	1	2.01704683286857	4.29923613740851	5.09688451140628	3.79612950420745	5.09538804885347	6.23686449333856	1.25816234097126	5.17897975448746	2.07052744325286	3.89412028573667	2.19676483047963	4.96675836464635	6.14686462603623	2.36433111463737	3.34077253355017	1	4.78129188758918	3.46350824065702	0.45207514023399	-1.70382530814434	3.94970434501529	5.56379652615841	10.5020736868855	4.47376339263571	1.33768961215814	5.65674668583725	0.637172880757317	6.47697186608949	5.687624773598	0.35608801552346	-1.06672189875309	4.74426094975937	4.75852307013129	3.52014102375616	2.00128095531866	0.878976359902418	6.59230059263929	4.099599066552	-0.0508663734387051	0.525580146309372	4.86101293745145	68.75	0	2
91	2.76726209079	3.5451458947433	2.7342737772814	3.07855251833351	3.70701310151135	4.24241963243703	1	1.51173967586318	3.74259558777561	1.08486825875728	1.89743988257377	2.08794887797701	2.44800684775382	3.15912086363779	2.32064838087911	5.47483245750637	1	4.8367808541866	6.64401701917204	5.70862050704851	4.75272779523117	2.93769545390967	5.10880679020271	6.8557738459196	-0.156139027701916	-3.28017132176806	0.726588909191579	3.46408092447394	8.75765786594064	-1.5825459291907	4.86703126262042	8.7867137199886	4.77195080559732	1.9026514809417	0.834948148726853	6.86510851900393	0.651162164525805	5.24198335557596	-1.73536748326331	3.94453082032776	-2.78994190693673	10.7895456246644	2.27081426147982	3.85615500392715	6.7736705964713	8.66233593457931	88.5	0	2
92	2.74255149394594	1	4.15059578164764	3.50190533073788	1.93619746989413	3.11361367375561	4.22445521354007	4.68683408218493	2.90003789293746	6.24886154388381	6.40038207837904	2.54383056900779	1	7	3.71243957053906	1.43939628901051	1.66258167318206	3.68365147719525	1.13139069108029	5.53451658491629	1.99529439163321	3.82269348544298	5.24489517492377	2.91206220144523	-2.08193055908228	-2.2430560406121	-0.22448291350548	4.89020952021451	4.78029993106345	4.85735116758505	1.99307533679679	11.8326395311394	4.28185096458577	0.806829114118048	0.407685318423349	2.9751009968524	7.31944520326642	6.94275459837492	5.58556870074381	-0.0050517275088513	3.99453420967214	1.16234195808602	6.0375374374964	1.25253778218087	5.05330637149065	8.06813472999667	71.25	0	2
93	2.41853510419484	3.16098944158762	3.53569513990819	2.36884729711046	5.39753876611616	2.3515013135652	3.15304359900389	6.62814570748467	7	4.65932387284545	3.43100979340419	1.89514065278805	2.51321786350799	1.34914149954127	4.17893602754634	2.72075477367579	3.76700415520481	5.60185969398596	6.15991860285214	6.51582856005337	2.19763841856521	4.21914574383663	1.26491645530403	1.6182837047026	-3.6907470271552	-2.39648716440343	-0.453115543446788	5.46171547948339	5.29732470799366	1.43425947497499	3.70712860387457	1.11088974719499	10.4094575376112	3.79807881253605	2.31333607721647	6.5570376375442	-6.30348654385508	2.62957352529934	-2.07435373936787	1.59634412399774	3.6800935569682	4.47657485332424	12.0821856880567	5.82768218836095	6.13572056601108	4.51770664645544	76	0	2
94	5.25013755881178	6.25687796105819	1.2941595521692	2.57981712978031	5.8346577040705	1.37584372679498	1.9488776513562	2.54490396671081	2.34457418975137	4.42317761665316	3.46799090210039	3.84407486757907	4.90733373161272	6.05256761756011	2.7593426145931	1.86800558364024	6.08963577772889	3.81445957210489	2.64171907398408	3.43737825706395	2.50611759649725	7	6.60014499992081	-1.26962824188391	-2.03036252522483	8.27745257113996	4.82260242711226	3.89600499349169	9.64571173225595	6.10414377662515	2.81824118010847	4.31914339610673	5.10799134654644	4.67739346287136	-3.03769877335006	0.948100667764925	-1.78983209367512	5.24153595160185	2.49256368400635	2.36293128673055	3.10812188883992	9.59027640817157	5.01615817128653	4.91864998193459	6.842032440284	3.77587892588642	76	1	2
95	6.03302508722732	2.43648322611027	2.13818679855299	6.55942820749011	1.02766165371509	4.88983388087084	3.32383140037003	2.11272955228124	2.97523184322344	1.14514911329392	1.87159938874243	2.90509013643474	3.29573526570259	3.6339478321818	1.19928238472876	6.82990224250445	2.83894933703047	4.01154726835884	1.90543009268334	1.51911873144208	2.88361905606125	5.31295861349866	2.08772254664364	3.46350438835514	3.80369808361929	-2.72098341290941	3.11325840255937	8.58106006751255	7.47468573130267	5.26639726380708	4.02345741592194	2.13040261201553	-0.95454835084729	-0.727770579717818	10.5120766578559	4.58022142577273	10.0364761999828	5.17077881674368	0.324910866895895	3.86562765376199	-1.88710750857094	8.29636469334421	3.82803561884907	6.79056680817419	6.92917627008943	-1.87002859835648	79.75	1	2
96	5.8053447525177	3.24656857329578	1	5.21208431822691	2.04724172571048	1.63335148413994	2.67982020132952	6.14756103494902	3.5509740591512	5.29445623654308	2.5537621943332	1	2.27674107213223	5.94089058098238	1.22378059124373	1	4.15375282561318	2.65637586245026	7	1.98543223863236	4.36149905299127	2.70799123580333	1.90060388936757	4.41462623060423	4.08656901712598	-2.20601057800752	3.54760458741698	8.88010033083083	6.19546805094344	1.99517291915072	2.05192915280461	6.74759806801134	-1.31900298016057	-0.104628108288931	10.3845187898846	2.07279877774971	-7.39572483408367	0.510104338254974	0.841924762148436	-0.810324807911345	-1.51558349777924	5.93145571479056	4.97554366682315	-3.38915365745931	10.2236999979384	5.7640448549823	86.5	1	2
97	3.05292106351476	1.96126944689527	3.68400081921627	4.61074280386055	6.97083646222544	2.78183742709121	4.79396275887109	1	5.82866947226159	4.87746053578991	6.64214491399842	1.752960293677	4.58970807514843	6.49572567316275	5.41784858643955	6.23548053589805	5.94952340960887	1.90518962083799	2.77619033542124	4.82108635565307	2.95482051359603	2.7683028497669	3.52738676584144	5.19363463353942	-0.884994647130359	3.33451802876461	6.23520755577302	10.9618749629417	5.94526120088603	3.56941658163115	2.58510398294741	2.10324634750805	7.78812752266168	1.66741071328049	-3.88255671672413	2.1570605280142	2.74731342150564	-0.123758707654706	4.08183747072522	2.08159465620251	-1.39208785108636	10.2938351573911	1.1168426259216	7.48860552748226	7.67552965172959	1.60145258203696	88.25	1	2
98	1	6.98802170489503	4.15556192163165	1.905843741614	2.36580687455223	4.15928296740605	1	6.95523827183548	6.73229584584921	3.3095921238307	2.85002312734587	1.22770593245985	2.906475870565	6.59611407832738	1.09607900627663	2.97194955519912	4.49050103588156	3.05632916483793	1.21121120267869	6.53576692999687	3.13897123700397	5.53910924239375	1.71638774094322	4.22473910943016	-0.787908484758564	1.85260444767415	-0.0951489565056591	7.40529323328854	5.29173094067456	1.55687170139895	7.50207746149799	6.40395134615252	8.97767926154492	1.71620816272896	-2.39647854002689	7.34225392441515	8.88586501338267	2.89347868773524	3.75639598599726	3.00347616385734	1.13616761643981	0.0215216684911898	0.836975691391999	-1.4523071902359	2.90234937012161	8.82188596838862	93	1	2
99	2.12125039039967	2.76072134065538	2.66658072896557	3.28173383169531	7	4.5224953500133	2.36669324533674	5.24552198275116	6.9081362663005	2.48921590716218	4.77297765714721	3.59324161106458	3.55138990742665	1	2.91201171648683	3.33377288185146	1	5.56056909165185	6.73063253286868	6.93382006232143	1.41354200159751	3.75765918957971	4.17628963672914	5.66213230011747	-1.99295313734784	0.860386129541591	5.71374486480307	10.3963633037873	1.00834465678906	5.06786916383522	0.730494585663916	10.5054988758012	-2.93069435485826	1.91758866143731	-4.28920206184488	3.92055409429633	1.6853112131788	4.81373685648464	3.5289747615701	0.0636154562861452	1.67654819539524	5.77777933310084	5.11686183458315	0.202338853970808	1.80357983300176	4.16700324861174	95.75	1	2
100	3.07597769323454	2.09804362623937	3.59302416138167	1.01472043981308	6.42555237979126	6.2268442158104	1.50344016720068	3.87483544031388	7	1.81384795904506	1.77768638662003	1.87819720403215	2.45511074563943	5.57113787419047	1	1	2.81986389553776	4.41521188014002	5.58191994047058	7	1.19240654029949	2.76857001525686	4.34595809873112	7.44844856018767	2.3234225955434	0.88055363193625	5.71610906013545	8.281432976103	8.60379813853742	-1.3441664832208	-0.124447282648859	9.5013751611856	-3.87070818801138	6.62607147186863	0.114678349750479	5.40367529906126	0.908502749934525	6.69451353008918	-2.2164476666233	3.46766573556076	-0.0913645218216474	10.0063419142941	2.31697976768417	0.4398451658942	6.24914381565531	8.35190443323958	98.5	1	2
101	5.16386774514833	5.85599419444248	3.17998343539175	1.03455524870242	6.82576520177106	2.67290030309991	1	2.4477315071716	7	4.76629957619932	2.10505968567061	5.52256305448165	1.2777569833518	2.2585804058204	3.22006674273966	1.44477984740114	6.49920371939278	3.84708578470355	5.12070495132051	6.27169293857541	1.9135472695009	6.27021648213024	1	-0.575306679540323	-1.88234236302811	8.00989752144951	2.09952520120641	4.51299536688509	6.23575126734247	-1.43145903699921	0.149063844368132	4.96808439021142	2.91033228145827	0.341539200062363	2.10182392454612	2.82111309302452	4.77809483810566	-0.809453746293409	3.20201620535547	11.3315215215852	-3.30239794295279	-0.87656164521173	4.67652175309691	3.02354337557411	2.18647758844584	6.49018589606259	98.25	1	2
102	5.95577431780353	5.7369288547277	1.67536379139821	7	6.63706417383503	4.01404236028366	4.22470025079323	1.86923432780319	1	6.94153528996541	1.41146765768966	5.35606439024213	2.1443030327119	1	4.06601967783462	3.90559546118639	6.44478567884453	4.92379650634116	5.17536552478945	4.28790288070506	1.22964540034023	1.8319920958746	2.98632857050016	4.59428786773428	3.74435475256265	3.80636354489747	3.11223061610146	12.2120638793431	3.05892069817887	2.44150843027964	8.07742808007466	0.80195753372792	3.91079948188742	3.41082090166727	3.93743838478731	4.45746653060133	7.30415560762066	3.54329550323293	1.44706309644715	9.36237888927833	0.210558043077883	-0.538802731096058	3.8602630670844	-5.01782538189545	-2.20962747189786	1.60426113151801	88	1	2
103	2.71530683283073	6.37660202603322	3.32977676535471	4.83575256707714	4.48750227743071	2.92686948999425	3.51991844707231	1	6.50629063008838	1	3.64985583902872	1.89939546689473	2.5355891610648	3.64013373975993	2.30990332145849	1.45832771716595	2.15372806372586	1.01892549390113	5.82300215991777	1	2.13765564201489	7	6.22535784977252	5.68179641327661	-2.27477379607461	4.73414818416814	1.78636125950583	5.1001425605789	6.15569635924947	6.04564744327921	-0.532547161703009	2.59541573598984	3.7863656364672	-0.199447455269337	-5.45151095805184	3.6333966146762	1.83458219463578	2.30775235272286	4.04698824680189	5.26201545611565	1.41254486647752	7.24646769918985	3.02820599851392	3.12154934718898	4.86085244185162	3.53878791199071	87.75	1	2
104	7	4.8709095169542	2.91791907080826	3.68695988967984	4.27889752912283	4.42908260778024	1.80714751487367	4.43164706985985	5.41831202493489	6.81063657033551	1.33073790117373	5.33455969562297	3.21950362448263	7	2.80424959565632	3.72091847506619	3.82598294134093	2.79957599700454	3.63403518502689	7	4.71643574485178	2.400155785297	2.98701782095281	3.50980048031985	3.41009120688369	2.64959371820543	2.1179231733684	17.0598760020409	6.29679665840448	6.88404841106557	4.49679935290689	9.30676689573886	8.59119546680676	4.72861087100402	-2.73400164382338	-3.74861951141323	1.58104308622958	3.20379655398963	-0.745924987673501	2.6646607862669	-0.937833419342177	7.81332349084173	7.96625069554099	-1.58243357832257	7.51618943275634	4.75287560862628	99.5	1	2
105	4.14588941091509	6.23957030564734	2.13538925743558	1.26703834411429	6.42125865165957	5.07904948329963	2.0701946718408	3.0691802630757	1.48582228766483	2.5767124931997	4.25339922708182	3.17219856995584	2.73881239637058	1.87940603489605	1	1	5.39046633651692	5.46157492414534	3.23383043155862	6.68632248586562	2.24483733451205	6.70742827551015	1.74544544353116	-1.1185517561383	-3.60790029840325	8.59816679231667	2.04051216138493	4.15136593181428	6.10532567197284	2.3568692496621	2.63621780309673	5.81036031541043	10.9562909773575	5.00031871309508	-1.61912406415988	3.80759984883282	6.7496755935358	-0.415509808799613	3.06955830538737	10.0362819798071	-4.08844135459451	9.70527031484584	3.46048916608127	2.2348782933737	0.84549653559031	9.22960982475195	79.25	1	2
106	1.61161221248751	5.51751043200807	3.36639475223005	1.88244377040659	5.93595095029863	5.22898764291894	3.79025312442135	3.21380927561115	3.99442391603678	6.58836171506447	2.6371222886956	1.03066409481895	1.27609370466938	2.28954211982656	3.65206489435353	2.84854871063134	2.03420460444347	2.46612348151506	3.13188301603695	4.77448312082338	1.11503019410961	4.70662572644408	1.53288208653751	4.59778979272233	0.0233910277947565	4.60977027517465	-1.37584984260644	10.478757381382	8.15830555565805	8.91936495892068	-0.307223993334068	7.43104293031902	5.44374308794289	0.0551603000199204	1.76933880365707	4.38404843355622	6.95566149931416	0.596783850668238	5.74992212710549	-0.0109580713386306	1.86516812398019	5.94752207417392	2.4525035397045	0.967868791010718	9.63573264803275	4.92613588806904	77	1	2
107	2.18672948085431	2.01430594561778	1.69676927215402	3.60777427058996	6.4118622490587	6.47067385755113	2.65423061906989	1.38625403731121	5.36431610246136	2.46428530702936	2.28806912053044	3.55292388577336	6.94619583105016	5.32950461241143	3.43179539800158	3.18792021664662	1	6.04562381715007	1.55891431843364	3.78546515781569	3.06169926024904	2.48152575571044	4.84758408849214	4.74607817513838	-1.28859358497096	2.68479356259324	6.35351442684018	10.699660854605	8.90985121789813	0.833952746485428	4.18749406192221	0.348601162595388	5.38997544242529	1.23760131196446	-1.2093824379622	3.97384137457626	2.52344719642504	1.11368725507262	4.88204825213376	3.80225356994314	0.429618831727621	-0.657663830563748	4.48755941793235	3.05787442116343	9.01621573193061	5.13661386499433	96.75	1	2
108	1.21210600699516	1.00688534810817	4.59237829140298	3.69450077641997	2.63026605787692	6.27177404706021	1	3.49312881461121	4.47117040256655	6.14764538589344	2.50761066860503	1	5.23559437695508	7	3.58699216153469	3.56290328891132	2.28679109835571	3.41457847153017	1	6.82918924863029	1	2.89130480434064	1.54215564477933	4.06323561952433	2.64556046341541	3.95538767640898	2.62462440147407	6.56392659528603	3.93496006977328	2.38805520025208	6.88713958105823	12.6876263017608	4.37794797893077	1.7017056340162	6.94539333069083	2.60264402006687	-8.52876320582137	4.63012098174288	6.23222166930007	5.34896379858009	-2.44141462373907	-0.521426158771479	8.88186519243228	-2.54453170294658	7.28898149776356	5.27325517942492	83.5	1	2
109	4.03062769001677	6.24036505425984	2.45981128828487	4.67287465935967	2.40652146711695	4.93771305434737	1.36132498759896	1.43949923521972	6.12100480673039	2.83529961672542	3.22340093285056	2.40826072119895	2.08661230016522	5.6078371100258	1.15952013296431	6.68071437535285	1.79592394824008	2.60548294872849	5.56685002497951	7	2.47637883315985	6.97199344666288	5.08023599292034	5.66147244823384	-2.17835392869577	5.36064552240675	3.17854065181665	5.96689506075795	8.12614177524477	8.30375573482383	5.94836025555117	8.03644236207448	3.90806592484674	3.02677820197198	-3.0899954028744	-5.03350765781921	2.67243706850009	3.97741259608402	2.32482140481158	2.84214022899938	1.77504483298565	6.32564155018571	6.99150095640795	-1.61009459670379	-2.43789021277141	4.84600978550283	87.25	1	2
110	2.6537656434788	1.01961905703004	5.09486669752737	4.41304507952052	3.43406872214573	4.57255918513309	1	3.67028594314799	6.18363625342898	6.28749228367786	3.071759707946	1.69126914621778	2.20220962378513	1.55328620309546	3.22404908294322	3.79799160910184	6.8857821660274	5.28057669365488	5.36823687302482	1.32065608582167	4.54905578822973	3.99339556483707	4.05782882180135	2.88775639257712	6.4752945558435	4.3925318937724	2.76979792343254	6.13816624980262	8.02834231957558	0.0228077922845563	7.22263626559566	10.1093988511825	7.22694118478956	-0.337724599055055	3.24503694156923	-2.24028266255657	6.42923520353235	6.88744052031875	3.09849319518383	9.51329556407853	-0.733054271812186	-3.13663256031348	2.67612301504725	-2.05949455517176	5.25227784411516	9.38112879398381	96	1	2
111	4.22317301626173	3.77347940844119	1.73378066550979	1.63449163452766	5.65648293243018	4.59270825775275	4.4593604584583	3.49978168506133	2.9027302522499	3.00061336845444	1.62864366412622	4.16791277544613	1.14346309408223	3.41372626673602	2.06174192494001	4.11065719401607	3.58642755001926	6.0893869273917	5.55503170219564	4.92653218436144	5.00431131511976	1	5.9307852509199	6.58956370086815	1.13638428678897	1.07489869239568	3.86314950518267	10.1035854556489	12.3116045573444	0.0942132683176045	7.42173984898948	0.431300332431309	-1.78724468082449	-3.08521605288039	-3.69280849336907	-0.265742746508883	8.65084573602283	2.76299156517963	1.46497924014148	9.22602704633733	4.40037940852622	6.66376135549884	1.88540919020896	5.09346082559663	5.97359315032834	9.43706796933106	78.75	1	2
112	3.71772590407231	7	3.45062143114195	3.43035076626223	6.7560881019423	5.23043866173741	1.8777319383206	1	1	4.57513791965343	2.20182887703234	3.97482482728694	3.52230047994591	1	1.73564321083037	4.20159768916865	6.22078594184979	5.16263948072038	5.89332652926904	5.72511229700457	1.73218762796734	2.38398667938458	1.95224375706418	4.75619178158307	0.638631661481119	5.59083985703812	-1.78000731675384	3.5409314511608	4.48540624004466	6.72067789139437	2.00857668133558	4.96336972815394	3.74925983899914	0.767306216807345	-3.59207132542926	2.49169693146599	7.99281889118083	5.62807096132314	1.01117481705731	-0.602299042405647	-0.548553483898738	7.12780560284034	1.90402778836126	7.3257064820615	7.08433983413942	5.55402288031699	88.5	1	2
113	6.42729056524168	2.63690365020891	2.98619021277672	4.71219245763508	7	4.00368892860721	1.28941085991102	1	3.45519645227341	2.97547669971119	2.12373002210364	3.37093141185987	1	1.87003308716993	2.85272189808079	1.48965284786202	1	4.65261616007979	7	4.22819894907148	2.05770684983603	5.91261953873945	4.30590388501064	8.82761260197089	1.92075243451319	3.03886148514215	6.34944553721528	7.63691090136508	10.2548168378458	-1.87136455664448	5.1330167518532	8.64404817632251	5.71548742260707	2.05497125368396	-1.99473549112358	2.2179276376023	-6.61601335935463	1.29060088910023	0.218667638706844	1.20037722454399	1.05350642380869	-0.0151313012654777	0.336785076725644	5.49391045838636	-4.51013735850122	5.61034467615749	90.25	1	2
114	2.15967133950291	1.6694600818533	2.12894130928966	3.13593543022971	6.67012958177352	6.94318210731416	3.11824967871571	2.37373610810682	1.58077444485039	3.55792361438979	4.55611561648141	3.74935328291699	6.54469123601109	3.51401481907062	3.54242563220688	4.40676090640094	1.25459187336253	5.53590818740026	1.4211264430058	2.37851975510195	1	2.17487102554521	3.69315029235653	5.94498482507139	-1.53620185858681	3.48590536941102	5.79658570761324	10.8746182975028	8.77348585931659	2.30433791818695	6.06157734868364	0.50020767604553	5.70079613051725	1.8195067953357	-2.77152107817325	3.73757833925269	1.61052761163561	9.82881186240788	4.26789267236464	1.01989315461008	-0.0745527336373979	-0.718342165654911	5.31802751394753	2.36796715833313	6.73391857831066	4.56485775881168	85	1	2
115	3.83440406337621	1	4.72010582523198	4.61115229006944	3.05904023891901	4.30331432069682	1	3.03239603192882	5.50713871703865	5.94894572773404	4.11583275696097	3.47926130824865	2.37183589133432	3.4583871372425	1.68027731287688	3.4008465813421	3.49160574191577	6.24401796966744	2.79175733661613	6.3877005500899	5.28816234975769	3.03907832795184	2.24653227001461	3.77230340597388	5.21939669591866	4.74865954067069	2.62630861675768	5.49275568129647	6.17800818320962	2.08524019129094	-2.47101605262794	0.299294228692605	-4.90181641086853	0.0749143788369905	-4.43275690358777	-1.9011524408237	6.85975424414012	9.43632995107741	4.84535425023758	2.99927774836614	-0.710941234647651	5.2996600799843	1.46641530567397	3.4171741539871	6.08946451641908	-0.453558800351626	92.75	1	2
116	6.29634271937317	6.48957960447053	2.80951949829221	4.78901758758041	4.36992483154044	3.99235681422913	2.63522566032838	5.06898949606271	4.78464024048411	7	1.90085536657498	5.5259476800808	6.90358536779051	3.42288724544499	1.23772185131834	3.02012427303574	3.4932299162761	2.92459312016603	2.54995435084304	6.60834929898165	3.20122894077673	1.52840815847639	2.59680502994407	3.3345401067162	1.94018578327332	2.75184418555533	1.63208399950117	16.219916744418	6.75833411388278	-2.35471667577371	4.18586521771127	9.78305239028051	8.00975645481922	4.81244971527348	2.7957982419488	-3.57713105249871	0.947692796428223	4.43982936257774	-0.675343157687841	8.58221312283642	-1.54327478798244	-1.8530232889237	7.28005930780802	-1.79073347620673	9.15286249264432	3.32613176750855	99.5	1	2
117	5.69644565494229	6.03421882806313	2.96690272455831	2.56227956057408	3.10852362112082	3.25256791291152	3.03052415610325	6.7514819821734	6.72125217955229	2.30781303610906	1.74618385905984	1.2273320152498	6.67388309671699	5.31476696264723	1.9516200800756	2.75887479117974	5.59790835173168	3.8921193391881	1.95744935132648	1.46054137032349	4.77674490469315	2.72139834477757	5.25930224665126	5.40859322318865	0.932071465839845	2.0549778231816	3.14458483761258	15.2750853411138	6.60476195170853	3.77780448942179	3.88823820424347	9.19668461488029	-1.18376996719725	-0.100456710321539	-3.35620252589213	1.34171340993553	1.28967537817608	4.72686651433953	-1.22928331345388	-3.40112955697546	-0.361315395954695	6.55296144641743	2.15411435328767	-0.0605519544928965	-5.686769484797	2.63292124964598	85.25	1	2
118	5.91122491869894	5.21959859978417	1	3.25788623517967	5.03847268137263	1.87322663393931	1	1.35135241901381	5.27317716042376	4.09276559957691	5.95109773787706	2.23482165481695	1	3.85861166041647	2.290195650063	2.1134028030934	5.42564853524835	7	1	3.25893400321772	2.4439620761591	2.70169214099351	5.87803207601863	-1.83038697368521	-0.591989379065368	7.20108164491936	5.60800358997691	4.52701812258512	-0.528418776774907	7.49501405442021	3.91497193078681	6.65291310715386	4.34990387285287	-1.1992378558483	-4.18267664583512	3.13234661837589	-4.63599554829378	3.60146421176338	3.37080956116599	3.65311555545561	0.722891658853671	9.44665654429284	2.75015781673311	5.19414406070461	8.44370164240957	4.95277717139892	106	1	2
119	4.17984903518895	6.46461933277069	2.9888182467826	4.65369877664965	5.17471671796526	4.78725431434427	3.5640158363147	3.10743351971451	3.57859118681179	5.30863103280811	7	5.50005270104003	4.99284356611399	3.14484188735941	4.58547691304241	1	3.33004782734818	2.0865580580881	2.08239861404051	5.02707979707125	1.03122946259251	1.01200452910812	4.86314761786655	5.05865574569837	2.17162831665096	2.75820981689788	1.03883489039734	9.85916429986003	7.45472261942263	2.40487236599481	4.63569269030658	11.9762363530668	3.7757733239993	1.51923609364421	-2.47303871589968	-0.548470096822587	8.77113433651457	1.33721953217056	3.80521903424458	2.00661927518718	-0.765473969932818	4.59671617001057	6.47616741560263	-2.62766053044068	7.58043660134575	9.67666605727092	81.75	1	2
120	2.10471012039544	1.58359017641334	3.68916595373486	4.74254419783842	3.89238888603971	3.50379413357767	1.62095539471136	1	2.81110215962637	1.93441410030707	2.10456243234894	6.53576741348157	3.96423255771338	4.75827824524474	1	3.81248749373605	4.97283371038659	1.91543334057861	1	1	1	1.17872637515258	1	3.0383736837666	3.70695888301155	3.94565881551111	3.98582923974437	7.06929903325505	3.97820634154398	-0.771002457143852	-4.9825786160143	1.07595011628521	5.3792771017714	5.80665210657045	-0.386978120670153	2.47664362788415	2.77846986969823	2.82692913925042	2.18507285896113	4.56967392694362	-2.46691671035292	7.56257876266353	-0.855447098055836	2.40255684943632	7.27647498509907	3.84729380305016	100.5	1	2
121	1	4.74097666290283	4.27962660280377	2.37799722127382	7	5.81102566034015	5.60330639488543	2.90987814409142	4.0566022381487	1.33776205300672	3.8642154935902	6.34537770463486	3.07029603429903	1	4.9471778905163	2.46821582271867	1	1.14056968740086	1	3.80894903864945	1.75717973057169	2.86472344455881	3.32058081126877	1.25421619198325	0.534757691634145	4.99805592288547	-4.99735476459115	10.009299850499	2.66040584614668	5.45695370345695	5.80598996308362	0.791875318878377	6.53470944892701	0.741162028935395	-1.01225174802374	1.97141774832862	10.3495400848894	0.807481340514771	4.38613620994458	1.19931415059917	7.78572014277906	-0.427496826801361	8.10581206724015	-1.8494163522053	-0.993796074493877	-1.33478208952602	93.25	1	2
122	1.97169288663843	4.36438605770083	3.76201315423211	1.13593534213049	6.28038665792867	7	4.87694891232087	3.65010508611285	3.45363411101763	7	2.82156725762865	3.90499235116614	1.38406505027208	3.91794558304469	4.04897393860669	1.23545919982108	6.62954190273712	3.67617053964448	1.61300772821967	4.50607714899977	4.56461752035133	4.36186324579959	5.26510269458601	4.52072201368137	-0.855061372625839	1.19894468333738	-5.37888688039911	8.16278594203767	4.03727306499757	0.0647061438681784	-0.352084121665379	11.7134482679437	6.40890915703822	0.645942956271399	-0.650684669669754	-1.12294579617437	7.09047381522893	4.08253419835449	4.62793715921272	0.279903253365609	5.76442223767146	4.76531193434971	5.82775734825881	3.09117694610001	0.923614764029418	1.56052027346091	75	1	2
123	1.21680888567883	1	4.91450946921345	3.00511660663141	1.99926125792767	6.05135066724653	4.01015751026654	1	4.72877966925278	5.70956998909034	2.34734252044145	1.22672647232056	1	6.40212468125184	3.01782811292734	2.5605902561678	4.27145477683095	3.47738805404991	1.52422584072162	5.54497138782873	1	3.24156870068975	1.09746995030343	4.04089928955947	4.04331145857565	4.55751016207702	2.69609178602881	6.08715833431352	4.65330611672719	4.08159692684814	-1.88875025280636	1.84715837242293	5.07586153071662	3.91621320740717	-6.05552405110598	-3.13187811567643	-8.23647539138081	3.73451898037739	5.92293449588114	1.77764731387972	-1.14387257706726	-0.532288004815139	5.81769883583524	-2.86045228783666	6.48918130659803	6.48853316209913	89.75	1	2
124	5.33410722079239	2.6542242192482	1.09367532082245	5.41620244581997	2.12055473329351	2.14628804681678	1.0141084513952	4.17460375355631	4.75907333786813	1.9821486258467	2.98899679889668	1.17371988713095	1	5.57431698096037	3.38838813712332	2.3914331378076	5.59505856481334	4.96019916962716	6.470931735657	4.28105384758378	3.76957385975028	3.64054970105237	2.12033021714612	5.00162017989376	4.66755436856711	-2.67450181584042	3.23670748972012	9.43539423379194	6.15254955001132	2.02214449306179	-1.47535695615458	3.19027983798519	-2.37314577018434	3.52343564702334	-3.73167026883307	0.914440076666187	-7.35088738669006	-0.0425166510982903	5.18685214704808	0.82366010840662	-0.316949893246434	1.86925244905589	4.37736289485627	-3.51521893942726	2.20038091626108	-2.31981842610387	84.5	1	2
125	3.63187493483018	5.31100108619702	2.46964229157856	3.10181992534308	4.96136262208269	6.61481419067964	2.51728181448952	1.61204452825993	6.1386604229725	6.67800526583912	2.94894002185049	1	3.61694995397045	7	3.6266310687402	3.70730533158966	1	5.42594788274158	6.59740072243318	7	3.14402028328535	1.33792817392681	1.86011199770229	5.25333491788955	0.640896977044981	3.13298671921154	-3.64458733536383	4.93235279289694	3.60222316197735	3.59953866164501	2.16447834765615	6.1195298070737	6.62332924211364	-1.62216755939747	2.45179922347285	3.65793782003419	2.06535115948567	2.36968904063619	4.7330166116641	-0.695927927756558	-7.04083199625974	10.4385442349185	0.536466599451715	2.99461080131052	7.31766771976572	5.63485275161448	64.25	1	2
126	5.98377883525208	4.93245937281132	3.24944767835765	3.64994828477247	6.58153143916726	6.49322775604151	2.24105467463174	1.98909632098506	2.04323213933243	4.23968496356965	3.47623539854273	5.04497983316188	2.43482920568441	6.3200589654501	4.06209868451373	1.02387079459456	6.9967673458684	4.49151972188103	1.83195126750787	4.76966485113727	1	4.23789596160996	6.49392512094298	5.02282036485755	-0.802177042130115	5.60554937894691	6.85656413798281	8.33483489843886	9.92943465801672	7.56498726683367	5.17101121813319	-2.56356823759139	10.1070842200657	-2.7155056114954	-5.25128904905865	-0.152672485745775	8.15751198920856	-1.67550703503328	-2.86045608913125	11.614013703391	6.50278193131861	2.74466279433961	3.29334243378162	6.39338085715147	6.94254082152009	6.22797900140121	92	1	2
127	7	2.64520182234271	5.65072925367391	2.28350901341633	5.37840363659007	1	3.13670169627222	2.93692900591501	3.43871323655788	7	5.880803921976	1.1972512146601	2.89670514358299	6.24703156480301	2.71151624019529	2.36126640536689	3.42491157149167	4.86684466963493	5.07732529237714	3.9590284925313	3.48704608749857	4.35500825347978	4.03785538950257	1.00625764673951	1.72431901385097	7.20815964997295	2.34462843989024	7.39938580923859	5.70449890957464	2.65413461297958	2.61632694827395	1.46921244270844	10.4360798277257	2.93108533009596	3.12964984067465	6.43762609044403	-6.2645576017072	-1.97203663621768	-1.75087326741726	2.55330122930111	7.17154966341682	0.670911142604322	-0.709833053966664	0.309392557488833	5.77444166518266	5.01422777121352	76.75	1	2
128	5.80861911481957	5.92882802615133	1	1.98359586190629	4.90157454846307	5.43460299904259	3.02223363907894	1.41247190891823	6.58591697243417	4.16978610529213	2.15775562680916	4.0541506818552	5.04490698484173	5.75341656522026	2.77948443748475	1.82299751427886	4.69029399780477	4.83088349970764	2.97197023727222	3.57641888412596	3.38303697144132	6.73010751117413	6.40811048372547	-1.65514832491675	-2.50937873944087	6.84766580278883	3.84282181730141	3.42806804492642	6.90375225505528	5.72426387699436	6.65889076582206	4.35652146787154	5.34818278789191	5.15609221811255	-3.80320057914164	4.24463377232021	6.21250361322074	4.58556794171958	3.02461893666668	3.81996194495561	-1.99719806900737	8.1555836005154	-0.34770242054033	3.72388923824459	6.52582960433032	3.85095072535697	75.5	1	2
129	2.38171154325275	1.63749117663839	4.66504011910148	4.56620097085749	1.63297050162441	4.8916648777318	1.89784001155258	1.50696833873673	5.52267059903644	3.28130282618492	7	1.08706707263235	4.4484998618362	3.0012560920034	1.97129044008222	1.56500934722978	5.86807230277901	3.63990492587173	2.05514564644672	2.88709845725196	1.16199209143779	2.93451890605432	6.88308385343947	3.83778592345201	4.91057185914994	3.91285231994859	2.03278375953391	4.73902537896749	3.53237612113701	-0.552906579611761	6.19581864190049	3.07612877625037	5.06009247243578	1.29316617496271	0.480202884087695	3.38706630368666	-7.88115987947383	8.17389675309684	3.383728462847	2.23904682137742	-2.28183602573691	4.70728200857849	6.25469775179744	1.88936809604596	1.09344366974602	2.28716184209383	73.25	1	2
130	1	7	4.22494896415392	2.07144136940227	2.4001098384151	2.82331124939574	1	5.80214909896035	6.50788264671688	3.04945886528419	5.92966135923268	4.69140132994765	2.31590646891286	5.68845025840109	1.64144836616668	2.3648498853947	4.35777388532151	1	2.0344857045822	5.95956819636279	2.98130370873776	6.03889054333753	3.60626372786168	5.43426477494019	-0.0103254762740394	2.73685947651672	-0.00490746042119719	6.76983826353764	5.98383985876297	1.9685108622159	1.8342347143599	5.35594657357113	10.0000529818665	1.09813054372435	5.83523362611553	4.56622990334195	8.91526054948875	10.0351907286623	1.07556323036967	3.84169475617112	1.05511416848146	0.284894780922118	0.00443641144798057	-2.30782884701198	1.77307352554253	10.8493508942154	72	1	2
131	3.88656899483317	6.5963443613208	4.55469440149212	2.44470376941902	6.61866593394033	4.98007497049131	1.87738760450314	1	7	5.33361624542813	1	4.17517401563852	3.74106207326903	1.38940814959349	1.79358244527552	3.79594855821783	6.6869874530194	4.05853957670806	6.90927225671734	5.19172362115285	3.25254644620716	4.23301225583162	2.47380662439181	5.80979226980718	1.19720157187673	5.05826961721067	-1.84874392245778	4.20812033637147	4.57494250670024	5.47448310144612	5.29132892719258	5.16428092397491	4.00430122370342	1.78314213088044	-3.48720004668267	2.28522624853741	8.84506598109265	0.104685288584553	4.89104671110875	0.420980575750757	-0.661293307945436	5.78052301051532	2.11184633354071	7.57284932893506	6.44479113313341	6.4392807562634	66.75	1	2
132	6.60636141536296	7	3.01466463973026	4.14527815321884	3.96087426285035	7	1.46288060543346	5.41921641833777	2.5170334376477	2.07495830713888	1.98998563592837	1	3.47386472665613	7	2.3278848086243	4.63975260996417	3.81256928498448	4.24129749645583	1.40458921627051	3.3148222132269	4.95118491210006	3.05896654541872	1.60483178419851	3.73672083472783	2.76583026483701	3.05199312241977	3.75799432332418	15.3128869129553	9.94664753328758	6.41240088868596	3.81160354399538	-0.588059205145404	2.63706755060306	-1.93235677479354	4.22181108096698	0.598168979402197	4.61665686787954	7.13713661718682	0.773329627985844	3.81024012425092	0.416026845042357	-1.69326431070894	6.37711977037343	-1.94220106488401	3.04330336865488	3.88717509658712	89.5	1	2
133	3.74029360272924	6.77465088115591	1.49469418050417	5.65437202368796	4.2346928417207	3.89103474182195	4.22884801960911	2.92218309306556	6.92236753144828	7	7	3.34220327426375	1.11079436920285	2.52893981744303	1.81596365285134	6.79051256065123	3.92904773199773	1.3198466023667	3.79184001306595	6.46722194825324	3.55339312476007	5.96072479776093	6.3599345160189	3.77919329681361	5.61031214211062	3.17380420099448	5.09317526460242	14.6789547766398	9.70184083139193	4.98227456527169	8.81394996024497	12.4436479967887	3.53466519502023	0.888609642266624	-3.26861225931304	1.90975297960597	6.22552266991853	4.58749621017065	4.46437881572474	8.0283485863022	1.72029244266781	-4.49394244348341	3.22857475040356	4.9844669713065	2.41450892627336	8.59501001096682	70.25	1	2
134	6.43359476265201	1.43989358751045	3.60707206129819	5.60644443153541	5.7967963824796	3.76704538451804	1.80627823501808	1.00367530280311	2.00450416384386	3.64421209477482	3.55193082034882	6.35801439146071	4.99339147258267	2.31659713902282	5.64672483756097	6.55673086809899	6.97982366378023	4.21696583825057	5.43476139432254	3.56787715710811	2.50293608245565	5.36751171782891	3.43376337843958	7.61412312119154	1.33276395934656	3.27762897491481	6.89550931170372	7.66219962577905	9.67805810083918	-1.80109812387581	5.25619267039773	9.18609034508742	5.41380937307073	1.10181649837689	-1.23477904519839	1.26798953610913	-7.44864634412449	0.623746540986625	3.95072176892647	1.5829504505833	-0.655982515038246	-0.62303653225176	0.184316756872206	5.14159258771924	-4.51562430114141	4.67697690832115	65	1	2
135	5.23580699890621	6.33867350772829	3.17120966772558	1.4455993875398	7	3.41807112788564	3.93186064943774	4.82757920218959	5.26035476555069	6.93354823921933	5.68616033703041	2.92461091972451	1	5.39172842637914	2.91833455599428	1	2.20141773060225	2.67939842738928	2.18360190116889	5.48892677796563	2.5059695022217	4.102970538507	5.31714360763281	-1.00820149576006	-1.15532709737682	6.55805264962706	2.59009776277892	4.63001840083578	4.06690037926634	2.78567601010016	1.62585509272177	12.5752435279879	3.93559510186167	-0.0465554190725329	-2.33671701375528	-2.78141349021036	5.91332860242411	1.54845278898024	5.0858111492555	1.82984485227787	3.18035177461306	1.35549465756424	1.0722022583434	4.68480696020627	5.56671533253175	6.31771702395574	91.75	1	2
136	4.63234017159684	6.50379252595682	1.83725232937638	1	6.56320457547543	5.50266259595911	1.92804485265883	2.23514186980948	1.87989686855524	1.3287057264519	5.947356630788	6.56183050761571	4.12370866395903	1.3315517052384	2.79787452538524	1	4.39873049859126	1.70615250683247	3.76193033379047	6.93125136641966	2.05817183143598	1	1.36416013656881	-0.528640162482765	-3.53103029060604	7.66130714533902	2.17450092866805	5.31373379745898	8.24368376427812	2.08646819710448	1.35030240000912	5.66125979444493	1.73744064039378	0.447455912492062	2.61791583413266	0.931565249364961	6.16552273747816	7.12834765759864	-3.21845314368783	10.932257807833	-2.91636202061239	9.86516087926988	3.49272081543286	-1.28785526293599	0.535123468843729	8.20491374800496	96.5	1	2
137	4.11535973998259	5.77503827159023	2.43350720125757	1	5.97656194567947	4.86824144037641	1	1	6.95742882012622	1.52090082055552	7	4.57589269697344	1	1.67123467277556	2.84597478368817	1	2.53031021243098	1.73170913633793	5.28554859331119	6.63483933530314	1.81800599001601	5.86004918499986	1.50126005347553	-0.322023598139985	-1.6269862482923	8.1313567181661	1.9734319732423	4.23520087798185	5.60162598018278	-2.53847841230336	5.12025549868835	5.34994097812484	3.714334028419	0.364291617729747	-3.79140862479345	3.65881835518314	8.41520819450971	8.5135133763492	4.03086597513785	10.7867528333716	-1.40547483091779	2.94423801533901	5.92695979532215	2.30912975744761	2.76611265404599	6.65128595234722	81.25	1	2
138	2.03334234088855	7	3.16765473662711	3.43111037302481	4.57534546022668	6.92451134610522	3.53977987799445	6.43284242788175	4.89747692676534	5.61461774652782	6.93742674415471	2.49366136281179	2.30625671114137	1	1.66577977688727	3.34131296598553	1.55801214093741	3.95052000033019	7	5.47548790033795	3.15336069075937	2.70827788140114	3.77671694492654	6.32362340945582	1.82452776039053	1.26161102210326	1.74694068118842	11.9983538622384	7.63599604147237	-0.937654776938874	5.55634110626588	7.64298909038817	5.10978497606917	-0.855275824529676	1.26297232890506	-0.628691610589804	6.19488887055163	3.72739135351562	6.78254392875772	1.28505012496504	2.93300247433433	6.3109523115147	6.31591576546618	-3.93964796592425	10.0200319189446	2.19733415545657	87	1	2
139	3.99431934302558	6.86123326335652	3.66177602823903	3.42558398231769	6.50045859371458	3.58575054510625	3.38018297861571	1.75603439401763	6.80632964329163	5.21558478942802	1.4540509877157	3.84116874989494	3.89326740139513	2.08986891068004	2.43776747674064	4.1186263762423	6.72384776791255	3.72662150860917	5.50063284321023	2.24385085189086	3.60698037104543	4.92410545999471	2.63642456676833	5.50771739715569	0.908338841326053	5.70338803882567	-1.14564901746552	2.72640955962265	5.02576623683349	5.97555458874596	1.6408168303418	4.26332534670053	4.55389571514361	-0.261689794442597	-5.1591800603936	1.87677326943012	8.44318691142317	5.89365865226604	0.282209176272307	-0.146907813137877	-1.30449278674937	6.28690499441996	1.603166179911	6.57351158210623	6.52371487064752	5.66365471602949	70.75	1	2
140	5.10200869303142	5.65455415011234	1	1.35809964176837	4.7185794982089	5.84997934750751	3.29889975070304	4.66704076195574	6.74101772656987	3.52645960252575	4.47747185703221	3.73330336998035	4.9990059468564	1	3.50813889943862	1.9832855877762	5.18821166647304	4.66641100086601	1.70198544456199	3.49035281566959	2.63658694819495	2.1995120494546	7	-2.44301181074276	-2.76135637650707	7.0572094520788	4.36714956971711	4.53926059012734	7.86075458631014	4.71290253043259	4.19116748880897	4.92054482051939	3.4559151378815	4.45414805203722	-5.1044957623612	0.655741837021265	-1.21395547433312	3.23111323898877	3.33495201845402	2.6091410658941	-1.64875702234346	8.42532284393965	6.48469429541521	3.97755678931207	-4.93771294012879	6.92831832992365	73.5	1	2
141	5.72486185376044	6.38484839222146	1.4448089606726	1.48655878565826	6.28146900061667	3.69289215001646	2.30463111038297	4.53028846394383	6.61241981871111	3.74765615221764	4.96711007498613	4.31747300608963	6.17620090790309	6.21185016397888	2.85721446568092	6.72800182128628	6.21481386032365	2.92352043277296	6.42094588506358	4.21625337782239	1.56539080823071	5.04808152493267	7	-1.23920830760737	-1.31273495868237	5.31841273174456	1.66173884224553	4.91511628226944	3.85599085899453	3.74408540235675	0.402164907249042	6.1026982595056	3.04229360503565	2.02645362203786	-0.971328726421417	4.98253409719499	7.42006278180288	2.94424282261433	2.23129661108129	1.09631851922141	3.73320791638695	1.12379822004817	6.28315076470366	4.95726474467743	3.18310682477367	3.16037647127001	95.25	1	2
142	3.13571645535155	1	5.67823037427697	5.01956270722382	3.05455345889206	5.1878309748788	1.0183390930101	2.34025329712045	4.70053925713457	5.19568224536046	1	3.27356510634874	3.0732819910518	1.41265775010734	1.9669224001282	2.37679233253499	2.7953545346905	6.93684112665015	3.6914074509754	6.9142555965226	3.07996519956716	4.00699245993043	4.26729767481997	3.90579072231212	5.52533542769693	3.92452752569799	3.60320192143029	6.07012705996169	5.4359460390423	-0.10676648943792	6.52989002186905	10.8214231827308	8.01384788628838	-0.588872085464229	2.95897754026817	1.89246807679961	5.81889517983501	9.93176608767535	4.30645537799303	9.81430891611537	-1.05618856686198	-3.48875136356559	0.731842246062394	-3.59343449878812	4.79507788047489	-0.737172540397631	98	1	2
143	3.8006026619522	6.86771644173712	5.74223244772947	2.33528087683801	5.75670813279294	4.2884961145718	1.78282172531321	6.99973697161517	3.71057978356757	5.1412179476719	4.62349893836761	4.96147545772676	3.67714348556088	3.93369640697442	1.73617022211416	1	1.49312698980831	2.25559597089162	6.23277924408347	1.64963488033458	3.51675882387019	7	2.16887882941659	3.20865854830387	-0.394624273311098	5.98239783423296	-1.74046835097455	4.49636547146689	6.05333530885343	2.19410035781858	3.4327195051815	4.99088406041163	2.55982096909257	-1.78274134729048	-1.54617199314587	0.261368116069011	3.81072442522531	0.843448758565826	-1.13108761705631	3.80825289839283	2.04982332764858	-0.438425849764338	4.09908351493258	-0.022752643871417	7.57275746675883	-3.85865448922172	72.75	1	2
144	2.98369536877338	6.38431679435578	4.27330926721166	1.00490449284507	6.53989255333772	7	1	5.02161945998086	2.42240835838502	5.4323556953534	3.41197118403145	5.02087172298183	4.41506941841641	2.82261941442962	2.24471119564433	2.26810266818532	1.68194163282696	2.60931474530429	1	6.56848552132875	6.20956211564061	5.98102244169893	2.21172035838747	4.19856472506308	-0.878498585841548	4.80382616094594	-1.06114617013322	3.81457928286603	5.68285529680547	0.279350548613423	0.521024917729656	4.8292983904689	1.48380917388924	4.62198025113589	1.6562788228867	1.76571386404914	5.13294187044611	1.69942049831023	-1.79107779645419	3.40237017601877	-2.34409167097162	2.95025942289035	3.95652849931178	1.59362672627891	5.98199011601212	5.38472710761632	85.5	1	2
145	2.32189532432771	2.6657513144589	5.8486086492107	1.38226855191911	4.04989607398922	3.96305623471899	2.25782253052058	1.02357200938181	3.13163959346177	2.09667280139815	5.45026758493828	4.40015480001183	1.56171247142396	3.74918552555752	1.51554307496427	1.13503645613042	4.33139258827492	3.9442796289694	4.87648193855433	2.44521183612376	1	1	1.49836824950651	6.6616248512093	-0.0845499385274353	2.50180300731131	6.61233985702423	7.84890552285984	5.38787881674263	-0.0836297169246614	-0.712865512522886	1.12743184192764	-0.856499407241081	1.86289510107868	-2.97688388158813	4.1479576907917	-7.95225224385854	4.04095921166965	-0.678916942645849	1.88239351689287	-0.166735653000432	-5.54722016727905	4.35703181915474	3.45739011230934	5.95644532743832	-0.181833029978129	82.25	1	2
146	6.15715877334813	1.91601087192481	2.9766355192318	2.95428056643943	3.45514020935919	5.25089455327298	2.66191528744992	6.97283688128545	5.65818466784558	6.8532734603083	4.17921135418768	3.58378656979953	1.39236937387522	1.9507426419221	2.11041405726907	1.51744681949944	5.48636339803988	1.40815894379977	6.35850982358398	7	2.31031258967594	2.15631493118452	5.30154880467874	3.01233174145353	4.22254947012288	5.92375261592221	0.151755149393652	13.1770373604795	5.53109829376284	4.55549113255456	5.27751054934831	7.66302127200415	-1.1971239029896	-2.82605619466951	-3.21626688887099	8.6150547556988	3.38689630237844	1.10493057443146	10.4301467976031	1.2025299491966	0.684429376629974	4.05445883757124	6.58354211824458	-2.62442235249545	7.76069912117351	10.0115948694426	87	1	2
147	5.61446919714826	4.889349425337	2.68148945148304	1.63806815969944	6.01363476257406	4.8099521782462	2.44001890631967	6.49575065539738	4.32713140902325	5.34641535036931	2.410738663825	2.76977361581295	1	1.86153804649458	2.76850758586057	5.85723193983615	6.11631559555467	1.19926216786472	1.436823053521	5.8035529300872	1.50997152357528	1.98710437275394	3.39893752306988	-1.32886889464025	-1.92445845450779	8.53610891431939	1.01572582191046	3.89479280169957	8.92004170623468	-1.61560641038491	3.3206526910766	6.36916552903978	3.32125856581369	8.96298443186133	-3.65259426362335	3.52208235935409	-2.19414696332102	3.48247343597144	1.56625671515964	3.5530668928812	1.24253643926273	4.13073101424789	6.48614093930648	-1.00986160708018	7.10546157089335	1.41470631059648	86.75	1	2
148	1	5.86034073551694	3.87382131834912	1	4.54444015581366	5.10737262531861	3.91309934467296	2.00314510205197	4.40709997850317	6.91877704563029	4.51939650752862	1.98769150743695	3.73568351079311	1	2.83590178964822	1.63973610566894	5.7339302566269	5.50559786478572	4.06796543610825	3.87135758646067	5.43674098726307	5.97017204817863	3.51185613074336	4.97136455265784	-0.918060310531964	-0.11336266513073	-6.65028793236149	7.63498019015585	5.16588125052418	4.26083538484394	5.36128517907978	2.98742635144912	3.82838340735011	0.548730838330541	-0.321305931945383	-0.579778912414889	2.42468617383568	5.01948824545691	6.04163418850806	1.19685388020298	1.33650762263737	-2.04687840644168	5.13950127021024	2.60894227617042	7.61877800891653	-0.600866419706033	76.5	1	2
149	2.49569995932032	6.36944096073636	1	2.6291733779866	2.1120633437225	7	1.40913677181055	3.67478450003306	2.13933293286892	4.47961289348956	1	5.36440264840816	2.20040984899971	2.47497549897204	1	1.6182604769409	1.65192746058856	2.06872935293622	1	6.77692625791144	3.04691739716433	5.70309325560689	3.67898886995238	2.80576027151626	-1.14895889884159	4.46139826363104	1.95234342930975	4.82396498718599	5.66284400155382	-1.32619542538386	-0.574772887467531	11.6241578819498	5.10396535619782	4.98709909937664	-6.29323088235828	10.0607173195257	-0.807492583403977	1.1869104045877	8.86702738001816	4.31937550014008	-1.95199890421086	6.10728574711793	9.8006395265082	-3.39505522807562	8.87638612073161	3.25775906856096	81.25	1	2
150	4.28893368253428	7	1.26695576722784	4.90023923014603	3.31918505398662	3.81421277046268	3.2896072710982	1.04087450673818	6.26194252002143	3.87436189598823	7	2.88679027493884	1	7	2.26917587534606	5.25001130844667	1.48192763698312	1.50927130908631	1.91194167403377	6.58945142134367	2.44759664083014	1	4.83779763198837	4.52786491968887	3.78704878601439	2.41653463340013	5.57846740600547	12.9177293504278	7.58435332569976	-3.90977609768832	2.01426874448065	6.4941008970749	14.2559522425096	8.24092645054229	-6.14668637510875	-1.17723697687754	5.34082677599354	3.09703366564014	6.76215176369472	2.47438282013832	-3.60444971374438	7.44339996942449	6.67570460907892	-1.24371867541386	4.49834724455741	5.79077752878783	84	1	2
151	6.22475325556188	2.33823510100889	1.06255265188614	4.86234544421491	1	5.01328087616576	3.40293837083141	4.53301459676141	7	3.4704553610251	1	4.60868920979384	3.4877598060865	4.63183303100137	2.19605976114708	1	3.74394165668203	3.66925273969133	2.95097184752863	4.58730734749645	1.73465075265574	6.28278915923882	1.73531682996365	3.85959682143112	5.53858687935382	-2.89463309029537	3.44437181854754	9.09349341169313	6.09681253787719	6.49574350424003	-2.55442564423989	6.62779778043511	-0.664575309129141	-2.11375399530361	9.56188487759063	6.00603541127192	9.16623539407268	4.69207010240334	4.1948783185599	4.52162789329351	0.105877127092248	-2.6445017309568	4.25366574085804	-0.788810472178975	1.47649414719864	-3.73923106668127	75.75	1	2
152	7	5.46831331492168	1.42047985738499	5.1407979287112	5.47562261323433	7	1.89488941863891	7	5.42068174598871	5.45705175511385	1.96972837354652	6.85657787778487	3.41814128919561	1.10410653665555	2.46072617027521	1.40626623263555	6.52287441987987	2.42231290519494	7	5.37890398804919	2.38340329493384	2.34952014325211	3.67368387136522	3.77496358501897	3.39945595429802	0.696415627239529	2.56495536067344	14.8826963310834	6.03325726453629	2.30150359452682	4.21359476168575	10.1106577451595	4.61584369335207	8.09582579768478	-0.77784300647715	6.466698853069	3.68349799590603	1.67385588526765	2.74510235568159	9.01791645021976	0.267650471242575	7.68552585155975	5.46631823201136	1.7632719326645	4.06206700391493	0.965488669024483	96.5	1	2
153	6.31558931930739	6.13431433237254	1.86207670242554	4.49479049401608	3.93915046289712	2.77369867099036	1.14288112618339	5.9330625898002	4.55531839151504	2.29269843530526	2.74550161225919	2.24553066361469	3.88003907154776	6.73672639785856	1.4099961801751	4.64196750931686	1.53323261289716	4.53064594454178	1	3.22449667265602	4.65529849742773	1.91343016284634	2.29926980292096	4.5913085590532	3.60190473513566	3.85678134767871	3.15309735611053	15.8653008453677	10.8903367446262	5.64478699088577	7.62142871058153	-0.476394414475816	2.92271312366421	-1.97724310137337	3.48490205506076	-2.12913700214683	4.79390026183677	4.37195754445284	-0.809374829899155	6.17870634362859	-0.474799700117318	6.91399447889557	-0.651585004870022	-1.99540497568291	2.09140779802914	5.29063728565417	77.25	1	2
154	2.55600349461781	1	5.76932005368717	2.6314633073364	2.21195781476061	6.41535276200197	1.25706824740142	2.65521513155525	2.58936458150784	2.96469414654119	4.99864347701387	1.37150138463711	4.90208715473936	6.90929706195533	4.27980530229081	2.68263088428355	3.85791125444045	1	5.78222334437191	3.45558942489405	2.87576561912229	3.67229233178825	2.07429533310879	5.91007529273358	3.89708381628766	4.99060171612171	3.33479092233545	5.61316631501745	4.04038494518706	7.19211107065231	-1.21110024654714	-0.030102208996837	-3.8737043329844	8.82752800523823	-7.10024033453739	3.45360856393656	-7.70511174905237	4.89609249385101	5.75415647045862	2.60809685684507	-1.30171101405184	11.2542182230528	0.082399556821389	-6.86502629456425	0.0959023809341861	9.28622615577391	77	1	2
155	2.8413692347278	6.60528649910268	4.14973955389233	1.59346379550273	6.97289198383619	4.28229379819979	3.83021516165411	2.27218577759483	4.47426885668294	2.47763804450801	3.26980460045594	2.14923282402043	1	4.75375446716224	3.11285006502757	3.27018532844051	2.16752610068723	1.81667584612749	1.8323477498509	4.23141725144818	1	4.52717814726293	3.33091385652179	3.89575565747523	1.01041444980879	5.71913069734034	-1.7553679972253	11.0101411369723	6.94175467096612	1.77679530003216	0.140473853700907	6.80501252656993	-1.34898654169136	6.91835159335532	-2.99572050201817	4.32878634878875	-0.562282285957646	0.297906765243562	6.63445123817894	-0.538808877152282	3.55132894775833	-0.773428091452793	3.28402072114519	0.098887806060112	11.0577667699008	5.21613915744138	83.75	1	2
156	5.03604066949766	6.83467981277243	1	6.9013790589051	5.17039987700904	3.63338162976269	4.96038388991763	4.59430057542337	1.47985772297293	2.48782461555278	1	5.5518534359269	3.93218943831551	1	3.29427316593858	3.4460431912445	4.97409380078082	4.53667291502091	1.82682307615119	6.31957503781589	2.62115964318816	2.09459808822284	1.42472033476044	4.79887312893445	3.69192449169808	3.38478324843736	3.93497780259051	12.3545346934165	2.84225823672438	1.87310000175389	7.89186392413644	0.769501138008856	8.50947693825436	3.27966624807904	3.64489038460685	3.85407054147861	7.46872168658334	3.80406596942672	1.48301640034646	1.69981801690601	0.192399641023486	5.99743349706763	4.24249848994964	-5.41707358834427	-2.23508690616909	2.01166518703789	75.5	1	2
157	6.41641745372354	4.48787117134238	1.67457252113305	1.71317614930864	4.479332514296	2.78477723469784	1.74303943568158	1.63956710347981	5.75890524394563	2.0821032467149	5.92729011951752	2.64947237832638	3.34083119734139	3.67304390496044	2.81471201820406	2.19724072261452	5.49409035920358	4.41063787797386	2.35770849439378	4.77421318022396	2.25138313666869	3.18701366708589	6.48337623140481	-1.44211475007185	-1.57872809795286	7.91976953048799	4.88614759019082	4.38686093318018	-1.00071957440443	6.19600890379327	3.68480904118812	6.58624985335906	5.15385965121772	5.98901157453902	-4.16517704475487	2.7451629816338	-4.83751571640781	4.4628212343323	3.07854237934687	7.57839658081259	-1.17732174108254	9.37795711257567	3.30056349008346	0.981762074352203	8.88635380716885	4.97825377421986	82.25	1	2
158	3.13835061880464	2.49242763251946	2.90010668630959	5.91733272899553	6.83439684125123	6.00697064667826	7	2.16033295893879	5.86203326709692	1.26873285087074	1.39359640325499	2.50131350567647	3.16772444471604	3.15623859177771	2.60224099588783	3.7430897727748	1	2.45347207616962	2.19675018469613	7	2.607488252769	6.42392425490211	6.40137594675822	5.08112330491285	-0.887106041049443	4.47457074149627	5.50480630319422	7.88650403264108	11.019738777447	-2.38478186283116	4.15606612318642	11.0888295921756	7.11463859927524	8.31505534761956	-3.42953575383316	0.361857032965259	0.0400098426757352	7.40478129620188	4.62602878894558	2.35445421640852	-6.300808089877	11.1401055541717	1.68008852604178	1.18433541875186	6.35599846488441	-3.47570117738466	75	1	2
159	3.62424493888308	2.01495471573189	2.08975623618541	3.82322856372369	6.22634023246728	3.53058761675168	1	5.63626193236848	1.30768215368564	2.12864006826061	4.00504400041952	4.42145630934971	4.7983829183882	1.76200678674293	1.41531772720141	3.1594685669643	1.76348174748576	5.36426489071841	6.25281657481657	6.07698552484536	1.45456921560235	4.50968907767718	2.68450781193612	4.43679570356095	-2.45220407082478	0.791285468661776	5.38822981560424	10.3567961182359	8.83312638914131	-0.923617541460073	1.97744603733149	-1.69905176037226	-2.99652366533931	-0.611468207014122	-5.37928328872484	-0.635673268174475	-7.01459755114376	4.97508605695767	3.91188855053175	0.578122780018919	1.72962614543729	2.10637909256926	5.34430020992269	-0.610943747533524	6.61167815654554	4.82928383109347	61.75	1	2
160	5.76368724418592	3.91010156792604	1.70577410504138	1.53593247499222	6.83897153880916	1.69946566807129	4.59523673420983	3.17467728805171	5.36232089469702	6.3012241865671	6.19264034540687	4.84451972570515	2.63422424137875	1.75129716828345	5.93649746702161	1.57690143348055	5.1331237523461	7	3.1870312191363	5.66940551766919	5.07042583262887	1.60551632836605	6.0043184331818	-1.24409423083316	-1.78641998800333	8.6464020704709	1.31729774893118	3.98622019065198	8.42057113503712	10.1767530874605	3.23816732356898	10.9217031669121	1.96259168484458	-4.17335271726406	-4.25168953293822	0.349645118987058	5.98474283198487	7.34815004062421	2.00765925258408	8.09791158518975	0.336645145988932	0.637010565027908	1.2418403099096	-4.4409976308884	7.70710729265189	7.55073246933209	89.5	1	2
161	3.17367932264455	7	1.67309647303548	5.15969879474658	3.20474914083276	4.18642760580357	2.29035379048116	2.83810788381757	6.73339287597752	6.13806020716756	2.10627876242228	3.99997983530811	1	2.27392735856382	2.7104024441125	5.23025047251933	4.95995777698667	1.69283867230211	4.48969153231698	5.09664694740539	2.78431886520159	6.30778055441515	6.58537240461092	3.40340556389603	3.43012346585686	2.96498475904656	6.45020590364057	13.9303545461924	5.33433839684239	9.6753283950125	-0.816827751011046	-0.718324491120508	12.750499950917	0.401182716267249	-2.61806230426881	4.74836141413892	6.88869775811983	5.00798962104758	2.2470578917363	0.984116456186107	-4.04176272280053	-3.76879997440228	2.48605162355424	1.9981065797036	1.22559904509736	4.08621832962627	93.25	1	2
162	3.72951594905364	6.55744135832459	1.14693216094084	1.94814203651711	2.80487159871485	6.21957695885596	1.98855500551472	4.19858541882898	1.94696107231644	5.32028374089308	5.46219801361571	2.38159414782416	1.13705667206745	2.2818633330018	2.17561282025321	1.21934668826995	3.67884430167634	5.0787190628295	1	5.63916155117095	1.45591227738587	4.67722892478556	1.37934410944292	3.05308833893836	-0.494938256780477	3.95313884108627	2.04282788878237	5.25247882789433	5.25896377835266	-2.67821017077354	2.29788168636098	11.716457807872	5.74336528004464	2.42352490491639	0.837838046514961	-2.56710917112177	0.646958974376181	0.84353038143986	6.61467327608731	5.9754631537561	-1.7784053092146	5.6387703277373	9.66289226633169	-2.88673876578546	8.94179026100857	2.46183257298662	86	1	2
163	1.83036242266604	1.42463499905015	2.57397587732139	2.38036094558026	2.59571236391015	2.85907520406493	1	5.30569107378998	7	6.52175532796423	2.67020835537897	1	4.98523481412468	1	2.81239506691127	6.71977488215511	3.88763936861056	2.79651646587902	4.75994367397077	3.33015719983144	1.1550813459654	5.30741551011222	2.76292695620104	3.41217769998866	2.56679426883503	4.85677539304976	3.93212979341465	6.11714259193474	10.7567875903687	3.65432067236447	1.36606631926883	2.98818399779615	2.57197499975628	-4.08060746846836	-8.52001820402368	3.1536328773739	3.04657314831066	5.56546465503761	3.97981145392708	2.74562216541718	1.86467349855656	-3.16566758983421	8.10077396986612	2.06717929171048	6.34441830404325	2.92978053937256	74.75	1	2
164	4.15486499358192	6.32471471387918	1.64144253682319	4.13875523291759	3.47460176063319	4.96213076730817	1.80153972166515	5.7868495147477	7	4.2877663812298	4.2692623618631	3.07858581890764	3.43411625902191	2.98629515865086	1.44731356927962	6.42421252560485	3.69640586960392	2.22367991474062	6.57304564643628	6.2331324135689	3.73776170871374	6.82423156605582	6.70095710807706	5.41427436118398	-2.46787772023732	4.36563973471668	2.04012987492241	3.21160494276059	4.88016821833166	3.88218117871849	1.7958791980765	3.68711693831768	2.35638834779653	0.225420861088016	-0.624497993667324	0.561818423061901	2.21344909866409	2.17335350298767	3.76696764445557	0.153905686642978	-0.139630348549033	6.71047250556712	-1.53063806328218	2.81421790080914	7.70315090970692	-4.14002311333428	54.5	1	2
165	5.82877342318155	1.51813794692982	2.21171315969005	5.95418105389854	1.31016123228236	7	1	2.96553114141947	7	4.56370028290335	3.02826360953731	2.78833996909547	2.87420128051041	3.2297325858406	1.50292122667171	2.83970370441843	2.06950627631847	5.6347164192869	3.97315702477355	1.42962782655878	2.48538265660367	6.95077523040898	2.47528233028663	3.74838247959042	3.08010920844775	-0.996544644389374	4.46594842515007	9.05686049568907	6.62777462655066	11.6527678124136	-3.19323358433345	0.721242531727052	3.14208003434319	1.93948918507333	2.51344805095049	2.61310429105032	-7.48032738756643	7.7832039438213	5.37977905305325	4.71877768741496	2.18167847027295	4.07293129107936	-2.1128756969402	7.40590905293575	7.49464875791799	2.51406376104511	70.25	1	2
166	2.68236440929457	7	4.53578564280864	2.39102408630587	7	6.48172595913697	1.65763490343948	7	2.91461468726113	1	6.08387218858131	4.07591025438461	3.74902557523981	3.8896217284493	2.78687811451904	1	1.89915222579401	4.13886812757208	7	1.01884332617583	1.98717290985634	6.01028842564671	2.62395944990829	3.34561903392985	-0.347336492569119	5.97767022659163	-1.74530711845535	5.12685832114708	11.1512964929247	1.77236334381834	-2.0429007579362	3.81299540416077	14.5545161077247	1.36036492226632	-3.40291246948508	3.42012278939001	0.574638406175552	1.45672603411013	-3.27310979522785	10.4882741635925	-3.83040733256459	-0.167853925947381	-1.53681060032469	2.37153394089043	8.01652252743995	-2.30221967079959	75	1	2
167	1.19758908188615	1.10957794252718	4.40543582037628	2.41924500846056	1.09588553393978	2.24299006557745	1	3.19505034980375	7	6.38982904015343	5.71784208495285	2.32848024150276	5.33444668222865	5.69158954812893	4.36200118521031	3.50529607293466	5.48163942885584	1.1087502537357	1.37291299225017	7	2.99211339603756	3.37442577539194	2.74453106017582	4.89989166593073	3.91281128654903	5.5294978428843	3.37403844799821	6.72680687499996	9.72160105459681	6.9898275167711	-2.29571711993096	2.03256153572482	3.99351660049444	-1.44095090074916	-6.69171737233793	5.59267831647077	-8.79696970154975	4.6039563198276	6.27342022131921	2.72499816324683	1.90236008429675	11.3146792775683	7.7832055462841	-6.62757481720668	0.117985681065671	9.35764169331335	76.75	1	2
168	1	6.78010984540654	4.2219920597401	2.22834846693227	6.40106472821734	2.52398948143305	1.3350729945261	3.09113206986758	5.1430549241994	2.71412281234089	2.58296590886914	1.77814651961949	1.3108553497404	3.21571509771685	2.96488391207969	2.65082237860384	2.64180525445684	3.36199918535131	6.98808624931068	5.5314770444656	1.36603098243423	1.55533204324369	2.31011858742396	3.70145017268757	1.2483772993536	3.87944426296818	-1.66094543259774	10.8503819207528	8.1091708145027	8.29380084736648	0.310403000963915	3.87290235940751	4.36846016754411	0.576656644935026	-3.68747101873012	4.73429942111983	6.44889178962011	0.16344084517359	4.16390449989953	-1.92122281588708	2.46149017388951	-1.11836134958509	5.0953015451043	1.88274309418563	10.8547395441506	5.4329442467399	80.5	1	2
169	1.55312092950704	5.89677029398551	5.6325999795797	1.61763573815899	6.59354574662094	5.10845622305935	4.65866656948534	2.43737063830628	4.72346551207362	6.26067674321724	2.3942050264559	2.16537382878041	1.42239811525851	3.77521614189354	3.62323619850509	2.63395250650375	2.31192745725986	2.21446867865322	6.50781730259216	6.40607422224893	1	1.32922767838446	4.54623977488208	4.21095549526644	0.794213387577785	4.25731573249167	-2.13548894990579	10.5459560374372	7.80999412668143	1.26223131327605	-0.990326967055854	7.17586495382592	4.10750464656834	1.29680100856661	-4.14468955252982	7.43530168307775	-0.454895277831109	8.86940320174189	3.88133621123107	-0.712570778164352	2.99068205218942	-0.903088315967702	2.50524169561705	1.46659081737478	10.8880774464891	5.74711473866165	73.25	1	2
170	6.95562607933541	4.84269082244554	1.79852056823687	5.27552048506012	4.64881236433129	1.0551438007104	3.16314445174734	1.91532334104754	6.38093477865898	3.50945530793402	1.4692385717705	7	4.28388804267546	1.65671634543157	2.10300463506741	5.62315312101587	5.76990506070312	3.3008675340828	6.49845878084918	5.10044665507675	1	1.92002731073291	3.07147353728194	2.96671809027462	2.1959887579552	0.686165269765176	3.35880650306543	14.6930133459416	6.40616451547044	1.82989506129992	3.79740200650872	10.3484996451519	5.59979050270993	4.45795808640045	5.04772287070088	4.69697004047028	-8.29662898226164	0.988475617812618	5.48211656946355	10.4091644591465	1.54544797301404	1.65889221387481	0.697116831507988	2.39406840236897	4.3704385992643	4.45879706755517	77	1	2
171	4.1879278333066	2.19621042054871	3.9508772351664	2.65705793998683	7	1	1	3.69634446143626	3.3563296441571	1.93006449601873	3.21000482855115	4.07531394175053	6.22037952167488	4.73204068291654	1.27094222017835	5.78620439009501	3.43692275144038	2.80864872919139	5.14180779794909	1.81151146286113	4.50201268113983	6.89564351540101	3.08422336447741	1.87208760068527	4.91203690714409	8.6835751094076	4.63369727925575	7.74896084207152	6.04516401762566	-0.569784226634402	-1.38468895788714	1.22323516476597	4.89540257780757	2.60519908732877	-1.24188145991623	4.21882068050628	0.891660857999955	6.73333619850456	3.8829639141022	2.99342452392543	-0.743885041208161	1.20834957381859	3.31352456193296	-3.67009800461068	9.8948483207629	1.94207025761463	69.75	1	2
172	6.64455070375919	7	4.34437788010732	4.73286348112654	4.73286008589673	5.49711739436093	6.1037093496718	4.09892334540609	4.96501736385795	3.25758389078572	4.19396887639476	4.20673090777511	4.06092378201125	5.19140384987852	2.94672398259034	3.86139969708505	6.20572149567464	2.22587796794024	1	4.75557362546308	1.14914841083991	2.09358261366811	3.12802788083788	4.97837415417097	0.722964331515515	1.32258272177218	3.50385189732248	15.9766294807545	0.386017705462419	0.609400920428103	3.59175753720011	5.02573480483854	-1.88696195225173	3.14635216422323	-4.71393898166202	1.96270524282015	4.80446013400898	7.52840857043094	3.23989299305773	5.51483251903449	-1.11609774023977	5.99867726321242	2.09896180663029	2.88888528665822	4.55930754510806	1.47748178069028	73.5	1	2
173	1.72027485915144	1	5.5550492894701	3.46109567585596	1.85854219618044	5.68537264832116	4.40220044485954	4.73587376873893	4.34211769637338	6.56140190879494	1.68823098716955	2.45168752286412	2.08587010358519	6.76350241286107	3.10514639673226	3.45173099719233	2.65258645049032	1.9943523390947	7	6.05033150347765	1	3.07086004472574	1	4.2674176519048	3.85081468720218	3.96506880408597	2.41457437339183	6.36943125458601	4.71577950012476	3.62979287193827	7.44723527209789	0.906408900682429	6.33046366781248	2.14026123239547	-5.01078393951402	2.45475822081557	4.41878014595999	5.93136501627668	6.77613696900522	1.83147615997648	1.43041263490808	-1.00233126837553	8.42408935841422	-5.28074816011937	6.13512669521572	7.47642163911481	89.25	1	2
174	4.26984635000748	4.84614365655956	4.62692469034842	3.84361531986554	5.34601341092326	6.57497422660916	3.02515901172554	1.91826397729777	1.35100244939904	1	3.26395842918434	4.94516252852045	1.4018680290076	1.54221812122647	3.85813007288944	2.07401374443155	4.02353789882077	5.06421863284117	2.57060305277955	4.10869886400345	1.00697136006383	3.4177680151286	1	4.48201189450333	-0.15223572191884	5.70200026734041	6.3260036830774	8.23077051998283	9.71443915366177	-3.77889593675854	3.1394789106766	1.57099175932819	9.01288798495014	-2.65885709151794	-0.234777462326085	-0.140005150358861	-9.2400446418524	0.240990625791401	2.60872546907486	3.17748249344948	2.38047812001577	8.47500516243345	3.2276144715097	-0.526433065886851	0.654050396523296	6.55898710239318	64	1	2
175	6.66587800707963	5.67337789650352	2.83824600225104	6.75360984906867	4.95916243741142	1.6250898125147	1	2.03024704499611	4.51398779387389	4.45647737763091	1	1.48362384243223	1.95475741334053	3.07221452020072	2.75397509903517	1	2.18393357918238	6.23558746145007	6.14118544541098	6.44106905430073	6.91193142391762	2.20462499871467	1.45712400503072	3.21892520275437	1.58231174273762	0.135068757721223	4.47509820297371	14.5944238923175	6.67218919963236	-1.99629279022621	-2.30148337468617	5.95968015685244	6.40355460497252	8.51044770820556	2.07645783999872	1.59671956066523	-0.626431893837939	5.02589355445273	3.00442656214942	5.63795953903874	-0.662218476773364	2.4610726275991	3.53951282553916	3.42299050021511	6.87312842843197	8.37863118369583	85.75	1	2
176	1.16490249777824	1	3.99058313257407	3.11495017226814	1.87920130586997	5.78141462146921	3.89500471650153	1.04694293973852	6.85190073184982	4.25356221690669	6.56535844649023	2.19991274733832	4.90644077523592	1.84756881456219	1	3.5091512064426	3.99507041348117	1.63718134306587	1	7	4.52032515500121	5.88032961623867	4.45546353524073	4.44473551323575	5.06557788393195	4.43379669143617	3.42757346139007	5.92051932726355	10.894107594658	-1.16754765799364	5.1898576107244	4.31742658655405	4.5593692166511	8.44611144784429	-0.231966826013266	5.91763317594266	-8.51258563228982	5.95766478865896	0.208773567433699	3.31984360130596	-1.14010808846883	-1.35547809863349	8.56786788919051	-3.04486002118822	7.07197629389886	11.4524242266661	67.5	1	2
177	3.41261435570143	5.32775654739957	2.07355142596747	3.26751674850797	2.7381736819697	4.89299453969072	2.88746811577242	2.85836074419266	5.40219643718825	3.91854235236049	5.94079566848684	1.78118808946338	6.01251430640003	4.83155485323969	1	1.95820416285718	2.84333341035624	1.96523774677606	4.70857208398642	3.29241404440301	3.19179767814064	1.46567118209968	7	3.73472992438248	-0.834185195124892	2.13757878131049	2.91529345972329	7.25582364132207	4.7536459861253	3.85044068914165	1.51111323093539	5.79322613777071	-2.43678638651567	3.80061142049548	-9.34228999519322	5.3368554798667	0.556140381026946	7.09358344852787	4.90944935760758	-0.515099943162107	-0.0357867820642528	8.02142258172662	4.51453486743274	2.1525953059364	-6.95851343558024	-1.42182198307543	87.25	1	2
178	6.30015649033839	7	4.32093388271693	3.79606708256488	3.79954943640505	5.16688385236433	6.59152032294351	3.79677275731406	3.09129383682419	3.76369621107059	4.75710616745764	5.49600599156468	3.92932570422956	4.51904550350809	1.31556836838918	3.93858579836986	6.2796962375859	2.35990965741256	1.30836539985356	4.93564927247769	2.73306085125064	1.27111548399806	2.36013014252173	5.25598926703983	0.538211731343403	0.889287216493175	3.7860759625634	15.463705980155	6.33450507109895	11.0941031454237	6.38923522496554	3.63752979283372	5.02248121229254	3.99283435724719	-5.35501139645485	5.80019370176683	4.31784113656209	4.62744659395611	3.91471489859732	1.56419228051205	8.06354575088881	5.96269393096164	4.32572447702123	3.53237127703	-2.39149537099384	1.67499346440271	70	1	2
179	6.20216010886416	6.25058092314804	1.32038976401637	6.70128800937747	5.68206971777823	4.54788634787137	1.95347365875253	1.37058018994018	3.75045388615563	4.29034641549919	1.02492289797633	1.84788791163551	1.29755338557671	6.8572264250003	1.1831186827248	4.18958244832989	1	3.96540128387457	5.83509693244027	7	1.02714949378689	2.29967046690559	4.25828089165307	3.31889618531073	2.48673151940368	2.3585318359245	5.3788077629496	13.8093467441419	8.88827688508366	1.09201830969987	-0.989502506854186	5.6815871927152	7.4245596945131	0.629411857314669	5.51809531725568	2.48723610388256	4.07623424866646	6.7751620318851	1.88655556816458	5.64487106775781	-7.46505387670271	7.95564193451304	1.28616875281192	6.87904412453334	-3.66931314946772	1.53479812180182	70.75	1	2
180	6.0890906809058	2.203816636837	3.35898167323099	3.36472699522796	6.25184099984572	1.85809564005387	3.4242636849309	3.5587338579143	3.55082312486756	6.14464866429719	7	2.67261241992904	2.13788474625601	1.80094853919188	3.69181930452497	3.17837445800825	3.12843577544063	3.50869637790352	2.6808753542332	6.94017793541342	3.3106912080289	4.0562847357098	4.30821952035942	1.3905712424441	6.10555261302501	8.60378111548353	3.36623915632495	6.85080160992805	3.7052293843503	-0.52189227169702	1.55351087142543	4.08276902416164	7.20536086897361	6.44112911805713	-3.0545347511063	3.36333115915043	2.5911703656989	5.50788337098126	3.91769512237879	2.2831155173856	-0.517717242742856	-0.453286104338781	-1.48805544316656	0.6513097069807	0.151884479638259	3.46184138786204	61.5	1	2
181	4.45130578446685	7	1.55365191365151	5.30447956851223	3.44513062135501	3.49861083923641	2.80696070367492	6.65291085025097	7	5.66875425182215	3.67018922062983	2.61470243926938	1.55002232406824	7	1.78665928807861	6.08540648119279	1.5569176086339	1.81278339955707	2.76481363700742	6.96601658791345	1	3.79636389867385	1.69900758058362	3.70408393884264	3.66965918802162	1.79757917739741	5.9628478792809	12.6574611766739	9.11197731523426	-3.62871689234174	2.32670554720613	1.41735859160169	14.4280168993524	-1.40021119877209	-2.56090277429091	-0.713070514672121	8.6875868851813	7.70358989923869	7.21369451475389	2.10703245864155	-4.60050337044462	7.47346160301074	4.49456407578524	5.58155519380718	1.74154063105861	-1.95212227058772	58.25	1	2
182	1.54496128188426	1	4.17319642101684	2.21363948129029	2.2372925077782	5.19504839300332	3.76871660850947	1.98369552372429	6.39544311197671	3.68095081216394	1.87466285318335	4.59221036734648	5.08133772596016	2.16117996770534	1	3.34843058943423	3.14404041425508	1.54713441775423	7	6.08421907066294	2.16497708443143	4.91653386600599	4.22993007476837	4.98228005687652	4.1157289934176	4.02635088049551	3.25224931117319	4.99093455519788	11.6562377060391	-1.82688221651074	-2.16049120702238	4.63203269693806	-5.25935724862164	8.70611461041687	0.569100490188546	5.78174242449147	-7.35035722081487	3.29865431607663	7.63521757584802	0.492515889580995	-3.22903898117382	6.77611934835688	3.80243749795036	-3.71767696178696	1.08880585879853	10.5028139049096	82	1	2
183	5.88805530628614	6.56922836577054	1.42701341754901	7	4.79241418700893	2.01163070647036	6.56949326130346	3.42114572078444	5.1639884412846	4.30115094518812	3.25513119320601	2.17924498448599	5.60864171158188	6.01637141791696	4.2315678598841	6.60269860835573	1.01849583303938	6.3756880630468	1	2.01651078481143	2.61978365401775	3.63711627512761	1.89275744028146	2.90973729423066	3.10960407312674	3.20648035706308	5.32875350911692	12.7299812306042	4.90451895435207	0.517725158036895	-1.95202489480551	7.39432114574158	6.32979538718961	4.63999187882237	-0.758552791399956	-0.0844894495493304	7.62522455454846	0.889005723293581	2.94879505908128	0.008581270085666	4.47345255245485	7.50106094447556	0.0323202099078916	-1.4918914599681	-3.78747890799999	10.5803002749559	70.75	1	2
184	5.72234136196601	3.74113840812948	3.74634667883047	3.50589218097872	6.09689783710134	3.57634797779481	4.08169694171111	3.59103431753699	4.91842158033557	6.66415411713564	6.34323255469984	2.36422292282992	5.6188699011141	1.06059548790929	1.79303060105884	2.93177345749654	3.29581050985524	4.13225571954684	3.83177173857217	6.14124717592679	3.079847213055	4.04360103084531	4.16782039096794	0.856417357213438	5.297575045654	10.130935687341	2.799941025452	7.06417353510429	6.11563482725451	-3.09642213462625	3.84241858743404	0.701417156335599	5.19680076191598	6.80890286769354	-0.0875104064593886	4.88687327615692	4.90335315902425	5.03260027888293	4.01221402105421	5.11567658027454	-0.154139456847474	4.39262556435732	-2.93269408215795	-0.616588842206661	0.341469693003463	1.2025035822338	71.5	1	2
185	4.36787757237626	2.38187927156201	3.71081409355166	1.61594158882112	6.8148837574953	5.95893290397907	1.07014635839662	4.48314403859607	4.17802208114556	1.49545356955683	3.08802850992146	4.33081039004483	2.21000264572226	5.34261103971016	1.65616460508527	6.02002218176485	4.22253148290754	1.90497734136049	2.00497260204177	1.5600730772268	2.80762144628734	6.05406579498674	4.54940001299015	2.24505707688696	4.96965431901793	8.15751732311531	4.10856601342283	7.25247792306831	5.61179068776909	1.783251563449	-0.325374124500181	0.48009549325293	4.23275878847632	0.0696265166665986	1.15270699440786	3.93400177745289	3.9214610930907	7.30961498003984	5.31071939101244	1.07484816264427	-0.609443985029932	-1.62043780518286	2.93070545369433	-2.93153566731409	6.77250151527033	3.6392850934842	64.25	1	2
186	6.75788127448401	1.21198955778086	3.52360829284491	2.68721246219471	7	1.53017101759068	3.32993453786693	2.98250550182696	3.78124476046308	6.17700648199454	6.95242176916665	2.05449664524041	4.52451562417881	1.06218673653433	2.4509269729618	2.95381958850189	3.58398300853331	5.06396478519095	3.39695521853753	6.21094570080272	3.74616367310054	7	4.90439438093094	1.49850134322494	6.38184856196564	10.1973906943109	3.01809806427724	6.06263842268063	3.62099082927486	0.300551261064866	1.6529100813995	0.484005357002814	5.06704219553345	6.37942579904922	0.0554868231588622	3.64683275533371	1.85018692084825	4.94099668630879	2.91444363523468	2.45861515809275	-0.377026166273816	-0.447220082750107	-3.00801508452078	0.0976481886039206	-1.38931516924656	3.78867482502399	67	1	2
[truncated: 5 more columns]
