# Supplementary material for: How Are Mate Preferences Linked with Actual Mate Selection? Tests of Mate Preference Integration Algorithms Using Computer Simulations and Actual Mating Couples
Source: PLoS One. 2016 Jun 8;11(6):e0156078. doi: 10.1371/journal.pone.0156078 (PMC4898694; doi:10.1371/journal.pone.0156078)
Supplement: S1 Data — Newlywed couple and agent-based model data analyzed in Study 2. (ZIP) [file pone.0156078.s001.zip › S9/Aspiration Model Data/Aspiration Couple Population 01162016 031440.csv]

	trait1	trait2	trait3	trait4	trait5	trait6	trait7	trait8	trait9	trait10	trait11	trait12	trait13	trait14	trait15	trait16	trait17	trait18	trait19	trait20	trait21	trait22	trait23	preference1	preference2	preference3	preference4	preference5	preference6	preference7	preference8	preference9	preference10	preference11	preference12	preference13	preference14	preference15	preference16	preference17	preference18	preference19	preference20	preference21	preference22	preference23	fitpoints	sex	algorithm
1	2.44270777643777	1.72825304197214	1.11977811666441	7	3.56440069403805	2.18314068663019	6.91229244515705	7	3.19740541100679	1.08598918769535	5.72520525097398	7	6.43121246363289	2.49117944357304	5.08087049905891	5.4759671777345	3.54372764816326	6.33441606666541	4.52145726014729	2.1686880189037	4.64599962976863	1.50440286327267	4.56760740999458	4.02859059029525	-1.80766553572139	3.07086121828528	0.725571143318345	-2.1252578305596	2.48461937950339	7.1881995027141	2.33241426237639	-2.54390569141442	1.8318946965007	5.11479650521654	9.31005259940098	4.71516583414736	1.11443182817933	9.67960351784156	-0.410424634654908	2.91177654050324	1.97964263909379	4.28046347394923	6.05530545532405	3.41708143033107	9.56378933365289	8.08832367019125	97	0	2
2	1.60031744796986	2.5514321774897	1	6.09892703084818	2.57036243253068	2.33501452088778	1	2.05988244106637	3.12339237101132	1	5.74233739916843	6.72835990202478	7	3.44823054891158	4.4556363923989	1.38837472513645	2.98730756306273	6.16668563949946	4.16473297851187	1.63605384656632	6.58944180269202	3.83405573848386	4.82537233886184	5.06131153255153	-0.838891691154725	3.68778019975979	-0.316383514959112	-1.97497706496661	2.76609672577782	7.32648950705403	-0.67088720768538	-2.86597126037138	1.39881812963061	5.14783765591965	8.1969184001274	5.04886415342019	10.0303644343134	9.76949827209122	-0.0608075684450007	2.95156241130639	-0.653983443438548	4.68337993431618	7.10190583158673	3.43319111474359	10.5474519462131	2.01970785934484	86.75	0	2
3	4.22051187787313	5.30055611635299	3.73991822300833	3.77159883565157	4.08590911389781	2.0460982024617	1.73963412747435	1.56317978047117	6.14300042175755	4.14514610274089	1.76024455625738	6.48942856328974	2.50932506915069	1.92737019549082	1.2168794906782	1	1.62048974570566	1.90551772827431	3.85601008092601	1.71130530595172	1	4.61904737350812	4.38330277277898	-1.98377747229444	7.70678025077982	1.10075887106725	-6.45743297012557	4.98940324801999	-3.02948665634618	1.01832310471916	-3.45665836162915	3.74790226107798	6.84623827650623	3.15269981391565	17.4006309798144	12.4469026341203	7.77269435614418	4.24674039325645	3.63786020561612	3.83401329873812	7.2579504648918	5.46611222711222	2.21922048156927	3.87928459289019	1.20629178182015	5.58677013031458	85.5	0	2
4	4.18694009091128	3.04632123205847	4.8915949093469	4.17266442970204	4.04904573878968	3.4868031151191	6.20899859433471	3.32878299931422	3.68255247315293	5.5570230570433	6.42135173422365	6.52123913893425	1.22703698516236	1.86393659001434	5.84408850763709	5.64141381622053	7	4.29778786154292	5.99382216292154	2.32243010157317	2.72221451837088	6.54842953678163	5.28084915483537	3.49689927467894	-2.47215411638122	10.3022422181891	-2.30496302323736	2.49765436253089	-3.10045949635738	7.94030389061469	2.93813299343897	-2.28999499881349	6.69035521183944	4.50099431412723	13.6673494078013	4.38641234324803	11.6615076042555	2.97584752254482	6.92645870572118	0.110385951863644	-4.3869576303993	4.88158337864834	-1.59459521727716	4.83378791249613	9.30105033322192	4.99285447974008	100.25	0	2
5	2.85442481874911	4.50513826741283	1.00955771576178	3.31174665502282	3.03143643000739	2.68158187480573	5.65137121449147	1.21421006528489	5.55722508875393	3.39309042936962	7	2.56154544492314	5.10681107384459	4.99182979120423	5.18462977149269	5.14819785660913	2.27097268508522	4.23326105755797	5.70935128108124	1.35042803676613	6.66937511343757	2.21580501891049	4.78294113022648	5.36752050589174	5.97979219200216	1.9184166641162	-1.50974939514539	7.04978561023913	0.474004948188079	8.44608748321627	-3.70197455933669	2.47475929266379	2.78136467345376	2.25554322749058	-0.971260448592254	4.7808851916791	5.96855540978401	7.14964870308197	0.732902732767028	-0.213440769549331	8.33870377970176	5.1925068275818	-6.26817123156567	5.19461746397517	3.52475844469675	0.745153278773955	87	0	2
6	6.2654860718641	6.37144113924806	6.09068882529175	1.95542827372677	1.59957313907951	1.91513192724282	5.37407923178083	3.11495720478628	3.61999813626	1.08726129924305	6.02785724532341	4.4459519571512	5.19877632703811	1.05238138202185	6.53886060452936	3.00991190963953	4.05907973673088	6.69175895248271	6.52126914280717	1	6.07379159179886	6.31815029030555	3.96423450181995	2.7191733306174	6.06411283236621	0.0653198440399139	-7.78007838514619	1.02227122081884	9.10073371748132	6.57985740835825	1.92962563068669	5.38566712005517	5.71506871417553	4.60186828291043	6.0002884981101	5.62839932458271	8.96503276460326	3.6549115181473	3.78199748335214	-2.38280036916598	4.45588441872065	7.39381965803555	9.27867059212627	8.03824833750276	5.73442975717616	3.78855642579286	104.75	0	2
7	2.69512820316608	6.29179246798505	6.34420516435363	4.79884864730853	5.91436076234596	4.15707363048514	3.75119123990059	2.09195578939061	6.58275841862259	4.790649392431	3.90104420420922	3.87682972873062	1.72014593978083	1	5.17152126165831	2.97319062157746	5.71453749412993	7	3.12106907036605	1	1.39473645819965	7	4.5651173013588	-0.100899055150142	6.34700186678928	1.51836109761484	-4.93060865822426	1.47828949137625	2.71757555629665	7.76976703861298	6.69245929782607	-2.55150058447205	4.23182216764082	5.68234819863899	15.8020249317801	3.28567805068152	7.52850734254873	7.61255342768591	0.545179088837905	5.79976239604078	-4.32966490232054	3.06284501558117	8.90695052132935	4.44591382756171	11.1820791050507	6.70177706140389	88.5	0	2
8	2.84885567947382	2.54955702606667	2.03530026912522	4.24508616170238	3.5511800833043	1	1.27943367852254	4.03680273913854	3.86588530945654	5.74616965165302	6.29282379816994	3.78919704279834	2.27096655159114	4.55411215428686	2.64504630076197	6.61865939500502	4.7890697600255	3.93084273544543	5.82476699346052	7	6.78792953706054	7	5.40847108786049	1.61825531637543	-1.10945240101194	3.63691576256442	1.11251311843882	2.18135922612846	2.16561549106129	1.81564680522216	3.93809998656129	2.19417644764397	9.08336214001518	4.65626516978275	10.4114680614421	8.48850001204923	1.86268297229678	2.48823529155366	2.72207269684595	3.67240528612099	-3.92349137301114	8.32781977177047	2.00003742200155	5.47204246670515	8.4038180962643	7.41253118031334	104.25	0	2
9	2.57521491585744	3.88285073614499	3.24682673584631	2.76733714933298	1	3.41465304300441	2.64727000302275	4.95906184768277	1	4.90973599967708	4.44404475070048	2.27760201457404	4.89388120637266	2.29509246432912	2.24993968607069	2.01928657092057	2.3157450097963	6.96428739075387	4.41400698073239	6.94781434992758	5.07412154459065	1	7	-1.05197576794974	3.81159793045522	-0.128954589110793	0.239092296829411	10.074027531802	9.90852995381574	3.01019666534863	2.13207691807899	-0.503657656714553	6.97877877815158	6.27830136094371	10.3114327089093	8.03610481332631	1.34354902555467	1.25658235157952	5.78705564070015	-2.79998520083762	6.39924728808509	2.21834669554464	10.7934082754223	4.9246030289774	6.27941811961898	4.02428911445289	72	0	2
10	1	3.15598832083194	4.22333270316385	3.91712520256602	7	3.91006853063508	1.81478621811913	2.62663420080425	5.39587566355868	4.42915014642363	3.28561950880802	5.50293275222593	4.07059488683931	1	2.79444095303408	6.12677584785396	1.5527260213009	4.41607378321858	2.85399545695274	5.22816431297379	1.77636701384162	6.87648670665762	2.36131793374612	1.93610234114805	0.872898680084406	4.18999325274668	2.65482377685848	5.24164609461428	1.25220948676914	5.15106577284207	5.9124626743911	3.28899732249345	5.79869857387883	6.66285590446518	3.669477030973	9.73060013838512	0.103174852448125	8.08568009599017	8.35937008300634	0.583227902214061	7.03493503944139	10.3072358826779	5.93004258120573	3.56391619139395	12.08451546417	9.45432642836816	96.75	0	2
11	1	4.89954966763289	1.6995250062459	5.84893281340887	5.48218125670811	1.77372494957996	6.49857347703632	1	3.70523138856209	4.9097125380155	1.86031628073995	3.76178911781264	6.28158310975841	2.48256408954288	5.20438100409265	2.59462850117784	2.08639436561244	3.18279312422958	6.30631700664793	6.54101445592019	6.66097472554008	5.41986230818909	2.99418134522299	8.17359897536327	-0.317394922481884	0.570418151474877	1.82698083684309	7.11449115498472	-2.60652749842872	-0.246513538264466	10.1457549607398	0.735986910397131	5.99541169775137	4.65250393425994	10.3851817613707	5.92870774002262	9.71783235386482	5.17296301968994	0.241919464657074	7.70966793924799	5.45389505505681	6.83977505525433	11.0675963677634	6.87542880381084	6.88457018570185	7.22536535140699	88.5	0	2
12	1	4.77429845934213	1.28219888505993	6.07162192341302	7	2.6457902335795	6.55852769150974	1.59632211174624	2.55917793211851	3.41511957245205	3.48285259603981	6.84710634471251	1.43019565362187	5.98577543315351	1.47608300001628	3.15089726346905	1.58074089043966	6.92148786470808	5.86701100616194	1.73293746205092	2.42317443821294	5.93479880918181	6.25444327851172	4.28125784905054	-0.347631084564149	0.887973862804599	5.34420709563979	4.10100204953367	9.28081704004963	0.479101606695439	-3.31762488641488	-5.39005267933599	5.94756406590013	2.75709098153755	0.178474144368051	3.70362607328416	9.70556391703482	5.13508327799166	3.05694160632144	6.98658287141503	1.8421586815662	9.13920344493693	0.720872879855261	-1.57979151376887	12.2410191675663	4.54972881266798	83.25	0	2
13	2.41723720711182	4.73692465820124	1.77604939142442	3.06129029677098	3.44697063508226	3.24291476301137	5.78153876963954	7	6.25673786567591	1.82857107642552	5.17754757429976	4.00039263402843	6.09834682865716	3.24420162532193	4.95003611408187	6.13869458220355	2.17348515763729	2.52430074299173	3.46405551448792	1.9971041059255	6.13140344279388	3.96354150455519	5.52145996244217	0.428336496399044	4.9868261943288	-0.299129683754127	2.67911492448586	8.06588919332151	-0.219996362324421	2.94457025951732	4.87913983392797	9.61602854906383	-1.87296844341762	1.24955894799115	10.5800341314008	9.01895477683739	4.74781448757128	10.6213934110742	5.03154728906251	1.28156886476445	1.36561562983418	5.77249641958559	5.0036850947644	1.49443963011961	8.79610733919166	5.72599404659179	103	0	2
14	2.18998948511617	1	1.88556952378687	4.97694883487818	2.29563021217869	1	5.94333830334556	1.57247471974739	1.65659593384717	2.02291304717952	7	4.42307595839902	6.90920748092464	1.50064458491217	4.48458706049021	3.49701039462875	4.24877090225048	6.00561285377315	1.20654105018566	1.75411799359151	1.23657252937867	1.96517470401555	5.36509541965094	6.02149793738878	-0.873730614391841	3.21082636099157	1.97028520385143	-3.93193027494333	1.18765977360276	0.826547189679645	3.95365871240755	-2.6230499040791	2.70145953814146	6.5372397340746	5.52385141437892	2.14828115593286	1.7678407736977	3.99205246038489	5.98517868200701	3.31311649855088	0.752724863677314	8.2379370364215	-1.37852810160958	4.42549510529672	5.9090825011902	2.46608279288426	96.75	0	2
15	6.26714569073305	6.07018722516845	5.39279436652728	1.05244155073379	3.20321088281329	3.66558004528088	2.09929610308392	1	1.36981422267033	6.37629384013984	4.1200709311898	1.68860689133555	6.58634765090444	4.24900821660104	6.76686435952521	7	5.25842959768784	5.28942096639565	7	1.86066099623517	6.73186217210402	6.54116022801862	4.31317421693659	1.62950493205152	6.22521649775656	2.82215032278105	-9.41965190510614	0.432859005224111	7.16405212381816	1.68289067176567	-4.96422869639532	-0.797235226854566	5.5194426333673	3.71755530231417	-9.48742036576577	1.25535896804674	2.72192659819799	2.04572797545189	2.00772089134408	2.55672736586377	6.05115364269197	3.37887273234267	-3.93249592850281	6.69253597758022	0.233573495156188	5.54026899730262	90.5	0	2
16	1.84277435581831	2.88900789361925	1	6.57237693150487	5.14502208542668	7	4.85539234766856	2.14934596790401	2.66617204300431	6.53760339752815	6.21627890701491	2.49666612856837	3.11601072856421	2.17412561705485	4.35416376191124	3.30584768961445	5.23776544844353	4.08511595466391	4.65626952608623	1.77309050800419	1.13230363302502	6.0063249975375	5.8870055287651	0.285892826688988	1.42414916433435	0.843152843811403	4.09866548696098	4.04465582108518	1.1187535706466	1.44529028584119	10.4429740007281	3.26912928435546	5.62611714983354	4.10634798560812	6.57934719845026	5.86899377362156	10.4677085295922	5.49401415582049	6.88856948240578	3.39529227558625	4.50120632477789	5.51727644986641	-0.0126218855714386	-1.10050066304495	6.88713479101078	6.51463552043765	105.25	0	2
17	4.69132711685482	6.00742177705922	2.60828897059825	5.14054325714372	4.84214261320182	1.96106057762318	7	6.9674749708465	4.41218180135816	7	3.80187399748735	1.84422762754776	3.15363077072768	2.35845007493835	3.27738492141506	6.73283053102849	2.34065201634017	5.72192947028886	6.48003762127093	6.41410101784726	6.06257440480777	5.69496224019968	4.83454247851504	5.6938367075904	-1.200449939139	5.03694043962237	3.52978175188646	0.0732216540617195	0.210250977007087	1.82330735114183	2.98492942150342	12.3952363898587	8.1668980518756	3.02516444031333	2.96037782992887	5.76464546773965	-1.55930599369958	7.26697818347885	4.71240753135588	3.66203677286309	-2.60229195849649	5.48631195406721	8.7410736727522	-2.30219587442432	7.47212174815436	5.84186639853743	92	0	2
18	5.50415811454056	6.71508675655525	2.60013033214231	5.51243377413438	5.07021211424848	1.65326359677789	2.10570277053696	4.14640295182933	1.79526965456612	1.5448523821418	5.52303222450609	7	1	5.5139022355347	5.08588182959345	5.06637601158668	2.8796564322369	4.02109590162364	7	3.29166852767487	4.99137413653944	7	6.71161050214187	2.53032543651919	-0.2269850973215	6.99892547014188	1.33051018629949	-1.4809518812172	-2.10190282590024	-0.512482319837081	5.1348030201208	0.256325532213138	5.33464718419746	6.10586095949065	2.02249143727536	11.132173030293	6.98521925533599	8.15328518798414	6.99278984906674	5.4806256046189	1.15812136788586	7.36757660780383	8.07983067145551	-0.763024594791216	6.58763578894697	3.45238957051993	75.75	0	2
19	5.79603221654957	4.25744647635492	1.93524320256542	6.30574048202751	5.26929377648129	7	7	6.84934086496097	4.66873118086927	5.22823853358455	6.72678781096438	5.85837223257223	3.58540512809561	5.4879204930722	6.89631418594406	5.59931065176959	1.57403229029809	1.11860493462785	4.18985540299596	1.3289438661213	2.66064601361954	2.25452659811163	3.92967326046624	3.00468113236766	5.39458971814752	1.85236853965857	-2.71959787896971	7.68535682984569	-1.71768665457136	2.72424642352408	1.45602788423545	-1.96227137492847	1.63934253616448	3.17568228650624	-2.36836167470746	2.9141087775422	6.81839770442549	3.44203341531946	5.17479969575905	4.13532214312093	0.0930254005261795	10.6163423378541	-3.07562269188206	-0.840083724552367	7.29785212278468	5.64278867006909	82.5	0	2
20	7	2.81195551039311	5.72219733440665	1.09320110830203	4.87923119238034	1.31713038081349	3.54239005676545	3.87922483716334	1	1	7	4.93973577135963	3.91956046262724	2.88866415710038	1.19309106407587	7	6.09516781093175	5.11837935156195	7	5.45719625318749	5.74774945065414	4.90654342298046	5.494956495289	-0.608168425994924	4.77561268472112	1.17705303299725	-6.57133219113296	2.66681231952727	5.77619965962256	4.50056937646891	5.31275712514222	-0.285749826112495	4.52005025641162	6.32082868474881	13.66045460196	5.43017371525976	5.15383110356272	7.37401792986666	2.98207726300797	3.34303519108292	-5.40334799460564	8.0233216584689	-1.01547193853263	6.437720506914	8.22520241091203	5.11616906182013	112.25	0	2
21	1.27219986115468	4.7541902683791	1.60258215576133	6.2155469254235	6.93873030117361	1.93177757578016	6.75592800979386	1.17520747688193	2.27318247464479	4.22794473786687	1.72446032982667	3.98793530895048	4.05702304155146	6.14576740102987	2.14220398050174	3.3119181843641	2.45839293002818	7	2.1000324916307	2.17538878805029	3.21540224351344	6.73258411528017	5.87551773058205	4.21190492369796	0.235977493263244	1.39830416053735	5.78343671551131	4.47841051986696	8.65555492480629	1.35121689022542	-3.89456052373251	-4.72896118777221	5.64852323196278	4.34134620397352	-0.930061421453352	2.02908876906626	10.2527690570032	5.67336019266455	2.33117838903159	5.95758017709911	1.75011608706541	7.46976908105374	0.166697205966027	-2.92975189406662	11.7063790656423	4.49393602709957	84	0	2
22	3.60673949732889	6.75716687787166	2.99936033419739	4.92161217433433	5.32255625298657	5.66165679197495	2.07810110814173	4.55563052438054	5.12500454773899	6.91122657088826	5.00062782752891	7	1.17718941849373	1.7319336979488	5.26280006518646	4.7495507465662	3.51784005138757	5.40331928273668	7	1.15095298944789	3.29822151580781	6.93678061667959	6.46231954987777	3.00162558689565	-1.24804758189154	6.01118608076827	0.320589160975854	-1.65616280351323	-1.65793683782197	5.39967148294186	4.96208839995701	1.15605429608082	6.30930831098405	5.93030990966058	15.9001891090407	4.5491621903371	7.47904527656048	0.319083157299557	7.71585363849238	5.67396615219878	0.804332477330139	4.46447983557853	2.37703019835919	-0.575690104248338	6.04592493482031	5.15110136575013	76.75	0	2
23	2.88154748979614	4.76737652208459	4.77275663737606	3.99611739174839	6.24966177923587	1.72671200185372	5.04819025118711	3.01190623144641	2.3041397767786	3.21755760495669	6.29786199935154	5.68147357545987	2.38305803240904	3.04770824708314	3.52562003405002	6.53019025718965	2.89569640320251	1.32762178038292	6.7615162529229	2.06222554968535	2.1696184831738	2.93902490460814	3.05958064291231	-1.13529110264892	6.52412173759242	1.6284733481769	-3.09421123877105	3.70855213175379	-4.21872897518165	2.82109240626967	-5.59923972404841	-3.09873744591306	7.86654734503754	5.76325439691574	15.5268731360929	9.53821179732651	1.39838423482997	5.54064919955055	13.3341294352333	0.332710123692114	-2.43027298257904	10.4625953908944	9.22492490052857	0.134521083778767	-3.78195647956221	6.16383700421116	88.5	0	2
24	4.74678297270174	2.12426430286002	1.53631000391479	5.34181277447477	2.15818390439999	1.38018650714034	3.12381068493887	3.48331892363791	5.54484130627271	4.05348662726472	7	3.43184145324745	2.24355811530923	3.5044840417488	3.05576559952457	2.16183006883215	5.81012068658569	2.55229088328785	5.87574774159016	6.17513076586322	5.49977504917494	6.73947281173169	6.52646930391645	4.05340731930556	-1.94959099458778	2.85506852427047	-0.395537837775415	-2.35445166555064	-1.28883995213346	3.02168259386759	7.80776366519763	1.53852512056508	6.73104695961628	3.65988935570726	0.294594966552402	9.68037314055522	-0.902571838586305	-5.9961752297127	3.43512543120997	6.61417181388944	1.15842840436063	10.5225639440027	-1.45751915326988	7.07574167456264	6.95464617629404	9.05715333636371	93.25	0	2
25	4.73016499956101	6.12627007751253	4.70373729426863	6.85712853172865	5.33940793058687	1.23824212492875	2.46153799225022	1	4.06505229943409	5.96377987214837	4.60158924147366	4.41777390406937	3.28187486265841	4.69183854753069	4.57636020466124	1.01158795082326	2.42142510609186	6.6829672995929	3.16453961795827	1	4.56662399789176	6.52606807508104	2.49187454448745	2.58147123541062	1.20723159834735	5.79251055512302	1.30167885107005	-1.70719311065098	6.24607951148935	3.53109487026506	8.50769404405034	4.13760620014493	9.00063364059662	3.8617786032434	5.41463537023083	3.62001652102035	6.55522979844085	1.9595890959828	1.3229768207926	4.2902933453916	0.945096648161997	5.39684161052832	0.798111180990221	-1.56306872290989	8.6037352981499	4.79571312018835	87	0	2
26	1.12539514332727	6.0268134486513	3.48878067749702	2.8145693094407	2.67160068864151	2.73517720433171	6.42890309699044	6.82950316879174	1.38875429405372	3.71034858895371	6.63164437306889	2.52927020102169	5.10779197269957	5.93301836302309	5.88028694157621	1	1	6.09032304331332	6.92838365593025	5.04998557019905	2.18856857535661	4.45674335112698	1.68025962454277	1.23273815012405	4.03923454771334	3.62586005091361	0.59180203228805	7.05523799516306	-2.42958282323731	2.8582960820362	6.00533277775436	0.823054512184246	9.13748784344222	3.97809054230153	-0.73925556387655	0.709458525268334	8.73627455018453	4.50134987203059	10.0839371386037	-3.87018595319123	-5.31509583552696	4.26387172303208	0.759634861981181	2.5273222287093	3.67406686692274	8.16925409293182	84.75	0	2
27	4.33503290670336	1.79105696043621	6.65666041744067	2.78949662879847	2.45058657259688	5.68519674203562	4.69005602638555	6.78557171700034	1.68940340288633	4.29321448083669	6.674737100022	5.79908324530113	2.25903669747573	3.44568980524395	6.54468906235948	3.68374566608939	2.18724490914259	1.73104113940284	5.5410150611113	2.66283645212186	6.750644251106	5.51591741572796	4.97457307521892	-2.17028814128854	11.3683206386413	1.00288432346507	-0.0634184480642068	2.3455045850283	6.19347608037524	4.25201421972648	6.52215517201099	-2.96629647860303	7.16715275702997	12.6506229275395	6.74417548984741	4.10485595470037	-3.11691639892865	3.95327290464868	10.9416101652639	8.99559177720084	0.484122316989491	7.30121912031027	8.56122758478442	6.83382087723113	10.4617014970369	7.35179288129823	97.5	0	2
28	2.94851723498593	3.38971208743963	1	2.33612941024566	4.07015300446631	1	6.70597210944994	3.64748058227578	2.81014240139626	1.65663192577196	7	4.68494733587044	6.13230644747615	4.44809110243511	6.29388086066748	6.24028205629359	1.1709332831118	4.57092530272242	1	5.68771404988849	6.7800118460953	4.11533298231164	1.69475905411085	2.63080657130624	5.59187645826959	2.89694307460099	-0.256439415135457	9.45038185078396	-0.685417364966765	5.01983622178591	3.80385704935698	5.0777599790955	0.281684980274255	3.73542656290819	11.6546610482821	11.1642572693421	9.20884562784665	6.31801034054778	7.68167380768829	1.41331347489664	1.95223777862524	8.89911702641093	-0.296118593533766	0.755512415144165	0.525175597954847	9.0962597467718	91.25	0	2
29	3.13915354646668	3.00783165884936	1.30426568758376	3.1492248901501	4.11151397896855	1.19119793346199	4.91699005287628	4.87181799040779	3.51688264339117	5.06460629166742	6.4228069964923	4.57180060707786	5.62475499742867	1.03799320674303	2.32438793923497	5.84440855402361	3.05489357555361	4.8611107548362	3.95558719354341	5.37140331227593	6.44700513059005	4.5023833678332	1.99810571410695	3.16109258016747	5.47386114149672	2.35636371387977	-0.68698393907278	10.2177375630731	-2.20672706018662	3.29732668266202	1.44777905710716	8.32821850310518	10.0242037901308	4.10997009110855	2.15589781167145	4.23689127744438	0.0422075384539164	6.1999221016304	2.83632079647825	0.0634926771700091	8.09371045846095	4.9624481637491	-1.00971419791055	0.946627492264048	9.95660692349831	5.74428825846119	105	0	2
30	6.13848584376504	4.06587807781977	5.87189861335749	1.53510352244901	4.11934050288212	4.66707958004995	1.09450319699906	4.85464528972339	4.08826400970981	1.93242876752799	5.26181547512904	6.57076572982306	1	2.46788720378299	1	5.48412590211146	2.07482984019568	7	6.07667303511525	6.41219230902517	5.58655769217949	5.55180031734041	6.23194032301879	-0.739264948603811	5.88154648173043	1.69885938321442	-1.74513665215751	0.0750379270037238	5.28357180475601	2.99539691911583	4.35668430723747	0.433784823316589	4.26439929278835	5.18386328692351	-8.7617121707853	7.80572151952054	8.52117322783236	4.98588823439198	4.93858014314879	-0.397769539002905	-3.73603695360701	7.82688905108987	1.44566084235689	6.8600979974254	-1.54883091849313	6.89838323204608	88.75	0	2
31	2.00451885728024	4.63634566621911	2.71854391663859	2.88174483643508	1.29079021696115	3.06127820615904	1.65797484136346	4.4238772978319	1.47216832636789	1.27277004868459	3.05685901266364	3.11843504363875	5.37815398426219	2.15086035346556	6.64805083079713	3.75070944325394	3.75965257904655	2.16437751908284	6.68701501895801	1.38145354578771	5.93259530030622	1.95045335296343	6.92111863954239	-0.617526346811085	3.70860381034898	-0.980259091118159	0.405023775150135	8.59413617650755	9.78936183398326	4.32582419921514	2.79950774675411	1.4210733334392	6.85368594548182	5.57427702949075	9.41843084106162	8.62759111307607	1.32006120064358	0.390635981113124	6.18026265066655	5.99858714108468	6.15312543951988	6.37292641863192	10.3600020164913	5.24190935989626	7.66637098924522	3.69579903887025	84.5	0	2
32	5.59327905717322	5.39506027743983	1.97163745932115	6.07851815518204	4.11668477954633	1.50584897220885	3.09606977557147	3.73726085907207	4.42026721145668	3.0422520422383	7	1.99656946572995	6.69013734757331	2.08907785095387	6.352846708646	4.80562317031608	1	1.19365456913462	5.46857618193481	1.35614880140891	4.59932312760932	5.80093469008454	3.43865231989747	5.58536074944609	0.10987250085358	-0.511140678365146	1.73982530748134	-0.201662767176426	6.28162443787773	1.30727812770339	9.13900654580194	-0.747149871056273	1.55562566348204	0.467181827635387	7.37759029424459	4.52536888535026	6.49312771681055	9.48751047837862	10.6070192194285	0.370929453989572	4.41113518277318	3.50045511173984	6.14170572383182	5.73535971595136	7.09773343111562	1.89303866106313	74.25	0	2
33	5.55200513342551	4.15868998187243	2.26161439646958	5.56487759677567	4.09165620043531	2.18827911141515	5.48434442277088	2.23240939871783	3.27074301212179	3.64065797432347	1	2.15702569740546	5.49137936693404	5.14708285996266	5.04954719313487	2.96156041910649	6.56358682767155	6.9443936483696	6.20547878382105	1.29906311053383	1.54662026905577	6.11105624570026	4.5284576675557	5.05422767389637	-1.0962559758237	-1.56467234167239	2.04629175665808	-0.995856991366514	-4.47746172895213	4.75256726635984	4.48484344113445	-1.51747070744564	5.7435586352739	5.64786719007844	11.8732028461331	10.605220073511	7.08931213744318	5.69711987060235	0.944878829938329	4.36556101482346	2.35678837828932	5.12911713913099	1.39040785261084	4.27962662730491	-0.607826656944012	6.93763576185725	73	0	2
34	6.3714358924908	1.54486277456043	1.68567850516549	6.25947092633322	1.94614286293608	1.97867413905282	6.64230794871386	2.87844753260626	3.29158361517403	6.73022730491804	6.70499146107251	3.36646802487828	7	3.71094165416307	5.79332481334529	4.91856188882315	2.26783674534998	1.48335000362725	2.0166352545654	1.93508090688415	3.60571892155201	5.83305033129682	5.51453066716785	6.37410710376578	-2.89075863813853	4.53184588225393	0.3057555273415	-1.70881632110182	-0.759016133682971	0.285388539655879	2.45661869903675	-2.00398690134774	7.33985785018822	5.11312884765575	6.55168962245215	4.09437420786291	6.79607612753571	7.72629501264297	3.06032231647034	4.34224488095251	-3.79152121492748	6.81294542256517	9.14897525102914	5.18696238899519	7.35134545658113	8.23916912728191	88.75	0	2
35	7	7	4.49038523980828	5.98127167055633	6.99861866932148	1.9407375274966	6.4430612399638	3.37124736931373	1.06185622918432	5.37747931300697	6.0162322378914	4.13716205498124	2.77569095470854	3.53254306295624	5.02701459854821	4.2794905667083	3.88133523707149	7	4.50755302906144	7	7	7	6.3551362793672	3.53998740966053	1.66695629590096	4.30273159690215	0.950540216982206	-0.373076746120537	-1.39909253933477	3.68131447844206	-2.905037788134	0.541560064844827	4.8541876013177	2.67585028988823	-8.9684092300482	8.83300453593164	10.9544422268632	9.76373939535726	7.31598708435345	4.1737888617505	5.70357928545861	2.65551640298553	0.982701794766023	3.29773467359061	6.77623399625671	5.52835270995401	89.5	0	2
36	5.21547381070791	4.05003731109127	2.44417293036651	4.78270942213357	5.40355832910984	6.89474797746914	4.55106672708651	4.92356898795915	3.75445276406628	5.6405681946078	5.50265628518116	6.73471153112884	3.95557537152507	4.8732655728666	6.04427718346925	6.61962629147374	3.27881730311668	5.93203644355183	5.17269688456862	1.07678348887926	6.02815484753402	2.65781251318438	5.23398636437592	4.20286545374619	4.8634068358651	1.850025616419	-2.55861460394705	8.72539003799716	-1.97978782529084	3.57556426554277	1.53434527250181	-1.50237466514132	8.27423394024146	3.0893699426788	6.6461460587822	6.18590149993204	7.59605451645068	7.1320952583234	5.64355143772522	1.90902234029382	-0.62212896298871	10.802927118711	-2.61329968137422	-0.936156660363046	-4.61853753900246	9.15030504645884	88.25	0	2
37	5.16942688229662	3.39480176500741	6.82716982920293	1.36742699599012	5.81705575800294	2.07031226561146	5.01123585660955	5.4173390164026	6.33975920801882	3.165136589866	6.26357703816253	4.7050925188158	3.38123597726846	7	6.23764020451925	6.15244723613078	3.04690834554329	7	7	1.29365982700003	6.94901466558955	6.41482226895106	6.11888457563678	-1.07283937420203	6.46543341818984	2.89863199200725	-6.96140922011705	0.574399701635989	-1.19897272704904	4.79367132389549	3.33558290251647	1.35600420257637	2.36145415771769	11.357056274522	15.7563389063632	5.05188037880941	3.59687758213266	5.55511861579781	10.0854661172592	2.99694986188472	6.10362481427475	1.15934085269036	4.81053131399848	7.01666961569814	11.3448426071906	4.49049189869644	101	0	2
38	6.71570292228095	1	1.17051441453515	3.83024407852164	1	1	6.46522985907998	4.10614186984733	4.40800496691605	2.99577285608438	6.03585582083384	4.26914422700483	2.13847925372825	2.02784152926159	3.35051372460564	6.5025641871155	2.56874707974657	4.06365092880832	3.69924962525647	2.9309225844155	6.15931896824334	6.68126168966518	3.80744620054267	1.48522862135185	9.50787346598223	1.93819169955878	-2.66334585006949	2.15340345340111	5.76568081715724	8.14470101557943	5.48232688616912	7.50984631742905	-1.759783248655	5.69893960007217	2.53877831602111	9.55184900705617	0.0808869608841968	7.07792787964015	6.08188256373166	1.88272529371916	3.0742322222771	8.71389542930291	4.48353041457417	0.460853977822585	4.86302352103564	3.40619120199911	94.75	0	2
39	6.99542598161518	6.34623915530307	5.06258993211708	4.47687665487867	6.36414592670484	5.39454353822734	5.14396252657425	3.03013271567713	4.96968441730189	1.21751600540073	5.45459903002173	2.03116698783561	2.2934976843584	3.11855896251065	6.07455138323811	3.61284709013257	2.83875302628551	6.67353611788675	4.056656365938	1.29806170117956	5.93454499674246	7	7	3.39267820717408	0.722133766860021	3.94305138413463	1.56010693397902	-0.899689755718192	-2.14736144184979	0.0687914909146353	-2.85984850747044	-2.46792982411499	4.97127400186048	3.28196331524881	13.6835169169742	6.21410155999154	5.35854389507326	3.02385214315387	6.37628062953134	3.43084781268704	5.33213263521516	0.871342472612048	0.668201175649332	4.82059635546137	10.1610317259389	4.95884251490024	88.5	0	2
40	4.97657242316659	2.03159396925826	3.68415319707371	1.39230010476881	5.37707876636652	1.03535545499556	1.03182811225686	4.67583407207184	4.14099298208773	1.46438082829468	6.50996054779791	6.40423373719205	4.93066068295398	1	5.36462549211908	5.88533457808585	4.1680356947511	5.05176801009565	4.56302936321212	2.05661046083137	7	4.63038580681649	4.42249262649177	1.10806356364697	5.57386379754862	3.56534954364919	-7.03975132051381	1.70070200285135	-0.828430093779026	2.57361336962528	5.084848126681	0.443959818329582	7.48543388976118	5.69566572468878	6.5827097569542	5.50881668035972	5.85949483630284	3.18272492623637	5.19644218274538	3.237956922306	5.08350435965948	1.85730389847687	7.43134885328804	6.24806539153284	3.68885314177981	5.69932132564275	94.25	0	2
41	2.16449354673382	5.14287539610152	4.93284184158981	5.2942037836856	4.38801828042298	5.25543327381893	4.3011980268613	1.84494095461021	6.62806171985857	2.24359167804851	7	7	4.20681459420652	1.63332619000795	7	4.13008060240056	7	3.22729240518158	5.86011246290534	1.24492162639151	4.49072339221318	2.72484773609285	2.25159973092064	-2.1922684370631	5.59294863216179	2.04082252370123	-3.64565446540738	5.10951800067596	-2.10403769984666	1.1541893000915	3.80975745775074	-3.16319319562794	7.83469296554794	6.531464835161	16.1001232144586	10.4248740085963	5.2162569605223	5.5358920523841	8.06706354502247	5.28032369187463	10.2766084669934	7.01946261730845	2.4734792007911	4.98133419597113	2.51849380416947	6.37329268534792	68	0	2
42	7	1.91641497937162	1.27726027394848	4.96181243123503	1	4.06857244818434	3.07100917227818	4.95030406780466	1.94483247384399	6.01379014533609	5.16888601266698	1.93476542092264	3.55910888753719	4.75847722963573	6.00767623766456	3.3011865351373	2.67482099328272	1.07932081646682	5.56899407700352	5.12277109028816	4.83545008440791	4.04564762513992	2.35317924247324	0.888609126818014	8.54222190877951	1.3717428075292	-1.6244749363876	4.1807557216616	5.16142165064197	5.25869020747545	3.45429448222932	5.77864683090469	7.72692854317952	5.56966842808608	-2.50648833749212	8.98123090406328	4.55772803520287	0.688238609420742	3.46928447473384	2.59526921716997	5.66515055144287	2.43489518612606	0.995484646123949	1.12097956090848	6.47318099380684	9.85096944278559	82.75	0	2
43	2.06673627299776	4.91200878748742	1.95962820258106	7	3.46711648230871	3.36005656259658	4.5707976703901	3.92033306506734	2.10405715018818	6.1586773909156	5.38968848977301	1.26542485070449	1.52080411619194	3.69332529994551	6.20798433749817	2.75565008667976	3.28634873163873	5.15618979799698	4.07933235577811	5.62484916625254	4.47368140009248	6.87584755441494	4.23949689896644	9.97815867457732	0.851121739365294	0.0232865578566608	2.24309663723534	8.19017340131636	-1.68147132061239	0.627713259109435	3.17692563277659	8.33525723897362	9.45612136018403	2.69795319940354	15.5896488729803	6.47012170843898	7.43973551576181	7.44808112954507	-0.98560688953116	1.11100976989634	-0.624399310414942	8.0825864104014	2.90078709805193	6.30325852103008	7.18665793215985	5.86412123032849	90.5	0	2
44	6.22441977161169	3.93724881249303	6.64555957397283	1.10531002879626	5.25415314983768	5.29193528075884	4.18151172341818	4.7532827003955	6.47676118641848	1.59712533232353	5.71379392367029	4.33283298459457	4.24322626186176	3.32584523194513	6.58623197961011	5.28739344791476	2.2619244570131	4.20648710633196	1.30309884719479	1.31757573879632	6.71011196389774	6.86989372693119	6.68336715190058	-2.24096394769003	5.86372343834808	2.55628763067662	-7.85973659127836	0.693778011796544	4.40232091855215	4.66042482847255	6.40591762278493	0.989661261804254	2.87831142024856	11.3619931704238	4.04498248604336	3.13851029283893	3.91687822213814	7.62062982843478	12.2632230913952	9.40033154550547	5.42334974376708	8.0710008931894	7.98761670636291	7.1431242981852	10.9468399691038	2.81723829779846	86.25	0	2
45	2.01283942840771	6.48791829916925	3.0066282602983	1	6.36120804516983	3.30799629146552	6.67301829547807	5.43313995596459	1	3.90310674573518	4.0995028934966	4.15594661998055	4.49774414544875	1.20721041972898	3.87867649924167	1.46014545225116	3.8873046251287	7	4.86486019112308	1	4.10928995955162	2.06447659476299	4.39185935206651	9.5758207882366	8.84942976274357	4.06451535341748	-4.0368205549508	9.71949516595748	-2.7181814411728	6.65373118132417	3.13368420113424	7.77733806738209	8.21179792586158	1.00386293117373	-0.94919918217594	3.45003766765016	-1.18506432846901	-2.67283000478438	-1.32640299869905	3.08926921857555	0.651322908349428	11.47101780553	5.29495613421548	4.88840943552804	6.91242401752596	7.0656870913768	76	0	2
46	7	1	2.06338659874994	4.64475196187787	1.45259247448028	4.2309984678927	6.00416054686588	4.77001485205551	5.66785979363424	3.62924618136392	5.46165578251765	3.40330178233697	2.14254463789211	2.55215729623931	6.1890826521327	3.65556374132837	3.04378770583116	3.47315740394091	5.3752573383372	2.02601543821005	7	7	2.27711562672774	0.896078317655337	10.2395194808887	1.19723848068266	-2.37822454585222	2.12027631600438	6.20539525899272	9.15698800888884	1.17191629230282	8.65698701330461	4.27197960337842	5.74609780174583	10.7045244790138	9.64824426625472	0.0757304200879061	3.68453328734064	2.97803421315362	6.4980885033861	-5.54573423901125	8.45494418894896	4.24975241339976	1.22868491919029	5.79244401129552	6.93409103997424	99.75	0	2
47	2.4562778940171	6.85536845486172	6.88493332524524	4.42051182385064	6.57072806791003	3.87697196099381	4.2913096367344	3.35062141661563	2.75126392784224	3.40420737010564	3.59463187569756	6.07735519916787	1.04481467426462	1.42099012213005	4.77520183670353	2.87574609430607	5.75320137979216	7	3.5164926144334	1.58840816767352	6.12104974042313	6.19907231988056	4.39217303857159	-1.45128124757982	6.43984882354999	1.22783839527764	-4.19093833994934	1.84762461872257	6.30722372063677	7.49992789481764	9.26797508727573	-1.79063150603286	5.4926989228668	13.0857003701828	16.3737165445677	3.17517433125315	6.5424737242185	1.79796412753035	10.8951269652567	6.84256633705639	-4.73119651359195	3.63988765155205	3.47042929320013	4.51559344361468	9.81704798020358	7.00295035515281	81.5	0	2
48	1.06593064605931	1	4.48667422804111	4.53262914889889	7	3.15897128429661	3.78595889121641	2.34077830377639	4.53745376299582	4.19222416154227	2.89891125221354	6.33081886266411	6.6033297958043	1.50171944043367	1	3.14658869639755	1	3.09091317584435	4.44222677458967	6.61602144343384	5.94401602909787	5.69004759676014	3.88159027284838	5.8813950046703	-3.62473210589691	5.12091349978355	-1.97016414492676	1.19393674747236	0.78362724081421	5.52878869993879	1.14610116887851	9.17971562163954	4.9938804771173	7.04402438637641	-0.918913870011085	3.86953498589163	-1.56917468635766	5.55963490307321	6.60730024721169	5.4026149079575	2.68731486689814	5.67126018865464	6.94355097685327	0.799773030844537	11.5641655762873	2.21513768536402	81.25	0	2
49	4.25802093734438	6.44198063630996	6.12717672688767	5.41175255633032	6.21634476332363	2.81456956843043	2.49875137262281	6.03182857342578	1.0221021310057	7	7	1	5.74006080077979	1.20453629706667	4.26418066736351	2.29700644780609	6.92776250222376	7	2.82767476236199	3.18840751627674	4.44658793020408	2.01005927063933	2.53028946874808	-0.429894180460459	8.20455673091093	2.44611969403692	-5.51280276733251	2.76605940103299	7.47134346279719	6.23764957689695	7.06973756680466	3.27910352122605	5.88623007628968	2.52931603031917	-0.537050348242463	0.115040190643953	8.37416212344114	9.20264377615828	6.94110610341639	3.31988671024012	10.3777916713331	5.30319746475824	-2.98724286556404	6.21916615112605	2.73114911888559	8.78092185392891	67	0	2
50	6.32978321388786	1.2054893384496	1	5.18138590469835	1.5754220809337	2.48239254660586	3.83392766405406	3.22160857598586	1.60055964351812	3.87277751005068	6.93308157719357	2.5124167430938	7	3.17541923575401	1.03956137262443	7	1.39441813478429	2.51673810816149	3.84413267172838	1.35746497277408	3.05139898459771	1.89108686994307	6.27957337278993	6.10373490615666	-3.10877180880139	4.86356517393274	0.706614711371068	-2.14816930074556	-3.04436647584844	3.74638351603891	2.96754534661002	0.747206202028544	7.64624695419628	0.810588577470395	-0.376089680290279	4.86285207447044	3.92358097895054	7.71895743277537	10.552390358517	-0.154747645924188	4.86634079008815	8.40947326122667	6.21134912480762	7.18884138218984	8.37766909010581	6.6838318640355	94.75	0	2
51	3.73318518725767	2.35189560926459	4.85675898353925	2.66796440063437	5.38490346633027	1	2.16138936871699	5.57398912450735	5.34875677337189	1	1.97958571051634	2.61819976995523	5.16596185186354	6.37102224929965	6.4627433786461	2.13885156550428	3.52325057138881	1.17909860160053	3.09844205856739	3.11717875956466	5.23267277755229	2.41090416394815	4.55582095985638	-0.643120291526333	5.22547635554083	3.39010170902745	-6.30248727546123	2.5047722385079	-1.68657393055612	5.06359709909113	0.442311160540594	4.13043161301666	6.90762192325073	6.32968715599434	8.53090405903406	8.43634908318538	1.33908622770215	5.48948448176153	5.13697969497778	3.54405392547121	-3.8009546861758	2.13473256983677	9.56347934328671	4.86477812941765	7.04036984788072	6.14130858326749	76.5	0	2
52	2.69726846423271	6.84595547565201	7	4.61246936048496	6.01576725347457	3.8635472201641	1.98837027707831	5.43889339178787	7	3.14342317674946	4.12597366136658	6.49552093535161	1	4.41161025766496	6.17883108692565	2.83215886680041	5.46968152279474	7	4.41410321005942	1.82104065401498	2.44406161892774	6.32754761502193	5.42807032187781	-0.233430241860689	6.6723638209164	0.933756495413471	-3.93366333045341	0.977103701149195	3.3758169383304	8.31306207960711	6.97400424064196	-2.44861815663863	6.16707608735462	12.4962697123413	16.976510775919	2.33519882682633	5.24519087792344	6.5382474910444	10.2635766231585	6.91752160313337	-2.04534126706868	1.71851137067851	7.95739435267726	3.6098094165947	8.93206517326899	3.48690380857762	75.25	0	2
53	1.61284333522102	1.12321318335233	5.71030941152123	5.36829556161162	6.42167648641062	4.69577760773219	4.04419012548817	2.25141581254704	7	5.09645489255811	1.98030665823867	6.32222372850545	7	5.61427699914546	1.23190407816143	5.94949515107578	6.24527542723127	2.91408195032053	6.1958405930412	7	5.15985606004688	5.42310295330218	3.3643177060502	5.18831861439755	-2.65087753809769	4.87919646002702	-2.35975245636108	2.63139093227551	7.27597296182609	6.29052722300311	5.9400922107332	2.40778542928699	4.35507832255905	5.79975871308343	16.8534343617251	4.56240030917714	-2.22502999254463	5.2153929942704	6.32123087620816	5.90410852519823	3.21718775924485	5.59532439570518	9.44403916155252	0.616340976828678	5.77299001120843	7.7479419977627	71	0	2
54	1.2345482562553	3.00279155404474	6.17831415290793	1	5.21996616607861	2.05976378495288	2.99757743175397	5.04260099287844	1.04876489509232	1.04463056015013	2.32494070964343	4.65111056650843	3.18374985087288	2.49748726573614	1.61602383661308	5.25522267188155	7	3.49249080413384	4.18666788697193	4.27654311787218	3.32405990858018	4.38225366741368	4.12932369750178	1.31380363032845	9.9410148738621	5.01394874859516	-1.6688829603631	7.33076469262537	8.1762773698149	-0.699817712363607	4.96325290397376	0.821691851266633	6.45042630991163	5.63794486759646	-10.0645532508849	6.30507999569866	9.27523803898895	10.0140073315077	5.1251128146737	4.00709127400357	1.85078683603473	8.13044423841922	-3.39168584946218	-3.83370417808093	5.49573058421793	2.4568154133564	76.75	0	2
55	6.44578017012724	2.86554594436813	1	4.09489503148926	4.1597612497919	1.52084294812788	6.99281344645357	3.68112192555491	5.35018861977896	5.501537820626	2.59049851505887	2.48997447609502	5.08846636404648	1	5.25415323258516	6.60700781187489	6.08947218488014	2.39043037942943	3.84440092298354	6.5013230708482	6.72821121033174	6.50436639630592	5.70208724638425	1.58882588234893	8.78279770485509	1.64583990015609	-3.98363481713832	3.9250016692548	-2.84488531704119	1.35196080951989	8.83125194940573	-1.27866278925602	7.04940692411921	2.21002077142492	5.22579198070132	7.82075628820155	9.19474262272056	3.11673904953192	4.29793495194459	3.27484360574781	0.898354927983922	4.96396345322383	1.90330867162419	0.394849213886028	8.58871191098369	1.7817262717193	83.5	0	2
56	5.78871952424484	7	6.12538299003756	1.89451074270487	1.63428274908889	7	2.7330395798083	1.24473071530704	5.2499156322341	1.77556827161579	4.08494493594434	1.38391993927291	7	4.5156392245096	4.89060569408526	7	4.96861997929245	3.78893053387363	7	2.57638715963309	6.21097672661941	6.89721249871522	3.27270105633805	1.70463538296782	5.50842205353289	1.51632387558731	-8.21815134290952	-0.0116456900341226	7.36310623883495	2.10999845328832	2.51482182030971	0.446302882904336	10.5952658747813	3.49844337132575	12.2894298671148	11.4818738388803	2.75048908413589	3.4396929166532	8.53542367996148	2.75502246177018	6.54372019229491	6.88269539101782	1.97561060382594	3.12126176656781	0.0237379664917511	6.78827684705667	75.25	0	2
57	1.83700153930218	1	1.21148092220917	5.59104219660845	3.09820310580822	1	5.37663713947154	1	1.30423259133316	1	2.70957749398572	4.87749090730492	6.05015047081276	1.15741527510672	4.64675929225946	4.45195264536381	4.4755029615813	6.05144208785439	2.54769146270395	1.14816102175311	1	3.07698792680447	3.08580046616628	6.62706363042421	-1.60161317785391	4.05628095760332	1.4365903056339	-3.5857909263458	0.461996650656501	1.85129874738082	3.85453587539075	-1.22086289319043	3.39537958074109	4.41911862616871	5.59084529126208	1.1627403947449	2.20761084997316	10.7197043750826	6.74828698518756	3.28261816376893	6.86841756004145	3.26300075111068	-4.59312062226416	4.72958024345241	13.9532352202173	2.34164516939943	85	0	2
58	2.8303181353736	5.51050251013354	5.11757198546902	3.48832920823312	5.16520645793661	2.58406285302307	5.08929633536304	2.92286427360698	2.59710305730534	4.6546090313652	6.18541093168682	6.33577826345566	3.86761107181126	6.1894960991554	1.7359649531374	7	1.61697738182575	1.62263092696903	6.43484403297	1.94069668915311	1.95851049145334	3.39539677296718	3.4393965721218	-1.11516577757835	6.49225773094601	2.0450379523697	-4.21399266786407	3.74076934081994	-1.19077204420383	3.54534918859535	-4.76530525230058	-2.13978373309022	10.8942371696467	6.61770123244224	10.6906814045108	9.6164851957849	8.1058793510756	6.29159988349035	11.7407451505749	0.0967759476805068	-2.09280912537951	8.23040351430829	1.84825234662538	-0.524170467217355	-5.32768670973612	7.67529259818166	70.75	0	2
59	1.51752377647525	5.44215944467891	1.21923764806199	3.09947710193432	2.53205340456411	2.05104684481875	5.52426684678047	7	6.24963479354711	1.99772135282979	5.37401888629872	4.75166697366528	4.90101801691741	1.63822080814442	5.53264146443565	6.88892861394552	1.93007579321006	2.62028336206109	1.44595532507813	4.64856550023374	6.47434106033494	5.40529437797251	6.64893813849824	0.216319004995641	3.79772997070559	-0.510200025607729	2.50007281731442	7.98420465791722	8.29137833444981	2.23465866030154	-1.82782664351122	8.93332596742222	-2.17388442954669	2.85717076613205	10.9781174350046	12.2415274401283	-0.741931955943121	11.8959768427138	5.2796578690885	0.909818518056156	1.94252334970991	5.20424317506661	-1.30180910624323	5.38070270838609	8.34748821752967	7.64647924970084	86.5	0	2
60	4.44980087661686	5.96663739282295	5.04882192144738	3.51902469392918	5.26026085474177	1.28234743436138	3.461500937995	1.93803590622874	1.55188542453722	2.96044570172419	4.82637856021362	6.98516378223095	2.94294873312668	5.89966796767806	1.29179067858862	6.9724133455435	3.22598438682123	1.78073118427175	5.43712312388095	1	4.13807537187533	3.26843827065178	6.17621427662811	-2.04424884369771	7.12080062620399	0.899310884698009	-5.67275988776966	3.79946378195155	-2.70989318421294	0.0980654804713373	-2.89930593449598	3.23004343350078	7.21617760098975	3.94120082436792	17.1600531744914	11.5833288961603	7.27414558430136	5.81441887500647	9.10117194453129	0.240869076216359	6.61709089259804	5.69123085754446	2.58757488737441	4.52760778541767	8.93921074507936	7.04931142122088	63.25	0	2
61	5.4702556608116	3.79444242481585	1.19978218131743	4.69558676622379	4.69533829374168	7	6.10113338046273	6.73302448331465	4.7305623132254	3.92978439746298	6.00192419758382	5.9130649995746	2.88551099356119	4.98354405193532	2.61229025846046	5.58932320158652	2.7262972335958	1.41351303079123	5.40848521749799	4.86425003525861	1.74901653568811	5.63627148628262	3.28604954282588	4.02431363689932	4.78179390419823	1.70578122101672	-3.03030439957514	7.89460598677839	-1.533997584077	2.45830321371916	-0.573939655723225	-2.28021973455571	2.3005695349201	5.84689911282091	-2.36696396685318	5.72893714904369	6.7087767768216	6.33493886477594	-0.936278935486424	2.13481036252798	-0.575594252036986	10.2931168409108	-3.42403272137892	5.61650971746833	7.9977335920156	8.94171430962013	80	0	2
62	2.88593205053112	1.50094567200026	1.37146477532608	4.55946335683075	3.45494130785297	2.62392827025449	1.14624065251794	4.1946012461805	3.0203164652967	6.41208262831204	5.11971449510396	4.62260729061493	6.38744103590424	2.20259334248608	6.87787195987072	3.25456602809311	7	3.49345299234791	6.0160675212379	7	4.60567353960505	6.1890924405238	5.14068694835929	1.98375064996353	-1.6275407106012	4.39696631701587	0.629375114502681	3.08038252178258	6.35274352614598	-0.295814513420304	4.91834348660412	2.18271218484372	4.32486560536851	1.33604586510706	10.1874637198402	8.22754823179076	0.0148500225152226	5.10305896423046	-0.560756798344592	2.70215819035143	-3.53314822908441	4.93399972003045	0.420393519891954	5.32764239577907	4.71595587039597	7.72135017456677	72.75	0	2
63	1.03594616663787	4.87664495279287	1.14640267327829	6.73279373385819	6.03957889495442	3.13869283011057	5.89642382074067	1.31522252791454	2.34866307597824	2.99379970376221	1	3.79575047424276	1.53654704680767	6.07252234116371	1	2.43161246100419	1.79106950082404	7	5.95340966928052	2.19279463150874	3.538424470101	6.41838265674127	5.56108188342726	3.32358610301291	0.391880298434137	1.27625543403266	5.79049051521323	3.5059531546791	8.20939393689378	1.61581217427259	-3.99868261219424	-5.82254936486666	5.91224027305221	3.36908056016811	-0.814999463801436	4.23944417417148	8.69532062253351	5.7289950056019	2.80367929955476	5.30350750273478	0.817512848808729	9.90254711887892	2.31780086121847	-2.90758916325019	9.88368806453807	4.56704999176124	78.5	0	2
64	6.52230813167892	2.72883649486427	5.22328463312029	1.75089690398617	4.03311050629254	1	1.14450642791172	2.60750568903521	4.44874272282864	1	4.8557250183655	6.76248544583406	1.27415325687856	4.22105427831851	1	6.79729206021049	1.2941748248035	6.93259058487085	5.83543959623105	4.55376957230052	4.79134378811584	3.42389917181671	5.56243360298784	-1.32901418093524	7.20902612399438	1.07233671576542	-2.46213424426835	0.277230302941942	6.06949507349541	0.569506353938604	5.53260722777644	0.152988914902446	2.06346436824154	4.68363758720124	-8.08691146333544	7.15140045976266	7.57279818208999	3.9458498204198	4.12088404663079	-0.288865514068251	3.04249520595113	0.361158085920281	0.840254623184912	3.48426575614336	3.39995674313063	7.55119035599017	88.25	0	2
65	6.81929988333891	1.44208436950667	2.09201232007983	2.64521651226925	2.02972856096858	1	4.34037830457674	6.1466108555903	3.10961073383282	3.11545957345756	5.2275395219697	2.71697332199417	1.74496466892666	1	4.47016193666724	2.0532664876598	4.82525112502189	4.83914648806461	3.25846443540384	5.45643022398034	6.14624525494616	7	6.6764139866301	5.65881310617968	-3.1980801388052	2.78952371060659	1.00788004568854	-1.90962487373377	-4.29439932586429	4.74481020024019	8.68173778823249	2.93632174769316	6.04124445663402	5.51774341630876	-1.61394936150907	4.46941368531097	9.34508703811385	5.13022690661173	6.67953407953112	5.52690737187044	-1.11798194527983	6.69134922339576	2.297815209661	2.7587931363664	13.3225315336984	10.6337627402984	96	0	2
66	6.53120169244638	1.78900666998463	1.92936175492087	2.80853634299916	2.36474884487409	2.00510378833595	1.94910543888155	6.69244735258711	5.50419327934824	3.94473507003224	4.43545177508131	4.72278183829337	2.94948803129647	1	5.99159423255025	6.82684896264546	3.6859342011179	3.91584232774507	7	4.82586484745645	5.80732692170351	2.27052338264513	6.17595592931953	6.45892561987318	-2.54047636079433	2.39217154102231	-0.673466495044782	-1.49796760888293	-4.01402314151569	2.49565535762099	4.00348271974481	1.52865593323651	5.67707229679619	3.60102888500026	-1.92210771911565	5.41962224479314	-2.24158876403	4.6042171988329	4.94411003631614	2.84437553281107	-0.833279513855485	5.11717025889627	6.9483075451554	6.12195050412355	9.11858705014918	8.66188561510307	108.75	0	2
67	6.81070093752737	1.0057749240538	2.82360488193968	3.40898694395808	1	1.20070048070851	4.29485975660532	2.30831580824203	3.95607535353044	4.45690928930248	5.00150449940762	5.57796490577875	1.78540843891882	1.91892810140778	1.55008252722072	3.40520875523147	3.20720787680369	3.22577726621483	1.75064177674646	4.87563235321594	5.83857190145592	6.10064421303434	7	6.11042152302844	-4.04380652573685	2.39956170608609	0.33740722366003	-2.03808108609647	-3.63425608567649	4.2069814743785	2.05123204270786	0.672888176092166	6.79073558386652	5.77018670457356	4.66437646994118	4.0434213890807	1.77631819985891	3.06612530595088	5.7544450188367	4.39977273351392	-2.12275458363919	5.78576105562588	2.7947345346747	2.21813482439265	8.86620041518597	9.51845072301869	103.5	0	2
68	4.87373822166948	6.60006527140849	6.01719083201045	1	3.15543062611081	5.25964276042488	4.34470390456335	3.35217939922332	1.60872707144748	4.57500741496958	1.6374266428675	4.71117135480319	2.19039456035437	3.38220113709347	2.2401934173286	4.12235844253591	5.21788909823515	4.76837115811438	6.98766098717826	4.21796387941251	5.17621962814077	4.98597224272154	3.58749298174336	2.3179999506047	4.31846751246476	1.22827099174066	-7.68892270666544	-0.198515586191927	0.0973148642293121	2.05305212616333	1.76742861029972	7.07515757072326	6.02665515420358	4.11006754158442	7.82087210822551	5.58826271347022	8.34265914027524	5.98533541102663	5.26395967331413	1.97328744184909	1.09860234267945	10.9768239616186	2.06313902967678	-2.34951234781449	6.85628963300903	5.63229127539868	90.25	0	2
69	2.57216143951173	5.35182390449633	1.95741087265776	3.5031317868926	1.11794867433818	2.81716501333433	2.36809233851707	5.03892724143129	1.98264772896614	4.04326171762554	7	5.97900865800528	1.58579474009955	1.6564824432065	5.34662415603686	3.39925574107851	1.35978918127526	2.8006678949589	6.41332728405697	1	4.24065841645293	4.21042055691181	5.25527819286221	-0.784063592529335	3.15486000541691	0.987971346092297	0.944836574637966	9.38835315438667	7.73905111218125	-0.25108496807983	6.35473126869926	1.75335406768727	6.82134230825034	0.565762345091198	-1.81415033456533	10.887834628897	7.52894211827293	8.75837627358026	1.15891833413211	3.30036782629213	-4.59898923760989	7.73122864355608	9.70978431372032	7.0166166676555	7.67780211268616	6.763486204048	70	0	2
70	1.29378100475864	3.10703298559807	2.02098884715753	3.34025576429024	1.27968295474555	3.00682775000095	3.76796095571472	1	6.99935552097019	3.58129495916097	4.78079862753556	1.88737266445417	6.3314148449582	1.91730368712809	7	3.58253189933704	4.9914577804271	6.47854857324257	2.66396803296931	4.63258791616517	5.75897515506533	7	2.38309355057541	-0.211006006279559	2.17585745106011	-0.162214557624207	0.247783994968856	8.502596455572	-0.694995305668274	4.19339031790545	-5.4851843170578	0.121429187115231	8.54409625657114	6.44664295489041	-10.1974978711514	3.95690695229767	3.84679575556839	4.06517516845141	-1.84417898950235	-1.04703395759492	-6.33317130787507	8.04493408663157	8.89121231093793	4.92324761317588	5.2238101492486	6.49183969654812	89.75	0	2
71	1.97515020270174	6.5178267989671	5.17684540741293	3.79864841328793	4.50401143596681	3.44714744702196	7	4.31521682723594	1.73156185775714	3.20028824644349	4.04570599139519	1	1.57105166256749	4.76393007855726	1.89687519458913	2.16986211244656	2.18952323882567	6.69201892368004	2.12138164306893	2.64274884389128	1.50727872361094	3.13922374410938	6.38694696297889	-1.99405953335322	7.97880484446876	1.64884575842616	-2.79614825665246	1.2230044974226	-2.38144150676152	4.49433192712304	0.908884643909327	6.39015507789232	6.37904310622177	5.18580849957484	1.35770844336933	2.26524642089392	4.81305714318115	6.77226960632838	2.96840952333117	6.30332419912577	5.87490549504586	9.08793628792069	1.18320739236002	0.336299007404468	6.44012984959419	8.79634377586229	64.5	0	2
72	6.96269148320076	1.96702274617434	2.33249880161177	3.86500640817626	3.85571274413296	3.54313981528545	5.59000404712349	4.12405311990998	5.62392555386861	3.31497163535169	5.68629491156487	6.39941161161648	5.72483641809603	2.58608210943984	6.38577450462149	6.41476491112283	1.77085097885609	4.49783551011364	6.62828715610184	1.40181592196331	7	3.41747794020149	6.94597406174077	2.14778964646553	9.20127198837867	2.08234606618327	-3.10836706384843	1.38178041032384	-1.74782083232631	7.80463571795824	5.66690584018093	1.64644099672579	5.93294714589163	0.967962831368603	0.397613420110647	9.83194015459109	7.3114703185151	-0.21268941840657	7.08431771238482	1.06938840027229	0.692299651691346	9.69343386698404	5.29714698344308	1.57919583251847	1.48018277362881	6.97909754335788	95.25	0	2
73	1.78804481273441	3.14470376943016	4.22671544800306	1.51832701108463	5.66656217901436	2.92218242833697	6.29530648461759	1.24912442402709	4.77112699316795	3.18786538840161	1.51754138456397	2.28899148956533	3.86179895541625	3.45836996503122	5.00922795885751	5.52894070097627	2.92118145934119	1	5.70785060768757	6.58126755409999	3.96956705957102	1.26534974200159	5.17932584810522	2.15475650025614	-0.566393049658286	3.4541827449035	0.482273530562476	5.48555027472271	0.815751204608027	3.68782844393818	3.44816490508381	5.04037697906267	5.59547150042889	5.99929346265027	12.4107203317511	10.356054275394	7.19262006907646	4.33066870909958	-0.779451272399685	6.38467449321637	4.70427762259413	6.99034951184595	6.58260317213954	3.11552494791666	-4.50248745184016	2.25180672089541	63	0	2
74	2.66814995722806	5.98302716150948	4.48938762532058	6.19167124128011	4.5593002072721	5.14211659350728	1.62958208820337	1.23016351054914	5.95963129862706	2.18930103100625	6.74863286790613	1	4.59339267906134	5.99415701035062	1	4.64878361785316	1	4.00310179650266	5.63573557916096	1.02768229036012	6.75195634582721	3.01626466725375	1.0334217572358	-2.22559122808476	4.32683032540585	1.80574612352857	-3.44212159426396	4.38722195582214	4.45644494006091	3.36056615525121	2.80765237456748	6.10286953648238	7.0623765851479	6.10932355387771	16.3952655228268	3.88218971189016	4.55033174552063	5.38983203449262	4.47022315769685	5.11284301698055	-0.264200552562022	5.8182332273072	2.8246837390381	4.13930020742695	10.0140970982002	8.31505001475176	56.75	0	2
75	6.80545161466274	7	1.71957522773409	5.01650655476051	6.57304387357275	1.60309791828446	6.03611075263151	2.77450661081711	3.09077795750806	5.63129603848359	5.07332923543394	3.91804405251675	2.36652877051023	2.81809692689218	1.52224432087647	2.49599185846035	2.33404633140065	7	4.96349380387756	3.77761281304119	1.64562011346171	2.49432365260969	6.836410171846	3.67176496181341	-1.0643725008425	6.26359694172394	1.20050033662875	-1.12304305741934	7.11764072108673	4.33116603590881	6.03315559720841	-4.10764165856739	5.21989082138913	5.62696430480243	8.48759488088127	5.79924302745067	9.7444546445454	3.18206929373731	5.95894812457045	-1.74693850167234	-6.04139729558691	4.86091205267554	1.00378476192829	-1.12136671158052	7.60786288991048	6.87532059020361	84.5	0	2
76	1.81511233635143	4.15030208244468	3.04420239166244	2.30005130405366	2.10325417893194	3.52567848868797	3.85542591992665	2.11332396099109	2.2179737881303	5.69093333601352	6.30708350050709	2.93805390476955	1.75593460107204	1.80133278489473	2.85763421661366	3.79891767964776	1	2.72209615984186	6.77221586558817	1	3.83923347138677	6.74702530474322	5.35992497375093	0.608477511868419	2.25422460159355	0.771653532456394	1.785929405168	8.8028708015458	8.25703993702237	6.98602214971491	2.1761481326046	1.73842919145656	5.9010919714672	-0.76209760275069	12.4625361313124	-2.0359818718107	8.88680196552113	8.84873720597398	0.513744395541896	0.758280053816624	6.25162659284277	8.35269689428882	7.2946965581471	4.59722916423059	6.8070583286465	3.3446969247605	81.25	0	2
77	1.27012010560631	5.59913782064376	3.25256842248861	3.98556203430758	1.79976564966867	2.68121934448477	5.03968798052661	1	5.00422703850809	5.03672061035108	6.20965534223768	4.61382427038218	4.32112658368908	6.43360972162362	5.991065023025	1	1.29035758206741	5.76889340034766	7	4.41591870548238	4.94560428699666	1.82020208017123	1.17327394158229	0.949873475696548	3.01117687362223	4.11295204883337	1.2041030657428	7.25962121030715	-0.569540159392276	5.04964703398525	6.25436230639856	1.47142709287657	5.05982093067326	4.42180857867105	-0.888059989404782	1.65256747870228	6.25588843801213	10.4382639813267	4.94528659819053	4.80064966487577	6.07694905694684	4.55072808283137	0.821669629119239	1.66778789462	4.1157181707859	8.77051808182689	82	0	2
78	1	4.3648632599666	2.1315007333067	3.98329837073182	1.50354034045063	5.58206936019255	4.69401076006716	3.33018843237824	5.43389929506243	2.69574372607182	2.50064378793604	4.30587774453716	2.87275979707944	4.34349544532717	5.87504094920626	3.26804552515761	5.75670744779292	6.69469762089071	6.05338453494393	5.52380547636334	2.31388889224897	4.76220824596336	4.71185036223209	0.324405717993834	4.00947402452926	-0.36790669487127	2.26967606186745	7.95540363567085	0.807527313577788	3.9496957467716	-0.99921568320233	10.1314003498876	5.46836470514622	1.47058665742944	1.53265097199136	0.382306082986213	8.61295743348357	12.1642751791933	6.38631842328675	3.02396213074417	-0.611554241939258	2.97760018443697	-1.32778147841937	3.31295759509247	1.46179163565583	7.3291417714748	81.75	0	2
79	1.12085607923949	4.84193938511182	3.58166367189511	2.94481769353944	1	5.3862827477159	5.31926892759217	1.02805881365772	2.49247789709514	3.86037416720789	6.17451189838409	2.85872197588521	4.14846303611969	1	4.1249167190972	7	1	6.67661760925806	5.84356581723859	3.6047814144665	2.1625348878377	2.05553591770703	1.71577587897131	1.58944564654339	4.62863329830689	4.71677376004019	1.01896658817295	6.74323767276883	-0.295413889720274	3.32785534286023	2.55494708379928	1.40980788277543	5.49833038497483	4.82215243353154	-0.605818872961404	8.26597410860131	9.33975293001503	4.72016720215053	4.3657057637079	5.13726431974935	-6.0151541992401	5.24268032391459	2.2513809556634	3.64520595597622	4.55176543029655	0.821278771562954	75.5	0	2
80	6.88474997866461	7	3.23485636677436	1.78627838836115	2.14577854418978	1.81793886749208	4.29605864790001	3.40292259212678	1	7	5.78063126694004	5.48866917293432	3.10684838751497	1.65691953489032	1.05053208332612	7	1.87689609593566	6.39750081340369	6.39996346850681	2.53005674119442	1.39535220889264	4.32803746535661	7	-1.5449182913115	5.75212599625384	2.548954352148	-8.4996465560376	3.65309766441217	-2.51222898870141	0.00883327750449997	5.24698127436794	-5.51759346241001	10.1816440822687	2.14886625553391	10.5683088428679	11.1170938782779	8.12184418995835	6.25267176472238	12.8850945414601	6.7970441047854	4.59094834165839	7.39063982132762	9.39145872037217	-2.23814046650959	8.21454639482221	7.98860427255799	91.25	0	2
81	6.08876397397527	3.4255438214399	4.21284799376148	2.62952729426746	5.43288251485669	5.33500982015538	5.3212050682034	5.23974097926687	5.91125555930798	2.69646754877453	3.31282852393614	3.14805779971451	5.63112904299205	5.91911119080123	5.44614718164215	2.53871155955662	1.72693845641849	5.33506566897762	2.0870754498442	2.10776972884558	3.0593909513334	6.25478690011963	3.13705700842542	-1.21233382951846	5.99052243751594	2.0833184465661	-2.89603428974092	-0.164892257941717	-2.16945447200227	4.06691591343145	6.83405495404234	-2.09576658588664	7.84330937333984	3.25365441383268	15.5823481846934	8.34882022978595	6.55808087790667	13.7483430631949	2.09901181689964	7.00042267244898	1.90351878971695	8.35582222846182	4.1741467535739	-0.399101596267594	7.87225879386102	6.01130345891861	76	0	2
82	4.22670622005476	7	6.49800198655666	1.3434043932105	3.22917463388054	4.4585071772363	3.79154817492983	2.82413459427343	1	4.67051069835513	6.06882477521419	6.84898753501216	2.19036227998698	2.86331121536461	1.08045459776672	6.70722966097203	1	6.47286955901003	7	6.30551486554131	6.06207058611417	6.0182833323912	3.7497917963906	2.06157098626938	3.70617693137077	1.07130693726085	-7.24461405870559	-0.272872783729897	0.385595632381585	1.17767942359328	2.45511149278352	7.21363646158538	6.16424026897043	4.17046258168613	8.17391208451682	4.99866056803782	9.56026620360966	5.65159295768716	2.05582564528573	1.75609392070822	0.428228740214893	4.31351895558349	1.67769320974796	-3.09799217191267	8.97133900426332	4.83581658707884	92.75	0	2
83	6.34133339836307	4.35257495572309	5.80962840565556	1.37502648929945	1.57208601605678	7	6.54120277650033	2.06311780750539	4.87460654798733	7	5.17445088293384	5.83987110107381	6.38025434442247	3.58547560572396	2.98510687336169	5.53874109239388	5.35452088707307	3.14674289176588	3.88987267453616	2.34119515387545	7	6.38325470428041	5.61214224365786	1.63222410985969	4.09772236825818	2.06970481341338	-6.53179555388515	-0.563449346311091	2.44144262200189	5.21155049948363	-4.12316047894553	4.5141098778787	-1.02934220736947	6.93775915502438	-9.3429461042774	5.00508383697357	0.504528013730335	5.14221879917357	11.4903054865094	2.73224159251498	2.82717390785533	4.47716268999718	2.21229384340464	4.01071487161318	-1.97765216907945	6.65852364832006	81.5	0	2
84	6.20950986460077	6.0074334971691	2.26689863709313	1	4.6359403390932	5.52443274770106	5.45033475225295	3.41946097579665	5.01568095567165	3.6892437247097	5.94684012813933	7	1.88385386361187	2.08390067819789	2.40218868900581	6.19668352559059	3.96885445046856	5.40433944028814	5.50739635645936	3.35761670262072	3.22764431213456	6.55578542093129	6.28004156750023	1.92405778479682	3.57895473151655	-0.844764624135444	-7.17255478645724	-0.642647050693411	-1.64259095103146	3.34683983898574	10.0293323486543	4.65184390666672	8.84181960907959	3.82976899963483	7.08730020509601	-1.04066596562202	0.549606412049261	3.24481213462764	12.3718859038386	-1.19732828931904	4.7755986084126	3.51347713730667	2.45631547614407	5.81526347588037	9.97948498633287	7.95696368326168	87.25	0	2
85	4.13734553628376	5.57205650904217	1.91183536590298	2.34461748335109	1.95487796452822	6.24299587900067	3.29980251411431	3.08727004659955	1	6.46741813718996	3.00137180953017	4.37376504140283	7	1.07128850068244	6.33380741841346	6.91493898372094	3.56536381876555	5.36120223643547	3.34299344167266	3.04714008882924	6.35672086352863	4.438852266929	4.29214819019831	-2.82456400963518	11.3489946616783	3.93129384166066	1.32794511639487	7.44487554284907	1.22954622204853	7.43927266537006	4.76105456849134	2.46957404525227	8.03119724065883	2.8147051306262	11.5165382964784	0.180730794237232	4.66425464898374	3.78046922087252	3.69913625566501	2.45966499108377	2.45065376967661	4.48433555344273	11.3761839694574	5.5194901282427	0.75878680944008	9.62344428796196	70	0	2
86	7	4.59223658843561	4.88591979975685	2.25327559751935	2.6215877636039	6.60551495551633	1.9747297093692	2.15420783019933	2.30630145293974	6.65086510543554	4.72522079594556	5.94516991234739	7	3.02024160558404	3.42527468703912	5.64627538170934	7	6.9625902183761	1	1	3.60223171829145	6.11576843660662	5.97871163620582	1.19809234259049	5.09460544144213	2.22753477009589	-7.52164148162182	-0.121248253080292	-0.920075862835903	5.49598830545472	-4.77969086471258	-5.50670659873168	-0.754916900888615	7.54096917275547	-0.187918468841069	11.6587868799981	0.841891058012853	8.50032095395909	12.1788446520459	2.63296743824655	-0.112431782333867	4.025458514866	-4.17945687911872	8.06349169430412	6.2741067787588	5.27257340651834	59.75	0	2
87	1.07073206547351	3.2741997905482	3.61684272497415	3.40284171251123	5.40658499821173	4.68128776310676	5.00924801667533	3.62429712415968	6.10023050945819	3.72708471210079	4.20108178605987	2.70674676575881	3.48969495558373	2.47309411608427	2.63771674528849	6.5648996070949	5.25592310856317	7	1.88655763136045	3.42729294332507	2.38976766176058	6.26325004564045	7	3.31981121313304	0.924780304086702	4.1903011235028	2.3906502862731	4.29613049566316	-2.13152085685864	0.649785847474807	-3.88842031374043	1.02703820605566	3.82113301547756	7.80227978423891	-8.02605669656775	5.54927956523317	8.38484220188356	5.8306732190608	6.87212542433809	6.18765750969051	3.62462711032173	8.84362512811295	-3.2251759456108	3.02992581142631	7.97685488448585	5.25536195802771	63.5	0	2
88	5.92725395517444	1.94561932855502	2.50044492793789	4.02791856180139	3.09198812296346	1.67678973381643	3.75047093710772	3.29416150778501	3.98187516292288	2.91204420139137	3.17913676773819	4.9101030630111	1.67425418827588	1	4.96939615392635	7	4.08768889885117	3.82385085111202	6.64107687642894	4.88475667067872	4.96519443153619	2.21226080256342	5.00130617524208	6.22610918399881	-2.93447448737498	2.15436501801798	1.40099281010151	-1.49606089568919	4.64218364469696	3.95547640111776	1.80688496642318	2.20075444078026	4.41277123266889	3.65070091938193	-2.16985928907788	4.806985041564	2.86329706914744	-6.0736405954857	4.8887464246417	5.71715917706492	-1.95858936693051	6.24115930728162	7.77502524826133	5.82865864344941	6.3557175506588	8.22039977184515	87.25	0	2
89	1.49703855750469	3.24685804109501	3.04875486397853	2.53031001307104	2.82793712595609	2.48054191551069	5.97792743432327	3.75472896919593	1.49025313631909	2.45714001384584	5.38920247244898	1.71662277307454	2.97002081277835	2.53611773327796	3.37741680350486	4.66888066124866	1	1.65065212368106	7	3.32746205435302	2.92283612012395	1.06601238279124	2.60438223095711	-0.308898835801258	3.65774295492251	0.510250709495301	3.05408432955634	10.4515864139365	1.33777719348546	6.45757291462536	7.46915413064248	6.37266399246098	7.28137419102574	4.2661605511961	-2.32592039272183	4.89030832577644	6.64280256350181	-0.835120677512129	1.33639941197448	3.4148465713426	2.2710489971771	4.50908138922069	-1.95834504691201	2.48312917138406	11.6906832023339	6.46033682015296	65	0	2
90	1.24241336305784	3.66975727729175	2.66475916159172	2.94138691902166	1.88812857455883	2.70461064262443	7	5.49153308783245	1.82474496919334	4.94647223383634	1.14277131347966	6.23585480952481	2.04279022103162	1.20744784255218	4.62706123716738	7	1.01431957135831	7	1.77318346114716	3.4056153354043	2.3296009016772	5.42983989038476	4.76615266371086	0.549977401481849	3.27574999939515	-0.990613393895975	3.14034706858434	11.4302747459127	1.76947816658668	3.7890903810784	4.71123079320618	-1.80573735440276	2.5427793925615	5.80654358811599	10.3042315632453	5.5876013281721	2.08353778003824	12.975570992451	-0.540564853585004	1.09890917020032	-0.511565236516449	3.71052441577954	2.06085776599448	8.40681859880121	9.52703512739144	4.64678391564243	59.75	0	2
91	2.01031418049068	2.52594956883683	6.15311870158211	2.87837042219128	4.20829714496869	2.16325459534329	2.12288312381201	4.8824500869411	2.4029698676684	4.40572008347633	6.94307773680115	1	2.25466942271701	3.91860092340744	3.59412589072702	5.14794080751543	3.36129981296178	5.10201105693031	6.41801403306432	6.68185497605257	2.59717953936815	6.94544317802847	4.64135346715749	2.74574997706522	1.62000004177328	4.81953984551066	2.590401057985	6.00037218301749	-2.0229818322778	1.29154235055456	-3.88013385702954	-4.48193401132891	8.38554187259317	3.55310994083412	3.07572511343711	6.40993303868035	4.02906730944002	1.73331734756512	10.9863069322808	3.73479678434969	4.0144657224628	7.32064313328896	-3.51754153972411	2.13470401188743	5.06107413941633	9.70700630628878	108	1	2
92	3.36029087580875	6.25308033550839	2.46156583798172	1.77615889713827	5.26248802722302	2.66382328047409	4.67296871519046	6.3918458794514	1.56445064469224	3.54707212249926	5.20630340234249	5.21990439079369	2.03123961784549	3.72740677391959	3.393630092887	5.54771726615737	4.37643012073838	4.66962595560615	1.36391881861222	1	4.99549604783076	1.91906827483388	4.29642472147644	2.36787979389377	4.27125812663107	-0.0408078607207844	8.03249464981805	2.06635913136128	-2.14828724149176	-0.936319058393994	3.78412259293952	-2.22877978199503	4.58586233371625	1.96036340148751	6.26806147525085	4.84728389262647	0.524580703856371	9.55187547285951	8.01217509761669	0.527142430823982	4.28527296032198	4.92312549027808	-4.06298513034479	-2.20003364156503	10.7968580851995	1.65691468694389	85.75	1	2
93	6.19977723324559	4.23342771708346	3.83726736374727	1	5.11902462446704	3.19432565085622	5.34977064643844	4.24200228454923	6.44602606632695	1	6.72090002144893	1	4.3252524658253	3.23060117351185	2.81192650202619	4.4773516192631	2.5450093645195	7	5.97208112046483	5.212773230756	7	4.70401419555939	3.92405404088799	4.48503722864707	5.16265436291755	2.74865229150864	7.87115683817028	0.0131254880660839	-0.539408060030957	3.87627026505178	-0.879207172124288	1.6027125810253	4.45259046953375	2.24895457478615	11.6663357223786	-0.396737811589131	-1.41510972003643	9.25438712242902	4.98923670640839	4.12121409354566	4.91563762328902	5.85138529208836	-1.40643712350952	8.06247132701968	0.429283993449915	6.56305877853805	84.5	1	2
94	7	3.74467614329762	1.90165843739433	3.15415483245978	6.18813363757509	4.85626951801897	4.56196900827538	1.81702702036497	1.78566423799892	7	5.09658973711575	1.72375524157103	6.19062072026688	4.59687358243863	4.8891409208835	4.18230026982194	1.62273048599691	6.82651770255215	2.17617422493526	3.29028477983121	1	6.15161797192192	4.63165212089043	3.91040214122742	3.63761826661745	1.72494585369362	8.90809826531381	1.12274913252511	1.71415669798948	0.983152708245217	3.95463256932585	-2.49250653717959	6.21251144973776	-1.92473745731385	13.2923194123317	3.78911439543887	11.2169227296098	9.17230454618313	6.80728641091136	4.11982959709131	0.789456118735296	6.16750730419257	5.90827909010723	0.335724888420983	-0.169045646890917	5.99242013961309	99.25	1	2
95	6.23160480531357	6.67552808070367	2.99405866776994	2.92400657714676	4.42320071029645	1.69623803793723	4.57731597449977	4.21812504422699	2.55514784143008	2.56838430829053	3.11814227556219	3.05317646233038	3.54965163984323	2.21084143930447	3.12375120479247	5.40149279776229	3.29344276394991	4.17219403775337	5.13707031126723	3.8487869918307	5.90707480265907	3.10585001795203	3.07896776263735	7.5261716918467	11.6973346695613	3.53059530755383	6.33031477132651	-3.24612800633206	5.93785379628352	3.62088854026052	6.66894374753057	7.40051200324249	6.51820223880952	5.44820330615073	-8.28460029429933	2.02189934056897	10.089794010891	10.0830683288182	1.24541983541102	6.00474866442722	2.65891921222891	12.1927420863333	-1.5872144787431	4.34199244760687	6.65694602302777	2.13504750749037	82	1	2
96	2.32468089462416	3.19133995197327	4.86908836992078	4.83604903960129	6.07052150566929	2.99440690550507	6.35085900028182	6.67664098428921	2.63528065049001	3.56162592916167	3.27637983095617	1.28714325951465	2.0523878088875	6.34727482768605	1.23890010388936	3.69331956312554	1.42192704056968	6.62651191574241	2.59715507668733	6.09994774532459	4.00920614647566	3.24340249895749	5.29540948445182	3.5280179613436	8.80182130770942	3.24543386396087	9.13931377887524	-2.89799282934664	-0.81693762008145	4.99502600225552	1.93382286593294	-2.26100133896592	6.26694027501096	6.02841736125965	-0.871711644290725	0.945783824636669	-0.171556465859383	6.37266765890728	6.5151108611586	6.30071663743336	-0.926239673435083	8.37046260891743	1.13049999957429	0.668664420636601	6.44571312693335	7.00370847219008	95.75	1	2
97	3.76134035798572	3.37236079544211	4.1194275104177	3.8336868305509	5.24621852235762	3.77890735795465	1.51593388439798	1	1.9998736414893	3.60612177878181	1.35202446538397	5.77809240762819	5.5275316307915	6.20059776535199	5.55270437069463	6.38006625714721	3.45024259391526	2.03934587636353	4.50052130340135	1	1	3.75038195969852	5.64424550114659	2.83641481633465	4.72128051439826	2.62046458944968	5.91815885876161	0.203775105147264	-1.6384786552121	4.29044545309119	-3.02037911969255	3.76556005577307	5.94439055604403	4.31699140727085	10.7245656353801	11.790297817348	7.69629782855959	6.19489398610271	4.33892703313887	3.76495580808749	-1.68308010448589	7.88494826101915	1.64998119434725	2.88615919445704	7.90827039167167	5.3606470341623	78.5	1	2
98	7	4.19435571638394	1.8726721904387	1.82871025031524	5.52729939228518	3.65155616572657	5.03752053584878	2.89107710708683	3.00062900653519	4.38781237346082	1	6.06280515424919	7	4.30859533387157	4.38707081041661	4.39145254082559	1	2.66942205114782	6.28816833584732	3.39471410757669	1.59200280916627	5.86809029465153	3.59672477127883	3.42060573198812	4.92231163609036	1.98439087401342	9.88920126492533	1.12009131259775	-4.84328022497707	4.97139541426294	-5.58486286839155	-2.72738127011811	5.6716621003419	4.83818385454183	12.5296682056955	4.9397740572145	11.8129030946125	5.20188148178581	6.55481932183568	1.39997403911369	2.39246660062413	7.14574188825074	6.01157822524279	0.297723159725492	4.62846958307412	7.45288189866007	100.25	1	2
99	4.99868313855572	2.25222646881682	1.68676569458589	5.59788617408152	6.5378195061488	4.5031267932165	6.03258254785656	3.91255320506342	5.19447769886193	3.69006852835401	6.87854807886149	4.30877496313019	2.56008885482471	3.36977376209682	6.66819308649375	3.05456122233755	2.69420805408792	3.64238037446408	5.87561401050763	2.87285481782336	7	6.2960881851678	2.69594371951636	0.65007193560141	1.78167741149691	5.48186043005634	4.15180109090702	-4.09243004918753	5.82066556373179	7.95740454620535	6.87958705064464	8.73258325416045	-1.22125468513504	4.90042579643242	1.91254660232947	9.29408967315827	0.289494382523423	7.37337960255476	2.03100293243329	5.3561701492458	-5.17678936845356	7.09327414682245	3.70379681521306	0.32130543421568	5.88517733694432	6.95498996225299	84	1	2
100	2.84996300964397	3.49890090741727	6.57656654743434	6.78278781657951	2.45013542745345	1.51444719195086	2.46763484101006	5.15245220828376	1.68570624930848	2.07900630747767	5.76058898918284	5.90303250926896	3.69076522463447	1.63172197238911	3.37816361466249	3.60038499682765	6.41491590787771	5.39359879502541	5.87209996124431	4.21873070279622	6.51921099042709	1.1908947495695	6.72864268682299	-1.55616013917751	1.61784483144957	1.7601381851265	9.81296519981193	-4.19823943942148	-2.06557107334354	6.51612655030047	1.5763798195355	1.54804009538411	7.15378983930024	-1.18360664826832	5.28669293596238	5.1778130816141	0.991083638985759	4.19042909347454	5.93390017519116	1.81301500618208	1.42825258481135	7.97304271087581	0.662895079056506	3.86995940038336	2.65086206704779	7.37095656701014	90.75	1	2
101	6.42951844477767	2.44116088632468	6.98196389184288	2.90168687940063	7	4.05742178658986	6.33341673601739	3.88960736141596	6.64609466942059	5.69149510616442	2.15792470790292	2.4994906162552	4.73293941425315	4.62365115004225	6.46593308687774	5.72716349241474	2.33536792994368	2.24176002806627	4.96564350820237	1.39332761658389	6.52622669538727	5.09612363721245	4.58415742592519	4.15361133906162	4.65852905967705	0.858596624507686	8.53258727807527	-1.39636415199712	9.87090079099289	1.67403472771062	8.13461916332543	2.03922385146699	1.81466653201707	4.14405885607387	-0.53253367665212	2.06974647839147	2.33306132582987	7.38346566395449	5.19826336847697	2.83168751925789	3.65203687681806	4.77907065519752	0.525179084253399	5.68867944805705	10.1514018211424	1.21112385688846	90.5	1	2
102	7	3.83125395627144	2.35122052541031	3.876183976655	6.60512237054898	4.16549251072468	3.06288997037567	5.21602784223499	1.99438754265026	3.82280793963318	4.42321584807797	3.18250132105033	4.00949349592453	6.4280481917959	6.0472705066427	2.74739675492365	3.89378341881008	2.97501204429375	2.12216726068832	4.26380581538862	2.79920603288795	4.49460702638529	3.24603732690817	7.80807589145877	7.89315139471444	3.98986781814153	5.92331494641954	-4.68359726175307	-1.27179170691522	3.04628077087796	0.341731508431115	9.91443545942229	11.0420218151252	3.64131322199188	15.7750875925633	2.01537796310934	6.18715966587691	14.5745547584471	2.51560303194275	7.41482179459357	-2.02328586681519	5.75833365963662	4.85375796018326	2.96667315569393	8.30456859969537	5.97772526093901	87.25	1	2
103	7	2.51370502700433	6.98033035096905	4.13321011461689	6.38134522278536	4.88368975084323	2.99716640545746	2.20639648168717	4.05182391775543	2.71574853068993	1.27361715863875	1	7	2.35758379842741	7	4.88147426544644	1	4.84149634085968	4.59274580154683	1.20889807740177	3.19582933904197	5.36920113019022	6.04431518685604	3.96268845308172	6.34330723347056	0.596198562729689	7.63533407798114	-0.873812150650896	6.25990216283709	5.28012952794588	5.00536885753501	-0.965619548373585	5.64278858000041	-0.954277821497998	6.13231704454826	3.67913290152785	7.77230084552341	9.71244907634085	9.60430644855078	4.5873523904701	-4.12382422829789	4.30389426514122	6.09328093472453	5.56090179855681	7.75993827260905	8.40565303336317	88	1	2
104	2.49686346107672	3.08809551167705	6.28209272055968	6.02265269260022	2.70594444166898	2.38431436495407	3.51756830946456	1	2.07291151807903	1	5.03032885724221	5.0035265056523	3.51836865714503	2.99516858803128	1.21118017598048	2.5493686873316	3.37991359140976	6.27713472623134	5.82031583539925	2.7147930910916	6.89819114174504	2.86727258841677	5.23154726997853	-0.41730154314994	0.766538400684281	1.29563450806377	10.3021552073935	-4.38061776980135	1.31322885699544	1.50956541104078	1.76211769040966	2.60816340790926	8.67357398322813	-1.3713315855083	0.430199682042485	5.26831085286606	0.854881225729482	1.55487574366844	5.26265555340331	3.65227243061781	0.145967556344174	3.54805475853914	-0.0267102336208012	4.27856745563422	2.57833300601916	6.40965941738801	92.75	1	2
105	5.83062533724046	4.45683231905438	6.38213532157703	4.70603789740375	4.63532510195042	1	3.51591509452324	4.89232333753467	3.86728779051353	2.69634602147832	7	2.16906331940959	4.05185363127526	3.0886168879522	5.2657220097238	2.84059274016884	3.80902302950076	4.79486974156542	4.60072603588519	1.17371298541953	1.12888855070714	2.86647072993688	6.50706231906725	6.8843377691233	6.6190882709066	3.58350770929223	5.68812462735292	1.41998549309215	2.10975549545703	2.94781037102828	1.98751386705902	2.22901393245245	4.33002734708646	4.94381475149428	3.69741579443999	3.53120864409143	6.95515385890708	2.60282620598364	5.85075398319175	2.19872654749197	4.53898262684727	5.36018225433211	-1.51192239913227	7.77138634825569	6.60125346718112	5.95405107317669	91.5	1	2
106	2.18484085615905	1.75927064881686	5.18022066658038	3.47721334569966	4.35749591505945	2.07479800231307	3.80431396613752	3.94999150928757	6.26708737866776	2.15769953731919	4.43026015411808	6.74506506030513	4.0851048401529	4.95458623932914	1.31598806392411	4.13785504820404	4.86646482202306	5.29951807573946	2.41092373473657	6.87347689651442	6.18918455030717	6.53490914221192	2.47800014471804	3.634169377774	1.13718500645196	4.01862646548722	2.95817568329242	7.15640731078491	4.90786870772342	2.06283680472255	0.254625811397691	8.1950879349211	8.30931858658683	9.82567957002997	2.2057839421085	3.45720581198178	2.13024110618343	6.82638898360692	6.34757855514876	-0.973129186745468	4.40861309689595	4.00754721989161	-2.68606525729582	2.34824027626101	4.83134367344005	3.05114580282529	87.25	1	2
107	5.84772713736241	1.47569013821166	6.46152703219258	2.41214407711604	7	3.45030014586603	2.94808549966199	3.89171339179527	6.40151387686528	4.68630947247916	1.67951563760192	7	4.96767800192205	1.27800839338957	1.62657826194313	5.38743164024339	1	2.96914031379316	5.48810857706796	6.3613795330905	5.51643765475209	6.05591296828131	4.08715449732796	5.6240995848873	5.40265152881657	1.21977419512934	8.96936460007022	-1.91878966852883	6.28267538355409	4.38442878280951	4.6652886969914	9.805512545902	5.34830080311961	6.14171691939737	-1.3960673127562	3.58564699581217	1.70623293934179	6.22202220491093	11.5253176570074	-1.39891784592237	2.47139914398439	5.89628552016466	9.24399922695071	-1.8918272526599	5.93885659584409	2.82385000825773	86	1	2
108	4.47791585521974	4.96726210591377	2.4459865495667	2.81110522054077	3.01825006276265	4.49897225940519	5.55145876851773	6.0358734945341	1.37929738642667	3.55007942661057	5.74310018004269	3.58263381410135	5.17563607197128	1.61857902112588	5.10937793404427	5.64348681686155	4.60902590057068	5.11638978024565	6.18501043071011	7	1.3843692971225	6.52728970708413	1.50522039323821	-1.24548144203546	11.9140527780351	-4.00317427559981	5.72657979205287	0.665362931831301	0.225078412588475	1.66082317967925	6.24335581116226	3.98845033720897	4.35296088847056	4.76239019250368	6.30219887164945	5.40654828909312	2.19142608523221	6.26220625714194	13.6603940975273	8.54130077896892	-0.706017193683847	7.07546188855076	9.25772332053753	2.77852671317051	-8.73524636950112	8.07677644596531	87.75	1	2
109	7	3.13722622399017	7	2.72880488617241	6.60282409493127	1	7	3.15155606692874	6.28977221110859	4.33928043248148	4.67877508889272	5.35946715420403	6.73934017838032	1.34464042355521	1.73704587337178	6.91162322470545	2.94038638303382	2.63774977397807	1.46750283030144	1.82046594521151	2.52373900222923	3.89624280184365	7	5.14867447160423	4.93679902900054	-0.248719893499176	9.834388235166	-0.272645046923216	6.88845917334152	3.53281645736254	3.35766635448774	4.66467204306966	9.34478146596262	3.17865783838709	2.95233060204583	3.41954990752379	1.32414745166697	11.2064883419895	7.07997925939864	1.31233530985273	1.55739476240348	4.90523298856787	-1.59034911460092	3.88870334568197	9.7222600467373	5.94267008576258	99.5	1	2
110	6.85564435844858	6.6730881275459	1.34349695049311	3.46377404875223	5.29884090069064	1.31480258670861	1	3.19568546318903	5.05855911768283	1	7	5.61854203420925	5.63787516085781	2.07671499099645	1.31170395143201	5.07916334081189	2.01806536816688	3.64847509265442	5.75109121961855	5.18417392445121	5.12647879035214	5.42001730200532	5.4880382512303	7.70110176983092	12.3787204010143	4.82260897997339	6.04541474875084	-4.16487907731619	4.30393160863587	0.763454885871495	5.14594979683344	-1.27291727870192	3.11974740063451	6.17046177576894	2.90592184365205	3.55628282477825	0.597270588300011	4.31574828891502	9.93401490250564	5.41519823338523	-4.27457484923323	-0.454220219536959	0.579303569949153	3.00912350318137	-1.16418701917476	6.79090386096108	104.25	1	2
111	1	2.26601437275174	2.24708410383967	1.49111298253571	6.57305460948297	4.87364545542929	4.56720208301153	3.80381407773598	4.33854556445793	4.57719300428535	3.98822490492329	3.8781961364887	3.79805834981992	3.51943941199775	3.23565593362118	5.1327267315496	2.03141804959381	4.56868231630621	4.91242538254158	1.58316769906794	2.63313315821317	5.59088539135115	6.17200270858283	1.7599077407275	-0.427328186816064	-1.14075754467182	12.2255529399796	0.348900436794581	-0.835883763495265	3.61041882061302	4.9025885331724	3.64882285624138	9.6375216113599	4.43517858747355	8.65850602407847	-0.618513979708234	1.34788408506921	3.70046315196821	7.43509712829839	2.78906318002718	3.38678144039037	3.83859174361109	-1.79731809791464	-1.24537032034023	9.21168951907886	4.75695580850641	100	1	2
112	6.38311810650949	4.26684486016324	1.6831601890643	2.12502560284265	6.92245266324421	2.69645812879791	4.51732232548085	1.6041593911233	2.92697997422431	4.16560109260265	1.23933765333187	1.55772750593212	3.50571388177174	5.07723507365881	5.29838951204469	2.14749850971981	5.68506856096247	6.79653951319101	2.36719590760811	3.87878933037774	1.46119423118831	6.37689722626351	5.99797075066664	4.39400272314701	3.68711558035415	2.18929847467062	9.41541599534797	2.02833757034547	2.41055756735639	4.82141758474186	3.25808339756457	-2.98771902139113	6.56133876515804	-1.6153341676031	1.69845635120301	4.30234896037984	7.47719176525343	5.83436816140578	6.93605133322796	4.14856501242715	1.84428559156179	6.28411264447051	1.73765601676798	4.4543339141036	5.62347369928398	6.28030553849851	84.75	1	2
113	7	3.5448856855593	7	2.27890282546962	7	1.82235735251069	6.86413084765704	1.82800238967873	6.39784600593347	4.64943076637159	3.95035000780041	7	3.68942636815105	1.05078368831445	5.57225840856787	7	3.62141399394323	2.02473586922314	3.95703009708052	4.84576436697529	4.77789582069983	1.36859773529744	5.09311796928948	4.40443995058645	3.76687654051539	0.865851683178635	9.76114005907427	-0.762985594288782	-3.44939865832165	4.11321057872255	3.62504112098343	-1.30407834572129	4.38658088319026	1.16824714787368	1.44130801139886	7.32372648949449	1.78364683783977	7.33727985197724	9.35416988442789	2.43158172244546	5.33382701295099	4.79934074079891	0.28256019532205	0.451622909994906	9.20859688494681	1.53091776963723	77.5	1	2
114	4.32186986205314	1	5.19095166286939	5.16874614729422	6.37493589296121	1.13680592079585	4.73509130772966	7	5.64720866509765	3.41256817640612	4.09385141761544	1.53874866708056	3.43070543890639	1.73709331664509	3.54848927678254	7	3.81490205269351	5.1511192846229	4.54847429002948	2.72965213771749	2.05333022897992	4.18062104102837	6.73417478731936	-0.0100283573626182	1.16959398085064	5.38109114069696	4.16650242188731	5.39442966496526	-2.34488910071032	3.51358694470379	5.59552576619561	-6.36388884113396	0.320632683169499	5.27429910885326	10.2323953914381	4.94091703130906	8.36694026858212	7.98757885889566	3.23952379616346	5.9189756024199	4.03246181125036	7.05613154375475	8.49953701374882	3.70224112827311	-4.5061479821596	8.91509326726788	91.25	1	2
115	6.05162158543493	3.81351871821438	4.84765255786591	5.77299471137136	3.61216158678622	4.90970545954312	5.56812378664902	1.06411225520445	3.0829608880949	3.01750410844628	1.4911588902776	6.40395364965947	3.08150924657107	5.7693239198161	5.89874160525076	2.48754458253108	1.07637906652331	1	4.65183780709753	1.02832320703839	1.20621738006101	1.81826720488594	6.71690077237949	7.91588076979786	5.74168962553004	3.98737988883648	6.16077582458858	1.98057831668003	6.23327038748688	6.86030739520784	3.21545759714489	-3.28090420100002	5.54122728504759	5.16924780188297	12.0198918309306	4.495857397712	0.433148817728868	4.57983068450306	5.52542490791107	-2.02655089749584	0.978474045999009	4.66738371485587	-3.04325064974201	3.18554436641325	7.31570621109345	3.05433038517907	76	1	2
116	6.36853806946775	4.42373022159083	5.3989317859733	6.10573437723005	3.9301834230003	5.77333378677029	2.79375682000367	2.3557963699667	3.15458370122613	3.38860655977896	1	2.23892596791858	4.25801425396553	4.89967886870351	5.3438557680744	2.62209465181844	1.73814053964035	4.38232767338492	6.73852341937178	1.5181257110954	3.49504622946703	1.50359703049335	6.37412128771201	7.28408683163033	6.61631168343698	4.22960049143862	6.53764307453068	1.74522282593549	7.31604282960791	3.91928520974738	2.73164816855958	7.33859045306053	6.10228718048895	5.70674748804803	10.6885662498926	3.8970184408667	1.19047877882766	9.90406207082705	5.67522780114314	-1.63699174448656	-4.32498349592227	4.88915827057744	-3.53119282199431	4.83994943431299	7.60890400252773	2.71045087726108	90.75	1	2
117	5.15826587125343	3.63627824900169	5.72409629206181	2.53944836703737	5.80742782358815	4.72761948221911	7	3.60550666641025	3.71595972444546	6.49894113599015	6.02401893423248	1.2339688188758	1.67005322503822	3.06635937287139	2.63229400785489	3.83863546255997	2.53077419555472	7	3.42446055522259	6.90322650974959	5.31232976158608	2.65428674782451	3.57968384129254	4.1226159660578	4.49277625680079	4.62693801121672	7.25861214848162	1.58730429179975	5.83060847381762	0.283196100970679	-3.00562301779165	-3.65650512631423	-1.69942819700077	5.46111830750838	13.9620974944899	8.81249927707284	5.48481576764986	3.16127209283814	7.42009627368294	4.92985112982038	5.33387563751132	3.03898719428616	5.0096937959	2.73661754031873	10.6277457869589	10.7980813577497	88.5	1	2
118	5.99287016972446	4.28791388617382	3.42621872395459	1.63963899300552	5.30129291497583	2.54930628807858	4.22562514482266	4.77186345561411	2.53584810876292	1	6.49722081458492	3.93107350326881	3.49605493358883	1	1.97976432968151	2.34625703357332	4.01418640429861	3.17254908294044	6.1276771712636	1.83816706105304	6.64841960284927	6.19400481679032	2.45207132877971	6.26632469565788	5.08029897203571	1.84652670631556	10.5922009117084	2.13527768646529	5.94663591962375	7.46977400134618	4.36680849112482	5.08049726017544	5.85085755620184	3.3108064103162	6.24474675174857	6.64207741640116	7.57247388532333	11.702209777289	4.38295986705383	-1.55024098906834	0.884149800395227	6.12327723295509	-0.378279510431633	3.39161203986321	6.14883857990765	4.57805914728319	94.25	1	2
119	6.38038440449494	2.97981105024345	7	3.62951891475226	7	1.24919182021487	6.9704469509187	2.88842113318123	5.12218285046462	5.99349270702076	1.04416426905865	1.88471682897796	5.01282295377157	1.18537262698465	5.97962578635719	7	3.93033983006074	2.26662005568347	3.4915148400732	7	6.44981197866203	6.0443394073496	2.48936001883944	4.26583727678907	3.18791439747532	0.887862550745191	9.14403321751193	0.601040457390951	-3.39281295332752	3.93386292484473	3.10029702009928	-0.563132903394378	7.62729161268591	1.94358019424826	5.32267542633434	2.47471759993565	1.84262178637974	7.80920595988832	10.3828476773343	2.08636095580787	5.37517117391242	6.35000169479582	1.58548704893616	4.46945212326434	9.1422304476871	1.94306606525741	97	1	2
120	6.45687688783686	4.67852288590037	3.95847319379799	1.38624571870706	4.57435257537423	2.82359802589407	3.84258010688522	2.19975019231603	4.88438709567826	2.1065186777407	6.82862801673219	4.29604191199922	4.80989389660117	1.53712947023138	1.82279856814808	2.61612248148104	4.5620013667521	2.48731696306703	6.45067063723465	1.77867670648564	5.80834847351026	6.2262463897217	3.41029325617149	4.82018843291174	5.69780284519437	2.97221604830234	11.0108334196543	1.91282563962316	5.2158858884071	1.19127426256856	2.95943434621491	5.46261300265485	5.98489200582169	4.24190608331263	11.7868012602544	6.2842786213478	9.49536070242059	12.8865352848399	4.24011947732583	-1.81910040954882	5.21861698427061	7.67002607641788	9.8878424735406	7.05080051924477	6.04022522962023	4.66631248283771	83.75	1	2
121	6.7407582776298	7	6.67876181152365	1.09271195877464	6.226841371185	3.56648929649242	6.77798854147079	1.37573291327662	2.04178683151244	4.98321007981803	6.59037916964618	3.87770579641505	2.45562112192378	6.25499527025396	6.1147776223152	5.83544077717943	1	6.76674643333749	6.02613805086189	5.04558809134884	4.04073764563402	2.66224763008147	1.25197917772551	3.19305630882662	2.50442328332298	1.31673509432012	7.81804703413632	2.35830335412385	-1.29514039825269	4.49926093727154	2.78904017762509	0.374424505918039	6.57906974643955	5.29408184639694	-1.3168947674834	2.37643212129169	6.87657417191244	3.95807504646681	4.74755029982743	4.92848707547874	-4.85933112571093	5.70105506298733	1.88455761629503	2.91579262235511	5.56810912485571	8.6171893157021	85.5	1	2
122	5.73456217485633	6.30855691255657	4.90169544562804	2.49174543857457	6.51442344192234	2.80715090250449	3.75788411822454	1.93475865504432	1.46566601463493	4.91096154326735	6.68726140253405	7	2.76566450249671	1.05379049113015	5.94605480416585	6.38580765860634	6.86854799241495	2.45954310700648	4.24016948909855	7	6.01558621929908	3.81734464276183	7	3.13940761411905	3.4805346035745	1.31737599190599	6.03702398134765	1.45853260698639	4.44987795804557	3.64477699192769	0.496498260470525	-2.98726657900597	8.30155202321342	11.7270731525705	6.39208478808009	5.46338729187435	2.18958339709889	11.9071090171164	6.08223605724059	5.95108914439909	-4.33114151769402	6.51003249442177	-0.599125639143596	0.843779841621831	7.53731773954574	10.1674764901706	79.25	1	2
123	5.40665801714219	4.67335594139487	3.21805302709625	4.13582221045517	5.74579054503719	1.33246976509649	3.84865220791766	4.79217290375572	1	2.51038303298234	3.17805127028736	4.11508237645779	5.59143110599808	1	4.09979461341688	5.93921047840051	3.72006359121827	6.59421078967096	3.57087740933001	1.80480866385658	2.86652331393359	2.85360937936408	6.52931089766673	7.95189288356832	6.06850077857225	2.47974157516027	2.91376714884374	-3.60423166095217	-0.632242628159409	6.25107927116947	3.83009505520131	3.07044160063991	-0.139976757632454	0.524765061051964	4.93412849991628	5.8661382049652	3.93661380047609	-3.77461279446553	-2.37182634161164	3.59203260384837	0.415921080308027	5.28413738814388	5.2770801170508	5.32778805052161	7.14842397612354	6.78953994611	91	1	2
124	3.50730162077853	3.69663881573395	7	6.19056784714844	2.19144912962234	3.43422633328488	7	1.22866840702099	2.40961354393972	1.09725022632226	5.92572310653726	6.15555043181187	3.25271705282293	1.94511719061281	3.38145479623852	4.19865724441329	3.90815630212549	6.21994635887806	5.59312622240321	3.13380366083527	2.59290482936506	1.60497512268802	4.93239148389697	-0.772272254622492	1.86750190845133	2.25063844155368	9.45364516019931	-4.25856486332739	1.84396679636023	5.62757300713104	1.71066056602472	2.12150059590446	7.15103871047006	9.66938646558787	5.04224198146881	3.60052111193188	-0.334291229479829	2.56193573005472	5.78536527379316	2.41682729813209	1.72841735385911	8.19824158162162	0.825680000776985	5.65170116044305	4.4656408649795	7.11169506966692	88.75	1	2
125	2.89659842141755	3.29887323218178	6.51054424365552	4.52984619631837	6.73996640348985	1	5.80326089861065	7	5.73452307489377	6.44995636271796	4.28908245456457	1.19104785886069	7	1.75704898661502	5.78758797710082	3.3057273848689	3.64939086301755	1	3.52785075475135	1.18019535838733	1.82397692855592	5.13636914216822	4.81292745788408	2.96950548218133	6.58812781219782	4.18706016763835	8.52891659815289	-2.90375341835409	-1.0563991060564	3.33033078153558	-1.41183984191466	-2.92389749020264	5.68029119067039	3.00802601611264	5.95277072078832	2.6622589093641	7.0730157803848	7.65194858863613	5.17196460096586	5.65206907153551	11.0472809372416	11.8984392785712	5.27096685959639	-1.71589555757661	9.01215465834136	5.78880096043272	81.5	1	2
126	2.10776479730687	1.69587534251237	7	3.87648715374215	5.66339352283953	1	4.51301861516953	6.17345871817714	5.37014579589527	1.474275704477	3.31875287283584	6.26030017746026	4.86666448693685	5.88184093300915	1.73334623279378	6.62578391336545	6.73457927772162	7	3.1332615121797	6.89269517981865	5.42917268760988	2.29356917255736	3.04881135002885	3.92703306956277	1.71487653731794	-4.72820266906107	2.92906204892327	6.10467847496156	4.81026121969979	7.03096238917871	2.00956735981573	-0.380192463214079	7.38113262513818	7.06871296036102	12.4356895140886	6.01657980671349	11.0770088692277	7.15196990210902	9.41178556434324	0.441707891581496	3.38306253278155	7.68077437266385	4.41573590181027	4.50346969103385	7.39453111614816	6.24323835397203	80.25	1	2
127	4.104449155175	6.75971525546344	1	5.08563023240437	1.17438233522192	2.25431930424306	2.53627385898124	3.2557679229694	4.98302349753244	2.94828315985759	3.66237776050645	4.59504784667378	2.59072091312854	4.14281332600315	3.32075490519183	6.07063753235621	6.55008066881622	2.96495783302676	6.75870572362923	6.80326994282085	6.58878166954402	6.50531873994373	6.70671498199234	10.1775043166431	-2.47060619149634	5.97328137627386	-1.3858627220381	3.0873217812835	-1.76589000296017	2.40149071787538	5.52735378617226	2.7742132633597	5.96427427260352	5.27788576419442	6.65871348141245	6.28280350374091	-1.31364447182024	4.54926472315686	3.0613362014965	3.42453699951632	0.961903139396999	11.0548939386477	-1.6419618873734	6.79283829313148	7.65637783622041	9.10947520914918	94	1	2
128	5.05465383294365	5.58699098635163	2.46443577539745	3.80483367540142	4.19056113870322	6.21471026540584	3.58157866694773	3.9519373085404	1	6.76720008544103	3.52251796559159	4.01810642764688	5.94914700223606	1	5.00278063275048	7	3.61114101367542	5.43890658180152	5.37017245364235	2.71836185656377	7	6.09614693950782	4.45454775875124	7.30937387931809	10.114178751087	4.20825898720003	6.13526460906277	-1.49364388925805	8.06050481452708	7.80638275169947	5.45167047372796	-0.301308371516862	7.48854688244982	2.94240224699864	-1.89878108045215	0.961761674085645	3.75603157478314	3.1698542039484	8.01555976762159	2.22060121072154	2.69632809501953	3.47279230213966	-3.59107150749272	0.335483210442478	10.7983038417501	1.57705971548588	80.75	1	2
129	5.67946210782533	1	7	3.44269094077531	5.86547228700171	4.42809682085972	3.54967578895853	4.84944366859143	5.43565498740895	2.31202338330772	5.8240708285569	4.85877976686635	5.78028478023622	2.39578339899679	5.15906190788916	3.44382198437932	3.33993234161657	3.58793818003775	2.85300821803439	6.48068156115329	5.53931359963807	2.14447994576376	4.8725951957698	6.68893164252488	4.69914735046611	1.62421565671539	9.84981888008504	-0.742253581505792	5.44848383899571	2.46351141894672	0.0190805591079187	7.66439624646081	4.92936168102114	2.46505008275501	-1.28332192125291	5.37441393462154	-0.134421764624019	7.13337274595788	7.53228867015484	6.67665809407164	0.799144341698477	4.71379257759479	1.82836491329754	2.1504633216886	5.18448189883895	5.89825838582836	104.5	1	2
130	5.75621107208736	1.73425510097611	1.71228069338399	4.42715010226459	6.20424379676498	1	3.68895187168084	1.89178531292706	3.49263912790493	6.93764211912775	6.37096730512109	1.67210739866328	6.63053837144273	1	5.21634080730219	6.85801286788991	1.75556509643254	2.48011334742992	5.45981597377149	1.53107250662378	4.86993010347803	2.65724753381478	7	0.601619486935161	3.13763625109483	5.54359391730856	4.6316024040006	-4.10627462533897	-3.48854101101606	-0.0445561024499924	1.60257370276554	-1.03829074377467	6.95941263185083	-0.513906602625164	6.56099727111961	-1.08954242986655	4.96885969385746	11.3725579164192	2.53009804271603	-0.127032381933484	-4.21433303548743	6.67902573416063	7.0033616793008	7.5457700555704	7.19676735430646	6.08193026569693	80.25	1	2
131	1.72794962804267	3.78427902123142	5.50905838535932	6.51735208977268	2.20130360574756	6.19378985304302	3.60098060983431	4.51569486940534	1.60334549127654	5.46795239332369	6.5250855316188	6.27422733944238	1.8621803580683	3.07488837138913	6.87074754281734	5.74970583075276	3.90481097264431	1.66189675337139	3.35098900562092	4.47297952735378	6.38652476721179	4.17958110876569	5.75608248682794	-0.881941307544202	1.01372800282565	0.697182978612503	9.81005486159322	-3.90723549942864	6.90332614904069	7.37727939048643	7.11092277832532	-3.60408277255344	4.33541000850521	6.33306510172849	5.47125084241344	4.54496151124373	1.00962416124818	3.1092196109882	5.02380823627052	9.46697156709413	-0.725923754996391	8.96996229540077	6.92838218468093	6.23389795584495	6.99494902465912	1.59968106529128	95	1	2
132	6.53287606662194	6.60309031975733	4.65995379183454	1.91988876198793	5.58633493382907	1.37887861088391	3.97327002054276	2.96367834198692	1	5.46724428286717	5.47350708801538	1.36787787799924	2.58836807772955	1	1	6.15247871391991	7	7	2.9313114325107	6.96794770106666	3.91346682373394	3.34071621643104	5.6790976277423	1.33409995109652	3.96229609352622	1.27539285539144	6.29140146809917	1.22042927865006	3.93931441287127	1.38679465663177	4.46778464394399	-2.5257228080805	6.24465159583301	6.00057831501138	5.90148695819461	5.83764888484774	8.04098284641813	12.4199235274293	5.80211201993246	5.65175267300608	-4.26622216908995	7.14881377759174	-1.05794816264994	0.279176490989004	7.79862016512503	10.2521349596045	96.75	1	2
133	6.43398471114596	3.93841540668953	3.42086957169271	3.0904589635844	6.14804207129234	5.58695974633569	1	4.18504192518783	1.7229323123092	4.19981122443552	6.98929442847454	2.53774358559293	3.35414497180778	1.28722815566061	6.78365815234014	6.68358688496035	2.47222009227943	5.95876192718762	2.71887434516242	5.27096076995504	5.15193871204911	4.49884968216835	1.71811764417319	1.99596418713481	6.35195576040066	1.00607477235337	9.85345185952542	1.79707381276027	2.14710050221869	4.19640560419462	2.37260707478693	-3.2243706275844	1.25803695383318	5.82818026871691	4.07513916967055	5.76734984252142	0.886501775479281	6.6837004100929	4.38552321956722	3.35172415936287	0.134532237976954	6.6248665423247	-1.45481093552701	6.72477176912126	-2.29406689102148	5.51030544706411	78.5	1	2
134	4.69813486337261	6.03679451339037	2.75805141326429	2.93351779339665	4.20686906709603	5.05524017748247	3.09994342197386	5.14121827663689	3.01747803974309	6.459535864055	3.44310775552054	4.07484347157377	6.58127708347593	2.75603630450375	6.67260478679573	6.74517101314552	1.78291068944102	4.89674041841298	4.73343424114066	4.60025070359739	7	3.88334965309704	3.29406272231772	6.95956321593245	10.2807901864049	4.17885298916605	6.56567918837741	-2.01133794964096	2.28988822404922	7.38953034546756	4.44414329148157	-0.0335741440466017	5.62951530216378	3.03556529455748	-1.49820536868491	10.5810858094721	4.61716777798193	2.69630762047364	3.82307159003051	1.78524924696785	10.7217871563661	3.99054629133862	-3.01159059366348	-0.0106805111227329	9.081175102533	1.74184153834221	71.25	1	2
135	5.75002175808052	5.40433738054262	3.94350536351615	1.53347513049654	4.54371774002867	1.97781924767906	5.78363002868208	3.68568126523422	3.89954432207618	1	6.29985177013988	3.83322231030262	3.9990607996408	1.21331511094088	2.02917346064254	2.75757292423698	4.13933948392714	6.88791101782563	6.22328599901063	1	5.55861289988567	4.58000199040744	1.47357440397579	4.7026940292584	6.54307989856291	1.88399398373688	10.4742634895926	2.17429103101548	8.27749430482805	0.335853397149139	2.14592907563853	5.05584726594241	6.51292109649562	3.90011474994845	6.28281601937024	6.55690194424319	9.67043363538268	3.27067310489881	3.04335567594658	-2.61841334207839	4.51634784481789	5.51580854159391	10.6101871438992	3.77980941123328	5.79932840730015	4.35897532166241	78	1	2
136	4.20358095135952	4.64042652534488	1.28693292133689	4.42546962215726	4.32683257590315	1	4.1281281296504	6.13313915232162	5.1198476055171	1	3.56222580661276	6.81901581198257	4.33987147887251	6.6979932160663	7	1.46823441608206	2.37429968442489	6.00151837592549	4.09803200508137	3.28195758143298	4.17054802762904	2.64166250911519	3.80648716088374	1.50375333053672	3.62156069274922	3.65621026689977	3.62120137650845	-2.9183823840649	0.413087484559946	2.48453317269302	0.0657944342339967	9.39379509683962	6.98126840431791	5.6323704704256	8.61207971981528	2.93656574751777	1.10610865277361	4.7235355625143	5.98453172915482	3.05654597073561	-3.31595525862584	4.16928252439886	10.344422833521	5.77233081851053	7.08349399179575	2.52531595785143	87.75	1	2
137	4.81058319605619	5.41964095899956	2.52713599526205	2.94048482278786	5.42087487401442	2.39882157050606	6.87138586558355	3.2409595521267	2.86408004633555	6.3928021702626	4.00699534003751	3.84319153847282	4.73536437037245	1.84966807464769	1	3.48622887464927	2.8959729740021	6.92734469762675	6.21442842254179	2.64269121647754	2.44246971351984	3.75741725529725	6.98139891253357	2.7232707157163	6.58656214508621	3.97048166162924	9.27377080321445	-0.380805523100185	6.02090745127797	5.15492992975109	5.10752006858287	-3.69598313604156	5.40677724465537	5.7219249448519	8.86223961830003	5.21216195700257	5.83224600419328	2.87279319913499	5.03852179842939	-2.28854463297518	4.39211947674601	4.4610280782984	1.58785467714333	-0.710477189904861	11.0789464666982	6.91098961715621	68.5	1	2
138	2.28457498996508	2.53200492356613	5.89754912555603	3.58881657554512	3.68648869643468	3.15358787424636	3.21644148477504	3.16645437717473	4.64476948739943	4.7189451414385	6.74587526286566	6.81168672596483	4.98199108623648	4.75456319334678	1.02072803550012	3.31236995836354	4.88380915157635	5.38130598164032	2.13150431338817	6.83342631990361	7	7	1	4.17561033055815	1.05252636279511	4.74834851713491	1.77767010137252	7.57831654486963	-0.392902366762834	5.91025114577502	0.700561094519787	7.97411329090224	8.2648462591773	4.02706386434106	4.6947172672535	7.81906124200813	4.65757205209053	6.36334422540688	7.53408508464816	7.70690120886172	3.68428522225849	4.07434926531452	-2.87302100422464	3.86616266407582	3.70496837247654	2.53644855446459	85.25	1	2
139	2.81924655697334	3.23057717837289	4.47423251529827	5.66529610876683	7	1.6188305879682	3.49142241782828	4.89547153331101	3.79813326863158	5.3682135890365	2.67855755263484	1.42619724076906	2.73143160646399	4.27706360121828	1.37650032814793	5.44571634108593	3.78846125014351	6.35209429200817	4.24672988169726	5.97401357552227	2.51804095996501	3.89119330871052	3.49208251130756	4.12400550041294	4.13306393533526	4.11165220170152	4.66119915056238	-2.94034214125235	7.7181552858513	-0.333455358970014	5.6333058670726	4.07152121597608	7.18226831079822	4.6634165947621	-10.3600033471983	6.29197473924608	4.36421840181314	9.36285336656589	5.12119149538085	-2.81302184121387	3.54479747424609	7.69300530371285	1.30600600184634	-0.694146403200563	4.50355887924169	1.45704653839053	70	1	2
140	4.66024676210572	3.75060581320495	5.46049664433453	2.06146904874634	5.64586300989889	3.08826238088849	1.66064243704171	1.49621130482889	5.69434209191304	5.20597873071976	2.33748890457333	2.88419866215453	5.4408008707452	2.64401200524321	4.75670070089813	4.93371246752966	4.93660672551649	5.48426856588591	5.36560575594432	6.85148829762441	3.21497655589728	6.97586223852985	5.05446484923422	3.01198559589899	4.29943915470598	-1.15419010817885	7.98416327323338	-0.794256420017704	0.60006045287525	3.74387645993408	3.2154865364755	2.88239236255907	4.28674392707763	4.32963999532327	8.24000115538307	10.9051779539158	8.81480466757274	9.9317496434237	10.5434468429642	5.99146498436818	5.39736762508891	10.618830805697	7.13091798186377	-0.539221350081812	2.54899969121194	7.63534323020501	69.75	1	2
141	5.29066012065481	5.6554518738122	2.75318619949757	2.79266200016406	5.98428034150303	7	2.90275459974102	1.70924357088252	1.81936601511447	4.4888849802342	5.27285050501846	1	1.35798126886163	1	5.05195146324366	2.91672246203451	7	4.76594751032194	5.54339929583533	6.62283358810599	5.64443531745501	3.67211005974773	1.81356860158254	4.78904763391296	5.98608164037406	2.35805816632671	9.11776344375517	-0.566728385769157	7.3059550537261	6.23177995871588	5.68871790071558	1.46758379238623	4.98881599734472	5.10619903627653	11.1964153877289	-0.271982384659875	8.40514616856572	8.13641425685735	9.26289333971418	1.99256638861664	4.321371182089	5.01110528714984	-2.86270030562218	5.15796178973745	2.04259879068233	5.21668320821904	70.5	1	2
142	3.37931489800838	6.04406778244122	1.21107034439016	4.66690320041657	2.21535822304669	1	3.72531829843949	2.96703031278715	5.88323971702038	3.37549395242971	5.29537781171316	5.32960760587287	2.7974148406301	1.00243669075876	5.30431650159683	2.13441957472778	2.88286518093934	3.62790659722941	4.58076247233081	7	5.81738222295416	1.90959774330699	5.59843043004683	10.0748194462464	-1.54475218092094	5.32801315578282	-1.38733150828401	3.02547502415575	3.99579687003037	3.91327037946462	4.75721161002338	2.08631957509363	5.05242789401208	3.94405794913478	-2.07797101098586	5.10047569859503	-0.492667115715931	4.66747707761065	4.85493632133592	5.75837797640187	-1.220982407683	6.25474092323195	7.96597273274244	6.94775947415973	7.44107464197922	5.86735837394248	95.25	1	2
143	5.54972765456558	1.27133176961287	7	4.81280173953952	5.89314089338467	1.76689007279079	2.82579155047645	4.93877647389209	1.39567060269017	4.43664662152597	4.80866190070083	1.49476341206208	1.04462503680918	1.54919904578657	2.95830601048358	6.17355307271914	2.85853029942392	3.41227796454494	6.19321509772478	2.27189466349819	3.71697916286735	3.41927211946148	5.37605644362749	3.47499029678678	6.48804117440335	0.0738360744676656	7.4445518882486	-1.01129257396085	7.51105701178041	6.00307030486443	2.44367582064546	2.12465751577025	6.15963815555142	-1.19509199964737	-1.15465214149223	10.1228473959255	7.75850153439512	8.89757686213919	0.94297785211835	0.783411881484761	-2.52380852554253	8.42748372309206	9.69555784205856	4.51264232109947	6.86524863604061	2.98365785842646	70	1	2
144	4.00444839253807	3.57156872074107	3.17159090245494	2.0340567472751	5.86009621106177	1.65260692389304	3.03457389696167	7	5.80512535484703	2.8679543402118	4.80829407855717	3.74073186281385	6.91391148588899	2.57278688566992	6.69415703985382	2.38019784438039	6.23674240860689	4.26903432387889	6.79544953027595	2.40835290747699	6.95605890455203	3.53791899048137	3.65238745183195	4.50661926619584	4.84859872798348	3.46694012338464	10.044305346087	0.085650032206028	-1.54287066007805	8.44575666725901	6.55015106627642	2.6983217899962	6.1649340309515	2.09435452464519	13.5700842861808	11.2086235021547	5.39576968318597	2.70374801429834	11.0552445257312	2.81814243493642	4.66586034754023	1.70469388173182	5.30296343384948	4.28647477748127	9.67245642279024	7.71381597313759	79.75	1	2
145	7	1.99164211337427	6.45441808462313	4.41638227693028	6.66390303112208	2.09089775617794	3.61739380166674	3.61758401481624	5.32129767730651	2.48604939928681	1.38901176276518	1.36611257961237	7	1.9568274645774	5.82204463623424	5.76819058080479	1.99421981579067	2.08829448995813	4.28306492998434	1.68575183562673	2.46233725704054	4.52573337096638	5.20713828600017	4.46418245454383	5.60106467669746	1.04865874208016	7.81153261748381	-0.241813750324309	1.27815119059803	1.46918541806248	5.473923733031	-0.908674271676818	6.50694039906729	-0.754422827138629	6.34508959549082	4.5222387992164	5.48789541951776	8.52562165286786	6.20838165384387	4.26040105723568	-3.97782647203312	8.16687385292881	-2.35727672352327	6.05843470764406	7.60394571639223	2.80588420050684	71.5	1	2
146	4.45892915456828	6.38118370642778	3.32130755299797	2.15343511415512	4.63609930194952	2.44864468099442	3.30449858925808	5.90780740958555	2.77489088629292	4.3994495383236	7	3.63768741262286	5.27447923038201	1	5.54778535920343	6.74488995250599	1.80998264002189	3.23289901240415	4.53069366929418	1.99077449594586	4.33829940115631	4.23674628097156	2.51321627269298	3.95860307795131	6.15535561296696	3.08770858356883	8.519506916736	-0.25467588846414	7.5470329739217	1.42557709645141	4.10179797160896	3.02221899897008	7.74147730901005	3.08919108215705	-1.23587683996233	6.3661310993453	6.05080723067303	9.88257891929893	7.27431480634766	3.13436928634543	3.86433294418225	5.74681950965504	1.30165497322009	6.29807483083522	7.26158516638899	6.0412366143973	72.25	1	2
147	3.22187210576805	3.42054818316064	6.64651076771431	5.53738526816351	5.59653037905422	1	5.17490663419667	2.97364227114478	4.94759100219864	6.58633232839772	3.02701090437488	4.16026489891515	7	2.52360671698318	4.15075947483232	6.58966154532932	3.36863165195257	6.22862614954111	4.59527919859101	3.13942952781607	5.27595541141736	4.42647555980879	5.57828785295143	3.36964352830009	6.55535741597303	4.68307073113668	8.02476897790186	-2.29217100173938	-1.08012823609111	2.88992432793488	6.42463029003707	-2.8689854090966	4.85083149292175	2.39145703615073	18.6872805920749	1.53731629944692	8.2303370256323	6.08433924892936	4.01870549723405	4.82559835518776	10.8157727127675	10.8926380805492	5.0194003774345	-1.96577961445105	8.7438987920853	5.18273680679589	82	1	2
148	6.52694166626067	4.69671165947026	4.79889949005673	5.95871168597129	3.39547028732857	5.78795736684554	2.6570431438849	2.87153733265082	2.62429262890902	1.69000703892495	1	6.60424613711877	3.48057724994369	5.52429176120213	4.84683109569183	3.11945469893504	1.10025350334667	1	4.90127756781277	2.16693953134218	2.14248109163119	4.93927171147331	3.52413367589325	7.84433198493935	5.9159750925525	4.02861287873582	6.72880902778253	1.64909055320757	5.61218086512496	4.09743193775364	2.97693775158748	6.90437884213355	5.84060996522375	5.13568457529481	9.06079271212646	4.19115440708474	10.1328536450261	9.8573008207861	4.64144872629478	0.621583434030557	1.54489766639222	4.5414636927325	3.3829109093558	-0.0486584159879667	7.13618353200668	3.13767440924309	58.75	1	2
149	4.19536776664939	3.95503690162913	1.71392777472967	3.57350283078219	5.47738098977869	1.09009077641078	2.49439159410169	4.48706171638145	5.97138432570983	1.3216405988259	4.45411771236512	7	3.58453493737567	6.12859247399844	7	2.13739111421291	1	7	4.178361292325	3.11045731532603	4.4171172124791	1.69008065000069	6.20413839424108	0.804187808150237	3.45721639148315	4.32488917370709	4.71562525919559	-2.73064139678829	-2.12450317706231	4.13516003249123	0.122617495336114	8.6610788882214	2.01359775743844	5.51682806891209	8.49096556122309	3.01155901407364	0.138583430825657	5.28573747143032	5.17818887594129	2.57143529731261	-4.16423647380967	9.15339801263793	9.67603469437696	5.34167034265389	5.90356383612872	4.8568198282371	63.5	1	2
150	5.69861787910644	6.23556085597897	1.04399249819527	6.89577300965039	5.49867551127243	1.18944837767274	5.92217469541252	4.08046974645583	1.85393232362805	2.30720830382917	2.35066185383954	2.01911822265602	3.02218575882776	1.2855985786902	5.90590868369354	4.46030070436933	1.34400519589359	4.8969072780392	6.10091487015571	1.77775939939672	5.23012268810029	3.78472914082002	3.03602625212481	2.43833701318201	3.85306931541127	3.37599101787413	8.48107696915456	2.21768593869277	1.99344803855689	6.02278928717704	5.41766023567034	6.43761716135648	4.46710036436503	5.89363062429629	-1.63176279755282	4.40740744750348	5.91730339255177	2.79629335601	1.13214093741207	2.6623140054153	3.92978245684948	6.41094176227581	5.8042829284917	1.64830212069663	5.64394946288929	8.49515475759439	66.25	1	2
151	2.0643911596473	2.97407146969884	4.9959616974819	5.92672373429137	7	1.60489097287056	7	4.69194136418479	2.81211120844212	2.66100126762949	3.05109930291727	1	4.82209695631366	1.88109762693314	7	5.98304289358331	5.75279615961363	6.16063946756212	2.32707632959879	6.18219532995549	5.53101546990071	2.54821246758595	5.40200904766343	3.13969091089919	7.54430556858688	2.12852938894401	9.03933145632746	-2.53833412657748	-0.34042216235435	4.97916841592682	1.45714203871879	6.64691250587854	6.11179121160957	4.5384632561117	-1.12860458499012	1.72831954736449	0.76026104397833	4.36498588089112	2.48870361490058	1.94221601368392	7.13254950082467	8.32967313526602	0.763999148813063	0.198845888494628	6.68804723200975	9.62167517367901	67	1	2
152	4.50001109105628	4.31477670671412	5.11030360169421	2.7283230167226	5.89671497691835	2.98695376026056	2.65052763573991	6.11332113923348	1.19436562095711	1.40452106824444	2.89630313462678	2.65068354621384	4.92185962793116	1.81645619766835	5.8789471090931	2.2091087468898	5.03134472952159	1.59055640847382	6.75094324711764	1	5.50213461223706	1.04211663807271	6.31236707903446	3.94609017647212	4.7677551266537	0.314997417892894	8.78332784731936	-1.12372155158949	0.466596993456235	4.60497947106004	3.27421056605524	1.4728256153804	6.5955949310496	6.27502310772084	10.5786916931805	9.42274491956716	-0.0817956898343748	0.669643720316233	6.45864261147872	6.86851056969119	6.39959612297081	6.78127538427845	10.688773910826	5.06229891529557	6.20652931007378	2.83078295312528	70.75	1	2
153	6.54748429098567	5.44793017699114	2.53375716136391	3.80084098161704	4.8684991577077	1.22552252175308	2.40461099153115	1.77812541087106	2.19028136983864	1.27447570602089	1.52634190264291	3.11373320998214	3.33986544556779	1.60859235252063	6.79914067940142	4.13564305833237	3.12643131121444	7	5.72916183132554	3.01508869189064	3.57783236883003	7	2.17662662822498	-2.10312246495103	11.8450606571793	-3.56673366093422	5.69440123770562	0.974992728835831	9.98038522885667	1.36651439195503	3.28803610011257	6.82405770903108	5.76365979854333	5.15894772071243	5.75245769456201	6.89111602439032	8.10266099226772	0.863718500923578	7.5441227360375	4.44140027039288	5.09308131174782	7.46795455982974	3.94793301770452	-1.16821878316838	5.53184354159851	5.99731636931829	66.5	1	2
154	7	4.6907239447489	3.91062484091887	1	6.64861797424941	1	2.88362058676411	4.28755875120661	3.90409881639034	3.28773158903682	3.07670117727666	5.47780280736138	2.41954746278078	6.28034013799062	2.11798875942482	3.96758248646549	6.25175294061888	5.19560967313927	3.10634190227302	3.73662386863286	5.75501592559165	2.9948785576021	4.81388079830616	5.00081602989113	4.48229660432768	0.672835039627438	7.76547426204967	2.02838880908886	1.35832907973285	-0.505931253303784	-4.74311595396685	7.10881695654161	8.65139776659516	4.41202795830271	-2.09900474017799	1.06877582880763	10.1254885281573	4.34070838652665	5.06747059703385	3.20079680037136	3.34251673031486	7.46986639653031	1.99045378377274	6.56482997031716	-3.06800288820293	7.55010385681316	85.25	1	2
155	4.79222431216485	6.47057054882445	1.37355700553461	3.85211309314001	1.58614389929268	1.84216231922104	3.56207466032284	2.36467531472005	5.70654254707236	3.89342808053839	4.79561176447064	3.71264817872757	3.27083661995073	1.02017411757408	4.85854252931915	7	2.52490928635693	3.67016144400238	6.24882190728937	6.22188724025588	5.86702688491119	1	6.86991178387416	11.1447938468309	-1.77935721988903	5.88878880236353	-1.63058273536079	2.10177603224963	-3.16517740601176	1.77950318147435	4.30240078656008	1.44986772792415	5.41677421633293	4.77999536232142	-0.967393083473613	2.49366838651703	2.13382522809967	-5.27322944886034	3.82806705551588	5.91034803230832	-2.88151427038273	11.622531267025	8.739266982439	6.0368745665077	7.99909353911842	8.10964085872908	89	1	2
156	7	6.70534189889838	1.97043997924527	3.75326024535503	4.6198281232146	1	3.74535330392316	5.14513485145249	4.79358723930877	2.05703418447421	6.99923633453624	5.4726504887152	2.26570350245498	2.69938489957258	5.6264424269909	6.23375197907268	1.89676808653687	7	6.29235676190896	6.26701237111105	5.30319054192315	3.06579374774596	4.56456868694417	7.80153403405905	12.4954836110503	4.75912749322196	5.76146731800605	-3.36470601656058	6.02715861649718	4.05042646458612	4.93419164715475	0.0634625435969499	1.35791188736459	5.17938535523747	4.42661665185566	3.7881153996113	7.41521505588273	5.01105731488939	4.89963511632451	0.101274496971977	-3.33133966771146	8.04828832708477	0.48747662449041	7.11391051500838	3.19018390239702	6.95032384190441	82.75	1	2
157	4.63785084624537	6.03828642187146	6.94124922303691	4.64919601411014	2.6506751394474	1.82133722293874	6.28675885052221	2.04507052494092	5.39832509515581	4.54131261539387	1	7	6.2740457153634	6.20567574320896	5.09990096136108	2.82931000937698	4.48164454965939	2.93174775846318	4.40484003485604	6.91661336736799	6.23974574082688	5.07968745184628	2.35133589096178	7.87678255420176	3.01643081891602	1.81402938564316	12.5009930525517	-4.59397800594859	-2.49057639055623	4.94885353110901	9.19076517082523	10.6032517300071	6.68686462989142	4.16951488042734	10.5264558746729	6.47178633413424	9.55121373910632	3.38629303431071	-0.241414590441582	7.83050848223692	4.98829506635334	7.67037005044468	5.3496730524275	7.41775519964864	6.8200439897678	7.8088667316864	66.5	1	2
158	4.19059463076064	4.29106686309447	1.49333572743936	4.623944683464	4.71379692626783	1.04738417575263	4.55623100795616	5.70796484832942	5.14132878151029	1.13359260767571	3.77955831465723	3.21596111707264	5.44018135946856	1	7	2.46740705167364	1.01334121989022	6.84054398125325	3.83600644171191	3.3675575886135	4.35418681079081	2.12607649341821	6.64583029743946	0.038912260360438	3.40459346413903	4.01250674261718	4.34529611652036	-2.7733028989984	-2.00725403035554	3.16901178537947	0.979432533027935	4.16033105194395	5.83539791364877	6.51439025398849	8.37201070446026	3.36923646100227	-0.3317073045722	4.86298967830528	-0.463697023183938	2.28797294372253	-3.69074880303187	10.8738754561446	10.3122692350256	6.13061889389146	0.694720426700208	3.04478359256977	72.25	1	2
159	4.84771675151945	6.75861423249359	3.2205639482211	1.8186715349789	5.22835580385079	2.4989494062345	3.11913968154847	7	2.05188852774469	2.89636502819355	5.16183042061751	5.45751727806526	2.7453752371023	3.96667942052131	3.56970618181995	6.14651497460473	5.0246100897236	4.29660870908965	1.62857154839577	2.56074885701372	4.42173884336089	3.40591797484181	3.29023458557606	2.54528296693411	4.68219973257396	0.24803168465692	7.23294156116781	2.47684934706021	-2.3943998997901	-1.84144590049717	3.92578404444587	0.732229058648091	5.53835180773756	0.654368362729277	1.02751315511109	1.24262236836404	1.71650982647235	6.5450367051611	7.6952942433753	-0.120238219161589	-3.99430909102279	4.34488928592764	-7.60379752060086	-2.43844303336215	5.99201654911789	0.849410282235929	74	1	2
160	7	7	1.17715312484231	2.5901417755504	4.82085122137553	1.95740307871343	4.04945346713849	4.34111429318235	2.92579587686965	1.85388550229082	2.66286746775731	4.04781203554633	6.11326469650701	2.36053667383232	3.04017161548924	2.23496381658201	3.17781787899783	6.13786565360143	5.41796609963066	4.67462698102092	4.94774220497264	5.44751650199639	5.24384141304469	7.53351836612112	11.5752079670556	2.5442629951936	6.68051956199063	-2.60382928753083	7.9089854965995	3.36028423843197	-6.51490052581921	8.57169253814214	-2.64537543020833	5.2813492061431	-8.21605651147854	3.13914494325467	10.2695749844942	10.1876009228338	2.52036688668538	6.99805168855153	5.43614463921144	11.5208438248949	-2.2454583422778	4.85179385294717	8.10458249291406	9.17001634949791	65.75	1	2
161	2.10421468252572	3.68468416507805	4.78633216613348	5.76097693597701	5.38011512349766	2.72887632825868	6.38944794652848	6.32792094264957	3.35212432163861	7	4.31150178124443	1.4915214510209	2.09063037818798	2.38028803722165	6.41407824899924	7	3.83363274972225	6.61416471332888	3.15609933603217	5.93834293713597	5.96365375265577	5.12617945530017	4.27345440268053	2.88801592482046	9.26575705972225	1.82289428469525	8.03438837081051	-1.3906701435048	6.73186365257067	2.50591755998461	2.55903346475578	1.9613956465752	5.12323610356313	1.5318059732893	3.26834497694744	7.39974289555931	-1.68508612389571	7.42931018839144	6.76960030847122	6.86833430559837	1.06370962708984	9.27428251609175	0.346670910405573	-1.92072585972762	7.41443437880695	10.0774534369307	76.5	1	2
162	4.2833115330828	6.30204333848726	7	5.98577724145646	2.89506408649474	1	7	1.4025813792463	3.37737260729876	4.11132298421619	1.51045264496259	2.76858173845511	6.540228219709	2.7608759738807	5.07727156808108	3.92855067230701	2.32224561229963	3.62564886155886	6.9978548743602	6.57583093481188	2.40904306598716	5.70163211272926	2.44342592808984	8.12240181438265	1.59751280556704	2.0938340579456	12.2541212903383	-4.05493529762787	-2.5287744377591	0.947086465213185	9.63658835750813	10.7219926862162	6.51962510269706	5.42137955713392	-2.77458761407942	6.81424350165573	6.79872585705798	-2.79004076481643	7.50605527692928	7.18294996605915	-1.21514109516335	4.52684886164793	6.2420540626454	7.24971351864515	6.09537763821228	6.36356987873915	71.25	1	2
163	5.89762055699571	4.06306834474234	7	2.77328300241734	7	4.11459135862365	1.75520881374027	4.99495267479318	5.08481086039817	4.19074864655648	3.99969549676588	4.70352540778567	3.69484150436257	1	2.74856271529057	5.54457649890454	1.9430440638276	6.10559625738075	2.24201270292706	6.10888045590601	1	7	3.03206966337821	6.24056450555114	4.60256678714279	4.38775540309751	7.03465078020423	-1.29424705040417	2.19124913464148	4.92088992421577	5.05555578328088	2.8469235431618	0.179206070498447	2.64872141445736	2.71478704652847	9.89820456326447	0.463211142500692	5.91780328434374	8.54385204687547	1.9844385940816	7.0422500811475	11.1737914528015	5.34058509306101	4.33511435255087	11.3618838596912	9.75393056652982	85	1	2
164	5.68204794504748	3.39598317084574	1.16712217066474	2.43083970314432	5.64141867366324	1.78783972393866	7	7	5.09806057986078	4.68372829485396	4.83478044915963	3.10984565436644	1.97394536740635	1	5.85384747701811	2.10240857101434	2.49488035332713	1.56393507611749	3.54235058768619	4.88359592099566	4.95927719546231	6.74522840149973	2.94710035877813	6.29005626448943	5.82759620299548	2.51090488557175	4.51267946977149	-3.81052425209468	1.11523076399435	2.99702141607197	3.0148127914858	0.278840750355024	7.56043657250588	2.0337042430894	-9.81740354842558	4.6312539459417	5.55515349533734	6.61590132465213	6.48709366200522	1.80478517526283	4.86960900698535	11.5041620742081	-0.787991644860582	3.42943868881261	6.43159161508731	7.9637838584659	71.75	1	2
165	7	4.92120007775861	2.17262023169735	1.71240675319227	6.43344171899093	5.06456173687085	4.98227343411215	1.75574448665356	2.8912961837904	6.09302606271025	5.76134665287239	5.4670455289373	6.30471270199204	4.56906133982873	3.98384992319816	3.62026078197328	1	2.56369870138497	6.3284767830816	4.65650063599998	1.80360933282736	6.39817909984287	3.5789546037646	3.65507489733022	3.80785574166028	2.1291912614604	9.25808885994079	1.79721654257441	-5.19056862062931	4.92045121519154	3.31077722271839	-2.06573194426233	5.69734894299011	-1.92240685760849	12.2350791454934	4.73875084699348	12.5317181498193	5.72627210549836	6.48504650764115	4.60345343865362	-2.14032819709924	6.86131574959495	5.92732218132165	0.311094731984718	5.38632828117662	7.33668465161764	89.5	1	2
166	6.47858686862577	2.36034165087749	5.96027325821676	4.5774217557628	7	1	6.69047846148017	1.31782882897685	7	3.66878542464337	1.62819317970008	1.26398245843031	4.21357390302555	2.15590750450431	6.56203243627076	3.64620309205984	2.63548086499796	2.7265145809277	4.49517791347002	1.12506968592193	2.93203206851763	5.25699512390821	4.58974296238674	4.31762190285441	4.34614447338248	0.123544356372517	9.4596536625224	0.0728600100640014	9.59910081131731	2.76984122407656	7.62760448747973	2.79093629697851	2.71522733211852	3.14400375969008	-1.11584696406737	4.60282620251739	4.45386593680738	8.13814460724411	0.979108553601327	3.60425452618097	9.18446534602995	5.53732892218278	-6.82189567994573	4.7792716299149	3.25623787256765	8.8662806894049	63.25	1	2
167	6.32694853950793	6.60751174791679	6.25471261882903	1	7	1.62494222433017	5.96177713461999	7	5.60392343545627	3.28549035528291	7	4.90784422191939	4.34782361309488	6.38404147613173	6.79421048746885	1	3.82410547582137	5.81052345180154	5.71328687501077	4.18552154458864	2.55655115726486	5.14604745931663	1.44784971851677	3.35043700851454	3.78006820690191	1.72900205323615	8.74697489120379	2.0865700715576	0.507948309559393	4.88411179498012	6.78067039995613	2.16483706047636	5.88647000635544	4.06101758923181	-1.08534622390898	8.59680021205952	8.53121096653856	10.7030442684721	5.12042246313374	5.20670898247618	5.38141288522438	4.36908140960752	1.30475400569075	3.19218593339868	7.07514999653719	8.0790956454741	83	1	2
168	5.5522726340575	4.43198970348675	6.64341545391343	3.40200979908856	4.78511350262251	1.13752816665443	2.52244240560068	5.81268989112723	7	2.36917306736897	3.7360970874678	1	6.04832290568176	3.73536779721944	5.05135853415675	5.62239856760084	1.51694956574458	3.94902391138022	2.68269723000525	1.99459826915344	4.95370651687704	2.09561154468667	4.16037244516423	5.5278135250518	8.18585335400869	2.49484254394006	6.03717328624626	-1.43532587104719	-0.280178769119855	-0.047991714066039	-3.20017010998057	0.232935784016204	2.66948257289497	0.718256539542979	11.937097304131	7.19955663169205	8.19622884944308	12.5172273775932	12.1299911316279	2.50916086326347	2.24077668037258	7.61831531403072	1.64174894442479	4.20565453409783	11.1979293413265	5.91403614218706	83.75	1	2
169	6.47762324476367	6.36091301093859	1.02018971726429	6.67210425185236	3.83219412177556	6.5721492029303	6.39476312897262	5.47461150477311	3.0223022879584	1.31858716441975	7	6.00796565523861	2.78968943934608	3.74445937917458	4.29035559804065	6.70200627018781	2.01546881710532	3.07385472929831	2.76733937368062	1.03064708102635	6.02422143655062	1.02162162914767	1.52460846589033	0.140121311506466	2.40101350686338	0.663375288540348	8.46222810823884	-0.34843997374478	-0.324346492669324	6.62083023918484	0.737526395879521	1.42200341287084	5.73879922465838	5.87115408577069	9.85696867662494	0.811403038964217	3.83828604848107	10.9775468752678	3.77698101756708	-5.55163217856012	-3.54650562518309	2.6511624349183	8.47294306363295	4.52953027932404	2.39721141630474	7.61184266803576	80.5	1	2
170	5.95001141809293	3.08555112577708	3.20080868570365	4.65705526134191	6.15761997444974	1.5592247165899	1.72252412916213	3.91988547144861	4.65798406133608	6.45032442897527	4.35065427707086	3.24677367706809	3.78899481974987	1	2.28167045025881	6.5803558919793	6.61040929956414	6.52167270455434	6.74298824463212	1.89194468491486	1.64860118442561	5.64298370888505	1.36625327025649	1.20156464870828	2.16885182305172	6.01252622170299	6.00658796981442	-5.24616788616631	-2.81241342128875	2.37394879204457	0.250960238351279	2.39977569619606	7.03455014186305	3.30360200266717	11.0320592436626	6.56789022500746	7.58852016975447	6.84586323399895	4.68792803966657	6.48345074114102	3.42000510701316	6.97091732150676	-0.213509905927515	0.805873992656559	5.3806863416768	9.52994287974357	70.25	1	2
171	4.74466251615282	4.27429411187149	2.95867322988881	3.49857405800013	3.51504013193329	6.73912162998731	3.69001969417538	6.41162577505704	1.37087020565025	3.70203033649175	3.44424378105435	6.7178415140745	7	2.63285927901021	1.28340348980013	5.89369632308805	3.91826249935908	5.28598509674391	1.44710282418961	7	1	6.89478257028122	1	-1.4308093551337	11.1275809639462	-5.06238021219103	6.06500993633986	1.75503354612443	0.204106792515825	6.93111814702339	5.960640425992	4.83055706261792	4.30276920710085	3.72586788737603	17.8569617413022	4.6191349941286	2.24529215469877	6.39280709283832	3.94270315694575	6.54249008558639	-2.06088193631902	10.3885783260744	9.6391215286516	-0.836515802526972	-8.42259522214631	7.27459473441963	69	1	2
172	5.7972111505155	1.29358798237528	6.26248832160217	2.12363623205126	7	3.14221312070691	3.2598375557653	3.56312268007709	6.68599599563711	6.56231081885295	6.49700705090361	6.43938567858462	6.18247441500639	4.91971745789832	7	3.86552969211873	6.56590255574336	6.57773783033057	5.03373933398461	6.09822678236737	5.81431909863468	5.77875697268892	4.43362347104492	6.72170973101116	5.48680024276982	1.17181429224091	9.12073733845948	-1.71115049486162	-0.943284258808516	6.19796348614957	1.89333470691796	3.23810795200365	4.50708549394095	5.72197877772061	-1.05268779936867	3.00508764131884	0.810106404444499	6.96990137567414	10.5611537073769	-1.11682178941544	2.01982070281947	4.84978983389596	6.74497032526631	0.918632639002531	11.5034824826941	6.1847426772761	72.75	1	2
173	4.43161441937049	6.80690938752809	1.07689162206111	6.43993499613764	1.21386931987267	3.61694391663943	1.8910009695196	5.96758131735901	3.78419790229306	1.90323073989248	7	5.90837143099033	4.93452990705222	3.10753775425758	7	4.98186184440713	3.65341771744674	6.94743792337921	5.27805267113737	2.54253506657538	2.74334066607519	6.0293048099479	4.75216338083632	9.09241637680528	-2.98691958770533	4.97422030209483	-1.41485360726113	3.50362623115574	8.26367751239291	2.34252750729553	9.29227539701221	0.677640450694754	5.21800484973838	3.50563361346325	6.25659042519047	5.22667980132951	6.38430190446549	0.0850647803567333	6.686312723138	-1.85204216527916	-5.85211993416455	0.950438499954398	9.99859111041392	5.68547959396781	5.23390775589089	7.47561347748083	78.5	1	2
174	2.73163278638089	4.94971965138617	1.55203644317935	5.45532540589162	1	4.11465944151739	4.30544008907687	4.15128172129434	6.34007686875106	3.65812590918461	6.56017813557956	4.48393333219224	3.65522359935569	3.3568680796271	7	5.80608657622013	1.91303533348482	7	1	4.11573743961703	6.14435755142332	7	1.73673506004405	9.65313218818368	-3.39024875814751	5.49246653362635	-3.2152975333027	0.953079817479035	4.41355104898753	8.27766392917203	3.1983098560529	-1.36656596029063	3.86183055806576	13.2937657845795	16.1584114920026	5.39042088532863	3.23061227483519	6.02811613125079	11.9235423363739	9.95845139884863	-2.02871439869102	7.69713094859173	8.38796905617948	6.55247388797514	7.83871024761488	3.15504027186389	69.25	1	2
175	5.2767597210003	6.70142748779754	5.89646973627174	4.52503533573885	4.34966644498368	2.07041214103773	4.35488755459227	1.2532534669895	5.00153508598903	3.87008013987101	2.17224644582841	3.1869738275788	3.3495385482478	2.19071672632961	4.88523711448637	4.29972259313868	1.14914519613097	5.12415371430115	4.81629259488172	5.33776225349885	6.46058356800927	7	4.51371187069892	6.52112410436802	2.71901718888912	0.677848050308692	12.7731335511605	-3.2681847786902	-4.01742093685804	1.6915007872191	-0.88183087539572	2.63695320487508	2.09884361759693	7.27590003689703	13.0088297540103	8.02078263887673	7.92808239860889	5.27316253834565	9.62277643973558	9.69193154746929	5.14452145144629	4.29079558569392	-2.47716215482441	4.1675132789266	2.0798309072069	7.26285158572294	73	1	2
176	7	3.46646162857214	3.22700160310223	2.82038834494173	6.95645593027293	2.67119696773451	3.8319686711656	3.31007215990548	1	2.85901253498378	7	1.07234489751241	2.93469657488283	1	1.45532908555576	6.26719977811901	1.39697266279817	7	7	7	5.78139286518861	1.59227670417696	1	1.55645340558283	5.50799788031693	2.59783437274813	10.0199302631664	1.40904094643183	1.77945192572801	3.91084506662999	3.173076190693	-4.77373081122159	7.44701413667532	1.47403928857639	4.74316168724736	8.0665938018667	7.28163720495423	8.84907431910539	9.1815187913556	3.12695527581845	4.42212163108042	11.5567753760326	1.55584271689905	6.92919011039311	13.1952396063089	9.09041595557129	86.75	1	2
177	5.8802347543554	4.67691724585965	4.70378642122869	1.06995851874403	6.6960456283346	5.43718774625809	4.62141513189455	1.49953061339188	7	4.1642132257932	3.61646232298694	7	4.43815395844635	1	2.5714266757483	6.39458323162195	4.21308895532293	3.2905137570313	1	2.5180916889495	2.27107520536079	3.35483840056763	2.72263368146478	3.85402106417732	3.96615951860117	4.24324125594224	8.34085627279981	1.81589827513045	-2.54494468628742	5.41540787148231	-1.59552587555225	12.3002555454401	7.74612552499219	3.50080866251542	2.03644262094207	9.6812637042118	9.40517199952116	6.17441895042479	6.55501045413774	-0.782134856638174	4.81474967853972	5.76866748370232	1.21330432254164	2.43926776831212	5.14326788895851	5.04419441446031	56.5	1	2
178	6.65904858345787	3.67689691527333	7	4.63538848266481	4.16692301905848	2.75349571780489	5.67009116949562	6.81315871404719	5.29813537510507	2.28430306007366	7	1.80203893696647	4.55873228392851	3.36035588281102	1	7	5.19188638488271	7	5.5177068733106	6.48205299995112	3.73045417478061	5.39885347405165	4.09436640313493	0.121767074830807	1.6838511318933	2.78767192997456	6.93345161327727	0.836632456814782	-0.91548885134961	3.32598304473825	4.1962022077336	-0.786925337965732	-2.84626022518976	5.74464359066555	1.97424798695085	9.79785503426525	5.32201810423538	10.8883866631736	7.90061954379577	4.47422494500674	4.90759824456493	8.866056234273	9.12171313173971	10.1116741122501	2.30779239678389	6.61431707969724	72.25	1	2
179	6.27960512548002	7	2.16225606048481	5.0235145715926	4.37251478691165	5.50493463551997	6.2087124673961	7	7	1	3.7479113894274	5.72339634655473	6.97482688802365	3.00556055239607	6.69447697676386	6.78772177634959	3.44316845256359	1.69156731224523	2.88372258314035	1.13090196718376	6.08018708127824	1	1.16227801689435	-0.10179299775086	2.07531438686609	0.844099299950258	8.36747704378434	-0.999225272659257	-1.44641917067772	6.72165263216156	5.98462871523024	0.706133642824298	2.3028068048594	5.07252824800076	9.08870105086603	5.83580242037827	8.788691545295	12.3552657416124	2.32442931702896	-4.9114326797737	-3.44757313600036	6.3669545895597	7.73696395256195	3.9856716984552	1.10447540730832	4.0774279732434	65	1	2
180	6.83530119161986	1.19307242228566	6.13981220736415	3.91653329777486	7	4.62572826455257	3.72077186707273	3.59479461079666	5.03196152833888	2.98127653811118	7	4.17076430224852	5.52028358052919	1.70881735850345	5.64535483570955	3.74611766952832	2.25439611278202	5.70494351693895	4.40079785985336	6.7055766731155	4.23311648416871	3.38475575549868	6.06134338115383	6.96669952268125	6.68924993191119	1.26745784782654	9.06029694722709	-0.713096981167707	6.06356756297637	5.66910125374823	-0.13661465457393	7.40519914898936	4.49156964783552	0.500776495119698	11.2277039356751	6.63943093349885	7.98819217397759	6.39175558272239	0.149729382311994	6.1029574477511	0.454169080520527	6.70397894517048	-0.624489288545353	2.63715698915905	5.51153919489243	6.33754923338238	82.75	1	2
[truncated: 5 more columns]
