# Supplementary material for: How Are Mate Preferences Linked with Actual Mate Selection? Tests of Mate Preference Integration Algorithms Using Computer Simulations and Actual Mating Couples
Source: PLoS One. 2016 Jun 8;11(6):e0156078. doi: 10.1371/journal.pone.0156078 (PMC4898694; doi:10.1371/journal.pone.0156078)
Supplement: S1 Data — Newlywed couple and agent-based model data analyzed in Study 2. (ZIP) [file pone.0156078.s001.zip › S9/Aspiration Model Data/Aspiration Couple Population 01162016 032013.csv]

	trait1	trait2	trait3	trait4	trait5	trait6	trait7	trait8	trait9	trait10	trait11	trait12	trait13	trait14	trait15	trait16	trait17	trait18	trait19	trait20	trait21	trait22	trait23	preference1	preference2	preference3	preference4	preference5	preference6	preference7	preference8	preference9	preference10	preference11	preference12	preference13	preference14	preference15	preference16	preference17	preference18	preference19	preference20	preference21	preference22	preference23	fitpoints	sex	algorithm
1	1.98684896711673	2.55046702625788	5.16197037167075	1.96839990058787	5.62297953778519	4.59840387756737	1.70076460142761	1.26099859964974	6.70667672992308	1	7	2.39160843894093	1.96284792206041	2.65967478200276	4.9919593827481	6.57040513689463	2.60133289162001	2.3653485812046	4.95844579609634	3.41720908218477	3.94526422447959	5.85394949050884	3.48016821443924	10.1039769685609	-2.62031768200065	-1.41363886256323	4.77844876259021	-0.907313133817526	-2.66369847096577	3.07473323067259	10.51974915979	-3.465901262399	11.3097915472708	7.74642005220749	5.66550045693196	3.23648509525603	5.16406263530616	2.05291974650375	13.114554656403	5.34470107974826	2.52114630075731	6.59468896935679	7.00966937275789	1.4940488303798	-2.93742302309174	8.010602978152	101	0	2
2	2.55191948582168	4.76640347622757	4.55615504233094	2.28653896117164	6.78272981161379	1.07323468427216	7	1.82411392464656	4.04888847569643	1.29802520414329	4.41052894062867	5.95312299686054	2.33969899408723	4.38247184376808	3.45841774381574	2.6344612784184	1	5.48866437790785	1	1	1.26223379245474	6.58781237948546	5.04062327498771	11.2967606473824	-1.83707227318517	1.44605960790299	2.98872016085222	-0.010830485855251	6.96499003605847	3.14019408933323	5.47223254604987	9.30330431456295	9.82594917059134	6.84264419183777	8.72634244860636	10.842988332648	-0.742036796022412	5.21638821214645	5.692229368711	7.63325941930823	5.50343062163528	-0.422517899565059	6.2666657882438	5.01747462506438	0.468515730349497	8.3575230584731	110.75	0	2
3	6.41848703339099	4.67504346896226	2.14157345313958	3.65149568829653	3.46686617826978	2.09880176011608	1.76300581341564	3.82653024697213	7	1	4.2496445915234	4.27069837045137	2.1476753616297	1.52587003455104	2.35643037449511	2.49504130335233	5.99767550171507	5.11384110581183	3.79901546858772	3.5488841450363	1.92438125423778	4.7271257013069	6.56600885605365	8.76110659661395	-4.57451210029927	6.57180658483866	-0.608170683472331	-0.312618586883828	-3.23895820700425	3.20984603203471	-1.57117965719059	6.97581614718571	8.09612941647199	8.49558308275909	7.51378933724842	4.0242358052019	4.71921781988426	5.9205804789064	7.40269998637137	8.43994334826869	2.80428991005763	2.11750209312904	6.0112892741739	3.2910840785743	-0.282116790871194	5.58957594994267	102.5	0	2
4	6.05320445129438	3.934246870357	2.8277313557948	2.32337380275178	1.29702249022176	3.12653327672992	2.91613517480262	3.02593663938607	2.32106228704821	1.64784944430389	2.1295672122873	1.11167703591948	1.97215132212478	4.73707499278518	4.13159245256602	4.87979354575603	4.59437346013949	4.55482014703082	3.83317748580203	2.61724717386549	3.59620356464248	5.47260008642407	5.79001220417598	9.35135481874895	-6.17784970153869	6.30480501537072	6.36515372920168	-2.16064809407142	-5.06884575587018	0.452116723886393	4.40727461422659	-1.50625775839335	5.19358861425471	1.55757061315489	1.2392579443652	5.93170667697584	0.813532467693793	1.98395550048747	-0.892639508866124	9.67562727988029	-0.185145767361041	3.11991479048452	5.61948624023737	3.09793681894687	-1.09371354789643	4.37918044949756	90.25	0	2
5	3.41132080853068	5.88973543037187	5.35230713185988	4.53509152707742	5.57083410068669	4.03560391403654	4.40911607573717	1	5.94627836522834	3.58517687480366	1.67643844329369	6.25403350108048	6.1971753699716	2.05734471669674	7	2.735016434811	4.42166276972292	6.69726254088326	4.40107439160087	1.29141080315044	1.25507254523443	6.97699988237472	6.13826166108759	4.45867780092793	3.90426260384744	4.40998961857421	8.10644307438367	5.0131546745488	-0.316615716715765	2.27927819375078	9.43986754104658	2.84667472514632	6.96428229541638	0.292543905479113	4.03879121053379	1.64531121848829	2.43025002075284	8.12379506541122	9.22022591913891	7.70898925855138	0.0367243494631717	6.03611743625259	7.1603667435047	5.52759570196977	1.37816634609654	6.92995542279881	105	0	2
6	1.02795239027403	7	1	3.81528636201891	1.65515871674648	1.95794913796602	4.04854241151963	2.26795669534598	1	1.6012766925098	4.81018892662662	5.85464882856592	5.17965146478145	1.68838074759161	6.1859731077451	1.41960119473466	5.05129139311208	5.78711986978976	4.47840412216576	1.0686189598064	1.71249378121275	5.79122665327006	6.42349957663988	2.99830107739438	5.16061396062767	2.82146546546872	9.03236145821736	6.21774381875315	2.31718583183264	-1.74216672644224	4.28570421717119	3.91562264284332	-3.48326608961899	9.7949301066517	-5.15090196688171	2.94921365573339	-0.0137760199833494	6.97968047185272	2.39145937192184	8.61333871111781	-1.17266090968967	-0.566633856708502	6.42430580034194	-0.0546304664434463	-0.093058408440656	6.99574801704467	87.75	0	2
7	4.53675916083295	4.42321099763941	5.21461994777922	5.45881275382624	3.93813469443356	4.17759330546987	3.12068425845682	1	5.81350729447846	6.49106866586309	6.47236760538497	1.80160022884871	3.31827719778704	4.0245706334421	5.74958892854543	1.66475224199886	5.37933210167313	5.18779812507889	2.65644111939208	5.84684208447623	1.29055152779231	4.89119094536353	7	2.0581428086745	2.60071748431443	2.76640871873666	8.44976330753429	4.79069507495564	4.87696399265663	0.372027834393655	8.63401168247731	2.59440542183576	7.00333055225332	1.68381557778285	-0.115299913080573	2.94765020376348	1.53894106779881	7.99073222146725	8.13999523562735	6.48692335010133	7.35146518627987	7.82490615160676	8.12447604303692	0.240133259797934	7.05973815788562	8.82504405715074	100.5	0	2
8	2.17006646143777	5.74779435600599	2.66656801617733	1.05115076962454	5.95777701374466	1.99044527079969	1.09001975272895	5.46474292472146	3.25649267344524	7	6.28927982067705	4.5119073333442	3.84667894471902	2.78326134041726	5.13419304103034	6.22084043703357	1	6.51409352397452	3.7404256205191	2.06713798935338	3.53573078038795	7	4.06596921483073	9.41102204219162	0.233581197801443	1.09988003282196	2.8546964927763	3.55621336796059	-1.64294091752699	5.91506864111477	8.02840899674682	7.84199979183384	7.74666284077573	8.56276330445113	-0.209866203433033	5.66344790553726	2.60053124511678	7.16640188686335	3.30376444378161	9.63495069271334	4.91746840509887	6.03774005933222	3.79014881232246	3.71319005859142	2.80492755551042	5.50056254745698	104.25	0	2
9	2.22632322062604	4.23417969714926	6.38879016891717	3.96674041513508	4.92218729540777	2.48469404865219	3.81317373614941	5.10646192674238	4.63121829854049	2.00085047147392	4.81290709219971	6.23692532615054	6.10846570855292	3.90756459900291	1.0643971762937	1.87650621980551	6.650307686328	6.0956227262401	1.35094056844375	1	4.83266312588336	5.68648702014028	3.27080923685954	11.3372550611038	-4.86153990398901	1.36435290774953	1.13287014088716	-2.08486330768428	-2.70622686669597	-0.938205968691395	3.91222663940403	1.27306129373184	4.39530123106692	8.79802558190049	0.751205432954851	0.390782052730943	4.6812829606324	6.2547801509694	6.14175112840438	8.38028722845186	1.5047625993616	3.07814254631006	6.46256275492235	-2.55023009289976	2.67106843259237	1.32323677996841	85	0	2
10	1	3.45252452179405	1	2.85119745683224	4.42044786638885	2.39151388618822	7	2.37526133802577	4.2064402538038	7	4.69498935751529	6.39258599896142	3.44511159717658	2.76705004670828	7	1.31175876223632	4.87651305103831	3.52948941846623	1	2.47241574129511	1	4.67117224203809	2.81243719941211	7.87602099038265	0.24269414450273	-0.648976592727932	3.05731229902744	1.40840085349023	3.43241257879536	-1.96850169714836	5.26588534812796	2.57403758791691	0.677377708497205	3.53384954305228	6.49327274043604	6.48549839397991	8.26726562801135	7.19805912020416	3.43122915383867	9.5655636082273	-0.675742377439913	4.61639710317909	2.46983373377402	-5.54315528998715	-2.70208066215628	1.5641247280367	97.75	0	2
11	4.25829183384632	4.6353910757352	2.90649640942538	4.16865212734812	2.88659609421831	6.52957683105797	3.87013438597629	3.11564039470239	2.58671142960343	4.95061384849891	6.32815774524418	1.26470822759326	2.5581224816589	2.70660092421154	7	4.1299836501603	4.13527962741374	3.37177386891658	1	1	3.4692897893149	4.15597848483	6.02408728363696	2.19415105438358	3.6346787628937	2.96754447391849	5.74155933037512	3.11790743103349	4.92186898959609	-2.55436208664119	4.69495223491526	-1.05334847384407	9.45946419159879	7.0744195562091	3.74290839922875	7.2426549765388	4.45776835214408	8.78848183923298	5.66363585507836	6.25137595423763	-0.0165456337796913	7.91949053790305	-2.35728753947872	1.03838238960531	5.75985212594497	4.94874786005278	88.5	0	2
12	1	3.82273185657814	5.89946339117125	1	4.19464791638092	2.80344028109043	2.55088262236124	1	6.95673328568026	1.07146250612346	4.28219832238703	3.03748457864158	5.31421517897292	1.72621177997699	6.21132652598034	1	4.92918694851441	6.79885401155464	4.74584015253454	3.54655693795266	3.67756568280102	4.87657144814644	6.88737948327094	4.51091553164686	6.03936965682347	0.75738440074186	4.93837165221807	5.34935685625921	4.99608852387737	5.17757846293015	2.00458875420393	3.88937017036629	8.18141843671099	3.82609811117936	3.15620535055611	4.0529287881207	5.96149706205087	4.47194047923275	5.77703072895541	9.78208111406927	-0.7121597425128	6.16882177236914	5.29575178804377	2.03943822799915	0.868038244294436	-0.866706305914948	94.25	0	2
13	1.5633630159982	3.48018507160881	3.16491028348797	1.71149995545797	7	3.66238633873395	1	1.73609948664228	4.44425856677539	7	2.70954485100576	4.86277899512541	1.32454148384139	5.24584160880979	5.47852223733052	7	4.41810400868442	2.75628847178294	3.44543248905944	3.348768321975	3.56641839793177	6.03827570181701	5.96176318297002	9.48115063979796	-1.56940857474838	-1.47457786529699	3.48346299440703	-0.561922794083477	-3.30655007201223	9.57836906128165	10.1366457872235	1.33536664622843	6.23410779798256	6.85258446252882	6.12169462153378	4.25242830829981	2.45002271300599	5.14264617971986	4.74530312810423	9.3550779718412	6.7604850698751	5.72943759105508	5.31569847502042	-5.21656063074893	-2.11251123711176	7.6148389465559	97	0	2
14	3.0049955279729	5.38623542539301	2.98564155021137	1	5.92821051158806	1	2.82090806713421	5.40125659665164	3.28127319744215	5.97734861598429	5.99663893580701	2.83964436548886	4.26710512420964	1.00974807465516	3.56979093347036	1.92984722085799	3.78318819293403	5.79669561056291	4.22181102446712	3.87523287414661	2.17136507593297	3.57485312277955	3.79003136524437	9.45766391176607	-2.16302181378463	1.9922569248731	3.97685606404032	2.18297240003459	4.48945127715724	7.13064590827841	6.01937013446706	0.792305599668927	9.26486291001619	9.06179623726255	2.27575241234317	6.39179954008128	3.83067134397631	10.2760448053016	4.44003607384262	9.63109585418987	-1.28832891264189	2.86316649106867	6.91916345110387	3.88211595806948	7.03331079915451	0.428518955944365	77.75	0	2
15	3.24668209183636	4.71471760447123	4.13008560047221	1.66513739021019	6.88750653150055	1.35250206028322	2.56075569397274	4.37666886538253	5.13525804268031	6.88658981583094	7	3.92529405496698	2.28363051609099	4.50422702198695	5.74261864234737	1.92962499249968	1.55352528073741	4.8763795849563	1.52082139507956	4.08681562059898	2.45380365046255	7	3.83130140258937	10.94698497633	-1.89875390982338	0.308991080014192	3.81843582297371	0.0159855859121786	7.57685471422004	1.18116392306469	1.90553499148628	6.67456043724224	8.76285422643956	2.22012571062589	-0.747773219693031	2.91883469295071	6.3590620537684	6.32458848667539	9.69219530507831	5.47562572760305	5.91740246772858	6.32910373448163	9.20403411719069	-4.19718183108648	-2.48733707917081	3.32114090305795	90.5	0	2
16	4.7622845548117	3.73984511113651	1	3.23311142194015	4.86984537264163	4.35873355639661	1.25280812562637	4.28894545315625	3.66051335258446	1.25443412086618	1.51193115420808	3.03102382548028	5.90688426224885	4.51608875027072	4.58647789068679	3.91767510898319	7	4.71260630540904	1.98315066058613	4.8776200947626	3.94488973307076	2.47519012416099	5.08391882635949	4.36080652091415	6.50874801200351	7.00979154267487	4.77173546583404	0.558997056150822	8.25666456093777	4.6770229153977	1.88008624736797	1.63672361179453	4.09741551609294	2.25777509425517	4.75015441704027	0.728725010555762	4.7747924435892	9.31681926060068	5.79329943168559	5.96574290525372	-1.94353754747696	6.70580779879374	5.7862450346761	5.67742158154388	-0.517644892058118	7.38037003427402	75.25	0	2
17	4.6041634793674	7	3.76981886697415	1.29598267945707	1.27464006738641	3.66469024704946	5.51627109748535	3.87950100076971	2.15791199315016	5.34693604676528	1.25824802141034	1	6.89484198654441	6.06477052891508	3.23356155994313	1.41306066467767	4.0990931673923	4.34817968953086	2.63215638505114	4.90888308937323	2.65518203413964	1.40577198762255	6.39582290621098	8.98138720704107	-6.93296374025215	10.3848714108878	-0.143498846051916	-3.27265532106935	4.81528674651439	-2.91443528441354	3.34372633376367	4.53579624685927	5.31118953139221	6.61924700746456	5.23184729640204	9.49101478077243	5.78544571808859	2.73101054522162	4.72476720994865	7.46883552706808	6.12703986763873	2.85678636539757	4.92576501099725	0.201114738786422	3.21998605485682	6.23737201505501	74	0	2
18	5.44348360786462	2.59385023421771	2.22486265458969	1.92286071379027	3.21758523586238	3.71227351775287	7	3.12411598921261	5.01438090364792	7	2.17293664796708	2.75684172264704	4.84020333387296	2.05139515182563	5.51599563525284	3.32551087806261	2.1496575827759	1.47717647032192	1	3.29626471042064	3.02884210980121	1.97304188736619	6.47358188041953	9.00893513326086	-1.533684928598	5.40645554412383	-0.899384358036629	0.000370526122666193	3.83686587333224	3.18542867726961	4.91239714255148	5.94938248220686	7.33935744281779	7.04310442235373	1.88305848171588	7.41197455416904	4.62182714769572	5.30609346825871	-1.27961666673944	9.91020429411852	-1.63559741811879	3.22702362719115	-0.763367248392174	0.335187613264915	2.22729223467871	5.68916522689345	104.75	0	2
19	7	1	1.21307555201855	2.66945937888868	4.08984410861568	4.61160494321239	1.63833354629332	2.21284012454956	1.78257392839336	5.92334518411498	4.42501522106286	4.17333698259778	4.6056638840359	2.73053420968882	3.95156007893462	2.73748151786218	7	2.84601335633639	7	3.20968994000107	6.71713215160944	7	5.2770288216207	7.36708814319659	-4.25081278057406	8.60370777102128	2.09907213941095	-1.17294530427353	3.74083922934741	2.19295659251007	4.01148859962631	3.76163189604482	-1.37133405005968	1.37401895178066	-1.77919275578677	6.01917457928797	3.649277215353	8.29433854427031	1.4303235554932	5.10939680343118	-0.438312109364729	0.0868310858895244	8.72384665261832	4.14225346749961	-2.0989884470587	1.06332997395704	94.5	0	2
20	2.7780221971259	4.47076492552626	1.44181772290264	2.13435335692072	6.95188401978874	4.08752601881893	5.83256127491704	5.14310603913496	5.09965464921558	2.8386637494538	5.40907413817219	2.62766075101266	3.61085425653893	4.66034215144952	4.42500334233956	1.66646224928099	5.92611424459377	1	4.15814547611802	4.73908764303293	1.7581606826808	6.17239548671479	6.77008241246926	4.8871572198439	4.88719798117285	7.76875223388621	4.42287762997	1.54978037807309	7.75810872265831	5.10900802880159	5.36415331404776	6.63225024546286	7.87021314844118	7.52583248017705	3.65393658256207	6.68472428240625	-0.481900919207163	10.0073853070659	7.55895056004299	9.53555290416947	-3.19713745738615	5.55801360915754	5.91869186657747	-0.420618737716392	2.19688451706872	-1.24368328454913	87.25	0	2
21	2.2139443409162	3.7392037757415	5.03194394396891	1	6.60887311806862	1	5.12036992082511	5.50043598451099	7	1.3758127506166	4.21448496005081	2.08181958563223	1.6706478636005	4.80751781474788	4.06425380363952	1.19592910656428	2.97249041463656	4.90776714769979	1.72077133796978	1.52537950969266	2.07068685153014	3.97180915624644	4.37562101702236	9.05107905458694	-1.92952007447365	1.24694870634884	0.470132224075889	0.767992302778833	1.56081537528039	5.41190293728952	9.73580143160389	5.38201083761375	5.64845594870272	0.748907956523538	4.22281261362158	2.73071346376093	2.04978258610265	3.74334052901526	8.19479498690941	4.27224489406738	5.63163034011528	3.60574366827684	4.49386684189421	0.584892269439108	8.2428356366137	8.07696714553301	92	0	2
22	7	4.85065047712376	1.62381952945917	1.76222068455324	1.90526227535129	2.45021074523825	3.38422129990603	2.79353804288707	4.35392810431813	4.42231979342901	4.5885595117628	2.58073700754343	1.52849263918639	1.7203929788714	7	4.29717296142819	5.75081949889515	6.65619687710381	3.11444609675196	4.05701873235545	1	2.46209445194085	4.459073324725	13.2545274628864	-0.762089760565942	9.64383475882906	-0.0948301590473847	-1.43729240120551	1.71856597761477	7.7755704708761	10.0989753654872	5.96166230143994	6.22454776733551	3.07615034695789	-2.99641763632784	2.43729489906817	-2.77302699409869	4.90429829170621	6.19908888962477	6.35749727681167	-1.90421478167287	5.97578884833393	6.17221462037702	-7.43745032621316	8.0933510137178	1.74494155005852	106.75	0	2
23	4.6982453227115	4.01032117896395	1	3.12028723669811	5.93703576681312	1.79806359455106	3.25533689659065	5.30564978801337	5.13572763611419	4.00376746577575	4.90642485608798	2.91365224671737	2.45617231633423	3.27352491252595	6.54819995920712	3.95754275843664	7	5.45068890072255	5.94304012618357	4.83995739546981	3.82524411543521	5.88183789525575	3.70791755129701	3.80589835986781	8.11053896931321	5.33901275674264	4.6150040283958	0.784187691172863	8.09649247561292	5.98729913483381	8.34199010396115	4.42602912016738	4.21873969264662	2.88831227342757	-3.43557006763839	6.03646583465877	-0.340975287953467	9.07924549745155	6.45092188601585	7.08625115815192	-0.666118764444496	6.64793386170078	7.90990162624849	2.31179507678792	6.98977377477198	7.14162527991082	74.5	0	2
24	2.29665886987504	7	1.20314258330362	1.07842424865306	3.91358360569013	4.15407203689459	7	2.3506348568544	4.10612575466344	1.33807850412767	1.56062560004601	6.82646762529961	6.29152019480934	3.73534263546699	3.76110647933456	3.25045990542189	1.49561859337708	1.26675544241798	3.74615716796492	5.71102663645962	3.34615543057429	6.62719197374017	4.06486937007049	10.1566367061801	1.37544520965936	2.17569301122275	3.99259429236965	1.90143219728809	0.240101676085883	5.22654364578156	9.05722229591923	1.80543917476708	9.81335413219593	6.343582250403	9.08027292958132	6.87172107540372	1.14900148963936	12.2615409909465	11.0924225952044	3.62078398100092	3.66316427515534	4.53531395864515	10.7924382309982	-2.4662771550175	4.92862905589803	7.64529318224645	98.25	0	2
25	2.81819538498998	5.61528470840944	2.60778324171311	2.4194466504798	5.99629351663595	1	3.48388829692453	4.60062544081273	3.11086491807536	6.72705639325151	4.71057283366684	3.08110694919266	4.76505293733052	3.34083076971572	3.59424445330131	1	4.99872314750271	3.32011259511283	2.98441562998589	3.10081550778435	1	5.92746204359942	2.86963136846785	8.7582530208733	-1.43071369695752	1.04709230120538	3.73953288607745	2.85318859056874	-3.72755595572581	7.26685772113449	5.29983426038734	1.44371055111222	8.26595132940028	2.47656718454526	2.85232121186497	6.36234006951925	-0.179405612509604	9.58679360869984	4.40118308178325	5.87699798944618	7.44505697301395	-2.43598341447915	8.18797512016353	3.71004899230671	-1.05991916100362	7.09464438756107	79	0	2
26	2.28319109934464	6.87523252820292	1.33073491890852	1.90863685604409	4.15521148866721	5.96106031982386	6.87449891115482	2.41101163819283	5.48203257922783	5.08730357487001	1.43232385349717	5.92812927631961	3.74461757948564	5.92490074376352	1.64416624576916	5.12609555808301	4.44086216018294	7	2.60733615118336	3.39233038306289	2.18149492269437	1	6.28430073365672	3.88477083344552	8.21496883412277	3.07125710822252	6.21487099994338	5.89914231885075	1.16376611628189	2.39747318986697	6.10605724371889	-3.35340291972145	2.13386591318047	-2.90469501239041	1.33233813130518	4.00165457257137	8.88818425954804	-0.626156098940059	7.16885497458198	9.24434964155563	0.398186636678449	6.60469121350941	7.23548776427915	-1.1108432229457	6.4986767602037	3.94587067305293	78.75	0	2
27	4.85573647650746	2.28797926113167	2.81209561459067	3.59900228095382	1.94278702162942	1	6.83102029594059	3.58268284400997	6.06893559409377	7	7	4.4392569470408	3.45177404967185	2.98449925671851	5.36682311302654	3.31852230409014	2.70665517534872	2.10007237021004	1.04472567783151	3.86498068718815	4.26410403754693	3.39789104655548	2.26117717876876	9.13510130337176	-0.979517470777848	8.92620116590228	0.322010752857213	2.09787614045654	6.73839675416289	2.08858320754264	1.58478467350451	6.06980728208052	7.4904162526304	5.3102509752626	6.34248260539526	8.40702123337409	10.0304202700564	2.97961156897482	4.5080106426039	4.90043604161449	-0.151290916990856	0.32278717187442	2.15293448731627	2.28845910176324	1.5636178315395	4.46355294310863	80.5	0	2
28	4.55007219154054	5.43767564286465	3.91750361759248	2.1564150450574	6.26585128744258	5.83851088339972	4.40428264599537	1.4746944528045	6.35030832702729	5.41046284262576	1.05121320622615	6.14423740511824	4.04110157920189	1.95451898977793	1.7869512149179	5.80555865846003	4.35886925823139	1.82486389118782	4.07348522209896	1	3.51888465038401	2.39985792232176	5.73010739461254	10.4433981608499	-1.96561487320463	-0.831397149294541	3.5992073037333	1.06731277909585	-1.36606718905029	3.60147694278346	5.75486239039714	6.73403419136863	10.0620017320183	6.84723385698277	4.16177415934483	4.28310378919573	2.58801352946324	0.37883472551934	5.0870741500382	7.62425179424407	-0.291258698865088	7.44718682768331	-1.18925283832848	0.635702638863681	2.46505814748909	4.12688356943248	81.25	0	2
29	5.68269100431514	1	3.51652353645709	1	1.54665681524262	7	6.31538046405637	1.78148242626655	5.42848008871823	1.73153503502173	5.08302979563157	5.70301286962606	3.84259972409903	3.35284504970098	6.70816034483077	5.70025377639768	3.96425376963924	5.72209982376492	3.40153725806852	1.07962565506483	3.20398884723136	4.83934340764992	4.99149506069468	12.8810321955486	-0.576622347957359	9.08720171990371	0.225666632064779	-3.93452535522195	-1.56104482850926	4.38468941220209	1.83352748203823	1.52922487528083	3.77860718070131	-0.798668292804663	7.41087607115429	4.92665454877953	1.13822912673086	7.8038639013799	10.9134856520659	8.59781722116801	5.32845041006777	1.39833026904592	1.45474522667272	3.52203678771099	7.07342286476324	9.06405494918724	90	0	2
30	7	5.12786283105038	1	1.8161847657484	2.79804871500092	2.4291318731686	1	1	3.88047433970221	1.60337210280793	3.61092608398726	3.41337115392666	1.2225571651771	2.90263822095829	6.9872480658223	1.65606808764514	3.3235205142125	6.01081554193486	3.52968192220463	5.12636344886795	1.95748642462214	6.53193823382975	1.16806057854396	12.5313937921643	1.32593404280908	9.96336226929298	-0.593027283825609	-3.21829418865679	5.78310511283392	5.92933429855498	-3.64998668430082	1.95887577907119	7.98530756355103	2.44239905529851	5.51701632525501	3.99826311574328	0.0636105968104069	8.62816167183171	3.82089216186237	0.849200667261485	-2.86551890971371	4.48157799527614	16.4236183792955	2.76255269815475	7.32538531900908	8.43236228005582	87.75	0	2
31	6.71126944060823	1.02607573193281	4.21054315002764	4.68872567563562	5.04740980942782	2.54558008977898	3.83963036923383	2.4466273925117	2.16199846495504	3.4020954250572	1.51897122508267	2.99480664099836	5.37013718302964	3.76612338036761	7	3.43669878762368	4.35046709713717	5.71781235322057	1.55923455455423	3.63561666041603	2.46000208601469	5.62145225052076	2.60752805749939	8.46980182068123	-5.0291425981803	8.43612890843776	1.80287082280258	0.569283541110192	1.83076608257364	2.28641434367107	5.46349706437839	-2.72328123573319	-3.69240351522746	7.28972249359317	4.33100733823839	1.86103627586445	-0.121867351735131	8.71173490617033	10.3095037262324	4.02384708924544	3.7670806923635	3.51979178229221	5.11825885169612	7.71901060066741	-0.070426026072283	3.66179732946553	84.5	0	2
32	1.0521234027466	4.45961393762655	6.36148359492103	1.75868821191059	3.86294555895869	3.7336675751361	1	1.50540091390769	5.43498988361538	4.54541917905643	4.56503207013395	3.04811749841411	4.99552253559053	2.36469771845025	6.33780793064801	1.47801466378751	5.52326262401732	6.21715383937198	6.09086655644635	6.85013835317614	2.88164804249959	5.29023946415966	6.39659532364117	2.78226773432417	4.45784432178053	1.15898847255301	5.57992062321655	4.51634722433995	3.15922904416142	-1.21096359089418	4.43637273304122	4.05928182347095	7.81943575455822	7.02247427477094	-2.12813598316132	3.76059012899472	5.8515699441517	4.24995729407394	5.32065328158359	4.66178816315447	0.564121165881799	5.4461627623325	3.27649627452399	1.8773842548783	6.75785728284198	-1.05838939686772	82.25	0	2
33	6.28579790767863	4.97643189594931	3.74366730619373	2.73681455956735	2.41279474045452	2.26075556787091	2.06515478859494	6.09757398517692	6.78036928439185	6.68050150754027	6.25411567524901	3.03932664984019	2.43402754148385	3.72747101605837	2.56049865367527	5.00853075256784	6.93331649293199	4.3398416683367	3.05095518203473	1.49143915985849	2.20400510041026	5.18644957094375	5.91448090531185	9.08818633915501	-2.36340585589037	6.63100231673823	0.0948751557465241	-0.462368101269768	3.90591783759607	1.32435467487032	4.30220210919543	5.83355437676897	7.27883508737606	7.54924751985343	7.88407785141985	2.75724885685688	5.02512920065743	2.35872512224333	11.5083131451987	7.69375087894853	-1.00242923801148	2.53875617158811	-2.80328830249174	3.56966460762853	6.44776316562834	5.31388751024105	88	0	2
34	4.51452282756983	7	5.85863903412241	1	1.75848987786007	6.53809020781295	3.73181589158898	2.74063209112992	1.6521804430649	1.79724881466193	3.50598317633619	3.9890639486786	2.36618848913266	2.03633187504085	6.37027800217559	1.21047222481641	1.631838509689	4.10458173584203	3.94201426683653	4.04298959571236	1	3.77506036974708	1.73316314339339	8.97629055189801	-6.22476635467618	10.9770823334216	1.58549106773368	-1.2796046842786	4.58858579144344	3.44462767394878	9.80895034658496	-0.0468147475762016	6.3915978748367	5.26123432092506	-0.208444230764268	2.07762112850913	0.578695427925163	5.17023418408663	7.57949107723176	10.593953461974	4.6357032044996	4.90494639540886	10.2890569640009	-5.10444105518532	-1.73783033002353	1.82921241013678	107.75	0	2
35	1	6.25406266794334	6.37538937440515	1.76707558068188	2.9541503982954	4.19770420686826	1.39192715440954	1	5.19422519942768	6.06449150076014	4.28638375727851	3.66215155055659	2.23663494306188	5.50053209823294	6.47830671426162	1.61899423880688	6.70639346679464	1.89274283813772	4.86225131209893	5.3111356882184	1.37186902515645	2.32598211786544	4.31056156045511	10.1968132189118	-5.09398004450819	-1.26240014981293	1.61574614318334	1.31013134625592	4.34181986454584	-2.67801253055268	2.94846967881187	5.77803078093454	-1.36337525669552	3.79421779609621	0.672518507411153	7.85918083815441	3.79055943216077	2.94677603149852	4.34743474662621	11.1568078728903	2.67866688877397	5.78474967407059	7.24694597186873	-2.88677801292701	5.54763199392799	3.66781426452114	92.5	0	2
36	1	6.17759771877922	7	4.13110203277807	4.95038290108577	2.08550539859419	5.27586085144806	2.58844267276659	1	5.97526544119136	4.28665789113033	4.17501243632608	2.77992754979344	5.89286254580032	3.10359419118583	7	4.46758383984553	3.38383130233011	2.79703534921155	4.30634370947921	1.20903358168696	1.89546964214518	6.59127047604103	10.7726496887265	-5.67820896248667	-1.82976187978198	0.773226052088585	-0.538614319876567	-2.52803447148077	4.48352978922873	2.39250838115176	-2.00622025557902	2.59048106674797	6.89089328557942	3.7132588179875	5.48566653524638	2.91199083397469	5.8257344629489	-1.50720215478455	8.97610191249225	2.61482658884556	4.79257335864945	2.69172329346317	2.38916596760732	3.42447235370044	8.02036585309983	82.25	0	2
37	5.90597555454163	1.68508865331244	3.57217113895305	1.01154467624341	1.16304237712058	6.17922100500808	4.85691448162725	1.27305343207578	6.42104468529861	1	5.15479799906254	2.40531224192601	4.56174910782781	2.65896725247301	7	6.07810535178165	4.99949450545185	3.89492915413106	3.57136109372204	5.94225123563453	3.04204289537226	6.17140441777419	4.57984137410613	13.2220182293524	-0.229516593818623	9.85917315248424	0.611890565050167	-3.96604076309686	-0.016077919280523	7.48387651466447	2.47562685409707	5.51315490065665	9.84451270963034	7.72621781976371	6.89611260881719	3.8977800395319	4.52294995006744	8.55862778245968	0.234784502847852	6.27762684845575	-1.63374859715391	6.27785216862654	-0.369513325321326	2.74631509470003	6.60291959411736	4.09150027059732	96	0	2
38	1	6.17883771029893	1.70140807723981	4.11798296508636	2.36104295856644	1.63974921323285	2.35952767597301	4.05981359592634	1	2.34773789426169	2.4170234616769	6.5874428242938	5.47942564266914	4.60987942652632	6.58810119022219	3.96104985856592	4.91348898093042	6.24139948842228	3.56710389740336	1.34599789617186	1.21401342270365	5.15714121823407	6.77213470140887	2.34815662644214	5.32758887588499	4.30976258777616	8.29463925190217	6.59877426255198	3.06185686931192	-0.451363556293551	6.40742804854582	3.44594317052127	6.23740073715307	11.1361829757769	2.9904368143463	4.50792332658548	-0.292362719112453	8.9739190031072	1.87312912942952	7.52795256734736	-1.00280020040144	4.20023451089143	6.3265276250151	4.01320036000509	2.04167330570323	7.35074092290796	85.75	0	2
39	4.15363524651879	6.67061549323644	5.67377710988937	1.27169816362611	1.39492667372226	6.47966685860288	3.06159875232267	1.04838526446353	1.74792838205694	1	4.61531304990244	3.12402948314435	2.91587372817755	2.5804175606343	5.87532138581146	1.43284062253009	6.10553588178653	3.82682334127999	4.50997685551078	4.1615318538952	1	3.42365524437976	3.7686902168336	7.9179453317016	-5.68301814436184	10.4321845948592	1.12812928947035	-0.815925581285239	6.43334019224233	0.739445857320953	9.98551817545674	-0.706667697131477	7.4562908905585	12.3348885151483	-0.168738094620815	8.919157937801	-0.0178907683549784	8.74208790546952	6.65455238622231	10.1061869419651	5.66745329848253	3.63877402525517	1.91898850290257	7.77084950762742	4.3984982768929	1.63564877197726	80.5	0	2
40	7	3.40276566774874	3.27666562742404	1	1	1	2.73719121204786	1.03806582001453	5.60690984072629	4.53187044205788	4.67961494699693	5.72705435386448	1	3.43093803081244	5.60812685147666	3.51175469491789	3.31811440210824	3.33206945886944	4.41231027275593	5.45507473016186	4.23701441513267	7	4.95265235149181	13.4987403491138	0.653892505233681	8.71438884813355	0.960498457668967	-0.565902614457333	4.97928727473649	0.529279839796797	7.05570960978925	1.70894689367003	3.59074425603071	6.518932787983	1.0338633205389	3.92696130731473	4.22341044127925	6.4179236644433	11.1015807174957	5.70593076052467	8.7654156819651	8.64210445207131	-2.89509284439976	3.25483427591858	10.5228741194667	7.14877692694384	79.25	0	2
41	2.65521919487003	4.16987126853106	4.22620934109838	1	7	3.12350566232519	3.78068753697022	1.49945044750654	3.59719067596107	6.86361385020765	1.9956687153084	3.35908983110179	2.33537967245853	1.65495814730358	6.32534039795464	7	4.23884704015647	1.13159697296591	2.89168015680974	2.90933255065669	3.92070874903571	1.43894265351875	5.95608532113027	9.74730272663527	-1.3374403204287	-2.37074854320763	3.68110642725674	0.169473269810685	3.9308864373504	-4.06689815294177	10.2658478455798	2.42814077604051	2.49012381128926	2.78624797285912	6.75551056551873	4.20462549178333	2.35427333553311	3.5747636818079	4.03887188153582	10.1813530357472	5.32418530472499	6.52694082136685	16.3798718091991	-5.74329230173205	-2.68667012032006	7.85413423348112	79	0	2
42	5.24009047975883	1	1.5967787459723	1.89381772694207	5.3959878588865	4.89606091856975	2.64849697762645	1	3.60016068408792	1.75926271898559	3.27667585153051	1	1.96905250911909	3.87943196579423	3.40599873628829	2.23751180086881	2.19986234065149	3.26711798502459	2.91434055627509	4.51174790097307	3.59700183096063	2.96583008895046	3.45975822552996	5.40756644237978	-3.68108706535558	2.72362864825692	10.4527371891811	-3.58643620512978	-3.34630515790059	2.90513896284397	2.86747569000343	9.70136820430535	2.02194054161239	-1.33532111374649	6.14904182103786	3.10591213540398	0.217225998077321	-0.539209869507691	-3.83273185459899	4.33732807983512	2.04530196818657	8.22076544481696	-1.42028005592065	2.61277915027449	7.064615074173	7.64504415090512	86.75	0	2
43	2.23601561899338	4.06101373291465	4.11275391359209	1	6.29152781230214	6.4146142424999	1.19534330279568	4.64459481235234	3.6396297337629	2.89379915385921	4.12641181373229	5.37860372504413	2.22171334990765	4.0699102930493	6.0921943489216	3.18688006694364	1	5.39272071657393	1	3.10017729737832	1	6.34392581160558	4.53221287439012	10.417316627668	-3.12408031965841	1.44325280276646	3.31633593394537	0.506323714055809	-4.25168499493272	3.9601444645792	7.0843530238369	10.6185714667539	6.84916307249809	6.86656467884762	8.12491920028144	2.81130681308955	-1.138601783645	8.72885695978983	2.23532663606508	7.88196538781096	-0.308143724247118	-0.24335148235097	5.67721394046992	7.11959516189683	-1.57619581878891	2.54143638581486	96.5	0	2
44	7	1.46927186867731	2.80396068158476	3.55300676533391	4.45674923986225	1.98157745661738	6.45427589899216	1	3.7143493221631	1	2.42615312413738	6.07394832161676	4.86212514878273	2.71174193359348	5.25007199094217	2.35332212959023	6.26073459542665	2.78123714776734	3.04729838852717	1	1.37346458263986	4.30424129778045	7	7.22851335581349	-4.67337883442241	7.1759405586911	1.51801406435873	1.65883450114482	8.44979331402998	8.24398407151932	0.685390496118988	3.42337196706038	-1.55671467956887	7.96946551314764	-2.27158851185847	2.20750793914837	1.95815043180859	4.67627125604305	3.85742279451995	7.39780456737438	8.58223800080935	2.41555574634158	2.03592840185227	0.388359623019792	-0.15790005297584	4.11411835865612	97.25	0	2
45	2.59242036496202	6.70124236867373	4.12910138162348	1	5.42584132532388	3.78983018241528	2.83381502306001	3.88735337449803	1.40658846498612	5.84539532104552	3.02040287676056	7	5.10162933982333	2.53783151080195	6.05154944314823	7	7	3.24591094557579	1.90579855626242	1.50519608389922	2.38929011190346	1.95326996333012	5.5898615156493	9.52012199955935	-0.111183504528876	0.213560351334699	2.28687158864076	3.01980530704694	6.54525479014804	0.329601694812326	2.51709102263752	0.0838204085393824	2.42844071616523	4.99285540523272	6.1910356168484	5.15376942673539	5.22071251987239	3.60051396882954	-1.80842096751236	8.38626720590652	0.934676331103933	3.6314998746114	4.38901778107438	2.34056042938376	2.30938865905873	5.61103698083898	80	0	2
46	3.65936770802638	4.43786231348844	5.36534543123798	4.41092052818473	4.53096391715116	1	3.87892060980173	1.55078333953638	5.90753920178649	6.99535105840258	5.83270552776069	1.72460294067997	6.22553400197826	1.66042816128682	5.7519288941591	3.34381585372357	6.27183274534763	6.56212293301035	6.63734723301579	4.48921839160947	1.6620972606647	6.20801103886162	6.37671890372284	2.45421396774394	3.46407616412935	2.01331724750471	7.67459405491067	4.95592904272597	2.45492918351647	1.97103363289808	2.74239848505305	1.48249013252896	7.64836742789573	0.229002707401253	5.66472061262405	-1.7607982578225	9.79797649579954	4.06927667539648	8.60171599107845	7.14839363311542	2.89307462997418	1.05743560486626	7.51918923348349	-4.50580322824666	5.69415102221385	7.65633317046375	85.75	0	2
47	3.05634405796562	7	2.36700780454258	1.47777369742662	7	6.17212576092269	3.69241475541195	2.61726353589336	1	1.27849357822821	3.78610400461579	4.64978143060828	2.77822168755418	6.48734898822064	4.44732709895868	2.88366055754975	4.05430144927861	5.58221543582933	3.18202311938321	2.57430730897366	1.68127202297428	6.01470204401599	5.703086196342	4.00741279992783	4.37475281368039	2.34649097890952	1.55238045879951	0.696555220879215	4.91608808522779	7.55688005504346	-0.257468153797324	-0.89477761143657	2.39195702561597	1.40723565395486	-3.31848606515575	6.01199634652163	1.02747133692446	2.52322921439849	0.834464913067515	6.13824788365745	0.370374823388316	2.83997146856209	-0.983890837221892	4.70688181515556	8.04357982460179	1.96718651072186	87.5	0	2
48	4.36176533387006	7	6.75448866588744	1.50800512870224	1.09408684887542	1.3088764878133	4.19154944959215	1	2.00953125707214	5.36806260255513	4.15796361171227	3.99860727415896	2.0131451524149	1.84405528352394	6.83257267144059	1.77571857964375	6.21656800173669	3.87527790909172	3.41306434330026	3.59723831582039	1	3.1020618681161	1.12777396860363	8.6913378888629	-6.14594981254134	10.2664019910216	0.504991593546604	-1.62171470474746	6.1804873521649	4.4488012648683	9.239150234259	-1.8908952155211	-4.16635767182599	11.2744651163072	0.0637937285359245	2.64226039872344	-1.76128265510475	3.58408289977898	6.63260826175326	7.40505230589345	-1.14183702085292	4.44892141596814	2.37468715615948	7.21248155945887	-1.83878984675036	1.36250994228298	82.25	0	2
49	2.81660146395615	6.76839509220544	3.81979284482605	2.72271741200856	7	5.89421672128297	3.54877126697965	3.28197748923933	5.11163337235645	1.01596817859787	1.43125884492201	3.34411891060561	3.7786044668197	2.18211314535106	4.85165532093253	1.75620393114864	4.00897240449652	5.93178864849362	3.15769210511967	6.74516466628795	1.01326381658319	5.489488240027	6.39213363751899	3.0372203098738	5.26241488538406	2.97090009746511	1.0188519152739	-0.579566900923311	-5.20950985543948	8.60124051592287	-0.179022831807731	5.79822053407363	8.13280186514671	4.7040294509148	-4.06287652437282	6.2979996577275	1.03391351385848	2.71809620067419	-0.16751376919132	6.2463708924837	0.769813068938869	2.60316827027792	-1.39559501109779	4.29728982089127	7.76763629844802	2.34919153182551	75	0	2
50	3.87334151207558	4.04388649887223	2.66590803508556	3.78500089107443	3.21140593105293	3.03031503125105	5.33087504466085	5.24314580012093	5.78593260413776	6.70375580056523	5.79500080443579	4.13989589268277	4.49705832082236	2.0667600923472	6.34332283511374	4.20969989837771	6.30192254755284	4.2538652374605	2.65023340147849	3.96819268465029	2.56164547130044	1.55071271913004	3.46735257000936	2.74776369396326	3.71074932439222	2.3637307067714	5.757868642022	3.15797109753294	7.3980230337632	-2.18585875828543	9.16393170302904	5.81475169000007	8.05269945824072	2.96758059865118	6.10739874599127	3.60446082136085	-1.6469411081673	6.02184728769325	8.97710732104354	6.45221425765238	7.09938804660438	4.07269684193911	11.5638553849535	1.46897077373383	6.11268501805055	4.39210123487029	75.75	0	2
51	2.34326941908166	4.25428549070008	3.57694004763498	3.12155474874435	3.75395006871952	2.34748255226314	4.14811162244989	1.69992822610986	3.96852381785781	5.97743963061832	1	5.70794024706946	4.72469812535882	3.23963948203219	4.69578215864451	4.98067612220716	2.30724991633788	1	2.40638261076936	3.32213473488425	1.118828014018	5.85321126206349	3.13225311656176	4.32858810325312	6.2847118827416	-0.274593320909981	3.80430546333725	3.37963457101442	6.82398589083767	0.664566514356994	9.48722759959429	-3.58590809686501	6.12669595065917	0.649822378820543	-4.96263329172996	9.82633418376054	1.29441142856216	4.04430564590923	4.33311605311731	9.28554142354887	-1.23145821263935	6.9005013443574	6.92307740121719	-0.811318701062826	-4.05555610294278	6.47279897572564	89.5	0	2
52	6.42780860297138	3.38190089995724	3.65864655623717	2.1145544353883	2.48639487785682	1	6.20014189516735	1.2378372520596	4.58637736696543	6.36047651811134	6.17124038917087	1	6.184701249896	1	6.68963695272138	1.37099851170204	2.54353752059128	2.51354069718806	1.38482373105988	4.54809157536168	6.3171947515269	6.8958167712397	5.18014433543292	8.58523266783156	-3.59059276815041	7.81181066129964	0.381762467717295	2.35228210958892	7.64130642534101	5.23745626970193	6.26880107764398	-4.93409900260072	5.370062186209	8.03503393439856	-4.97107845504888	2.75508084736613	0.927581814714599	9.33708058398027	3.9290779169285	5.19342104589347	-0.226581784616025	6.3043677184466	9.41394835265617	1.10628619497779	8.46858954590365	6.66005381248523	87.25	0	2
53	1	7	1.21339936163321	1.58989345637002	4.04367714705646	5.96022416297989	2.21124710778006	1	2.59699982597681	4.35092900277947	1.446454564383	6.65797752518619	2.95296329012908	4.40332679497174	4.00669592089319	2.98746944573505	7	3.79950550287661	1	7	1.84110432566478	2.80619226136125	3.20360922176039	9.82908291908017	1.59793290400807	2.2902779117307	3.53920673259699	2.77224180413364	-0.580068502816457	5.07194572437017	7.65015692464083	7.74670965927354	8.18954954633992	7.19629052411183	9.74359894830229	1.87927817668108	0.845399048025055	8.3766843485158	8.21623262976415	4.011862839715	7.28840194674682	-0.167585947748297	1.46609207759539	2.99937852442469	0.926592155100121	3.9232650279899	78	0	2
54	6.71320920283879	3.26882777142597	2.93213943884986	2.97707124079777	2.00632689119505	4.0822078197278	2.53615668728048	1.54215505678404	5.47093167102072	5.22517652338307	7	5.01129138135351	3.1736538047288	2.32763939943112	5.72257680995136	1.53970888237514	2.28325417120789	3.21648324143058	2.09192043087786	5.18448903426953	5.68786783457875	4.73858328198534	4.0002417224424	8.63633500798392	-2.99219877105496	8.35889932366399	1.22042799208273	3.75681515397574	0.243096126347808	5.24970816970047	6.74252508951865	-4.26430933769981	5.82526178235334	5.58548354386263	-5.31441334236383	3.82310563402195	-4.37107329213678	2.94809634342597	7.95178160075158	5.8654173017098	-1.43052998806737	6.21752364667902	9.45082295490639	-0.305308864364577	-1.41408867966525	1.63163733703017	86.75	0	2
55	4.03158125312095	3.72095486907433	5.16229128422163	1	7	4.07945584339406	1.76137125920385	1.91828950100406	5.74033168728077	1.27015309935256	6.84218019964177	3.40515900062732	5.11142081668553	3.08256931998603	4.24949850046075	6.46407332578018	3.31402816393696	4.82476489551405	3.14652094295331	3.33810788260167	4.09857627412001	1	3.77249406938885	10.4974145353511	-2.09310666332361	-1.83222969151651	3.74054186687795	-1.45327813176768	-2.57110557046702	2.66085596498692	9.427962115738	-2.944921424804	11.3678207964179	8.10117180695864	5.09954929667013	3.75078391205945	5.02565816386053	2.69230728734893	5.67320198318888	5.05947660291834	2.33848246167071	6.19417774083708	4.89528114631958	-2.59156692976553	-2.9543725262039	8.93755121799713	70.5	0	2
56	3.13725809659057	7	1	3.61973013171668	7	2.13782143211882	1.34863960404362	4.31506458474497	5.15046309150723	2.74831028170407	2.12197169208401	6.77252157305186	4.81028534610209	1	5.28454156373862	1.98453283322537	6.35010047141846	1.54319892144423	2.46604700274479	2.7150259140893	2.70297964167275	4.21627704999653	2.19397509030299	0.875459353927832	4.50979775519365	2.92881078561859	1.90373193245446	-2.42446030659704	8.47140040846846	0.764141288076746	2.44133096256483	1.41787210442073	7.09721243113992	1.01744694539816	2.70592195605512	-1.70109260384291	2.47758350297575	10.2492715071354	6.40659551359282	3.45983106410911	-2.33363858485044	6.58578595036434	7.8957488209958	4.81106875415595	-0.466266472377083	5.10431177701421	82.25	0	2
57	7	1.0558141960882	4.40929356307915	4.21797834244279	5.21231874973402	6.18750796707855	5.43427999521094	5.50304465692695	1.81247830530971	2.58593738257133	6.54944356917357	1.43588475268708	6.1823458583407	3.43710480204737	6.04099838692443	3.83410875517016	5.49265611820136	4.92319794836518	1.90788371662561	2.95723815156048	3.95244187384731	5.20420487561419	6.44699573353992	8.40613895631041	-3.39815702450259	8.59083344386266	1.71954930874432	1.06875434696328	5.12540435652911	1.15334792367053	6.18014135649512	-1.26310237645277	-2.82089880362241	7.31943241189851	3.34130171310659	5.92283564205257	0.785982328073631	8.56446285763863	9.49202291283845	4.30832237461189	5.0249657434284	3.20520065423025	3.84515162471267	7.08393896464471	0.775906239490991	4.4937931255823	56	0	2
58	2.28055162648974	2.63267818613684	4.7620318316653	5.3723922856646	4.8268394688818	2.42710683841597	5.04228315598814	2.0811402671465	3.17159036892724	7	4.68646468784432	3.47949375874488	3.67987863840841	6.89900796837318	3.97894149235237	7	7	5.45148990789025	5.14616389075103	5.68170814898908	6.19920403165341	5.96483610057173	6.62742127122782	4.34651374014521	8.12905968269965	0.509430039430599	3.56351457299018	0.124372083391067	3.41891489127088	5.7832614249892	1.98897965472409	1.13099811260681	8.71444520306152	5.1020056102262	6.26145637807933	7.82153645700299	5.24744557756589	5.4147724123913	-2.16923532670445	5.19724401331624	1.88013158090278	5.71020248265065	10.7946428056354	5.44943748907329	0.433454981106927	4.14098637212194	77.75	0	2
59	6.56820190889586	3.10666182620885	2.26895358361992	3.4819327777849	3.52608572407374	2.54232850604217	3.06142539087358	4.96738308957618	3.91098401518085	1	4.64327790362412	2.74085531223602	1.38812865040908	4.37090264304618	1	4.90500456464262	7	6.10070019927444	1.64084430811708	3.68891944376618	3.26611149684845	5.407246363032	3.1792243377213	6.96794444351223	-2.74525727562803	8.16247893996241	2.09131036042483	-4.09576573375998	-4.43594348270564	-0.708561211950466	5.01757630124526	7.82436772261435	5.0204189936772	6.22348652334542	2.47793260511941	7.60038766982046	4.52510152653143	-0.510211361901678	6.21257392405282	8.75956951991944	-2.11725283825888	-0.232365074518368	3.63973196662935	0.920109205407497	3.48259487991846	4.78865853081804	79.5	0	2
60	6.09954242855394	3.37248033647325	3.85555395974639	3.10323888329037	3.25489635291066	2.72613818322535	5.3805645857819	2.15328542818865	2.5853235310086	1.23893978353459	4.17658669314581	1.04935302854579	2.89569552380519	6.29349905922835	7	2.13649797380169	1.03923487105095	3.14515560530078	2.19696483283584	1.64771919797337	1.21101038535854	3.04444588487315	6.30881056130865	7.5084035159637	-6.29619571756244	6.87800693419567	-0.0351810513369913	-2.80168583895827	4.9084443060107	-2.35515232754684	5.45879705800706	7.84450077154588	5.53475407524435	7.95446989610327	7.94255090025685	-0.943496465502656	3.9985847713709	8.0823687537084	11.8407335080752	4.40822437070283	-1.73018139497158	8.50689993838146	9.40608297873978	-1.37144914223905	2.84366589996093	7.95674957786806	88.25	0	2
61	1.67061114718664	2.97313658994617	1.50434461606284	1.53187244304985	1.11709847318209	2.51642778726524	7	1.69456166136189	5.38006847307633	6.81117335690181	2.15750759805437	6.37620640898627	1.47564939815796	6.79849451823054	7	1.3971865330341	1.70618103795145	4.82503376324617	1.65248819300649	2.30466658277467	1.18799409119885	2.02460134492307	4.60575634673556	10.4833063808693	-1.88178952009751	-1.92657265480934	0.123739263539578	5.77154500341342	1.55256883480073	6.17377588497994	10.6505827576083	0.629475345105267	9.62123908760112	0.528194043076986	7.94051366968096	3.81401088651703	1.77298050759005	3.87479276387843	9.51962827733019	2.32322823569322	5.35832708365757	5.73813173319918	5.23749565865662	1.09301293494822	6.80910652206684	3.16260136494263	93	0	2
62	1.42181396750355	7	1.20144421141778	4.38849742248648	1.36936850136192	3.07679809393297	1.98036776641242	2.28603391694069	2.94427549193563	3.86526094794434	4.93977822417803	6.0945762718292	4.5250442265441	3.86799941362093	6.98280451577677	1	4.50491743382815	5.40357224227181	4.38222293874269	1.34819562590355	1.7516705337832	4.8246518429277	7	2.63618801734691	5.63701953379717	3.14530887285585	9.47574460180878	5.7698419350009	6.36399121425773	4.45447019094599	4.04609474969158	3.60396126961114	-3.16390263953449	7.72210844846228	-4.51395403539499	3.81819413302644	5.52240315331922	6.62538091848192	1.69768081112676	9.57796117881808	-0.812685805594849	3.91689280530991	3.69859966334612	0.949055268541982	0.404163548569729	6.40643046543806	68.75	0	2
63	5.54174136599053	2.45046060429564	5.1205100449487	1	3.93987133296577	2.44349911903509	5.45113686443765	2.75880404865075	2.31530481582985	3.78429880309583	2.07390214465472	3.42033308544403	6.2256336063668	2.71576795215706	2.6035958334327	2.57920973910768	1.87254624505026	4.48648831196044	3.09774587613259	3.58467152283478	1.51468500447228	2.17774836706087	4.33326966297837	8.14299454713705	-3.11383864045492	6.13546283269149	7.15517192150652	-0.894724180041731	5.89912771165454	-3.74437755722589	7.74410153075634	-1.33048493700702	11.2432718992	4.96305914375613	-4.23456448292515	4.91045674099049	2.41898862151849	3.20499859095928	9.58098288009404	2.88468312705901	3.91418113480129	8.37567991756597	-1.87777994645448	-0.655425369915856	2.43717484002614	9.43840333810109	84.5	0	2
64	1.65099974255061	3.86899806295304	4.98384101210942	1.68812421251781	2.0687739602194	6.21339582631638	5.67820229621182	2.29644436836697	5.89479652706689	2.33315014524236	3.64594004055993	1.12932583506549	3.90156397218596	1	7	2.19362280266889	5.50193990882108	6.15558885837774	1.44231693803432	7	3.34869134507479	2.70833148139655	2.71480994357102	2.56288682600467	4.62337437012836	1.27426901243776	4.76905845923021	4.62012526577333	2.69168313600434	2.28519926919682	11.2754634229922	-1.06890131903046	-1.6567742621473	3.67136657350216	-4.05526465675445	4.31085188363869	-0.992673354022993	-0.512823302908961	5.34550447325046	8.59675936926239	0.186394360078517	6.60537303231721	4.5052796465316	2.36929413006718	3.04215094960113	7.61092798087075	92.25	0	2
65	1	5.58923766487729	6.41181635349927	2.8642045035797	4.69080262210415	2.01162599587948	5.60808902630803	1	1.38635303795319	1	2.8360219634149	4.22711968437647	1	5.52511743808625	7	5.08955254431768	7	3.37026597008976	3.11608063493832	3.18792965947986	1	2.20941631905829	6.96931349071011	10.4151200957804	-5.00091785850665	-1.97702960540931	1.07299501329833	-0.453143433391271	-4.29001285164884	3.20695346260054	2.68403971812391	-1.56332217841432	2.73431627813326	-1.39919323545679	-0.517432078721099	4.32020438858328	10.2761501010106	3.27884599763442	3.23232273340789	8.47927128790882	2.38566113043772	7.1606580613937	6.77081418713507	2.57819435452977	3.39162430336344	5.49408118755721	93	0	2
66	5.56468918516277	5.27315309967226	1.94717314102516	2.045915333025	2.9702059742937	1.73146956077354	5.93570093972269	1	1.55109299135132	7	1.05285330791252	5.26576830787703	1	2.02073860095801	4.11204690098386	5.86359258210132	4.90654687703021	4.19147361568351	2.41731852033281	1.53940259063516	1.59150502566812	2.9766261635082	5.67603782353882	1.40095052027383	8.36770103324822	-0.317194182277458	6.41700455287286	3.63625905773012	8.72266021036615	4.85259704787786	0.946430613812979	-3.57175553894148	9.04489717018509	0.885420399227356	3.02073666705404	4.8096650606748	0.340896141493077	3.69970912620164	7.40696568637456	6.4715532806946	8.14848120439302	2.22725374914311	1.2156525516842	6.21954965106982	4.82326301775122	3.52575697509038	89.75	0	2
67	6.61737370621471	5.38855689414399	2.00874236075463	1	3.39347255804667	2.24097189819568	1	1.53693380562643	4.6601152358573	3.17735518834861	1	6.07316990736725	5.14795821581613	2.59471243650818	6.61411698417037	4.39217532401639	4.68986123177982	4.22787070114585	4.40716191267092	3.66689694566127	1.57673232913429	7	4.66629908850398	12.5172450617361	-0.721328293316354	8.51926106287475	0.303944844331973	-1.40991403971909	-2.18588512104253	4.45106177144915	1.7244383797301	0.270981389831402	4.57488529967731	1.61119665111024	8.59808827882636	6.22095229185836	-3.29657906543994	3.70190568464697	5.00808399128135	0.31510307327367	0.554775637604907	5.96561874078757	5.42885740589857	5.85699361706052	6.64144662617307	4.194763870726	92.5	0	2
68	4.21525373777065	6.78301505681011	1	2.52340640413595	6.227838383091	3.15571549126495	1.70056482622564	1.47298561599729	6.34536136728904	1.49784380812447	1	2.79134420427924	2.55238332013684	3.50554607718515	6.02180667287959	5.13523974699813	7	4.53896236161337	6.36596073287242	5.56403461316528	2.48167353911803	1.64943283905003	3.28851513348766	3.73837651281779	5.82038316236775	7.59960896410326	5.0660828040883	2.00833336813062	2.82413273508189	11.0650945921938	-2.19907893701749	-4.21378762159089	6.45694750852454	0.920358165485291	2.46685268635728	7.80973201012275	1.57261533182708	7.83129204578526	0.862079455352828	5.6607496943522	0.144893151353136	4.27394226836164	8.47574505983708	3.7222269266705	-1.35668898077219	5.4355408971247	58.25	0	2
69	1	4.94840752680568	6.3785338898859	3.04108212794558	5.21266822005761	1.6203056705262	5.84535518766374	1	6.09585137423075	6.39789760972828	2.98115856184777	3.09565544123381	1.19267723526705	4.48081066777254	4.06301953998447	1.14088643149919	5.15616511770484	2.38289776936645	3.67699729362705	3.4776046299418	1.21969657145957	3.69069861387579	2.87460485469352	10.8724803089129	-4.25985409891881	-1.62662245782424	1.33848454305999	0.297072229993076	-2.62480650393185	4.03956136645834	2.40456570489534	-2.48386264752356	1.44563151726798	-2.52535876094565	0.508390022258671	5.50904671833737	3.19282137348524	4.90575577794305	-2.20926432901972	8.76640208462334	3.43982360581401	6.41642616840267	7.71501951195639	-0.110631009141235	6.46864597079019	7.82923397742049	77	0	2
70	6.15734709009287	1.37220676607707	2.24376780782198	4.0179959635735	4.46680630070277	3.59758242627399	6.68471705938944	5.90161953093176	4.72664089012697	6.36268725548515	1	5.38124468322666	4.77273129024069	1.35451162072788	5.29194330950183	5.03799940551047	6.18756453778085	4.1530898004359	4.38892569369808	1.29834216663798	3.11742699998922	4.21807751606569	2.66508915126805	7.79070188596202	-3.85253827268192	8.35918863528294	1.04406981386756	1.57847085378237	6.34640004939018	8.11112158132192	11.0848674361732	4.27897039879292	-1.08024959317494	8.43321820749887	-2.8735341887699	5.91503541694432	2.27300367728983	2.75365275351656	3.19430986865383	6.64391273826171	4.27748358336119	3.33554956484052	1.85310170389889	3.499776005483	-0.104424697935775	4.06079166494843	74.75	0	2
71	3.95138241341664	7	3.59657676898184	1.15797800442411	2.19986075443971	3.8237017048034	6.43186211741991	1.33837216156765	2.10327283645249	3.82331919914783	1	5.2776019734656	6.85580508895366	3.69107962277025	3.60744476783121	1.34547172768156	5.3944495358604	4.34908164739229	1	3.72689534421985	3.39905585282562	7	4.45396541447347	7.70942844869586	-6.99027960705713	10.6145128389032	0.811901066342554	-2.70876429622807	1.89920722639491	4.91097883734222	3.68204356123954	-1.38098577867194	2.55487883278271	3.86943070233085	-2.53002807712919	2.77819824864719	-0.380558026520693	0.358388880326607	0.952261236905685	8.3665557591903	0.944855636623149	4.6415309637818	7.94350379663581	6.13239145955529	2.22475887811562	2.09937117227662	74.5	0	2
72	1.89920486624551	5.44542882586048	7	4.61190802526793	4.74607640049773	2.2100313397029	4.00038591352876	4.64320994564324	2.85859426862403	1	5.12331847724312	5.7647491631274	6.27122765435762	4.30652410526975	1.49566283584887	4.60267626357682	7	5.70340493788033	1.94919126490789	3.92246123776713	3.23771779404474	4.67313661404547	6.21691219719388	11.4959997749693	-4.53353727863476	1.15541598284888	2.22685609896883	-2.26484982274368	-2.68960006282882	-0.410362704288905	11.2034051890086	1.78907861406915	0.258828903091118	8.53860565138653	0.262585925625822	0.278286440611771	4.58780065285225	6.76193718784743	5.96276371258638	8.66597760224609	3.49314978330205	3.03781235801412	6.19642501495626	-1.93169445600918	2.87141400457258	1.34257317380053	77.25	0	2
73	2.5491104096085	6.25735358969871	5.50045076985169	2.23019570732308	7	3.6943642758599	6.55912303370898	4.21377306164353	3.78708971466103	1	2.40713052325519	1	2.89142637428713	1.04622822187496	5.95018542233904	2.49637256309526	4.36389519404599	3.32067638106085	1.55931529445549	3.56879916354775	1	6.57409929810475	5.97615712302382	8.7737051034764	-1.0187922642987	0.735735944531767	4.31326102449406	2.43473987144619	8.04190907457697	3.15695074381907	4.0877146390511	2.44105427733098	6.13625413972011	8.41418857122878	4.71581641537298	6.35771888317305	-1.80918865399199	2.05569873298408	7.64524303145025	8.94936058620383	-1.91820856637517	6.16854952489594	4.98629291771788	3.18912098629579	0.167964072680685	3.17610891574421	85	0	2
74	4.41420225297054	6.51687003716085	2.8831206230628	1.28400482645421	5.16801522842071	4.68860705193171	4.71872634125077	5.10565389317183	1.95302177004983	5.22664367115589	5.81887227822919	4.06328136309224	1	3.5903955376351	3.76054222720159	6.23485555496916	5.81904227678104	1.78891605373238	1.6077804192429	2.02109386897949	3.89735134563113	6.12981857557363	5.9109938295292	8.45854983239489	-0.193007709996694	1.23487553040138	2.85887874180355	3.73030194250601	7.04022573666481	3.90716518195959	5.2585651984488	-4.23598948131783	2.30900111711289	5.00497307742811	-3.14519076622308	4.78124904971105	0.833200301874173	3.07527860391568	5.27782096532565	6.30008254091276	0.887645546618249	6.82865788098872	7.74115375268829	1.6180912968186	9.37183697172995	5.65370782888097	70.75	0	2
75	3.88488180738245	6.14510039718947	4.87804103213509	1.02365658077	6.44661683135112	5.42043991972219	4.73686801650917	3.95780466973791	1.91590066229077	5.5700272709303	6.39058537505433	4.75601184664317	1	2.29652086865542	4.71907026763032	7	6.2702324505646	3.22482046903317	1.04410480635558	4.34275896509351	2.29402726793047	1.91067230501508	6.72423425374941	8.08061457833164	-0.179701115522238	0.511435633201423	3.3842149889468	2.81063147742274	-2.72097436620731	8.99149762458876	5.5235855345368	-3.33713083849486	7.22318801870754	5.65030379692233	-3.76487496888086	8.69203204483248	1.77498473892967	2.82258771562413	7.38475496635295	6.69408522480819	0.325924773352083	7.42681829568874	5.60190492690569	2.12152707183564	9.37772333939056	5.7623043737421	76.5	0	2
76	1.25521634646434	5.29584896419854	4.67365372365142	1.86074012410926	3.39202531075861	3.74535559313303	4.45713780097515	6.51883284937654	7	5.68548151514033	1.35000442839028	4.89497061508157	1.89120661846832	3.21122342780595	3.9592293808181	1.59820227443977	6.23054567665667	3.79703239835908	3.96532250778471	2.45503139922815	7	6.40888090102879	6.89502434698867	3.14156855733327	2.62371871879218	1.99203308522975	4.99243626808478	5.89162205563144	9.1526258584147	1.61219649279461	-5.65522753439669	3.59040112427148	12.549684350163	2.10251663136477	0.766510442362183	3.98955291489171	0.352651438523121	7.19030336076439	0.384152486858584	5.27217213942229	0.951553721224512	6.06224554189436	-0.24732966551042	-2.89292799082585	2.56260684712402	9.97582350954315	86.25	0	2
77	5.65222377520555	2.61107987360998	3.76526943056653	4.30795298867138	1.8617563483596	1.93869677076927	4.83573412490699	3.83030444486843	3.64372735518773	3.35829916876701	1.9548078603672	1.23718443689025	5.44917943050121	7	3.1001851201891	1.20751196838966	3.38978174539917	2.10665183049691	1.36109314164939	1	5.84896246162247	1.59273209504478	3.41520497121317	9.55825876250051	-6.26341418077457	10.0972587657696	-0.0874327466529293	-0.940896438320049	2.61994755336228	1.20867586353485	5.68451713401814	1.33370708907669	-1.88112950289985	1.55932818176137	4.93913460622458	2.23758484755643	2.73769402033821	7.79626680449008	3.58286223107403	5.4487169290198	2.36780087727019	8.20102170086347	8.46629313211673	1.29474543283702	2.93798175399085	5.31183840316905	66	0	2
78	3.77121142209259	2.82547526608475	3.8413750584025	4.55887391223183	3.5873414846727	3.47984273871573	6.04080651014283	4.08674463516358	7	7	6.40615015413532	4.30368745008491	4.43906174549409	5.8564310056969	3.00327204216988	7	5.61390639024769	2.14060478344499	1.79960771079238	1.76838267872568	3.8068641465513	7	3.93667719833809	4.36875195191184	4.00828510569725	0.547011204073828	7.09646523012999	4.84250190340941	9.73327956309487	8.87475096164891	-0.224975871359174	-0.147466521695642	8.08072873714453	3.78250416489259	3.92268129987226	3.45354233776102	8.76282703400639	10.1350085437502	5.17242252664754	3.91754406523529	1.06651126116033	0.93389208080446	0.293888252537108	0.0901834026493638	5.33650110582971	8.40524658782194	85.75	0	2
79	4.28393157746078	6.39163423324917	4.08834423142748	1.86615170903672	6.11070746117759	4.70353244113623	5.95847082543614	4.70503119806686	1.59291395812032	4.65634583864656	5.11158867610362	3.92750808503272	4.8089727262992	1.35365726675284	6.49817402512882	7	6.9126737530694	3.33342405318545	1.67957976821629	4.69730562272361	3.9411646113613	6.63468695958781	5.74788496524312	8.23053000290093	0.248027302109253	0.551283271708747	3.3697331449072	3.35812894844473	6.14395267699918	8.70063058922399	6.82340036200526	-3.54371971799537	1.3026237675074	4.74128889075388	-3.91719579955311	5.80260538716144	2.41277864914858	2.84988619259542	7.27693455514889	4.41111680000837	-0.727916492004631	-1.29779922432672	7.61283268013185	0.323787454524126	9.09550934021859	5.86844900450285	62.5	0	2
80	6.82238076255819	5.11066883023997	1.78079274984352	1.55926221451421	2.58948413902165	4.48299442490347	4.7625233372667	2.15650106131224	4.47837023308385	1.61203400495745	4.68629320848726	1.43683907212341	2.73794869348199	1.59046787778158	6.04332896471382	4.61807634649195	4.45260602493875	5.15537603665247	3.35973337591119	4.34102564745295	4.64174499248824	2.76917521570823	1	12.956998174878	0.231813879994871	9.11792350328707	1.0730772982192	-1.72166672710525	6.60653663540897	7.32474708047616	10.2693729883963	1.44925984844273	7.61795100354097	1.77575665752073	6.04149153309957	4.38420945986723	-1.7495860896275	5.576914345209	5.6937185544259	5.22687355574929	-2.6774214493553	6.26783290358456	4.96344103758443	2.27770462028393	7.5535473212714	1.33608151517244	80.25	0	2
81	1.96387615096147	4.59217215293038	7	4.75274539130198	4.99369820470498	2.25802261141903	4.59060901756256	5.14111230252522	3.4891300374987	1	4.83075713975485	6.44347289499924	2.07561647999746	4.36846996908444	5.0721285850225	4.68072807093127	6.89194566291262	2.95371589903161	1.27893308606275	3.27126777014748	4.02648156337938	5.44440722507495	7	11.2691840731522	-4.72221629400705	1.25267539414491	1.00069366108205	-2.1730335592809	4.7639310697891	-1.74134234098833	10.8190648195261	0.224042845361476	0.0347030112194022	6.21359624630558	-0.473241006020635	1.36765918830189	3.94327287374288	6.05130475718859	6.30941384685896	6.86725180836995	2.66246788178799	3.46600468089091	6.87580848011407	-1.60893369097919	3.46359255954012	3.00548948297123	86	0	2
82	7	1.25284301777896	4.9511567330026	5.88879632031646	4.1120467428202	6.67340276022728	6.03995170331496	1.1919837233549	4.69344479885628	2.32124486002158	1.0529986443544	1.33008051638512	5.19883969933464	3.58792075001102	3.26081165161265	3.21875858353891	4.73817465326859	5.82772239586776	1.20944054779336	3.58798802289775	5.06855817234204	3.2946759718774	6.59843031204696	8.99895057926831	-4.65884555555621	9.05838799571634	1.16855493356763	0.464764559109002	5.28823931031006	1.18448532924052	4.85746332355034	-3.28526869881612	6.28668111550558	1.43674959129789	-4.13452742393713	4.70540818583119	0.264136724494604	8.127443061377	7.73856702771405	4.22816320856605	4.89901149910097	2.73098110610041	3.95380147075443	8.15452524930704	0.163074548080219	5.74656836287793	88.75	0	2
83	3.64853281280053	5.88927314948798	6.01987649466726	1.58105468473923	2.09726697349418	1.00938523928828	2.40891631817902	1.16223525436883	7	5.84856803385162	1	1.73356659785398	6.73310671378153	2.40330511658417	6.45840166233163	4.71191976853435	5.53753858218902	3.42138512593595	4.53150976554161	1	2.67880862194964	2.35091492566789	1.64924896647405	3.65315249472854	2.81490512813531	1.66998422070409	4.56558347819486	6.1522344190932	6.02884633445002	3.30038425443267	-5.86032696500384	-1.83677308725691	7.35809985557643	5.18506285611867	-1.41366870686862	2.97674602647771	1.16734734718312	4.96121090115743	8.72584152741836	4.68299970917252	3.83547209033151	3.98163252430291	8.14843522478574	-0.289339393977203	4.02771088790703	-0.9604642404295	81.5	0	2
84	6.87648339306767	4.35149376613476	1.88341744347883	1	2.84966609742256	2.07635251761184	1	1	5.678315579047	5.12892603081076	4.91541223512799	3.70753928524975	3.95951142668473	3.96131196179709	6.12687846103838	6.17160046089432	4.00500129369263	5.00128258757646	4.34235969404466	4.75982011712174	2.75498894074939	4.73349324768238	1.29581727722058	11.7092306802084	0.459610307964112	9.91273090967021	0.571937764121009	-2.96810564253381	6.02169436646404	6.59016513788012	9.43298066462089	2.68165614698222	-1.91621976071357	2.48305362698961	2.31757149720441	5.66988464301093	1.1695388657548	9.10317138790132	4.328481165249	1.15278508032653	5.56035804465341	6.54609939913034	16.1844070639523	3.25274417327626	6.83682874050236	7.25415549446179	76.25	0	2
85	3.55717088084031	5.51219239896262	4.39225995554999	5.69665286935767	3.40414331361443	4.97301102723201	1.03227493700811	1.07415817924181	7	6.0430026518942	1.75609207983586	4.1835488845965	6.06684984442413	1.24934815508392	2.73287359219275	6.16260631952093	6.64484684291239	4.89036685691363	6.03147189547784	4.3290293246959	2.63566297683274	6.16048185192578	4.90601609039665	3.34306341762872	2.69848403270135	3.33008599184218	6.56204266423318	7.05950497668023	-6.52850566990621	2.92593559072159	7.16675981781728	6.63126279252575	7.45494861795602	7.45224547048006	5.5795959536741	9.45558643944558	3.85111423205433	4.10136855598135	-0.794035389627162	4.51119474890987	6.82791569349384	5.46670688430087	6.01438189841795	-3.43730404818507	5.36240190657426	5.71400113288102	72	0	2
86	6.25608872741809	3.86583945323536	4.50351883232218	3.47001833464997	2.70883735194952	3.09497677848577	5.845383369316	3.28159519382	2.74464088281752	1.55227571571642	3.59819464189192	2.13944669245271	2.57864255546207	6.21908649400078	6.93032560834312	2.23649297295085	6.8143646829913	3.77463433194826	1.10618982858126	1.41204822103879	1.04688805114219	2.0996713171555	6.603770687491	7.10086187167607	-5.88157510923529	6.84542331366334	0.244353862613236	-2.63363529027194	2.12092237687597	2.33135416017972	5.15188347539527	8.79012848800994	4.90592344914907	7.06377806697047	6.45174138986898	8.40588891595922	0.780976409849155	7.26117453159226	-0.941415936276779	6.11471647365154	-2.81594885797835	8.97088403956893	-1.02763667145565	-2.422455936044	2.59444092296569	2.06228618747621	84.75	0	2
87	2.05713270293094	4.30187208162182	2.63412563068617	3.8554346157849	3.03281161385004	2.36863546480125	4.58329476179766	3.3705166241761	4.68432611581135	5.66071899303342	1.10312465421943	4.19435252486833	6.68824376181379	3.87687090569155	7	1.53642760066006	4.50236890751903	1.68266445370057	1.80995845765061	2.97610516560631	1.56251269169011	2.85239009027013	6.37500095690927	3.29655916682543	5.66380241178975	-0.809737357507515	3.74382698891154	3.83160645346243	7.23858789403084	1.19215632428277	9.01851834511097	-4.10399326539861	6.26418017984953	0.781509468247298	3.24303940227936	8.91026093050557	1.22023265379649	0.366702427380085	8.36668596956513	6.50767682216244	-1.45850993103264	7.35672965849663	5.14627258650537	-1.40934016260035	-2.76344147947343	7.80948062433971	76.5	0	2
88	6.95035441205724	2.80472747244738	4.25886531351396	1.7100147705008	2.76898329968296	5.87578502438819	4.783458930779	2.17926758572512	4.1478373877506	1.81033393200461	1.53706145867864	3.3772508710547	1.38024104186237	1.82575745782309	5.74086958942439	2.06330158317552	1	7	2.99257683672354	4.0858830847231	1	6.71677406507858	6.52662295818063	12.0460578115637	-1.42077111800395	9.47252579424069	1.5274346918544	-2.38685969389502	3.56927397132286	-0.349407922764879	7.11767380548494	6.44833345519032	6.81273016063526	-2.25241946411418	3.99683557071416	2.54205056745037	-2.6946796909978	6.25892835932009	2.84894554118823	-3.90127992295612	3.32509703287908	6.60712649413773	11.3579235345826	1.53457926707425	6.80557398259511	3.54123054498042	74.25	0	2
89	3.75842540992944	4.00178959116962	1.07346686441816	3.4325780348627	4.56241808300714	5.15558548755884	6.82913873309673	2.47922238946399	1.31709571215778	6.49991138639044	1	5.53162348221877	6.12580749938995	1.54917602737075	6.68654368948507	5.19155357288716	1.23261885663385	1	2.53979114474726	2.73968406197543	5.14680013670023	2.57197351482165	5.74838893948632	3.45454983285966	4.73124746307634	1.13356512012056	3.23430760648648	3.18010812141779	6.93977955268899	1.28080067106086	8.70477272904698	-4.57059476001128	6.18826882089412	10.5703790741678	-5.19888134898433	10.5417804451333	0.864565471585352	5.45104819000009	4.44450638948752	8.24912087859282	-1.65162007354123	6.68150288355959	4.61430345284035	3.40294926056209	1.56773032631642	6.85591337522273	51	0	2
90	6.22573085501535	6.61355793280815	4.48708132433249	1	1.67064915589584	1.66951515486381	6.53389278618018	2.35285502400802	5.48018509405087	4.25500298694297	5.89283367874882	3.66509283642173	1.50832609618952	2.15301103709538	2.62549910780003	1.06021712512389	7	5.13911901701099	1	2.4076586666208	1.79474968942176	5.38529564522	1.75602036337855	8.39905628765022	-5.65894565606526	10.3508827477134	0.81058140838667	-3.02465256730552	7.06978115087375	-3.16794353758739	11.3129947325515	-2.59941795282939	4.92450101991853	4.07944252586895	-3.98782571666969	3.06415698073997	2.83854315917354	-1.68766145682835	4.20555249020033	6.05777867964641	5.86734078269722	6.75545302220541	8.35953125288153	0.586319163401297	4.51582969841491	1.78515702155817	79.75	0	2
91	5.4844586143832	1.1807890808537	1.22910859709328	2.32621976350582	5.66210783030321	2.09173884236374	6.19061690095676	1	3.13380776122294	5.42960760085419	2.72856554533188	4.17772882490815	4.00208281258971	3.26786868944113	6.6700331013407	1.03154636733953	2.641811157898	3.25191562852059	2.44517983131702	2.40609014297158	4.43780260671459	2.60144757263113	6.13115976430001	3.95348169634539	-4.96464921590706	2.55156847947089	9.98886765580601	-3.30631301700219	-3.74935253918855	3.52641123560379	3.10956075778119	10.0820544711935	1.28474032464525	-1.84511810657662	3.17856289794701	5.29159758581848	10.1225744686267	-0.785145633115374	9.44706916437467	2.80908837478545	-0.0141990035535204	-0.454061292805345	-1.92832781872405	2.7395379992473	5.02413728795358	7.40330170578419	72.5	0	2
92	5.09467914710568	6.78214376904467	3.83906009333401	1	1.3124182852618	1.1178533176721	4.69742112805029	5.75638661031867	2.92422059702749	5.58199267154606	5.94008212581006	1.71757474566178	4.58581099924953	6.17970654828907	2.28421722472428	1.05261428360947	4.28617432283039	5.63026547654718	2.9628056016978	5.41982916757476	1.7252962545138	1	6.05592216739333	9.57781269744644	-6.66460789502678	10.4375647025588	0.0393339485939559	-3.40004377181269	-1.18920720448542	2.37826393859556	3.30764651465574	5.647473608345	-1.11059116796659	7.09060768001808	-5.07479411771122	8.36219839170825	5.08628420157634	1.78223400564284	3.21862829451812	7.88923848885724	5.2804344867467	2.83818794781412	4.95501755779846	0.864903696857467	-2.68490282717255	6.64820256320981	47.25	0	2
93	5.91822830056121	5.30295957850606	1.06657303882099	2.06660184005445	1.84305547089333	1	3.59881739558356	1.73667408236904	5.38372822581873	3.06857708745504	1	3.44735386397315	3.80963713852115	4.48370714864628	4.18171532699165	2.3934319430845	5.73638416194993	3.8773989366137	5.92586907159922	7	1	5.61203629902069	6.19441226937341	3.53404715325284	6.23047390593849	0.022314547773315	6.87968076308714	3.01983127194025	-5.94014093612802	3.96657207072825	4.55220706228436	7.64447504664153	8.29385291381877	6.98169786936279	8.11824802376823	10.6414704477166	1.034927372193	4.43123812705637	0.3077050517866	6.69902612419569	-1.0331216457232	3.93623655025487	5.59125529423032	1.01144954261955	3.86890765359183	3.77160109686454	73	0	2
94	2.72807463239352	5.4620015229647	4.29938230116318	5.96900688350767	3.34327866165362	5.690017456322	1.68229161440307	4.86359570352573	6.73237817267207	2.11466900029135	1.32842850878237	3.35864543565304	7	3.61525516613866	5.27561082541612	2.01021909789589	3.62869159808555	1	1.90076668014551	7	6.20382639835471	6.38733542010221	2.5647574724581	2.26045332261014	2.75692714740994	2.82829256064185	5.76099890578501	6.30794109428278	-6.17347353965296	2.95681123221269	6.0274134939712	7.18067258345859	8.22706355624277	7.8874233904215	6.07075283769753	10.015051969301	-4.04907616795338	1.96999829641902	8.88913417419402	6.70236165334981	-0.771989093363633	4.05467695092232	2.20412580643934	-4.00701870935676	4.77193456075857	6.09374415729023	57.75	0	2
95	1.49961124094969	5.32245916926216	5.35577828155883	4.30198334430496	5.11911283889966	4.85502060210778	7	6.24871762310792	4.94720519430139	3.69880703206305	4.82642186132948	6.01179410909904	3.64063630275035	3.13624114763977	5.73295142251735	1.30448267545956	6.59993757095227	4.89403795639315	6.48673619994167	2.0410467720849	1.58788340988933	2.52421586269293	6.03133891079605	11.2451849044877	-4.04813769229086	1.60163164612987	2.62510370541414	-1.50007396539713	7.56909690900271	-1.03491849706549	5.32127340232506	-1.24995149438364	7.75320675997842	8.24624102151624	0.631040290759566	6.21594874635062	0.0386681234229143	5.97634030308237	5.54750388345977	7.11826850803205	-2.85366375413729	3.43739270952599	8.3649402707908	-2.54133949699826	6.16301216090817	8.39386569827238	60.5	0	2
96	3.87382120292812	5.9298726121608	4.95140590020496	5.36977979115322	2.93675724384533	5.03204110092274	6.76934575805813	4.86934577946822	4.93403133448991	6.35969021500346	1.01429111279196	3.47824334446829	6.1793659133126	3.70736858340426	2.30675715605607	2.02438459614736	5.80040263359905	4.87215519381908	6.33834625544101	3.95318237086782	4.60955539535534	6.11225098518733	2.33230073128688	2.18682255481056	3.17147719167673	2.5766175013325	6.43248568030062	6.6024792126598	0.0982683558261443	2.44626526964329	4.71358056624032	6.47575620200464	8.53933531507948	4.70081208419879	1.79692907718553	8.71595201673781	-3.15750630792847	1.88524230777985	-0.437773707175322	6.02063567082779	6.65937494555111	5.03785786712623	3.61910126539657	-4.88177601475976	4.45426854176724	6.44248336502849	67.25	0	2
97	5.23000278537926	1.71058321227503	2.93944942188827	4.14451871830521	1.74300097292732	1.83560527556896	5.0985972380074	3.39863051895107	2.35701543913307	3.97974477842544	1.42203703373758	1	5.57048703953275	2.59914591294586	6.55529960307287	1.26419936475515	2.62100943535475	1.73804677735076	6.13586906372907	1.40303261601235	4.17462353974926	3.47558011298644	3.73778750965952	9.73219276101276	-7.2413940523544	9.56928528849063	0.0562307820432363	-0.944899537334909	4.62419143716518	-0.689932543015654	10.94619073993	4.71465223611775	-1.18219258324759	7.29278576704216	3.93348846340958	11.3018470115024	2.35932909758488	6.59827155204016	3.50140518308675	7.50387617842098	1.9701646078984	2.32353417546697	2.21215216044298	1.75359573656469	2.63481791113169	6.59029438258304	64	0	2
98	1.74906006590878	1.12781050583825	1.27599526832598	2.90960844708622	1.61322729706072	2.15788811856805	2.93145793565803	1.31514482985177	5.30376760402856	5.2130023024183	5.38485236237947	2.0213076141347	4.86431176909933	3.86875897649207	3.94519378160319	4.55967381821335	3.15911731310675	3.16747791033746	2.83016768042969	1.28430496165091	2.5141177486606	1.40945280505304	1.77502676664195	7.74250517830586	7.14656543760793	0.153282871740278	-5.74581020020974	9.31417064647953	2.98227506134388	3.48934387015826	10.2226030188073	4.57338711569603	3.91427350584876	3.65667032132134	4.28505558812118	8.94187408636148	2.25198258472997	4.88664313058846	11.7033945729388	4.29406819530995	-2.73960596418926	2.43740306537007	8.20241537305206	-0.373550025071114	4.13277264426682	7.24171860280709	90	1	2
99	2.00087736268668	1	2.29965561246814	2.52677361863011	1.88593497114502	4.07563304955585	2.47153008422736	1.94332498105566	3.82502019916813	6.68410135057824	5.44592799554921	6.59635901382094	6.92541556304838	2.28525534079619	5.64835000674308	2.71401830045949	6.04585819101769	3.85206827867082	4.51339596491515	2.44107404966923	1.53710945159658	6.56477451603994	3.61729631756017	1.19958932294819	4.51422460999789	-0.347736921293229	0.422485885054106	2.23232401228478	3.26679793357968	1.78773801074301	3.64151131396472	-0.356270338052115	-0.961385119018454	3.93588855547169	-2.19919981044046	3.34053915540918	0.368927015252343	4.41444980583935	6.90962964276343	8.58064832699386	3.54860635148383	3.48589940617437	0.540638615741857	0.661549664932467	5.13706050623725	9.40402773170765	104.75	1	2
100	1.85416360533222	1	1.40264151504167	2.27570385025681	2.34808027979534	4.1484356102711	2.4134143149278	1.07857811598156	4.43122689210101	1.78841285663536	4.66194240580812	6.4961684618748	6.48873763493323	1.96774435271212	5.63944207165222	2.35059902665895	5.60466802088407	5.23250015706661	3.39154043373788	4.5149004292959	1.58062615424071	3.19488066498154	5.10247667422271	2.10559067982876	5.04014649184465	-0.636112616960318	-0.894750609168571	1.61158063280857	3.4643925262182	2.35146642191857	3.51969858867228	0.136669170257488	6.87870291466453	3.95210999914296	-3.53539221504192	5.97269831057647	5.33973380938961	9.54201994298554	6.29019652275507	6.80736386237958	2.90916413463987	4.25608152798547	6.99151230403516	-3.75531147158816	3.443033968084	4.90536098093727	85.5	1	2
101	5.77740256798948	4.62485268435687	1.09066539410972	3.0736349528461	2.49031160996302	1.27198860623526	3.20832083452417	1	2.74108515169698	4.6810898493909	4.35921781999862	6.21530425208835	3.10755051319982	2.63487962968892	3.71232719336366	1.8305106946484	6.81524129827642	3.19182341850989	1.44845331584274	7	1.1595031232056	3.97232971064396	2.73650108070537	-4.61511317457894	-2.03457049012756	3.17263582127416	-0.224399836087326	-2.8462553436319	-0.232046504424562	5.16782386389243	-4.13042935899003	8.26702242235998	9.07828455393978	-3.35222878609619	9.66038886057696	0.67005285409874	2.27003475874186	5.16005807870483	7.86095417001782	3.23910066820279	7.31808923889766	3.86098634444153	6.06033483553797	2.26366916825135	2.06473940744264	5.27784637061595	75.25	1	2
102	4.5434492480896	2.39538672968302	4.5772526023186	2.54082085307854	4.33873396469072	1.45350712522776	2.32470350698569	3.93270713874538	5.63749160694906	1	3.82581569182675	2.9370424963617	2.98553791708778	1.21615689268014	6.78241790922989	4.46573487206344	2.0182745599837	5.04107330506446	3.21005108379925	3.25650417642665	1.40556365145576	6.18973141812392	4.51862967086699	1.63933963235191	2.32661658323092	-0.122791891227308	-1.51932966182447	0.348543001174305	-4.88289754127277	0.932570157789514	3.78495532130588	-0.0970095118040536	6.80784169295697	1.57715369809258	-0.554186342193226	2.6739446463379	6.24069590092898	6.16674338417249	8.84737363323547	5.65452260169215	5.2610422167899	5.75571646732775	9.85413808067254	-5.67074572599328	-0.22827318929468	2.76202893340609	101	1	2
103	5.07164043436337	3.47995179013333	1.97321865319133	4.52940575406995	1.46125754909016	1.67729263141328	1.01608624793204	4.23605361941382	2.55210602844237	5.92671165174241	5.94245491132955	3.44159499315684	5.30886838029171	3.61342881665525	3.88280807419673	7	6.37257461650498	3.13053367328247	1.91936522226385	1.50397758378171	3.49802433158959	7	6.68838403553764	-3.68578399087469	-2.18581516373536	3.02640518347625	-2.45754615233304	-3.60806531441071	-1.84370870171537	3.84152516725578	6.17756227403628	-2.94553499905966	6.57883888410199	5.88385743426528	-2.19628696946234	8.27148079995099	0.639540894994819	4.50576135400034	8.09147827481282	3.19161753233253	1.17727525733035	-1.72366473781963	6.20879051179207	1.33267994925127	-0.0590619793275869	5.83049673266765	102.75	1	2
104	1.2929092209765	1.39479328749471	5.01394350832584	2.21123696322849	6.91072767848659	3.39084106798664	3.71631841359366	6.13709407127624	2.78261840810295	6.49999500023153	5.56246526560757	1	3.17242987263576	4.73277655429106	2.80353568858528	1.07385267403909	6.45103108027727	4.37550835614807	1	3.06020662218015	1.31516792069208	4.69071568099454	3.06343684457645	3.56990379680348	3.7219217233315	-0.09728029982848	-1.00750679741596	-0.746156621087817	7.4729461685295	3.68766174505845	-5.57140565317422	8.6407792050769	9.45080840844854	3.14429514864702	3.3311972142849	5.0966997536592	8.8984607462339	6.75378935184045	3.23722372180984	9.46929151537916	-0.147494828103478	9.08492670553926	3.37321530042571	-1.62958756165656	5.43934451469222	5.11347716211936	101.5	1	2
105	5.73968540627789	3.96991634762439	1.44735700511156	3.37241250680138	4.27062185003487	4.55077898039309	1.84041286013033	2.10338721191617	6.50674775411108	1.30567300578446	6.40774179297864	1.8174047830367	5.56458189758399	2.60585248215512	6.09249147661645	6.35668619037518	2.35543131964629	4.2465516109846	3.63605232909345	4.27164164164986	3.74585589326508	6.72262682921797	4.22667773152445	-4.10026249336835	-1.28763254951807	2.01763568299967	-0.201476768083234	-3.29894825517838	5.05145999314089	3.22842876541167	10.2493343835314	3.94666189282795	0.523782182813355	2.99566811896627	5.74811920344227	3.95793682385068	6.13050552856531	2.4004114064587	12.3581423357006	4.29910483771809	1.51030127469911	6.17939975662214	6.84889437092799	-2.37044621992498	-3.09152602262262	8.46760058118377	89.25	1	2
106	6.08534693942284	3.45422864918175	3.13759879824995	1.00096059439147	2.28164343139148	1.02556731189912	2.22757510814718	3.64984522750434	2.70104456492452	5.39956056817936	3.66065962619235	6.30409650764575	1.6239395301493	2.76178533227396	1	5.38880239010876	2.32721447226358	6.26493019625869	3.76416428579736	5.01574653987178	4.3749359813722	4.88983804153922	5.17653749816603	2.70281306075929	-2.17815257462382	2.14262359994605	-5.80195093721495	-1.3116795719059	9.60720981627323	8.74557212607571	6.62497209233024	5.97858241748488	0.798107799450758	4.48697775781537	5.1421705967272	2.58701439200911	4.78411195605563	2.05974865646353	3.68370681626873	9.03942347176345	-1.88427333897224	2.23087706378345	9.54770470136543	5.5492161847509	2.65622731519978	4.70641990325517	84	1	2
107	2.65609243353421	1	1.1765206246195	2.30054908922888	1.07337721471479	1	6.59084213293334	1.62635282644101	5.39513365418882	7	6.16360090991221	4.73227754047395	3.64486791912632	4.92617969972611	2.99473675890308	1.40025974732791	3.30600199300857	4.96009720394404	6.77715653827833	2.34265593992905	1	4.79269108768537	5.16505589711089	7.96424333966232	5.33869629122037	-1.21111887808609	-4.69581913475967	9.30149455150474	2.41379168657476	2.55876359000121	1.33596926954724	5.06198322299858	4.81026946600578	1.20010796432748	4.89443965315196	2.23124380406516	1.99462581002154	5.20031709184304	5.47879045003761	3.77037084910018	5.80242033413437	3.28795349403857	3.13641511504619	0.108129531968558	8.13678389387696	9.12401357441194	92.75	1	2
108	5.69121638817624	1	2.50662962733597	1.69090625674231	6.16290805662563	3.27104208820149	3.63937507457466	4.49019070218056	6.76479780903299	3.88699932723363	6.16316191473044	4.47009033949113	7	1	6.87718411459008	2.31975587281283	3.36591371220427	4.99845316110565	7	1.83697212225589	5.82616273418801	2.24491034680861	1	1.3066659066073	1.58541169954354	1.21860990003019	-2.73704894994498	-2.8028866497441	1.70152861029817	3.22072175238522	6.20861210142224	3.26841981274459	3.66052357321466	9.48077396069361	1.31592707089429	6.37786573368637	-0.736897203016523	9.28861825875312	10.3908855961292	6.37939260045352	-2.00183755403134	7.10131796047658	5.0990036578027	1.40747473308263	3.42021430370186	2.50909020704165	89.5	1	2
109	5.3009240201326	4.42720720006126	1.88638408162493	4.12544436341907	2.74299691939071	1	4.10198569894272	1	2.55156517737498	1.72725854852727	1	3.54659588787375	1	2.86138227393673	5.91186911198244	1.96107872832498	7	6.29092310596249	4.91532021489588	1	1	6.29748259302774	2.77299480386311	-4.67071643281833	-1.8460389231585	2.62298772103558	-1.08317315642239	-3.57770606374856	3.50163073168819	4.53059845165512	-3.16282456310581	8.24599444130671	-1.6656887948982	-4.77891583299023	2.61418506153925	2.37879165938789	2.45646951761096	4.54481320376681	6.78868290026909	10.4674494257198	2.03203628365056	-0.768683222174395	6.95795077270153	-3.50633699955848	1.00438615799972	4.58027451462213	76.25	1	2
110	1.46600238796878	1.22522389525635	4.18614735593948	2.64884853835972	6.26889110430596	4.58589138251703	3.9815513204253	5.94755726831473	2.65506122921174	2.44356307164932	4.36138938546036	5.77583151202717	2.8572908630736	4.53221634986794	6.98077449746312	1	3.7128467278496	4.1171442240193	4.08525235210295	5.40487754700175	3.10114086255749	5.17558920007248	2.88816155539609	3.31925663804036	4.17331719210901	-0.391462772185895	-0.729536750371058	-0.230202569728259	4.21010978392993	0.184291203735198	2.92528208258359	3.40535155655493	9.66418350211674	8.45452688527915	3.55474489740782	2.97271395552493	9.25815983921539	6.92175448222948	2.38513260790418	7.48134784524098	0.206825135056583	2.89219594422329	3.66491251698054	4.18470244826394	-0.287320039804869	6.18035382872475	89	1	2
111	2.76678382559705	1	1	1.33191804795235	3.89677018279469	4.45079694197859	6.08989695580442	4.52557180775596	1.5523023688527	4.34465519146126	1	2.85079480636409	1	3.25689727246825	3.92650797644857	3.05712509651977	7	4.28387244906724	1.08454392513615	3.39096303846993	3.66067563257732	1.21760880906415	4.30986717157913	-1.61348829122686	3.81523076007614	1.46756958966374	2.45693024100753	4.53473698571206	6.29479425449382	8.20784909221029	4.85051017334717	-2.13974180565264	2.43180605638756	5.85939882251453	-2.10064072993995	3.10454385452906	-0.925955455741513	7.08442460378267	9.10997378002477	4.83444616626021	4.97147069519567	3.72197566791104	7.83500907280701	5.56891760980027	2.72306241216885	2.29950878398576	73.75	1	2
112	6.45247223774063	3.23200581285885	2.65583710303158	1.39063271413574	2.97049170482749	1	7	3.72943242938577	6.48484966071129	5.81287923144259	6.61878754849442	6.14951997302661	2.71919393576147	3.94643609573373	6.65542872537138	2.66180874694516	2.52046899827962	4.70787205233926	1.58838536313912	3.32729936076063	3.03605419438014	1	3.19514842695635	2.81984719775789	-0.725152665941365	3.66694162808127	-4.92654896774923	-1.91560622686191	4.0291732019402	-5.40724363225836	7.517644037432	7.07586688206382	9.06498327182416	5.00263333563801	6.37504186275132	7.93582502886853	4.69614218330314	3.37302997746897	6.88369396266902	6.02878011938441	-0.448466568684867	1.43131759603575	5.37276103647051	2.55049444214586	-1.39478888782335	5.7028947815496	81.5	1	2
113	5.43510972868818	3.74474432755641	3.18392158427484	1.50957888951377	7	3.52842157177041	5.42227694726199	4.07216489946479	5.22563426482272	3.72252966129845	1	3.95177811621972	2.86913070270495	1.68640234135976	3.8964131031854	4.54671757424663	3.71640209547622	4.83458659260632	1	2.54469863758809	1.17181936985832	1	5.50730999630749	4.5331164207866	2.48245205979318	0.845271029228896	-3.45422912027768	-2.56408197830583	2.0017102056911	4.52144847597762	5.96503712216521	-1.28840782936707	5.75841440529321	-0.673851597476317	-0.600106088375404	7.82821233169288	3.73505962398992	9.6543421625649	4.38447112116419	5.79901628506606	0.447933793831728	6.8282782824973	2.47680540505077	4.75149023319084	-1.20891335332414	5.02773117738486	84.25	1	2
114	5.7463682779515	1.88333200942548	2.47421811353824	4.433855310314	1.47053332094216	3.85222496256873	4.63707172879122	1.04025065732684	5.23744638729999	3.60760313194641	4.73821238768556	1.25063821158232	4.08874202137723	6.57407054450259	4.24948530416128	1.26960201936879	5.54806843541135	5.37473990602369	1	4.35068685384621	1.13392928226563	1.34367105093852	7	-5.38822016426809	-1.60664195654275	3.62157262250656	-3.28283208916805	-2.85974978948859	3.86661632601098	4.39564547825809	3.08288191938043	-3.04241798880839	1.11933362022367	4.37955173449821	8.3761865320289	7.58815936141542	-0.467099925178034	6.06436321829603	8.0818123860152	7.8493212183436	2.28428536334665	6.85951530010685	10.1430003923016	-3.56095412305949	5.7142475869261	5.90022798416375	88	1	2
115	4.57767337491209	4.16076404221125	1.68271023893533	1.61412099805802	1.68229609722791	1.10555598391964	5.21836315821713	1.04733335900266	7	1.62790624631016	4.36824233469113	4.8217275386012	2.32793740316343	2.72575942691069	6.58338717281605	4.95095451899045	5.00159702702612	5.20540220285315	3.83156642621678	2.23261069484495	2.1174252116967	4.16330941085762	1	5.59985431626183	6.23802349694933	5.88998978160292	0.862493203013533	10.4365366996436	1.02017341740429	3.07864749768548	6.71873931575412	1.28420608097249	5.61145569424119	3.06664462735532	7.62816566145587	6.06516025753251	-3.07854824634608	7.52493165540963	5.19115591847918	1.04582499076665	7.99634352165369	6.06778998547101	0.82880253078583	6.79156924119721	7.59762804128413	9.97412897932878	92.75	1	2
116	2.18138734512588	4.02671044299865	1	3.03274410271957	1	4.02021269592226	1.60505312200338	2.42601193674437	3.11527819295474	5.40542559179874	5.94930250285331	2.75236151670731	2.33697646887652	1.66683136811279	5.52379657537818	1.60672839218179	3.57719895006873	4.03580691380473	2.68471633716552	1.89432069797891	2.48053390037803	1.20886603383962	2.22212252831736	3.53910197886875	5.80644901564471	5.34376175666624	1.74571337716133	8.65717539275594	-0.352835095021958	8.76205015953295	0.0692351728167298	2.21294541058053	4.92781784194388	4.31440210467153	1.16558255779809	7.90853777634918	1.12716533664859	8.70594483086319	-1.68075773818436	5.00012886746248	-2.85134894398892	10.7779247321953	7.98101494694711	2.12623955263717	1.31702947758808	2.90102033333745	75.5	1	2
117	6.12638275913927	3.58969710657915	5.82131884578352	1.52572515485796	1.01874106789467	1.73731882034463	1.40959974127183	2.13038400820059	1	6.21308429706701	5.03585661347042	4.83787036142108	3.1834737851546	5.8876389291308	6.90606038215065	7	5.13679122377366	2.07237323130499	2.4242466128028	2.23267458360002	3.80643015938798	3.82187753326238	5.07747996985441	3.96384388506383	2.5934568315534	7.20095397791807	4.17264517978271	5.62091558393595	0.327374607193828	1.05456166973983	2.6339518714355	6.03506412097494	0.0840632383118615	7.14032771471555	9.103234210605	3.61631518300516	3.51960525460121	10.3418931596888	4.31708842905393	6.22548390084086	-0.210792897658667	6.23933359277197	6.07901578428909	-3.92820997414687	5.01369500835277	6.78270899079584	91.25	1	2
118	1.33460655103865	1	1.13888440222351	1.14473897643749	3.56390810453373	3.6411817199495	4.24821326381983	2.72973227815919	5.22331518089214	6.7826216140213	7	4.76199254695074	5.76506880942322	1.97577241426671	6.59934255163963	7	1.65903669012694	4.26490821626719	4.50833994235638	3.59378028476748	1.65736749051424	2.48180853044496	4.30590206785085	2.99654708835133	4.60064198950372	1.55203905777158	-2.45991872164063	2.24972280151284	2.18735114228083	7.19039891233632	10.2159595898281	4.32024158285095	3.03951106148008	6.93396554179701	-2.30920464100675	7.64754820027566	4.63534109950447	5.72487873157083	5.70258940786576	3.10593013824133	-1.1344989040397	2.74456442301908	-1.30576894342684	0.558035276972065	1.34675888586211	5.57317730522914	94	1	2
119	7	3.40690950946768	1.70543961469716	6.14742754273328	1.36188553085896	4.94949750781534	7	2.94849783900786	3.85796928991259	7	5.50489346066703	6.94647677404432	5.61282898307509	1	5.66723167945474	5.5230821249853	1.31961919319127	2.1495208479445	1.74678110185944	4.97156448234499	1	2.84218429107977	3.54328835642046	-2.5913534372734	-3.3425965172491	2.62636636007923	-2.50584053506277	-3.0941105276934	-3.19480431103368	4.25119172591029	5.85219921659719	7.41562925665137	1.29110214974934	4.91341907599855	-0.778689040160113	2.21765456607007	4.08989931324186	6.76160552444205	6.22031051887029	9.79466582035723	4.22851600770913	4.84208841183913	4.5026862450803	4.42288550702914	8.01558075064636	-0.0867765640308832	91.75	1	2
120	4.00964155994288	3.3314644568465	1	1	1.3138939379839	6.18895124269794	4.78290978043903	1.24908729482745	6.62608058618943	2.89407347683938	1.85749618556816	4.81436254223819	4.65116720008768	1	1.8702068645575	3.01728079447464	4.69535227992837	1.55623549362972	5.58777682817673	1.61372590642879	2.72713606513425	2.57862158278826	6.48674125575583	4.08394945083554	5.84520232413114	3.99920622896824	1.23382504819331	10.5798612212819	-0.455009311498172	2.62314359688579	6.27090846838032	-2.36774203669429	9.91656199335394	6.28277811802845	6.91299149928818	2.95687113854024	2.39315091481211	0.914175752443057	5.13293573385885	5.64945300272142	6.55156582723192	7.28997824891746	0.288532974376189	4.95076496879679	6.64066994478575	9.89607987324291	81.5	1	2
121	1.92550311267449	2.77021344779951	4.75814223183967	3.43215587452854	2.66303322845772	1	4.22310903587426	1.2658937898764	6.72316634984713	2.13478465178746	1.89635448540501	6.15870868812217	5.89534725130467	3.24232706149876	4.41317494555781	3.39339722920591	5.32785019828141	6.18646934172491	4.62784975927846	1.5537494100765	1.72822925011887	6.78444655520685	7	1.32809574426866	2.19871904213357	2.57021527561896	0.232648858097867	-3.56938913916673	7.36767200406264	2.34703583580508	8.33493225814087	2.86411989936138	8.04685170308863	5.25172984278343	5.53569784545499	1.0450843353442	2.78106844428578	2.10198545204578	6.42691715138532	7.63062996802929	7.6570209448622	5.63125147619937	5.48161198931254	-4.62058860951423	8.95484687388402	5.3537576423965	82.25	1	2
122	4.52961183668938	3.63779608603174	1	1	1	1.55913464863899	2.65012791008499	3.25311562521789	4.31665113626217	6.85292189532509	2.07586900597357	2.06739551174383	2.47290726445251	1	4.14689849029677	1.9380390222629	6.41878643702358	1	2.39749643825452	7	1	6.9678830040279	5.11694271848814	1.61701071818175	5.146872749302	3.45251741773315	2.73846562985753	9.42150094533703	4.26452450168511	8.64014740399776	8.21826791296248	-1.00168510856274	1.54226398307708	5.36861141484223	7.85321376406012	5.90160239636354	2.85542734045988	2.94442326917244	0.0437959197294446	3.22569331601563	0.303516150029231	5.57801317048196	-0.304206874373369	-1.13325521009817	8.46317384899079	1.96026904663536	107	1	2
123	5.29583419866568	2.21925729876404	4.13570224089887	1.2576978499031	6.39228067827998	1.88459515725376	6.52555868651849	1.46949685424448	5.74799035443408	4.96871781700328	2.44510778644309	4.95308070524303	3.29670508763535	6.33511379445824	1.25811150001486	4.56485534704672	4.30787238758603	7	3.6472449512128	4.3426057857861	1.45651858630049	1.80480779825637	5.8266299546011	3.21365102589875	0.400249259389863	-1.23473055194102	-2.76908542959823	-4.35647215510788	1.69520538865592	8.00589332143672	5.6845918089595	7.42460725002489	2.65175733721916	-3.08036720959605	1.90123626451466	2.85580633394488	8.3237433912609	0.615562316986235	10.4057691664536	9.05496195683121	-1.41642344135541	7.23267618515105	7.26603132646541	-7.41709191820193	6.21927588112503	5.94040799679006	101.75	1	2
124	7	2.62414182151566	3.6274547651611	1	2.4167481153346	1.09667500203965	1.79350849429829	4.4916143000871	2.91019940082615	4.04554346548381	4.22585138335127	6.18836090203988	6.34174391714718	3.01402935226361	1	5.88582507731224	2.19665132867735	6.04385073789541	3.58577700948232	3.54856082558962	4.31261395109793	4.43937691234797	4.24643546071948	2.37178753020754	-1.53563169928749	2.96191454425473	-6.13756886961801	-2.00658824572184	8.62507563365278	-0.140467140120904	7.2520231617397	6.58089294945668	0.73167630866391	4.52724447839866	0.0344040671470202	3.61130534653973	3.50509619229675	2.42538216392514	0.744597970738263	8.31493987661353	-1.63552504445753	0.642332740337794	8.22527745626993	4.27522781522076	2.61741955541613	4.07966688204673	72.5	1	2
125	3.14981217128473	1.03199331632678	2.00291738059563	1.39488043296898	2.21160668399792	1.59367311396953	6.0920531013199	7	3.01928060322962	1	6.6339092457507	4.72027567994961	6.41406237109691	2.57315784493869	2.25723740261418	2.53811977705465	6.25738587891773	3.28299204069742	1	1.5684434612291	2.97784900974731	2.58689997602753	2.86553919008943	6.99185518765457	3.88106432508358	-0.773238261219287	-4.46290632960446	9.97348132353309	6.45405572108554	10.061608733728	10.7860371326065	-1.48934130889787	4.10480430654465	8.04792149909965	-3.90658709668921	3.8025934321424	3.70588254233741	5.6002806215628	4.85814301628467	7.37988706940603	-0.905755241183306	3.40661420195388	3.02463912936335	-0.627049476871694	4.46577751400371	6.52721779708951	90.25	1	2
126	7	2.55160887581742	1.76504030196949	1	2.37091868474616	1.18337565672576	6.76195192806422	2.73695586548885	5.28967424355502	6.647172285128	7	5.1340887641659	2.58177049637627	2.80968051830967	5.30939781715517	3.31035409673066	2.69782374122646	3.79131215151629	1.53890893723264	4.4092190887042	5.16248995511005	2.97587661648225	2.79497256073842	3.13345991115638	0.0340623954388765	4.72743675177688	-4.86481922408262	-1.72230526668685	2.72210794664427	1.5568382812235	1.0246399183387	8.25180177488979	8.5479159580993	8.60839286512629	7.21053622760838	7.70285064169576	5.38386360302963	3.72500393529857	4.00934846741505	10.27584121572	-0.0983735305793901	1.53222609609712	6.19092989153272	-0.704528742756408	1.84293106196124	3.83899324538333	88	1	2
127	2.367678107736	1	1.99468639379138	1.698070390065	1.49417740881475	1	5.73259650004786	1	6.59847722172264	6.2073963752777	4.42708250626936	1.62186944045646	1	5.37296128278705	4.05128138230431	5.40593277819633	4.02789638913673	5.46914090881921	1.4065282239709	5.74273312510368	1.4133456672803	4.34665070125625	4.96437361562629	7.74175326205607	5.71281621001715	-1.63630261137922	-5.33198116805708	9.62208243969497	-1.79365415151024	5.17005085544004	9.50891713184058	-1.15282477403972	5.42155166528671	1.1195895875416	4.60590560174289	1.97674082390168	2.49286595299381	5.13763905917559	4.81132391709567	1.42015637594121	2.34593648459254	2.08962017995265	3.56863191306655	-0.402997424838402	-1.38626280546844	6.88813441685274	78.75	1	2
128	5.49961873850145	2.84758116439439	3.40782243333287	1.15242964665639	7	4.71170854017621	5.38323695019878	4.0808710079155	6.339377649082	5.66608680522376	1.91915578855411	1.8452693930978	2.42902515578753	2.10669162876311	4.39402529650931	4.851905577145	3.248647299192	3.81752163672251	1.20949268596577	3.3174857483107	1.31422672483372	1.13177858614732	4.44405346145036	3.96175923890059	2.23036686239102	1.7802136733536	-2.99532319198043	-2.86524040921812	2.81379565120519	1.70774909027193	6.78944940561824	3.51128761630099	6.49839530965219	0.878263248935051	1.84395475383512	7.4682592342513	2.37878128142609	6.09410731999261	8.0544630791982	4.38814066545981	1.31221340085416	6.93166250728948	9.05611787735914	-0.186316512890855	-0.270610988248839	5.06743648850309	98.5	1	2
129	6.64326759859383	1.72174581414008	3.74615760689874	1	2.95130167803565	1	2.45005477318707	3.36299565938451	3.08703931111776	4.99406987662607	4.03433230369245	3.62753168286273	5.79860897895145	3.06273042834038	6.67938832356881	2.18729520792765	1.80406011544026	6.25255485410837	3.2219587876601	5.15903931046893	5.07137949729857	4.77104919365914	4.92709768776422	1.69774644658585	-1.74173282323009	1.98370891971317	-5.94725984380918	-1.63249261869151	5.67047162325205	8.93225829967052	6.12958894376299	7.07582198395281	0.368645241833988	4.60283089067114	0.880228742512661	3.19593374807921	4.57314431518467	7.33934952656473	3.12049700210327	8.49243408763394	-1.24102274714235	1.17822752552269	3.68562905263373	5.48044605917587	5.04539322453452	5.1212858922466	84.25	1	2
130	4.07267283992491	2.66994872041314	2.96704357337884	1.26810034845311	4.98031516715577	1.9763110120231	2.75350127855177	3.56868744691098	5.52519434547986	2.90204404910148	2.01213793758533	5.4538261942812	3.02839923898594	5.17207798219164	4.3321696313186	3.27019158503732	3.88722652021726	2.85636581255997	4.02431590682479	4.59420548987257	1.32601363474142	1	6.18574114021175	4.22080428993645	1.78802655345526	-0.962566136439304	-2.44110557581897	-3.64617254619801	-3.0036812643382	8.58818580436382	5.97939933681611	-4.22304986671864	-0.411697995427984	-3.45269580826609	0.938273621015651	3.844561980527	8.24445162514994	0.945865619973033	8.94312912829932	2.15144675655106	0.135915850714711	7.58275965722515	8.46871821466939	-6.17176108146589	8.35996219937803	4.22726592753053	89	1	2
131	2.70731865986722	1.88444573507164	3.83562945868333	2.45123814253504	3.22396111510454	3.14839636915935	5.58153993556248	3.99605944736037	5.72991191999749	5.41054607052746	2.27171631014031	5.12023158504438	2.88922838514056	3.3987295266675	6.05140581455035	5.06402075004995	2.38583386170398	5.25225803514043	3.01903725901414	1.80203428561069	2.69481420836671	3.82879017553413	5.96968184770827	2.24600195557202	2.93982090095895	2.18493091600094	-2.08192119319291	4.56200721479075	-4.09053638109304	3.12653575947194	6.64007549516446	6.79016951159422	9.01053607830957	3.5299489088544	0.908875224018236	6.22444415477463	5.79285415246105	4.82349117346287	11.8837958503172	5.5779561261126	-0.647092377430278	6.21119895734925	6.04284962309754	1.37684398559774	4.24785386498904	0.864734646229511	88.75	1	2
132	1.85957436236376	2.12462225776567	2.09951189545149	2.95584891946368	3.6952490281874	2.18302814310062	3.53478507415034	2.78836317874616	5.8174372771287	5.37860231077733	2.99259927746823	3.9555611937078	1.48407997048493	3.48821862580603	5.4600328952089	5.77401551154241	2.6921588834641	1.89574993779723	2.69534008996033	1	1.20599185036161	3.13213602307433	6.09264496087936	3.57524919010822	2.42140800930533	1.97435788054118	0.980302297794996	3.69259788495855	1.89871691764524	-0.292544299662857	5.79433568575322	0.316552168084438	2.10505583996676	10.2303791376761	5.15209348845522	4.99649890953148	4.72396914673516	1.87498980984817	3.72972759633853	4.46162348020354	0.946599190781051	3.63442092881347	3.67005322927252	2.1738017296139	3.72623617632048	1.48933724052569	82.5	1	2
133	4.26913222460872	2.56336887708836	5.67818205116884	2.82036362519142	4.73244394509487	2.07319000841797	1	4.58453025669638	6.04769802066617	1.40510260194399	6.72678437278174	3.46590047660498	1.56079446935423	4.70485526869492	6.56951323379	4.28343753456639	1.69147795319214	6.71760017910567	3.4821348262172	4.46721265786078	1.73039117645033	4.56546730903008	4.40081572271134	1.89976710532042	2.71680659822167	0.482961402563596	-2.45313938579497	0.487681423088275	-4.16148504756044	-1.04093301595123	4.40825327183291	-0.115737839087233	6.88720871796964	8.00764606305311	-0.199686831178564	2.44978677667147	-0.579686754737897	5.44376203017953	9.52231174190729	2.62916940603678	5.8132598523838	6.71738510923613	5.79327322358957	-0.0786250115354496	-0.308970476538169	-0.133533098248578	86.25	1	2
134	4.77186424758744	1.81747588484054	4.10916629787537	3.59933628528736	6.34462866037646	2.08942264284854	5.22329709374874	1.89500160357593	2.46179590216791	6.59829118718113	6.4747521091731	4.10350570209104	1	2.2524143856611	7	4.5905580251305	5.9217884351567	1.83657818358543	2.79848615487061	3.0322574560704	4.47337636498302	1.07333351698784	1.18704682929932	3.87769015005045	3.79083883014298	1.37403729512292	-1.7852817841426	-2.14973074369577	4.13743829792845	-1.32917684619728	5.5726943648934	8.37266844974876	-0.694397802566945	10.0075298539918	6.29627592286317	1.04328368940914	8.65137246172366	2.4665524093587	3.44486179127413	9.36928232674702	-1.07290937277066	0.226773412871274	2.13221740521358	-4.66567020611321	-2.09912099970105	2.54835069391135	101	1	2
135	1.40921347619726	3.87433476260891	1	4.39070439769289	5.27303132417348	7	6.01043012741004	7	3.15629025815836	1.58951150024853	6.17436913661817	4.91149089238138	2.7210068239316	4.02942739840283	6.72867119919133	1.21304029953506	3.69582563184137	2.64651047080289	2.91017513759591	1	5.21398306341369	6.25956879963714	5.54681476449184	0.783530812708805	4.24889180601488	-0.408834126560785	1.05003345687431	-4.21105287817076	4.82400157096226	-2.55874671147513	10.9302161132999	8.00864082232183	8.606057197182	4.18456664260211	6.9082124182876	2.13588899582121	8.83058294932953	6.85118964804567	0.640148356955806	7.49762154624492	-2.1630053086116	1.48320745520918	9.36972227109765	-2.5751383512278	6.19964699457257	4.37350104809002	90.75	1	2
136	3.05728942491693	3.26081084971491	4.17781284452821	3.18588563170796	6.23117095576714	1.74577749632314	5.72001927031539	4.14781414569507	4.89889341967378	4.66933882940256	5.12961718662368	6.67048505384906	6.86072880845287	3.52891067449938	5.86918872153735	2.17917797603078	3.25237281469984	5.55538461060138	2.8380571659444	2.23954201100594	2.21131230290797	3.58223629841304	6.17188900811826	2.87328784915478	3.54064030664624	4.29138621524323	1.0139690905563	2.06749988282074	-4.19914395359176	5.02549518419318	6.22362249463588	1.15359890988736	9.60274874385	3.11448075958324	2.51937747540775	6.47501632177157	4.63395881838139	3.01067832530282	3.97782398553661	9.21834933897767	-1.31053107800741	-2.30559895218105	4.42841699850597	3.90570555600683	7.31237027848214	7.1880129127853	83.5	1	2
137	7	2.87088232792831	2.97627072302844	4.93120309817722	2.71745149648001	6.56924606632823	6.46367371399352	5.18039731482912	4.26001875140621	1.55869046939743	4.89110428014313	5.13133956067895	3.07678133932338	3.79570146849185	4.29334089485305	3.27106700666391	6.96117573976978	6.0696148320032	3.58439205983497	3.43779342381508	1.46790158265357	6.16474959387377	4.60152800450082	1.73298616661012	7.57820791411323	-0.113240961634109	0.141354281400391	-3.09909087241632	7.07580472635364	5.39510002809192	5.3920069877786	-2.00629894165639	9.46619008241942	7.45376031097349	-3.9501782739009	3.81143378532569	-1.24245425336663	4.7366625098319	5.54205383617592	5.96884424222058	0.12793645113665	1.01463618062329	6.8562502268643	7.69631323738582	-0.483775511672303	7.86818412650202	95.25	1	2
138	5.7877037045483	2.31450658041876	2.8015364062852	1.28553136212242	6.85624337593466	3.99829473760228	2.96803589489107	4.36388989737648	5.93623937662936	5.67276326252655	3.34940846565952	2.13494987246704	3.19170497716816	1.86376246615299	5.62080877599185	1	2.31930219078185	3.98762541244886	1.62793937019584	3.37050844169723	1.00094441288955	6.48555529699065	5.15551388947835	4.76061595029759	1.31096097607995	1.07570927725839	-3.29228664285588	-2.16715006722835	2.80140765968769	2.88883664089423	5.46206462808169	2.4276048020805	5.8330251948665	1.53318682114791	-1.82692310306257	-0.557841831597543	3.47873817292333	6.13707472942101	7.53377048098131	4.44456756043121	-0.236548949748449	3.57361954784471	8.8718752338043	0.202354822422077	8.87104450054839	4.86626399744924	105	1	2
139	4.82005189148253	2.2619233200532	1	4.20173863614374	1.84902438337981	3.03225406938285	4.19607738030384	4.26293293710045	5.42346700031141	7	4.56361132070521	1.9745650175408	6.07818112012261	3.94650639590791	5.85884990438266	7	5.74369744576905	5.19133746081998	3.28834468189042	6.34107968472111	3.84554570744048	3.43238441038339	3.23978201330829	4.2723479618314	6.16954912743232	6.81577997613183	1.27107086972206	8.76709583802928	2.82740891033103	1.22054441876698	8.07993993726662	1.15763350234349	7.70035882233804	5.41882179294874	6.50420470903397	2.04101338002987	4.05757267223605	5.98184671351721	4.30800044479151	5.04820878214328	6.7180918349409	4.4564436538188	11.4136274963274	2.07152129195869	6.06801594089157	4.73079198250185	75.75	1	2
140	6.95607485477679	1.40008069441301	3.24821250462102	2.20137590330939	3.03848091583804	3.96157523478517	3.19412230519559	5.1316601496871	3.8008730440367	1.20707467271435	4.45033472198843	7	5.56854176375657	3.76469115997952	6.4399151225032	6.25489819903358	6.49830801524729	5.83007578421974	2.32636369351074	3.01655911892729	5.49633837987095	5.45644678642883	6.38090299997255	2.015734168766	-0.620477332123408	1.37515445715949	-5.61958257120558	-1.83898539920744	4.01525406514612	-2.21723781793913	11.4643660097055	0.13457705695178	3.57722853046728	8.33826150075361	0.688587023883253	5.88212379798833	0.00313804799279827	2.42456307166707	6.50997492154067	6.51780399773707	3.38327890791214	2.96138613100337	7.34333966990967	-2.67116826022561	2.8240189110242	1.87088938067113	97.5	1	2
141	5.74765664837457	4.50003393990872	2.08420829569229	4.259417619482	2.49056433629073	4.04349934460282	7	1.57640909990429	2.92299912640719	1.18377011986924	2.08792858465662	6.35117876779933	5.91797355453657	1.57290279269496	5.31638262164357	1.01516693934017	4.1081231653909	5.1259082620926	3.78774803288736	1.42409657905476	1.41494968455642	3.66763261238735	3.82033501208524	-3.33215782626967	-1.51979153337236	3.34496789379843	-2.5145406664463	-2.77178557510294	6.95796065697493	7.32624859416894	10.1011016035818	3.97718207347591	-0.962834923452191	8.12254698174979	4.62710519785478	5.15332770703967	2.38086052020748	4.39253362524987	4.11235683862111	6.91826577041003	9.37200604753881	3.63462300405668	1.20553057909174	3.53642817051158	-1.58653630406099	4.89935293281527	81.25	1	2
142	2.26928228407975	1.07816018137108	1.99740863383424	2.33882850894732	3.10393717139318	1.43772985891171	7	5.01463873306351	5.50716508592839	6.29686573017428	6.80178859252545	3.25527638949777	6.30232654547923	1.77419121555334	5.16710969829358	1.20260970903778	3.11787550444924	2.3311007249682	5.9699968734049	3.3768785414678	2.11061788530384	5.2511770789237	7	2.33988239761028	4.57792520232251	-0.910222037467299	0.00446622275598463	3.05325503516435	4.12115947736113	2.05654635241327	5.29125623654705	6.23934290587604	8.28299152123015	7.08883619500986	2.8026620461596	7.97649873604106	5.40649947934812	6.22217148200645	2.4074734458912	4.86294545612768	0.597621371662389	2.99347236677849	-0.177446826194433	1.02653544751546	0.557122110443196	3.84528146336112	72	1	2
143	2.93443985745155	1.14608874564308	5.13679538877092	3.55166961223288	3.78970780276001	5.25177937013331	3.67364524703987	1.14653970805965	1.626363400719	1	4.15709700695481	5.24604473298071	3.20448086306063	2.92919037059969	6.24551117369694	1	5.43522429934216	5.72784600357987	3.43592881464721	4.34069307377842	1.8155854957521	2.58909969456375	2.11335236264705	5.95377022413033	5.63997529609368	8.63917706006502	1.81912717269739	5.61481647565476	6.26714427798783	3.02373202155703	9.58785087391926	-0.698587397649887	-2.93379289732558	5.33495860933639	0.312804591298619	2.71937269695812	-0.874211307144249	8.99900391635824	2.37097369493037	6.58361057428121	4.24782592804226	5.11368259181537	2.00512138410155	7.52264261658662	-1.63704963571113	1.78471612673688	84.75	1	2
144	1.88639494811408	1.19448649281572	1	1.51088168995082	4.78648736607066	5.47190842912485	6.78784507296816	1.46888203953971	1.82772308140954	5.99956975931648	5.67976309312706	1.86448629704174	1.35999180065468	3.58454762613191	3.74781182067143	2.74160179447169	6.99682955304464	5.83260251709717	1	4.54882203197137	3.40527349586274	1.50918381169643	4.82631231447242	-2.3559918104658	4.60345216449307	0.739206388230825	1.1147314423033	3.71743970027083	2.14270992652311	5.89838874430888	3.80577349946212	-0.519052659476912	1.54791405743697	4.61292336361879	-3.89379118349727	4.62472964948619	-0.0548660659838272	6.0173412149017	8.43947308709528	7.03303162420737	1.06136472629818	-2.05474728114829	3.09101042051172	6.25638912923569	3.63857322233185	5.12064702988789	81.5	1	2
145	5.50804259892545	2.06221625063728	1	1.26128244426188	1.07389065852911	5.17953292549626	1.97461515473167	6.90438881715902	5.5154186101557	6.26125521816735	1	2.12415539454926	1	2.80138186228471	3.63843190174337	1.59607768372566	6.24599647520094	5.09289735954833	3.31194452440068	6.13964587271854	2.48878134067514	2.37851826850456	2.34332650793738	2.82612976101777	4.37360938562178	4.87252029522777	2.31894420387107	8.13011908163575	7.03717988257246	4.70113252836811	4.4397631548587	5.42524591559277	8.96238927086773	1.00087212310851	0.326545670947293	3.8720963506893	-1.67116961590675	-1.53941298515892	10.5293531749974	-0.601944616513752	-1.09343811044523	1.08361564642301	3.85356199629459	1.22017705418886	7.72637307246146	6.35590262706514	68.25	1	2
146	4.65370702634128	2.8849871188873	2.66093744508968	1.4948759637387	5.84045019971865	2.27271839751811	7	2.49951005352044	6.99982601494547	4.69325892542739	2.08752824756698	5.48648738411057	4.22823572795267	6.67963099935208	4.17412714221164	1.36090100686868	6.4059545709748	4.4917173545895	1.69413792934502	1.83026225387679	5.18632811619673	7	2.28820461636147	1.3553434175809	3.69088216087849	0.978840200685016	-1.74403145345462	-2.5780842324758	3.52587354389299	0.181372645433562	10.2280483165968	1.69135240111489	10.2266675003691	0.900319252468332	4.62598179246353	4.1315896865395	3.27330706782833	9.54245582796684	8.91026753380642	8.04227644892782	3.5837188231958	5.49904097783387	5.16326686740078	0.583406805520469	8.3032821991793	5.8578717854472	100	1	2
147	3.6896789391461	3.61384522812227	4.32117177466152	2.11873065231182	4.17336036197203	2.6983906985733	5.41327046091496	7	6.95526138653291	1	7	2.11122495685338	3.06423287894179	4.52327248521809	3.39860239785741	2.82907482332166	7	4.24284893036491	4.76759300281589	2.81482442149378	1.34950094398743	3.53770620333403	4.70535054494142	5.15069646716287	5.29788953366653	4.00209981581514	2.99160329087895	3.60307374817028	10.0897251274424	2.7273912798406	0.329380225417749	4.11936345214913	9.70790809134384	10.2851338434377	-0.460787620822315	6.80841329989635	2.6403504887405	4.61021103173302	7.56214866556516	0.849035667809672	2.87377812435076	3.69240385694341	-0.0472656706494523	2.84226825354507	-2.82765237611212	4.61803767885431	76.75	1	2
148	6.20246320186323	5.35117858557187	2.73014684396143	3.85782576554097	3.70396148211942	4.6928667656918	6.22856355838935	5.69338200062921	5.70499048898195	3.55342498545367	5.65266256924445	1.32527094758761	6.79720178748717	4.60938356216763	4.68519391201512	3.2943622753908	2.26876339374363	4.21408884524875	1	1.81091828413788	5.66937791438563	3.06125442126119	4.34655710547524	3.20559244930843	8.81677892161188	0.645989308599221	1.02877810087485	-4.95374268962497	5.8890345061215	6.3484044064183	-5.61552823440611	7.44412612997558	7.10913481058899	8.01799174963763	9.88787160589764	7.98393477411766	0.353748274444475	4.68687120066026	4.15599957921527	4.85631282118764	0.387677641872437	4.27147780830037	0.709538762326387	-3.23259118235101	6.14648606553076	0.041553872018077	89.5	1	2
149	7	2.78326072758545	1.93567909280191	1	6.3066879206221	3.15096749011203	3.87839340168728	5.16008321874205	5.51891052032614	5.23153909506633	3.88724133586035	4.3242208365134	1.48065935670552	3.82257494776641	2.14459277944361	5.0537807112753	6.82322923724626	7	4.97688139155069	4.8657775286138	3.02444941758752	1	3.43465619359119	1.32824128013082	8.02446063377909	5.97108893412726	-2.60890026245818	-2.78273357170982	4.12693291305701	1.81004272385703	4.44114959153575	-5.03603274131517	0.404701754640903	4.76632984546955	5.49774996810541	6.42613734415714	1.5454191785871	6.1492188467628	1.67966605765068	5.21352460044478	3.03485097328093	4.06471557992192	6.6196295843324	3.10298537700539	9.61143846335738	6.21691777447814	74.25	1	2
150	1.60570605838726	3.81606004063762	2.16815543814928	1.92812079873974	5.33510061271978	1.44900503894718	5.36177411939862	3.67053423763556	3.0670381426889	5.62751798375153	6.61125985345865	1.45422474029439	5.33019401680535	7	5.33610817517283	1.96314028881846	3.68102374784715	5.19441035981613	2.696141143066	1.43837751254175	1	3.38607951178867	7	-0.166601101109881	4.74251351448758	3.4218006569977	1.9947631268053	5.33121156877906	4.09449624584852	3.20415970399113	4.04129083870176	-0.404583658683798	5.54068197729973	6.73916984540907	5.13183053928749	8.91338659940774	3.05589538125807	1.49450364757568	3.71288250461479	4.12224127196262	6.0707048474455	2.34836030414573	5.62257466126116	-0.638381359085763	-3.00572906312235	7.74521019977558	64	1	2
151	3.39455243614538	4.23935769821052	5.41552041494587	3.34472840407057	3.37272743477646	1	4.02101106772809	2.31031450029965	3.94050016245553	1.01572221994927	3.05705518174745	4.55503748839275	4.53314250391418	1.48656586966656	1.37692848519975	1.31219267600816	6.28512901336141	4.33701434128311	3.27715225179534	4.26790096862124	3.78600961077753	2.44477765865931	4.40195489701651	1.84149628640754	1.41777757761358	3.26309984504465	-0.0475969124814847	-2.79725644355476	3.50144778263429	4.33992649819453	4.34471755624097	4.33522339434564	8.99636698922224	4.41015340030824	-3.40767226258095	6.10464094716141	4.54941723142297	3.27759991175479	3.72275938254583	4.489757090593	-0.247375985129513	5.34640528468111	8.2013367809957	-3.41595595694384	7.73219558183767	4.8081012467539	76.75	1	2
152	6.78204488382534	3.58370989275674	3.55245607715131	4.5610887856697	2.8581325216037	1	1.0383896559188	4.87543027458698	5.86758301517516	3.75599565931891	2.09255972725211	5.06697406936279	3.18222885587019	3.99040646085736	7	2.98261879733745	5.60503129169059	4.81805739115264	2.64697896517258	1	1.36171362953455	6.50053661875991	6.15682698913779	1.48510515822096	7.53899365554648	-0.189044209672044	0.750911089593834	-2.09007957787068	7.41797194013489	2.82084010884948	7.80174246211569	-2.43445567613476	7.84443100084781	8.02890306576842	-3.86995235536215	10.559239871295	-1.34769125551873	4.28199721622296	3.13815710653143	7.62850169606999	6.12656690475073	1.09030438551147	7.22779771390192	5.59157215853017	-1.46864427853466	3.02071886777593	80.5	1	2
153	4.51354830017153	3.77033690339397	1	3.27653499212233	1.15756758673735	2.75802262671552	1.8112720976379	3.74355647907751	3.11256836435744	1	6.99361790850309	1.53523656527106	3.43033025147648	2.28401409157008	7	1.03481412849218	1.93585809801541	3.76292814659632	1.04978539786568	1.63006184592374	6.76047034159002	4.12154742461283	2.76453876448064	5.97448251376655	5.22398024179581	5.20058513828616	2.22106511132526	9.27330591896683	6.79685984577164	2.70700381794555	10.4129758922256	0.713315881845648	4.90017899681616	3.58619601074154	1.27676243434544	7.31963053611224	-0.762915983879116	-0.513530458401424	4.8219411005395	3.31415478048764	2.28267088328995	3.22580893885166	11.906613163291	-1.70223965293043	-0.289012808251846	6.43688976081445	72.25	1	2
154	4.08249811052963	3.92158910335695	1.94149684332418	3.87239060022695	1.54960903255597	2.35898810170707	6.16282802389221	3.36893554278175	3.76907277743804	1	7	1.09809973988157	6.22201614040974	1.99189584610468	6.97352736183062	1.04891570595309	1.81723091764218	5.83658441045453	1.56769564430618	2.65600142155496	6.5819515046163	3.60227693236769	1.88946736367509	5.68634894803404	6.23430191555236	6.52722344762381	2.45695058735095	8.86379667744654	7.63876404775514	2.96106663274745	10.0051347540905	5.04165422603764	2.58044771035477	3.89318659755769	-2.45717903084186	7.64377500683322	0.183824188864628	-0.236408141431047	-4.19876906684133	3.02910398413777	1.97277238960662	2.78708646385867	5.1618017888101	-2.95609742174667	-0.031619080450414	7.53243532048784	92	1	2
155	5.6666950780104	4.96963239582672	1.41273089710829	3.74059509416062	1	1.63495735883337	6.36054020066302	4.71206246142307	2.77390592674647	7	1	7	4.97681724961735	2.03303721726581	6.84207964749134	6.33351389267446	7	3.80822353277493	2.66768921228654	1.8480951297082	1.64502943274803	2.70855915873184	7	-3.99213894568753	-1.36658547281517	2.68436432703926	-0.533497653153308	-2.80649171090933	9.04137428057295	1.82130956759004	1.34761607709072	-4.85229803605982	-1.73712262586905	1.61998459767947	6.75566559092104	2.75334822186855	0.517825687412122	4.65306068973333	1.6829958004168	8.34571339984568	-1.07353022246947	4.2422375618743	-1.18172462161323	2.92700490085335	4.39764767468555	9.46843087839456	91.75	1	2
156	3.42888053089909	1.10898485187885	1.7715698114415	1.27299686642738	2.35502110524364	1	6.83698733734752	2.75574214272232	6.19974087119158	6.35311463439421	2.3921203568778	7	5.07254438877837	5.9117840798828	4.36424934076273	3.68143013061048	1	6.43060845357273	1.34150083332614	4.02806664471101	3.23046300170547	7	5.92045167842867	5.29564142541852	11.871749884509	-3.4362676366631	4.27095501892875	-1.24321275344918	-1.58266259467252	9.13210860739424	-0.405367934384293	-0.748111735996189	6.73760340310308	8.08149828975187	1.30003861621797	2.97717762578297	3.78555299304607	7.64376656234337	6.85239553554331	6.35536013341293	-3.49744465612321	4.71961848299578	6.09351922594578	3.77492628590978	5.46263562384791	8.32220700021499	73.5	1	2
157	2.67399432619222	1	1.802658353606	1.89331499475939	1.45698849373313	1	2.069732355968	4.24258080906045	1	7	3.50897399045171	1.82818586235365	4.37358683225298	5.25333626446176	2.52178174397116	2.97273927119127	1.0553664779232	6.66929195444321	1	4.46354350081024	3.00708962718508	6.8285803269245	5.83837578297536	5.75820028374995	11.9648727263051	-3.86739951427625	4.1751880043654	-1.02004869630473	-1.75337946527399	-1.54033917476007	0.111355754357253	-1.37960664158268	0.980541459055613	0.93494225072887	2.53253903826187	10.1159993654627	3.00418761475658	3.17229511411202	0.293329176844768	3.38466357010332	1.94356348581574	6.53219463609272	8.28673581266532	2.61963404644379	6.08973143359466	8.04208295733281	74.25	1	2
158	5.17730379108727	2.99010916346231	2.94144739031813	1	1.94435384110213	7	6.73217347898737	4.09276337598069	5.92865875383109	1.72982253992921	7	5.79132481003302	4.47028068968271	3.49578529085715	5.88498294136767	6.08180971558827	3.73053571515172	5.83758228482841	3.46868069309665	1	2.36354815108528	2.92590671361693	4.37143729906257	3.55526989664978	-0.892350825643899	3.84425457553137	-6.56833580519806	-0.698880231318813	-1.29490088452792	3.49043329430888	3.18534585455202	5.37431990291632	10.2258663697321	-1.74360940047795	6.50477012382088	3.50901935280181	1.16774605644913	7.04430052976161	10.3054428156094	6.21453913063221	5.07096754065504	6.68976627117745	0.134007989914961	3.05058360691177	2.05144157083177	3.83575299914175	72	1	2
159	6.47956197296668	1.03750027412826	2.69829055402413	4.97609968909294	5.5166909314088	2.19643959689894	5.95426711438907	1.3870412349845	6.2533279001534	2.27773155719035	4.75521226660665	2.46592224066249	2.50788558326817	1.21100904797881	6.48611253868814	3.8617706274053	3.92104598377657	4.03428223233184	2.01213851797862	3.67203502082612	1	6.96573565557345	4.70569155693886	-1.65269212260445	-2.49839335686471	5.36569121175089	0.0652575245302605	-5.85059769572642	2.10170133031872	6.6525863408084	10.716527179018	2.01779940540411	6.30534911031214	3.22468291605856	-1.95740093350609	2.59396163742779	-1.81069509252658	8.03810646953127	5.72141483826733	6.84115486934058	-0.550146058834942	6.56437778922396	4.76726204240402	2.22802187604207	8.23071794308871	1.36093658054875	85.75	1	2
160	2.65826210824529	3.98422597312072	1	3.15906944020076	1.05369725366049	1.69567390625176	2.70563749289391	1	3.12767197281518	5.66514254741551	6.22247421906071	2.79997209009478	2.88745078930915	1.4711686179026	5.89776038557408	2.07240101151152	1.98801430656996	4.19955528516172	2.51750156016266	7	1.96603212869364	6.10557559935161	1.7256534333627	4.5609832340474	5.91840076341263	6.07809922753127	2.17856654448455	8.98162607994225	3.32998112308607	1.44952577281575	0.335249762125758	2.3215164932339	5.1782220568406	5.14785259842886	0.612038843710175	7.67821032768036	2.12474458176279	-0.713340265441863	-1.76723323874938	5.99106214479317	-2.69261146913673	4.06769277715936	7.17856481890333	3.86387924737363	2.76192445394307	3.5565958255414	73.5	1	2
161	1.21415905180346	1.81911721872618	1.76954251583313	2.12286292966203	4.30049454977515	4.31947007610219	1.55256139015386	4.4183692239851	2.45717845275785	1.55216629417389	6.51750741508226	3.48080198958605	3.55856279005786	2.34189674371272	5.70797059953172	6.78068313238052	7	3.31747699544063	5.75291310275711	5.5885283100193	1.18159417647428	1	3.39397729584245	4.70776814052398	3.74498963379538	2.3645225170757	-1.56247735789636	2.13732265664478	3.23974850089681	2.515739695839	0.89854223962334	6.99776243313592	7.35473257881793	0.725536490468206	3.70908732341567	7.71803938875811	2.6395282856802	6.70597178292877	4.18714558558983	4.89232194481155	0.574226075111917	4.89506798310156	8.29461238065021	2.80316416240244	9.51026572954355	8.01528305089189	71.25	1	2
162	5.87627555799423	4.68316366704106	1.57538504762627	4.15041729004986	1.57510442167773	2.49763917346647	7	4.60235703636748	4.21662954192338	5.71360825623413	7	5.75903673323816	4.55717697561405	2.31144821526984	7	6.67777214620925	6.80300378554123	4.98408991634258	1.6263220695009	1.78719298590135	1.24816980272009	3.41036168611565	2.86118879265166	-4.96948652583836	-1.10007809434815	2.13361863244924	-1.2723839315567	-3.43264547210471	8.04104527859023	5.52691469545928	1.77181119895388	-3.89547186684772	9.67903266468121	1.08365435000265	2.0222700614456	2.15786332124739	0.31425188647925	4.75299787732906	7.28115655008569	7.34818781877772	7.85940742648544	1.14802331649474	-0.861688168121627	1.50077906199158	10.6892166499419	3.09322808026538	82	1	2
163	1.71667787084101	3.54069078403259	1.90376961060895	1.36026563617686	2.83938675060094	1	2.85613537014306	3.42433360951356	5.38702634315468	5.49034263599495	3.80568321559412	4.6004388140795	5.11200577106954	1.38132261085582	7	2.72147631909912	7	5.10283589240188	2.09778114966351	7	2.0968077528554	4.07989361647846	3.18487262428927	2.81297710352536	4.0175112681042	3.8940415485683	-0.144886352747077	3.95907541510335	-3.80718443827251	-0.670449428340194	4.66265741233488	7.56038928883239	1.1940162489009	3.91647996998375	2.70972935999176	5.57770236313671	1.21813578858859	1.49299221364019	4.30358363837269	4.93547151293029	1.05649545609479	3.43127615659236	-1.359742383501	0.0488258496682743	3.86837926650963	2.77862992584609	70.75	1	2
164	7	2.49814603976275	4.78895122643531	4.05980772504785	3.46892960190691	3.78498271791313	7	1.283692370998	3.48715173997065	1	6.11774126828813	4.35012321839126	2.97127716865493	1	4.47046891038635	1	4.54250860781226	3.60937730778133	3.77249177295864	3.34785235658732	6.26096103583011	5.64299173694365	2.15483471086638	-3.3281553092241	-1.60137184808821	4.88207065033763	-1.96043546001432	-5.11501044709383	6.02708265837405	5.97190120417193	6.98106412911825	-3.03464269441919	4.6458644669751	10.8660058664583	-3.42830885681703	5.33647588115391	3.21983320976169	5.69948451447253	0.951700665281994	4.57314759892352	5.88281672047995	-0.976707456626429	0.149979892840793	1.96296765372496	0.708710532866899	1.57551468028749	90.5	1	2
165	3.65161506036631	5.63568853543183	4.54992494572801	2.19948429758792	6.72734041163128	6.40085234854932	3.02051266706023	1.70765607598141	2.17212676346078	3.06690091627365	1	3.76461826796865	4.64319548697676	1	5.11292091518807	5.89191904254113	1.0324670068728	1	1	2.88053559802612	6.58890304850673	7	6.73226506904116	0.733128842499984	8.58329473430702	1.19318482878571	2.14876688421926	0.44279983238573	0.580998602421788	9.81238327864457	3.491552394609	-1.49593082502317	3.45957223255099	-1.77422746584482	1.96947090400122	6.15462210064526	0.735895143419162	7.894601341789	2.71443599135321	5.53214364693679	2.88415301913688	-0.202861290703725	8.77582593750038	0.207611959673806	0.730271896614605	6.87019404316508	80.25	1	2
166	4.90276427288158	1.96978852382441	3.14190864979738	1.58334758204629	6.07309952042282	6.70399858241483	7	2.24173789057244	2.7005489592585	4.39185644424142	2.1070867047673	5.35402908711522	3.51002896335539	5.63742761115733	3.8591463165107	3.20023098166111	2.53137840063292	2.63669477175973	4.20743630489742	3.24486249804038	1.40274868564577	3.58161529921588	6.30262466874216	3.63209459144701	1.70142528948595	-0.684420723655178	-1.61117251697896	-4.43874730151632	-2.5829736280702	2.84270931056322	5.71306270980199	6.43210451674985	2.40876109550552	-3.70864666047532	0.244736814106776	2.46708717411982	9.05222315856714	0.806246383042349	9.45308053717269	2.12377190056182	-0.113333119386519	6.55343925098469	7.05110129913419	-6.2998690796737	8.72552970376958	6.82103110661731	93	1	2
167	5.6605111936209	3.81283231517431	1.54629114952879	3.9119981008725	2.1653924639677	2.05341787544205	1	6.20855227574386	2.20511666742941	1	1.75459663533868	5.66020875648807	4.88349878488906	1	7	2.46550325952586	4.58962100356823	3.04207332093924	4.05664974325039	1	1	2.48505553681807	3.0807877060102	-3.40846585087833	-2.28970393635882	2.56165769626583	-0.516405715805016	-2.22328390041501	8.55279722636756	2.0375767372668	10.744681541709	-2.45390154452905	9.4067258709438	6.51416396307389	5.50154690266884	2.22016237842618	2.31744821994187	5.85041616830486	4.94290259956015	9.35410057496505	4.29767971481669	2.93600426714861	1.65120594787436	2.96730868706121	-0.549713237764041	4.61985200606774	81.75	1	2
168	5.88226136971259	1.7571524314208	2.57179289949088	4.17376324994873	1.14306208621982	2.97776872290021	5.01486149237306	2.31021105106653	3.16191310537667	3.30735601404698	5.41750860171055	1.32785689151399	2.37354128848175	7	4.33964717609259	7	6.80402244952146	5.34534175066126	1.27791333336524	4.61676434621251	1.83367642297161	1.79569476992246	5.8042995350775	-5.30233754197645	-1.03062325776541	3.24104955016631	-3.11785837542969	-3.57605722700175	3.32819524068318	4.49518665603572	1.77616109449158	1.40583192361604	-0.541460664452352	5.08399128351982	6.97025233290698	5.68992745521173	-1.01256583292514	6.57284891462313	7.43472505247255	7.57306691356697	1.67621133680964	7.52185329502976	11.4826833804772	6.55107362001198	-0.119205854140881	6.95200109707453	65.5	1	2
169	1.43419903773291	2.85489678882253	6.12301456691166	2.77775883299852	3.17056511749418	4.6777295286789	1	1.03536189422121	7	4.72116471096671	2.82094047419172	5.96879261480943	1.61910710663929	1.90477173778477	5.31645512659511	3.07755548848786	6.33265012066199	4.80809551085293	4.52323880303368	1.67273815809771	2.80859512084047	5.81738696102363	6.87054681228591	1.27179296716734	2.23900909154654	2.82161817172996	0.731655350048536	-3.92592229699644	8.4967776906586	2.29560910743605	6.94219632907352	2.82819620658473	7.4826204613056	0.73294519401531	5.81218797633752	1.05180151067699	4.0223279609684	3.28942274770163	6.24347037883894	6.82943458685189	0.966705471414697	5.93251802688752	6.49669861513994	5.75984225824542	8.1620502591428	6.85690680349989	86.25	1	2
170	7	2.66367534241748	3.74396023061991	4.67593779395497	1.77023877729063	5.58949402583495	7	2.5416553076535	5.36309067803228	2.23856280738717	4.44297298751198	5.32159778083093	3.49708835090636	1	7	6.29833413506227	5.31382860537334	4.64071997756284	4.83304443112804	5.03009986187546	1.26031575407558	6.64976532757449	6.17312053439963	-3.16632697578548	-1.88549396243955	3.11555601185675	-2.47807047616649	-4.84633494577126	1.56956979571192	6.93235639873492	6.97351589410412	-1.33087789480475	8.42704080140421	7.46681214116035	9.22999446636697	1.1951762974077	3.15406846714251	9.40099213314506	10.4192392399397	4.74574784453394	4.88440613734792	-0.485732167445382	9.02061204587153	2.98597038257948	13.5762243305258	9.44591006523916	78	1	2
171	5.01306909952276	2.7390885469522	1	4.60270785806605	1.61909371151536	3.57724614472117	1.78385946487879	4.26493576110215	5.09672310134104	6.24855397456478	6.05883119533743	4.83718521900958	5.15852290956737	3.94979287882676	6.11371346943101	3.28381267855714	6.73940688895042	4.74763071374636	3.96725993017666	3.18951424135129	3.88146216925083	4.26345551108227	3.45255772649861	4.30040743154697	6.41696133536317	6.26181397736921	0.503755101975132	9.50363737872896	7.73502060437971	1.60345973476695	8.55202596784928	0.949529319137071	7.78948356283661	2.84036099085648	6.08804598145198	2.0500552845954	-1.26662720965115	5.70886739793144	9.23018531500033	5.51360317007371	6.88042809237333	3.72337874710337	11.0417264457773	1.1012238678945	0.977541791076186	5.67137600400939	69.75	1	2
172	1.44253946555004	3.49267675162888	3.23856817382527	5.18142516181772	6.73907156693134	5.24889101382203	1	5.72809628337513	6.63834043867077	6.04175252680106	2.37563288592566	4.28235714574248	3.94521960278513	2.07631147907411	5.28631822258372	6.50822843350471	6.68759021578259	4.89147497635857	2.88744049020744	1.15318773411396	1.28364897475452	3.51003358775027	5.04231284091414	2.50176167058267	5.45723644193995	2.11474895087537	-2.64254155175006	4.04292186847576	8.38141108096664	6.54858024411167	1.13513926158684	-1.06668638591757	7.4501878766161	4.42536331857314	-2.64033472507955	4.16690132244425	-1.14280890357336	8.92237304791345	9.02760844699796	6.21709789014084	2.94455817491629	4.79257672156219	5.26292719988703	4.5211982052063	0.516119498413413	6.21331156991458	81.5	1	2
173	4.28977413572072	1.61714534970746	1.56430218019647	4.61992232247902	2.89886182619439	3.65451903879337	6.83389871265807	2.4182068865949	3.56501268439458	2.00782310625336	1.91380260212618	3.51490774464155	6.41606428100594	4.07070662776132	5.16250773571935	7	4.9453562194879	2.22595834297254	4.27006931876715	2.32221752926447	3.69111017984147	4.85953458871915	4.37038727776795	-5.0382834727479	-3.24427904110332	3.33346806933393	-0.916802490173778	-6.8672628575113	8.48829821190492	3.51250175649466	8.55264323513804	1.09255651419121	7.65168507897767	6.38180503935363	11.480071607049	8.86905064697052	1.63216169066049	10.8783936675889	12.1468969737909	3.48242885787255	4.62459509301509	8.24713277270623	10.873852955053	5.63119611667362	4.96400877351583	8.68856182122264	79.25	1	2
174	7	2.66180216283383	1.41638705269056	1	6.58646992290535	2.33556817878574	3.81969463153393	5.40909446806387	6.04492075097776	1.24091777208634	6.63977849433264	4.25652957251203	2.4883945334069	3.9418704662978	2.92667819338173	4.64477785677235	1	6.72976753921123	1.93374831449449	5.11324082884436	2.07020541693132	2.02475891954121	2.42333371678325	1.59999577883377	8.07482159777709	5.82632880794463	-1.7151519325801	-3.49436994351613	2.89979228094028	1.24175416245356	5.81710935529709	5.21119678071296	0.0236363369462291	4.63974202340376	1.85221664849502	7.17426268304251	1.05485882324061	8.26928758191558	2.35391747991643	7.18459103357823	4.49346031418698	3.7499242678716	8.01920998810426	4.1591372876315	9.60698764690796	6.34987006744954	88	1	2
175	5.21794654519755	2.53056693553894	3.38908928444107	2.71422599635033	6.16128377621492	3.37721688484012	5.9298816501118	5.98061003655926	6.50046201449557	7	2.4322701884382	6.05480642822631	3.6874958419538	7	6.67873201526222	1	1.10398800846212	4.78972850723118	2.02844004818806	1.1884457446665	1.14400674179383	1.80425739524246	2.75145143645219	1.63555984080954	2.30145017567438	0.0984128723940464	-0.501680511332067	-3.01503989528034	3.56618559752291	6.85173849990795	10.336189252468	0.86459539455579	9.58703456740322	7.08875842384186	7.33004645299811	5.00051073523121	2.14318402046089	4.27210804779399	8.14349138410632	8.6017658457116	3.76999615034177	6.16005272304659	9.30973323030457	2.45992974616479	6.13633094705915	3.2430551235091	75.75	1	2
176	5.41155357108914	5.24288191554599	3.2230778285398	2.7064669063855	2.77952977547936	2.94680073606493	4.79418016229299	1	6.35760475881947	3.54886582792153	2.72773207124696	3.66911402649821	2.04938674653287	5.29741598042908	7	1.29586256445738	6.62563772083032	2.08553412090421	3.05465397973609	3.1538204277515	1.24156437078998	2.042741042434	1	5.66994255942236	5.96236523688382	3.59355719819751	1.35388439674958	1.78722270511628	4.17935495674435	6.29785769116954	4.81843439909811	-0.155358754423444	-1.41730837570292	7.0662060566883	4.25667869150077	7.20389318244086	3.59710849165306	2.79699039681682	7.87729068726412	11.7662039711788	-2.55520346173014	5.27410719591044	1.6660898080515	0.212455746645039	0.684887745280549	8.91910178731336	71.5	1	2
177	5.43401857506145	1	5.44935428561576	2.67014176373015	2.24025551026711	1.63865263367915	5.5949722450858	5.62360141176403	6.66255211934001	2.04074133185416	2.17953083281017	3.59983933705409	3.46272879358811	1.95603018529129	4.66610384743415	1.48839543884587	5.88432541950199	5.37381953021858	1.12411599334876	5.63960181211002	3.75389356723534	1.33789581693139	4.6941157875586	1.66417297860136	9.31570615787541	-4.81244589072341	4.34316192518662	-0.645666274340967	3.19330716830917	-1.63235028890343	9.11918975582249	1.55909711200794	0.712676649254418	9.20139380230899	-1.71343166948293	3.61403713782802	-1.26431767412687	2.21787237665673	8.11412711090493	4.98145944250558	-0.258237589815184	7.40580169239798	4.92181983775165	3.73455605178708	8.47434534709536	3.42281437247851	79.25	1	2
178	1.16309411218034	4.2664479324787	1	5.16235589137662	4.26110161606628	7	6.10709953563314	6.62780575454185	2.72853609887825	2.21175963430388	5.29213956527202	6.23241983360409	2.92272672529195	1.1194494768885	6.41649395258534	1	4.75173968148308	2.19812922572422	1.62936339441387	1.74315559138594	4.08130768458827	6.37038988147873	4.06300598998407	0.86516278819978	3.93216884881402	-0.955639243387878	0.0382737758232397	-3.1036758500797	4.58682221994908	5.27263227919404	10.6165991000963	6.09023782403983	10.7121896348375	5.62856457391901	8.41611989626067	2.90263002766978	7.50678201533975	1.53157095869787	5.20118313407715	7.60482721813704	0.329705427521779	1.99376999816381	8.53306382451362	5.39036259063632	6.28244205656731	5.12162160413991	68	1	2
179	1.6731102776653	5.28733621662839	2.7200629479417	1.5984608673437	6.83931066188772	6.06462822476282	2.94958615106204	5.29720607283101	2.6605382406302	2.4629183499601	1.09164221415135	3.82482240496924	5.70553263089798	1.36629208499067	4.49863162781911	6.57090893204507	3.63922927214184	1.09070113681542	3.32053612070092	5.53502193913517	5.79374747626034	6.6667037112309	1	1.54114847016261	9.05890411090263	1.91837766932079	1.66874415897092	0.174764740870205	0.739000325630775	9.67375724147506	4.85703309178095	4.31620848093254	1.00690280315495	0.972921958455786	2.44797898189471	6.15504937007148	0.547459138083239	-0.0908162271900815	9.52299110420331	5.62760916764011	2.9159277675858	0.869421569892266	8.95356316087962	1.27427649743708	0.773541919044529	9.55478455983942	50.75	1	2
180	1.09962895072901	2.87066082702972	2.47872399939463	1.64655682092777	2.9329364131559	1.51390736954931	6.90455168846748	4.85997907958827	5.37357278460111	4.73607090446614	4.0141408090247	2.77464444596932	5.34935550606894	3.08518201967032	7	2.20937377101414	6.95275390418075	5.82878024963604	2.27172511407018	1.24201879078267	3.26402148343295	5.06779918698013	3.92272315124283	3.16740182441555	3.7182245086919	2.67103884748079	-0.682314067782812	4.72443083895627	4.56220737378859	-0.67084567267055	3.89976742474762	0.569395498244543	1.87186349575411	3.74271655229282	2.64676053329527	7.07688763249418	3.05732885253377	0.912044077899296	5.45691741145662	4.74204340536771	1.5907558065824	4.03778181178757	8.74857191137428	6.20356466077916	2.41024162803618	8.92487710898563	75.5	1	2
181	7	1.18309844431853	3.65829935117144	4.99470928608093	5.3733859943091	1.69349167299987	3.96831211051038	3.06455559533528	3.11545006950198	4.54190216717991	4.78021123271281	4.57418124006015	3.06999662718364	2.12006429074733	6.42175443149688	4.62147208264808	5.0695789109425	6.22660001810801	3.45249163559642	5.20343629946874	1	6.64364154986719	4.85161885529657	-1.84691605237396	-1.4221558737016	4.87331225294003	0.607781906328681	-6.81488461887646	1.69014361074204	-0.440286376027239	9.96713806720748	5.74863925358477	6.85309713649157	4.34636653054729	5.43182143021439	4.5408881553181	-1.81251071533154	9.07382084155807	6.20898185312828	5.48953711227059	-0.717462926565962	5.74064388082571	5.15878227409369	-7.65621425100817	6.99994693258607	8.1074108997976	83.25	1	2
182	4.32258253692661	1.42991840330518	4.00569847509451	3.66010762599803	7	1.41609020895431	5.05814549074134	1.9843774980427	4.25685292759349	6.55788406246191	6.35001857667536	6.92428589428478	3.25800967137225	2.02929976420465	6.67259804436031	5.51861191978834	4.84383163600625	3.54530749404125	2.89229463916912	2.73445360097244	3.86401889364891	5.48928120637003	1.98281094690321	3.08769413715628	1.89399301443492	1.17546365772424	-1.05768381995135	-3.39303893131812	3.28406280595623	3.19182120144182	3.86452601439278	1.97454585295744	0.0161635418611499	3.33059566565742	11.9790728465208	6.47608389239258	9.04571330839546	0.606022987433609	3.12086388967518	9.79375910529433	2.65259752944646	5.92780224758545	3.50070334718512	-5.5876375654221	-1.95157924555693	1.63148502576593	85	1	2
183	6.4271248564924	1	2.51631312319745	1.94558325647392	2.40390195493155	2.818658003812	6.59130725816696	5.97019061025089	5.80539168686186	3.56391940554882	5.63716376854865	1	3.16371466447776	3.94028988164867	3.54356991992658	1.51022684416816	4.29736220357513	1	5.18490279368256	4.62987912566822	2.88455479769518	6.93046242483577	7	-3.80611414790499	-3.7812867194978	5.35208792287308	-1.94814051934382	-3.94481417053709	-4.4284087331917	10.3611763904602	4.46963670317694	6.23685382389768	9.48317933663899	7.78615263384234	3.02409815235018	7.19365513498926	7.82092456801578	5.19474126495008	7.45809225379068	7.92874922941878	-2.09372235774694	6.19273375844409	5.13423180149854	0.320877774880257	1.21068988951901	-1.65333619549925	62.75	1	2
184	6.72341782432459	5.31524746299904	2.16977503084971	3.31249517057833	7	5.96026191963444	6.93406871213677	1.1605024145482	6.98921161572761	2.20409718920926	4.1252287411133	7	5.78488190597616	1.61928403655771	6.62141612964207	1.82172197609544	1	7	4.72042635962438	1.12947342141995	5.88256736179279	5.51284111130739	5.9876976700919	3.2507691875818	11.7203162439807	-0.63189135509116	-2.15139888117025	-0.859873808865454	2.50027301585566	-2.5094148792709	-7.14288712106324	2.37334212226785	6.70219338717023	-0.129778100442601	8.92951202012054	-0.618497358701023	1.77565641226463	3.91179955437956	3.74623285658797	6.73281445837467	1.97505732941286	6.56579638643015	8.4110138006506	4.61744933232495	2.13290312916827	2.82384351677563	63.5	1	2
185	3.42660450456969	1.11486665632372	4.54873772528758	1.34825629425382	6.35601383433379	1	3.60823876023069	5.98093778059109	2.98273409971514	1.9505526295767	6.0529343242973	2.16551274793896	2.98758320762307	2.63151183172261	6.1831739177253	4.64839240376759	1.85218424302201	5.25607377650894	7	4.44712243651088	2.79256855170521	3.59693425004675	6.81279669203538	3.72054764196885	3.20393666631909	0.371692375954158	-0.990089888234632	-1.78124187709834	0.511533453867482	6.29646029617129	7.00743767657135	8.87399045732284	-5.36975504727968	1.16625105331834	3.9965200553703	6.54042204928234	-0.244746247974159	10.8439744322514	4.35016638689107	8.39995658729392	-1.0151711269696	8.93180224257892	4.86188830643886	2.48392620922525	10.1744062590154	9.24090123375656	76.25	1	2
186	4.67056178877672	2.12486886892173	2.10775108654216	1	1	4.13663600078152	3.82817121375933	3.27695182435099	6.21904795668721	6.14389875469221	4.1073515394908	6.31202132315652	3.28340162847994	3.41020764549961	6.75878769587193	4.92820907623603	4.75346846642061	4.60892109026708	5.21528177786693	5.79557015182319	4.77719097451538	4.56449125704599	4.84963401055626	2.09392432271866	5.80725343805946	4.50850345673976	0.627299526501662	9.24807976099613	5.02840479597638	6.50659648785768	6.71619860039068	5.13032809413746	5.42464054395904	-1.75432496577488	9.16684653113432	4.73533836302817	3.86390009449716	4.38006498885116	5.13725971308252	2.71722857364799	3.78556322313354	7.5658541724763	1.20843420963738	0.0914090953640313	-2.67749081868217	9.24752706227689	84	1	2
187	2.73181109236839	3.99470685188876	3.55389266127433	5.16182987313954	5.68841954957643	4.26965183388879	4.03337766964926	3.31536765751205	3.08234365936122	1	5.05911779360873	5.80746862718787	3.33973667824118	2.82131680468647	7	4.5351971729523	1.68768335343332	1.62128201369865	5.3043422101044	3.07743067748541	2.43264153919276	1.22743583863958	2.71279763991972	1.95145035531936	6.11906157728966	1.80911382277624	-2.81760083878322	4.36932778532414	5.02020106856581	1.87837522716838	8.63803811558776	-2.39965807360293	6.47334664034387	11.5452451389666	4.63247659708299	5.86758378422379	-2.67356239602719	0.587177799383742	7.06068737299439	6.88090484216591	3.00187622066884	-1.71174558185776	9.22917445739958	-0.22204466025963	0.971508078401453	6.2663330535003	75.75	1	2
188	2.11780536349253	2.20859754154617	2.74314089888125	3.06847811901224	3.03236269514947	1.87650643725265	5.50185826681126	1	5.96166190713932	4.52784804970695	1.00001350785044	7	1.83170200664264	2.76788860719774	6.33955750223001	4.90074733778536	4.98861948512073	6.30515861875043	3.24749046645316	2.20971394235471	1.46355797334699	2.71540370109093	6.23135738484973	3.69358595989088	3.42661370008587	1.73712736331634	-1.6860493388537	4.57400099971963	7.03787215510599	3.61907967647077	7.03355722845711	7.27043676976282	9.93276314465551	4.32224444574791	0.632654254593467	7.02104998974842	8.53290835804521	4.03531206641657	3.97014974293388	5.4925932294464	-1.70010942042912	6.37871073379732	5.69758693060762	5.70119694104164	3.9142494355949	1.50784848959507	76.5	1	2
189	1.31757221325128	1	1.91416945170625	1.53562246833922	4.61445201152766	3.97547337179574	3.84111704840688	3.77907690703835	5.3373046194777	5.94222974249452	6.49455842658663	6.75116221406257	6.65013190167722	4.58262238921048	5.71098017965614	5.91394831992814	5.16752828898052	2.10735723503491	4.34362018774121	4.19154681060533	4.12920321657313	2.52954134824604	4.01968598232753	2.34950120536723	4.85024715713043	2.17505485464004	-2.50810472079473	1.69957101457823	6.83170861373148	6.03097861043971	12.1843068010989	4.69323113813013	-2.15834704198716	11.5061405314459	-0.788716437972227	5.66661181321548	1.11567785451013	5.99003863436358	5.82423051282633	3.74196036439781	2.69860896060236	2.86133408678414	-1.28375599565616	-0.279729173845162	1.34737970673114	4.3752816936964	80.25	1	2
190	3.24211399468093	4.32426441944686	3.44569085514827	2.33770316045498	1.15525238656146	1.92383605299786	4.64905351928081	2.02930784290948	5.02052163389492	2.03652522929457	1	3.70220103475425	3.52845199039174	3.26755532958135	4.11843737096382	3.47384552801222	1	1.77814192397415	4.86210901908776	6.11049222430065	1.16196201272017	1.88674949818261	5.72391790824085	2.44455046119576	7.72805406460967	-3.90963969774511	-0.560218960369916	-3.02529659519973	-5.303605047274	4.38576904941814	3.24934407435307	8.49640184701688	9.25448646696306	0.961486124637779	2.21479939683253	11.0800672424238	6.13359529651989	4.73358250314212	0.841623999622492	6.94950496825793	-1.06462148403199	1.24636641983577	5.88091192977447	1.51085535482458	3.80463286538247	8.01116959174598	58	1	2
191	4.46016084738536	1.0977795219154	3.53878367794512	3.46031665709893	6.11504889224692	2.14297895872792	4.34644040615867	1.34158756322282	3.98284614636066	6.11707053359218	4.60120126776252	5.95625059460917	1	1.1612513269753	7	1	4.86388870118203	3.88174703494867	1	2.46113377497637	4.26374527934382	1.19558879711191	2.416805541437	3.79626543313572	3.78172262194468	1.04081934116189	-1.04096376235733	-2.38414116279592	-5.34046040028897	3.41219910646841	4.4254694532423	8.75192916122416	0.533482618749438	8.41360438338731	11.557139313398	2.14308247325702	8.91490085769984	1.54346160332883	3.49729803445858	9.77280071013267	-0.214308884104348	0.927041870662229	3.02141647024925	7.41164917249549	-2.43981475318116	6.75424904853292	71.75	1	2
192	1	2.48088907750916	1.90000679830674	1.31268911834325	3.36596331149191	3.70492563876255	2.167899303193	5.22457560421578	3.08690849017664	6.94759312156603	1.6896910063433	7	1.43940794595007	2.76980441456005	6.99227312818937	1.68512408705265	6.25773324236167	1.323148845148	2.28510291698308	4.68170041353666	1.8973824040218	6.60405136391549	5.39143452206171	-2.87411565108978	5.53272360401196	3.1548177985234	1.74102900527169	4.97217672186183	4.0728114955092	8.5984245354838	4.53583964518573	6.80164800314765	-1.24347985667659	6.50541923659624	-3.23115391614988	9.69828704645063	0.657069215717988	8.17832494480109	0.996117875776331	3.75445779056327	1.84416727451289	5.00102292572085	10.6430427627014	-3.93019331910869	5.83649926654166	6.44097770043568	81.5	1	2
193	6.91130878635985	4.50188150353154	1.47183395004554	4.50337911980886	6.47473046525943	5.06143045356285	5.88558345034204	1	6.44392848498932	2.38504385031846	6.00582038939951	1.54342843993086	3.76191110948841	2.94112354035379	6.90565615552955	1	2.17112244996784	4.73260174847633	4.87374073753078	3.33990108342095	5.16642687715379	5.33163856332547	1	3.38604928397807	12.0598793102139	-1.23344300120553	-1.63213703562523	-1.27434100861123	5.51551866865726	-3.04129892267339	-6.72252623699745	6.18935842638841	8.02036374837495	0.821373677527838	8.46190952238979	5.24405355427658	1.86062720706375	6.54146255117269	4.12209104465717	7.63174460404323	3.33604032572128	1.93692999576745	0.565661283892137	3.23871497819798	4.02957589699472	2.15649021748767	71.25	1	2
194	1.13776491048361	1	1.39313984429625	1.24139607841765	2.82943839476677	3.90873093768644	5.3147573331838	5.25617693123336	7	4.13778685543047	4.0669387479667	2.96787630298385	6.1606208418647	3.25698994201899	5.47507764200986	1.07638915779853	6.4504951497837	5.29722549773444	4.39126585995989	2.67644457994047	2.34699130466427	7	2.89736581037724	-2.17221410160637	4.04299424216641	1.89362806726569	1.06742680992382	3.53839579755244	9.4812167316643	0.594943196322589	-6.10730441620192	2.42122972256418	13.348094514618	2.25631577116794	-4.97688454098587	-0.904657101423982	0.872217332973865	7.37082816080319	0.928488436542777	4.8680827807542	0.7636723713946	5.29834612399797	7.67564343650356	-3.53836562916483	5.07620131171369	9.62645182822768	64	1	2
[truncated: 5 more columns]
