# Supplementary material for: How Are Mate Preferences Linked with Actual Mate Selection? Tests of Mate Preference Integration Algorithms Using Computer Simulations and Actual Mating Couples
Source: PLoS One. 2016 Jun 8;11(6):e0156078. doi: 10.1371/journal.pone.0156078 (PMC4898694; doi:10.1371/journal.pone.0156078)
Supplement: S1 Data — Newlywed couple and agent-based model data analyzed in Study 2. (ZIP) [file pone.0156078.s001.zip › S9/Euclidean Model Data/Euclidean Couple Population 11192015 1653.csv]

	trait1	trait2	trait3	trait4	trait5	trait6	trait7	trait8	trait9	trait10	trait11	trait12	trait13	trait14	trait15	trait16	trait17	trait18	trait19	trait20	trait21	trait22	trait23	preference1	preference2	preference3	preference4	preference5	preference6	preference7	preference8	preference9	preference10	preference11	preference12	preference13	preference14	preference15	preference16	preference17	preference18	preference19	preference20	preference21	preference22	preference23	preference24	preference25	preference26
1	6.43918855524299	5.76024926102396	5.76669167854231	6.75125913023977	4.89043588924361	2.49028237011684	2.73021152799919	1.89141207868936	4.62668792760008	3.97073802299526	1.1898332332147	5.24688084086496	3.10483937502764	1.08055173195901	2.56840616483632	7	1.60958757289678	3.01639173993531	5.17960684516896	2.56744673512894	4.32074725358629	1.32825199200668	2.33005930509569	2.99127548832961	-0.165501953681303	2.74324267418253	-5.07101227129343	4.23935382518761	5.6728636267024	-7.61794098058175	-10.3256253447423	4.77026876363213	5.73223251331186	4.38693078331786	-4.17176877068533	5.26982553487243	-0.141977681186916	-3.89421288044438	-6.96446163033871	2.24072321047372	-11.7909320208543	-17.4926710635327	4.25425580456541	4.81622895563345	0.830426432038103	3.40253972942245	-10.3054461234026	3.92835631467302	10.6077009787996
2	6.68265117864441	3.62389317195583	2.3063742451282	3.85819222247605	5.28375540001998	5.08154041405079	5.64044580992091	1.80475669330542	1.51067640676426	5.65999920935535	1	1.18061217232834	1.12201644163899	1.59424389541575	1.12125716944317	6.08384892862576	2.98935746630748	1	1.90387845128647	1.01475829416041	3.47567721018307	2.1715041034199	2.70228699630754	5.95402541057904	-12.2608978926754	5.44879665337783	-11.692085920407	3.05835801853273	15.0414174836407	3.66003708400074	0.657159256027979	8.36961839932343	0.0373733468080756	-11.9581654257709	2.81739846172759	0.00209512659384459	-6.33212381099435	-0.46020263790988	-6.00732322164893	7.05226453831212	-5.93516422207112	-12.9696286982146	-4.17631804405926	4.43644042916833	1.53011789042475	7.71516679030504	-1.78698524502574	5.99339847483319	-10.9655102237307
3	3.35481096579858	6.60687050326728	6.67907425665595	1.70705429461972	5.8902628849529	2.4731553760104	4.21538488407807	1	3.12022322013726	3.58802775259179	2.64028653443393	1.74005563071944	5.81384999080564	1.23457477085035	4.15047961484357	3.18004733495969	1.97783195424774	1.2852881151401	4.87485596215689	1.58077147529445	6.10718168405214	2.45684636401192	1.25078658312154	2.89609421256797	-4.27776325998571	4.69505481326352	-5.10553922273518	7.28157921925338	4.60795025503689	-7.61561079044365	-4.93948435145637	9.83305941975859	3.55066320186103	-1.45212951531655	-3.67093791401544	6.80641172221422	2.78616737758504	4.17656536552496	-5.3475050416044	5.75271636991899	-13.1341401231758	-9.71295665350321	2.41178356260925	-2.1910128821594	-4.98759787435732	4.34048239978399	-7.72552426068445	1.66063251037082	9.30588077004302
4	2.89333343811654	5.66012969951679	4.70058012770863	1	5.99303570116025	5.74426964383846	1	1.63086836470874	2.89030773479678	4.77167891892043	2.03552338767226	5.75193090744139	1.79850372303695	1.50223288887131	3.26500016029253	4.53861567970521	1	3.6919694137675	4.36225632756716	5.212475410127	5.83719461247582	3.51717552199661	5.40881840695603	1.94634432527884	-2.47226198149718	11.7904803493125	3.14660750534162	7.52334789405844	4.04121890904061	3.5608907766058	-14.6292587356554	3.42873799410092	7.98112764804244	-7.15380252871649	-0.183067606467505	3.23167950288616	-1.38524142174782	3.35304207193287	-15.1033294185372	1.17052168335843	-13.3798375531572	-5.51928185218244	-4.43564976058108	3.79037947760345	-2.18200056295642	3.23149113602091	-8.08561664593734	2.46944680864299	-8.94302312988592
5	4.49796174445428	6.80637743508708	6.56382971918277	5.91582449518006	4.72029856690334	2.23269792498962	1.37167995857247	2.98038305249809	1.67565173650709	1.97198043762545	1	4.81984347580133	1	4.13150044041468	6.22004233805048	3.31817933618777	4.73397293379675	3.75924394222565	6.88924364287979	3.98910703988018	3.35324619400906	2.90215683765466	4.58893812304663	2.75754477942706	-1.26259809406758	2.73046274041555	-8.89621989380294	5.17693780794341	3.69566752252923	-9.38288697416726	-9.46576467726814	5.54351495968809	4.68613616389172	4.92605132994574	-5.18914433907949	7.38823937460876	-3.20056080827199	-3.18405339185641	-8.91363771847273	1.75313490892517	-10.8864412555621	-17.2333222455102	6.19878880412714	4.58271116812129	3.37740560452744	0.337590870859978	-4.04246812952935	3.6534887080838	-8.55309011197773
6	5.5870243237588	6.28457019065353	6.37675922294626	5.26590780626001	5.70575964404558	4.04532298814232	4.831074548801	2.19912650989698	2.57145079805003	1.53435926145943	1.04041430047518	7	3.78575739296127	4.3182809280054	6.15093884726859	1.55767981964495	1.38415140675003	2.60584017863571	5.2283076111254	3.15596834774956	3.58633116805156	3.62019673593168	2.54683324810201	3.05169897849884	-0.283349976703456	-2.48523545973025	-5.9122369389371	2.95850492729433	1.79169864046766	-9.90909728721886	-11.2880835111313	5.77308008363471	5.19124756006154	4.24847273314249	-7.35538134290011	8.30284472827305	-2.36678203797807	-0.817638922659517	-7.01333551690265	0.906989368981774	-9.27513524428803	-15.4639310892837	2.92864985775772	2.34028029381508	-10.1686820295595	0.598850747148634	3.91145952118015	2.62037611530724	11.0249816997114
7	3.52353401702295	4.61311821255379	2.96162574443043	1.54738818674089	5.29135867033338	1.02330274112117	2.10168154184324	4.91517593180039	4.73996810739541	1.70371016140292	1.44425906270579	7	3.4317837105605	1.77825048196427	5.33225051507802	5.43271529640024	5.17793878713126	3.58619707019881	6.80442263766332	2.22947454455708	5.71182554457939	4.64662431777477	3.75536173955944	1.95374321970642	-1.52578205656613	10.1361305957098	1.90254883055108	6.77612233030682	5.47576873727089	2.20724024168534	-12.9625668832284	2.35361312015138	5.86615121345088	-4.05351393770388	-1.40987890945632	3.99203749922548	-4.0279074047611	3.08935540486906	-14.2681763349308	1.36677995017564	-11.9345167320275	-5.44080273678941	-5.01373214945901	5.49562754577403	-0.254820959968237	2.0122365794073	-15.8068371239411	2.76817848664332	8.23133596281432
8	2.1670658642801	5.52361863640952	3.7271787982729	1	5.89364728508039	5.90730107842632	3.48000643854071	1.88530096896626	1.78709542484449	4.41423900488525	1.10441869813172	6.38621459031155	2.03695941877228	1.09514435575888	5.52504476173081	4.51368163469418	1.54766602897723	3.20138100759321	4.71448404248232	5.23113946586832	6.43482834772967	1.19368807408373	5.32212117803348	1.80377049370005	-3.44009290982702	11.7300812739831	3.09280888230913	7.86222374890092	6.22279466405765	3.18863914987537	-13.6780544723549	3.23744656182314	8.41306457594369	-7.50472607229489	0.275645098244805	3.30171939567039	-1.09626432973739	3.17189808146789	-14.5995997728861	2.17484124182982	-12.7035459713692	-6.85150791015426	-4.2215309874952	3.26691676259551	0.701533308009373	2.98309116153906	-16.0916697876178	1.70009435070299	10.6757273418804
9	4.38600650178092	6.00701384435921	5.78855927930042	5.2680905621256	5.30966932988492	5.13833595950711	2.78202817430474	5.10552304387008	2.88931832111726	1	3.67581177942749	5.97311844790227	4.42422631281128	5.91358833494535	6.75849144142796	2.03007045376829	1.63054153610159	2.21385293179385	4.12493940819592	4.25001820697771	2.17323977803001	2.76655739422672	1.20623235336793	4.43573154964016	0.764083598185736	-0.966667629165851	-7.50523062160267	5.25467341620191	1.33098528394776	-10.3571215792406	-9.26893321748859	3.78502326860253	4.96056657539848	4.38525303065231	-6.91305868687282	6.48493560732347	-2.10822590293162	-1.88428972194673	-5.60839855694231	0.949248413719249	-9.48562982428677	-16.1832742820073	3.4640420604383	2.41601407568303	-5.84365608066458	1.55125816896799	2.80425095847924	5.25834305959866	9.09423677084693
10	2.12099507463935	4.80544854428411	7	6.56495427021337	5.85577024385122	6.81731883910587	4.53707824713611	3.147391622016	2.86885630123965	2.29044541960737	1	4.5457846159918	1	2.32172224037169	5.83391721789388	4.44622068528338	3.89485261932619	2.65550403838251	7	3.47336304995126	4.17354917455108	1.08709991852631	4.6379707708497	5.03754482306687	4.78787810767201	4.16246473038158	-2.86307158171178	6.43449476118645	4.03856109221992	-9.20000257528414	-11.7477807419596	3.8883587302225	5.18905069064798	-0.451512490788064	-8.12715171693708	4.556926749694	-3.26882134134982	-2.97265284193893	-10.1088050376045	5.74743256827674	-11.9279577783016	-16.4157184817969	4.63888750035949	5.153931171654	2.83931494260856	1.52281270340813	-11.4355979041612	6.00135890519307	-3.90899683905814
11	5.75019596611568	3.75223621722399	3.41511047002324	1	1.65121252199234	2.4348106552047	3.65077890993908	1.55478922027162	3.66040564703002	1.95487301972325	1.11688567821442	5.40499287210442	1.89801957747876	1	5.71664452630109	6.37646365671076	2.38736038283888	1.95633558371918	3.41087349501464	1.75552778322608	2.40150167102557	1	1.93501452262285	4.75383455361281	-1.95946834523808	8.47803054629808	-2.88786692992479	7.45449789251309	0.31998733084992	3.19169838392627	-17.8722567661258	5.11156501548599	7.76162351716346	-6.64136091019073	-0.296791448629414	4.83808971075597	-1.29682017635846	6.19379698929415	-12.6616095755921	5.56102255265975	-11.2785025210009	-6.96949413138541	-0.1319001878235	-0.195678213825955	-3.74385289289182	1.80157043782111	-9.77893850769861	4.3038503588398	7.43454935163049
12	4.48034076460699	4.77964264130779	6.66867820281232	1.56453019219592	2.5823124870074	2.29419304120907	1.66004000651326	3.48905882067594	4.05648811024506	2.84310754213626	1	5.48977351982755	1.31252327498467	2.70338679252524	5.43164974984772	1.48739375872126	1.99652007682663	4.63626039352485	6.12209607261079	1.9615225912101	6.77378785696852	6.79685078647397	1.39715363840522	6.06220266550237	-1.48272509473836	2.23800908317459	-3.66503001415027	7.62127555464509	2.37192193273962	-8.8663638806745	-12.7489383659172	2.93752758562508	3.33464909918509	0.445351112359932	-10.5392952361648	4.05344195365302	-1.97223517158656	-4.93396301074927	-10.3079833066185	1.42314586730099	-7.93782094467915	-17.7031538640689	4.55357859793978	0.784147303164099	-8.0381525838948	6.023484920544	0.655074924261025	3.34578968759036	12.1272959046011
13	6.60102684903784	5.95864763672098	7	3.76847382772572	5.14507071885461	4.67648649074217	3.4566441564103	1	5.00255685139097	2.09478688157143	2.97903640767644	2.09484002088046	4.75295129076988	1.08152185378024	5.060164642318	3.63891789458711	4.41628201252578	2.61138745956053	4.95289878532713	1	5.71562019395251	2.23897446045937	3.90462460294971	2.37545623973723	0.124603985941895	1.17134425899177	-8.22323591462809	6.91676871504126	2.41815022599797	-9.66681944568399	-8.72279483562106	5.49071876155775	5.42450816900186	4.11609292646765	-6.18351743226789	5.5361981356148	0.732516159347036	-2.91978617850199	-8.54874290183334	6.66284030267278	-8.5140746818488	-15.9739013873339	5.14995130157533	0.153700673833571	0.580790976132896	1.26265790611258	-17.4013331581087	0.941037191079445	-11.2080377230937
14	4.22718365802444	3.7755578228872	6.80941879881222	1.56169504110471	2.69750789363553	3.4868722936002	1.80645632546711	4.54197855482172	3.8751187203216	3.60147642726717	3.52935453167436	2.75248462567114	4.86292798057562	2.08185997671756	6.69049929932764	1.9632017542538	1.46480906841357	1.36720039534864	1	1.0106596680097	7	1	2.20069871950725	5.528394452783	-1.50348736011138	2.75866561102622	-3.46680056439302	8.06740210944573	3.02704208744376	-7.85007047698851	-12.5946392764921	2.5952599357756	1.67740693017508	0.266821934191562	-9.82290589108338	3.95626480927633	-2.12962230497518	-6.32951777400589	-11.789815133878	-0.412292416475496	-9.08421592371013	-19.6990923914848	4.04727059845934	3.13623350664602	-3.66510690898215	1.99891251681747	-2.91003297971489	2.67488887797653	-8.43099099180565
15	4.33635472643896	6.67378887624136	5.22546515230072	1.06883891846126	5.6078415572869	1.15710864114022	1	2.59219122094678	1	6.00607298516755	1	7	5.23324082968618	2.87487053802609	5.62094459277954	2.39932243325846	4.59938462000216	4.2943307844961	5.57125879348982	5.10012400555571	5.78116977194059	1	4.37366113628836	1.45785819685648	-4.6003983788654	11.5868648107631	2.15908346495346	5.76296563001821	4.56577941331321	1.79349653257213	-15.3634658354434	4.5137462796379	7.30826450524986	-6.9771111579112	0.545727612576553	2.35349322061508	-1.95569544920914	4.45773008892905	-15.7125310929483	-0.181155447078923	-10.7263287192912	-6.4933852478737	-4.37360570171658	2.84108889700534	0.617875739048236	-1.35773342475141	-7.46341704725365	5.31376525871607	10.7365948279824
16	5.64679134115718	6.37270018217828	7	5.96698154997724	4.59599498098919	3.91622646870888	3.16514539003002	2.44470580623871	3.16476443947009	1	1.55797447367572	5.39302505881551	3.76717050813107	2.63464271684148	5.59843234566235	1.36501128946514	1.78089504296656	2.82156658626834	3.4299100193326	4.54470058533442	2.83103102465278	3.33782181972414	1.27748838563785	3.64494153442705	0.728406673764423	-1.06555399262355	-6.19163898727214	5.36667546668786	1.66065367842269	-9.71008483453309	-10.5279901617414	5.87628646604547	5.27028219102824	3.76264542454795	-6.81530937036671	7.99737739264253	-1.66771958491982	-1.72768994939617	-5.10581246960863	1.81291743016859	-8.45007998229473	-16.3275673192371	1.56168502517695	3.5532645706412	-9.21991507632096	-0.874669945144948	-9.04622870461684	3.028724178562	-10.3560573888564
17	5.99077124085568	6.28935722215167	7	6.16864222208652	6.73487453810727	1.5206708144452	2.72644387121459	4.27905770190662	1.64694372490045	2.52485832480209	3.15901026124167	6.42603550561355	1.33673859881983	1.72405052893959	5.21537859941804	3.84630257894176	1.17452272239587	1.35410526226454	6.97480112537549	2.18324357668272	3.89931427946074	6.70900183357884	6.96064874618078	2.2463752579713	-0.120184795048204	3.56012575902521	-5.45306626692549	3.67506179485173	2.75553258368896	-8.203811437134	-13.6847919045482	4.52839596247514	3.8506357685494	4.09034343489428	-7.14471684874552	7.32585540386422	-0.481811370483453	-5.66327118576532	-8.65456048193238	1.34124015807464	-9.90131289576963	-18.5295045123147	4.53414189656748	5.69539493090672	-4.8266394875043	4.00986272863033	-1.32935129900583	3.3537843757886	-10.6808161314144
18	2.99230856353955	7	6.05345365160358	1.73541851813896	5.50154982131283	2.05840221392435	4.3754814656093	5.23960194242253	2.41865560344033	1.83275454527921	1.63639043240971	1.9209691844965	5.54563120302852	1	3.44804904780204	2.0732084054256	1.7328770185707	2.12530626684301	4.88266257437844	2.51604648380798	6.95969575927559	3.22024844007354	5.05447572412917	2.65565843203007	-4.31120827931897	5.29184472322286	-5.35665355663008	6.5117731443431	5.98161020140624	-7.29194118911136	-4.47989299896097	10.339394587589	3.12562168408074	-1.17179713750489	-3.99203040553745	6.58629902820685	2.61846303247589	3.85397876700515	-5.64533011879961	6.03637639819633	-13.2436891906493	-8.99497200052055	1.64674545038344	4.06205545729702	0.733457455240372	4.49568094142272	-6.71786908086315	6.09759788449623	11.1976507107583
19	5.39417076920831	3.34239047027783	1.97279437335926	1.01786905107419	1.5164374282381	3.91838252711997	1.62708521929545	4.64599439121586	4.72170561099395	2.7002341696215	4.35009665337466	3.81477427831741	3.69358325730153	5.91635108801793	5.45392689403358	5.81387565953966	2.84241971119235	2.97387758732324	6.00311743348909	1.20391640411626	1.7696432843246	2.50745507624108	1	4.40733496383626	-1.82432334574059	8.17267914127855	-2.68876764481904	4.7181113239454	1.38248349995136	1.98775045114583	-16.8595557218035	5.25516289091741	8.48359832543734	-7.40782146069688	2.15935755750584	4.89313806336704	-1.43821315118925	8.44845024614083	-13.4341914516752	3.20439906088127	-13.1593804283937	-6.39560398504888	1.45603895218797	3.35299510374551	0.239027285663191	6.80458055970481	-9.95181403491531	4.12563584425638	7.94845954334566
20	1.69379587768425	6.05591051898509	5.36814890136001	5.02557306751328	1	4.69446257282166	5.41088030209686	1.61527587412307	2.10311507444122	3.01008037505286	1	1.04891793982078	2.77631911851297	1.08734905762844	2.65100634387242	5.23283249619691	1.17085392216995	1.38487600576413	5.39799474763473	5.36352727841089	2.54680671002485	1	3.08986600164196	1.92751856199429	-6.51820362734742	12.4760087575062	3.09146559830059	7.83899172689494	4.56161218890978	0.584862635652159	-13.4531319692853	6.89462992944932	7.88424283856324	-8.86777666934373	-4.95159235870164	-0.362701599468223	-1.13735498105221	5.0304021089599	-11.5258456882344	2.33287165118719	-7.60006768783363	-10.0557446654017	-1.5591435251016	4.78878915337697	2.79874489823226	5.34608195514011	-0.0273010728230642	2.90986706955063	9.87598826039235
21	4.37724262990574	6.02216429076459	5.34281214998121	1.42511225043552	5.64762576754353	5.03725657466695	1.69416395368001	2.93081918449604	1.16593216181884	3.89732695891015	1.15805626922505	3.32741724426226	1.71805491362529	2.94012785117538	2.8797231742287	3.14152673297087	5.03853074590318	2.45749709618337	6.64480732059115	5.19471308307562	6.84644889414238	2.91889179348783	3.31993945438974	1.03524950631174	-5.60136693470195	11.4400210773329	3.02961139943706	4.66714342759153	5.27815493241819	0.608346488647841	-14.011144409675	4.70774284152177	6.43428543030155	-6.61863498243019	-0.183439150497941	2.19934752472226	-2.16401763797131	3.78672757970509	-14.8073569282992	-1.46997264881077	-10.755533813347	-6.55656189504731	-4.1152315664738	4.37474496833688	0.395930974391977	2.727882864692	-7.41316953247445	3.65469749120566	-6.30278337122761
22	4.97987930378196	1.32024912289503	1.29580450325155	3.05110716785032	4.74241621248182	1	3.32670477984331	2.5012283490503	3.1523091026533	4.58323737239237	1.22864194003307	6.81397457408228	2.3182246332475	1	6.17346626731327	6.75054693629335	4.22536621083922	4.28515569465834	1.45866282249809	3.53402854023564	2.70720054916051	4.52726967771513	4.8888085673464	4.52159141729022	-4.96532372361641	8.72522131273423	-1.89195989527332	6.8089458367248	6.77749005988956	1.67943041190169	-13.9533185635148	3.23162091435626	8.69132865062943	-6.13120734315935	-1.96365112376561	0.259309613444043	-0.514911964160685	6.81516179805167	-11.3014051794741	3.93038235485251	-10.5630110971658	-7.76629379959973	-1.60035538414063	5.57672159209057	-3.03167101357275	2.02387720851912	3.54283193001929	4.59683992227126	6.13537898540444
23	4.94585220904305	3.29396602612424	1.26571515326353	1.29694591515505	1.20284953516982	5.03114618445536	2.0383915197546	4.17687561383798	4.47800475140459	2.24799996037047	1.60393365785837	3.74968602486166	1.26654155676212	4.11092960604445	4.35237693767048	6.85414228816104	1.51706466264519	1.78230526663559	6.0162819073569	1.07947637309341	2.17755091530327	1.83227356235763	2.30084231988391	5.48651603449017	-2.48378282904183	8.59455102601291	-2.50044092302581	4.00880235790869	1.55080609358236	2.59481021365037	-17.4975689167542	5.6670166386285	7.73682414118062	-6.78841927885215	1.37355825539734	4.07333910882827	-1.55950391092302	7.26538304216745	-12.6120316955683	3.98523457608903	-13.6946016662356	-6.1701699706745	1.60290539999767	3.23981308770483	-1.23003479853	6.36889190675403	-10.5148844111963	0.487526071915332	7.86735209733302
24	6.07995742517506	6.3838814560056	7	5.91581979581176	5.25006067823743	4.12328434515855	2.76168000820425	3.92849180844375	3.63374623262628	1.05496435062379	1.23739953128957	4.65106567284429	3.76406959810117	2.38219414613576	4.84861409942954	6.6429976153605	3.87005265672077	2.75596163018668	3.26072948765206	1.96458984155007	3.729000901206	2.02709584487943	3.44393650426151	1.57884982754475	0.16330154051163	-0.21821263260371	-7.22093753329637	4.27699069828016	-0.278258683685295	-9.4958630320525	-10.231420877129	6.15030152047751	3.31548003093368	4.50575477510467	-6.17343423632744	9.42655098747843	-3.05518323367143	-1.60919194652058	-6.42876448875334	0.249781697789219	-8.43444874635811	-16.8010971435419	1.7585132799913	4.78839161661426	1.89105836395684	0.746322111849618	-7.81645460711867	2.92655617105239	10.3494607599466
25	4.28963610613754	4.24773136609954	1.74301624733062	1	1	4.10490425187496	1	3.37366759978332	4.55500552574512	3.91683715975588	1.67229632044718	4.41537112780081	3.68602000358475	5.57623171235413	1.98257202975602	3.18222673083985	2.96988028904683	1.17679950956122	5.01584303827831	4.2161288324892	1.55768644062525	7	4.69075152257669	6.03778031011854	-2.68575619222486	10.2161445695806	-1.84348278729853	4.58875319050106	2.83161491932327	3.01785711756467	-14.5297563271191	4.84206937284947	8.63162982457304	-7.62380397380281	-0.431917839764551	3.69335521910126	-3.14096499682726	6.02574565825704	-13.4171956114168	6.47229413793595	-11.7343886763822	-6.85255178680627	2.11739336970954	3.17336355953461	-4.98141336864875	0.810924680909168	-17.6174368015327	3.16937281940929	-9.68044260089011
26	6.16571315153083	5.6922595255504	6.7735557896685	5.55005535403804	5.81629866856661	2.07023562026797	1.56270197633426	2.41421719701568	1.56319239548295	1	1.76266281249358	6.1863443541009	2.96023484876497	1.30798528517696	1.98640753314255	2.89352333432933	1	1.47849769317143	3.18192777423863	1.53458066559423	1.63061164512459	5.09738739500897	1	2.42533669285644	-0.827611324263617	-0.607486552737343	-6.84886704878534	4.60664709838807	1.7363265751441	-10.5329565821886	-11.5730545926827	5.60091836846063	4.62903261442893	3.21906259138213	-5.78744893180155	9.05444510287441	0.32599020131522	-1.03125001087784	-6.61660068110827	2.61162156434636	-8.4582816237587	-16.879266580606	2.87137876671804	2.89345872529647	-9.56637536689324	-2.11774462942257	-5.33429219867377	0.893422240101826	9.40658725581615
27	6.73338667920553	6.35307123749434	6.34670188555899	6.79699313581946	6.63146861655296	2.07627080530753	1	2.53364118373168	3.85762698855343	2.77103772965952	2.77037167892427	6.30672553532343	1.07510544251921	1.52382813798088	2.16572879906246	5.45209408511395	1.30689222891791	1.63946303175663	3.17304682937601	1	1.38217097043602	5.22797639510607	1.15428376047069	2.97198153459839	-0.5687596058524	-0.985829779646713	-5.84407343512274	4.38516310743251	1.92453157881255	-10.1492022352368	-11.3987349036523	5.18303046501244	5.08529894640324	3.04977119764713	-5.907493506395	8.40884563320667	0.0612767109311547	-0.898382379769927	-6.90929104577917	2.58814090327128	-8.94328152120779	-16.2364788859768	2.75741623646445	4.56548497135225	-2.22567068292939	-0.249762531310949	-5.95389066916215	1.21097393588275	-5.48521477205099
28	1.13622558441887	6.29788044797471	5.35114712433831	4.66686707787231	1	3.45189189496927	5.10979074739529	2.17293150475493	1	4.72718145927317	1	1.20196865797373	2.5329874589765	1.47688223819892	2.42024594150539	4.63620981777595	1.73139398143626	2.80785379757577	6.27655567814825	3.09099731688987	1.4887660298172	1.80080710054341	2.50041592166436	2.09436846833184	-6.87930029617265	12.6888727927259	2.22943381068747	8.22837239708035	5.55559101746096	0.678891750420503	-14.4005661540648	6.82684699899156	7.97246846538905	-9.94226609654664	-6.25815726751226	0.114537924899887	-0.258925679595156	4.68121454432038	-10.4628610450142	1.31034421414667	-6.63560476086707	-9.54972271745638	-2.03879728721081	4.4987911458491	3.47361215502668	4.78852611025998	-0.687994493769432	3.93355261445439	10.6627062553883
29	5.17066715522347	3.33325372570802	2.05903520758839	1.74469716293664	1.62929433051956	3.74096373471068	2.04172168458077	4.17464824835692	3.51631932695505	1.13630133958503	1.51566670761186	4.21743719082671	2.2247514916882	1.80457666508788	5.16231003832308	6.63802261275231	3.60649191371809	2.1366762726382	7	3.76683857034709	2.12492378549725	4.12838545583719	5.68685477959422	4.5430576668386	-1.49777849267277	8.11184648514595	-2.81518209626201	4.8674554227648	1.53878408153219	3.13513004751566	-17.2525712891807	5.8941341596999	6.76714951438724	-7.90313003496191	1.32100806988505	4.08130239324193	-1.31769596182426	6.55206832524179	-13.2744135227613	3.61291589277614	-13.7257652063513	-5.85441623107048	1.06813807806612	7.19256754553476	0.650100130346728	5.94780824850673	-9.7806897535534	0.793614948184461	7.60920666849907
30	7	3.46709545418223	1.66955014034877	2.73257185458574	1.64516119186355	4.28596175094362	2.46570960104309	2.71716028125667	2.23525560042319	2.29705007920837	3.01183581148663	3.66714132318361	1	1.22711362074724	2.04396988404073	1.55933578590565	1.16294109806737	2.77584850535038	2.05370558880349	1.93254151064509	3.97239552260654	6.02620544308925	2.79535938754662	5.92571724094625	-0.587854334022185	11.2813982994099	-1.83993445214589	7.55556403593824	-0.359377169418941	3.56654360182196	-18.4164103755832	5.47013676165526	5.74064086161765	-8.09343291049503	-1.43490651906914	5.44559997411031	-1.54127702275495	2.70033384751211	-11.2292810966241	5.13451554319716	-12.3649694835718	-6.59835023656213	-2.17516051960793	2.51020254055906	-1.55417340730693	3.87461963388079	-6.70903902991174	0.131494721068631	-6.19796174869093
31	6.31246469670414	6.78503199001132	7	6.53466027595417	6.78528439054422	1	3.95970937402793	2.86931848675151	2.70351519907195	1	1	6.61832524616067	3.64532504644717	2.38929418097516	5.39888406380205	1.71972858515485	1.38369439788921	1.68823437203545	3.2810366121046	4.37841851762649	2.72677216271991	2.30561054321963	1.83949185137351	3.12830740124806	0.114126009261062	-1.83626038295368	-6.27999702277406	4.57883532368971	1.75619166360383	-10.3435263631545	-10.513253720724	5.12576142420557	5.2854128545015	4.66650297752097	-6.56906924621164	7.29227779527587	-0.659230453016435	-0.735149404275437	-5.79448685302196	1.62661046030115	-10.1168694609145	-15.2278932584855	2.37949256498539	1.42810943901911	-9.15398928296214	-0.714996151017509	-8.60486727720694	0.858177889374598	11.6986295011894
32	5.58293962174331	4.33678328398313	7	7	6.89802512889833	1	1.97593796283363	2.88495073061112	1.26136825208217	3.71077089118581	2.2922688532321	4.29765036729717	4.34276353655056	2.026828473533	7	1	3.16967374955263	4.29005272807363	2.65117228518406	2.19707392038547	6.76770322261822	7	1.44717137073431	2.96648771133285	0.6906260267617	-1.87443409929364	-5.53564360226035	5.16237908732893	4.04063564488441	-10.9420469536999	-13.2656264439497	2.78881714565555	3.17955182289307	5.17611951197818	-7.3800575394757	7.6894057331813	-2.29462597948248	-2.25662484351344	-7.91785020691254	1.65210548128944	-7.61927739575785	-15.3887924352149	5.36933977184956	0.112376135763377	0.587543238637951	-1.75765622453951	0.384151409495963	3.52785352752569	9.23889801005365
33	7	1.43370169523896	2.3068815463516	5.41896970054851	4.1104953849206	4.06285779499014	4.25547746332425	1.35541103050986	1.05092038221503	4.06504843413186	1	1.53598167708545	1	3.09111396175062	7	3.82925953710939	4.429474638307	4.04661740711852	5.43768762239138	2.18772088973564	5.80268974003988	2.14592815309704	3.1999883096013	1.26648629108918	-8.19878845603825	8.15632643090571	-8.50065372073531	4.38002710963103	13.5947804970537	2.33777439130279	-1.46304759885428	5.2420785344452	-2.63641443820117	-11.4145805752004	0.953034512704654	-0.350668863567751	-5.45365923184069	-2.18613238897965	-5.93374028376337	6.44981182891378	-10.6094511117757	-15.8239163157151	-4.73667000365755	2.8256286885533	-8.78878306395308	7.16532790133383	-14.8649141558186	3.93243953245285	14.5661061141131
34	3.90515910154847	6.32186733430009	1.54875117378713	1.94745571283738	6.28337488931339	5.47868736547478	1.95246078898456	1.96430907687545	2.93805833711165	4.11983192195245	1.30322044704771	6.16153896793828	2.3649491566905	4.28940769332559	5.53428399959021	1.9665364031797	5.5571813557731	3.68941159190674	2.34171614529864	6.75383099857821	5.32651199693495	4.01204857011996	7	-1.69035164936352	1.88687881046653	8.7589139188767	-4.49593590382062	5.01924556811547	1.70002595109391	3.19086551112606	-15.2585638561648	5.1286694319333	5.131827645355	-8.38195906324512	-5.19412869403128	4.03364902875953	-1.43544180820919	7.69060640473681	-13.8112086039004	4.30519264764052	-10.4583243013171	-7.66720476435327	-0.770570271670432	6.07276113352498	-3.01281403237697	2.0354664079584	1.81725525826009	5.09053368652381	-5.14361821134015
35	1	6.54733512857864	5.42892617295163	5.2267987946501	1	4.574908583703	3.11466701724437	5.56833293908084	1	2.9441350749058	4.2669480332289	4.90531389853962	3.26293772011068	3.98095108654569	6.96789816437555	4.33970332106629	2.04905408137878	1.06125218546983	4.38186498326899	1	5.91604344117587	1.52428050253941	3.42004717561408	1.86009491326612	-4.63326791162853	10.5816195346826	1.6357781434637	7.2353176368282	2.65579940285209	-2.55745190992146	-15.3261298719957	6.19886839966645	10.2873373258628	-8.350421981556	-5.13802152651346	-0.215778357359042	-2.5175773101129	4.35280242292239	-11.0774283014127	5.21041204606247	-6.91336295599209	-9.3210348993883	-2.89262122344082	4.73903212517939	-9.42229498002897	11.9807422218653	-2.81774101315425	1.85244727092795	-4.2992370635635
36	1.70702443451058	7	6.76759896928349	5.02332107715681	5.24950972450915	1.69653389362556	4.68932317274439	4.77300956309024	2.36123121120904	1.72195875397977	1.20041224405766	3.26957670774607	5.12316922176552	2.68296273369839	7	2.78722159009939	1	1.56329954636134	6.42961173444115	2.03930605781059	6.67543629947668	1.09680560187026	5.88686299721044	-1.41438961887479	-6.65709727130784	6.79906152610289	5.23554133457727	7.92852376195171	6.25552249897234	0.373694954847632	-12.9582206515745	5.31002715721082	4.76472478393529	-11.0200114519098	-4.52078827502076	1.56940064041515	-4.04757574737188	4.66798409804701	-12.3856624786882	1.43764297177448	-4.00849318279063	-10.5127473012403	-4.70651196187136	-0.281608488279902	-5.13066218083689	4.42784697323511	-6.5487158710298	1.83533128832254	-11.1383575305356
37	6.53583236437658	6.455389037514	2.2294391866063	1	5.93624595880274	4.21910675388309	2.58114438018818	1.63602754541666	5.22002901745919	2.5667574395785	1.95467792324711	3.17732447899517	3.95482121319395	1.04826486142202	1.0527361271242	6.35848035578896	1.88960250109572	3.24456774278282	1	1.74416573075887	5.57628610969674	2.04616907583015	1.30068810544552	6.30331395422526	-11.3318325277891	4.68364372135038	-8.31237328232576	3.98192278786604	12.8426099206052	5.09885759808409	-0.516477686471971	8.26596575713479	-0.936191905902378	-12.2820577241059	2.35145305447547	0.90166361628937	-4.12692527379117	1.49545463101537	-6.538608646394	6.68590692212827	-6.18711776904021	-13.6909059785323	-2.23597488326578	3.29045700868883	0.491539207012685	9.68908350928647	1.08896179211449	3.25720899988355	-8.02251112792708
38	6.40321629403531	7	3.79091383891349	6.31896840508713	6.56217585698642	2.30019837601294	2.85392820231501	4.05037206566601	2.66644551391377	1.76613759811458	1.29687120783089	1.52758793171585	3.25474878367175	2.78081141810975	6.5296173954318	1.44160856832963	4.67316984558666	2.39474391568613	6.69391134909193	2.12106538940346	5.07784905440487	1	1.81400224877534	4.87592338688858	-11.2488026923052	8.70610790745133	-5.65175467023678	4.46306340701635	9.50928256713815	-0.88917959244119	2.87532923804959	5.46428049190844	1.21345341936042	-9.5890039335224	-1.37098119383026	2.11571075111734	1.20104714003472	-0.0637523974092604	-8.62531889481808	5.84509234152871	-11.1989041770699	-11.9323396426993	-10.5906224701596	1.18612295758494	-0.0321101094930762	1.19574722079927	-8.36730403765319	7.2766221078631	8.84130749615016
39	5.31446485918673	6.82571291500716	6.03726269976325	4.76645880115546	4.60367643211919	4.20074878880609	3.66630497127211	1.45797091573557	2.87849911432269	1	3.17275850543802	5.69999271743174	4.65656766270531	4.13540191832493	7	2.35885258767042	1	1	4.84169334793003	3.70187186940284	2.63087445119485	2.55524889412313	1.61630578634808	3.95762063843304	0.0441578261720837	-0.421432613868887	-7.33030976004717	5.12721565896003	1.5540229955933	-10.6984151065264	-9.97984214857905	4.30371967860622	4.19161455926307	3.99879419496037	-7.21500343565979	8.34769900848078	-2.73486447886125	-1.74773564276974	-7.06621803303181	1.42309893653581	-9.61431055946234	-15.9681690698115	3.3319230598628	2.10631969095151	-8.61242643614164	0.934881139527441	-10.3513524582098	4.08828627828377	-10.1167334639279
40	4.84301462243294	6.15819196560281	6.21252241393372	7	4.67273866596784	2.06871750032614	3.88710106986739	2.57514726082343	2.80053525671165	2.09197868875864	1.52690862552481	3.91247925420672	2.87845346619354	4.16363287310057	6.98180677288447	3.77655672495879	4.82690303737695	2.76511535337463	6.78648956877416	4.56713845706344	4.91774823378189	2.29658716958123	3.50322146101033	2.69611462527027	0.124115053256368	3.21502272118377	-7.78614441536158	4.74290545737667	2.08945404288561	-9.8247661329128	-9.84233733119333	5.7753423482393	4.4233897974136	4.29268308483651	-6.05564239796746	7.51971685257297	-3.76282981668154	-2.40594540893605	-8.860318202319	0.85353332790822	-11.1745622657899	-16.6269262468946	6.65756118445444	4.69925305631526	2.01253702325456	2.1839172031957	3.18085260292545	2.64669271395745	12.965888786184
41	3.96642701413698	4.98130004792516	6.59741524025131	1.27768111769307	6.49334063124151	3.21059257724514	1.62124106601325	3.86736096631771	3.46527703388842	2.95826861324254	6.02464881113664	3.7212888539412	2.65004525308396	2.81285897640557	4.05937259141483	2.53533742509322	2.54010916436575	1.47858349188689	1	1.30255799040225	6.48722652294205	2.80398923494986	2.38611838138688	2.33938207173875	-6.12534626231003	2.94855944631003	-3.04269166538911	4.63051697027667	3.62506250134854	-8.99685733312869	-7.64695226802121	12.2709172373189	2.80327650310197	-0.186310034883185	-4.44144612473998	5.15295952502531	2.03930716075511	2.41273544504255	-4.03950492647169	5.14207162322317	-11.5122803823079	-11.6910065717412	2.12158930205771	0.373675017740874	-12.8813240158342	5.82982595015719	-1.99245220992942	1.39003699690474	11.7142896242383
42	3.57618059734902	3.64561552041807	3.47047919316969	1	2.45457421277755	4.90076314146558	2.35395206896063	5.34766383109868	3.64814972584115	1.71423634505527	5.38420848469628	3.92636109531399	3.09494017181607	1.9435206560834	4.77831780873403	3.87380666138547	3.18709680749677	1.01942217198621	3.93736710177319	4.05379604649303	1.72521203516209	6.44448257928002	3.92505009108681	5.98242316201741	-1.24403116405674	9.57862674265872	-2.95518209362229	3.94157392472266	3.04029963429102	2.52322799323839	-15.775488287143	5.30785715319602	9.48306590443809	-6.98939005399347	0.0961778217012501	5.78569319404969	-2.39576397742619	7.12766795155503	-12.8424705306746	5.55394905870533	-11.2279790770485	-6.61873220851765	1.05681618083166	3.00951416028062	0.438411125630615	6.79848630150356	-9.90914779312916	4.79996051635304	-10.1231208598131
43	4.21837123519914	6.89550904401651	6.2780998622834	5.50704477291657	5.12671317993781	1.96457176453731	5.64455829623697	1.62480662264582	2.86579085984496	1.68937096755749	5.41434662041395	3.9346189230272	1.66175446543268	2.14716666957524	4.01403786323021	1	1.44469391748369	6.01774828664611	3.01984946613876	2.38104783533904	5.72371199896024	1.4717091090232	1.95733579563938	2.62491632040371	2.30055478813188	5.39836929255812	-4.22083007289137	4.34158597438365	4.37071703521522	-8.67988792050357	-11.5115210264771	6.47519377468543	3.70730949892034	1.01913682272325	-5.22951226086345	9.88627356841126	-2.65985071083029	-2.04045142868204	-9.32904713208094	2.72855071599383	-11.8952071095207	-15.3322864301913	6.04323126663514	-0.0530490729267564	2.28145398643242	2.54733564933078	-9.37249955729161	5.4640457726999	3.20626617465891
44	4.8121193678904	5.32788933893649	5.77126560954341	5.15397264013066	6.11620525253237	1.25805695287939	4.8545092409139	1.73314523683858	1.64047943335487	1.23291076220718	3.38197701071438	6.8211892719413	3.88809450713674	5.44012619295547	6.86839758307661	2.75109047363397	2.09914609962878	1.85835441303861	4.02805991540522	3.89856463360405	1.62286769915434	1.30138429977167	2.49401037401721	3.15534816214919	-0.363530710710643	-0.609316466888744	-6.4920794146879	4.67255153214075	1.77508571261125	-10.813124792572	-9.7071934964597	4.35068720602506	5.24095573800924	3.76067704113869	-7.38743908148925	7.99135842188622	-2.60897431030267	-2.41361032244785	-6.8080235975405	0.0531225279273929	-9.53811847953793	-14.6196994599495	2.51186533566582	1.64043148886685	-5.37023269335501	1.38464321642925	-9.61806283302041	5.67275573687993	9.70856555368452
45	5.06695887647253	5.87514725286509	7	6.29701553302773	5.87656254117348	5.34163037665319	1.15098545895358	3.06102243660417	1.67420347124742	2.10625344374984	1.27646315736078	6.84783204648163	3.51293207088026	4.33574412745667	7	5.64563593057537	1.14935959548152	1.76914642678228	4.10111461692442	4.11574941028094	5.93281727940426	5.96952154625043	4.16468678627269	3.41723742032929	-0.269090050144024	-1.04196099138391	-6.17969736053161	4.53245727000957	1.60016074663141	-9.76121206739306	-10.8066229877841	5.93068215597116	2.67372407554244	2.78657867756283	-4.87449269967246	8.48015793624016	0.23462931965844	-1.2230706615295	-8.15524548910006	2.65542816752162	-8.2229598878852	-17.5285600735591	2.56590164841626	2.02389302170451	-0.625861154138118	0.409214272086038	-15.1149315222257	1.22304980441775	-11.1892338762959
46	4.72785037528965	5.90907256295752	6.11192908132893	5.46519791462153	6.79171525060105	1.12986835712532	2.86763269131315	1.41050198442617	2.69503519241969	2.28252765815071	1.44422886646479	2.6653700280844	1.07360590242268	1	6.49447353843655	2.76055893040405	2.56377222146829	5.61525346738809	5.72686620403746	3.35779172708885	5.16479104383562	6.07484262401646	4.27606389325924	2.73011344645851	0.294754014984433	-2.94126468209202	-3.93870972152158	4.59539232266733	4.6662854607382	-10.9261028005063	-13.7237142700056	2.04939008131069	4.39861328395269	5.23506932752902	-6.84600283969233	7.04393774165559	-0.95421271736149	-1.0301020843672	-7.77831870916953	0.144892102603925	-7.68377593209591	-16.0756909258069	5.75806032617195	0.420629513115637	-8.9178534968288	0.407243777736609	-11.9618180188718	2.82916529915835	8.83086241022544
47	1.68634048707777	2.89944116957119	6.89784431623437	6.14453307472738	5.5307559993777	1.91005286679253	5.68783626454972	6.51227556209155	1.56750586047564	1	2.49037852369697	2.6452685992226	5.79993836172316	1.74737103335903	5.30232674470241	3.36773325436644	3.07226701935145	1.40483262290974	1.76653726453662	1.265502116661	5.47488326056978	2.59217732252351	4.48837687301601	1.94899282201284	-6.00252869787935	9.78309338797964	2.35769266714756	6.88467023026158	6.59593246146423	2.2795181103771	-11.2767442091909	6.25103572543744	8.19385704223878	-11.4798273628063	-2.54574492206181	1.4616812694699	-2.57833794564013	3.99651543096182	-13.6549274743163	2.37327087022009	-2.70763808920667	-10.0755194395498	-3.57774844030711	1.52145930040787	1.00178326468187	4.24461815600981	-7.63393475967728	2.55106793915834	-13.8167935118653
48	5.69586807262107	6.87551314080806	4.78542846435055	7	5.13740115689079	1.58333733265352	2.38752336870577	4.69829694460642	5.76508394732317	3.28723503221248	1.40966884326539	1.70711177324517	1	1.25873198958442	6.10358171128046	5.10086032791294	2.37620621422607	2.1911321347124	6.04349187314419	3.74720986416618	6.77276334484069	1.93292478217768	1	5.90856335376678	1.38778525484261	1.23526476291085	-6.90627856884735	5.78502366618196	2.67222417179197	-11.0893869400103	-10.1011775066426	6.45063952251673	3.3503596900852	7.82229898695311	-6.8295397461441	4.39894036747815	-0.0861065667664985	-3.63053475064353	-7.79519621232667	7.88123215671882	-10.7242795471475	-15.1300727892646	0.65983441234549	5.88815780967355	-1.69903913487676	7.18620880456904	-9.07523210858445	3.59002033845701	9.26841253362094
49	3.20249636138827	2.94764634780567	5.81351212585389	6.11375120438402	4.40122780297898	1.42177525420092	1.36902320879596	5.16479051211037	3.85622290856626	1.05363749850358	1.90893760582643	1	4.12980321567878	1	5.98576181181366	4.99282567969643	3.80477378619003	1.02242881108266	7	1.67868704809513	5.26170747214222	3.82629879076159	2.70476308293811	1.6539430035021	-7.24754872042347	10.4289992403044	4.05599814903434	7.60014101529045	4.38924024866505	1.89092327045681	-10.9173714611085	7.25043662277592	8.7910407745692	-10.7261945201096	-2.58236154308879	0.81477495267334	-4.47079483430403	4.79440148570914	-13.2275180797949	1.12227420773496	-3.17772670589549	-10.4416828836226	-4.4499470724018	-1.91441545829379	0.650599910254983	0.965973518209008	-6.49489945227654	2.45299133450569	-13.7467225248603
50	5.38881708029239	4.37187307636655	6.26536856401232	6.48866770508263	5.77464030555783	3.61357109609472	7	5.42715128249495	5.02387027126009	2.28724358599839	2.87754697429849	3.00995951814477	2.90442105050601	1	7	3.27990692419271	3.91519389089528	3.64563662924777	6.64433698803416	2.52146707488829	4.26144853535201	4.25932253501402	6.69285069170312	3.47156643091803	0.193314051179483	-1.10294023314705	-6.53254129351707	3.98183991176502	3.43683416593131	-8.12328351287447	-11.0769943934029	4.30026269752046	4.32194680057325	3.82342663629928	-5.66198826921417	8.36701754746248	-3.9047208686691	-3.71084422453666	-7.55142494703347	2.26193675298992	-8.91608448441026	-16.6150057940189	4.27303918671628	1.43124325603003	0.57310572385391	-1.05858990223823	-9.60727498112657	4.27017496196935	-4.03557694638577
51	5.28701167361225	1	1.80714286241455	2.75990639228177	4.03262432298203	4.67451224462092	5.137166878492	2.40103804795369	1.52219366258216	3.09540971491766	1.60137192208721	6.75278999962958	1.29377460061711	1.65256543912632	4.59954755444986	3.84027247181483	3.7521747525935	2.77303753645805	1.2694092357397	4.95892657830303	2.31182315713721	4.09177385398769	4.37818124450868	5.98340951967041	-3.90657558987286	7.45906830411877	-1.84514421167537	8.19137360893522	6.61054216903001	1.767534611209	-14.68610706435	3.44921853752191	8.78678761919525	-7.43758752556883	-3.53795146320894	0.948401341989321	0.426743830712966	6.71628931311787	-10.0116432455792	3.22083994912391	-10.9488836539202	-8.47751382816215	-3.94089784399321	3.21656516622802	5.86471883509813	3.56485945783835	-6.96566192337897	3.06718446736992	0.67002058262133
52	3.67267435123019	7	6.84035531514832	4.43897234416577	5.22734364422756	2.98344080542236	1.83849398162528	4.16589149141326	5.87808785784856	2.55111167918847	1	1.56447636425392	1	1	7	4.43263846130949	2.97555778589805	2.39314445720679	3.11102937580636	2.31224403472963	5.01030230122482	5.56261771684596	2.55746330864509	3.80911716886201	1.85032053668075	-0.967285543741986	-4.64352518315439	7.83192755551365	5.08796271028258	-10.336829356469	-8.11473083544958	6.26536663364568	2.37020690750298	-2.04762886109421	-4.63323788045448	8.3891820952945	-4.77347038709967	-1.5847880375086	-9.6236127243358	2.94326914443901	-8.72908081272401	-15.5957863392629	3.01199762015937	7.75150232565928	-1.23220670014896	1.48076640451356	-8.22864515873514	2.08932472846782	8.68701380641799
53	7	1.79470842481233	1.46501823317332	4.79647920459883	4.62198138288363	3.7565405345392	3.776299634289	1.42318821312401	4.20135029372609	2.43554120605602	1.41749926840851	2.57381399652398	1	2.71051280942087	6.25810553049107	4.40415319579674	5.09150061657829	3.74706610012605	5.55780768066937	1.75000447749779	5.91349148424279	2.14397575890533	1.39881512939935	0.313137546024764	-8.09543683724164	7.17725144731231	-8.53960231950476	4.20799791825294	12.7577618901062	3.41231722632365	-1.52347535917282	5.81919396240311	-3.53665421428192	-10.9344762268259	1.34756920489694	0.173589261881714	-5.4567561835205	-1.59693484719221	-5.50006010581951	6.78151324762223	-10.8271657770263	-16.0851343521671	-4.95150404810399	2.6673134036059	-2.15212684598218	6.56322825193918	-14.2689391034233	3.73000368052376	0.264922132193672
54	7	5.84168127448026	4.28527500566261	6.08805844396213	6.86685972242193	4.75423234839313	4.18312245980376	5.0262123715948	1.57692769259824	4.8774717602806	1.6024973408789	5.23825747073614	1	2.20948704681465	5.83209276714785	5.64829729706335	4.55665768232055	3.23615884671894	5.0899160139983	2.27929754477706	5.19913243445794	4.21810088713887	5.50461781833705	2.222598489348	0.637611253353044	1.64441612084598	-6.5063196461216	4.82751803526749	2.71269840344099	-8.04391454949	-13.20153417133	3.92144833178784	3.94090728827616	4.89074581329681	-7.77708959207958	8.45253842465901	0.0669595994867324	-3.34278138908904	-7.39913226760258	1.66809963034592	-11.0564739675571	-16.2082799156182	2.65009995874691	6.09090416282567	1.0531539745405	1.6610398464005	-7.94729693171583	4.03752092987101	-5.61830894137119
55	5.59142655918786	4.94875860413507	2.85468328954034	2.86728556178695	5.13626951357276	3.75609169842535	5.94164725118696	1.2486254878065	4.02596130176257	4.44954259526879	1.64552612877994	1.68697296228598	2.5127584859036	1.7677702104382	1.60487367765649	5.39062107415953	3.06600721750819	1.74038587624288	1.01645652417766	1	4.04929551320315	2.45314356891966	2.05256468199337	5.70654114737521	-12.7101151226029	4.56925866917733	-10.7818240512913	3.92682889998791	14.9258276174951	3.11952553834825	1.37923542237125	8.31930431657097	-0.579885478069497	-11.4481311068367	2.54056026497509	-0.324916319971865	-5.89515883898643	-0.678853520377147	-6.33087424442145	7.06933965579232	-6.16092550174003	-12.9233892595883	-5.09726181240108	2.84843584324637	0.754515789149388	7.73324937709985	-2.12069503409991	5.96528132625148	-12.0368924208815
56	1	1.5762709741396	1.375278641694	1.42793923629493	2.32516902005419	2.04293041858023	6.44270909116508	5.32464699846908	1	4.1945363130255	1	1.00722170441765	5.25133427867278	1	1	2.81598947531745	1	5.3952704150779	4.46999890167276	1	3.99410574260027	1.87706107551165	1	2.66025865519261	-1.14394037966757	6.33598605707236	0.991125014283513	9.55804327096794	1.43515158423405	2.65564099913561	-16.5699721461185	4.25593248836588	10.2932675357766	-5.2274088661746	-0.408334168868465	4.53314275163591	-1.9374386844185	5.54970998975129	-11.0865682721452	5.33437870259723	-7.85266590806479	-7.00121958355968	-3.99580220732515	3.81141376263457	3.73782263096363	-3.77341540138183	-2.68627301809274	3.04753922192655	14.8666766860452
57	3.46266634194265	5.66491622721246	6.52103463775998	1	7	3.26356782384703	2.71796383800469	2.95884658788928	3.03149990386626	4.33197125190598	5.7291226593595	3.76711083701783	4.5142342982872	1	3.38276165506687	1.60306425613507	3.8313226902654	1.51347556090192	3.38758816308827	1.51839153690069	7	3.55936544604881	5.35777227888465	2.5176512172838	-6.29964618014819	3.63922272321905	-2.30182535314018	5.21557140420347	4.68453537508616	-8.84850385367862	-6.75383968030573	12.7870342903708	4.54133842276383	0.775634380701586	-4.93051866649148	5.38466811536602	1.51655101713061	2.76907671267411	-3.39923592732764	4.09382835054986	-10.4500717261239	-11.7751540094624	1.71702914787158	1.01688723050717	-9.75739206603082	5.62750970402409	-0.846109401574671	2.54471048601594	12.6096049158993
58	1.20344576582588	3.77754051531195	6.3052172100993	6.32100398922879	5.07683064782094	2.48610817481174	6.79683809405723	5.06204474065806	1.91718982544512	1.7042563148244	1.94148695140406	1.72986536009669	4.10308680229761	2.5668457128115	6.19906309784727	3.33532696371399	2.67554995654643	1.0989871997982	6.25846001197438	1	7	3.24392447939549	2.35046143073851	1.90421661406222	-6.35169244504003	9.8366061841736	3.28697285628088	6.87911885641979	5.98218255684209	2.44194785420907	-11.5312947311534	6.59728470554944	6.58970967189306	-9.63816050368522	-3.53804232131814	0.971133361542306	-2.63254455572283	4.88142654879752	-12.8222197639473	1.35101059062926	-3.72174069424118	-9.75277943673799	-4.05079360473359	1.76300907618885	5.83181061128584	5.4445005867678	-8.44939675937079	2.16993632121549	10.1070028185426
59	5.44877094401205	4.38524854468926	5.95095962194944	6.87971359293132	6.64976242205039	2.48693395190078	1	1.22516179649295	1.52072606826015	4.17176846641161	1	3.84887844157752	1	1	7	1.57655958970136	4.38134426929371	4.14947100559212	2.26722135376275	1.18307166458738	6.39053151379853	7	4.59947301688706	3.52500776950846	1.06406986447586	-1.82628097678471	-5.26712812882968	3.90273052259745	4.19131850296493	-10.1195795893765	-14.0981049406442	2.95213057610514	3.10773371744293	6.28798941638989	-7.12314347316486	7.55637253994316	-1.10975824531224	-1.66581469254968	-8.19773713987469	2.7027955587449	-7.3292292807988	-15.0751352799936	5.05565938104	-1.04775427198348	1.14971735264861	-0.425456676142278	0.425639368313225	3.41221387724179	9.33397026158994
60	2.1310112121973	5.46295351144131	7	1	6.21180812944197	1.00071328505644	4.27552733284543	1.56852159508567	7	2.86293612314384	5.30843648743654	3.75629494881173	1	1.42910483861946	3.73488356094928	4.60284937044962	3.61679517063551	1.71041610637325	6.84931338599501	1.9903334971081	5.53624555303608	2.49486524261368	2.96897408997437	3.54816241600298	-6.89092650513741	4.69120163122592	-1.93985375484896	5.16586719132952	4.03615183122043	-8.52772291683809	-6.57153343640777	12.7346699845045	3.63213044173675	0.0935880193954439	-4.39773678599844	4.33167492663958	1.69983835506304	2.20155584526832	-3.67668725751021	4.58316515496912	-11.1060888599893	-11.8934700257813	1.41029501629412	0.271047362981509	-9.61362254856569	6.14567688271572	-3.8569894254279	3.83054999806559	12.3457606984398
61	3.502904719883	4.70835010899045	1.48910551578387	1.2268915688289	6.31846187782865	4.86359321153509	2.78010565773992	3.53102381123832	4.46468970433437	1	1.28853553212521	5.55057365461799	2.39048660063908	1	5.79623599846256	2.76190843590623	5.16612023947855	3.74674742547266	3.96115191635334	6.83836034278591	5.78540877494152	3.86705317084963	5.39873006324267	-1.95902748817722	1.53482786909835	9.259430117323	-3.4906274236412	5.26718527657395	1.11006817608999	3.37478113352963	-14.5466685467518	5.48052627547555	4.90403152491649	-8.75299281029944	-6.03819031776584	3.38328629837867	-2.16718212032796	9.35193069965055	-14.1817012028747	5.20672717454934	-9.03564285496112	-7.43304885168565	-2.15449289219417	6.59588249597918	-2.98362479873282	2.76557553677371	1.36677603949377	5.56090344599422	-5.71898908558113
62	5.37227078928254	3.30585868895339	2.19865469916803	1.1922710862092	1.21242119098703	5.83995120299145	2.69913421174287	4.5453055411308	2.40457168636913	1	1.40755931681859	6.3372083262789	3.5741892979132	4.37798216707696	3.30657690735115	3.25533435871203	2.03409701796997	1	6.13774653551207	3.74529659767503	1.06310005560887	4.0440557470417	5.10658632038013	3.63029019696347	-2.06911259768118	7.70854748131937	-2.78850103820298	5.48614383514314	2.47836893013874	2.99833008891161	-17.9278438967215	5.87112878438237	8.76744067802836	-6.22025830564896	1.80408676243692	4.71914145526428	-0.650320832562002	8.87015479241154	-13.8410563842854	3.80182519877751	-13.2531874927751	-5.40604246759815	1.58181974175656	6.19089706526265	1.57182684644375	5.19895455667539	-9.83057445088447	4.54286844042992	9.5009985108081
63	5.07204028333588	4.16259175812162	6.98271163087614	1.49249596658985	3.37206601909003	3.24835326561369	7	4.32209374479765	6.08631759231922	1.06837665914767	2.94911129907502	4.72345648291599	4.91077191463246	1	5.35684939269049	3.6820974342841	1.86919299704718	2.60996773465168	1.93837176407751	1.3085043558194	4.31154489119302	1	1.69605759560199	5.88513366529445	-2.20118378904578	1.66735866046454	-4.05060370671354	7.98146752747321	3.29408651648498	-7.71068741091592	-12.5073636084542	2.87188814813387	1.65783180202741	0.823863783312902	-9.5747709491611	4.27680912513942	-2.40278162553438	-6.46885001790012	-11.1981126389673	0.195040152411377	-9.42281709718787	-19.8439657761988	4.88649834475719	3.5235580321142	-5.71825309048825	9.62730818161367	-3.38902282617507	2.49678553597542	-7.94105026337139
64	1.26585504961575	1	1.5750253712794	1.69835484938406	1.20492296440422	2.70392366332805	6.90337172485733	4.15907998425209	5.96188716749088	5.16340564520298	1.2403938977105	4.99605570603692	2.10368286878287	1	2.87216287413347	6.66959251067884	3.62530315872101	1	1.06542292325607	1	7	4.11728717134979	2.78348884164366	3.75024855635958	-3.64882970761047	7.15222549785537	-0.805402095824377	9.45614514645406	3.25917597214625	2.82524874303469	-15.8774411299309	4.26560161062527	9.93832631570504	-5.62022860493811	1.44913461758198	3.63391797695759	-1.59520195795138	5.46349563693314	-11.776934760825	5.08652461118471	-8.51806518397772	-7.26984640008463	-2.62194054264904	5.25919621870314	-3.5157574323181	2.02663445399503	1.84657651483778	2.14655369016749	5.54099405288146
65	4.8802729794427	1.88950436092402	5.19800719711241	1.06881499066213	6.81927220287636	3.07497039271716	1	2.89427591664349	1.79582669634212	5.5364902160347	1.00570720067083	7	1.0543255259713	3.71997305637328	1.93940769873446	1.64131469104	2.1757867153321	1.1314127806931	3.37602300136224	6.82376100015514	1.98367504506397	1.21043730521799	4.80894133094155	-1.96770232759135	-1.44161154746712	4.92230802759009	-3.80098025980306	7.87884267663582	4.38332859381127	5.13153587851347	-16.3978689101226	5.08142458756038	6.01634389940368	-5.3529909079936	-4.1461028844326	-0.648693730879826	-4.76858385863645	10.4051675388096	-12.1105688067388	4.04108893639527	-9.21738529098718	-7.77077173345119	-1.7407212663971	6.1897731054281	-4.61675866796338	6.69846042262716	2.14659717131719	3.62814942135892	-4.61261229910645
66	2.86589361142004	4.61589970244318	6.5244037188234	5.56034704169215	6.01187898137274	2.17158325139783	2.41347790725824	1.46124459060523	3.90171441339569	5.94630117551733	2.67798002694865	4.45472588415426	1	6.35196874163387	3.80706527589934	4.17887555523414	2.92012178978055	1.07163925403121	1.53166507396846	1	4.44674758061772	4.15456214819206	1.03401505500196	0.685751063851717	-7.3492692820345	8.33127130358298	3.90068425852686	10.3924704993067	4.19726836838035	2.42842391230538	-11.2605469936012	6.51876248732519	7.77357591899621	-10.8617114649161	-4.44386537503438	1.11037660159753	-3.17559576409283	5.21512399611486	-13.4280317564169	2.43258807979849	-3.03761808682739	-10.1014536797531	-4.36071495210339	0.62914046639374	1.08651421792478	5.85748292387182	-2.56844133659374	8.41916968889999	6.35261465310933
67	6.60883718056932	6.80933674006232	6.57987843293597	6.44579953182028	6.13248483810892	5.00026465108644	1.77647154169529	3.7569901002653	1.68616059029354	1.29018649463198	1	5.33451081015304	1.06687591410694	2.39514959933436	2.5608901639337	2.81430044508025	1.24343875019908	1	3.42335144291821	6.63977187821228	1	2.11942142375969	5.63206548612222	2.74278694238007	-1.12017894443638	-1.09971071850283	-5.66053535847251	3.91343082426866	1.3593945166291	-10.8112791149468	-11.2651425919155	5.86641118687996	5.05209628471201	3.88725156229022	-6.2568262916738	9.8853516944497	-0.198867508369293	-1.34081609997358	-7.84946777791865	2.53831707877351	-9.0002262115468	-16.0107388161126	2.80036473760417	3.70411062664678	-8.37329154763534	-0.600255142297281	-5.47793160519231	0.841790581253866	-4.77073030184714
68	3.28283343078789	5.11774476787134	1.38364277575208	2.36892792303122	6.63652084477754	4.93512930562092	2.52557588037581	2.63725182332495	2.53682978450618	3.00598944650237	1.78537422247321	1.95436513137742	1	3.73557671875901	5.92979841767053	2.17107865401196	5.79905879549621	1	4.40111121680666	6.67893189197895	5.78367312415415	4.42572432540183	4.7061903589067	-1.0770495808073	2.05210293237604	8.05786014741051	-4.3129217631944	5.51178142811846	1.65433197257575	2.93168640019287	-13.8077346953433	5.03795548748385	6.00157203995251	-8.16176552092062	-5.75343758155003	4.20122459981931	-1.29994466275215	7.6842814877247	-15.0437723351299	4.82370214417747	-11.2592867322015	-8.08339752280063	-1.9291234718821	6.93992956576393	-1.88844698251088	3.43112043431234	0.420923339759522	4.53168602241754	-8.15803313386829
69	3.61290403027109	4.77714267122126	5.92850650429775	2.00318339000089	2.55706047549269	3.44922581217588	6.49717714920411	3.47682879258699	7	1.99294604622108	2.0558469137975	3.48417614782878	4.4694913852564	2.94958197332035	5.58988207897213	3.38423281388572	2.07661681167511	2.19066227531191	2.84555797188223	1.58791302918308	7	1	2.02180285102757	6.09590325838681	-2.80802114323594	2.4874929363838	-4.39367966809284	8.71896780332656	3.29977560907136	-8.0854401169469	-12.0536782777235	2.2675661328713	1.29607812680892	-0.153151243470152	-10.4564729203963	3.83856332618859	-2.03287916419667	-6.96726940145953	-11.9673602788483	-0.204623688063017	-9.35636704713937	-19.8987083701155	5.20480635773103	2.0796072655705	-4.81590905872138	7.70523188038685	-2.23330014582974	3.19620431031593	11.5404106967187
70	4.01415541323101	5.39806980558007	5.22911135347217	2.19473392196399	5.74455404944561	1.8079821457474	1	2.63595782331688	1.31288321429317	6.41224274941506	1	5.50370795830737	5.3915488990486	2.9617727113978	6.07189735140969	3.8851197950068	6.30146005323657	2.5090961626526	6.20889821553746	3.03133648026431	6.30738222433273	3.84243071455152	3.1665660065201	3.83744951858474	-3.96640425491185	10.2239669444446	2.2383946930377	8.36742930797967	2.54440921533155	-0.0327778074687351	-17.033205426608	4.26977298860649	7.2369858740659	-4.70113623453252	-0.169732828523406	3.17725686156319	0.499923246801007	3.16981041086248	-15.0637615595574	-0.0139191419594631	-12.0917923602368	-7.78250697736293	-4.04522470260427	2.04911228828899	1.29969945979191	2.13125922112871	-14.94910165402	2.10788091519071	-7.11771620915716
71	5.22489778230356	6.57581258345662	5.27070682907524	6.75579459110286	5.28623382658335	5.60303657466326	4.80949925648347	1.21004277555767	4.62148055488156	1	2.4750096120515	4.15075731395239	1.90645271686615	3.60412436273962	3.29402571548656	4.69056660974899	5.05608797022943	4.27283099472639	5.6760657209846	2.63145041985885	7	1.20369737663889	3.5070475717924	1.05207033080084	4.8588301087186	1.87514691435415	-4.74970648395054	2.49716879874542	2.23575822715531	-10.4765657734677	-11.2954531555972	7.09387403977338	5.4076875027124	0.818700647572711	-6.84508166728577	7.9119222896026	-4.85736220283186	-1.59256879437529	-9.84896152089333	4.32218578866033	-11.7840575242041	-16.0556785809865	3.05944597445393	5.43509099563154	2.35345802524947	8.20308852536931	-4.08168725359861	2.77000280405005	6.70044164758553
72	2.76286342983148	7	5.86012908889233	5.85647551837754	1	6.5102182637517	3.18889794454261	3.0880749462912	2.05491195637907	1	2.08590643423453	4.2106035044012	2.9798391403646	1.61761117938331	5.24563033371142	3.58580966758062	5.30785740661195	1.3006543981144	4.23820705403792	3.30853829751365	5.89201273392282	1.26922551180023	1	0.21246052245369	-7.216488412361	14.4886933558358	2.98236242564732	8.72447974130831	4.76528441907789	0.351593874275293	-13.643933595609	6.15620511661413	9.40109424309132	-9.67193487744997	-4.59041630610661	-0.756764583190627	-1.65237088939315	5.65892832454546	-11.6372178213029	2.72933497790119	-5.75116321664473	-10.8276761537331	-1.74843750551022	1.88971698474016	1.5492954553837	6.34587871328215	-7.04129276315036	0.961693673304062	-3.73358638491588
73	5.51190807747522	4.8575548372952	1	3.03189467601518	5.66085413741027	5.6428886147378	5.44483995975392	1.38064164822766	2.49466322144567	4.54926425448449	1	5.47242300054278	1	1.40149909156783	1	6.96504776012089	2.8426939007084	1.81981043537181	1.16252996398798	1.43572934173717	2.69633736580379	2.5604055338275	1.84600614086957	7.02043197571296	-11.8483598789301	4.89599239296297	-11.8345179924251	2.93292475010828	14.3201110302037	3.38801779781867	0.0605663468908757	8.13914302750048	0.0909457693644629	-12.2676182322223	2.34861626737561	0.425967659681622	-6.73033689818866	-1.02547833648797	-5.16773071917152	7.920733103427	-6.35187845219618	-12.7402348787418	-4.40466806742835	3.59304164348527	1.66703614262959	8.02059762533181	-2.4400124529785	5.3618637207816	-11.7318062843103
74	3.81751292469758	4.68742641608924	6.41648457595939	1.77532890730722	6.38379585577085	3.98250130097836	2.68576582971223	3.98476828553978	3.08396430884213	3.1544338904203	5.39674897839371	2.58834612389705	3.51757804361669	1	4.3218171369177	4.36357547802475	4.46590001735404	1.71957609068535	1.1845849218578	1.56031854678252	6.65146131068825	2.18377428187166	3.23594018716768	1.58709343667451	-5.38278028548688	2.29807688752149	-2.97216596787567	5.13799313363508	3.83678806616225	-9.03214183346384	-6.85410705281135	12.1996338907018	4.13618109836275	0.666467245688221	-4.88740634298369	4.19506219060463	0.865008431566103	2.6859295660472	-3.88121350726771	5.35323144539066	-10.3570081000016	-10.9723445978547	0.801119452414494	0.772509478306531	-11.6856179234492	6.82811900130485	-3.91568577230419	4.2780863410615	11.5090776053865
75	3.81203550782104	4.85898846956037	3.97550083059332	6.71882602873615	4.64036230348763	2.31819478179335	2.68123161958722	5.39630330653897	1	3.35844205051661	1.15465335218637	2.11616336626068	1	2.56209974291489	5.78000514972509	2.44275948050359	3.92888166046829	2.75604894863526	4.6474539618314	1	3.6664685484222	5.40354699806071	2.19049737070115	2.53261172671832	-7.15005007824213	8.68841011649278	3.02038474713964	7.74054248591721	5.06459982451599	2.23942691496787	-12.1853092952893	8.42392235042864	6.75677637113696	-10.7576211833779	-4.52298520799613	0.632347733149651	0.0907792184832524	5.97581143676859	-12.256380861519	2.72748090069798	-4.41711540580613	-7.74767088539331	-4.2207756021986	1.96008409717658	-4.35290094277486	1.35819963201592	2.2291870511597	4.33359859506379	-3.96548306585221
76	6.03331068393476	7	3.57945610749243	6.37128233509348	5.31617270297178	2.14875363230253	4.30678017545133	3.9071654919744	2.3315042516761	2.46865023612822	2.05233386896894	1.25387394156836	3.27868814072895	3.57865364720661	6.40817907934795	1.56251273104655	4.92528025826258	1.95489237257477	6.59518914501748	2.82212564267508	4.74601897831045	1.38211724351894	5.63758252479861	5.08973646907784	-11.0137088506116	7.91530565550904	-5.66144190886957	3.82755215952916	8.96766540887772	-1.7421894649908	2.00480934342295	6.34894497238703	1.82846734426706	-8.98868095624635	-2.32350565239647	1.45362633586304	0.845283457484206	0.279630445622184	-8.33150194545352	5.98522244258916	-11.14179188995	-10.7704135456305	-11.2945057140106	1.42151405452735	-1.3635929622336	-0.160510716862814	-8.11453672740697	7.01852736926056	8.45527408566585
77	7	6.58890210689284	5.42494320912173	7	5.16597066709454	1.54825537851858	2.26001976128639	1.67683447769207	5.12041786949439	1.83521418445529	1	3.24373277376716	1.48118931792972	1	5.9078496917765	5.44080498367364	1.80547903422468	1.21841777059477	6.7937092140572	4.69316109600414	7	2.24786392043156	2.97225366670432	5.2316455302652	1.71376105357007	2.58516840034139	-7.74706763697916	7.17888850140393	1.86067110869849	-11.6848397505199	-9.82316436769388	5.38965920454202	3.25891884479323	7.03898156985544	-6.79799302652411	5.04114811461494	-1.37597137083667	-2.43938186972658	-7.93371419387155	7.47657432755413	-10.7344027750628	-15.582709964444	2.28921966428842	6.81540086830658	-2.03007601867476	7.80435611003681	-8.2095703092086	3.63400894923536	10.1356448832631
78	1.33482470093194	6.65908734704851	5.12898587464048	5.3570290431563	1	3.69886761817556	6.1099225263209	1	3.35683337854953	3.23858088367549	1.62889962431842	2.53073801535673	4.26702192951986	1.26981356494317	4.74661966410146	5.02928886560586	1.63712388383744	1	4.62876069660394	4.96421040366569	4.06825824054274	1	1.93050670817273	2.03457091522931	-5.15962075598883	12.6578823796995	3.00947971272327	8.45981479885792	4.33373472297888	0.697036639923436	-13.9283703588225	5.23408633309423	9.42580397873687	-9.54252683051837	-5.27039036114187	-0.264921059273115	0.306868905634369	3.82001287761687	-12.9253247199939	1.76646086585293	-6.12527881622763	-10.3376824570691	-2.03598004423755	4.95306050060768	0.860882343858394	6.17494667789892	-1.80683961648075	3.61896128565743	7.1482912923327
79	2.86313221891488	5.35940098692273	1.50190338214284	2.7624389996637	6.8067764189399	1.8610528196824	1.36993575971076	3.4798647775274	1.92944964638375	1.27729276035198	1.24903133055515	6.89046917342767	6.30494813813997	2.90938745323772	3.51367073080895	1.55150154425145	5.30152397694238	3.53378490043799	3.13425843735567	2.5863613017819	3.51447349344571	1.48222795024558	3.09347451627666	-2.85759715900889	0.471107297790977	10.3028138943495	-2.90785124899259	6.32664979266762	0.823458657285749	3.32092245990235	-14.7845679657728	6.03099058596728	6.42715549561741	-8.21807432914491	-5.67302208046961	5.38684642524162	-2.97831462959882	8.01713438524297	-15.8057973577752	4.75556091094917	-9.75443100411956	-7.94202516590623	-1.19862508867257	3.57482167997969	1.48068284950046	-3.55388420821328	-11.2324880137227	4.71723633877209	-8.16612618845049
80	5.6148345027843	6.31366851637437	5.61660402322372	5.80644833853402	6.93226758748763	4.73681175768938	1.25957996281046	2.99845129793047	3.55484953713095	1.31248588960671	3.52245098048708	1.78036450525819	1.07622678796175	4.46920796334815	6.73300364807863	4.47964165884536	2.14982745271759	2.1531096037964	2.0968213793075	3.36789591928711	4.35490094123658	1	2.57355271707391	2.59165624058489	1.99122013451504	2.20795041343082	-0.888857935987357	5.18153516163833	5.18303446023389	-11.3043192913885	-8.91595116646699	11.8896280736796	3.3222658283216	2.5324106996075	-7.03308773140116	3.86871310677584	0.0625794565242186	-4.81045996090246	-4.55448755298007	2.83448102909467	-9.319778629166	-14.7303688555756	4.6317625518471	5.2627636028893	-0.436086333583606	6.3191009795097	-3.59896922243442	4.59377576159376	-14.4315990631251
81	3.13338145189493	2.61376561468956	5.94999231640895	7	5.02939737306298	2.30141234561827	1	6.13114030974634	4.04161275287263	1.34413986786461	2.13007312760765	1.18764654163544	1	2.18803208040586	5.24945236355226	6.47184180259375	3.97199525462606	1	7	1.48584932349628	4.58516173357135	3.81386698987329	4.0597128413333	2.05849170939949	-7.47192327681325	10.4516214850967	3.8812316058128	7.32377785093457	5.04128336673566	1.44885446232912	-12.01217234302	7.41623582995279	10.208627795758	-10.4621964547307	-3.58123424959012	0.187453844276225	-3.53121506101975	5.02409339710197	-14.6813323482701	1.37503790351863	-3.34793846252674	-10.8951905692546	-4.44108637148166	-1.36911978680889	4.41538692892818	-0.287032521232777	-8.02583367753073	2.06540894945694	-13.3901265505835
82	3.23576356931603	7	6.91737380645931	3.39531661117676	5.16146374720066	3.99919606411807	3.33025908355926	2.34745676204019	3.28838905052332	5.0019634197448	2.1451309403985	3.16059269137901	3.2244169581982	1.47487667245108	5.74172062598792	5.11422409346579	2.96743713074925	3.30226078798299	5.00636972693428	4.50777330391794	4.91232074068135	5.40172534221773	1.79383120319711	3.38214557970247	3.86312733765535	0.00414085741371001	-5.95414524920539	6.7656126371826	6.08930703641784	-9.73990416144502	-7.55030879169857	5.4178791027174	1.25059585444422	-1.05019612635625	-5.33291832310589	8.79711352087561	-4.52984914405509	-2.85916355606756	-8.70536643256742	1.51212189204808	-11.2115470121815	-15.6182878829261	5.85803029048466	6.2929571673762	1.12101837993084	4.42674936977206	-12.1300258026433	6.87976537883627	-3.31760292380649
83	2.67949325197674	4.23956606285213	2.35422994712779	1.40482751190076	2.05337525741025	4.69456417779783	1.77486860864649	4.69570945079549	3.39757869633115	1.89937924410221	2.50705261007808	5.16162746774371	2.214926913183	1.46671483792182	5.60139199160239	3.31245462532273	4.19134384746805	1	5.37403821739872	3.69523034740346	1	5.91489808321256	1	6.50152510351048	-1.6066997750077	10.3941464545733	-3.1312145037839	3.79198200094861	1.85918524760989	3.01896881843761	-16.0513990322211	5.11247822673543	8.28937565156393	-6.41047281549992	0.218177448421286	4.62881839620385	-0.918672699190417	7.02129973821206	-13.5323555161506	5.43840654529509	-11.2203753269105	-7.01507610361602	2.06693011100496	5.09594834159571	-0.835489065118767	-0.882993177173885	-9.30767958954403	1.93909917917667	-8.68721732569939
84	4.08368902044725	7	6.10624916358911	3.83072556266129	5.15239293600738	2.85528692985215	3.35123983486039	5.29279818000835	4.55591781710334	2.82470236748763	1.17728019275179	2.22220270197889	1.08177531047792	1	6.89045369811875	4.2184968341302	4.3455392425951	1.07182434833315	3.3692762165934	5.81222276142883	3.90620163176468	1.11436949997244	1.20753444800726	4.08868635510673	1.69751439882759	-0.504094102437273	-5.88481550539767	8.32946003920594	5.11698956930704	-10.5962081246192	-7.84532261341421	6.2211563473517	1.4249751160737	-2.15210554448881	-5.46756688416929	8.43444445287683	-4.69501996688406	-2.87801260930034	-9.14335950249665	2.37660109520008	-9.55720448345108	-16.5777084956562	3.53605249141726	6.74564164745232	6.28506259841645	1.74204715868451	-9.50859419080851	2.74472536713202	9.13556445897959
85	5.08062634315131	7	3.2720476445314	7	6.78069902093485	5.1686913179594	5.64730383845367	3.2226703908558	1.33280841347074	2.76214900945467	4.07113776809538	6.8446268681238	1.87641782341325	4.22252677324935	5.65735549800034	6.1892430536797	2.55254351099191	4.23633503930697	3.79876401930559	6.93459757445316	7	1.46917422261225	1	4.31175786067458	1.27051705177508	-0.222930420226825	-6.83621223568192	6.88782786366319	2.12873723191186	-13.4027431734053	-10.5944110201076	5.70090555537681	3.96364692576817	6.75544524675245	-5.64892461704974	8.03308484056285	-0.763431226851144	-5.32368038798487	-7.36915830107734	3.9852391627235	-10.6358681810573	-15.3071766167582	4.76002047419285	2.62411738114083	-5.81564157809734	-1.98408630990715	-14.1665526255511	3.88790041949527	-12.6603522968859
86	3.6890443813367	4.0871475036867	3.40296939602003	5.7692934159761	4.61407903678597	1.86619417796293	1.35272083452804	4.86246474815867	2.10223513671301	1.80766043746656	1	1.71035415685618	2.35014647255807	2.10563499841099	5.93958322627605	2.64489938221243	2.1813802138411	1	2.40337461076219	1.75110210332889	3.36785132803105	5.23096018558608	1.08095123187552	1.48530266065076	-7.15760215698838	9.80321664979564	3.73998394341695	7.66993995778322	5.47185829702485	3.1121527293781	-11.9100989250666	7.71618178427532	7.32714925667195	-11.2883836603905	-4.05629460615449	-0.0422460716170305	0.0699176606963622	6.1764508739242	-12.3876379386295	2.52598425315918	-4.54006550670118	-7.79047309159393	-5.28177913173368	2.54047709989077	-3.94764111524042	-1.83473043496367	1.69039169983576	1.16887569257742	-7.26781732465228
87	5.16898694224555	5.98033236810501	5.18595285891435	5.92807113407743	6.88236945971129	4.9943143926661	1.35145877185324	3.04017473431843	4.39709384182515	1.96954961816707	2.63696585005138	1.56129147622886	1.17497279639051	1.64144753619648	6.0300040253379	4.76472741173786	1.10778169197695	2.16209501228295	2.46605307346266	2.43241550139726	5.091140749657	2.56386673615005	1.20581743916884	3.15612029835154	2.15091990449277	2.43550761777357	-0.601334270123496	5.54391032996429	6.22272165616727	-10.7450734245084	-11.1021954099766	11.4234160840161	3.26964157631573	3.18781014147759	-7.43034760689699	3.59545996594339	0.745990420992349	-4.01294822541768	-4.91478696468571	3.05743132741116	-9.67974724936093	-14.6367318990113	4.63852423096104	8.48642861977299	-0.264079725268102	6.94934254382958	-4.38056845299566	4.95269336034615	-14.6089259307087
88	3.59667025845143	3.87433881090954	4.83345294422655	2.6432294232046	6.37146008193984	5.59973271123604	5.66670193743478	3.18739803208981	2.38726751136346	6.66843480685263	1	3.74694682154019	6.5101279715111	1.56052935445738	6.4173202062764	4.58042630255071	5.92860182833303	3.22078807463881	6.73933270078669	1.37380923702916	7	1.80321586322067	4.35095879068492	3.63146342361149	-3.63039443392993	10.8008341705057	2.68252851236321	9.68066760140591	3.894825854779	0.920776742100047	-15.8310452559331	5.2428209648969	8.78322535467296	-5.81431547353297	-0.087833167175745	2.00630393763177	0.404425453433483	2.46338029857446	-15.1360455754499	0.540818513919946	-11.4700631931243	-7.16994420442675	-3.93343485398536	5.32687720062434	1.34062345533257	2.1720093143378	-19.6938446214113	1.60741172828596	-6.88381659716557
89	3.84138670231484	5.55572407471926	7	1.79802613432466	6.66350294663779	4.43407920235303	1.62381575105155	3.03897255711751	4.30422490688296	3.36585263971833	4.8951645308004	2.74726977098348	2.15942608359847	1	4.30815647352687	4.57853478722726	5.31265553832452	2.15122468816493	1.17931936277593	1.19599411267028	5.57169413740177	2.23021852910445	1.86335978418571	1.58049997714826	-6.17700845235828	3.32251079064716	-3.05215693440897	5.38163641049116	4.52744936568383	-8.17513582403812	-6.72791865119582	13.0130741380706	2.72478725763662	-0.126412132760347	-3.55266074167707	5.39483196766731	2.20247076419613	2.97531603614041	-3.40325964459895	5.26487754320655	-11.0996354166489	-10.4078561170453	1.66476767521452	5.98676538177864	-12.9441800136821	7.55610001397746	-3.99469533438066	1.22162129572527	11.5315290968065
90	5.56956754976218	1	3.50904828102383	4.94482527141069	7	2.39988525239549	2.11442369930367	3.70967900808799	2.32558136655185	4.32622001499938	2.05088514033133	2.27611364763196	1.83033423799174	1.53331152497021	6.63181209495353	1.02821153642054	1.00590258377976	7	3.55654032327826	1.24465413091649	7	1.91541154590147	3.13003552932753	1.95600952883525	-9.53446937537731	6.51672912311678	-8.85317172515387	4.65465641731	10.2507803323324	3.48049404659817	-0.242712942988371	4.85071518334266	-1.08659890084699	-10.4146638755492	3.00585332302784	0.102125943442067	-5.45955675212727	-1.61016968431641	-6.15894358965099	7.5714887756047	-9.70920389112598	-14.8075739831866	-4.95029341954335	3.14926887702783	-3.73851118738608	4.43791172875853	3.84051520329742	4.45623263085652	15.6851217361021
91	2.37490572859986	4.37183137770847	5.5593848233773	6.68105358898774	5.9215740885043	2.10235074893528	3.58349652704988	4.99327879389477	3.6307599395818	4.68955321733818	1.16473652229896	2.55343743815496	4.03166018529992	2.56110256161146	2.29082769801858	1.27269013004642	1.25712992959043	2.14283336662377	7	1	2.65570752399151	3.74792937244644	2.96008860046097	1.05110762665245	-7.67088992587564	9.0438758959378	1.11692459635273	7.23331763862095	5.23221851385173	2.23442412700241	-11.964426165704	7.40085546259702	7.39662592835573	-11.2325905646035	-4.42833228313106	1.33673660752777	-1.26046604841652	6.59581466578108	-12.6359314271442	3.47566894311414	-3.84872586236523	-9.6026527852467	-5.03209603024706	2.38983993053049	-8.20818451418308	-1.88166179007656	-10.3186520551323	1.43156796173753	8.77537912080354
92	6.75981162495471	2.02462625612923	2.71909628522824	5.93935385469239	3.98258689628767	1.66637956923036	4.490307212725	1.44322559065384	1	3.71764749147274	1.99484506846982	2.11385453429803	3.39635888344215	1	6.80938021784048	4.4085916246381	4.03674087814108	3.75046151891396	4.66899797471288	1	6.24067048434262	3.41477667397221	1.67805216649604	2.14138265166376	-8.82201478360944	9.01710039036649	-8.98791303221603	4.58109713646756	11.8530419074574	3.48330577873979	-1.54616834993249	5.18751259603508	-3.51773233191234	-9.98553574798819	2.03596663847036	0.770050621476282	-3.8396274917973	-1.53547626343263	-5.34593092918317	6.63750686016436	-9.8719050212954	-16.5199729297093	-5.12802862989352	3.2229325313451	-2.30171123793549	-7.39645535161561	3.18601073186897	2.1818952031941	4.01326002386925
93	1.09346189842332	5.18691505161201	5.96595584023762	5.87316363930384	3.20318071575974	6.63205356238765	5.90851472320313	5.47403359528446	3.30798956831013	1	1.59304724612121	4.86910285881525	2.98236755213022	5.54463113851311	5.87595077671306	3.12584586476291	4.12806159433026	1.3448542876106	4.4020990661189	5.849345801162	3.88396813615023	1	1.84446165248194	3.04763093465252	-10.5188132247631	11.3073441593267	2.6314111906356	7.32050733438763	6.43740366339216	4.27501210793209	-12.1692760450404	4.96497460122433	7.95200418986449	-12.4828560407533	-2.61545814655842	-1.40130225812483	-5.23912752127417	9.13337834773032	-11.2491326582729	4.79224396822975	-2.6687591182065	-6.48120094543902	-2.7882562482451	1.69069270514043	-1.86856297594779	0.512537822260889	-12.789125185577	7.63261976114143	7.95600219345071
94	2.80587327955683	2.94124861646721	3.79111823906654	3.0153036022419	2.35052118432835	3.44795012719051	4.04499165210593	3.95912396266249	3.60236937697386	2.57090221010408	2.99692209990279	4.75426579159587	2.71360780785856	2.96163647632726	6.51445759527735	3.87565722220775	1.56892009889769	3.76135383741143	6.85782058045738	3.23466754434197	6.57644337782926	1.22773067729757	1.70836818345124	4.73801190362926	-4.73534679748626	8.10940749910287	-0.790539695205943	9.76651647474075	6.21999599184423	2.76561866435663	-16.3676789329448	2.06233832958736	8.76036510607892	-5.20078425396065	1.89666085535694	7.32277420077136	-2.60021403745697	5.52944634128606	-11.3699428670429	7.16823545590589	-8.66198216946487	-8.90468715364725	-4.31093813863003	4.91482977611446	-1.57727755237642	-2.98781794231548	-8.89254771247338	3.18106731895692	-4.29627704926018
95	2.83017241510542	2.78365383050738	5.81222480227386	6.55989353835122	5.4600517995836	1.64914547025947	1.08467671201603	6.02927235668576	2.14732737769501	1	2.14203666315501	1.07686891826438	1.05399799542249	1.00131407222645	5.55351653130322	5.93552854712322	4.27010700182019	1	2.68674021958717	2.87402350584056	4.29608628898054	3.15434804699933	3.83540839321954	1.42469238320415	-7.20371952408197	10.9167671366085	4.2133143752368	7.99827928534559	5.22487939091683	1.01574260128311	-10.4328863685423	7.14746577109799	9.31087965699815	-10.8753810712261	-3.19772093527055	-0.158978278606108	-4.00225183746147	4.19587061985964	-13.5442704392653	1.27258594134824	-3.63448797493231	-9.86721030258433	-4.2641706386527	-1.55848415930197	3.63469861718698	-1.22575797920781	-6.97835427175163	-1.46567320943416	-13.8784296380713
96	3.31295139833027	2.56628294999069	2.00677596568563	1.77518851625736	6.9811118189177	2.60850422366113	3.24528093809746	2.77299251487397	4.53373649285472	2.56120792559865	2.17684231283898	5.7703065289322	1	4.32087135918739	6.93703639365844	4.30379746495942	2.55919127377086	1	1.40000389188772	1.6034834750475	6.79834165431761	1.57253703441472	2.24156934553972	1.37708791891859	-11.1936583058766	12.0580178569866	-9.85550394471344	8.34589517296231	4.11570319254652	-7.85096721810745	-3.29022315316725	6.42218974935231	2.73599796078344	-7.30420108866514	1.52245530451003	-0.285082486738724	-5.4863574175552	-0.615922546665138	-5.25495282088103	9.7833059520219	-10.4043228057001	-5.1304992674553	-0.720356139505197	3.25159447143803	-6.75049579575077	-1.46603448758226	-13.0570549682959	4.73963875651266	-2.29889826733952
97	6.19377844698844	1.93963146632454	3.5407347836226	1.35714731666372	7	5.00702818044581	1	1.92957438323321	2.74277113381258	5.51107068626546	2.97354219459957	6.20075738735181	1.09635044516841	1	2.53578977277295	2.33414829516291	1.43362382679314	2.76578950302504	4.91844519501779	7	2.35534929918785	1	4.30964180085584	-0.954136269714876	-1.24759349969875	5.24407085539039	-3.71052949919188	7.48349712945909	3.64912804405531	5.18907148304667	-16.7623037762262	5.99270264672635	5.94822348234204	-5.22348873445114	-3.5787874071531	-0.387119589290615	-4.31196127828942	9.67397269882706	-12.2631202244146	4.62799180975631	-7.66015431120889	-7.96729238777924	-1.74881327116942	7.12567216994813	0.119481745778049	5.14022621860683	-9.14485002799167	4.00050320284994	-5.41499715926312
98	1.22123706724097	6.27083397600262	4.67431036205887	4.7717343080772	4.75737585396902	4.41966634622733	3.63108524137309	1.63534956582236	3.56618573760711	4.14699787541986	2.09793338313831	5.6759102477823	2.13745364589295	2.48910404251916	2.19230565664838	6.55046268578664	1.57827654528591	2.04143790265568	5.12261124136046	1.20826663986554	2.35700627540548	2.56887753490229	3.01157926526016	5.74133495861358	6.45960677197288	-2.66106368896563	1.66396283317433	7.08189839311252	-1.06535210644802	19.9891889363679	8.65935968717713	4.87861278920015	3.65874394074704	-1.02004065930595	-0.442500332962028	2.10845255334148	2.51607975081204	-5.8251995527158	1.80896203392915	3.99926300519287	5.50770112554742	-1.76524674541456	5.68678821867329	0.649027429753509	1.89195491920345	4.04972508126161	-11.2299750749902	4.8002680022555	11.2095065291764
99	6.61391947911507	1	5.67270974904749	1	4.76806472678826	6.30824528593291	7	2.26267238817793	2.80962843681626	4.52905755649457	2.04746190626753	5.91478799756184	1.95260781444256	1.94096468398753	1.52139093686578	6.70126494251779	4.5391846984412	1	2.45674957629015	1	1.31799192836922	2.15313749930401	2.52685394804295	6.16279772424341	10.9274846731277	-8.74496385615201	0.492991558936147	4.36486800356828	0.253556997818192	18.4299026653835	11.5844821282851	1.74129558818106	7.223816366415	-0.715274557309797	-8.50527518169785	-0.347751527850019	-3.08775095495114	2.38465270264389	4.7435725034166	2.32116920945539	-0.880321754349325	7.62536410976326	4.96799716717834	3.93726662803346	0.774618566025481	8.10659051625117	-3.76303477149144	5.50954283898554	-11.8980938614945
100	1	5.30008684948708	7	6.75086648188756	6.10952950923782	1.2315123765057	3.51065129131897	2.48192685121117	2.0141556210766	5.09874066989236	1.03688694685163	1.49350930928731	1.74254865371248	4.39746787714622	2.11460748293855	4.60391139374872	3.27476863641263	3.49675968229498	2.49621449421915	1	7	1.83492868364392	1	4.07875715016274	6.40623960297899	1.46336410108075	-2.13862950373192	6.49268225107502	-1.51694585652685	22.0672746026774	14.5378882039921	5.20251224509944	1.05347580031102	-0.265531146217306	-0.223101050526219	1.91118744016771	3.25137557019567	-4.34447539774347	-3.3202395722363	4.13886365897556	4.25786599814799	0.0446504070415135	10.8194979531324	1.90647974907733	-1.15390463730197	5.41772500022461	-0.360177761964385	2.06422021647845	12.5932985870064
101	2.62151775845955	5.30686598325073	6.76449585462369	5.01747961081226	2.63257702488356	3.62053205889709	3.13145709598493	2.48829128718606	2.68771553656398	1	1.67203438835117	5.53981361832789	1	1.61933433475975	4.33666259545196	2.67468581732303	3.99244660115516	4.89260174068793	4.06506906758162	2.30823239434426	1.27420638749876	2.84602092540673	2.63365011315022	4.15075302596621	8.5541528250048	-0.314494059156551	-0.122442167647054	5.70278201075635	-3.37421235474355	20.5017337032583	14.0824707262487	1.96883175762076	3.85928145074213	1.34684704328676	-2.48943610729669	5.13188548457225	-0.761429339301661	-5.79972477356155	0.191534832502917	4.49517610422091	3.97677609104582	1.47599605911171	9.71493916428287	3.28577464748507	2.81354412217476	1.77558680356217	-6.73353084355794	5.15297696126852	-4.17748717886264
102	3.22603101125529	6.71229251741182	6.16582976944224	5.33379954014022	4.65439743369932	3.86168879955479	3.2657565922686	4.29781164962744	2.39379146689521	2.33640678590419	2.35444262655161	5.43587461980334	1.05730904101071	1.00347164165443	6.38836436170955	5.14098596657533	3.76541546707112	2.22103270627973	5.9077391082053	2.67273327757968	1	4.05143670376425	2.43064273373142	4.19216825192771	8.41367419509789	-1.44440248594099	0.799995667059823	6.62251420723015	-3.26973651837855	19.9741021367417	14.5193962361288	3.20271014356685	2.85571242717093	1.17723869362013	-3.035406253451	4.37887945342206	-0.881086818272567	-5.56290404046354	-0.480384575431841	3.57224381769821	3.45696389314797	1.02708751897646	10.0799828944436	3.65141435714322	0.060769921762099	1.06770192372613	-7.56625143887516	4.24463890469641	-4.03557350528197
103	5.62360726732727	4.42215463583484	7	4.95195557039265	3.38508629575069	4.26365963691835	4.21976848808196	1.36449940216802	2.67213492503683	1.23649456486538	2.57898729703134	7	3.00235788503998	3.4211310261672	6.17807463895951	1.79492367653185	1.50186978953231	1.71204539856554	5.21495975546121	3.66019434005501	2.78968190083929	2.95824871603928	5.1085115257583	6.00547613977757	13.5655712720073	-9.15581947569463	3.05445259126924	5.84556538760916	1.92119921509902	14.6422457025955	10.7336890986202	6.73879481887733	1.40824656542041	2.26143208290957	-11.0991221014397	1.1023264063309	-1.62745805177377	0.608859870134115	9.16836833516368	8.12008550472387	3.0168872142459	0.21452105594338	-2.29877210272786	2.33826665294198	-8.15776641454078	0.515218428737766	4.06017601090487	1.97785229466689	12.7798174201551
104	2.14792856459037	6.1042553381483	3.4557648248932	3.97144266478459	5.13459079283292	3.20328088233202	1	2.77183514328163	4.56367931197281	3.50749565392703	1.90030225098606	4.62590513142316	1.70379074796792	1.51898779763392	2.3595050537317	4.96548737965923	2.22571239465474	4.69144682539874	5.03364756613946	2.06227168343186	2.92412011952988	1	4.0099282748921	5.00807629198577	7.17013224819395	-2.12296048523472	1.80879165570807	6.75583648084878	-1.37041743552037	20.9559887513133	7.99479438309014	4.15002518984729	5.09769329737663	-2.18884603427888	-0.127072970576351	2.44042644389014	1.58708211952813	-5.62857023742	1.90868337862348	3.2924414191567	6.18647512822465	-2.4750536329467	4.96097956365277	-0.518925001151417	1.01897371082128	3.71894318224671	-11.1840211103964	3.49502575934522	-5.93926027647627
105	2.49854654518145	3.67447130764125	3.85566377920401	1.57105781880529	4.27975051120427	1.34716196430301	1	1	1.93412824159353	3.3617454937944	1.19130268342407	4.11938761741248	5.73829789045455	3.53682060087363	7	5.56903586108393	4.80313096029852	4.0825694534789	4.51164401612994	6.54638983332857	6.12905406729822	1	3.67907128433933	4.13024511539005	15.116225341399	-9.68204238616708	3.14281127966664	6.68027481586179	1.21663405077545	19.7057420967562	7.71693116518047	4.00178253069484	0.421726073027964	-5.91608674981564	-7.55850821553344	0.179692273550392	1.83461188506812	2.75120443279798	5.05251946708298	6.69545272526214	-1.84184582589563	3.18311580092272	5.62779400385762	6.71270786947786	-0.486266727982723	-2.32314921364272	-7.97635262087813	3.04080341476426	-5.28983240987542
106	5.75978519416351	5.11122057512434	5.58291676497476	4.00103666805942	2.73599557760087	1	3.29476190954044	1.91192659489909	2.69481312517016	2.14428019059736	4.25633687692878	7	2.18129133719086	4.640451328079	7	2.69914803923413	1	2.36516645472136	4.36452941175388	4.70213433251925	4.32632759490191	2.58986055650187	4.28615661864724	5.08858853392634	12.2918867703552	-8.5289752975899	2.29313136465791	6.31241718710351	2.91952648973991	13.3380695776341	11.1576620694354	6.19436599453356	2.08348818436553	2.09399393422696	-8.11733140214001	2.04640876227021	-3.04902299318556	-0.342155014924607	6.94154016437137	7.17510676026461	3.64737308318349	0.475229420391182	-2.46560769447594	2.00568130332322	-10.3036388974205	2.24455337892797	-10.970099107029	4.11266268934584	-9.70569713432544
107	2.57494133667061	2.68168842062206	4.62504913701309	2.75449518158573	1.24422847841807	7	3.65594634666114	3.4800711150972	3.03199075460426	1.46940181871221	1.43853483522389	4.39733332135026	1.44882147565345	2.05066810024698	7	2.65803506113061	4.49148996419604	3.16238195119915	6.09212160777001	4.38083969472763	4.00608348813563	3.5522491225678	3.06319880708426	6.25943724784944	11.3273490761181	-8.16461158041983	0.953632722883638	2.38403307667978	4.36663948297531	9.42438971766554	9.3476916602741	5.6042405993192	0.229873229937376	2.23952065337709	-6.99239010037676	6.16184256211343	-1.77518714489043	-1.99441346106659	6.32093623769319	6.87889867773789	1.14926956809037	-3.25308270555884	2.10073040124008	5.59192360262932	2.68649694427916	1.07187925617801	-7.98537078476973	3.4278197843785	7.12497973674963
108	4.00923472484089	5.41633626236448	7	6.16772049943712	1.077158781329	1.47263265736851	7	1.82032391378792	2.66471272401978	1.96335787245942	2.00783069559375	6.22477553466849	4.61145778285225	2.17763432097418	3.70764883554042	7	4.01088795312482	1.89551161780526	3.12459196816291	5.02652016565552	4.13895635593558	6.16514419004174	1.17771872020774	6.73228810990826	4.92508453616316	-12.0536598247184	1.51813321681162	0.727750332507121	3.31337637532004	9.20957934396411	0.956902210021974	5.67320199528252	-2.18134754453515	-6.79742971002789	-3.69298871579893	0.0462037233012744	2.69542104731234	-5.50583305179922	2.09251868703215	3.89663261257458	-2.6991658944154	0.834158581264062	3.15700422626038	4.08299104842247	3.16927444327452	-2.66671721018032	-2.23936165972508	7.26798517854226	-0.155247127705551
109	4.56125543351872	2.64704092024358	6.79767949418025	3.27742910583999	3.74294166716228	2.13366197146954	7	3.61954612996942	4.45246885021555	3.3985218291973	3.0653631086228	1.55939195249815	4.34570766903834	2.14190975012928	5.58065276414722	1.83117989559163	1.28245703358219	1.8188911777758	2.52537399767666	1.807430177489	6.79820646081293	3.55917083084991	1.54043181946461	6.56633390237651	5.42460495296999	-13.5744996261032	3.85162756505542	2.78624354772089	1.79585004151816	7.82493641076324	-2.07627226440311	5.74016405993249	-3.1203157121219	-6.00711753524734	-5.2557274894596	2.93505859480238	1.59822971987359	-5.40698362360633	1.34914954225305	2.0835078573835	-2.02080628426172	4.77066189679783	2.70595454503522	2.21011343153724	-4.50067708318341	2.72797742683601	0.84188376163059	2.50840656009701	-7.72643173156829
110	4.84845011422233	3.64870253287827	6.52809454256326	3.37484342064724	4.57277627425007	1	2.84641504927887	2.4662186807266	3.92223602305797	1.53268022438588	1	1	6.41852726355004	1.0048132013365	5.03760186112549	4.20308424659829	3.4015467422761	2.17911268888927	4.63290761386759	2.00576582902726	6.8058750202295	1	1.80275144536907	6.31677273642765	4.5155821946449	-12.8901746611879	3.19612101687934	3.48453286936481	2.14194554656716	8.79093965871815	0.744891609368541	8.31522576861602	-3.41445343773089	-5.32621891472825	-4.80276313213774	2.69138285047772	3.60836976100224	-4.05163605258766	1.83099716124573	3.53825835145023	-1.18836961560081	4.04440978199843	3.43017001249993	2.01825734093384	0.00927708451232784	7.1845101180705	-7.00211647987092	3.31473486165841	-7.78502542329141
111	2.22381992988847	5.23008687483881	5.91873629733538	5.05147430080883	2.83283112648635	6.03743046379723	2.6762093319309	1	3.98138830632278	3.01634562758152	1.94063919423379	5.87289679145443	1	4.10156454134051	2.6629083898661	3.11075767940989	4.2944804052568	3.66355707357423	2.33779035639998	2.3714381769524	5.86191801922251	3.53279560476574	2.46145722884844	6.36235503532086	3.81694319066297	-13.133377083966	3.22730326585623	1.70127484232991	1.97427670379983	9.6502849002562	-0.910871102867646	7.17135006581491	-0.659522139087382	-7.60767497767039	-4.39331875615229	1.91319403993651	1.65279670842479	-2.70871436090933	-2.1766079492371	2.31920028145395	-2.69474809909811	4.50838253416554	5.77084569778976	7.23043987321212	0.599674771293174	3.68441907868206	-9.38174259002047	1.60343095198158	-7.60530660419524
112	6.39997172194123	5.08072619022555	5.17283290564294	4.07658504589535	3.56677304956964	3.11590993117148	3.75143792421921	3.47160359420201	2.15461877472178	1.84836776342452	1.46328264437771	5.60199987544026	4.05782374466561	2.77711364085359	5.88352321762614	5.03054020571677	4.45230464070584	1.46230038807295	4.50977060395189	4.01943843885005	3.43849673811786	1.34212481691049	4.38654159146411	5.84697860698174	8.69096769328205	-10.3797764280849	1.56596436179365	6.20042286580723	2.57275285017396	10.3188276595331	10.3491393181567	7.32456218608578	3.48012496732435	4.1128227851219	-6.91839798884507	2.5009443252026	-6.20794525372116	3.14140412963981	9.07456177747223	9.61950326595147	0.874602960457932	1.08502895736412	2.793174180748	3.10535561266366	1.62637568134928	0.560858278488742	-7.4894750741837	1.48378099725159	-10.7945594346138
113	5.29612025490865	4.91399882959888	5.35626971867046	4.68631682768652	1.46731908601267	1.82464967023562	1.35301347431485	3.87897816111576	1.57258600729583	2.7880222467585	2.75525263820623	6.42999433742841	4.0295160792255	1	6.35032901953714	1	1.7449147859468	1	4.43839778690075	6.23225082082921	6.76613377240336	1.41647281313852	3.61518559423433	5.65982645065841	13.4761121434795	-10.9773851967243	3.41365148591943	6.36971857293099	3.08454557125897	14.2645679578987	12.4137301824688	6.64900615684411	2.79648952902136	2.30835038966788	-9.4821745854996	2.18641512521054	-2.84504862862574	0.33614662356833	7.43124942290241	6.42451709154325	3.10476886252589	-0.531036569776062	-2.82342162252964	6.91797837341474	-4.71463772925119	0.807129190719055	3.41664220940108	4.27385718034386	12.1984387020651
114	1.29420437071902	4.08652514198999	5.09320577822867	6.10020496404723	4.3909732542311	1.96187222889794	5.92304668478924	3.65618876062443	1.53831373674727	3.81384516778696	2.45750854476401	6.44328770564161	4.4778452764886	1	5.6730364441994	1.30528159403555	1.61627181770492	3.66723161875072	3.72273798824512	1	2.93747053210476	5.76605564086371	4.96186110422826	6.84887556445812	3.40592068007832	-12.8522407180589	3.59534013195512	4.81243881408412	-1.86850120448051	7.60086529091098	4.19843382590018	3.58948681650442	-1.0070642867845	-4.79578206689922	-4.02458780365912	4.63153582385982	1.75325069331117	-4.16264548616294	2.5426890386658	1.9265415588532	-0.179226138573536	4.52992161774233	3.78426433255703	2.68727121720176	-5.37851626500447	7.28500944181852	-6.51819689488415	1.75077728117159	-4.95917107050845
115	1.04340807379632	5.41946180168901	5.69662383713142	7	6.76186830116733	1	3.8129208184695	1.50810352878119	3.40595197584418	3.66285335191806	1.16010477185066	1.2111002195979	1	3.71701659040414	3.41772032564913	3.71067323393749	3.28201869745026	2.90052128630195	2.5905608619268	1.98683287716221	7	2.04194184290323	1	3.66662999715755	7.98146630707157	0.912557044110534	-2.6038064573964	5.67943225010107	-0.982243756471555	21.2261652797466	15.4387583517046	5.3779899446378	2.01459027595517	-0.282865433610975	-0.857380314600886	1.36400759833489	1.68489813223736	-3.85317579188346	-2.56629390681986	3.60615469184808	4.66860393890035	-0.339213086255049	10.8571096114575	1.9941061777938	-1.12492779599035	4.12499522383908	-0.33611561448472	2.24976340390675	11.8408697411507
116	1.58731012477485	6.17019782714423	5.55590513889251	5.86309621849925	1.72999328406682	3.98023750681604	2.36815699033439	4.36337787699126	4.17447522230411	4.11416517337174	1.8457826543912	4.12632677549299	1.5689161654792	1.52577888663048	6.80221601265229	4.52628801256427	4.24159267876935	5.32036696515515	6.27855300231018	3.26952523018427	5.9842204418258	2.77996759158396	2.98822655706209	6.39869307379925	3.60719601655784	-12.0397146017221	2.94166848774059	0.635016768244925	1.3646620626567	9.71212060677987	-0.971100841975919	6.00649572095011	0.53442865907633	-9.09980022083356	-4.17857785674979	2.75893486409292	0.553918393576314	-2.46744000477526	-2.06763429525734	2.68579597347134	-2.43486891058646	4.88373461124202	5.5528180858604	4.49179939056463	1.63858925895767	3.39174753085796	-9.48616507831409	-0.378126080413885	-10.2039099798986
117	1	7	4.91942706590935	5.18355755557566	6.1319965557062	4.09764103882372	6.03660072207929	1	2.13363793679001	7	1	1.29974765559013	2.94386874438455	1	4.73036632375453	5.98973791706706	1.28049744427846	2.36029810163466	4.97299884382479	3.43083315230186	3.49310594471338	1	1.07238839372485	4.45686374374671	5.79721429876248	-3.81256837431592	-6.41036447919655	9.15287592510148	-3.59692407027052	26.2004930030284	13.8305906924815	9.85706468182965	4.89456159634488	-0.913447869503003	-4.66589724507039	5.21336394508207	1.74017782795833	-9.3942764120389	3.02744466131643	0.689485065320137	2.00099367362764	1.27348407842078	4.80190212812666	5.29665786343225	1.35289387912948	5.48850462092771	-5.87498935598525	2.31970596681903	7.38862895091232
118	2.74610511274291	4.4540211294583	3.77603451921574	1.75808133590027	4.74259989481027	1.64122510402636	2.4969720186765	1.26788556714644	1.03954326538028	4.3620790287117	1.88324779801024	7	1	3.50993517840103	6.53890797207061	4.98360719193629	1	4.0198829839955	4.52493584035057	6.2220990421829	5.90563263994311	2.74348659489355	3.98206871730149	2.92163341373183	15.3701410259578	-9.26869388968098	3.90610898833164	7.23465895849667	1.06634872824871	19.6126636853607	6.53166322098279	3.89309171731104	1.10021272240358	-5.80629176305758	-7.05146241975337	0.212499719585708	0.28324617353421	3.49534350350954	5.11968493650438	5.82203061734745	-0.944857404912535	3.42679890111822	6.22375168143352	7.17189873948447	1.17441236282046	2.60717442675076	-7.68190345810406	2.97641540721405	-5.72741847327539
119	4.8006815328242	5.10869695170118	3.8530596470481	3.85309919765326	1.51214402550912	6.12216855663663	5.45932183272811	1	2.1333652283656	4.37181110354381	2.6690221001528	5.35902743478988	4.07396316081595	1.37236660717639	6.37020443257839	2.92580926127028	5.04802944522222	3.04652537862967	3.75432983151889	2.65029440408302	4.48411691264734	5.41672743203671	7	6.30751125992874	12.0211538371981	-7.8246383656052	0.265802818822166	4.86312668914248	4.54719099345157	10.5779488738317	10.9052065456111	5.51278173584535	-1.16950626470066	0.473151165223703	-6.91099320096737	5.39538459916565	-4.18000537899676	0.696929920111726	2.94366307992368	7.56660477568424	-0.0971035307833701	-1.43864875954177	-1.18698986550022	1.98426571732008	-9.42377961518156	3.56004496008693	2.03800075252012	1.85724537201045	14.0119107370968
120	1	4.67241885013805	4.49707153784853	4.66947689240317	4.86890734851693	4.02916342426758	1.18238101225093	1.14554938496435	5.26918927377512	4.70923514283008	1.69231443430522	2.25018916395675	4.1389772210145	3.47317653210987	5.66930751436976	3.86245366839638	4.24644162605556	4.14482943888766	6.77181255333764	4.3302751585171	5.71051718479824	1.01547681606142	1.99013960699447	4.81243222061292	6.51070221113048	-1.40047162797224	2.06393287116932	7.27012207396762	-0.281915506983235	20.4664078948157	8.82652079635822	3.30436343449174	5.09374108796583	-1.47927239534968	-2.12943544213162	1.66162125617094	1.84013671643732	-5.04968053453596	2.57249948921975	4.73899795038828	5.71787428893039	-2.09773435859367	3.9388362966188	4.04092015347647	1.42767634732038	3.84390908666459	-8.16318097203385	2.226168578722	10.1908584475053
121	2.78516688248161	5.40320633832284	4.82588092792579	6.96612664832923	4.90923169390114	1.88882497424649	3.00269066824829	4.59904473968343	3.66660037592494	1.70613285669431	1.30874961486316	7	2.61072562130681	2.21206849996706	6.86670738772703	5.3601812252977	1.47908491914472	1.55496975152725	2.54888531808835	2.01629377920098	4.22338171054093	1.65676054681617	1.11016199683761	5.41957321918763	8.00983108449357	0.552298613210244	-2.56925861048642	6.06961573157641	-1.55349578704771	20.0620619857634	14.3770864881253	6.1954393489537	1.15121468168659	-0.332158784436752	1.101470814613	2.39537563358908	1.82997322960132	-4.68413264566107	-0.626779026383866	3.60402409383755	5.04614981524362	0.0827314280836886	8.23561819992013	4.22961238380104	1.80040244609773	3.29580704441992	-8.30794292045928	3.59658391581388	-6.84860169192337
122	5.61971283828785	3.76650193931349	3.46890332635005	3.14551690038307	7	5.45729286444967	4.73745979701754	4.31480262975688	4.21329254399271	1.03821294197247	3.78347467870776	4.00753190664431	2.72664908064396	3.17363166668983	2.6085878313606	3.97116130028309	1	1	4.54383531193693	3.66605439601052	3.51009827590253	7	4.71942575557261	5.49150408818572	9.67125282149206	-9.09399144149048	2.14788904106747	4.39546371161778	3.73548570007195	12.6343811748097	10.2761626172755	7.378951312598	1.34401196071622	5.63215851576763	-5.44134179810613	2.79827416918189	-2.38396358507589	-0.240644112713315	6.3648048826806	7.25315978285858	4.54491616873999	-0.657254432795604	-0.778852118426536	3.85733284921433	-1.64004195995298	0.842373979900661	-11.7080584609031	3.40616542248903	-11.1681249742913
123	2.8968766962389	6.54072851942758	7	5.08611832097545	6.93314037685947	1.31794999617298	1.80035328125209	3.62357108592949	2.99316911564871	2.1418942598349	1.26878441870849	6.32674855491854	1	2.0737774013348	4.1352631999819	3.28735121878967	2.86593378961075	4.6752827922893	4.46448824317795	3.40631123038668	1.88848708264406	5.13577109499061	4.71129077620073	4.14483469497744	8.4256483214634	0.81089484868206	-2.49646833393295	7.84256254776271	-1.66500925500285	20.4666889799958	15.5641345997222	5.50021277259504	1.94851284214429	0.964589085972098	0.449939527161994	3.66814706847913	2.32613365682379	-4.7127906089179	-0.893470853906306	4.01643295974539	3.85535785447093	0.557281276225722	10.8165038674024	1.40982783995382	-7.59132557926899	0.0309420888303031	2.25836449055324	2.43354803330027	10.983181354835
124	2.29142526737057	6.09655758933263	5.33448809801433	5.76634608370987	4.67234099200157	5.02233954009936	2.903277805742	1.51864565819462	3.66093881654142	1.2949308908735	1.26634454567927	7	3.03323205406398	1.64605277511744	6.28834408865685	6.26133722759756	3.00882157494868	2.79295490366504	3.05108874464161	1.61796573670322	1	1.94395156609006	1.98318616795018	3.95291996454534	6.84406909847124	-0.343100594121003	1.44448085788094	5.51677765252172	-3.0389517830618	20.8511185282532	14.2830407307386	1.70523372502752	4.13818033803614	1.13702379657465	-2.16447493409684	4.79852255421358	-0.292658846353081	-4.76596465155876	1.49113767810227	3.87273156559806	3.98525983160156	0.958883301041987	9.03498496983517	-0.606954147074582	2.27550257133316	1.68896459044505	-9.05358886896401	4.88927338770469	-4.34422490084116
125	3.71261530728165	5.89699352976023	5.46452718482946	6.10554465345015	5.58957351436213	4.89003080139682	6.38378893743531	1.55437031125211	2.83074235381365	4.82864033646791	1	1	1.64978959898321	1.18740733487504	2.76804233278732	4.98321978292638	1.00231415440451	1.07935970287712	5.12571257057481	5.25146771733983	2.80997840410029	2.09090419566593	1	5.56189688931188	6.77888027644282	3.00712583657627	-3.28103354911932	5.50714285710605	-2.53177951412353	18.8966109770854	14.8432509200764	5.80307623233823	2.62346541762565	1.14009994753518	-0.273858546372156	4.36643421011532	2.30183287505916	-1.91929962827732	-2.96694899566976	2.76299585979823	5.26975851978865	-0.0375691918199366	7.53848700275807	4.06749767847395	3.41243237438389	4.10532977675918	-0.741223822028139	4.31890740013298	7.61329113704903
126	2.91953929962908	5.87547771490218	6.96674067363819	3.8001519581784	6.19943801831016	5.27801665752021	1	3.63886262350792	4.80227059779855	4.14996045292397	2.10001958579002	2.30645924491529	2.39763800873248	3.04446785010323	2.79312288553283	2.99799409492926	3.38607266156227	2.00847450471174	7	3.97840825259267	3.59293467985518	1	1.41431928841064	4.33789316547006	7.95634381175991	-1.6840879673323	-4.90066600299275	5.62253254351731	-3.17668012333339	21.6982225074802	8.64091074857343	7.14195733724261	3.14794206126036	-1.32050649349828	-1.7081963128076	3.06197935480231	1.6360627872772	-6.60734993971055	-3.27100628669061	4.68044370959445	0.0879158673172118	4.01187131967702	8.25398826129597	7.35658302103014	0.522506905231769	-8.86048593343224	-10.3333912514508	7.0548337368477	-9.36989937399529
127	2.72949228852877	6.14704898773158	6.45929569690212	5.47354510728893	4.79514495513435	3.98199582348623	4.36119801204993	3.02795445412912	1.90602552367316	1	2.79801660382246	4.87759066391106	1.50061252905708	1.78478199511213	3.67174749543859	2.70546254005817	3.24042239364477	1.95966732984909	3.54927519262781	2.88234578470906	5.16891536970722	2.75339848338647	2.58559817841636	4.35436660856881	8.21623561779874	-1.43976523700689	0.378793995674436	5.47010425410581	-3.43833391227511	19.5123158905818	14.678181738649	2.05239720669863	3.60487779120995	1.99577176459942	-2.44725426512066	4.30013961019033	-0.879363024895573	-5.24061310044537	0.432994557063259	2.63111763000703	3.39900193974639	1.69360603316748	8.43488002649795	4.72202243998626	2.82296902707534	2.50604028632105	-8.07962345994146	6.2989329109853	-4.657016259654
128	4.82270653495928	5.70830403064812	4.83619782867119	3.14550751401281	2.49083446983001	1	3.09258336688521	2.26329103955744	2.43842100394389	1.69243162715903	2.22499681231666	6.72150011793191	3.36210444295434	5.27057606955112	5.95518648852554	2.3823278055948	1.62175258812256	1.02055005633033	4.46624464292417	4.37792169520823	3.42715853398413	1.44669675008137	4.54609327280702	5.12041001305072	12.9393368730118	-8.50595970568262	2.63574821124931	5.79499416538949	3.56034654797026	14.1542284443225	11.4712764176125	4.75126573447314	2.32409233570579	3.58858191212579	-10.0938317239049	1.5896422925487	-1.84018019944505	2.16374475215525	7.58140519511893	9.4990925266	2.95108838332658	-0.0971830285382815	-2.0387855769624	2.26018275719978	-3.87084323042821	0.578937138510513	4.14074194787717	4.33305755601856	10.4010608758749
129	2.54986332536917	6.92014618360511	6.38525845106422	5.5741126322312	6.64356567312151	2.60959007128266	4.27488481444351	1	3.10168620959223	4.48269645660285	1.45764777201025	2.059810679002	1	1.13323505416216	5.73184859406874	1.25918237360696	3.36197304235969	1.8767194213407	5.99386994803866	1	5.08750540920625	4.8744936360055	4.69994302051224	4.67492729968022	8.39099709814265	1.10937270106983	-3.54240068682126	6.79339316710084	-0.842627752786124	20.1983047339841	15.7543178094038	5.6889122623229	2.11455218641819	0.676112005286627	-0.212497417717727	4.29134442199794	1.69023390920328	-4.53839784468422	-1.24829103727686	3.88418722027906	3.33386233217074	0.359988862548763	10.2982654488923	1.05663518748323	-8.17142723516755	0.899133718168186	-12.1379432014433	3.59297935390495	7.97637369481601
130	4.87579696676077	4.65352950514831	5.52241725801725	5.23336812446535	5.93000422596868	4.47090895828547	7	1.7377920000888	3.42403653787491	2.30354251686356	1	1.18767577742987	2.1908777384011	1	4.29628745582713	4.2812889807814	1.63037444209238	2.84193443626632	4.77701312422566	5.24270113173737	2.97791519233054	1	1.77915497344666	6.66093829753763	7.11319561442183	2.83436005545748	-3.12274122204383	7.15784737515527	-2.65849688394125	19.2842437640728	13.7588633761924	6.54437463891837	3.33986020958577	0.646130063779102	0.298503624515445	3.21546139561965	2.44395087978691	-2.66362818784773	-2.43010726621576	2.29375931839343	4.89192669384033	0.23380225726142	7.59187091244337	4.10906684300628	2.76633454670312	4.89027585595395	-0.935213332702395	3.38927502435058	8.10938303015873
131	2.48578740321867	4.6859080824639	4.53856089950574	1.37541845930133	2.71237131319549	6.12412160856506	2.81168373662002	1	2.14947680289057	4.71805199248535	2.86815699364035	6.17897335711975	4.32057444536128	5.27297215337889	5.87562902889789	2.3436333362022	1	4.10993027629278	4.80281659581715	4.96695168948292	5.73430855216842	2.81176437050374	4.90265001227097	4.34393283760692	15.6757466778027	-10.0856405140927	5.93193496913393	8.67507076884501	-0.687481917827679	19.5855861536009	8.04139347576218	5.29141183910087	1.5968664848567	-6.99090927097311	-6.84356209095456	0.556721812690054	2.10503005428571	3.47844223593762	5.85693115530851	5.6065056483757	-1.45277824716039	3.09160965408901	7.34135006494756	2.7140692243426	-3.02488735534946	4.52877561926203	-7.37179435368525	2.64583819395643	10.055533243701
132	1.70320300584039	1.76114565433508	6.05319525256877	3.58168559511089	5.05743349864651	1.78399766127207	1.24552978212313	1.67168787649638	1.33975243311393	4.29462127689174	1.34587653812081	1	3.15392040178439	4.56207343821277	6.7867867915493	2.53721391382021	4.45558663710951	3.78152964861353	4.72963185283155	2.13202355666159	6.45598688430355	1	2.79551889549434	-1.70168418066008	10.9383164904246	-2.41705459544006	-0.478953158799607	7.73220326497223	-3.4760396389992	20.069820813436	13.678711956652	4.51661925751838	2.53742467139037	-1.09164488541022	-1.29480890806648	2.93456054639039	-1.3697136627629	-5.05050242308645	-1.82237895991318	4.6222729674302	3.60351121866787	1.43878118609658	3.56569772819602	3.37133904646325	-2.25693778550898	-3.80461458791903	-11.254439447151	2.48162947018044	-8.02775546996602
133	1.45405027500174	4.44881717604347	6.30354834311695	2.97276733689074	6.50349853740976	1.53591944576362	1	5.99233068942856	1.77769606377324	3.52753294911317	2.29225180911045	1	2.07032959694005	1.50988482769153	5.61471307658999	5.48530145986523	1.57534579539538	1.14958558324928	6.94834292031353	2.2961741047759	3.71293645970054	3.10320808714766	3.922636452998	3.4265280740861	9.48501367753785	-0.308866418940407	-2.33362953544466	9.31941110635154	-2.47546805006002	23.4731567672745	12.0653010695301	5.28599411980141	1.89643118309957	-2.94867474494054	-0.344123953434316	5.04826086719089	3.26685610304084	-2.37747440372103	-1.61913734479072	4.16676166842286	1.39630358910383	-0.357661276402487	7.7910361089038	0.356924450594599	-0.503985163535164	-0.129338651147356	-8.35965214843119	1.47650706014963	7.02133091599511
134	6.72309754801529	1.79747895211555	3.76398483252354	2.19075141533009	5.7288684386666	7	6.1562781826855	2.13822932887841	5.2069188996544	4.49901051899535	2.99456745343725	3.7087463463766	4.3665074480245	2.02006717603942	3.77345623112171	7	1.36653819560857	4.50916202813522	1.14414704397806	2.07726814893198	4.21873523646668	4.33553003782422	1	3.52106495514584	9.79756620128009	-8.84546794925652	1.04475928359398	6.35410986315024	2.93120905898899	14.675906581819	10.7114497657684	6.2087386219605	5.17436225877921	4.74463488893617	-7.68178075828311	4.06751373060707	-5.15938948992465	0.195769223892656	5.69662446860672	5.40379285637421	3.7928178781819	-2.56601518964132	-2.33370917724184	3.85805240623077	4.08853097578228	10.8173717131457	-0.374384064952425	2.25162459497095	-6.95578127614297
135	4.57037168550543	4.38698098084126	5.75204802380515	4.34031607064129	4.57638939939155	1.40268181680726	3.19919987079193	1.89482441431922	1.63129087011897	4.20144846116768	1.53215532929052	1.95515649836051	3.08483658093968	1.99602267590368	4.06246433150818	4.21593285292579	5.88939089715712	1	6.98705197332106	4.1913804940739	5.57200239598973	1	5.57740053543345	7.02306873812651	7.78495250891719	-7.74638632635016	0.949776185046932	7.31155219197276	2.8262083163483	11.2685386727182	8.04363726817076	6.56434741541702	1.63039618819625	1.90628652036586	-7.01399862808483	2.7968542055655	-6.7652683308231	1.16090592717038	8.19059096009437	9.98906695975882	0.127016574383466	1.05731335971538	2.98190528961481	1.35685774251515	0.393198035689606	8.75863275501956	-5.17549948067508	2.87810154926266	10.2137328571878
136	5.43873780422357	4.04089969986974	3.17048506444279	2.97528176884985	6.52915685087288	3.78945615168437	5.77745871003509	4.66328867148093	5.60244535093512	3.56341762180214	3.10972954773655	4.12773873642632	2.99678749192489	2.45947408538474	1.99606436455503	3.32246004773547	1	1	4.40227041701861	3.57906056354563	4.42058733811051	3.60913797149374	2.40254737536336	3.88408946817485	9.62460707016472	-8.3952018918255	2.1308565637721	4.702095307146	4.46459550866168	12.0885776986954	9.35422316554187	7.17164271455205	0.988355607017585	4.79384128525846	-5.15884486261601	2.5492777251636	-2.44512999613934	-0.192902540319355	7.70304743501557	6.15878726365717	4.36224547521934	-1.12404208044886	-1.15463644408887	3.88131539927198	0.0135593624248247	0.257298438076893	-11.2909715170854	3.2992222483323	-11.0827669448312
137	5.18262539200151	4.21035327839799	2.21804401335703	2.19135572065416	3.09541852923091	3.71181356367183	3.13926492294398	2.74956314064936	3.9938156888178	1.10021545876416	1	7	3.80282930833431	1	6.29664967496681	5.5922992761535	1	3.91434789557437	5.09072908605922	1.89030578527581	2.81663916267168	2.45160403976325	4.55514940455963	5.897862463627	11.162627909617	-7.09021392441144	1.94288046305767	4.41240936089229	5.30567357008615	10.3936947925373	9.40775906830833	3.16776771508188	-0.565186468204406	1.82187695399859	-7.97104567670021	5.61590973627606	-5.18665525849286	2.19390441041489	5.8478708759698	8.05824385449583	1.06201482367999	-1.1006479291045	-0.514593325068549	1.11642879906254	1.36602496776816	2.02291594622803	-11.0567400174114	3.26267878869859	-11.7037784913287
138	1	2.21040683910651	6.71758424819282	6.59631857861375	6.92650839178936	1	2.48566538796845	2.55871547809524	6.3941783436211	4.04294248762065	1.45606648111292	4.08458167677615	1.86047320698581	2.07206098641842	5.9131436944073	1.69892786079695	3.9547359170885	2.60947552314657	6.98141311983899	1	6.51237340219491	3.04692397484857	5.93353310830803	3.03810220803558	7.4683197265479	1.93056852519441	-2.67681252681063	3.97414879813925	-1.61406993677013	20.4103232417203	14.9987963404446	5.61320828479516	2.41225486658697	-1.30657268707815	-0.0942457045098314	2.92651553432469	3.29233287584931	-4.37644428319419	-0.77412434916192	0.371451161588589	3.64091948626852	0.86693661552353	7.77561858794426	1.03741412322656	9.57415109133511	-0.637612315678997	-3.0994188113539	3.16324242518811	12.3155045671012
139	5.19961330572795	3.42379376310878	3.26378641705401	3.79531705268832	6.45623532752564	4.91670400061241	4.74280848145618	4.08291242434066	3.01200351050989	1	3.75346752487739	5.54768006740681	2.18103144759656	2.11356544761302	4.98170142109118	1	1.6750599760444	1.26424862162619	5.16933762563241	4.652014781163	2.66889850377328	3.4459298583629	4.67292966273957	6.30236323457215	9.56355518924709	-8.87814024280815	2.00355332708903	5.71076186363049	3.43903013021552	14.1467872690759	7.88543036655593	7.25971034839897	2.72736794295259	5.40865935514459	-7.74484470970478	2.86178179856317	-1.94976762996691	0.0429070516028097	7.77784595747945	7.53781091193003	5.47168707391683	1.09644565576517	-0.955820358987495	4.35302689378606	-7.00607177947547	-0.626775465689411	-10.5140113221703	4.24949548678599	-11.2762297086187
140	1.98277641621579	2.11635131806572	5.21742386430014	7	7	1	3.75105022361214	2.35863362163625	6.67177065139768	3.20961076702661	1.52608133801983	2.84363866974335	4.17881294888688	1	6.43347282588259	3.32754096694631	4.59200717834344	2.15892091045305	3.04966338510613	1.23723608316724	6.32607073248156	3.66603640346021	4.24306026699483	3.20778399591493	7.05069365835601	1.81283515809373	-2.1594942632896	4.68802771711546	-1.1309674828849	20.3189751362077	14.9188902610172	4.8519094645248	3.69029220401015	-0.905551046921769	-0.768793293207244	3.80565416967581	2.05857388736843	-3.47800708835176	0.0789092271387359	0.553212565422499	4.14885130708988	0.00724205284579027	8.6196770562191	-0.194967253850087	9.92494698107563	-0.921484432807621	-1.35095479041589	2.14906286027261	-3.44471801830666
141	6.12262077944467	4.10388769835909	6.14106735732673	3.59811808718277	1.50715427105861	1.88693696059981	4.71124877926743	2.83500500002628	4.12654888054476	1.06202314035186	3.22350612767157	6.80110546954647	3.72250118468884	1.25631338387867	7	1.92736960504911	1.32112955447028	1	3.71424773550454	4.55553030655829	5.98942930514282	1.85489522726646	4.21820006571733	4.70683300174838	14.9029994799924	-8.84959970575587	5.16052513554456	5.59653105414789	3.02438616878588	14.4556880880563	11.3785363099084	6.38181993857456	2.33858070277902	2.06692599325063	-9.39271647734217	3.32713642205503	-1.64587796513197	1.02357897675907	7.68231443742511	6.46079678887629	3.90486918809366	-0.145317457732638	-2.50944033286917	-0.0414847411507943	-4.35807078021434	1.10299830466881	1.34550293349969	4.32027712456699	12.2567823506562
142	1.84294335845796	1.71416647939503	6.87121968805658	4.37881470125182	5.36049241832898	2.59340018007429	2.77591345013985	4.84998782704899	4.63275125763378	1.07498527764055	4.1966676654958	6.94574678378188	5.66563753157243	4.11219379760663	6.05502432023038	4.04170954139077	3.30207119903868	2.31028361668903	7	1.87640717879474	4.98656835043095	1	1.58453340584899	-1.57037382793029	8.91239968644878	-1.48281754227228	-1.1870293458028	10.115868950365	-2.45572387695371	19.0501472934887	15.1069265723157	4.35944022794688	3.53550919238318	0.071956013944363	-1.77956946879116	5.00051936298554	-2.65040244410843	-4.20724461804136	-3.45089565559288	2.98399897545842	3.95621260890699	2.88470331468091	5.26758199077391	5.19536430332385	-6.06245800634153	-2.35252075743383	-16.5008505777018	5.70212610849132	-8.07473745705684
143	5.30408530177782	4.41461730746919	6.25774600028116	4.17826892472644	4.46498571217245	5.16508570290185	1	2.39726987294864	1.54539845487202	5.10687469410171	1.75479827064806	5.0477038314724	2.313422041931	2.5152188387144	5.27520724239369	4.15605742041978	5.25841028583794	2.35497964238294	5.5744139809579	1.40328047437501	4.53396114313259	5.53766353280508	2.67758318410971	5.98367935082804	8.86595562184732	-8.05439306475221	-0.426574571969088	7.08629570108306	3.87938829866436	10.0786500054678	8.66992167934181	8.68026604778803	3.11992677762836	3.44967391765862	-6.48314325186464	1.48510038648277	-7.86174330140537	2.70980992289333	9.43393644224449	8.26251386960177	1.88680798827344	-0.0545382035730728	3.47494828265976	4.74073697870829	2.34793685206508	2.79036145298754	-18.4451197076894	1.39452700938566	-7.05769203578445
144	2.72098382600621	4.56148054744382	4.63826372989169	7	5.59426026252567	1.2668301869461	1	2.36592363506153	3.08062014221343	1.23493056496226	1	6.21578761067697	3.41148510093292	6.48055662073273	6.52267622848515	1	4.78162618533446	1.40640224306169	3.0001083377763	2.0633135203329	4.1427599675999	1.1525727347191	2.4886994924171	5.6233244488415	9.10667925178067	0.824697320357819	-1.32313424525279	5.89276790440746	-1.75149823176816	20.1998566428939	13.0636099443053	6.24612288687696	0.711229242193679	-0.195235974883062	1.82476498635198	2.85578269877236	1.43185390265194	-5.26791953751804	-0.814840205043972	3.54790517568006	4.58185865939127	1.07466442354301	8.03007869781626	4.86021429469608	1.77109532580505	1.24608745399048	-14.5223374348739	3.3873249754068	-6.07954119978886
145	3.47596625514288	5.03914984664318	5.56076307794535	6.99166036515799	4.82454547632901	4.25963709752545	1.44659414849095	1.84482222118464	5.53225218394085	3.1437325869469	1	2.17519604964411	1	1	7	5.14271367345195	1.30044607625232	3.27821850952213	5.80641560824535	3.27785236915061	7	1.63391489585003	1.40468927637243	6.1466112115952	11.3980524779885	0.343763954671956	-4.38059772131891	6.89892589784509	-0.588648731124589	22.0046260429813	12.3249617730405	7.86048117733764	1.82715210232213	-1.72322244949982	1.23074426807336	1.55873949839914	2.21172429047835	-3.7534437979853	-0.223441294117511	1.48665603573298	6.80411661757967	1.27029687645261	6.31396183643374	6.76682078797845	-0.0023923318578043	7.99775926144091	-9.87471372576425	4.09775036378339	10.3463234853282
146	1.87631843839335	4.64191732900604	6.43194620870904	4.64360705097282	2.81317322443055	1.66816151512108	2.00759729630924	3.7405147991555	2.84059967534534	4.59716826808979	2.49543224782418	1	1.43617607888433	1.28430075549794	3.39636310547237	3.96164249641175	2.44899625505579	4.54085372103674	1.33688766818015	4.18540748046319	4.07274459404493	3.3562275112631	3.5269691798624	5.73569248027125	3.35283341715015	-9.3272549757603	2.59342998387397	1.60126315920032	1.28421302648437	8.26833432955588	2.38316928954619	7.04077152159637	-1.54231064055254	-5.69453134293537	-2.67213861107508	2.72192967690594	3.12458287716324	-4.93520009175241	-1.38598926598161	0.894890528447758	-1.27111070190033	2.16928738191025	5.01754247466489	0.378179735266406	4.54976716311319	-0.406420638968945	-2.40993627775448	1.05375072401806	7.72828475848105
147	2.6993174267757	1.01148042415035	4.46303262018417	6.68336922446386	7	2.48079330442372	1.8059234068061	5.06153091743137	3.25942659328599	2.82719658043698	1.92131222603829	2.06361023819595	4.65276268646051	1.75653426613768	1.40828073466109	4.52395466743194	1.01632750912698	1	6.93019446052404	1	3.96593135884823	4.39418010312403	2.84509883503356	3.1315423523205	7.61246773524219	0.242030928560132	-1.29306530579562	4.31879268176397	-1.16537570195983	21.7282679546201	14.2568648806985	4.93315453592612	2.3828916684171	-0.336766358264697	-0.717988089064127	3.59497493997171	1.45698675844324	-3.25892983746946	-1.57029913158003	0.517160041935117	4.33976406159958	1.48160932242438	8.83750284768889	2.44975036215389	-8.17901973644711	-1.25978881424367	-1.0587731596284	3.45311742529895	-3.26792699433842
148	3.2485706852538	4.37348952664498	5.35423937405133	3.97896869286792	5.4421531946058	1	5.32027502176334	2.95352523550684	1.79386667385896	5.05302112587531	3.43755087386245	7	1.35895606269181	1	5.02029449522038	6.73827278801793	3.12994411513716	4.52776655881064	1.3781532705685	4.09505219550519	4.48849781200071	3.62358772018464	5.98188109023101	9.11602563700542	4.34957371564157	-14.069076578813	1.29843375321528	-0.686302556338018	-0.795066158822668	7.11883911479749	2.54010802938828	2.55399211627989	-1.57346201603724	-6.52734964688767	-6.40623402924028	2.29002275786743	-2.62777696730066	-5.6741641371076	0.197334808940234	3.20637802267297	0.741301728563365	3.60824321326377	3.94099354711362	3.01982427118115	-5.04664306736312	-1.46426033445957	2.91251711003676	5.00476120081306	5.51089815477825
149	1.68111989928594	3.36325561037804	5.37976383734626	6.62592053408407	5.11463084383678	1.72851674732775	2.02516516094985	4.31159494832787	4.34306506380741	3.38760625600703	1.80743366965301	1.00710484165669	2.05007673770573	1	6.72497888199502	4.53249576301733	1.47144446937103	1.31712652925364	6.14747189807693	2.14892072657657	4.70053104245388	1.47920654209935	2.56603746477898	6.1089971668759	10.346778635907	0.367755801210214	-3.30223521530011	5.05298095623238	-0.655081318243174	24.154696212623	11.3470218761311	6.92390486519424	3.55965243004283	-1.73840072828078	1.59890826486843	1.90177621275557	0.932864783921654	-3.72676048284111	-1.30328882826103	2.20090255696616	3.58131002004591	1.09545880695918	6.95098444324968	6.41236757980529	6.45650078061242	5.45258061916276	-8.79365573006731	4.62582224261587	8.38206849651456
150	1.18376437191342	4.20730665049798	2.90272123225404	3.93777289731288	5.38639801514383	4.58466253429249	1	1.5164385828121	3.4533880581955	3.39157883217335	1.70881202388635	7	1.04860946590276	2.07492768817282	5.86250215439838	1.84303010546847	4.07099415412729	3.71392187213628	4.80281649460569	4.40332160676934	4.66039202608872	1.58047878354504	5.34767535367492	6.15074222191435	3.18082503063334	-11.8723182334154	5.47626809687663	2.36950230009365	-1.88595730292789	6.9759127346844	3.15475242039521	1.65260489160375	-1.01928510944306	-4.38266092967382	-3.47175471359282	4.4067341878673	3.38823093108463	-4.58155895577784	2.59689711842814	2.36874279443288	0.65849466195002	3.57851276111043	3.91199879122337	3.10612363484823	-3.03355500325357	0.260738719190762	-3.08746336433611	3.09654831230719	-5.46410387224003
151	6.97820842939326	3.65280723189481	6.38636024121835	3.7436933672812	2.17558234502475	4.45718104681887	4.12941933074304	5.12531948923425	2.05056247495567	3.04132563037316	1.72405206492863	4.46799437634249	1.13137354196098	1.45140710869934	5.96758327386774	4.15061987913437	4.869856561567	3.57732909581251	5.7524164438117	4.74663406007231	5.64334960318325	4.69780963498521	6.24979404021215	5.87843757475993	9.61386259948698	-9.76744678611184	1.28504346568603	4.43596510367089	1.95763597836265	12.2254303329125	8.03715444364694	7.35655344396962	2.72030610417598	3.27647166753219	-7.6381100885086	1.37046509167513	-4.64324505285762	4.13986622761029	3.17986423371259	5.17468681768245	0.516984913734184	-2.36354847968638	3.2012875463119	6.04407703053147	0.454753514624467	1.69495308817916	-11.9861259043367	3.74975716418055	-4.55262561492844
152	6.88593438193739	2.48138741183841	5.62897181128538	3.15343293038393	5.77977820289052	5.93725526993116	5.12786124195738	1.21161448395656	1	2.27680773340304	1.72058790298378	2.77689992922566	1.73053887076986	5.89805189668775	5.105136221594	2.65918972605243	3.67382562212111	3.13971480642566	3.50207329803754	3.33358502630482	4.74947109218799	1.99355990619515	3.67400512808108	8.25622912416143	12.2886247857606	-8.32721015376137	3.03822262536474	4.48473982781925	2.39625236036845	14.9242003527292	11.3059108601356	4.78431229053933	0.283525779334843	2.8888473476896	-10.11052042781	0.851468176479541	-2.67823927743785	-0.0143782350862424	8.13022516855767	7.88771643988608	4.29938602059283	-1.87442849095873	-2.62222978131927	5.44437873338204	2.2126250098076	3.26653987724401	-0.135148917075184	4.22238395716962	9.5580570843061
153	1	4.71291093767004	6.48445663876262	5.50829060934104	4.16956800345489	3.65890302529088	5.45851866973727	6.14682328333443	4.11559945391559	4.23014681714227	2.13848467842808	4.25481414028133	1.97903252153892	1.22796881911419	6.25331157124862	5.04947635404559	2.72542675286285	3.5883817474396	2.89665584499428	1.41874538769962	4.23645478392005	6.12144071642011	1.99462520967223	5.85862995649819	2.92087023381564	-10.5808183790659	3.60243217122208	2.57940933509962	0.384814151736294	8.45166507007934	3.61703392208692	8.27610334824502	-1.11339932436347	-6.7178175879695	-4.31945630508186	2.89358552123539	4.29602459522516	-4.90457264830883	-0.309903796705885	1.87722170547433	-0.987341319791112	2.9727522850891	4.50312032129444	-0.423958353751311	-3.86737038482335	-2.59131577937836	-8.6492240571243	6.71868183290868	7.82925317372382
154	1	4.79289052610028	5.99695861698912	6.48032950542251	7	2.15006321091312	2.7575036649185	2.56670121010401	2.84983432085073	4.63674828014454	1	1	1	1	3.14062094247412	4.25567401043592	1.36438226398145	4.29354149105867	4.29091361480949	1.4081774066715	6.22162331658516	3.52985914772305	1.58174187609894	3.8182709385143	6.38423039205041	1.63066715304683	-3.06258414788686	6.72296756431141	-1.70693686086954	21.7892038841332	15.5689589707719	5.03842073835635	3.1605525532636	-0.720190990112233	-1.04023713408102	2.26331470579676	1.75188292271136	-3.77690482243784	-3.06964147893023	3.800369506574	3.54870820773754	0.168353304165386	9.95355702745157	4.73734954624928	-0.86972486113101	4.49736047180118	-1.6529033554335	1.31646055743371	12.4200069430136
155	2.07985223090201	2.54227336028412	3.64996109616308	2.09445283655027	2.71704067041043	1	2.81079659630144	1	2.37836007225693	2.30237150164345	1.41952670387231	6.46665124657225	3.19807646217687	3.46118618522679	6.29872360494827	2.43614849981871	1.79647613344349	1.7165302636551	4.19749241332019	1.36996124151683	5.87831292587888	1	5.2173978056268	3.82402821865877	15.8442337004182	-9.35845087100906	4.02691680656067	7.11920252839607	0.806282990744354	18.8122722182167	10.1107639629397	5.06747311795915	1.5796748184576	-5.34884869441448	-10.070689151196	1.24146236804224	-1.2385689689867	4.15366347253909	5.84942559460435	6.1956853182774	-0.942535006383526	2.83793399660011	4.71739403809299	2.28225009097817	2.52792646509979	1.07343054232578	-14.1517895274986	4.52148280697939	-0.49900374247355
156	3.45563006156624	5.00342995610822	4.48801076105503	3.94871160628869	1.12871952967185	1	2.63736295651247	1	1.90843423584439	1.7242897021506	2.66439747085102	5.02244292200158	4.52459900273929	1	6.67848941047292	3.07031312354079	2.98795333343448	4.48212193535185	3.61989863722565	2.56257918514187	4.03857188345267	5.05778120392881	6.70264522415602	6.86639984065414	12.6059328456797	-7.1337779368642	0.16446294155463	5.29610722001181	2.73580697499221	10.9904155880232	10.7254249384861	5.38463146732088	-1.47156908290222	1.61023052230454	-5.72963209177195	5.97486926149185	-3.81271268592396	0.835505363828753	3.5858321009979	7.09233115239739	-1.17243684088152	-2.83650462652856	-0.807504590066601	0.693442768283922	-3.74635841632424	3.64659185963067	-11.1729110001499	4.53488493019255	14.8244199837822
157	5.60551742112211	5.15388221385304	5.89257544523587	4.03222010869668	4.82538530851758	2.15174013390155	3.46281152406355	2.92459433925696	4.39963525400834	1.77398120600285	1	2.98640170476225	2.96821313453223	2.42072757807552	6.2698104595198	3.43514561757496	3.88667321080152	3.11658320367304	3.94974200093132	1.98106187811298	6.66125570872198	1.18489287056259	5.30360698107802	6.01834280260218	4.98602432354063	-13.5794657516693	3.84685124697239	2.39728285349797	1.39153347006862	8.41799096947035	0.106496298502522	8.25993842314999	-3.68088368960488	-5.4974273651491	-5.49943816062549	3.45773041482445	2.86980358438586	-4.11353720068272	1.61657625632306	2.29333330792792	-1.55170574895982	4.2305072347307	2.6693663048078	1.11563448381293	2.4649431742455	2.57652210372098	1.09303422899443	0.706038907863261	-7.51580094986382
158	1.90698560271881	1.41671631158661	5.63417040800793	4.46350610028586	5.01049909170519	2.11728251368649	2.4369158716388	2.97523369156673	2.37780385814954	1.13981288669435	1.03272627917139	1.72366379950923	2.67508211296804	3.97742229844419	6.25537220352491	1.75452187287962	1.66159382702994	2.93613867396885	2.17485026064348	1.97043687803117	3.28646967383109	1	2.78859911651101	-1.28781722272597	10.480714018574	-1.59417039499853	-0.854552638556345	8.59389256299365	-2.74080214137011	19.1095255572764	14.2933797962808	3.37169339477626	2.23193850334067	-0.899802124627306	-0.64709273290055	2.36436370882099	-1.83352971032477	-5.01498629671063	-1.2284735898083	3.80237325152427	3.88081693153929	2.34034179941285	4.11502923488614	2.72286880907241	1.0602829941307	-4.07295500367623	-7.91860021470831	2.8925116108566	-6.63895516702857
159	1	4.40382053804883	3.86076089821405	4.93520691634619	7	3.71241203893676	2.11743459833094	4.21300365986041	2.87203191170062	4.26784937859692	3.04488962325743	4.59027559142344	2.061182366028	2.19170392302644	7	4.60059532775622	2.59747286280078	1.07716969600061	5.8569061058085	1.87311368010837	6.12141255836409	1	1.18862091662282	5.39071948238284	2.83441327920428	-11.6613323293243	3.47783868282341	-0.122401038819193	-3.22302265118525	8.95271286190527	5.13878747956254	4.35047262185233	-2.67049100843706	-4.71885519290833	-3.73339486749474	6.2762735602906	2.98744908672625	-6.60363544854587	2.53814286966518	0.16816588106761	-0.739407711374663	2.95138211083035	4.81187404066246	7.97712438605758	-1.89801379790655	-3.49909355546511	-9.88148671313136	4.06471264771393	7.59281156755996
160	4.59661927644566	4.0642337705876	7	6.39619114717497	1.48972087230477	1	4.23765684503907	2.54182237372689	3.16060765514109	2.90808427641311	1.67573800371556	7	3.08367727012988	1.84542526786761	4.49571631400481	5.99683048049425	2.86301945343407	1.16519534804823	2.74339270003237	3.75924142238179	4.05773851436521	5.93105004490583	1	6.52699474985119	4.57487844537349	-12.3439470099568	1.39940673919987	1.28960993953754	3.32643244266596	9.31697200440128	1.25775204243685	5.58388148630834	-1.94482516174975	-6.53091945813585	-3.16209993033	0.306517290800013	2.64020703141594	-4.6721359904054	1.04616236984565	3.4188814410347	-3.71833541539446	1.36693944744707	2.34144051827017	4.94744083498695	3.42106042944522	0.974747360161239	-2.36679400924699	4.57935948168485	6.41191244319569
161	6.23071905538213	3.60299687933182	7	3.09925516370659	5.14701303146614	4.71378185037293	6.94554408792814	3.28375546350839	6.83900110138048	3.78869245107786	1.47560802123811	4.46208513906462	3.09633747288051	1	3.57114110976086	4.00703269965811	4.2885572198285	3.51205156233718	1	1.07740243294064	7	1	1.55783145775892	5.00944702846314	5.71664157906669	-12.6946720804901	4.0185345795657	3.06023314621949	2.2288210356308	9.2248646130557	0.143660107913568	9.18945037721312	-3.01331841278347	-6.68635673766422	-4.42711549275996	2.00609137335577	1.08526385215584	-5.40323581550597	1.96416061615389	1.30582071280869	-1.5414091427691	3.96930512728885	2.89968218984735	5.64833083373278	-5.90848847187649	3.09844924810194	2.61632989134677	3.39085221345786	4.75907537239329
162	1	3.99990138049117	3.75827913188509	5.00390044829795	4.12525664284289	4.64893730051411	1	1	3.30827892154209	3.19988425803583	1.7200404582709	6.70121661748256	1	1.2422455434005	6.72978666951624	1.5227468173455	3.94231822087403	1.58285371345547	4.79693693977063	2.05016823800633	3.96350520725944	1	5.76006157243525	7.08026513025732	4.49443378726616	-13.1819649845853	5.13691848541531	1.22912470263943	-3.21345254030394	6.92812930827759	3.17171397721288	1.68055636024418	-1.5401663725629	-5.1142868629614	-3.41251500697171	5.23605076975976	3.17545109763588	-4.72056545165938	2.05893688144718	2.46993334142051	-1.21028661968948	4.28438545916716	4.98585690289589	4.15017762257564	-2.21889136870876	1.48729909956994	0.641967007637601	1.71003306881823	-5.73169921637214
163	3.79491120081499	4.43873040850698	7	2.39401946864389	4.65588636843084	2.43763770482501	6.65500329778234	2.75318658103951	2.30823414080822	1.72773804537217	3.35136329355895	1	3.5378682979641	1.50981754198106	5.74970718849811	1	2.09155138126539	2.02574844133148	6.16993592474839	1	5.57333856264691	3.94855706261144	3.55182582192305	6.88951849857179	10.9471379626593	0.571497293832764	-3.01469524615979	7.47371329523802	-2.19048066512588	25.2813285949191	10.1548852979778	5.15659602676406	3.2356550425692	0.321252632860681	0.0614182932264873	0.118607041743185	3.65459520459162	-7.48369881076082	-1.07049359411108	1.6769525247629	4.60254307047127	-0.991584356724184	5.80443239630672	3.40038595050759	-4.89355702959943	4.41834645221647	-0.267816815382988	0.998544642628116	10.733761175855
164	2.19314898046058	1	5.48377423265786	3.79420172664567	5.94297716422619	2.68334270116956	2.0770883940034	2.60957987208347	2.22781372759627	1.03496375199245	1	5.9393513227658	5.80703571082236	2.82416569549303	5.15241994710823	1.32234335028414	5.48602583012423	3.21999865271223	5.26263534660324	2.53592296107723	5.76076982133025	1	2.65707162924832	-1.46217655816176	10.5165351767284	-2.46229246694555	-0.470181389654818	8.01184176782423	-3.40549500066966	20.1705239226229	14.1142296054652	4.33704948989161	2.60745089210614	0.123381842195724	0.0322331994915795	3.33971565349986	-1.11632863449289	-4.34018477472303	-1.7610833850109	3.872327427808	3.1769860669123	3.2758789065094	4.19120882602359	3.35255438646225	1.42340793350579	-3.54895053461105	-10.8702829901226	1.40743453098009	-7.58638820123856
165	3.33325625252432	6.05982392931912	7	3.27445441673994	6.95528566447184	4.98963253490619	1.33200020868681	3.26388106147571	4.92660745395441	1.21219801545175	3.52535696645583	2.43199285623757	2.26811098217911	2.2424002536872	6.35760274534209	1.21441025432054	3.52617038861519	1.52059621077086	1	4.37982375930033	4.27613860277632	1.76242660902387	2.43882912996345	3.61490353375574	9.29018106604261	-1.08538915163239	-4.15447282652999	5.16108421047079	-2.91540390074936	21.659954600869	8.98575222361484	5.98567827581744	2.90381596196585	-1.04639648182998	-1.72295947723365	4.44518516961352	1.54968637127212	-7.59291141349876	-3.01883157077778	3.71396721967254	1.39820789908249	3.40350132425002	6.43094550988004	6.10424654174547	-0.211959888747402	-8.21859796973425	-12.0649999507874	2.39607319815663	-16.3102214461719
166	4.9323708053834	4.33406319060313	3.84336464516671	3.21698478302717	1.41342101206927	4.75186545979416	1.87924890364833	1	2.88423698547729	3.43588285554559	2.18131766830869	5.78173171004807	4.34428979258592	5.47215741308881	5.80115013157157	3.29348344239154	4.10292609321346	2.65835769607369	4.16969460751183	3.68364405191709	5.21375861347971	5.56213098931141	7	7.69671930300566	12.1280240551937	-7.22374637221644	0.652474134228674	4.34524191090001	3.32933058568449	11.5149287682592	10.4033143967753	4.62157593790588	-0.832047615600941	1.20285211541249	-6.5567177948996	5.31198528629387	-3.75971007667266	1.20521418307405	3.68033165437759	6.61388757432907	-0.666294856112874	-2.78181248829166	-0.732095561207579	1.65948056774383	-8.63713377698206	3.53181832480021	2.86861945724787	4.48561841497372	0.0702103862830625
167	2.91051550750913	5.08009547866344	3.91220397325428	3.60777175167073	1.4171228859516	2.14407692673735	3.91986420864472	2.05318537666928	1.03693423140095	2.45187053942468	1	4.22608105423708	1.13734921928785	1.81972355800235	6.57752228968326	3.32211355111977	5.74865668758223	3.7545613326517	7	4.7630964842386	4.45542500535629	1.81386452161913	2.96454301222098	6.51992881110367	10.8574809287129	-8.9016994675283	1.32031053212888	4.06040552475675	4.01930736876898	11.3789761510631	8.13685007971651	5.97809836110575	-0.573724566872348	1.43746773836472	-9.47879177602991	6.60076533962282	-1.66567139589287	-0.373565294277169	5.68423074230245	8.90221086380835	1.35166090014193	-2.88862857566101	0.636584284901743	4.80072157682734	2.10719876633443	2.20998634332114	-3.2967275058182	1.28873350733304	-8.47784187621992
168	1.6214691024756	6.95450641908403	4.92226036176237	7	5.09988972641677	1.28030491682525	1.2375087084093	4.16204954550151	4.37386302998582	5.01083194369907	3.81421473382912	4.24416952942421	1.82676807347499	3.92399337531975	2.55008047177779	4.30287208027064	1	1	6.73608248818644	1	3.73794803514833	1.74532859342307	3.77392186423759	4.61142524625083	5.547387280149	-4.61410212765586	-5.72855554680631	8.99501788512374	-0.993045207651799	24.6606308381257	11.6862776287679	8.53517068969162	3.18493422298995	-0.686753942972332	-4.10720134343203	5.67614613315864	2.3952896373375	-10.0010388006113	1.54892317552023	0.310178495885236	2.88913519940339	0.180350146071203	6.6607446670276	4.38142770513644	-7.13525644308277	8.29896944927741	0.991539204761277	4.02540584869189	-5.49664710484364
169	1.27518613930353	7	5.17732432322308	6.80504896289424	3.65137743902974	3.52300714578822	1.66208422014295	4.23418427856605	3.22155439336382	4.50898710596277	1.10616806382713	5.5589894775615	6.69703455341622	4.08487262499662	4.33798775064407	1.27800273210569	4.04483715939002	1	6.38424550633864	3.45172509134041	2.46137591592755	1.83055478803775	1	5.24407277316391	5.86361089385019	-4.97020066639448	-6.92264793694048	8.98498631140305	-3.51555421583309	25.9752280464724	13.8943675966583	9.83091731885878	3.83639053194286	0.675703829335803	-5.10971400346825	4.75735057269352	1.23134321225332	-8.34410682554886	3.29603137247732	0.703501145562797	2.46164028501725	1.22969823879941	5.14276516637476	4.77530787620994	0.621766629190307	5.79368108543979	-7.13354189349122	3.44018216235577	7.6276631691866
170	5.1178655945552	5.58597573864696	4.49853255358651	1.69399190536639	6.58714244540766	3.57158068064683	3.70056217117611	2.78690532947469	2.43705923212963	6.39407393621709	2.2848443553549	1.14382842429257	1.14303728451743	3.78519088384853	6.66799051700593	5.91714766856988	3.15855349427132	4.69053369021462	2.10157646216509	1	5.30616006120627	1.64859985037217	3.93432670092751	9.72364389653473	11.7862773542357	-4.56402505157308	-1.99414777254792	3.93375777857987	3.31940013183612	8.85705861989332	5.90651646226982	9.72887393309085	2.55137716285672	9.55836908000431	-0.287625081501743	4.05194921335945	3.85291891718531	3.09481038710913	7.82090987054974	4.22056614900201	-1.67921862532844	-0.514355071014615	-5.56257158798405	1.96247087821099	-3.95140490385819	-1.13879319177429	-14.0339577204076	5.1701813103654	-14.1089961660247
171	1.34256420060291	3.05672393059282	6.45470520627392	1.7314580741186	6.27642557993371	2.46109689594627	3.70728572195794	4.64642255762327	4.74433680595315	1.15068227808748	5.63787724888591	2.92033802399654	2.9608225899623	1.60402900129419	5.76963286624665	3.43137964959562	1.79993378748616	4.35543196051583	3.14045591810261	1.55266358729465	6.82849194303389	1	6.025633434425	6.28443635268586	7.10681043088466	-2.03630114961932	0.0622226295728129	10.5445264422512	-2.72995047206143	22.4646684103813	10.9734681271615	3.59236337075128	1.14901242017895	-1.36905502107534	0.630804838266364	5.95684426178009	2.47769263265813	-3.30926026047633	-1.11558239790775	2.43649827008153	3.89065835199726	1.67899570345822	8.62670261306639	0.916976181830007	-13.4913344087568	4.66959206495208	-4.39777597486459	3.46876340173	13.690878864857
172	5.66726962945395	4.6494859412266	3.12006275157243	2.8943368400061	1	4.029148089678	7	5.04189948563723	4.11633199673348	3.68308985956411	2.92338139244607	3.01656142933827	3.78632483282294	1.44007706080387	1.48455328600962	1.92603421561321	2.55890357375279	4.43772304074457	6.26996131204558	1.26673319431644	5.94985292791915	4.53570500536323	7	6.40715220927793	11.7468062317305	-7.59331060894019	1.412695932228	3.47103386807162	3.50923545400192	10.3244155050367	11.7908278309724	4.55581635659058	-1.29507889961265	1.3926936388383	-7.13203653668092	5.93716960162226	-2.54131977023761	0.4851377150297	3.94283251863289	7.58208270027546	0.0571224567236656	0.123785153977618	0.848801091861168	5.01319458979386	-5.93486830027335	0.288442940446978	-9.09127043171175	5.40882631476068	-4.24634508144709
173	2.75776917994916	3.08665693217199	6.6400817945484	4.0305467897237	5.42263695932553	1.94507431642962	1	4.13211027654394	4.81776332106901	1	2.19536468435827	1.52669860483279	1.25516546566811	1.0852764071978	6.2488885425848	5.75387863351111	4.33151518724299	1	1.60421867825235	2.71950916477916	4.92723782317981	3.67977022258219	3.32901527026054	3.2990678394528	9.48890635636553	1.10064288378638	-3.47234908550013	8.00431103224282	-4.86068266907882	21.9961792197362	11.6818839767427	5.74739866022449	0.675686802077036	-1.83563014644666	0.0564565394012492	4.84627977354644	3.67535215869239	-2.57807345431182	-0.948418171310068	2.49635939033868	1.81320994154922	1.20394416921266	8.63653071119504	-1.42081445903237	0.287304287304985	-0.398803245284769	-7.06971433102392	-1.79884472668851	-12.8858668922184
174	1	7	4.12680795716642	6.33127143417856	6.7187913838262	6.66130069006248	4.72100439953913	3.8309866730978	2.41194125948591	3.31758776815345	1	4.56017981097872	3.37942693863258	3.98616016605774	5.86980576259366	2.88736664904135	4.83038387640228	1	3.31450708728441	2.98034548736739	7	1.265382472169	1.47159228149371	2.98898454949485	5.45094295716684	-3.91445955299606	-6.0967934374933	9.46690699320313	-3.68217021809759	25.6784202718332	12.2525325186162	8.21300501461882	1.6686700728295	0.389437785338735	-4.33884969558117	5.95136714488227	2.20750400374327	-9.12522617966483	1.36061836930509	-0.594981928028503	1.42813690282735	-1.12125390806386	6.45820203046139	1.31487389919669	-8.49195221168721	11.5092568122547	-6.44332561835104	1.61888544688677	14.3820587684969
175	1	6.93581352199238	5.21288735669191	5.46436422462743	4.52529294296099	1.49347654176197	6.2464830871065	4.81736339110188	2.57993100376478	1.7217772800116	1.3780767842265	4.70263322420468	2.81184733619761	4.35402232560916	6.15466520465649	7	5.35141829134599	1	3.6329733631487	5.10776564438246	6.22582297717473	1	1.46397820921298	3.69008288713932	6.1419821346526	-5.16443810989481	-6.6890353262491	9.39257736022252	-0.750882944169551	25.4767429673969	13.1151807083079	8.69373712240208	4.24801317720659	-0.638887699366802	-4.96441649737632	5.37685382912724	1.76090574833755	-10.5554981189276	1.92389263752462	1.00873718992269	2.61498190083179	-1.49481651289636	6.72353903222443	1.36972994428335	-2.30344906469702	1.01453141338082	2.27485112674051	8.22098025778098	14.8881494639898
176	1	6.86609882932057	5.25114503552435	7	4.77988057121553	3.0562323853852	4.84533632333861	1.31063887443837	2.35649278194936	3.35810026245129	1	5.31777087630552	2.21354088234558	5.15343743965748	5.68941699464405	1.70017522318729	6.14347514024398	1.92367215062046	5.39667652410096	3.7982705334706	3.43402912717269	1.83662284844336	1	4.81312183478896	6.77013393554012	-5.16391539805546	-5.78096986062939	7.72176812588811	-2.9085828843767	25.3206101625593	13.1528983559851	9.89464892901608	4.90340885723533	0.779562881937354	-4.61225504321242	5.56532436780823	2.27977169165006	-8.48448219362201	2.59250426264811	1.32812247878	2.60215855887887	1.2628691479934	5.20442793602363	-0.0976447831788327	2.25823579777803	0.312110956843468	-7.5670341054359	3.20124431391133	13.4342115513397
177	5.77852524520213	3.32589059951829	3.08432413629732	4.91106797872072	7	3.49664094770784	3.96735429554979	4.98602499208256	2.14903695313059	5.11796536073244	5.25453432573532	5.42663066058507	1	1.11646420246181	6.09073634035369	5.15946777555375	4.88089021757662	3.50357316666754	3.64577006922263	4.81492354315579	3.17423815756397	5.05632311826619	6.92955460981367	4.82866573089808	9.69939292071073	-10.4047914178066	3.68012392379897	6.80086040953482	4.80074342779451	14.5198517128686	9.07659555878664	5.66126128390592	2.36624632573346	4.088119164208	-6.18516109143622	3.71184546006969	-1.12664146581147	1.30457143615765	6.38802976156011	7.17936250397673	5.35616942493919	-0.307546895807377	-1.13683155403856	5.24680091992855	1.47256167634398	6.47846686863466	-15.3379720970472	-0.640376023363531	-1.4625045431268
178	5.1920014035952	3.33456699174779	6.49598657636887	2.0250418425055	4.35978435459825	2.45811781674501	2.02489119495263	1.98935780162029	2.1097173138704	1	1.985218073381	2.45383436085267	4.67479042721598	1	5.28142166286086	2.57849272777137	2.15216638390855	1.14103087265465	5.64854681917831	1	6.05428457610751	2.78959188029546	5.16253835565591	4.94166507266792	10.5951224095457	1.00911774819242	-0.828710463393958	5.68754400868258	-3.10526070378876	25.0466161855512	11.6972037180029	4.7495658360374	3.03634287482584	-0.317390530608675	0.911363856739869	0.531676317085198	3.35101099174978	-6.11048210369489	-0.54438400197075	1.50547776932787	5.14047637074073	-1.56840034273635	7.05980844329723	0.438026181785787	1.2264501618696	5.02804930373903	-7.61443852731528	1.56313187944761	9.98495622541853
179	1.67999234040441	4.4325637453569	5.75816345758517	5.1061923630551	3.86408960602048	3.47386953454434	7	1.68887353158363	4.02904448349869	3.05821295271797	2.35074820809471	7	3.67366730820503	1.35415240858188	6.91882949849929	4.64398874194215	2.25964539920428	3.61931562566866	2.18869750386609	1	5.36742825552403	6.2789318984155	1.90696561451223	5.72038876552516	2.57046777725497	-10.8590126349832	2.87169694616881	3.38892091085186	0.583151041597754	8.76658127909654	3.65315222962542	6.54963826643133	-0.400666889453818	-6.14925760321884	-3.53402311378336	2.46030261628611	4.62355620720199	-4.73477494292742	-0.223124160729127	1.43941093062175	-0.412175279131797	2.30002564240001	3.91269239988827	6.69262881459427	5.71040745179838	6.15783712225901	-2.46818011356287	6.6442013182414	7.96926063401092
180	1.84169106815633	1.21003354174715	7	5.54387103369858	6.49562958996989	2.1177738062228	4.32294814665741	4.66061600317469	1.59211452682724	4.06031580109712	1	1.60286309821059	2.2745301744594	2.69162129850792	6.74803119549498	3.95098656539609	1.1262943139794	2.2692071367688	4.4354181333506	4.23052839773842	2.16986415679342	2.32805999198891	1	4.66790940942879	9.11814265421802	-0.260697648181079	-2.03679134909357	4.56791775061359	-1.68387990239137	21.0781704989509	12.593204714186	5.37957003921538	2.32673362840129	0.643564315335628	-0.248732247900696	2.63211547220629	3.24856308909514	-1.97126177195156	-3.62699660455982	-0.468869354118623	6.29646991919415	-1.26482955867568	9.41200945787863	2.2973613881497	0.484885387036942	-0.0412736866203843	-5.99080126008096	6.01263087074677	-0.142030685498587
181	5.41844168103851	2.24386181132271	3.73163350130845	3.69803507109702	6.53335654239797	4.18370053658556	4.92469821435564	1.90188700855984	4.08472966341212	4.67482382343315	5.41798039468098	5.34127472035302	1.26995624545185	1.92510531490956	4.98105162794665	7	4.83565137476286	3.4947095933328	3.58923367463842	3.27227304295227	7	4.10931559302981	2.20005344608262	4.43226686694732	9.63767949215098	-9.88320449436122	3.70756434673269	7.07252095354311	4.40039503566197	14.4400341696265	9.13776634323025	4.78505942204163	2.32268604224855	3.9115683956684	-6.81465941753932	3.4101910475305	-1.00953514626149	-1.25278514526463	6.88634701982417	7.71620907363446	5.21932411400391	-0.559222150919178	-1.11855484142484	5.3918987238868	1.30496097720275	7.4893849986961	-19.1482416943847	4.96128722955457	-1.95216224250777
182	6.92111981485338	4.46202214561215	5.26962543792454	2.6034232295554	2.66795384788613	1	1.46362097491257	2.00180180793145	2.9397408897096	1.6079090351666	1	6.75933495980681	4.7657808397069	2.26298509643523	6.10207020357881	2.34470243639033	1.94413355063187	2.1737042809846	3.23033659992627	4.83437874769665	1.33685000438259	2.5638912629521	4.65998484755041	8.44132082521872	12.2504995167688	-8.12549443522109	0.423102228703315	5.83123636954186	4.33178405166416	14.8730740081867	11.8086985243216	7.89496216151339	2.28968102908057	5.900576851728	-9.90656109574162	0.544317386901504	-3.23801795956702	0.985588604491451	6.19213211579387	7.37504142785456	2.98974914865403	0.201988484894286	-0.520338959651791	2.45966062901696	-9.34053202443516	0.0350366647672855	-7.86522852496323	0.854396220116965	-10.6602102906482
183	2.61848764396944	3.54556919809196	6.86203482615319	4.19761648556137	3.81472411693811	2.14143415375153	2.3688298055128	4.45890043657582	3.06462959506233	1.58336441484527	1	3.80399946945275	1	1.84692435074637	6.85174302513756	1.90891615068865	4.47147368640658	1	1.61415667800762	1.23125703685886	2.97653557946127	5.25702767345382	1	6.13623348333319	5.40439465515602	-12.5321506534135	4.59520591501827	2.47216355065367	-0.515138043653109	9.39747082610984	2.25650013767348	8.30482917790854	-1.09087474612666	-7.20063447448315	-4.53218878440142	-0.337246939819156	3.31465970462182	-2.69525764442234	-0.682179966153178	2.09590800600419	-3.05889502583931	4.10618242172644	4.76383380574658	2.77592465758898	-4.23008627724394	-2.63461408230995	2.63402169056954	0.0913533279524541	-6.43023723939692
184	5.73630167017036	5.37589488650495	5.11176079562362	1.10252974288797	6.91619936936888	2.0659022391439	5.97811425216006	5.38749117742885	3.72147315106385	3.52597136960883	2.70306636926782	5.41201454595343	1	4.29277172555315	6.97419180754521	3.85579472707926	3.89382472025469	3.66028171836309	2.45785910628281	6.45056502292178	6.18793025770718	1	3.70633429069305	10.6390716954501	11.6615324526698	-4.61648649558633	-2.68998205783958	4.07587686758361	3.09910711015622	9.43286478534183	5.45420639702446	9.53269974746807	2.55916120823513	10.4454838434692	0.468619745809686	4.4682556670884	5.0045686292502	3.49490490072451	8.43406618640067	5.37835185821424	-0.765005108857849	0.0208528994590174	-4.87368588754314	3.25124412996209	-3.16624779254129	-2.0099959330456	-13.3052635301427	4.50200314350564	-13.1265509517208
185	5.65340013611069	4.71748800617365	5.75106012290435	4.03941644026835	4.68667876609238	3.92696681070216	1.98368230184091	2.06320888705039	1.36661788085157	5.05937682051692	1.68998700128206	1.68940283161078	3.67000730698115	2.5061194640019	5.25678271281062	3.83560298336893	3.88525325966602	2.00953278733859	3.57225207338589	4.30336758809815	4.58596745105579	1.15313670994972	4.53349928231175	8.02058689563	8.09125017520884	-8.78596004567117	1.50190433598023	6.70747951813452	2.38436382577974	11.6691934738462	8.52001812543957	6.12614038748155	1.55818357697907	2.2854905288986	-6.93968018287072	2.10688363344647	-7.15930836857569	1.95766221693455	8.83059959363954	9.0349998266431	0.99391911478666	1.59990287252774	2.70153569403713	1.75934304262373	1.56618530306421	2.69663345255215	-5.34190006302564	2.8561941503998	-5.71151765313958
186	2.43374705852097	5.06535902159508	7	4.5413513326528	2.94606948513436	2.6210253733273	2.16632549151634	3.5581987082699	4.75597743465616	5.48270117622554	2.29946695010747	4.65759851031043	1.01391912613652	6.30533398551754	5.65999242640532	1.4192145342768	2.57445823230996	1	1.90779183538748	1.69823969292523	5.19113537449666	3.10778767076279	1.76450875709041	5.26393483009166	2.66971609043394	-9.37678039902666	2.32056915878872	2.01369432512229	1.11329098348142	9.25986054557278	2.01199688302821	6.6610157329942	-0.922529821505227	-5.99187320061866	-2.41948409265074	2.37729228304889	3.37941835694562	-4.69509731114271	-1.86438941846135	1.32410949539422	-0.380657788428013	2.35638892461457	4.93286585308549	-0.988036266267612	0.673343077126606	0.750092742032175	-3.92782479926073	2.39810280835533	6.06354936207061
187	3.64387345201376	3.72632323694288	2.15384527702024	2.49109443007004	1.91061907408013	1.77529365109953	2.20721247225051	2.77745662880179	1.78642940311904	4.31970882756748	2.49847619695183	2.20124171378834	3.49115988742681	1.2895450217107	7	1.42808528990842	1.29048318806973	7	2.67081898443033	1	6.59489310456107	1	2.74270176725353	7.22935659252097	12.4257831173532	-7.13271114403722	0.248385219567454	3.18189680962186	1.14395126513172	7.27006463172436	10.7107023143365	6.0765666706657	0.122128105578694	0.498849595328326	-8.47672364233064	4.64939017971041	-2.13471891759799	3.31520287413101	5.65925432776813	9.24245424632777	2.49030917188024	-2.99098060181563	0.640240587102355	3.57759770278688	-2.2905762040149	3.82475890649789	3.68285822248827	3.65219872998172	14.9909059170054
188	1.07530151468988	4.83021973997759	6.07037018014344	7	5.83290284704291	2.24540690542586	6.68821377799503	1.0712655008373	2.235520611368	1.25178768171975	1.48543170274644	1	3.55163574051198	1.57614948736484	4.4678237113198	2.9706825328903	1.82303023709457	3.49521353259391	3.44754314107458	1	6.70474596316064	2.93577208253617	5.21641528319465	3.63477129433208	7.1639332472466	1.91244527613588	-2.31590103625246	7.67081721730678	-1.809262516644	21.2317248416382	14.1535273774113	5.56123173978804	0.925446411381516	-1.98750907255544	-0.488446372337503	1.41856121369556	1.60354408266364	-2.76971942222619	-3.53366082833207	4.80361519249344	4.50702309121547	0.218570265513427	11.0876839587952	-2.98413732800541	-3.91169937678606	2.8939145180631	-0.943601336403899	5.85064935337203	8.22459520012744
189	4.29579702042841	5.82438903856629	3.92456661720203	2.64803197474481	6.00354148804485	4.06454725896358	5.61961030778388	3.04901018986395	2.18441288552821	3.51473366252422	2.02190345787493	6.02261023853475	3.03711765454	2.19176767878072	6.20194297239096	7	4.57801336454076	3.32558890700571	4.34850433777055	7	2.72202839707033	1.6597809429891	1.63158201627881	11.260288264503	11.9766805782837	-2.75662585188519	-3.52294437086543	3.265679899734	3.92526665858543	10.48346390823	6.53659338691735	10.0007699450244	2.69034709724762	7.72900136859618	0.251262212965757	3.38138445169371	2.89524854075522	4.39305731441688	7.6839310989456	3.56991867382552	-2.7374866381703	-0.265886984599174	-5.32750780820199	1.92408888620918	-3.74165370749776	-1.72712853560306	-3.25706917675105	3.56147918200131	-1.52818679999448
190	2.68720257056878	1	3.86596226141962	1.52162209875583	4.2003893498139	3.8885247247046	6.80844996489746	1.68326249572237	4.65034845494001	4.14920321377219	1.08325195730768	4.56592033968734	2.45550943686846	2.36710654369782	1.67266961833023	2.34367476146896	1	1.13818774957192	1.5176672740319	3.22256453534509	4.94185162897353	2.82666649146782	3.05350300100158	4.89722251992269	4.38195993892617	-13.3070163341942	-0.976818621204921	8.09066446073273	5.9461477745076	19.2901584461709	5.63216171463507	7.02812656307349	3.6839134396191	2.73826366551432	-11.258980768708	-0.203625755700101	-0.242600900671062	-0.531741188891923	7.41050543199813	2.34504756577925	0.561482999696356	-0.860362123031024	-1.63769777184939	6.70623358917935	4.26439276437997	3.89903967210896	-1.60453117934755	5.25939991929871	-11.7507949662389
191	7	4.17731622933421	3.00219416297886	2.7319280462886	5.82669864842798	1	6.47681594035704	4.19947108861547	5.45686182630719	5.53701026771725	1.50089147549874	6.83291582377417	2.98640350750291	3.55084250977758	6.41395318755906	2.52918183613039	1	2.22477990683302	4.29456193927338	4.83425997989324	6.32550789807367	1.90216604451606	4.79634197841933	7.69931978218502	10.3225886016163	-7.65978775167688	-2.87215556661958	1.19425250808244	0.555761231284151	9.29461028413075	7.72536874833601	10.2050353552562	2.53127054165464	11.443682555392	-2.45975934060892	1.58236946958938	3.59893957465564	4.12673476395871	5.55816827620176	6.05726047238946	0.158769603089705	-3.34487119771604	-5.15452060109846	-0.356465251495523	6.47475942481549	-2.16638707599722	-7.04340348261154	6.9526621731349	-1.78909673233537
192	7	6.16243802965075	4.14198059664094	2.44333843197073	5.45434168358679	1.0523341482889	4.46058224774138	4.35367480809493	3.57174934499831	5.4376708899483	2.48104111044528	6.95371606021941	2.8324896223418	1.17554437203455	6.51634224380217	4.59114845169346	1	3.48140774641107	1	2.16389195232663	5.5126975085038	1.25105084124589	6.77864888741687	7.36140509349717	10.5895932314607	-8.79112749188192	-3.13142213056009	0.445485645274996	0.699614536153999	10.4205817778938	6.58537370782296	10.2066938141268	1.51142626668538	10.9950786122331	-2.8575885597399	1.10750285638887	3.84794046138377	5.42250816273787	5.89763453176902	5.64072614931204	0.169484936241552	-2.588232602055	-5.29167760693128	-1.30222875219979	6.20977657883553	-1.96633394554062	-5.8518532139066	4.59325041611747	5.54156440923047
193	4.1588862883487	3.82609141589126	7	2.63830163794899	4.74448269230679	2.35930404240476	7	1.13435287239176	3.25798153390077	1.57854959293499	1	1.35745098346729	3.06652293294573	1.92070867686898	4.90587632390587	3.87564199335205	1	2.42420458341208	2.23744124394219	4.91507325977972	6.19884266831167	3.72494708407936	5.00595497397477	5.88981754280704	11.153178409346	0.0726024096163357	-2.11406660653507	6.72015296862226	-1.6997473123692	25.1953176222872	10.1218504822455	5.13403180279146	3.23781875015441	1.13822557630262	0.44800745410199	0.593070947765519	2.87127579298598	-6.25697522564173	0.405622806592029	2.25235130227535	3.93257826050021	-1.75633538882967	6.9220590033372	0.284471132502848	3.20419865499008	2.68986718550546	0.598480820473762	3.64335495278862	9.6762124514472
194	6.47011745917612	4.63483034768207	4.28630014828364	3.39032497114696	5.74964731476425	4.66665055659099	5.48471571673915	3.50944584928698	4.92215794536344	5.33613795800078	1	4.55675824474887	1.98712757043559	3.53849423964812	5.13826873884385	3.68752972962511	2.71621141557973	3.89003718046594	1.605461689464	2.69360624759118	6.11447529608004	1.94539904500487	5.49254226270625	6.91331067914015	9.69533377585666	-8.16039330448774	-2.34306642302719	1.10742364503029	0.70872986956461	8.89683081490518	8.12161386109866	10.8284972856881	2.9059377698208	9.8175502137096	-2.63051199884356	2.26179256744549	5.19927119391065	4.68516298034878	6.72744258637372	5.44263349179922	-0.121810870392803	-2.2883857373487	-4.55192563772825	-0.753510786841964	-1.77896613123366	8.69641926328398	-6.626154508024	5.31408105462882	-1.17809758934803
[truncated: 74 more columns]
