# Supplementary material for: How Are Mate Preferences Linked with Actual Mate Selection? Tests of Mate Preference Integration Algorithms Using Computer Simulations and Actual Mating Couples
Source: PLoS One. 2016 Jun 8;11(6):e0156078. doi: 10.1371/journal.pone.0156078 (PMC4898694; doi:10.1371/journal.pone.0156078)
Supplement: S1 Data — Newlywed couple and agent-based model data analyzed in Study 2. (ZIP) [file pone.0156078.s001.zip › S9/Euclidean Model Data/Euclidean Couple Population 11192015 1654.csv]

	trait1	trait2	trait3	trait4	trait5	trait6	trait7	trait8	trait9	trait10	trait11	trait12	trait13	trait14	trait15	trait16	trait17	trait18	trait19	trait20	trait21	trait22	trait23	preference1	preference2	preference3	preference4	preference5	preference6	preference7	preference8	preference9	preference10	preference11	preference12	preference13	preference14	preference15	preference16	preference17	preference18	preference19	preference20	preference21	preference22	preference23	preference24	preference25	preference26
1	1.06853163925728	3.77389115729123	2.68790585077405	1.03826756914731	6.31837008268982	1	1	1.94482206277499	4.87812628627286	1.81400895444349	3.10754765218184	4.64621653541862	2.05520824037289	3.5150094772066	4.69786978123547	3.07368448478095	2.5282266161432	6.3985975204818	4.98952803803821	5.69809371480992	1	4.00427163290279	4.87390060131706	7.61999244599619	-5.45634726102736	14.5910757199539	2.88418621131176	6.23469819463534	13.1235593014634	8.14185355763456	13.9763517191152	-0.893070392755401	-6.03121962208197	5.93190526749464	11.3802181830586	1.70824217347439	5.43263144203936	-0.979015585237256	-2.05169354980902	3.89005848256457	-9.17550191046696	3.11916087609156	3.57056679902051	2.27786962891402	-10.5306754505855	-14.1593951987191	8.56233236206696	2.82705033281671	3.35820674387365
2	1.33483825110848	2.24214646131886	3.7039763269108	3.45370061004363	4.0025595821191	1.66647153501704	1.13650763644323	3.00845383439221	5.87527881152088	3.47138992020409	4.18569099334781	7	2.35883499500601	4.62142902140233	4.63063360849754	6.4969844788766	1	3.90896918078699	4.4405395684043	1.70148081425381	1.55497970397214	4.58656501689382	2.24477084417893	4.59601691070529	-4.3724428896489	13.3241886791983	4.25691473400171	5.85468155445874	9.61656551652451	6.50226670711776	15.0481135400583	0.442623254817689	-8.68415724200971	5.78764422284409	10.0795271427733	1.02998172441412	7.35031348081161	-1.33332369057115	0.674724460802664	5.34328789931572	-7.82438245522426	4.1434818995816	2.6683968929094	1.70325567181484	3.63831302283639	-17.7530867424089	-3.47436326660738	2.58139246959144	-10.8739173922044
3	3.35261954242893	2.80982877412599	6.66765139209683	1.26263810737077	7	1.97692332693517	1.36922280654454	3.73217742198998	2.00380235555171	3.36199886556537	4.4115645459565	5.30754090985624	2.04454434559692	5.87619316913732	7	6.47367694093546	3.18254503763559	6.23063766798813	2.01802261720018	2.49231652196621	2.14494255250164	5.69090304909979	3.27688652028401	10.1702383970848	2.35348298589757	-6.38863687876517	-5.2275255155121	4.66685238291197	1.89344633505936	0.387119772774367	10.8589886077759	4.4887286962238	-1.7773473867258	2.04994859586726	5.10818493486125	2.24032713551073	-2.6050343005497	3.45878358416347	-3.20805158373719	2.93651101315661	-10.4482211561922	9.0498963201938	-11.9051354090819	2.03506121660168	4.6305174210662	-16.9766358531218	-4.37337644040454	2.46123669646298	0.230832391950537
4	2.18383135980913	4.05114900450531	4.31347927310983	2.71463202648127	4.16751607924681	3.97310026681679	3.68601724016952	1	7	2.21378309079693	3.90474011505718	5.4795626501269	5.23867307240645	4.46676887356568	7	5.25809906785689	3.57202086865416	1.06686920576649	5.07051684954039	7	4.06934499015455	3.9547215141364	4.51383169443849	4.54845416793499	-4.91785263590457	12.3824260835227	4.32828288413571	6.40176873244013	11.1863581450932	7.73087884859278	15.0066670429941	1.88712970024091	-9.45802151418181	4.68038248167978	9.30555100219965	1.62533919184651	8.71078650629251	-1.80941480477059	0.684558549704806	3.51511122567399	-6.0976121906687	4.94669692095592	5.08358652978838	-0.0153824040454373	6.02399122188613	-16.9303001844755	2.10663600318525	2.96012705307304	1.80890854141789
5	3.91223175008567	5.76543117498486	3.99161666128152	6.01525579246341	6.3863686391854	1.1667978108788	1.54958711165587	3.88639415914015	7	2.15329213481275	6.13383170930068	1.91380343362554	3.06822122805406	1.39192893678672	5.04420354461061	2.49768027313079	1.96028591557504	1.95840596419966	1	1	1.39297806234256	3.77249068481136	5.19363044683702	5.47295385071011	-3.28464224627508	-3.9246035937024	-1.73865057664948	2.96585244902872	8.37651151152746	1.87478744329647	13.2407533629296	2.32276694791756	-18.3360770415993	5.05934796592459	6.86635005558269	6.96817510059765	-6.08692825717581	9.86467871949607	-4.18345790686984	1.76633885924692	-9.47144595818356	4.33624568865949	3.41238726139645	1.05958761944115	3.28661402353475	-17.0972972455647	-0.21571615954155	2.40405488681725	0.902296709619663
6	3.52959737214764	3.9927581759274	6.33593624030989	2.09192935185515	5.42948472912319	1.15647673035488	1.99411788205894	3.37669240360804	4.95864370416354	1	6.387698930867	2.56987222761753	2.63816873224782	3.06636234065114	2.60437839858605	1	2.31109672423767	5.93710136072766	4.9597219121328	2.48709659254698	1.94878580555502	2.1883801370154	7	3.02410821307003	-5.04634405434484	-4.76718324324544	-2.15437993766435	5.98649070861958	8.04874492677136	0.528147494664931	14.1430154745671	1.55882614983348	-14.00759297666	6.48739337711398	9.36964748264386	5.51309638811051	-3.28843947228747	7.92811496835017	-1.01556478691472	0.989980692840079	-6.81451189388564	5.82951211003701	3.43791652560777	3.01570011158311	7.13486812484078	-21.5618559032939	3.16190640973645	0.467914592319605	0.356986524358108
7	1.20164357741735	4.74731895709403	2.24540425354329	1.72504398525215	7	1.08241037909006	1	2.03300824234083	4.32812263623933	6.14646545030549	4.12382764920997	5.23606335416519	1.29976410821909	3.06686875851005	5.84720001184211	6.02674630323427	3.12870900480095	5.33022781824024	5.95915737237717	5.61741136825528	1.1438958503244	1.48222794587007	1.64952664892752	6.49576654980772	-4.8290559356356	14.7084981261062	2.57627802659218	5.2137280792126	12.6065854281626	7.36842189213802	13.3716449617317	-1.65085138669394	-5.40706843618886	7.30751993783851	11.9188133748183	4.28313468329032	5.57580020166529	0.373165961966867	-2.99250807802226	4.38190503568642	-8.06056277534637	3.53727861348218	4.14969987650507	3.75342255380508	3.58101969945678	-18.7179473817733	6.37705174731708	1.72745715479787	-8.32727659001406
8	3.12147487913504	4.79525252831006	4.47892070008084	2.23850033286817	5.21834765143691	1.84242789622381	4.64913816071394	2.96092814657211	3.66910539196581	3.75003456046793	4.84519069027802	2.58851706604518	2.69510295933755	5.96713465887704	6.57652459258527	4.23480760904413	1	2.13651399718225	1	4.55269283632293	3.22655939526925	1.27035195541568	4.42673690164192	4.62894175068669	-3.65848559254229	13.3422852528465	2.58986986082004	5.76093626528085	12.6864575991703	6.90394855233259	16.2504716471654	1.89001329822564	-6.14788047494999	5.82330123145694	11.8231366349126	2.45710822474049	7.07481512443564	-0.696537883761268	-0.884312183923024	4.40683724752065	-9.24560950297881	3.53039401599785	1.80223778968927	2.29665989840754	7.42821849807198	-19.0507139651544	-1.53023018557077	0.365409183744473	-7.84362901895294
9	3.00237885331135	5.64600470291631	5.53448745838593	6.09037249416788	5.56120088992006	3.20218573212557	1.39125417366225	3.44155311811078	7	1.58663683597926	6.44278593001618	4.87751599965681	2.26771433819363	4.48853546912358	3.87266903687863	2.06159407597319	2.15095213616685	1.32310021773411	2.54078071757859	1.18354542221615	2.05525285299435	3.83498316317421	5.80597093124186	6.26188470865572	-3.68383283888751	-3.35617952058799	-1.71598511114115	3.82590645218246	8.87918470512946	2.60052900074258	13.29033036332	1.67216958400381	-16.890116528164	4.783544510466	7.54911112511861	6.50150122625461	-6.20521843560293	9.73241110814796	-4.31217770594441	2.55624715895862	-8.64372727160194	4.09749915830016	4.29366840075866	0.449888039548205	3.32767527278764	-19.4583615027758	-1.22836357077192	3.21598002798061	-0.56528676672746
10	2.63035709130484	4.01733619242506	3.71898460453329	2.03799547335352	5.14529354718576	3.19799096720783	2.98700479079628	1.11089173698961	5.71930973395922	2.99366253929692	3.41645337680875	7	3.82824994318074	5.03743531790488	7	4.25968503959913	1.92373050049953	1.40345844253731	5.48261976804822	6.69703542791833	4.33025216409359	3.94724258061875	4.59556419153584	4.77406895880048	-4.71292291496621	13.2285269487299	4.34685843187079	6.71884144355275	11.4889122969672	7.76235305925496	15.4589602906814	0.922390885575776	-8.47418664480876	5.42811272494712	9.22595568287352	1.79091640310136	9.11651741997284	-2.35297895046355	1.11675624445806	2.82174078439861	-6.70235083878445	4.61771351635132	6.05514924209654	3.85865721353817	4.92497577712207	-16.5482235954535	2.96774282305694	2.60855371197067	1.28302995586687
11	1	1.87751445239383	3.25741334634599	1.19907529208894	4.83575895607865	1.08143572246954	3.69394814284954	3.33864008138159	4.79380649711987	6.62889857142751	4.5123309228708	5.44245446523089	2.11387470491869	1.13942248843786	3.31304447652185	5.39207804180698	1	3.83593960223489	5.48721368317159	4.55976123372855	3.21676953715104	1.9505687030819	3.05140648807424	7.58521481862846	-2.39615284849001	17.1182344068805	3.05801017610079	4.20313019197788	13.629356143298	2.08892402114336	16.3595322237215	-0.237362780069643	-4.62868446370413	5.71387018198875	10.7993322207109	2.01252782677636	9.60288267687696	1.60126330485074	1.23694184004641	2.89367627663724	-9.37841401929389	2.80202581933984	1.59801779900779	2.68072604044341	4.79080249873563	-18.112068714512	-2.53643363703372	3.57639104641556	-9.78897361604816
12	4.02345323317141	4.55498173501822	3.10341733178157	6.2463413142912	7	2.10078567433644	4.6384024281173	3.20289004816099	7	2.01311419328868	6.85758983542209	5.38963157441304	1.54898784195259	2.59648614461922	6.46915363345008	1.49423284155148	1.89662159727829	2.32377827213329	1.9559890462773	2.77818980998997	2.73700410678656	4.37845086862329	3.40734090516606	6.05978737715775	-2.60759129396679	-3.98326533619728	-1.26902128445835	2.74160144860295	9.62638554955999	1.87066332960324	13.686538095528	0.76770784333805	-17.0834892860161	4.14391773696653	6.92395039133378	7.00588990895013	-6.05943957423714	10.0051186357279	-3.99474642655231	1.73474364106948	-9.16318548721307	3.93839734529046	3.80535298763445	3.74079193652304	4.70885115057994	-14.9947399495429	0.135903410957155	3.46667096718112	2.87724226584417
13	1.24172713428276	2.14904910223127	3.22738229766978	3.17655632214327	4.3109618907945	1	1.09286923316503	2.26251895040887	7	3.62932591387696	4.90592627400346	6.22728855637854	1.85740340861549	4.6673925083913	3.42198620753314	3.37662120544486	1.01419407468237	2.28526455325483	5.63369884665719	1	1	4.25493927745011	2.73871038174737	5.93900559124896	-4.87397373260967	13.9762447688202	5.9734410927677	5.59200017396571	9.74896664588104	6.58766251058426	14.8957910708541	0.58217776933675	-8.54792911261547	6.31490642367306	9.05795446921218	1.17554604660144	6.95965975430963	-2.67303149636864	0.497713326414586	5.18512771097699	-6.72825537243376	5.76104706749435	2.69114558929551	1.0897410654973	10.0259652996684	-18.8607060685441	-0.642754118712172	2.03252503493124	-8.34202234381073
14	1	2.4147699389797	4.3589549802767	2.3949788812784	6.782451149909	1.22173139176314	4.1624431169998	1.00271324306463	5.90857061947234	5.83646656703367	2.8130763011627	4.73361650319623	2.60001396135935	3.67782020470499	1.84858102690699	1.23170409735624	1	2.27073123240852	5.00409555001069	6.13905146973455	1.70301950681824	4.04087776864617	3.96649733945995	6.85381733114193	-4.89926758594758	13.8998478998493	3.78114501839781	4.27832451784208	13.9130602554204	7.20109642234353	14.4768850812057	-0.839236870580714	-6.38631410459064	5.99231089701429	9.60379278846101	0.820179335978034	5.16606223708629	-0.698220539326169	-1.23461001192056	3.96422098414977	-8.58941618734026	3.28040826414733	4.47989768235164	1.1746440298753	2.47015852930064	-13.4351838058603	7.64190050116513	4.8585542258919	-7.68773484703492
15	1.66837590687207	1.41967421288483	4.65463183448523	2.856631164097	3.30251771058161	2.71878012180621	1.14077686353484	1	6.3156019429141	5.37872015796936	1.80279213661661	6.02709927429869	1.26018991721064	1.52730135345701	2.72050837996094	2.18257533548204	1.1957520256158	2.47889512969709	3.19133165276535	6.6902773656472	2.05426295535963	3.94425348843936	3.86461829729441	6.39440662816067	-3.45041722789587	15.2072758158198	1.78502142314596	3.50903336630894	13.9218748351888	1.73546216699412	17.5841106754178	0.248483718844223	-4.10289740330809	5.46035609473213	12.20682652634	2.73524649276603	9.49596402792285	2.31878386489798	-0.562845104445316	4.46468887182782	-7.85295389003835	3.05066789687247	1.85362444330604	0.57554272660633	2.56333729235353	-11.3899441819995	9.20194865870894	2.05948943859943	-7.13555368252846
16	1.80486236751545	1	4.7282616528345	2.84332888523063	5.05321401852806	4.60664631499952	3.25564289223562	2.6815952011576	4.33531523152422	1.54820468353209	5.35089758733034	6.30602890343488	3.85223498135927	1.15425336616616	3.24554811368431	2.52778781004553	1.00114759944988	4.25542963934964	4.54655134836079	4.26742907255753	1	1.06895274541858	6.99857542912118	8.52322653545742	-4.71586704859661	17.0898652227546	0.440233968352439	4.23594552285919	14.5199116544822	2.19152916071163	15.181505390893	0.962325579365899	-2.40541988319204	5.29971308606745	10.6432460913425	3.28902402976968	8.48806976433018	-0.97390177730729	0.0311909935263231	3.26873524080355	-9.76314068177356	4.21211723502915	-0.898581976158777	2.5304017753011	2.63321430436403	-25.4626352053944	-1.11966755495884	2.92153455478662	-12.0385979487528
17	1.89065592547482	1.11498334009229	2.3989603753281	1.94087283332696	4.81729689438319	2.71063182299531	3.22127604939179	1.18756970343779	6.74106101694019	2.77751216129454	5.52065214990794	5.63090730277566	2.12173110631704	4.52838355963788	6.98664242171906	3.35953047558409	1.13104244508651	3.24312795763002	4.41427963404289	2.90442677652001	1.36224876619247	4.59692490038691	1	5.83965451334082	-3.19388721365225	13.6125589008284	2.81391259945998	4.26846776917281	11.1679904219246	6.41632217870935	17.0570315097105	0.00335248011968603	-7.36758492863285	6.26272619493575	10.9866798973108	0.599078166864996	7.80815160641931	-2.38474845778436	0.899863115745353	6.25038805236229	-6.93504072314141	4.44827147840244	4.21740528456734	0.628912837756644	7.15080184154435	-17.6357379885867	-1.23567651897474	2.66083625369059	-6.42618561659323
18	3.59394224437819	6.47901175415391	4.81988632545674	2.67524796747617	6.71177493335303	2.52600093470232	1.06657263174813	3.20622668576773	4.39905160776096	4.06796172204439	4.50004934477081	5.06419358990258	2.51008654160178	4.93840826188969	1.15472270896255	2.2295123927102	5.2710530001234	5.78546100132187	1	1	1.60778263521949	5.15398384674947	5.42091984228741	8.14170305836899	-5.77131208437545	-0.987914903797287	-2.73512560222153	4.55750137818781	13.4107690826655	1.13570217556821	8.61913531968628	-1.21886974861991	-13.4849921929847	5.87646384680244	11.0004193437746	5.49156639317122	-3.97949152154616	3.86397291798319	-1.69530744960896	2.45495430188152	-7.54029036876696	3.84683420861937	0.996400255431923	-1.83006973524882	-5.73126223415439	-15.6593047715823	-1.19789141704365	0.86675937806544	2.20543472992146
19	3.92217084632805	3.34031584614385	7	1.16086124235831	4.61065728557672	1.61598411616235	1.79098288591273	2.2791549935174	5.64005874245986	1.41196450377746	5.95530325432972	1.74912264692108	1	2.36626768460931	3.49971149020692	1	2.04267299633052	5.80612002942424	3.85536815332555	4.11451578197482	1.17181253137226	2.50689818395388	5.97852426290391	2.50583575497014	-4.50282453032492	-4.76611593342831	-1.05754387452326	4.71444115049737	8.69971914256803	1.38146013824058	14.4341517032524	1.80007479433405	-14.3557269406418	6.7277057262889	8.42639702225979	5.95329464738473	-5.03424472788781	8.48992976450178	-1.9912658093061	1.08821595337631	-7.14258059493194	5.02789963592242	3.396570422157	-2.14933663484297	7.04790214724379	-19.1302957301669	2.50431600298577	-0.924878553532765	1.87553385487699
20	1.11458256632488	2.41401418306477	4.53423524681139	1.98109375528271	5.43503933944765	1.08529847750158	1	4.36475536771208	5.54972998797704	6.76693485082439	2.53041927925607	6.17204546309016	1	4.8344680376426	6.19753820288489	2.27676318599455	1	3.62219699446252	3.6010791470673	7	2.190708406048	1	2.75468963725494	6.36189609205126	-2.00234019368447	16.501272725034	5.20410645196451	3.18506813967386	14.559726913771	0.846503954956658	17.5250928961186	-0.707400969448485	-4.920933078393	5.2526494053542	11.6104757554645	2.30725390489963	9.93238500912676	2.48646818776975	-0.769760789708213	3.63630640668158	-8.24873231729196	3.11028373172248	1.10836351579808	0.691078511001357	5.48121961981127	-23.3889152629746	8.9576015986106	2.54526017559867	-7.985279122388
21	2.14103981582004	1	3.36080977377322	3.16237164488143	4.47920184513799	3.32392213238366	1.83749848212258	1	5.56114607224122	1.09605145829695	1.96487349962827	5.52937552696046	1	1.16518491629227	2.35415498379026	2.35622363564279	1.23737933657251	1.33109912572583	3.77682383272552	4.19997546132343	1.16921388638876	3.33357661799159	3.34613760802004	9.15689813763293	-3.66683633246291	14.2310189582418	2.43988571218954	3.83298508494712	14.5473469225086	0.657513771601553	16.9304428308836	-0.860936166519674	-3.48503349824949	4.54985581455631	11.7412376639393	4.05930418601433	8.7423770498183	1.36233465386984	-1.04751797245356	4.40621809381509	-9.55605957668239	3.63626479458227	1.0651903998133	0.850004917934382	2.55747951172349	-17.5021470368746	1.62125527886059	1.47129457081256	0.160796789983742
22	2.61330647288564	1.29654937559012	4.98012091605559	2.5289339356783	3.12119196469562	1.46833779132195	1.47048684374635	3.52109572906083	6.03368851828717	5.36777546278969	3.17905207254049	6.24106509997487	1.42734140505614	1.4073283909478	3.43433085535878	2.37538740186083	2.10784769552386	2.46790499100662	2.45757041863325	6.60758009047732	2.00594128826051	1.14120884010691	5.12646928232727	7.34663796474351	-4.37629082987021	14.6078360776955	2.00947555484334	3.93516407109954	13.1746675848048	1.01887892664704	17.9962345207925	1.12058403078303	-3.53613928216769	6.25659199993374	12.2187824805419	2.8964347080313	9.81486095216354	1.59094168046798	0.178651115825791	4.67508974991475	-8.47182046127195	3.43174000160637	1.1663511877438	0.352032511757472	5.70072208117689	-25.2058399403629	-5.12261163333064	2.9713444886185	-7.25836208515318
23	1.97341411062007	5.74033828716695	6.81099421944465	2.00348012237162	5.9085074661094	1.43229820950064	2.17453196385028	3.9451360774227	3.56056040811484	2.82068068660185	3.96789979709295	3.69862183720832	2.48643318939017	5.72937526524367	5.64165176464774	5.39953464630224	6.37238491324137	5.3923902880294	3.85984741767844	2.60808929396901	1.39161900657445	6.31930772791738	5.33897951678219	4.62136439130445	-1.08612080790442	5.12892411439667	-5.04293478496239	4.3032117774387	9.41197225715866	3.16628260164313	11.4298191072496	1.63980798378701	-5.64982325178066	7.42059309601518	11.9745139817823	8.3175783924624	-2.78266599552803	7.50087368250354	-5.21454532941194	4.12818739179311	-9.2790929091133	6.57851575439543	1.31138392925629	0.841423245901647	-7.9447749368448	-19.630445533083	-3.27477147856659	3.36925385509376	-4.65818240777105
24	2.88042721635041	6.32728778576182	5.61454462133193	2.06297648048977	5.71362605121667	1.94648590745705	1.35058976801369	1	1	3.76710736666865	4.12114015055921	3.92278982348623	3.26441869057042	3.98013383500686	6.48896353016896	5.28854837395955	3.12850680829249	6.0874321261728	3.89943945508472	1.07047881999154	4.87542285298256	5.38184894459977	2.14010178307614	6.03262800750526	-4.25920490143869	-0.930522952048542	-2.3475940109592	5.67063673370367	12.0043215756743	3.19431141534526	9.72497739464775	-4.97729879212516	-14.9676699371699	5.00601747352009	9.27816973492946	2.22140290612684	-3.64141146895786	0.951826860618512	-4.2681068091618	0.483602822800502	-9.08233649934805	4.64552852024194	-0.184328076624493	0.931224311532482	0.358284724815264	-16.2054230129435	-5.87228492830486	2.95675131474107	1.93252647951326
25	2.99731931778055	1.96012824629594	1.34145573657266	3.67763752729141	6.37218193535277	2.0088880296139	2.55623677598586	1.70036381122497	4.04227040262929	1.7137086442348	5.15237669121468	4.2281821781329	3.68267534318161	1.24657048160333	5.17205866075645	4.93782000985346	1	2.88274289754537	4.44509910485023	1.79740077282038	3.62024192718944	4.70013866256178	3.81628797619925	6.36812433954533	1.84938921504781	-3.05939318086517	-4.46455644405119	3.18745679774267	-1.14419259659702	3.90355742849423	14.1000731848538	6.44665357656053	2.39058434744892	0.00351724128194991	6.33492684525873	3.03922119848226	-5.1401407634636	1.26971566563333	-4.95339743140453	4.50249635115153	-8.52023948724099	9.40568627506477	-14.1810997611387	3.86487665407217	-7.5860819001216	-20.0766097650051	-5.87091268561566	2.41897738065808	-4.16776195843991
26	1	3.05528347560047	3.85814329521411	1.55247974523498	6.76078544313549	1	2.34727244832436	1.38061534442206	6.51353071803343	5.31821054085016	2.90809110332445	5.78590958994632	3.05596662650302	5.50357832774575	5.8312943997884	1	1.13520953539501	2.37953844044764	3.7097448223361	5.55923123798795	1.64259627978657	3.14192834653415	5.77713510596379	6.27458194893419	-3.79737724377458	14.1347315043446	3.87033512155553	4.72057375498809	14.0129749971104	6.82499882241457	14.0038531028247	-1.40110738213371	-6.49276435906714	6.30886823930223	11.1121215102174	1.57047609044552	4.77266018433783	-1.80110775022423	-0.883872346237707	3.76036380454709	-8.57161832184791	4.4387714896336	4.13231924816272	2.92700162371373	2.93759036993758	-24.2356102998314	3.13794386797758	5.74230495500176	-6.95995691908992
27	5.33569460382906	7	5.47348954548384	2.14028767363632	5.47460510959061	2.95399848543849	3.64152177483102	4.04551951959606	6.15133559547329	5.95410484300584	5.721658853141	5.41109545829992	1.80178810525788	3.75926713567934	4.01886136636448	1.44600206612086	4.33633739329758	7	4.63680538659142	6.32186405567691	1	5.26926648686949	2.43996161041888	9.1831176988103	-5.43293268578481	-2.47474051967349	-2.05941382764144	5.40820494109403	12.0477241257715	-1.18743889919332	8.03925567038043	-1.29325025616006	-13.3412552327212	4.64386489272876	8.87494388054344	4.66867224959613	-3.39079023521403	4.08742967601406	-2.7197483832322	2.668063026221	-6.51659186861274	4.30958889460785	0.0939294446924164	0.367565247441868	12.5049553312826	-19.0639010966464	-0.577264455917517	2.32478064972584	1.39418817098108
28	1.53662170917178	6.59750826995591	5.8827239995593	1	5.11707447956083	1.846449144327	1.65299444431628	1.53800108869404	1.7902482685909	1	5.44091575703852	6.3684232849128	1.8312003802636	4.13420290769071	2.98255134911966	1.4643876432801	3.28106149001161	5.5031043766461	3.09971067306837	5.20542283359331	2.23385017957052	5.22288228320287	4.05856896380634	7.30051727370024	-5.50251568679521	6.45084910523404	-6.47490103600932	4.58582988456341	9.62123534975274	5.39581544477219	9.16723830044626	3.00684745644922	-8.70109161611359	3.9166526486325	12.4234862242652	7.8783865177116	-3.72518342358347	4.8398405671833	-4.0732126639757	6.34234990894864	-8.71112313795283	6.50320952923594	1.77189141259283	2.1178489708717	11.7057777026768	-13.4953626558656	2.62526270937621	1.99288182920385	-2.94916383845703
29	1.28269583923692	5.13128887196921	4.91218020687344	3.08611017923058	5.6774893077997	3.00221243187943	2.31234980094319	2.97664702608282	1.47005156399414	3.42466680972886	5.42888800376247	4.24554709131218	1.50052539333996	3.21361752166865	5.40069817668428	6.16992341294034	1	2.39500240287938	3.75521576774896	6.08759437801399	4.12120580469565	3.99558844719531	1.67075050590706	2.51230254344511	-7.4196008777778	12.4796287425095	4.13846548311312	6.68178687419616	14.3346228422249	9.33952409217784	14.8978854955485	1.88299777718158	-2.87054507135278	3.28146190285659	19.9389687744991	7.40567721876679	10.6536006249386	4.36405320049231	-4.14268142818085	0.284796773311366	-7.42213201166917	3.22106587427413	5.93170581729784	4.84927297300346	13.1826602149719	-14.6022742988625	1.50750212752281	2.03893339162719	-10.8952289708541
30	1	6.32084460297162	2.23770223783144	3.41371336384234	6.8950493308879	4.09970931000418	1.9013022255369	4.07928225339623	1.39999435292002	2.36267533935848	6.65721455958287	3.44101406230813	5.0991545453436	4.14493248620408	2.70537622993506	4.15091527598118	1.48798560613378	2.17304954929732	5.13173520644021	4.16405079301488	1.40787256208723	1.58310272397439	4.63036781752213	7.98077691930555	-6.21441789544896	10.6095998199847	-0.244872152374198	7.21858758956015	10.4084926473146	5.7394491430851	14.9419125102031	2.25313534324104	-7.9423000795322	1.29103023772786	16.7288444964688	4.31478260676171	8.90762483185717	-1.06847802941228	0.114569504612966	6.62582677756205	-13.6789538164581	-1.47836114798917	4.20837523902279	3.99869459466913	10.6312533137834	-12.2378037676174	-2.57368338358795	3.16990715276703	-8.87884944222426
31	1	2.5409231704828	3.17803604628539	2.69903156215636	3.21986259448657	4.20155730020488	1.41736775985672	1	6.11338778731581	3.60413042135693	3.79586650087702	5.96705039604205	1	5.50839866270815	2.83581329479886	4.62627136460706	2.09340201224504	6.47015779939385	5.24911468890162	4.42192386119179	3.40171540259324	3.98979941134698	3.97862937163776	4.16995069798102	-5.27748207496372	12.4097327521517	3.73792593771999	5.51316326738085	9.89159730285619	7.74537472124319	15.2204415691088	0.938753500800605	-7.9664345160391	5.53674140705154	10.8444203436626	0.36577266224984	6.91659409413969	-1.87980233199433	-0.0355426365926211	5.2571592764435	-7.79263881827547	7.0635562282212	1.40454218211701	2.67625022953825	5.21250395504907	-18.5722768263874	-0.595097594313077	0.550794673690072	2.15771857109036
32	4.74050721108722	2.87827895335391	7	1.22189904911518	6.85684417889174	1.54082131059828	1.82213932533939	2.54736804589121	7	4.66050809432522	4.51821761940668	6.95988495778148	1.59923839967293	3.19882976604591	6.01074367815846	2.24744970778452	1	5.16949023732183	1.9628048659342	3.85394653745289	1.60869637862315	6.93237990866392	1.85610106263931	10.7997597667799	0.980529467909271	-3.76314078227936	-6.80463310572314	4.09995516328772	2.25891433417666	1.49863549418875	10.9062044595959	3.97023451208871	-1.17232615873837	1.55880877113383	4.53328441613643	2.7099580299271	-3.24823032251244	3.93695000772533	-4.95482673249897	4.33600856942023	-10.6520883367958	9.22069568110054	-11.432522497341	4.16894111589193	5.13505089659826	-23.2902155096877	2.01543001711155	1.70070194717311	-2.18851061969371
33	2.61693326174054	1	1.76632402911196	4.22002282720249	5.32624114420266	1.37220123808144	2.5256999160925	1.03662278018326	3.81493187962695	5.41513124194968	3.72163385732628	1.08633289870193	4.0352541384624	2.25735779257212	5.98812344482187	4.0926649628484	1.71258889695214	6.23520763096041	3.25176967969933	1.04942841848347	4.58365284039687	5.27246781879979	3.49878841054507	8.47371585378189	-0.344340110092677	-1.45382078004744	-2.58051779401346	4.94056948613067	1.49565905057336	4.18085020411457	13.9699250593103	5.46088203870542	0.541962572926568	0.843157164947822	6.85660796412769	2.87684552711899	-4.79760544555757	1.64259781812302	-4.32740544117549	4.36958559714216	-10.895438153427	10.3823913400187	-14.2223389069939	2.17266815535041	10.5726376919447	-22.9968927469695	-0.5885526218383	3.15217192428821	-0.654662220570596
34	1.47620576716431	5.49483108533999	4.02288469335529	2.47898013813195	6.29209294656519	2.29096871802657	1	2.57395906458542	1.01029173654614	4.2501757085284	5.06535712294959	5.49013666022985	2.29377283979306	4.4089312894866	7	3.80490991160756	2.11318165604913	3.1488762793761	4.12580586924835	5.33833120104284	2.61832049222065	5.88543000341614	3.90304191190927	3.04009084685571	-5.57326533901326	11.7111646068178	4.47678514442737	6.30759256802875	13.4302181552069	11.0875349529273	14.6975355318573	1.3795296620464	-3.63354224361608	3.91095900352244	21.1607416087931	6.63963468841422	9.71431488490448	4.22155330310674	-4.93684454921944	-0.434866362806722	-7.40071650201503	3.34706334674791	6.27534034323325	0.175530272130857	11.1369979561031	-21.3214701026965	6.14261217778016	4.47183749553442	-8.74022832585847
35	5.12925509638169	4.29063479880491	7	1.32081829332124	6.5411130078607	4.59626712755961	1.77738082641348	1	5.24271428643464	5.01022697066368	5.60623735809494	2.03089420114123	1.82223845714019	6.89577577616346	4.45820545490493	5.73102815620547	2.56309711088719	7	3.86385451515323	4.08543281675247	1.82885560742763	4.88897033711453	2.67475517421621	10.9804380046774	2.39569653901281	-5.79480767104018	-5.77123681627108	4.65678554315083	2.35563572819906	0.169493418690207	11.273164018959	5.34162088510528	-2.2644001592466	1.76360531737385	5.60182110226281	2.60147882108109	-3.46937654854062	4.18897757118415	-2.1809979349319	4.19721964703766	-10.5618905105622	9.44729595011444	-12.2657696247947	3.37179694121605	6.25091135589419	-18.1924688446388	-4.22724075813716	2.89442306797495	0.34934497791367
36	4.24708235071066	3.57750930191935	5.87764859442087	7	7	1	1	2.19090450368243	2.42407835594584	2.76710905879308	3.90480314557314	4.3973207651032	2.74926849658832	5.71383022540573	6.16229152019587	2.22820540225054	3.43658925188468	3.4874844829999	2.67508506475444	5.92891646889765	4.86461110246937	4.46867337114505	4.16094451926036	6.4940616014631	1.40262500091821	-5.4117126465363	-2.48846082378684	3.69850667088642	-1.80293087367599	6.64617524816764	12.6372975458466	3.9287099646563	3.57720261342155	1.87247418698126	7.73855659154888	4.43744600558004	0.182455651205425	-1.69354697947972	-3.36799642248701	1.99652342181096	-8.3724381178553	9.05018857550856	-10.386874035153	3.81013607280165	-9.46125069092145	-21.8976914861501	-0.360166747534001	5.73115517752647	1.20125491764982
37	6.97814268644454	6.75294589232257	1.79668945143508	4.47623865713433	4.07183281234266	2.72643070265136	3.36479010251568	2.95438687121861	6.10485112125849	4.11161428257611	5.79026001381745	4.66563375202587	1.1630130290145	5.78374782721711	2.6860112234291	3.28408679668313	4.95291963376913	3.47286720685465	3.76785163549175	1.37112211893674	4.16573084421708	4.75995235504661	4.23863459939884	6.22682103843771	-4.1975502430381	-0.815136836842916	-4.861841532505	4.73965525852873	14.2042612846736	-0.171693009102921	10.1371179516201	1.32467550497929	-10.5906440494724	3.77949038896739	12.0137560495078	6.37546446620582	-2.41789272819792	3.90096753831241	-1.20040572217054	2.93652018767261	-6.54937336217354	7.63031426982464	0.93986434095161	2.12771810378061	-8.08427007958234	-18.9559646428195	-0.0503790152248657	3.63204377827	2.76040838962331
38	3.56579613108172	1.7455746514316	1.6709880437734	4.92287122038421	6.05506681603308	3.43003282174335	2.09849082819461	1.61081467038014	1	4.45966363188116	4.56381725813499	5.00984376925736	5.64578655993919	2.19435202497353	5.95287847072695	6.85622434836822	1	6.01810176839313	2.07383189837501	4.34764532873625	1.98926045812176	5.56771048056448	5.13234653011203	8.52286320583332	-0.759718593161119	-0.4112713875742	-2.37562095971933	4.86055344064506	1.73014135891012	3.7285555368954	13.6887014875046	5.30826220747829	0.199759770707258	1.22178477488984	6.80383561075722	2.7422320109302	-5.31817422060306	1.16100638943256	-4.06055803992534	4.23362928153202	-10.1952465694116	10.6595353013821	-13.1333155411993	2.49436807687521	-2.8352100485207	-22.7014302443834	-0.154756702961442	5.47433448174078	-9.36848762334188
39	6.22564240155633	6.04538874486205	2.75331930351232	3.37806929834568	6.39690785332353	1.83507402768313	4.76589474669514	3.6524839852737	5.12876600940232	3.95946565889608	6.56484517932781	5.7455979423909	2.85552058479841	3.5183212015712	4.12601180674226	6.39125405390903	3.32561279775952	3.78961128786987	6.12254838128816	7	1.97511309280985	1.05751593128157	5.11712810363567	3.44094421230915	-2.51173890205198	-7.15419632372295	-3.24748304257997	3.78701419457766	10.2107690975391	2.93027790179598	12.0915515905908	0.134640993554716	-12.9807174411664	4.88022191674325	8.15996765371366	4.55164613621025	-6.90745738304399	9.68207404808148	0.524698118614382	0.973700326200492	-8.89899532543382	3.56085584342213	0.200688709834777	1.33996703959657	5.05213037213112	-12.112584327843	1.32185385486253	2.92717312802526	0.229286063179174
40	4.37274561634096	1	5.92101724636635	1.21260970878933	6.73931934111464	1.92727534134197	2.62268758833706	1.75020601777279	5.94057785322112	1.20661697792585	6.56499120947052	5.61297728188526	2.26712066747015	3.20787095984253	5.59057146549674	7	2.54515718942538	3.51660351305178	4.01709205496926	2.42444549651723	4.87879742515276	2.15133602409308	1	5.70787656921913	-2.75034274266802	15.1434340420299	3.81430138477748	4.83784017594328	13.9355428169544	3.66174279925981	13.5972642606219	2.56758286198425	-4.19644408656405	5.01205469875352	10.6525604290283	1.54148329147526	8.18449283901123	-1.25424440673559	1.59169898179646	2.86185452918217	-8.59503659913418	2.71729643351383	0.992814201192136	6.83066211046757	8.362702580142	-17.4682596100393	-3.11732500869239	3.28036377818468	-1.17162668152205
41	1.52698848888251	3.35209565782677	4.3071364650667	1.05104461266434	6.92585595899438	1	5.81436835825153	1	6.53187854456791	5.63622736054225	3.4496717263512	4.22617965366537	1.61877261675388	5.0875775945591	5.89015023760022	5.40039578939783	1.26265093222879	1	2.8261571009428	6.64284568619176	2.0785881439139	3.25271084848813	4.70337070822849	6.91878813256783	-3.73225323577386	13.7047454908193	3.67740335786319	4.88940322841475	13.1000425579309	7.29556872024957	14.8369051958531	-1.97828718150518	-7.09755056955946	6.19743889459377	10.7595398717103	1.00929609477105	4.4278740107021	-0.954093375217612	-0.107045138323859	4.00444320448363	-8.26550983640219	3.85042412342883	4.07588164712697	1.74390447968992	2.84429394166118	-13.5480626383365	2.58882658071985	4.10150887161861	2.33125775512395
42	1.64865926871778	3.71439933376935	2.08962869484879	1.62981895243046	7	3.69560154694154	5.94282310627034	4.72214337491852	4.68225024497587	5.34851164353215	5.43361302408672	3.69948909451654	3.48051508696765	2.99279553935897	4.34123136617562	3.72553594787389	3.60641415085835	2.2918908079938	3.92220395952741	7	1.18607943336327	3.69580836866301	4.88695666036584	5.95238996060833	-5.13375350397237	15.0671902761207	2.83916505729	5.20892811910927	11.8133446100889	5.5455777426565	12.5932033834616	-0.821741057220308	-5.94119303732993	6.74181246691307	11.9998241524043	2.24564858848606	5.91649304336837	1.21272045509108	-3.934963361237	5.58887408465607	-8.04383845775897	3.60802636456038	5.09334591731892	2.52069871520921	5.33728312767641	-14.5133489805691	1.7424469343829	2.09455330625471	-3.90567570492921
43	3.98994335537518	4.10478485247801	4.33547482975819	4.99460564624979	6.41765895836655	5.93441425034465	1	4.39273509179054	7	3.25160084720106	1.65134401103782	6.1853904261536	1	1	7	3.02502091588258	1.92466184199112	3.01813372408431	1.24609645881043	2.71655641988252	1.50184174505991	4.06292587804208	6.53448765072848	5.9737372729127	-3.54634493399495	-3.49942584196166	-0.189622403833179	3.96740829509599	10.2391288627014	1.71883648098531	12.4283895977295	0.724084444607441	-18.3555275958528	4.77863434807257	6.80785045665	6.36910908251091	-7.57335211679214	9.67228957607669	-4.68444265385907	0.673847291697148	-9.52964409482481	4.6256616316735	5.02255767736549	5.6622186767659	12.9189245513996	-12.5000557572082	0.696495791306571	5.755379615868	3.83418952447174
44	2.94071086607116	3.25201727787402	1.96604810881208	2.4054178880371	6.1029307828347	2.02222269482056	2.201232828699	3.9753361374026	4.99499358226393	5.44911643137746	7	5.36497197897973	1.12873286974258	6.77726430552062	3.26222516110722	6.94977020530075	3.50090270646112	3.76228716923369	2.10263915363623	2.44645206391457	1.36598049339808	4.11888599508705	4.94523268818674	3.34718595936841	-10.3714085357189	12.3642747545096	-0.119465710743436	5.20765985573996	15.576670661018	6.26562865826661	18.4574461862115	4.67022476411927	-8.10121839805925	6.16063211180595	12.3670586015326	2.34089939937616	7.87862612182709	6.00798915504688	-1.67192247656848	6.4473196192393	-8.59066589568475	5.01541374249947	-0.237448351903417	4.05818248321517	0.54141047395428	-15.9274363188383	-0.274721944744886	4.61395540561608	0.440987280065767
45	1.8559260732624	1.15354398142599	4.08106590484794	1.38343222263348	3.06137270201362	3.43218481453818	1.40129859956946	3.11002080671537	3.36545381861414	3.98554809124059	5.09391756852356	4.92725725353289	3.53759585811248	2.86209193633176	5.30529965805907	6.92108412204091	2.17778344228366	6.44953937353167	7	2.39490729784081	1.31461091828565	1	4.88399656775712	5.95336105947947	-4.55331455680815	12.0930295015315	1.10941321592618	4.82121387863077	20.0482777167794	5.48536544436768	14.4097946430887	3.3851217453431	-4.26084074859966	0.861511799864983	12.5937158143551	3.49338874139228	10.748277973957	-3.18772908346078	1.0113084519656	-0.776228686908332	-5.4442012665519	1.64147347901596	4.16639170055891	0.166342698646799	8.22621827262387	-16.6246205478048	3.67303983218022	4.08494628013219	-1.22559543931847
46	2.17074409865324	3.54895693402019	7	6.51659227342435	5.13378126505066	2.21439214634378	5.50883151641548	1.4198407030872	3.45446890358719	2.75390944199815	3.60779537564028	5.60034235898627	2.05377247427559	6.69435492609878	6.6549625175295	5.97219014024623	1	4.71566077038402	1.42712167155332	5.81507525652105	1	1.6604572612936	1	9.05931998793958	0.431802267269304	-6.53656811543052	-4.94909596688134	3.94791661532461	-0.902826652555475	5.33478631401481	12.0290486320647	4.5926906448348	3.33270459535952	0.344780839202856	9.26656533700956	1.40569964195468	0.322752432606181	2.53194611794015	-2.49053507885688	2.61770668424991	-11.1172368583878	11.6364355870151	-9.19558658963546	0.922311635213298	6.57708677893808	-18.1653143436136	0.608990881098181	4.97774861108389	3.84460515678265
47	2.64953304973986	5.7121055419109	4.35304786261416	5.24250367751245	6.11669334987691	1.85170109402986	1.34400187498397	4.22854214592747	6.37924285732895	2.38567610768054	5.00110091570721	4.70457079527994	2.66678574592896	1	3.7599680327405	2.65895154567535	2.0197421499458	2.40809351613205	1	1.0533373956438	2.21544597787643	3.14342462889729	5.76015454084781	5.62474626994773	-3.78572444042266	-3.98459986577465	-2.35270385297584	4.04062490484629	8.96117777020702	2.07709979693948	13.707006658393	2.06838151411084	-16.5279798437494	5.38795406745653	7.11990695482481	6.12735619344965	-6.22724336620968	10.213462686249	-3.47153751599855	2.36633328395804	-9.64889720215699	3.51387528075528	3.5945368742681	0.0475326777172968	-0.876515231738259	-18.1504868982982	-1.56749560903765	4.29601164735565	0.142399879692717
48	2.65563730739292	1.56897316612453	1	1.86921474004006	4.74719666551121	4.05832491653871	5.52701769462755	1.89042536308923	4.61771562744877	2.22101521223936	4.32846214260584	1.05587632883858	4.02155028659672	6.07173560644647	2.75395287582364	3.43721573896759	3.22659830791863	5.92031203859972	1	2.74251306600125	1	4.85291977404999	4.35141045410745	4.17833001469938	-2.73929247071749	13.7465530523799	4.71126463724363	5.12014408440064	9.8608333460444	7.97107927024219	15.7753113225532	-1.37205903076504	-6.33910742299319	5.44759886853989	11.5289460930516	-0.0326448588513187	9.23758237324355	-1.68294309719407	0.929661393540838	3.64676035256947	-7.59012318675986	3.51885141507811	6.20304301992187	3.57410276267689	3.1471445815481	-24.1732291102216	0.248869155058985	4.06447583788858	3.34287280307206
49	1	1.03216699222294	1.70155855648599	2.67366046075108	4.35555073414444	1.59127536923389	4.23942172694629	3.69663172816646	2.99075574481362	1.5507868896552	5.35204435387202	4.18049540890201	2.12862204858395	1.57808689718223	5.90291206517504	2.47957398242796	1.73555706134818	2.78080607600461	4.25553510171696	4.69549432907958	1.85184944166897	4.30610688587205	1	5.74873404453352	-3.24895483058709	12.9836940353679	1.87377592604998	4.62639944010232	11.6599400876173	6.28492318237205	16.1859495614181	-1.04759114155496	-8.17271243836477	5.90959853981604	10.7027464967248	0.448278394207765	7.61503706582236	-2.38519713148352	1.43871774399179	6.28470577998763	-7.11929864319904	4.25707184940434	4.10230306948525	0.145716726596794	7.57299038694369	-17.3915511137142	-2.66396247927659	3.32221137923121	-7.6838781549303
50	2.86065318275502	6.08760263973535	4.63365676350971	3.57419430927974	7	2.96717235257035	3.92433057890914	3.41518631064139	5.927450403226	3.72545791818157	2.82324135421439	2.40680991320634	1	1.27686981723636	3.58601514104645	3.72966437760935	1.43920341938259	2.31781209828634	3.12880996989344	6.70286805875817	4.66107684389817	7	1.0779201343508	4.31902535308834	-7.12666778454732	13.3885148148937	-0.883800279479163	6.09328438274965	15.8110490501491	8.32513310398982	18.6310645947543	4.47760146371911	-8.84933500425116	3.51305551795642	10.5223580664387	1.92724607286949	9.01028071909371	3.33089875479628	-0.881153665950799	5.30237196595119	-8.16717273241714	4.21343184875729	1.45142674864625	3.23129714712771	7.65762937501317	-16.0329039176749	0.556945768617764	0.759843525226789	-10.4365868726069
51	2.0291042047418	1	5.5872007555841	2.69955133063595	4.01250454856487	1.06038076493135	1.58396216579807	4.10802743796631	6.94685843073461	6.92606218351103	5.23826671875047	6.46738637636739	4.04606963040543	1.86928110368504	2.68361443953499	6.40684075357333	1	1.90257690158526	3.74866386076468	7	2.72462308761474	3.60559199120933	6.17714252690538	7.25171947724839	-4.14449140359484	14.2135037970127	2.68900929935219	4.01275239089185	13.6413135255874	2.1697734081689	17.073790279192	-0.686741224856871	-4.91518705403178	7.56759596245627	12.4067608861961	2.97056990239938	9.47899978636509	2.22533122629598	-0.143280894980561	4.24248553992098	-8.55862103922805	3.51388342689565	2.34721793670183	0.947353529844126	3.06222599412352	-12.1573363251072	-4.55838046032916	2.92090950476069	-6.85278072430643
52	3.49612848850621	7	4.78084972445725	1	7	3.08498621413024	3.02491152940266	6.72308456677604	2.90094622208112	4.59257870920968	6.60607138752214	4.2528795210392	4.02335812408275	5.3062481755506	7	3.45548966891605	1.2312526880001	7	6.49082386521381	2.83846158611244	2.42945022119002	2.27007077396931	1	6.95069851610451	-7.63747375060621	0.329395452705977	-0.889423504389401	5.63849906164754	12.2134777206426	-0.938881168621883	5.17017587544744	-2.986173131196	-13.3347327993334	7.1119625509221	10.6817964326171	5.98008710584608	-0.848328703549906	3.94172391443376	-0.987345786425871	1.81053197584074	-7.65436331335463	6.19724680951802	0.998862427110476	-0.00827355810416971	3.68597503533468	-18.7164921349941	-1.27409723278077	2.52862141712496	-0.426212105024257
53	3.35749811270528	3.59750918594017	4.7444694887937	1	3.84514217142273	1.55802123053038	2.19629004539569	4.1813651826939	3.1243990504229	1.12506534243936	5.90444126055613	2.41714301418005	4.72178883101669	3.66817748511245	6.61363843161007	6.30444613508365	6.09996326731796	5.57024232064383	4.95157536269337	3.34467830907759	2.58424199716194	5.95784359979977	1.61645653345652	5.7655505270162	-0.957178454386478	-4.77250045255183	-1.66392790667272	3.89850195571262	10.1777576529386	2.25161623961069	13.1006717898464	0.545114116400075	-15.7825288000778	6.39093982294787	6.82586678315924	7.4833731256806	-3.24622986775312	10.3516816479739	-2.12749953816351	2.96398041566789	-7.92813394418569	2.19961449753091	-0.358358104980071	0.161512645756439	8.54340085404844	-10.6613614449066	-4.55106243078081	-0.800409329649076	-4.45525820591611
54	2.07170887638679	5.00156711560731	4.3267427517367	2.27583296452032	5.59322849203697	2.88351794061599	1.80940319678165	2.16359639681276	1	4.22192140957172	5.28133568954069	3.94268434724454	2.44768687580053	2.58217239354565	3.92184056123115	2.24327117266671	1.93495779432614	2.12650761309761	5.03466701004255	5.93845071434169	5.18327193177416	4.77573479849578	3.70661107019903	2.66636023187384	-6.15283381964794	12.0168057359119	4.4865784219992	6.67062200623176	14.9040072345618	11.3204340588693	15.0033038114776	2.49786328874677	-2.76994202070156	3.51731022603226	20.5230480257771	7.56972414196539	9.66900590203979	4.89441421412481	-3.18828839512931	0.963719376619381	-6.81992958286295	3.55196423091237	6.42692053400976	5.1927880004263	3.11931479897506	-19.7025636805109	-1.35260336924349	3.73870736353718	-9.72395762639259
55	3.84271624961567	3.71943402721889	6.90269518403761	1.66755685202421	5.02799351072225	2.07420605266208	1	3.37439040660201	5.00017831169989	2.03669416693943	6.63200731080238	1.02522000852031	1.68868718037219	4.17562672949324	5.87749593110033	4.83981813262481	1.53882354965118	3.22894056459946	6.54802886624347	2.64068144324324	1.5780253432236	1.82587404942806	2.66216778548886	6.03829920542369	-1.04188463887119	5.48778567072563	-4.57832260273966	1.99023886511819	10.7955383900882	3.17187820547302	8.28787679960523	1.76458006272146	-5.7850992866533	8.60247621031249	13.4090366238211	5.12873301403625	-2.63385847777983	10.05285312573	-5.59843560741284	2.44760347326544	-10.530111593637	6.54026253122138	0.802076209786095	-0.549837710486548	4.91831646186961	-19.6343004945241	-1.90246064435122	0.48162432135978	1.32158662788968
56	2.8248842204392	5.38615971526459	3.80373271049623	2.23541957429445	6.03420449835089	1.23366392590721	5.09731712847857	1.39084104412422	1.54697309198625	3.10041394925042	4.92709239829127	2.2383580211881	1.5215359958089	7	3.68334758800688	5.19429970249008	1.24244395991798	1.69920081861908	1	1.86316984120642	2.5572597962702	3.33135503282342	4.67738034100944	5.16514230765538	-2.56862962338136	13.9079176708358	2.79999088813467	3.76889426288991	11.8876693525307	6.90081301221511	16.0661956881853	1.32921141613662	-6.10463729708001	5.37258867721866	10.9234982423947	4.28848774162998	7.14984694041646	-0.613553365583307	-1.33021490743302	4.44481927381059	-9.29243924578224	3.97505439695693	2.35275996501466	3.10474422205293	4.92063845122204	-18.5406356921808	1.62245993479928	3.63078543283825	-8.52407321067066
57	2.76289835004637	4.78584183880318	4.19477487697706	5.45995974124187	7	1.95174140797919	7	4.30703342647609	4.0932736869312	2.35973434052022	5.98327994687547	2.39995880926438	2.30846264464301	3.45550092226325	2.17239759618897	3.1853977769266	1.75449220829035	5.08731997880347	1.86952016106237	2.53462813608728	2.30005126125494	2.2457100264666	6.3923667953494	5.44291032768525	-3.51137152153568	-3.49338993332512	-2.00962533274362	4.14639729942042	9.98687494439418	0.33321988355406	14.0603944649029	2.32102645396089	-18.9887887427915	5.29103428943599	7.34162272166495	8.25696972099922	-7.23250705136845	9.28139422167759	-4.71854736514269	2.52081489760445	-9.19550452307939	4.859165622755	2.91321454180391	1.39372832506157	-0.636458971477617	-18.4458977310008	-1.00403538374595	2.39970612099571	1.90463404693362
58	3.81883178807562	1.61506737881287	1	3.10325954427626	5.07794665824552	1.75861893731361	4.02547387465057	3.44182023665041	6.78557732148241	1.117369122165	4.64273765408008	4.40254723869653	5.22529660479715	3.55142667099991	3.64970954450186	4.15112861750756	2.18834915436404	1.65574621930064	5.72854347509365	4.1323683987543	4.00544356881795	2.86265119959762	5.23302120160532	6.07075663798492	-3.26501950645277	13.7146848584367	4.77404401849187	4.91890596903502	10.2173768898697	7.5872728294549	16.7018261095236	-0.480510107411613	-7.74562989318674	4.63491611805294	11.0420504798089	0.823074098174193	9.80805615027518	0.0330724420626489	0.159143207322988	2.7627712825964	-7.77948022153112	2.7457884226852	4.6483531507204	0.34544384163516	13.472572187222	-23.47052781053	-4.21014168134857	4.63950488370535	-1.11503474691521
59	2.68181158159895	4.80051276244694	5.92663516946174	1.37634603298712	4.76436634758135	2.3969628344705	2.04106749396829	3.94928022003268	6.52643353205612	6.64180417497242	7	4.33987039633336	2.78071868752083	1.39659971844142	3.33252455572365	3.23014422251173	5.31117327943839	2.35916910733571	4.13233357147069	5.76236616800765	3.84133921170138	5.18046838871306	6.5728207051007	6.49677614508172	-1.50902338616374	-1.65460691807734	-0.682673832270717	5.26086655333448	11.6342341378918	1.30752861656248	13.5277436841862	0.0401110001118894	-13.9788188945962	8.29903800821408	7.78194676347114	6.12251931472552	-3.86983836534816	8.95619500204428	-0.606505418094026	1.35213661910223	-7.23826186244282	3.23704320377699	-0.964754516319622	-2.02843236228809	6.4604740817773	-11.75438816623	0.286522563894184	-1.6502430020938	1.2948537916938
60	4.03880139018662	6.56102979112459	6.82364137634409	2.42082304722263	5.83961774757698	3.01361766955101	2.7060884426667	1.00211765921478	5.5387967903741	4.9128308921377	6.76274158990098	3.74332629704274	2.15343160821855	1.21443320943836	6.17496676989647	1	5.12459849255233	5.96481206282208	4.77070863237874	7	1.69351935897377	5.76073480934673	1.87516811369296	9.47357288090751	-6.40275037010199	-1.8873253958807	-1.14492825572537	5.79730353724302	11.8581303825351	-0.515719856926866	8.38355336428452	-1.41507535553813	-13.6318198409788	5.87220507388802	10.2100173549171	3.37409923013308	-3.70587795552217	3.85472423934671	-3.17255131508566	2.93430427837344	-7.68404560549379	3.26203173394304	1.07113764534076	1.22323568387477	11.8672200912301	-13.6081851737329	-0.0632310486983086	5.138603036178	1.56034223092759
61	1.08205483301942	6.39425571653645	1.80045003724409	4.7690973068721	7	4.0395118219554	1.04768262544195	4.37000955675942	2.51730237819222	1	6.98562886660553	6.56885651261592	4.367112341925	4.23653916341211	5.87524325894978	3.15013414343993	1	3.23943748472111	3.26796641805737	3.44146905872346	1	3.41225381153474	4.76110905897899	8.66297183400149	-5.69276184355497	11.2615980829039	0.382369420290066	7.18101010440085	10.3020055052967	6.24634099152515	15.5901458366206	4.02914705715328	-7.37704517217744	1.98558377748985	17.049798486415	3.79282348050084	9.35811577700434	-0.677863823951814	0.138310524791519	6.82590715824193	-13.4691859472824	-1.52525560415121	4.12098196481711	3.29391258406047	10.0329809840804	-17.4944475019503	-1.39571827669815	2.81526137031371	-8.57243855445068
62	1.43065762726857	6.6981166456282	6.0888432175145	1.57257333325085	6.55812364265213	2.59989635387221	2.5602312495917	1	6.32181304015226	1.47032625591851	6.12521561507368	5.64320227675493	1	2.59747979761114	3.32685762358852	2.47541958553909	2.19393343527403	2.80561266740547	1.58127167003293	3.4812798610115	1.78533303123196	1	4.63452808917409	6.92725128176395	-6.76148595076279	2.30721881863861	-1.84019147632774	5.53372347920947	10.5599891157722	4.44781957767915	12.8172842268458	-2.50527538258055	-13.8138779705993	6.66310795168555	9.34331476824277	5.22431455466657	-5.43111531023797	8.67187872775171	-0.589069642872667	1.95263930482831	-6.16835545649996	5.56982152554379	-2.57414251114812	-0.970066157563548	0.167229280490869	-13.9962413964351	-4.60085349287372	2.98779181970967	0.155857495804758
63	3.27448529358537	4.21840830248765	6.8795782593804	7	6.8724795474266	1.66424125589656	1	2.71565946414704	1.82607963900927	2.23173399655293	3.90036363462376	5.43893528506738	2.50119643369949	6.0842093595692	6.32765394346503	1	2.59539173061552	3.33836593922813	3.38858976373906	2.13245493249533	4.84631945616475	4.07217814173728	4.20318009073057	6.16803968929321	2.19161465693821	-4.2384412547722	-2.21917873154597	3.72217788990507	-2.01175329708427	7.20356406028099	11.818438445662	4.38435869694527	3.63655591415113	0.711048943610263	7.79050984284806	3.53000577414467	0.299815199374208	-0.680151099943835	-2.78468800374765	1.66356255464517	-9.38766690521571	7.89774019456932	-12.9044803977669	2.87429858684259	-8.86281438664357	-26.4273698304435	3.1077112150588	2.84940897049432	0.243194619566477
64	2.47344088930708	3.66152989846606	5.17299059473891	1.96720221856785	6.15593913151678	1	3.52694646062261	1.89423858943938	2.19332932284013	4.38877681113459	5.10796223123114	2.91349801743408	2.1562583099784	6.63418187794699	5.54059951890561	2.76124210087807	1.83159625341907	1	1.8310082822908	2.71279857721406	1.34827000455416	1.04344081787994	6.87753172030769	4.7337413001212	-2.63915251590775	12.6931849690591	3.23007979579626	5.25830756764631	11.7727840404357	7.56980278116938	15.3429391862668	0.31394275997188	-6.97408332987755	4.78496960184218	10.8089676749306	2.86101791627219	7.63134344525835	-1.14065463728286	-1.81431657995709	4.25889378958885	-9.73504934928037	3.78490218592251	2.49389430143195	1.81430091249919	5.64850862376141	-18.694335892897	1.14077544743415	3.47813029626588	-6.15225899175333
65	1.30922940148759	3.29884341039571	2.192429109972	1.56616023707246	7	1.12278719755449	1.42909309161771	5.90617974220023	1	5.42730652615986	3.97778128825111	4.66613144697484	3.33018346461984	2.9954499601299	4.99768605043052	4.90975622450204	5.98406152608172	1.27663051733675	4.35668845354522	5.29544046651636	1.50984767106688	1.30134314415213	7	6.82326774524237	-3.6352717074062	15.228973159353	4.00581508953344	5.70399138721916	13.5144797645663	7.81413044227589	13.228503218921	-1.39184565272928	-5.82489939462996	7.04455473112707	12.5682820851173	3.69893318155841	5.93634766941828	-0.455768542844416	-1.69929324814653	4.22788657137177	-7.82530730650073	3.69424856987098	4.20124483073525	2.50261891007235	5.6917068999821	-18.8260684308521	4.73180343904399	1.43112632154861	-8.94231422467533
66	3.42841841259402	6.79637957493669	5.49118375854838	1.08413750950651	6.42926026500395	2.2864467345677	2.63917118219413	3.93457461978685	1.92943230053926	4.49596529224879	3.46016615590623	6.60452144167625	2.20463083692204	4.2127846303668	7	2.64128275667896	3.1218190219941	3.96133100005665	5.72211291773254	6.16945118810028	1.39225235517928	1	1.08086364183047	10.9004525221978	-6.85556869633257	-1.05871382534831	-1.70623474434774	4.70695019500124	12.236731155126	-0.694714779394746	7.59553447107156	-0.627870832462327	-13.6159563134961	4.57969558048701	10.2616175786766	3.87870672359819	-4.31325922568486	5.01863467244113	-2.27511810603804	2.23229211768837	-8.16397081984469	4.65688575579194	0.593108492336125	-0.387661308330635	3.53325128087567	-14.7852662490623	-1.71673102613197	5.1714571334633	-3.58407536006556
67	2.72378273569297	1.61563153462533	2.87935397497198	3.57363269722145	4.65800184161108	4.48901477639976	1.22621397240837	1	1	1.21296121962036	6.45765389262666	5.82924048667372	3.31867499313327	5.12081724370709	6.38088284302613	1	3.73010611522473	3.14539481413744	2.34452255178664	4.24585549629444	2.09288399515049	5.78507422776974	3.94546841901991	4.95815046661473	-2.93757971085028	12.475349808403	4.91616837666554	4.45173396027986	10.8361130911499	7.90031126151195	16.143918738404	1.06581258817386	-7.55432333239443	5.27589117300578	10.0313074477985	0.906363372613824	7.71885996297117	-0.45703423149661	1.18691230935748	5.90671824285199	-6.87571231749694	4.00914173361785	3.58875262435832	2.6468460661175	3.73971071880741	-18.3919563988921	6.04062497153922	2.96043734069392	-2.7558352686472
68	3.71870883247322	2.6430056310973	6.48997187214007	1	7	7	1.81449085584839	3.35484539442679	6.63341858267964	4.77550121030542	3.60686220773849	6.22739843701858	1.18503669587963	3.29417895741282	6.66221503497457	1.97383996626988	1.92740706547369	5.88632764256869	2.36664807311425	3.88206012355595	1.52583850859035	6.88725623284285	6.1303006641658	10.9093183421351	0.322810858526553	-3.89441201278199	-6.31313521407793	3.85622949992468	2.86365559634281	1.81973087967569	11.6875838346056	3.89535311936392	-0.947563936891751	1.26358825193608	5.32072845425234	3.07247720391305	-2.29074218745125	2.8320154459353	-4.0780839912338	4.37832899830835	-10.5319033883749	9.21403677980539	-10.9770461243228	4.63420892675973	4.63032865711141	-23.5281679657937	-4.13400131456496	3.32512280296841	3.49739622800209
69	5.28842197018076	3.20592799640827	1.06717754620191	6.78390991463643	5.63536034603881	1.76071170440434	4.15703607200759	3.93621627997111	3.30424315889509	1.65759533896427	6.37702378108757	5.1292020686787	3.59016219961342	6.4968022874947	6.55734078262552	2.5194894681114	3.94523394270375	3.86771021448535	6.79415438898453	3.49608331789866	2.60928252092871	2.19182322490045	1.95554517813643	6.90637037954455	0.695264098740091	-2.22865124338807	-4.181612044629	7.0130116586898	1.48012168199465	8.32849199114065	13.847124669543	5.61882916558543	3.75619866851464	-0.69466314392509	4.83562217484617	5.05308726960493	-1.95690491298441	3.75440142646548	-5.46681780047369	2.5130454244479	-8.56181624988671	9.55877959267535	-12.9437047522108	0.234219279839488	9.26506121270307	-19.3124297653279	-2.68313963602765	3.29391376611794	0.784247244580941
70	5.64061329731632	7	3.1704487095931	2.40759802686914	5.06202575825438	1.32991515853373	2.30637674463455	3.00069423944291	6.6289757987499	2.32263183926699	3.80893919850092	3.43914240403486	1.62850047641511	6.22059345076998	6.26750395941875	2.00324579337996	3.10878009588091	1	4.01840521111122	2.27876747079949	1	3.21085577833967	1.65772391397	7.9772924996345	-6.05024835571556	0.0118946852476736	-5.52586869250784	5.3626807746677	13.3617910189341	1.13422010921597	9.88947280537454	0.545380400038624	-12.5214565540081	6.06718053716084	11.3757220830116	3.93283728477548	-3.82149776910876	2.04672173730439	-0.81877710807925	3.43991291462279	-8.18091845125368	5.69368084813529	2.30338283282014	-1.88084600216095	-7.6314258431936	-7.27864334132532	-2.85320893114609	3.38836040902196	1.70261209345557
71	4.60665160304679	4.10601326517066	6.3116071219156	7	6.7254277149959	1.38918178201284	4.1417129946545	1.232195966094	6.85728339574884	2.36053850681823	6.55680896674075	6.00131098283681	2.59241891918136	5.86046035725139	5.72317809724518	1	3.20799578019114	3.96756195509253	3.05411035529714	3.1532019622109	5.54648844312689	1.37866582087856	4.43834490458728	5.20738240967858	0.333136293516435	-5.94244020088127	-3.53646882205085	2.98880898022353	-1.47461894084597	7.38075533768331	12.7237798245208	4.16429791288064	4.16804089309894	0.776051385981217	8.08942565484706	3.52676823919714	0.996849878738747	-1.54641365849549	-2.9515656705039	2.48859103812858	-9.78348712103385	8.38097666572053	-11.3585707691913	3.08195054178022	-8.55630889402115	-21.5361042126908	-1.23905233643567	5.85100246403833	-1.15637608729412
72	3.1260840950254	6.44739544452499	4.79458991636082	3.61614687449191	4.5067718401268	2.01991540288279	3.97412868591628	4.19784025320081	6.14022416944589	2.44735747882315	2.55760854813143	5.62500242725492	4.06080870453407	5.56482846691139	6.13316144669153	6.9374623511549	4.61363319291109	1	1.30103411341928	3.55590425478714	2.01567977385807	3.629205309931	4.37255980551662	7.23409122743626	-5.02484340118304	0.233881820257679	-4.26883662051216	4.78026028226575	14.1206338900118	1.35236722205904	9.98080230429749	1.28446803636351	-12.1008600667165	2.91255205085051	9.81094814327051	6.11317055436055	-4.75792960239232	3.77446774542349	-0.725367928006875	5.58668346206616	-7.53261673013546	4.69325792062612	-0.675439368601171	-1.88177092534697	6.42127992544915	-19.0713746325347	-1.41359251712847	1.67051785779748	-13.8859722948529
73	1.93070019842156	2.77035802390578	6.34865399729956	1.47153664296572	6.4086597063213	1.07345502535623	3.6370730492056	3.07755611830771	4.78194498476535	2.81106786593699	6.20644104567563	4.7321709177618	3.88638387382469	1.30971602320752	3.29474883197595	4.64661600742066	5.95146169650329	2.36414853480305	4.59021061213758	5.05779095786249	1.93271442463026	3.60965567985413	6.93948692205793	6.96613828457208	-1.15615502653569	-3.07552171068552	0.00404771025478312	4.8044470714934	11.26067521972	1.60013522775377	13.6517712059721	1.06425557793236	-12.0750604711402	6.81247786044995	7.00340064561911	7.12064104561602	-3.97527160571459	9.37035164047743	-0.816149376703827	2.21795829123282	-6.68839084621763	2.83512884237649	-0.171675630766087	-2.23084953650589	8.5893142295871	-11.8141549451676	7.00076582611641	2.86199755216226	-2.66900580017839
74	2.7331898963953	7	4.44464688705872	2.15545298928844	5.88655362843137	2.9106126671398	1	3.11454297179333	6.06278899701404	5.18734035360534	4.37171055446238	5.75904343863318	2.01916468664575	5.49752663512111	2.05890846842626	1.57577424365834	4.71316579501927	6.07475976573163	6.77450838567417	2.25437134854732	4.92795214135578	5.01244936584316	4.42351553178345	7.30046188617654	-6.78537545025191	-1.5928234230908	-2.09620781148937	4.62310087728743	12.2418421557684	0.906228717056726	7.04308818088107	-1.66033480809684	-13.5558097023059	6.12615515519221	11.4545117884988	4.87613011546655	-3.69694176791002	3.75694437493624	-1.07357119626958	2.6880070085441	-6.79496836986423	3.73896389633813	1.42194019677629	-0.405752383673377	-5.61643975790684	-15.1713098238757	0.233201173840444	1.18760257198237	-9.31573336793193
75	3.08713307772752	2.27393403637831	5.79828874574752	5.84291957231134	5.46456762647302	4.37245007943005	4.67571520989628	4.39687852267652	5.5176198984085	1	5.80220915164119	1.62021206171807	1.11508410873684	1.67316759440198	6.18232220729724	5.33027413270255	4.47388239058008	4.9049252263662	1	4.35267059892847	5.79845290119604	3.30133270511967	1	7.27455366011146	2.28640726768744	-5.49297491792103	-4.81230276252602	3.62349840686082	-0.981710098177606	7.74624458289342	11.4092838993426	5.06109109999614	3.13168769356824	-1.07720713092989	8.19332090223478	1.49522978380796	-0.869840283402827	0.488358751667508	-2.66698677709538	3.35416709653476	-11.6089073178593	12.3848754489543	-9.67873534291014	0.262193970944682	15.986403634483	-14.4620395908558	-1.09990317900494	5.57598320914935	2.53928382338177
76	1.29742017895666	1.06078744786407	2.51037043318212	2.57111068824328	4.79498652968106	3.56823341844357	3.07067901924043	1	5.51080290268691	1	5.43157085363805	7	4.10684337153021	2.08929945664484	5.8094045729108	7	1.19018006967855	3.57634223253097	1.90604402825142	6.18945502811971	1.16046065068663	3.68097010277981	3.37641409965009	4.7068502352426	-3.41171732813223	13.7042444967846	4.58044592529327	5.88092918746561	11.537193068306	7.47283534541854	16.8789301590752	-0.919035254315859	-7.74151304377349	6.13956465659982	9.30875242938086	0.227301167080521	7.5494614243287	-1.9623079744503	0.680674078900926	6.06910122511147	-6.74113478995009	4.18362232084247	5.1992183953839	-0.570048465706408	6.71601060496286	-15.4500700400573	-1.22618825918941	3.47719660516041	-9.63045491169416
77	2.1527880655076	1	3.62880716582553	2.70920595085007	4.36407238587432	4.80508645570755	1	1	6.18950633114345	1.83945222864276	5.5323007160211	5.890595690391	3.16572108898256	4.49159558461227	7	1	3.78396566796874	2.52077329447527	5.26790961990493	3.90256187763922	4.77803000739037	3.91967755089503	1.91444694334526	4.61854921410194	-3.47187754371696	13.3183087830615	4.49100521717973	5.09743621749382	12.0776677533913	8.45725804368023	17.2258407721863	-0.373878090322534	-8.65029731796841	4.67380933871211	10.5125637556866	1.04629143854693	6.6731441892627	-0.594905874144912	0.324846250486785	5.74895867426945	-6.97639057909007	4.19688742280944	3.79236343981938	2.79352311128034	4.31574471162197	-14.7200570211935	6.22957070058878	2.37175097631315	-7.29576869110528
78	4.09946599203375	4.89401901788658	5.7561992073442	1.30455200138632	5.03543329070166	1	3.23816422680149	3.40354221190406	4.51787524259219	1.42331324578961	5.11512927300243	3.33682621335414	5.10902370824681	4.26634380776442	3.94081619027756	3.51775259424149	5.34745912615038	3.38164508778255	3.44901565294752	3.8302862100163	1	5.00907494295751	2.65721200620726	9.47222891789551	-1.45134023979283	-4.29808543402053	-1.06868800143529	4.41752123113838	11.3399551485424	0.668257936503874	13.9145200705885	-0.236530070170172	-15.3780872376455	9.31748860749664	8.78835487976725	7.67539169672455	-3.80293571909624	9.25029728079113	-0.84403485838273	2.17798850625655	-6.63130977099103	3.73244366631269	-1.37138298876743	0.917248776137606	1.82442903117935	-20.9877994729567	-1.24013237570312	2.49227975738803	-4.87928149812332
79	3.48852242539248	3.80871329715858	6.57683511319414	1.85647954565448	4.76925234074909	3.67747630185182	5.13997554498733	5.40443677117652	4.76803250639673	2.45513183593131	3.78571951532811	1.35096877733637	1.07280996418264	1.33074573343732	5.33772021218171	7	3.63969688291991	3.28099326971883	1.37539802304411	2.13219303227873	5.28855461042308	3.15211938596295	6.1544145674806	2.67910360162774	-4.95816619605194	-3.64471502761965	-2.01279805162655	6.91089570974851	9.28147841765015	1.35921625020359	12.9445877328356	0.990445828716138	-12.7517368586723	5.98562888498826	7.30691593907652	8.22364537513897	-5.84965489540247	7.16697184708037	-0.783135624999559	0.970545562222348	-7.31708690963493	6.28089963750548	1.53501142817673	3.17350494319595	-6.42183682669068	-19.9192319313087	-0.905223856203708	0.585068137973093	2.12847656086811
80	3.11051622130048	3.97328073783679	5.80402028087745	1.57195308046879	5.03045195928536	1.72811572382712	1.07161461546594	1.9878628291441	5.96759078782121	5.9594498185071	6.82024992910496	4.88880701708817	2.78827871796537	1.33437348822107	3.99925582068968	5.93906295165963	5.364853882071	1.26799092592707	2.45758801501543	5.29703635821719	4.27189606943463	4.46419753250725	7	8.50458086185308	-2.33966496854568	-2.42737683808058	-0.999139201304029	4.74523690947405	11.1503294667745	0.861798619993997	14.1729638492742	0.467250093449052	-12.6897686054118	8.11964126035751	7.27610757617402	5.34225766649397	-3.79033597703798	7.54674827789516	-1.95593730184754	2.70490687571252	-7.36604015904368	2.33183959309655	-0.14999765468353	4.09018177654407	7.75631101395032	-15.5333178128593	-0.493562378466057	-2.39477493846789	-4.02719407336944
81	5.09237767993976	5.7752596156399	2.28574779525025	4.3510647076115	5.50621061252032	2.06781942722669	1.02219965519965	2.04021510049396	5.38624621149087	3.74721334585977	4.66232245412028	3.54722168484804	1.24028828811447	3.57456414261669	3.77856691749082	5.9310477266495	3.83299481744048	1.20216383208412	2.59232709853623	4.75625930631902	1.80003958128641	1.6431516071936	4.49313755442063	7.9561267360822	-4.36124885813857	3.01984439514388	-3.01175977232049	4.12405301044587	14.3636632256004	-0.356194009460082	10.6218552056395	0.68387560711806	-12.4865513011593	4.99180684915109	9.39865194451871	5.18745138466773	-4.34382437935387	2.09483998506822	0.658307018736022	4.79692902898298	-6.79367887141345	4.66811004287863	0.335457412252093	-1.16161742700226	6.2736892471859	-14.7050085160969	3.76742793719103	3.89114387247825	2.72313667884403
82	2.30142162700786	6.29099400814613	5.12616397322184	1.12028116887228	4.98892588511383	1	1	2.54971400783543	5.25377250753324	4.97654301882493	6.97448360046018	6.69205652542378	2.68245575599423	1.91659277667377	2.32899055221248	2.11945037349711	3.16990881721411	1.64670237803414	5.99071568882991	2.5687816575536	1.75632955551574	3.21845849482875	1.23550634048422	6.34769987207912	-6.14053130905167	0.17548001552883	-1.60337411252348	5.25987402831508	10.1907752409646	4.84871391807127	12.5992100308149	-0.886263652617104	-12.8891989605598	7.90270189321902	9.73364449487257	5.846858460919	-4.96644490444091	7.81255932470174	-0.16773186544587	5.46826777176028	-6.51547836021226	5.80874076033943	-3.31679095519134	-0.77456723514578	7.62006030600736	-20.5738222817055	-2.82300292216585	-1.93451367037657	-1.91693078625459
83	1.71309899329554	2.15828965301827	4.14930652614078	1	6.29411653071673	2.29201782872342	4.96986632944367	3.88472727465992	6.81757418180104	1.28852547748604	1.35149554932949	5.78968506704542	1	1	4.46124934104699	1	1.05552802740128	1.11671443002427	4.44771571357109	5.90774322157144	2.74007886796861	1.47267451632117	1.08650540266303	6.46926143693508	-5.15656915104583	13.8103612687666	2.32367768353985	4.65396719947899	12.2045537009306	6.79397916950297	14.3054627657518	-0.928146630836077	-6.41607801440855	5.45750141993382	12.2715317988373	2.50104729706489	4.63967979058743	1.12242719762504	-2.59837789630254	3.81021420797213	-8.45521507103031	3.35594038816174	4.23299749849025	1.31383026418325	4.39612990637061	-13.7774946465462	1.08945031785708	3.1498390223211	-7.18135750433271
84	4.56990549722497	1.09409963386285	2.33578782689485	3.7326163744464	5.42277340703768	1	3.14696740463703	1.25786011043192	1.83674613006683	2.65495429651115	3.15230604197669	5.29870363755696	3.78390864452361	1.88537745502921	6.54198850799437	7	1.89696006527543	3.03838177902688	3.15017469866323	4.3328792992025	4.69338573561285	4.87440830101017	3.62070362027236	8.8124832499225	0.148134788861661	-1.40503201783754	-2.05158071980851	5.11903218137472	1.68829128280802	4.15277674625438	13.0707594935217	5.66630999405399	0.427538663219426	1.21872794971215	6.40480759946297	3.49684182081521	-5.80795517289876	2.01779670496382	-4.91994776536566	4.31226864118823	-9.898704629205	12.0370739073906	-13.0413823752807	2.93146480751096	10.8364723829794	-22.7507143820981	-0.44595262730681	3.86552129654017	0.0907762501324344
85	2.213725117439	3.38268269699773	7	7	5.96407604380113	2.21631196920492	5.71714384595475	1	4.24304342559303	3.16271143352197	3.23784814647717	6.28538816339464	5.49319179592999	6.60435383675605	5.72257310045548	6.59712640600904	1	7	1.49125608334353	6.44872287181497	1.0855281285511	1.92756097672568	1	7.44670804113569	1.25637656692425	-5.76992793339847	-4.84343383626138	5.57896920264534	-0.21298094140159	5.15380268411103	11.1366638331315	4.0663602052261	3.43204037375449	0.751159850163011	8.79232807058456	1.16726227465827	0.0136207624835044	1.3577918666607	-2.92730286609683	2.67650737942331	-12.1069565816813	11.2259569338368	-9.91883191271905	0.742300412952809	5.29050967565889	-18.6412859740488	1.3472674004101	5.1956035895234	-1.17409142093364
86	3.34864963949381	4.88957874010012	5.45462714679716	1.36570007450245	5.0004021837286	1.74555445171878	1.90472672742049	4.23836420095178	3.45094082084568	1.59700877722321	4.88239161593445	4.87434933867735	1.83331682034246	3.73279142241587	5.58766126059837	3.70761537108498	5.20804150877276	5.01310665927811	4.74415110600275	3.22427493330548	1	3.83597511172632	4.02298932311207	8.92236574896364	-0.887736528084835	-4.02454951069285	-1.07602549716184	5.18768078464066	12.2081374546707	0.631686541163455	14.3559330906047	-1.09067080056754	-15.4213282382534	9.11966399274399	8.49621744619431	6.57264449867012	-2.97672932830956	8.74688575161248	0.452079104175695	3.16940389396268	-6.71823460295802	4.73041313420728	-0.31709739981769	0.526372317330003	4.39641779550559	-9.82584741196109	0.662382926914232	-1.01339703095541	-5.23626546016842
87	2.01789295827619	6.03214585131039	4.83355807952554	1	6.51032288777067	1.46134568316997	1.98033407668013	2.98519712561702	5.64659519604882	4.92397422472406	2.81632230989585	4.79941320568882	1.30292743209541	1	2.91167633140648	2.54046380443665	3.02348756035826	1	1	2.43488655094342	1.41298270302127	1.36559480305399	5.31238754335992	7.41897097909861	-6.97307817893916	2.58044098831041	-2.16493805332524	4.26843673941979	9.60350645906135	5.09399454061337	12.4121680566363	-1.32514856782964	-13.3565221973451	7.11649564516665	8.53519689202082	5.28926476053133	-4.32847373141152	7.85593008715943	-0.112396318225228	4.99894389534861	-5.75659829321651	5.65646216838982	-3.10699458653418	-1.02514391875164	9.09907394751714	-20.8635121780031	-5.00934236611434	0.140308164191731	-0.801111015151963
88	1	6.19277203038884	6.60942566800331	2.7916553813087	4.44525286251026	3.71029112091252	3.49443969563218	1	2.92708985821493	3.50958131065382	5.44982738771922	4.45476568302494	3.88988731272751	3.54129347597702	6.37287927002731	4.26867687683967	3.46880236427644	4.13709944605792	7	4.02198352032136	1.15945659712607	1.2043668897282	5.39368995740545	9.0977166067595	-5.21664249507379	7.69756795228886	-5.07369051095919	5.56258841937797	7.15592145327433	4.49115734763495	11.0878092016634	2.93091796496755	-7.52100437216863	7.87843752586753	13.7253755979813	7.83113458985599	-5.307195963029	7.5399647383503	-5.19092594097989	5.11355123377176	-12.1383300296343	3.972920135888	3.31605332748796	3.42459616196768	16.0994503285532	-16.4961756191193	1.0563566935991	2.2742632501712	-6.82607730426805
89	4.02963101544332	2.91571495015647	6.67012521367965	2.7797933722176	5.14825622031463	1.446752194549	3.01456590236186	3.67409365139009	1.70510281067195	3.61409905461062	5.21127595377846	3.50802566952901	3.4593205916929	3.08253948377633	5.83387130066006	2.884701129875	1.59070712633108	2.183593861767	1.9292718115069	2.49527644781294	5.81442274224784	4.75982048115173	5.6871843983164	10.4436893305697	-4.64820959963733	12.2716122827724	0.499226992505531	5.25472569391052	14.5882659892112	2.8245405157848	15.1455811577344	5.70900814612517	-5.67962859669453	5.25711878557325	11.5483780025005	3.14251384032912	9.13595037932981	-0.66551149556274	2.27118503413138	4.43114987348613	-9.35560795790781	3.88950586167459	2.2307345953573	-1.39511107917392	5.82431921566178	-20.2205383014592	0.589711779241178	-1.95910828039863	-13.0567712617732
90	3.13520834685307	1.45745171050889	4.88065429793146	2.0511094613271	7	1.94242663931813	2.08940955169608	1	6.22783374262286	1	5.33296620931891	4.5061213358291	2.91386662742918	5.50816906103408	5.2255068611069	5.94688062536073	5.25412196241203	4.12446630409783	1.77645454750573	2.1428437077516	5.8466627893606	3.43552291766742	1.68970032316364	5.78409453221945	-4.23441740752376	15.5644998526448	2.77853266122318	3.88365855264548	15.085453315788	3.44721591382039	14.17758925222	2.28103536907424	-4.0670412679197	3.95412856118728	11.9584375579786	1.78021291333343	6.9955822079154	-1.53793569075397	1.88793194711504	2.47415244975128	-8.32226745812778	1.11284796014744	0.64007325226724	1.85698300146051	9.74145440074926	-19.9258318586125	-2.23806149076665	1.78501512995576	0.258568752935876
91	7	3.23506371980938	1.02661505607321	4.19962314004347	5.58098068515121	3.09903546729825	2.22876729438056	5.17185573780098	6.26189847358814	3.93947642385257	3.366488814053	3.60566725157156	2.95128832167548	4.69094114573385	6.78023968635098	3.93738545844886	3.35765336906664	5.06092603116162	4.10979125904943	1.2739523371184	4.99487983898581	7	1.65388016703393	6.60153587069269	0.448536610063745	-2.59325713405503	-4.48011272401693	5.95085812975877	-0.559049790246855	6.36829431286831	11.9289275693436	3.93651270084609	4.74584870504133	0.505728689633292	7.0766927063304	3.94339916553195	-3.25679127827869	2.25965718418361	-7.69136529358867	5.43966471551799	-8.93288655017323	11.2872019029555	-13.4453511296373	3.7888153910494	8.3449443243533	-16.8406566891942	-0.658632538142791	3.23906181255338	-11.0621412536511
92	7	4.55253893502271	1.58162643427278	3.37618115317375	5.57694122568278	2.81575309431275	1.64811663853911	3.06439984936218	7	2.08136913297942	3.76373006556478	2.54670816327893	1.32535472175264	3.56458316509868	6.15700248741838	1.88936161717958	2.97441128119364	6.56594410192562	4.56101416886412	2.10260766200388	2.02370883010823	6.46278825529808	1	4.69881487305913	0.237058085374124	-3.8320599366602	-4.14260286792964	4.92129571421433	-0.927117758227434	5.3321300445505	12.9997882457439	5.30783549921518	5.62610117300637	-0.396530572873952	6.90399010017339	2.92451416564006	-3.12412432323067	3.04445947750877	-6.86202541839705	2.82263946188157	-7.86937314603806	9.58267063595561	-14.0593101043851	2.2294702054281	5.5833538881478	-17.500870259629	0.695814891788087	0.030275903376028	-0.523447471778045
93	1	6.25274840911042	6.91990211761438	1.66550767522046	5.38319410488129	1.67203271399232	3.581117666802	1.01157613669147	2.99626121694383	4.23087599091832	5.90997849010506	4.67679504113288	4.68008897670222	3.42457401873965	6.75729516853234	2.92456912135377	4.75779167107718	1.59232741834164	6.52204373827646	4.80267987157994	1	1.33981951198498	3.35679933914091	8.00461322996752	-4.01052738579947	6.16857196007517	-4.05200388918921	5.33615642608218	7.08475798697457	4.99376391024521	11.6103797174432	1.89084452917213	-6.37479884761678	5.99474142924445	12.7612705698257	6.94397143414065	-4.48398429865289	6.45882706812188	-4.73351609640232	5.87194022596282	-12.6996085009143	2.87500874842446	3.53566197766417	0.753922397013733	15.3766826575597	-16.6036719197405	0.298015328717149	4.0463980683281	-2.42544576791236
94	2.92374798720221	6.73706615454088	4.9432338612773	1.60435738822151	6.07937746800074	1.59337597716818	1	1.59551128918808	6.90022973750284	4.11224441746329	4.80930060525114	7	2.66968371680119	6.85490000409474	1.57504598119704	1.63651707175995	5.43123089716318	6.09477497673739	6.94857924601549	5.91556427250588	1	5.82211040150395	4.71868371801595	8.09360801509331	-6.94067448670378	-0.754460180595234	-2.18200692435772	3.99716943898063	11.6953182196782	0.888728058652013	8.36966543262666	-1.69371338687038	-13.8552741082056	6.85256727337551	10.595504251732	4.52713426610881	-4.27001636610516	3.93959336162757	-0.75804147061027	3.43340468514216	-7.12004771194104	3.49361697245388	1.31036413170059	-0.97028328241984	-4.68013436068914	-14.9932730145245	-0.252503640648633	2.06566745399738	2.91453826125336
95	1.89972198280247	3.60096591007298	5.62380300092624	1.50748606898207	3.14799800441546	1.08417965462756	3.64060337635475	2.80523609923781	4.28478259910274	5.16514243963471	3.20535175733927	1.95675521784443	2.87373722329197	1.4230720646832	5.6664354657673	4.03389292103371	2.22106834352495	6.62654179044369	2.38597133883672	2.62497111279401	1	1.10734620427963	4.15718581403415	8.37271062695812	-2.05945817442896	-3.32039082331673	-1.2351422279966	4.96700048052523	11.4871354788821	2.35057420085462	15.1622658929571	0.219899997221918	-14.6856247034952	6.37527063319841	7.27573554343455	7.10556510064775	-3.57561279372214	7.41556427429553	-0.942447140243717	2.8499640659639	-9.14621129447311	4.00833726487391	0.175795494065352	0.111229016632138	6.56063337364655	-22.2967139003149	-0.385738312603304	-1.15909470468094	-5.79646485561948
96	1	5.51513263711718	6.87813353008589	1.52886096926147	5.59515965489165	1.24459333646377	3.62080630803466	1.33991439511955	1.77979016823012	3.73278284930446	5.11806479799015	1.74846026838649	5.1723636005087	4.00852107531488	7	3.99252193448274	2.98994838229548	3.39190121614894	6.82608638700793	2.96063476882717	1.72996997942975	2.09849492868692	5.07001789595007	9.26399299475885	-5.22869817274568	6.28547638694228	-4.87328196683549	4.70687491231086	6.89401658943091	4.27657206730661	11.3406558547924	2.62603767509636	-7.3112110556979	6.43147268388733	13.6035479565295	6.93940656504711	-3.78601808266723	5.80898516962759	-4.62863827868737	5.59289365149968	-12.0154299454023	3.94416013742143	3.12272164492628	3.06178250969446	13.5997392085367	-16.9917720134586	0.639302981710757	4.84690208770921	-6.34708266116616
97	2.61355255034074	6.4730052802275	4.86456294552693	2.60971990431111	4.03145691647804	3.22766496974967	1	1.22852021372149	3.7952811365208	1	3.6574257635275	5.65329191108989	4.49045489228899	5.87018814060573	5.93746119668196	5.94292682560072	3.41930659808058	4.02652216802008	6.04742707142392	4.31944241393021	1.04705165078127	1.22972908525846	3.02373338499758	6.03720148601175	-4.61030106799195	-1.92337670304171	-4.56166774409966	6.04894381087617	14.5318195537268	2.3784840315721	10.1586026441906	0.374711824246211	-12.4369658030267	3.46384144539999	9.46414875494045	6.17708669892125	-3.76404168106693	3.31578062218127	-0.612106824912231	4.95228714555381	-7.1717827834489	4.68482414040817	-0.682510108576282	3.25956824956613	6.25714887211289	-19.0946943404451	-0.973844982223814	2.26028695193559	-13.1690060796712
98	1	1	2.75271734843072	3.93837996453137	3.8172503960046	3.64027125617	2.36258508599854	4.07000413548287	6.4104657075979	1	6.14726369222596	6.41703910494215	2.15178664968948	7	4.66322822275326	7	1.29452591661392	4.83543055840836	4.27679959974069	4.09586566789125	4.47624357339074	4.04244596921773	3.80087850541736	5.06364590640557	-3.53682451957409	12.7651124631179	4.35754745318884	5.89096029790084	11.5362861684559	7.87135486858241	16.8529658055217	-0.24967179957815	-7.59386272898824	5.52983797737164	9.22537602362761	-1.19195633988567	8.17020014149931	-1.80835116433825	0.849218054293221	6.23312680950018	-6.2548886521595	3.84297324183115	5.35632258250963	0.392439341633408	7.02551315627061	-18.6929622072527	-1.73246288800741	3.8622711640117	0.215905817126125
99	7	6.84012275900267	1	2.98798622371965	2.54968761905936	4.73937313522185	2.63229128065569	4.4867125385344	3.87747945405865	1.99291082222982	3.60347934288607	5.24174366143226	3.38694950660382	3.63743392282713	7	3.70232870255075	2.70698623770854	5.74767696122077	4.2358904363561	5.96738352422566	1	3.56749941137869	4.10271434544451	3.2899912140383	13.368263195439	10.1172564464431	7.07645410334167	3.42438132353431	-7.39646725292248	6.95688201472995	-3.98634086180268	3.1384315366719	9.96982616916843	-0.918073358540033	-5.23169019055064	1.55562885204686	-1.88823405195135	-9.32164434860158	-0.377335090116885	7.922943872064	-14.9530791076678	5.5166933861821	0.619001087835177	0.62521111162262	3.81611514568794	-23.5541245840317	3.59137854355	0.455437991818714	-9.56394812874433
100	5.15533229073345	5.57149704825932	1.59345835651324	2.04431395811567	1	1	1	1.95629971355588	5.9069564186339	4.53583805330052	4.6029967314334	7	2.90799948446053	2.15851982439573	5.87284614601576	4.56872121864139	1	3.21609847724309	2.33237098188586	1	3.14275349227571	4.585598869449	3.7703028901379	2.98299758297628	11.0434530454689	10.8622882068473	3.55868740688885	1.90283400135763	-3.8083069968287	4.08520195616459	0.954175576261986	3.59851679500624	7.86788519165782	-4.54803553400699	-9.58907041014502	3.94954276604284	-1.24874051000395	-11.0060796858989	2.35606622267577	7.08916843825328	-12.9127266585605	3.33567628999782	6.91078141809754	1.99349847446736	10.5881422824824	-16.7017615877103	-0.198640939352028	0.639833276275862	-7.95709187981482
101	6.72742146024127	6.22381263787106	2.44744763814283	3.65695028881227	1	3.15271237291939	3.66515554536819	2.82616790364686	3.40959560119879	3.46039154442947	3.91030888837377	4.32295672711133	1.91248336227658	4.1263438479371	6.92665665021605	3.09921680818584	1.44049232903633	5.72211063327995	3.46454119916819	4.29911451870807	5.17007237611838	3.0616100629171	3.60215750061496	3.79858855611668	10.7994405785756	10.5004335536505	3.7944477759993	2.64051067144006	-5.15145689730215	3.67651939960257	-0.284292793837058	5.43271309142794	7.68090004925338	-4.23799974426246	-8.7935804806386	4.6967739985649	-3.74571390046034	-10.7930676309381	4.27789252957061	6.44863551693672	-13.4090660816889	2.88170045397781	4.68059605526905	2.15076184052965	5.69645093365863	-18.9247157218795	-0.965838585845188	1.64969348455353	-0.0970185821002022
102	7	6.24060343072968	2.2854155022275	3.32876701879428	3.25092275031865	1.64318342724396	1	3.0788970259636	5.02286203301756	1.82398794937392	2.26830912041379	4.89711887098584	2.06154283018212	4.19194536722917	5.82622362107756	3.37507526807854	2.31199602431095	4.18744194318932	4.58101188286425	3.3451080391938	1	3.15097060978637	6.05372762797082	3.48928482154351	17.3326711995521	11.1665527976191	6.91114605270134	3.02525092371703	-8.43727173252855	4.25930935131767	-3.78492214675789	2.6595122738884	11.0700109844911	0.600378901722556	-4.43221171995043	2.55947070587478	-1.0096583126271	-8.55299137416071	-0.608798065461295	5.65636609255672	-15.7376772120849	6.0845114493563	3.18201373781904	2.18968866130272	5.69515160064983	-14.5988291775557	-3.74263655120644	1.27520768585789	-8.76068161513957
103	5.06632992122393	3.25672157227971	3.11761306965011	5.6150234963029	2.51375842676068	1	1.11635014622025	1.83528022574735	4.55339477228755	1.27143685255552	5.3639740455311	3.40940249737811	1.90054182033171	3.23701279558144	6.57255113837863	3.88964995403184	3.67889519973242	1.03472781202545	2.52901006302521	5.5647849846494	4.05768241859344	1	6.06064202424613	3.12616339836498	14.761674485829	11.9478675839264	6.97178368216627	6.20094573224245	-3.30018856054135	3.13724266220732	-2.7666047030803	0.662442972134646	10.2264942499065	0.412493621346112	-8.10852949489642	6.23190946378076	-0.358068006973612	-9.67288662658867	3.69959233274557	4.65362769247407	-18.1879529582898	5.60055312601794	2.13138466270391	2.11172150516365	6.58402165949214	-18.8863917723552	-2.68544411391254	-1.27319803424469	-1.77125112810261
104	3.74210170264879	6.58444844590717	2.92598613333692	2.63255707107024	1.74108652256261	2.30248331268901	1	2.73951161956837	5.80524235998036	1	5.69056884954356	1.96602921665348	1.80980812870346	1.14963865777714	2.86672452563218	1.29916118093682	1.79583536490845	2.73049462038114	1.68585865875267	1.63406382197914	1.51168734880116	2.40414390582129	6.60065340691057	2.69955388353288	12.9206854634984	9.05673765508625	6.937031941248	3.20120222727546	-3.60122550543879	1.60010253131181	-1.46951465637576	4.0142166887578	5.77741338489829	0.384498405749292	-9.37028729708199	3.63469280912094	-1.04514457423597	-6.85040033117035	5.31921413242235	8.42861823224328	-16.1688582105707	-0.553895274810219	7.19022268842115	2.11470839458894	6.87634332605003	-20.0382698510128	2.17719321419411	0.524874287229057	2.01899095992264
105	5.49966898124105	4.72297089593224	1.43390945588818	1.22241730548856	4.19234655708677	2.44230492050437	1.64916066007684	3.35816026460365	5.10153048870294	5.6424471735198	3.60219185657263	3.72263573880663	1.79665339534933	1	6.96647518371044	3.87131296845077	1	1.82735735672205	2.01827619573154	3.58085774500027	2.07070312974174	6.78375783009947	6.4905399193293	3.52157678344419	9.55388474605799	6.2774830455644	3.6298993528767	6.58125883112273	-6.52232219789065	5.68068383138984	-2.13622788836971	5.08429328507827	9.15652636784116	0.139252473266195	-13.5943478659861	3.40904124581105	0.983167426391012	-7.06677925737392	1.2306428969892	8.64697083498623	-16.3591599235777	2.87980599475775	4.62282104685794	1.70566126981225	7.04581268699717	-16.0974849609207	0.554697344240116	1.74047981379127	-10.3190627750045
106	5.80295511570759	7	2.84806249609091	1.1109160164434	1.79067122630996	5.87134015867546	3.36237569544402	2.31179955443591	1.47917238261315	3.75542937517591	5.12579914850151	3.0900699558599	1.34750800733127	7	3.96219255355844	5.63694913230596	1	1	5.23700664475994	4.54882707088803	2.84278011272038	3.35188974557446	6.59570602873045	2.76562141953763	11.0640567314808	9.52063628915379	4.71510215646845	3.90832267260164	-2.88163126383041	6.21340291386314	3.29588871576309	4.3359550249387	9.18056661852014	-3.64511142814083	-10.5343826838095	3.31267421501027	-4.36179777506769	-7.0668801692975	4.63462259808376	6.18326520682554	-10.4194768924125	1.33506872645648	6.68785237883971	2.9520144722697	5.07601576801341	-24.2393244092408	2.64700313859798	4.01161179384489	-7.15744905826301
107	6.31980875066244	5.7664644015208	2.36886507316727	3.68109301819951	2.66291324766198	1.9593452107753	3.38426482319789	1	6.69496407481287	5.89105873637281	2.64378708790366	5.75247583125692	2.01424922972075	4.75581209389591	5.95897168915909	1	1.6979212679829	1.75563455697249	3.00262075318129	6.61338318503003	2.3763089492291	3.06213698592464	5.02342708047245	2.68131339560565	15.4537893908793	11.4447166031344	7.62393761077137	2.92818009541783	-9.04274524763533	4.26677889519483	-3.51696983489165	3.35532301282743	10.3079163829497	-1.65771094392638	-4.74073019357485	1.69494037724303	-1.6666942313589	-11.1497070590567	-2.74530049744313	3.99080998789807	-14.2981604897854	6.16970524524795	-0.456101618089542	1.02982521927361	1.92118296505633	-13.5900122190626	7.8619575914725	2.80334759468415	2.66496543400538
108	6.70070464676136	5.45306044032849	1.07967199745248	3.07574436548477	3.58014562320067	1.14221870760104	1	2.19587116722137	6.45211599830117	6.92804155658191	4.48509467555461	7	1.58306655602667	4.86358036466398	6.46470393194613	3.34258812788798	1.12692692897393	2.43147134993032	3.01208744980478	7	2.4355447611995	1.62533345972445	2.42283462298086	3.77664196402992	14.1871026511021	10.5007210793086	7.2433708541452	3.90741780920004	-8.70186447231533	4.74422018010107	-2.58830502253738	5.47494693466688	11.1325306305558	-2.25732327231575	-4.26802748213835	0.86779752259887	-1.34358545318852	-9.77259631879937	-0.631023732314476	4.33989424767944	-14.3030907049103	4.85517668280825	1.10584945602631	0.625288839882512	4.86147315379727	-23.8415117680392	9.93171239741813	3.49948411483984	-9.134984404382
109	5.4487807506133	3.16993937045962	4.12199201996847	4.02107515484875	1.95076707810067	1	2.93726137709339	2.72844736938155	3.02993070200343	6.74233428724233	3.20338737738081	4.34093038512302	4.04908705798137	1	7	4.54600432985947	1.24970296464531	4.27866566798896	4.1484140786957	3.80057039501394	4.47216745530956	2.04835875739111	4.71841917244677	-0.319224372685616	4.38276829585682	11.1839493015586	1.70821723263261	4.42571783074717	-8.41292793112173	2.50527813618336	-3.78028115839241	2.06599197598448	1.09773331749563	2.50860833166436	-10.5204080599518	0.247132617407129	-3.84286590888666	-3.46034420035691	1.90160896079092	5.81767863594754	-12.4276163700205	6.31273538040304	-0.157493337839589	-1.36645770359658	5.72047858254814	-25.6515685935621	-3.47600984941145	2.25578351258043	-8.7353472286487
110	6.53421744491402	4.48768490635682	1.25319419323096	3.45060382794139	2.65540099374316	2.06287790855766	3.96213152806646	1.48152072205185	6.37216811085822	2.64677349161487	7	4.51570160029098	1.68789969671252	3.71611386118796	6.69981980060284	1.97270193016182	3.76639312279899	3.43265340131501	4.00447647375624	3.2675376011436	3.42773003125001	1.33341334872225	4.44504408038566	2.14288724763373	12.6180942699004	9.02447407702886	7.13187837719657	3.73959681972551	-7.78692431578115	1.43071858953751	-2.85981980892643	0.542671370728588	11.9439846183458	-1.44077864461292	-5.65473567350717	4.96267955620484	-2.60172179780879	-7.42806256619178	-4.82366026796723	6.08868412367427	-14.5411317706512	3.0495592224116	2.05132764270567	0.865107983602409	8.4924224266023	-22.4933454374556	3.25634031077773	4.25756177333034	0.937385126556998
111	3.80004988116171	6.35020362871214	2.48600158360116	1.94651811014688	1.0334079011584	1.02449410765473	1.3069521253283	1	6.00811508114814	4.00471305040015	5.04695280865406	6.45950733383826	2.41999819080689	1.46441354100732	5.56070921577711	4.39121884787037	2.69464074181647	1.60835689534761	2.09888160389218	1.80166606757901	1.60623770689681	3.60360291321672	3.2386209656105	1.61819713518842	10.6606471515193	10.6153986059554	3.82485647343228	2.57290945448298	-3.97204955743935	4.39734666179213	1.17476983185895	4.08239925599085	8.02534071043137	-5.17762127199674	-8.64667860433376	3.63060104805669	-0.228480129491188	-11.4261909758584	2.94688865475126	7.71055516699903	-14.0427792771672	4.33374270064332	6.03513445955926	0.672576136889138	10.7570916837654	-16.7276956037784	0.629765644154755	1.87929406893861	-8.14706291974042
112	5.23717188483689	5.19094922914527	2.53139265800122	1	4.86611471192555	2.38647819153297	6.14163946491994	4.36111250054228	4.83612974412282	5.39970023702067	7	4.90938987359157	1.05133245953365	4.32730752988812	5.90215357754874	3.71411997615437	4.2306839199149	1.52319897148752	4.78045596095561	7	1.72206277559205	3.8068069275113	4.56044249435357	2.59158447739268	9.77541043060256	7.094469890998	3.59392270209642	5.34728835911506	-4.66241222329877	4.30726467934776	-1.82299156468214	5.6682346716385	8.05368569175175	-0.297782627904864	-11.5998821616374	2.11625547825735	1.36389929514027	-6.47852543505464	3.2687959044956	7.93818697959156	-17.4972117717494	4.27365458477283	4.23502239807817	2.22491509704588	5.46925174212906	-15.3669610592025	7.60719410524909	3.98763264781843	-8.80441949954306
113	7	5.60099805032266	1.25149677906046	2.58932557077071	4.25506522271573	1.75699199006079	3.05228630472977	1.94635395841695	3.07923826910707	7	1.82213247719154	6.35803660520567	1.5917585255988	3.76352621239776	7	3.30215130517039	1.34859137022593	1.96003748947804	3.37522283832836	5.23716635543797	1.61051013408557	1.80730382092327	2.14657454228343	3.30824281745381	14.3619687592859	11.2785297154599	6.32483499494165	3.5508404768602	-8.56745021870453	4.30919197769369	-2.1851516720102	5.13387115375285	12.1051061010764	-1.41375705281712	-3.9388586437217	0.0239302741778475	-1.47244550696894	-9.34893103709662	0.605605173876964	4.91528757601897	-13.6609313839821	4.37908249231884	0.677500196135241	1.73860050088715	2.89639814369585	-23.3848191476679	7.37078659430278	3.41347291843411	-8.55476815640419
114	6.88327335313584	6.56829061958502	1.15097845813871	2.00915829942561	3.18959094123859	4.58213728565875	4.00916785192051	3.80796566464284	4.37928293969034	1	4.32725445853565	6.13996071548149	4.34892837147182	2.16803064512404	3.6776859684186	2.75208985251819	1.34999490208115	4.7724119881356	7	5.85175742361317	1	2.2326923207046	5.68690990234692	4.44499117331532	13.5228448103778	11.5837742650864	6.98207818031839	3.58821051649892	-9.7840133624542	2.29544144536647	-4.2460181481761	3.81469846106416	11.0823488036678	-0.405238957466097	-6.32966325671966	2.87080810593986	-1.74156437958867	-8.36747828331814	-0.928260779281614	3.87247237648774	-15.6854433289998	6.14461376449969	2.99497577355369	3.92288434165637	2.8986805476368	-25.7159789356454	-1.68481890148423	3.52187375327182	-10.0900416590436
115	5.57725752091186	3.56515342620207	1	2.72976226475432	2.61089102817382	2.66098384948304	1	2.50286967077542	3.18424939385273	2.06181596407066	6.64328535957849	4.56612078147794	2.56037838002476	5.26790492696248	5.72630199427651	1.26875030139776	2.44001113124578	3.96326814363389	3.17667365368193	3.35845584137954	3.5547043768502	1.64670226987625	1.81302620379863	0.906060432704121	13.1313143681714	9.12784711685154	6.5551678097398	3.45931022906038	-7.52725548013542	2.5955541345149	-1.94823088245198	1.80817621778753	10.1612446944887	-0.971652645445507	-4.16150620635806	5.60001568160147	-2.82650730561975	-8.28802022755202	-5.08365982359735	6.24776767533312	-13.8205289677089	3.16075731720354	2.02941381225368	0.832446163142453	-10.0220637802142	-21.0662966137721	2.57110877013577	2.63993046068386	-0.920345444834501
116	7	5.90939347945401	2.40973916647996	2.85750126563236	3.58342366428331	2.4493443534464	3.73223165010594	4.04932012718956	3.93365813851952	1.529114347426	7	5.37817439497719	1	4.38834094579064	5.19774191517652	2.85564287501846	4.90694125836618	4.76480245920212	4.24073100131079	1.80036093974459	2.11799299287045	2.34756280987423	6.47397014785417	1.93101260786348	10.9137530636927	6.2212607721545	5.44423131925808	6.61371657588547	-5.1090386680222	11.7341949994177	-2.86397275189901	3.32749393483801	12.8206121150207	-1.28787465819604	-10.5640692028357	3.75823762729608	0.0531222167170918	-9.093038439328	3.02038498775817	9.04133110709498	-17.4347947283125	4.42079557934967	5.79823922306365	-0.399436612969208	-4.84467010961617	-21.6270340288274	4.55947144647506	3.54762930743496	-8.0269503533363
117	3.48226087093625	6.23446478627545	3.06656063800424	2.21586727028219	1.29630902058013	1.31849381324576	1.99625506177511	2.13540031418814	6.2357434197671	1.09538952639294	5.79092798995586	1.88259706478072	1	2.90451181614461	3.01545825129797	1	1.91906157339428	2.75102947425749	1.36213481205285	3.96361066236514	5.63334228301649	3.60991045456711	6.94229742316333	3.50596595939582	13.0592543883309	8.96769360531806	6.84068993253578	3.33129998425338	-3.64757778923741	1.36011820695255	-2.06317403672043	3.63870446886112	5.5808516574869	-0.205200683431194	-9.51713533745233	3.90969262239011	0.331796578594182	-6.84837973944132	5.46302253105735	8.35001413077096	-16.994700189426	-0.323007296853052	7.76830517572604	1.55776677962037	7.34119822415767	-19.5073545763767	-2.32282047906646	-0.0129922814036211	1.45263561275087
118	5.9135916299696	6.17050972043946	2.01112550576434	2.23567124196604	4.21510515235133	2.09896432503137	1.04384272373737	1.37649148095494	6.23993152378755	3.7242131341063	2.1051982783024	6.14316060701757	1.06068261978342	1.71495727317777	5.83783956163172	3.03541209033974	2.180451426985	4.70397818015949	2.99339477652639	1.43458041528269	1.52410787049851	5.90608492193046	2.91125527033078	3.36632156578528	9.21139994380363	10.4842005997313	9.6064295286981	3.43696192884197	-4.69932736383553	5.29758278382644	-2.83689976603444	2.30880982991169	7.47186966704684	-3.19463152911385	-7.23014632295999	4.44544113179944	-0.966994863783382	-10.4255481148398	5.02874970906799	6.9121486844775	-15.9134165394333	7.75611924487575	5.09148119138607	-0.794986740912153	-9.14241548691476	-22.702935243447	-4.68945226758239	1.65465203335717	-1.10374211923293
119	6.79365540603148	6.96008570749977	1.89923278529237	3.67491011435183	3.62389434326864	1	2.86121346467936	5.23711870109228	5.82456080178193	5.27870928492537	1.59214139301726	4.84349984991433	2.81703510397034	1.76673533273106	3.12373697857066	3.3752861043379	2.29265678633134	2.52098820457728	4.83800992295259	5.43636962241036	1.45618891466625	1	2.16957631005884	3.53977351662254	16.5610396642792	11.6981151402904	7.66039642737264	3.62454109662954	-9.34916728890625	2.13224650491966	-2.77107372920214	5.69181213135177	10.8592387232573	-1.00572685405957	-4.96303515164256	0.82679275803689	-1.73486535031076	-9.37090396827369	0.58629627777401	5.15640757047514	-14.2664989599589	6.44861774347329	0.937404725491449	1.05037693233336	6.38104753456424	-25.1425729736625	8.34305739731007	3.99415529170743	-6.15933804990371
120	6.56260984894223	7	2.91595457197657	4.10797065158551	4.77065662066821	1.03483138370469	2.22923190053313	4.0244430782042	6.16254588960882	7	1	5.28573917446571	3.04277306882008	1	3.95505573700897	3.5667197277235	2.5372385435476	3.17421727675308	5.17764350409938	4.19030816458889	2.09194204905071	1	2.54219896593739	3.19723978484842	17.3976231756054	10.5026831432473	7.27763498167317	3.49763586026587	-8.98658608726848	3.2105559976934	-3.22064759842096	5.10057669378943	11.2248497986413	-0.201296875641573	-5.41149905014978	2.61357272509941	-1.36731058705029	-9.79773819732282	0.509025937595175	3.87986138320977	-15.0320087219245	7.07897999001609	1.54267133419711	0.343747080045299	6.1485625132774	-15.6038586034638	8.78528578872186	3.32798353384385	-6.02682544571067
121	3.01947692687979	5.21152810019496	1.84171752511108	5.9215044375972	1.57248063997632	1.89222314841251	1	6.00404289019004	3.59627801917441	1.47333333085423	5.20800308880996	3.70907332511034	5.09298574734493	4.91887074789826	3.43535660772082	3.56464155374102	6.82450909674936	5.82189735629756	5.88217435799736	2.48877951796516	1	4.90716221146787	3.2605406157415	5.38231357217843	14.1496036687412	12.9370769821255	6.18420728693252	5.86852914478242	-2.86992454504013	0.793870795680137	0.250716682642549	1.25377415881983	10.5530832033695	3.38717454079565	-7.4511803838407	4.4180822358399	-0.607906478493258	-6.50684115890422	4.11498435537305	2.37051431350947	-18.8598050789332	4.62262169623549	3.55602414015971	1.18884351446337	1.51198514618094	-11.1876519468811	0.697050857956884	2.24870920484344	-4.76573194310247
122	4.38144769889534	6.85252794401439	1	1.91752234978423	4.23710260740279	3.14481217025451	6.26125602681803	1	4.33341620105964	2.6702643844699	6.20562653035632	1	4.35493992039039	3.1787612749306	4.3280996235475	4.72295205190353	3.47673918955107	4.26461341211103	4.72749682091163	1.87788088349222	4.99252891154092	3.76173310682831	1	1.39423474727008	12.8637477502169	5.61250186227077	4.23574560776214	7.87940883650561	-7.18787840556969	5.55529454520216	-2.72892879319337	5.52365302152641	11.9016172484621	1.63287483500632	-11.6491504275632	1.98853100718218	-2.36970609348686	-10.5981489222853	-4.06233846007028	7.39654971179563	-15.8732920201662	3.73101861857157	5.69790925007201	2.28462272643921	2.32867321303135	-18.4567210978437	-3.3329886735838	4.06132860520356	2.93692448641375
123	6.49378633403895	7	2.06512746836213	2.87454516859349	3.22352603053558	5.5469755179471	2.21601401387673	5.01170922719859	3.82880060745637	1.01047926390253	2.87042122116897	4.90418671247599	3.44274026635824	3.39392641097283	7	4.92357679264099	3.24663156162112	2.29245869654574	4.88797781481485	6.40758627698454	3.44299100009008	5.77625501046466	3.14519989687735	3.38250988399967	14.0694899481135	10.4528536530103	6.86398556647297	5.11888092228827	-7.93931668562822	7.22925004200944	-4.25711723925914	4.0916327043098	10.3487727791424	-0.68431448882465	-5.37756343044575	2.75737301774046	-1.97849980784947	-10.2438757643016	-0.839484601446168	8.34240041517922	-14.9130533256967	6.6052882212723	0.946094178600891	1.85929587846742	6.97428585520662	-23.6295277012076	-4.95467244430277	2.53342905300599	-12.6702446398896
124	3.01114349016976	4.91043526545719	1	3.05220139207298	4.81057283592415	3.03141694226297	2.99352373841482	1	5.88154503796228	3.13377551507359	4.90619373535448	6.9243830740884	3.91715935856344	4.29242109706438	3.52420960993815	4.97210725372572	3.4958045004801	1.34673259803161	3.36456038388754	6.95510473520444	4.44338090552417	5.0464705002085	5.32280960088663	0.0531695387440204	11.9874978223935	6.47838431436096	1.68135179857226	4.32482263505695	-6.35812663134397	5.26028327775284	-6.19837194696838	5.74294482678414	10.556701799344	-0.266523811598859	-13.5480148037812	3.35768841897686	-1.34440587608846	-6.96042916596981	-2.05444025144349	8.0675562188465	-14.4584035195563	4.82925884128299	5.40692855840567	0.0483766474415568	3.36218806743776	-16.4663984143503	2.59717497891664	0.449109813237662	0.188104743861487
125	6.98540267196504	6.41913829531848	1.39944787949723	3.04986015410385	3.43715905292452	3.82904179040503	1	3.6455597998367	6.56858248644069	3.42981076681883	7	4.70015319491951	2.05436679026263	3.66257476127248	5.67016704765582	2.39096380846021	6.11782297915209	4.5665364095356	5.49815623420952	1.0360195881411	1.13556618198782	2.80960536889821	3.42668960022835	1.13440129156621	11.2049513967203	5.52560701899232	5.39718070470508	6.00825060116033	-5.2002625592095	11.2777662474616	-2.14231530211279	3.34770154752146	13.0382384145362	-0.403591600780772	-11.2521055266486	4.15315236748521	0.24072615685087	-8.14050035173195	3.72386563887784	8.90948641810792	-17.2299478818084	3.6215001755786	5.70530341275486	-1.55652168376511	9.49824553696078	-15.5502356448929	-1.41971308630437	2.55414112220577	2.08781541861258
126	5.24824808815311	6.75590883835221	2.4480175976342	2.91789076966393	3.50254740495152	1.91223670177924	1	3.01474728910405	1.18803983224231	3.94878872433702	3.94509997387669	4.89337059039603	1.22942626344908	4.45735318054983	6.80023727527506	3.33574718344348	4.4270525801202	7	3.624407405136	5.25654216605926	4.62351445462803	3.28728346116486	2.0152617462715	-0.987341296509625	10.485624792837	5.80045636597504	3.95743359777739	6.98781004449764	-2.11821225918015	5.760414574424	-1.97247790599703	4.58085847469671	6.7756543884038	1.39270020644811	-10.8318006160811	2.46446906272646	0.380491401289782	-6.93701340838742	3.42312128327505	6.39693714745411	-16.9528222729799	2.07182025855611	5.55313353500099	4.40539994879739	5.76627558742184	-20.3600890800861	-2.95192611188697	4.95916666062267	-4.79079798433397
127	5.0030526367835	6.5189010310736	2.10505952639818	1.18428741775108	2.70070334212972	1.82302424878812	1	3.26264276912804	1.15071753774157	3.94320469601315	4.208581156255	5.49373210753863	1.35964606680091	5.72449096504039	5.68977484311282	2.89803615113631	1.82171177547803	2.91464342599497	1.37231490735604	5.72831088306299	4.23814359724353	3.16087342955816	5.27209276243242	-0.0499143489214405	11.1256157667098	6.49963047948114	4.19146737080415	7.42042251485105	-2.90417783976937	5.8670770942563	-2.61175814355831	4.21526904060229	7.79313022611837	0.640650048955009	-10.2089447640785	3.26101059789345	-0.0508891138971486	-6.91700723806028	1.57379342356342	6.23846879538857	-16.1936208212441	2.28325038988588	5.37043853005266	3.91784568330265	5.49828012858404	-20.1415264786925	-1.17375507777836	4.20916118766046	-5.69696553574043
128	6.18499652007422	7	2.23629712116744	1.66500387074474	6.45539111988413	2.90942804495831	2.96220045663986	3.65426824409723	3.80042641137433	4.76628618929553	7	4.70486277392363	1.29394117245441	7	2.72452515560041	4.4606621004471	2.20337619617951	3.16232127333095	1.92424354431819	3.11700557428192	2.02452461806917	3.35223975950304	4.40867653196378	2.22418171942679	12.7089555083653	9.64863978344851	8.96567911139961	1.32548631074127	-3.37515514399957	2.87356436454337	-1.37236795415968	0.858332155492568	8.88659219493457	-3.63320559999159	-4.64942640616901	6.2390453168212	1.00619359437301	-9.24079516277361	-0.196166524214753	6.48669060908264	-18.314814648971	7.24577732408309	5.70736699691493	4.44770390985865	0.947834155844907	-14.9652916725579	-1.14065577177377	4.29900593997662	-0.521429013887479
129	7	7	1.18085580914648	1.27253793473722	1	1	1.66890888003815	3.5787484699569	5.68085704463179	3.83670876907717	2.83610063445086	3.44907727863688	2.92800715778496	4.67713003169379	4.26152784085741	1	1	1.37079188480423	5.02405537428263	4.07770431281143	4.69308658438686	3.97161293026856	2.60039349332435	2.55679272883018	8.77711866393825	8.74413495545502	4.90232214670538	3.52317180284829	-1.13556366075362	5.78356165168731	-1.80611973478543	3.17102750242584	8.73056450486018	-1.57766458732763	-8.27462203365647	3.27907143829648	-2.57180726637021	-10.0913613758639	3.95503874019667	7.57577761538255	-11.5351954690704	1.98035449841435	3.50671494498759	2.56371583909212	14.5664203926416	-13.8292664555925	2.36091081257319	0.595183067214404	2.14937555939745
130	6.17194547589732	6.5025521179501	1.61178387552539	3.95667221161849	3.74100825550947	1	2.40115246244279	4.95864032011016	2.39208425082927	6.02823519200766	1	4.84563714641385	2.59613568017785	1.18106751760047	6.80624417479789	1.08451251219863	2.84222064332258	3.09004006004569	4.09869637632586	4.92247554746807	1	1.68388308183555	2.44926558249676	4.32291993504012	16.9901324923066	11.7470842451089	7.1297043741701	3.59414102262776	-9.5198397019208	2.90359157188493	-2.12194419736325	5.87170758020574	11.3010915760286	-0.447905151493048	-5.10392748651899	1.77160875935838	-1.87229801521067	-9.26259103367344	1.06733052931559	4.95197337328931	-14.8592338423325	6.5090230635546	1.11661467962892	-0.243703690229317	6.06367102912829	-15.8989689629188	-2.6684058849118	3.93107290213435	-7.17213573420162
131	7	6.41071409892702	1	1.42450635473642	3.46827622235761	1.88089005601276	2.24898913445713	1	1	1.7883348656873	4.50925525261741	4.58720999727465	1.34869485151064	1.98719155711977	6.36020104534076	5.13334096341609	1.10354202767902	3.58139038560601	2.70132507487903	4.39913168812386	2.51270153828754	3.64642990834504	2.0597994438565	0.865174959205318	8.68323531748895	8.17427902068678	2.64412813872617	8.51274183191954	-5.78040971055441	4.88530678945457	-1.19068697244366	2.65590140525536	11.7851261125024	2.05407375458018	-12.7615502294377	3.90560366397514	1.47206410846751	-8.38252715807574	3.61084091318185	8.27356210318505	-15.5129558297197	2.89336973068334	5.24857260964463	2.80772340114193	10.4101640740497	-23.5086053163619	7.97511825799906	3.01491370790762	-0.694270620849219
132	5.15882775156214	6.43905040750305	1.95506136057053	2.30832758445183	4.01486713493317	3.22489559175355	1.69669922012565	2.62313072417702	1	2.60892013147748	6.67169463756099	5.47721542182321	2.62005364226032	3.74147582371225	6.70633748957734	4.24857920343581	1	1.69678085366617	4.9267452128977	4.39143060727792	1.41489583301022	7	2.13716428635434	0.52641565278616	11.5985350740223	6.0040193224964	5.76505773932429	6.35089942937001	-3.59897767362046	5.48155681029991	-2.59961354196637	5.10488982821115	7.20215920748341	0.893633696126011	-10.4292355847883	2.4159511730925	0.658893772760061	-5.598199452021	3.79551504347809	6.77374362623546	-16.7432323885327	1.30252911702432	6.71023323387235	0.826478172432879	10.0900151607488	-22.23653901752	2.89915261187988	4.01092940491646	-9.90645879272213
133	4.41690293080689	7	1.71254367502337	3.58491487960067	1.39029902259062	2.93307964631207	3.85660891418885	2.46462706855486	2.10219593761494	6.43128356503349	5.05341227918953	4.30815639044786	3.90379678160167	1.85924696202002	6.38934091313181	2.68616592884054	1.31719119873741	6.11648778718362	3.62864940894275	4.46599749280641	5.44158008891465	4.71872730225853	2.92776988151969	4.16740447363066	10.5352284712868	10.8933627464939	3.70875705610432	2.84529115620465	-5.34069679667035	4.13624350646222	-0.615170993685472	5.91514036319469	7.22082159806461	-3.69373458824617	-8.54568129109513	2.26217370650482	-3.41568754415155	-9.7837806814704	3.75750299805426	6.24873473245982	-13.9344608676835	4.1682900814764	5.09495801987643	4.42629758775998	6.9223985618591	-19.1503481907088	-0.424059142242038	1.29455756871332	-0.430285558858504
134	7	6.59083468900074	2.62259546485419	5.55393151477727	1	3.7408300148197	2.52037542472664	1.29414338232098	4.44538144213306	1	5.12953010513466	2.0651649554769	1.40802491696152	2.79838409680782	5.55552476418386	3.20088257922046	2.07719057312816	2.99953018968497	5.00961337065865	1	2.64198951934595	6.31682847949169	6.98849935800784	3.86730371021727	15.8030695163833	10.6421674414021	8.38161412589987	1.4392188651852	-9.66963659186115	1.87405850137271	-0.556058599538721	3.53806535818717	8.846890184032	-2.91850416568809	-4.94919104679334	5.3020381815423	-2.74101931686475	-7.98897703299407	-0.574813144497667	6.95366789635104	-14.7723588133173	4.47165970393795	1.63531524576992	-0.866604464774648	12.8340729322064	-20.8590551756204	-0.232363113264536	0.170449566556654	-10.4849030154909
135	4.96385055933454	6.03653108565279	5.2925135369467	5.57042557590711	1.50645311144483	4.13297102416677	1.87361970428934	3.72738847831146	3.76210674049156	1	5.73449756415935	3.11215098012091	2.28110596090889	4.88235940114457	5.94121342957559	3.16708140177626	4.65927745250899	3.74713917484887	6.44597718177948	4.65864459267642	5.76520968268415	5.72632362327308	5.45851654924344	3.603611612124	14.8002839235145	14.8786577746256	5.69604167834777	6.79840019849948	-5.93822350724785	3.33120380734996	-2.17816128746085	4.35086397588991	11.8527907510614	1.83293027306783	-6.54423482413595	5.36429669239201	-0.0103180280870825	-7.35734299838771	6.01203554153545	6.43138637588719	-19.5798648627217	3.12760396905785	0.283849064073074	2.68240973522402	-7.55567921093135	-19.6706849609893	-0.573374420358521	-1.98545715894365	-2.37912764130949
136	5.9323378907681	5.79812996695815	2.45340379372095	3.17468509250982	1.05632326224848	3.21680011977926	4.18052782889287	3.0617520776606	2.34267988775426	4.41357404684846	4.84474859907215	4.51245170631815	3.33400295116416	3.78086515990274	5.64708915497242	2.6212754124693	1.81512537448253	6.18639085835519	1.51910574971075	3.76488816830087	2.05706043935149	5.38103481167259	3.73255972728414	3.51186863646153	11.5268792089879	10.4251082316617	3.93456081114516	2.35834513328354	-5.36216078322979	4.3897906876366	0.108892352511809	4.88478436713826	6.46082158636537	-3.58130119480114	-8.78439797532362	3.14995717495739	-3.6266273111494	-11.1251780043764	3.55100457792115	6.55074453315659	-13.7966109070821	4.61228060630797	6.15038031860521	3.48629247242588	6.06168681171941	-18.411672955838	-0.269816468944687	0.69263685188315	-0.56441690108954
137	6.09390914058256	4.31426730283226	2.85125355265024	1.01379570519372	4.23603653215467	1	1.35219117697599	3.01560246524103	5.69011106751548	6.14917410309091	3.71297348111583	4.70543443553315	3.2650864160202	1.47247581233927	5.64245951879097	6.66378134714664	3.32126142445227	1.97046243009247	3.30680195966883	5.29854725180886	2.21710915519567	4.67169243780807	5.77946306604291	1.17082756867216	9.23484820486804	5.55861223884887	3.83695600707434	7.28207696194416	-5.52875373237688	5.15959775962752	-2.53713228944367	5.44537828445517	7.94207550557329	1.01330126594632	-11.0320172730586	2.5657667060758	1.08760216821924	-5.75301647812454	2.90377259699397	8.2162424851423	-16.088726093823	4.44351525445226	4.64137792245603	-1.34953237315433	6.25678103538717	-12.1765539919398	0.637938222335124	0.205193196596859	2.1141949628326
138	5.97381476169438	6.12432204696368	1.49396120025776	2.3648017330569	1	1	1.69921093272325	2.13616816259675	6.92058990999494	4.35668089046282	4.09932363098671	7	2.33372370474204	5.23924121142998	4.76775512879052	6.05900604476039	1	3.98913007420817	4.14475329221526	2.22839260113592	1	4.726041665382	1.70958411139313	1.32259903373153	10.5097744181359	9.43876913431221	3.9496519512987	0.377435848304979	-2.99346880691868	4.37546225725136	1.01172447820098	3.70231944319437	8.1002932766738	-5.60533782737456	-10.4854071899677	3.75096378617288	-0.770648981300205	-10.4578704905688	2.41863417094413	6.10288624748667	-13.5803221813133	2.5932617061353	6.37187339168117	0.215031488785529	4.18057298998796	-19.4625717509968	0.533164076885203	1.19433772599799	-9.94568158562801
139	6.93459483410881	6.70986618879415	1.42033826988814	1.70516288338606	1.81654638808851	2.42547661772685	3.92580029671782	4.37177358858528	4.70713627574487	5.36505301051798	3.22566358998919	6.24175671034747	3.44964027355202	2.36381281686939	4.30287800389256	5.3960434690917	4.69127545149427	3.57285269865197	6.56429359583445	7	1	4.13042921615913	5.58783774601087	7.0886918732261	12.2937701092284	12.9806257231234	7.43860470980156	2.17730714084002	-5.04053058964481	4.86309676779044	-1.30894250645117	3.05786772002883	8.45246226124391	-3.43324636838523	-9.59219371555168	3.99103011542177	0.793004734274468	-10.0522626271232	5.60194002771604	9.77907090107187	-15.9883695036423	6.25645652942604	6.6033672978704	3.27012755876211	5.10815225955614	-13.0072184091624	0.891866567314604	4.57007268103843	0.835507657073992
140	4.0325928634838	6.48296482267528	2.44064646940896	1.27359463921961	1	3.26444001197305	1.2348245147977	2.32420713424039	6.48805633102851	1.07576985906189	3.95814829015359	3.79518091252343	1.31217544588019	1	6.79800683222043	2.51774882711107	5.94371065371739	5.95298536302252	1	2.27700460067562	1	3.96007803586064	5.86705228907745	2.52231653178228	10.8964262243087	9.99883477137002	7.41840731058897	3.7530684462095	-4.51328068621952	4.0683708418337	-1.04494775906325	1.81289927403304	7.65489856914604	-4.81424974768546	-9.14924444276845	4.0567866227369	-1.22308438664945	-12.0185027644264	2.86983133605277	7.67504763375605	-18.2259282183284	6.72321736899125	5.29938599915596	4.73884070171118	12.6851211985402	-13.6298460523858	0.483920808180357	3.84574010196404	0.349292382925315
141	7	6.87222814534893	1	3.59647879222296	1.78572009198627	3.09035079756856	1.69605128947028	4.14304624367112	1.70494525078894	6.7445159374033	2.66029999238817	5.62862383763791	3.22020043624757	1.28155990454482	5.34157381762138	6.16686113208403	3.38496249699254	4.18306690815781	5.1356992500587	4.8666658007294	1	2.52717758467937	1.46412665506818	0.601307195524551	14.1798641769367	12.4555249375635	9.09469506011998	1.83842163082008	-7.65848731119011	4.70037626800193	-0.785738744604799	1.42571453432575	7.6873491950229	-1.84118414638606	-3.10054424058792	5.30899984364605	-1.68133556436598	-6.96473567017042	1.22135827397555	7.04620022607655	-14.7259570477834	3.80749357424649	0.32508497803782	4.3756101714017	3.1280152470224	-16.2201711896568	1.27520588342114	1.28588661984044	-7.02880738849302
142	2.80349102023766	7	1.36677166998877	1	5.348277573049	4.33887047559116	6.08953505826807	3.16766294781982	3.86019130108452	5.49157234911106	3.96750503075746	2.56371287478818	1.89491604127288	5.64895683371126	4.27228764495015	3.59949682900124	4.22353654294179	4.55858620607192	1.13242450671305	3.58256402272735	3.13931545290177	6.25016326067323	1.70052520927993	-0.0406423708370258	12.4542763125324	4.25653641219057	4.75581139327279	6.51081778354452	-8.65468352681093	7.4225053624061	-1.6616655334074	3.92929902598326	9.18109802284703	1.44604769422958	-13.4025303252939	2.05151397041219	-3.66643523419425	-9.61799810609063	-3.27689893998814	7.6954568893176	-14.9053899194912	3.11077277718208	5.77581925157849	-0.955274303497157	-6.55552550617044	-16.594121785607	-2.15937725666249	1.12494740903448	3.96757974783669
143	3.44709102154279	5.37488455928983	3.50271371479096	1.34449550474329	1.1159143991074	1.39945527358965	2.70372364572969	3.66623228324264	4.05546031546749	1	5.45058721607544	7	5.77869145817828	2.44954408719799	4.93672586169706	1	1	5.58257794711719	3.25031471558781	5.67378378549962	1.50322846123719	4.60491379756545	7	3.78336314211391	10.5259181525053	10.5741857053487	4.48045671632606	3.20158902747381	-2.58791859968344	6.37250509602424	4.45959605349913	1.88688151278383	8.79606428991177	-7.43077635247684	-9.26270915974272	2.1333323475882	-2.51988647701403	-5.69883240662986	4.43929586825933	6.51761176483112	-8.69935571073141	3.55534385467925	3.82721388549969	2.87689229974259	7.84080695575261	-17.4285978253678	-4.53319163035019	2.07961640873234	1.06621273327646
144	5.19348398475108	3.52038674997795	4.21544239915943	3.71413201759895	1	1.32414077894118	3.34901770332723	2.46873624772113	3.53539489649028	6.80353853030125	3.47832181357491	7	4.18422373094147	1	4.50513885979152	5.17804012144621	1.83734459700208	2.39486824875364	4.35267886456635	4.8785720539957	3.50941924586034	1.36249946251562	3.54098276205993	-1.08859324595748	4.45062544539983	10.731201167701	2.58685502000295	4.70535159899973	-8.37839959177453	2.76734259916966	-3.18380654388343	2.28833808623468	1.60320174873225	2.7346024250153	-10.0594779488558	0.0565893811784078	-3.94085711311916	-3.72688667667612	1.05805529911061	6.71860742123928	-12.406340025659	5.36978374175726	0.00939736785436895	3.68263465110353	4.70917283414912	-24.4182850883594	-2.19569946004188	4.30823378360676	-9.26986827600671
145	3.91828446115176	7	4.00964672842473	1	1.5341134173671	4.34719933735258	1	1.43289818967671	6.58580689237973	3.81735261646361	2.77181358016158	2.59169759658216	1.70353980447551	5.5272855022637	3.2079163554953	3.80041632210276	1	6.78869680042249	1	3.47891528606593	3.40144194468442	3.93824001371881	6.69309275449156	1.09609883929795	10.526066637419	8.60649537456656	3.17638959389042	6.54201817969229	-7.62164041987779	8.48761310407636	-3.0686415688738	2.4124796144679	10.9978582004873	1.0631908165394	-10.0451297452764	5.15594484236705	1.13074819771504	-12.5308884508847	-1.23907753596459	6.98903042931875	-15.5761456240372	3.64984201030252	5.07013937087902	1.1857346441405	3.57819054040984	-19.8315398312037	-0.159400713613452	0.529451421878695	-9.99495383126212
146	2.26105079176358	5.12967235641776	2.12141106708778	1.48140754151293	1.63467010858634	3.84026510677025	5.2732208696173	4.07274482642047	2.72561374292413	2.70688705132552	5.57691227913828	1	3.39213154792714	5.02259494104702	3.5883583475333	4.34868410742365	5.25779983604759	1	6.50416351168925	2.21957912642651	1.27607258538877	3.65134403982321	5.14259922541189	1.04670757076154	12.6407068707188	7.42173615174948	8.10685625919498	3.51558128767456	-4.10878421730308	-0.761617851434855	-0.411052028396569	4.04018635996593	6.02009220659865	0.450031436617815	-8.79552815324495	3.08777520466715	-2.2937218139774	-6.80401274597399	3.49786194857291	9.44380848821732	-17.2713239147607	-1.15966455818821	6.65239505880888	3.28315926347022	-5.1227304511401	-20.7947081872809	-5.33973564054874	3.48988398152363	3.37011875526817
147	5.2667506460985	6.7861304900099	1.40182598517894	2.68207759897647	4.17671314479473	3.32527338217882	1.03425608728534	3.45200361235485	1	3.03045573814553	5.79504374517304	5.01113750787689	1.76461714261585	4.75627772799738	7	3.3120803850876	1.64504683665465	2.74567883966765	5.43810370937693	2.87209174982751	3.09829362394083	6.98383893568331	1	0.940274567331003	12.2411646845126	5.85643781264421	7.38958543350643	5.37569447481403	-3.36293419553562	5.74529760206966	-3.08916113724317	4.95563039297722	6.81845821745631	1.00534491904713	-11.2223562402497	2.20174693723434	0.90754743401553	-6.10621620853952	3.8116078652128	6.42588260669496	-16.0875208498991	2.36380810768439	6.14555967618352	0.531355115244508	11.9516462002515	-22.0650663770863	5.46661978097619	5.38190620069613	-9.32399193994563
148	7	7	1.07002893913075	1.5337345729612	1	1	1.64667848525813	1.91713201143425	1.4993335378489	4.1068412324325	3.24055458789041	3.32540095510707	1.3886726572707	4.7003779790196	6.18559971524256	4.33919439519719	4.2928404735107	4.44756821217022	1.29460409216747	4.88132958826027	4.71891552779153	5.21569364178994	2.75573007927714	-0.419514291900584	9.59093050801242	7.67484956954344	5.00091234730224	7.70985301900236	-6.38344243874616	6.45054085526032	-2.13851894580833	2.8484073238861	10.1356831452771	2.46217693539021	-11.6762270201945	3.71863831684876	3.27727230823273	-9.01747779524963	3.77936887606253	8.11970590857151	-15.0770334802387	3.0003645222875	6.14094522075985	1.49800498003706	1.81719322230686	-17.32724493663	-5.15183443825758	5.60280565932961	2.28709351665102
149	4.32859788506301	5.91838879985586	1.17312294093066	5.08332080779464	1.85581285381124	3.52067143559222	3.1310980976392	1.33852228996291	5.10535266859817	4.7345180286835	6.75138631773676	5.54749874720448	2.29441512875999	2.99124635140742	7	2.55706658163427	3.81155671503511	4.16442775127909	6.23212941965863	5.55295662500957	1.11570591108948	1	1.01212489012807	3.98032066501062	-5.08919786305378	-3.08152528481824	3.02959369364528	2.51353037084056	20.3506667524069	-2.54450679366035	0.880118275700664	6.71751653698495	4.53541396107534	-7.18734884909016	-0.357913439931881	2.05821469592179	16.1134827256017	-4.98476663796426	-14.2891689267653	0.240966547090082	-0.0298259732712237	-0.868518363378182	4.85653386411955	-2.04174313532457	3.56867806722943	-18.8604697473454	-0.863633462694688	4.72365368946453	-4.13333832637873
150	3.66274419403564	7	1.16210283072819	1.68575964138208	4.47906266199492	3.18970251707718	1.15230383989247	2.08225313683748	4.9463848076442	3.10838539147292	4.99777894248629	3.41351599322318	3.60097843112732	5.73781613327514	6.71882081774508	2.62511463380924	1.26874290138603	4.17239612545273	1.52161934652811	4.63590791819939	1.92016005164372	4.2444958751242	4.89785896539445	0.896925535311406	11.2202228043013	4.99431162590774	5.07505381259249	5.78638646423956	-9.3503163089994	6.57105525399122	-2.42019165766505	4.1527405622653	9.23851039070868	1.64372935537003	-11.0390952146666	1.89666663692968	-3.47816625739897	-8.71653329778447	-2.96572548669195	8.7723444057566	-15.6191667884213	2.44226194401363	5.89512970589004	1.11652884802719	7.00957348637018	-16.5799645218208	-3.32982659141279	3.3899040760074	3.65316282162873
151	3.55330243594772	6.30864934301216	3.01520171546989	6.18953542443117	2.62752237087484	1.62659923239774	2.33391818530892	4.36786687838645	7	3.24674903324583	4.91434409558042	3.12137987439133	3.91677680414941	6.93107897806111	6.03250821680702	5.00370720590041	6.14994318228848	5.94722885948201	5.82586364495989	2.10925757691441	1.75200237310757	6.26568929703445	3.09815987497684	5.58462247038537	15.9263768017681	12.4135112032804	4.60395074820085	7.98946676997466	-3.47067182981237	1.69243868253495	-0.447917657696847	1.87467074757266	11.1345776102787	1.7109127939672	-7.89173745212314	3.68509854853211	0.322743000074244	-8.41819137593117	3.10809391136495	4.53149241513883	-17.0723011858887	5.40571006551549	3.51035544748159	1.13185523701589	-9.09654491406415	-21.3938418970818	2.03133333072308	4.14410429129057	-5.67051254314162
152	5.71516525239676	7	1.82721991464527	2.39727909551573	2.28304187283923	4.52892262827343	3.2766871962946	2.77908242193317	1	3.25631585173274	4.77218820379937	5.13867606107229	2.02395298715871	2.78688653015611	5.65121577322544	6.43742060637177	1.39326235870651	1.50655917109723	3.52587226017347	6.84436408183789	5.24333294255199	4.61680649014861	1.96920719308794	2.48419650197047	10.639979597937	4.84750592649015	6.7634401526866	5.60547201819868	-2.59470783846285	4.09021581397592	-3.07418071377155	4.34116068205059	5.63051100420965	1.83803528394108	-11.6323316435642	2.68889885555635	-0.0980618029482752	-6.60575592842509	3.49597049804124	7.8576237170032	-16.7009208271979	2.55190687037036	5.95684556906136	2.48770244190662	12.2603518319248	-14.319748405804	-1.87926210810561	3.51030036041237	-10.2347606530087
153	4.38892747568503	4.99785153926603	1.49756772464141	4.68988718410446	4.7331214355395	2.53050281986187	1.19339157881471	3.02037724636563	5.69558141369467	2.35912896323172	2.84727699960729	3.28040731589683	2.21068133889173	1.90501569552291	2.76547293350367	3.47478599727952	1.00589174363132	3.11052038907826	1.3499567002995	1.64612237120651	1.30952881629196	2.58540514175138	4.67696998048187	6.47228965159451	-7.02414967048299	-5.37206439367674	-0.375604811947271	5.29358076877612	20.5921302210396	-4.34406004849296	-2.06629401372543	6.58346229841608	-1.04110311183741	-5.1035021190987	2.02310966461448	-0.645120204445448	15.5237253027257	-4.79713405888139	-18.4314042210033	1.77581491784822	-2.27521099821663	-3.18564308948662	5.99323352485303	0.135926069206556	5.83734005271764	-19.9307856132095	-1.55844919460249	0.597062274646882	1.32923484228559
154	5.12077797909012	6.5656525192682	2.6251400188164	2.03736745883852	4.57422975497846	1.65800913525393	1.37280074201842	2.60446807394552	1	3.9117597222093	4.00461782172284	5.89472178706824	1	4.58696288983165	5.40401073385942	5.29916132876389	1.83440605534562	7	2.54263549871328	5.5461269500141	2.33282851277042	3.53273917371996	5.16348593221074	0.0694346806668126	10.2203614510168	4.65159543090131	5.624511743158	6.82096493630992	-2.11246932980804	4.8469468658897	-2.54029946499826	4.65018919032572	7.44497567920877	0.936772136532978	-10.4152227112156	2.86068619011162	0.483744685097675	-6.68285062770976	2.2141035057639	7.12666027675609	-15.8793403505735	1.36655210333579	4.60590257464068	4.12255092353817	6.4141177410293	-21.0012185399722	-1.75490773649119	4.04467254653368	-5.23695988845919
155	7	6.97163858815674	1.35926024790798	2.08436763646452	1	2.77964126855385	1	1.24847302182743	6.42994885035464	1.43515704035825	5.90319324209656	2.54479798883038	1	2.19201446880109	6.80632095493408	6.38683147952472	2.27921370124286	4.20673402830237	1.99674369884115	2.66746111056112	2.83407309938593	1.77944243596833	3.96226660158665	1.70309846724117	9.78655358939805	8.40381272550629	4.23037816418713	8.93299860116971	-8.87801498646991	6.12230750985647	-1.01529596139377	5.14555471705771	13.4282777408319	0.856214088091341	-11.081351855877	4.21914063834363	0.314928702618135	-9.87233161421718	-0.599703077816128	8.33370726296305	-15.6170196590221	4.99910303876846	2.94239764889968	-1.62316046626454	8.67732609142176	-14.4539927190615	-0.765198872760199	4.29837860583798	-0.0280912054761069
156	6.5049184065089	6.51494753589297	1.34677711868027	2.21018967824596	1	3.43111816072045	2.68602542913749	1	4.71762681659073	1.73054368469355	6.06368890456538	5.18579695556863	1.90139350010957	3.31361699885707	5.58805503925039	3.91133157184617	5.03759464206005	4.15681983382034	4.56918861201894	3.20764555612053	4.07036727467266	3.27304801947233	1	3.87522341401774	9.95176863392836	11.4213428533079	8.38464805373069	3.43176855325608	-4.84678855826363	4.61041708099495	0.103388347112824	-1.0942463136759	5.92907672059807	-3.95055918338999	-7.13099470310064	5.91747270879847	1.23692847492205	-13.8530284878159	1.74335549935249	9.65128430949086	-17.8079543934806	8.40024034111677	6.56652604770283	2.15818315352996	8.05051673706484	-17.9493169140581	1.13463777069944	1.35983740038817	0.549051944803702
157	4.80079602500207	3.74614363486267	2.14198240622208	3.68310263946248	1.2177622343156	1.80451140850848	1.44903744527096	3.98498665622438	4.89280688297569	6.80636137021017	6.08670034551049	6.94616144108591	3.32982944277409	2.87508358553051	1	1	1.83914816947141	3.25254358339555	5.55833808392558	3.76717945241002	2.61527608659126	4.97263613688737	2.23893871117007	4.44787858084641	10.9155268404923	4.76294923724394	5.30763819026832	7.84375837435995	-1.63133425298268	3.87619962024667	-0.762185965487983	6.91229311396289	10.3929937327578	-0.338966355243469	-11.8209162578654	2.38084396096977	-2.22361897604943	-7.79985079409082	1.96797488302219	7.08955457435752	-19.4420437462508	5.26862851435734	5.84311035868545	1.79521658078871	8.04863602629011	-14.2086532949091	1.55767550586018	2.77743593328563	0.854753360563478
158	6.11437950267544	7	1.20206744041759	1.26137319525262	2.65293650824324	1.45850856661912	4.39098285209441	5.30253796286284	1.90075833649387	5.16728544126923	5.56831999599839	2.15691838214858	1	1.88767448355765	3.52499550122458	6.74946217870003	1.02606651265665	7	2.46214336273501	1.86019340281038	2.86408283770755	4.86910573371946	6.55467385268941	0.239628426741541	9.36715329420555	7.95025654299863	3.36270349915255	8.41699811174178	-6.2217561807989	7.75672950181622	-0.545571033491349	2.81810695912015	12.1086270816466	2.9376354720413	-11.1568421982442	3.74477890596653	1.07544533845941	-8.31424486953834	1.94148796954535	7.97463038871889	-15.2543791837489	3.41371918241991	4.89507811552035	5.73008204377635	-6.97506831605172	-22.6824732050535	-4.10133444340577	2.80354926951198	-9.4029194925861
159	5.09234193495609	6.99834967018007	2.89599677873936	2.36511954636743	3.56117266702344	2.71848046823754	1	2.88454062846321	1.01303614770405	3.75345268665137	6.55281553308333	5.21889179251852	1	5.24686887148346	6.81566018373522	3.20667685003485	1.3599088315508	6.56885022255182	1	5.91228295948216	1.920973906853	2.10190933654507	1.67410096815619	-0.215189859983528	10.6338139378194	5.57376792924786	4.88673017926752	7.13128250620125	-1.72280884324807	4.82692062180397	-2.55277511831652	5.63204579121903	6.52768363285759	1.08195138267992	-10.8774508583187	3.41731365041284	-0.678505095639936	-6.55985166763842	2.42935894628342	7.56469315472647	-16.2544640963861	1.405995004033	5.50231723689525	3.03882612521966	13.8803230348732	-22.6044797989681	6.51816689821255	3.39585987542297	-5.22772130358888
160	5.8811238606167	6.21690312685662	2.57686393122264	7	1.68874190837682	1	4.00644563123874	4.45213117185583	3.36461040083527	1	2.80319909188423	7	1.70552982626917	1.26026806866603	4.77018492900186	4.74635747579415	4.8144592420068	2.79867765476049	4.36456554106989	5.47996587584297	2.14672904615585	3.3766253571663	5.51794503228573	3.52003734244028	-5.51215710290051	-3.04039975983682	3.01855385655129	1.96215909531452	21.6295100426054	-2.3837291085232	-0.174742086155814	6.53624036636987	1.80870569640274	-6.08723735638212	2.07861177647897	0.229408491751613	14.022260219876	-6.26614240711304	-13.7665342408295	1.98535944963555	0.450141528087923	-2.64259952895483	3.75522703241974	-2.09966246102851	8.92066611937379	-11.2123209055091	7.11807338300305	3.77248032022197	-1.56953949223042
161	3.72103620540651	7	1.73087269108629	1.38288836823337	1.5778667200556	3.71582599605422	1.19254732311524	3.40119817067003	3.31084932683473	6.04650204894423	4.13910988005334	3.81930521819979	2.97028423790695	6.10558858103015	6.55086760104298	5.23326755124521	1.93086211569161	4.95175482764002	5.50915768038374	5.7205362185827	1.58252523079996	1.55677424615518	2.65910173402698	1.1891700480771	13.7860504063812	8.14594212855507	6.96489759793855	5.81571364236166	-7.44185309385198	5.18349148354828	-3.17593640701998	4.76874513579231	10.275874954383	-0.921876662001447	-10.424831096341	3.80004880357331	-3.57855062932972	-12.3703015897959	1.65306339622542	8.56626862980826	-14.2400535822109	0.910753518241602	2.88977420901618	0.938684230074315	3.87552644828131	-18.2066475892149	6.07444339909549	1.42377599055566	0.0699212667394595
162	7	4.79317251331704	1	3.77673898553286	1.8884243129403	1	4.07586823640188	4.35341867070203	1.25863513065763	5.4462807271764	6.74968257197293	1.72168054727447	1.93227651347406	2.83195661043964	6.99691981372347	5.54400097370548	1.5279409990863	5.43577155328563	1.13941101339687	2.64040157773194	1.66257687717518	2.10964960479049	6.04087537690369	4.57935223054474	16.2117862263748	3.96508147627346	5.99496214677999	2.14945401473858	-3.27270719198649	6.48654451465445	-1.55795473102534	3.59219687149084	11.5732848374095	-0.574920457026665	-11.4096965489236	5.26108939019183	1.20862633572207	-6.29624653854014	8.1000688314169	9.22680343476583	-13.2680537492469	3.1380337370017	2.64479102457566	-0.603363126871391	5.43137355027018	-21.8873249420819	-3.6856007199157	3.3376222495129	1.73373672190438
163	4.55457104044402	7	1	4.43453162474388	2.46434008107182	1	1.18359460808459	4.80666567451414	5.64058132043756	5.16601506058078	5.29850053375939	5.95342129337562	2.68064821258567	5.64172692105586	5.33238380371215	1.5170598474503	1.56081643294454	1.60697533113062	6.38604415079144	7	5.05869966137526	2.77536943198469	5.75537395973724	2.19622809849077	13.6327994030692	13.715494792634	7.93226119996888	1.93787988662191	-6.98758426839677	3.06981217236308	-1.99548584977235	0.184248673401485	9.96110590338094	-3.05883950974631	-1.79161417587944	4.57312105192924	-0.60201685351611	-6.64493257953375	0.609124190016095	7.32104214876924	-14.0677077792851	2.91831486173514	0.0547070098863609	-0.209921987152436	6.52774262773778	-19.9969149644814	7.22418513294537	-0.9484885689251	1.24774265753104
164	4.68053609760451	7	1	1.11177402137013	1.39100101217862	1	1	3.62938969220492	3.94871961786622	5.38637233927956	4.54709185293839	5.54481444894996	1.11777266129601	3.20282947777567	5.82750111155287	4.87381819497066	3.67451772621282	1	5.82125237910045	4.08537334222995	1.4588811250087	1.26470934603559	2.53922385333433	2.16766414981696	13.2509936827075	9.60239925007434	7.83306221252746	5.60672211977377	-7.61844789571743	5.08627830190508	-2.64465674937204	5.18763022538904	10.3690792442377	-0.441147035420902	-10.3278959241661	3.77893661299391	-3.96724411531676	-12.4079264762389	1.06126003258442	9.44610125610594	-13.7160532514929	1.18877449149029	3.82354970441003	-0.37613649461588	7.01369723595833	-18.1007981523105	7.06564985397238	1.96622304707433	1.40927414886802
165	4.98265529076647	5.21854391456919	1.75232992749821	1	3.47679378008386	3.41871728719017	1	4.49197942947728	2.80806492097321	3.26414909524175	6.20397543944337	5.98922166721255	1	6.5636720011717	6.00426011850838	2.62114980839641	1.17133192493891	4.95431266456838	2.22039130543689	1	2.15791875606573	4.7343073894582	1	1.31193420527368	11.3376551583385	5.00271288191476	5.81540935077206	7.21903426992773	-2.84084702964883	4.34590152516078	-2.50981206865292	5.93201514420061	6.58412648134211	0.117315304194193	-10.5408990664927	1.97467147961113	1.82080366732241	-6.0186875319022	3.54722153480551	5.99830201916126	-17.5455499703249	2.01643175204433	5.68604376359356	1.52645493095481	11.7666558071541	-20.3556326755657	-3.24920838700529	2.80923279753987	-8.43479165329406
166	6.06918217386837	7	2.02389065069772	1	1.80148778337287	4.43792771376052	4.40464974425735	1.18257370694904	5.93498755431067	6.29327264947036	2.50219886088972	3.2071112989795	4.34706489776208	3.79796927222006	5.78862059138066	2.58126824135048	1.81011597443426	3.68999831234237	3.81179704065763	1.12758395209294	2.86951192293892	5.29060898624161	3.57338965487538	0.393832231765973	9.79157777585129	10.5768003147885	5.08365120391887	3.52820264784983	-4.63572566805454	4.98975261818854	-1.82143180994778	0.323826292068776	6.54844964935891	-1.85114591098677	-8.51706814268752	4.00218605246713	-3.13008449980342	-12.6803218714788	1.52492260805084	9.29657690432334	-19.5895822776599	8.7037368187803	3.59805299149649	6.91213722992272	6.39623057052931	-14.9467701015263	2.31667586327927	2.09005673397904	1.41996820432879
167	6.87639720337886	7	1.09547368697307	2.88752516751503	1	2.25628507590014	1.00666509285002	3.8355704392878	6.87228119689402	5.85678339700211	2.58481486976251	6.46927574750689	1.50621914991946	2.23393944049521	1.92922838431514	3.17527556693564	2.02078859331685	1.99323957135904	5.06118806065856	5.05776146167737	1.88122035158583	1.19756732370087	2.19100448889324	1.31323975058402	13.1482735984539	11.5767370059754	8.81947391125511	1.65738468360031	-9.49509489803681	3.32789582556167	0.114478241877549	1.37120284556847	8.248524683041	-1.29533985615832	-3.58321666196607	6.65081290075523	-3.72726152617829	-7.43584773702933	0.945890068392528	6.44714367918787	-14.7399544077173	4.1090392353973	0.36976712968883	1.15860240331786	5.74280005128338	-12.9153785294369	0.258134969588821	1.18616316606397	2.42337258782322
168	2.76268598275188	6.29949712103588	1	4.76518038534128	1.2958612384407	3.49838286903245	3.01743030140232	2.18682063259387	7	2.83879363097957	3.68799169367222	2.99108041354788	2.59129955461389	5.81520954864086	7	1.68285881588492	1.12612006294566	2.01695912915538	5.33665603661615	2.05468340704634	5.54011205272785	5.03353390206999	3.16647820090362	10.1232298249102	-5.12383894676516	9.25885863879927	-1.12079748678366	1.36344698589419	-5.06227142179098	2.06151604700396	3.19788640242356	2.42246762533623	1.35142226051619	3.35992306178681	-10.4138451436496	2.96762127281145	0.458469484247828	-12.4605743490781	4.58390609246712	2.70735698364065	-8.99312517905696	-1.59976757871536	-3.83138044686018	-1.6224362502161	7.80570445442462	-8.08253100192881	-0.150721770897891	2.94987854343118	2.93520339969821
169	4.86416861379002	6.82850603434164	3.38232542409577	1.89684433560834	1	1.38728828146163	3.23578153842827	4.19740137844665	5.6904170535489	7	7	5.02575503305866	3.29118937954914	3.98392209143315	1.50807133069379	1.53203056193149	1.23835084540021	3.79847573896348	2.98060132456841	4.01468822732253	2.52675082440033	2.44782595788497	2.84438479466138	2.39863244167653	11.5721347711353	10.4058981500658	8.47977109613158	2.07715836061527	-5.63879816227894	1.86497632829052	-1.10916085851878	4.00534566659899	6.28247832764894	-0.100624321921948	-9.1087218425271	3.03326291765624	-0.24168701655357	-5.66667439378503	3.63445753551718	9.47611522029348	-15.9116450650702	-0.181297915699014	8.02884072321188	1.44420280016031	2.58725382778354	-24.3052319377259	0.540678373843852	1.17789596536889	-7.59679129651461
170	3.38115649249294	7	1.36223126235803	3.22414452437308	2.48247545480033	2.51789284654129	4.1239001443132	1	6.6234729523672	1.86319315592525	3.08512337670106	1.55388603688818	3.0679772538545	2.37980832223623	6.1349864705674	6.44774244683693	3.21937851188753	2.05742472188067	1.73927743157773	4.14520486348852	1	3.0772431995602	5.13738879642226	7.92747495828629	-4.84607060031812	-4.96176631578	1.85375137949402	5.5105068136701	21.0011751621965	-5.21718726737814	-3.73593861485211	7.68044152818123	-1.5766692636653	-5.72499604622696	3.14450538765213	0.312662235002868	17.0839326225816	-5.60948008111797	-17.0394474844662	-0.731479681046215	-2.50630199436438	-3.86072189973461	4.90057106938513	2.90019852054271	-6.33480345725398	-17.1555613019065	0.901992646953978	1.79533755030367	2.39791080065034
171	2.42615911424592	6.45070306502987	5.01155104016016	5.8826415386276	1.58265201875964	1.29650111963041	2.41812936371962	1.51717994004985	4.03000781844757	1.36733503687307	5.29045705178846	5.12077089669396	5.31213696837885	3.36638670488202	4.58091568375626	5.10293438690992	2.77488126050163	3.4423577593796	3.26149375791846	2.82163384932109	3.35745610821165	4.47138637843933	3.66220991459956	5.24005813248873	16.2817775904147	15.05131271746	6.51159695418553	6.40735981004156	-5.18682075335379	2.71386765826746	-3.9044615828062	2.34335713384658	12.0070479504127	-0.791813742677259	-6.34357705287498	4.86853796225758	-0.304020327273715	-6.79800392906157	6.2066857855034	6.15304393486866	-20.092613914699	3.14484111759299	0.812266460149337	2.893797143503	11.0571571046877	-20.205863403628	1.36718312054547	-1.72129384649204	-4.92024757621806
172	6.99858164912781	4.46795846163976	3.1851624805294	1.21864061316737	2.72452019687655	2.8829113118541	1	3.06621020845544	7	5.15414418946547	5.53505125599457	6.65861797393589	1.17131728574946	5.59261936866192	2.67199972704907	3.22616019989948	3.40583226333807	6.07716813001357	1	6.33753141711913	1.11595738853731	4.87226116925898	4.4762123725407	1.22770192698468	11.2098838662377	6.52970206735807	4.97056282834826	6.50209040249114	-4.69315182362443	10.8501552358596	-1.72074269798605	5.09544055413158	12.170758847509	-0.76487389292727	-10.683887914687	3.51392549981476	0.0820054350001094	-9.681212492334	3.02288145070391	9.41592415933841	-18.3190601147487	3.59722782845448	4.36895947836215	-0.288784261818278	-7.06073004106856	-14.6201797871633	0.29895555856258	1.90235983639161	-9.93605278989629
173	4.32450487616336	5.95752429689995	2.49638291088604	1.50100080755074	1.97026086413007	3.08790393734928	4.5504485665001	2.21575767539542	5.69968745456265	3.10199957829015	5.85639835333828	2.45036812495328	1	6.3564085922932	1.13135790370826	2.2071889717063	4.94751509069847	4.86124091238095	4.02035682559008	1.1914247032241	2.39163294925877	1.43912443316176	4.52395020972394	2.90484898409775	11.2912181695838	8.70580169224542	4.30102561589343	7.78164050907435	-6.98399325131023	10.2827458452777	-1.49306366000155	3.98099971711821	9.72338544949342	1.42967552237362	-9.89360965327823	4.94739729307285	0.0333677751847417	-11.2201414655766	-3.16492923518605	6.08554179607259	-15.1488351434849	3.14326187595593	4.77384476247135	2.8783792248597	-7.8152526549947	-20.1922832590001	-2.10913372914976	0.854599160203216	2.06045829885513
174	4.86284330923356	6.2901419155016	2.62814177544812	1.37412797388557	2.07210356413084	1.80468776357506	1.79697756196232	2.07345793838541	4.50800341521735	3.00199154795285	4.46344246329603	6.10735104090152	2.75066262325581	1.56550252517613	5.33303560677617	1.54450275569489	1	4.99026404112379	4.79601227092792	5.40390863139847	1	3.40419803846498	6.9771906700322	3.75674290090363	10.8986580730966	11.7844552653683	4.30757207759215	3.07198559793961	-2.99707341326044	4.78909633437024	5.42035764533488	1.08971595237211	9.27428597432476	-6.32058929766392	-9.37408717888586	0.185779989563503	-1.83194901383984	-5.26816661273315	4.11477481052093	7.63455791821469	-9.4054801612026	2.32490068656344	4.3920269095398	4.98008691130433	6.73909061690281	-17.7792753604974	-4.10800922647197	1.84952635164825	2.15528286851169
175	5.32437539701958	5.8294275901588	1.18623399453537	7	3.3503403550472	3.20508979533763	5.96763992440067	1	2.78781338110008	2.06049937947857	5.68445362099083	3.80417780895007	2.3114191261945	1.92606266429453	5.59379502033126	6.04324908061131	3.01721360144906	3.98218858724249	2.61597105563854	3.47392428429186	1.45155535167572	6.94698249983545	2.21293754318497	5.27989063736337	-3.14384560284958	-2.26549251234817	1.86752275943335	1.43930107655364	23.498472966103	-3.64743971832612	-1.27290472186417	6.55426919040621	0.667113565819997	-6.55534510950121	2.15110174833123	1.49798934730079	13.5804375254529	-4.37784572437553	-12.7784122862121	0.970376327545261	-0.421411271707938	-1.95718088477097	4.25782162428534	2.34421930287318	-2.43017218773055	-17.6601757304184	8.42499416317107	7.4397679309283	4.00029823160815
176	4.51775509411469	6.20402128265749	1.43293471583685	6.8132531373522	2.1149243282339	2.42471885820259	1.00454731417887	2.12587910959351	4.00596581818576	2.00991689020665	2.74407863329021	1.49633734099358	3.28738281626616	2.32360526399498	4.84365198767745	2.82845224499065	6.14904814291382	4.58730700507472	2.72661369770907	2.41749065387042	1.86111946225998	2.47007447077803	6.40786810546454	10.1278903055466	-3.99407699652914	11.080006301271	-2.10124209274164	1.08030426626821	-4.50049566286834	2.20645915298818	3.16247384209656	4.06911721699217	1.14762466547788	3.15719289996097	-11.6595003809063	3.64427606153526	1.03326640182965	-13.2907843895694	4.27433002944117	3.76593944210722	-8.65462361594216	-2.49969164559995	-4.21280585131633	0.662975717298684	-7.73721897227034	-18.9420183415142	2.51969457076731	2.86139941621703	1.68361874290508
177	4.46139464572873	7	1	3.1613353475785	2.61949625749105	3.28989456838803	4.32278960600768	5.18004139882809	4.30479325655719	3.73396056686938	5.48093501827613	1.64167883751505	3.54814190051451	6.50657892672758	5.11992901082933	2.34128300425653	4.94259222870635	4.03139872000585	1	3.63050742558554	5.60443021343049	2.86911269233748	4.66546905950448	6.59356842367911	-3.87202246996978	-5.52876640718574	1.89478271989846	5.68319227575213	20.8009783188975	-4.87975219556683	-2.96979059010845	7.76405872076651	-2.30845102518594	-5.32306676159551	1.66505567561904	0.560545112852207	16.0180914334369	-5.6282365961767	-17.5649100780185	0.189007839077923	-1.6286030320635	-4.41558331409649	6.0134893899066	2.54426910124144	-6.77050969442761	-20.8248543477699	-1.1730221095962	4.22118580132748	2.06535873284435
178	6.25709871078716	4.01858086729129	3.10113679434085	5.70592386954971	3.42343168365873	4.4032220867199	2.20195973124435	2.38504179047017	7	5.79181901960894	3.50141806644152	6.68292730572801	4.48325629509932	1	3.92304974735517	2.4625668534644	5.1933258627272	1.17115906166081	1.55020289302771	4.92417756365008	3.51098434183071	4.22442616701203	4.68607537186741	5.31878163795535	-3.56488824986728	-2.46033731004688	4.91274579530399	2.86807964147111	23.2920468385553	-2.85709894965918	-1.11035157336792	4.68622204868389	-3.64847222332227	-6.5353975838149	-0.114991635682904	1.00623568183528	15.4982546678446	-3.80632474365102	-10.8515210836828	1.55480670293834	-1.99693756827296	-3.2910000958448	4.40827513408778	1.786517605928	5.43667054835405	-19.5722221114527	-0.511781476467389	2.83862566212246	3.15410856367827
179	2.56680080584855	6.45174757773654	1.50371783434028	6.21233661044877	1.46740886181297	1.71735366488863	2.4836667343831	2.58598525918426	6.82188804878711	1.57578727839891	1	3.85325747806265	1	5.21505646578144	4.85634761945727	3.79278418602319	3.42704741605753	1.76101834271919	3.01979577636325	2.77599593496821	1.34089787425566	5.5784024024052	1	8.87496399692076	-3.7810220373459	9.97826842199483	-2.22801448573769	3.07030336244894	-4.71049393524408	1.43025633536505	3.84426578297542	3.30615039993684	0.833833941974781	2.95868957619117	-10.7705332977248	3.31600157023903	2.61255757000142	-14.0708768578986	5.05418961669494	4.15269901238714	-9.57072295060847	-1.95581364855085	-3.76089241581	1.92770717661965	-7.84572659725163	-6.80467239957791	0.106093115436034	3.50762085808013	3.26781383691098
180	5.64864944500646	6.78345609602979	2.28076466190948	2.2656010709688	6.96163410957257	2.38795754661031	3.68554661800803	4.66453703755591	3.67185411081336	4.26005822137865	7	4.80138418094118	1.24824527486776	6.63125866070023	3.58456636666909	4.14728495834758	1.3420157510438	3.23857697047902	1.67287919412346	2.60783642235002	1	3.7665175919909	4.70613717786036	3.66925218929702	12.3504944413294	8.6766534160995	8.49923595878441	2.60657978047255	-3.62137417911805	2.81473537947694	-0.691437327545873	1.47582080285436	8.5056216148983	-3.07273232376774	-3.98908507147499	6.78277263740406	0.78713145527226	-8.74981560842072	-0.293056380738231	5.88637741416032	-18.7233984555513	6.9108678951995	6.04163543467116	3.64248346110406	0.678468819123894	-15.7519843458149	0.66584907298576	1.26521593668036	0.509456083237996
181	6.46420015200739	6.10713264639601	1.59985646029724	2.62404280858618	3.92654107846391	1.58591480469944	2.2846439815977	1	4.10718716868654	2.83971402045277	4.06012841004528	5.76115815555728	3.17577139809536	2.74240576020625	5.37119240003336	2.09151852606412	2.73726435601121	1.22810857801564	1.40011237149319	5.31489123181209	1.0912417623184	3.85913532426349	5.52886443140034	2.98965409407013	10.4753908224431	9.75256135726338	7.59931571263158	3.40107463896999	-4.30622627705881	6.15430751399957	-1.69742546281389	1.61229135615881	7.95229076756123	-4.07132805869469	-7.65499327653216	6.26404570666837	-1.01580317097069	-14.9245887848331	2.70349490958341	9.50490342687489	-16.701135381803	6.2920860248193	3.00727469608315	3.17490424794817	16.007234612494	-19.3336775706826	2.12341071573474	4.48112310318708	-0.443986458888915
182	3.47927404952219	6.28787894556872	1.50903369658383	6.60094553000292	1.11872403118864	1.6559899649753	2.59705393769358	5.69661730874044	2.89915286432801	6.38779533344477	5.71045784440316	6.01444828387684	1	6.03102647221969	7	3.55492520066218	2.02914703666114	3.53718182750492	5.41022993413821	1.70060321798278	3.75683955500085	1.73932296818073	1	4.79006542539219	-5.76651849415291	-1.92798251125655	1.81607518418802	3.10324609226255	20.253353729389	-3.75891678148571	0.915601254841391	5.9292788139922	3.31580546065137	-7.51007173911771	1.11399738829167	1.75916250283271	14.5497161216524	-5.02570473720036	-13.1638077950229	0.747350117671451	0.205054546612722	-0.864063551018783	5.75692322604998	-0.239941423840191	1.97652591365761	-19.8312213637484	-2.11924178184617	5.00079992453593	2.97283737750193
183	4.20822295376473	6.92099538756498	1.43770952295562	1.45063586264726	2.42764272522237	1	1.95572144848486	3.25608046596324	1	3.65452824752954	4.90912177495312	4.89655920186031	1	6.43118259083177	2.34657004767428	5.05664198194704	1.95379503305972	5.46614806479215	2.38092485466118	4.43308409572848	1.33269322114637	4.26191645708299	5.79568925928627	2.52455382180692	11.6121875556235	10.6545768532895	5.99469815161278	7.18642999544876	-5.51955072494885	5.13857168649645	-3.15012635919145	7.35042652738488	9.51200484811274	1.2878424618191	-10.9906348160857	4.71456367368674	-0.980165314803515	-11.5773945936066	0.0622893782339549	8.99403411354944	-17.1173651678137	0.0463467827457629	3.46760437483259	1.05776266050243	4.73920160657256	-17.2646011275579	5.86730736297601	1.22489827846944	-0.458472046702793
184	6.99644311414879	6.13103938790576	1.73717567599173	2.99456305757936	3.22692303398533	3.84718746161756	3.25881114041272	4.07070646916471	4.67986990204984	3.55769167756665	4.87074857653937	5.22869828804642	1.82391757469033	3.00193102224884	6.05224876026717	2.38938398140781	5.92548641855152	7	1.75292714836665	1	1.62926731353206	2.50401443647163	4.040417234573	1.20867305500496	11.9159497513166	5.28620995971544	5.36005626005436	6.10188160447077	-5.23153697917581	11.7179527205146	-1.49281827040415	3.45969995232331	13.8332603467818	-0.898506465072054	-10.0071732795112	3.41546670289966	-0.261486583136553	-9.18259776841404	3.01841070460087	9.08610982785742	-17.2845121653408	4.6867416306889	5.75884553355777	-1.03279679184278	8.91331309577877	-21.1653444502381	4.67536401226451	4.06410332351817	-7.58913745665518
185	5.69176406196285	5.11920712221693	3.09451612662501	5.76813256207168	5.41514417743736	1.23835154540692	1.98690195167248	3.2329730312712	3.82448614768905	4.81520476158328	4.28788378044614	6.54772727978216	1	1.38738768360291	2.47846203668137	2.8133001167735	3.02282473266198	1	1.77912920970289	3.86805418809189	2.47498177532079	4.48066504466963	4.51416257595194	6.10176998431203	-2.9085764443759	-3.16367242277967	6.60058082815341	2.67045416929697	24.1970391557677	-1.95662856200536	-0.527423566770752	5.06048074727333	-4.12628370553465	-6.51178604998503	0.633452993976303	1.72086227202612	15.8494463934454	-2.95445982753132	-10.7472055411398	0.543287183230355	-2.0697821455017	-3.46375169238714	5.58763507178628	-0.215320561533752	6.14184915571301	-17.7531681144442	-0.696965284716704	2.48409509718746	3.45090342811632
186	7	6.23222560966982	3.15949179792928	4.98093267312861	1.99783242590558	4.90050360777006	3.62237006956011	3.75493745458843	2.75447758014966	3.0364594292047	4.25929126462611	1.81668403769144	1	6.45635524260222	7	4.41412482092777	1	6.75209857790771	5.44340042906397	2.3626627100253	4.79734118031754	3.24586395066374	3.13866596860113	4.93984191144547	-5.7630428322346	-5.01172332631863	0.986842219673186	4.50772503031697	22.376200703398	-3.21353764349754	-1.68534438415469	7.59540649568607	0.502268266697342	-8.75480031872623	0.832642206120093	-1.05927288575764	12.8663777455493	-1.57128867292927	-13.1313787162806	0.889312486770804	0.139850925101745	-3.83953075824343	6.05955368327546	4.40208145226099	4.92861934006683	-21.6489950896491	-4.60752295727183	7.54286292136854	1.24929568619038
187	6.06986111324424	5.6048629328965	2.34057662575966	1.10468450396181	3.36625565527891	1.45678761320573	2.78681032861467	2.80024228561453	5.03558963542501	3.56409098480539	6.34079899848706	2.75343292985757	3.88254537609637	3.08654436205725	6.09087129973168	1.88201952760715	1	6.82074050660316	1.82113725805362	1.27930153214273	4.18091435114841	4.56118654224032	5.18800389092223	3.36269024293667	11.1426163313776	11.3250574580407	8.62981976965836	0.71699376790051	-5.09099476078944	5.90154089867403	-2.62795057339816	3.0370889815334	6.94166730240726	-3.78844593025048	-11.3309545235599	4.33419755649668	1.12790416081419	-9.79285977691735	8.49995075270374	6.46453610020913	-16.670381994985	7.89620394889955	6.93979323884156	1.033249566324	5.46279550495537	-21.5990294925667	2.2409300456227	3.53288002966581	-11.7727226650235
188	3.15209686014877	5.43424804807409	2.19451939698859	6.77360799915834	1.3377167658668	1.96921938091804	3.79456922512277	1.21755672750676	4.16852035736722	2.79155188591741	2.61242390645423	4.15240587645764	1.87213690107278	2.22670516456002	6.02035909530406	2.53421716534331	5.59494096103352	2.60150528820433	2.34461367177282	2.87950593603947	1	1.97641171899747	3.438834069466	8.34415206933607	-4.68705402047293	11.5378895343897	-2.41216080095924	1.35300125941753	-4.20805355155951	0.965105862300582	3.21675331093643	4.55272682247865	1.30107935112311	3.35029102131762	-11.0783685904545	1.77070079453453	0.373203193938631	-12.9955490579652	4.70016966270487	3.53676616628283	-9.73334733242235	-2.50655938911708	-2.66043714962339	-0.846811840767255	7.07057499291731	-18.5832562647767	-3.72881747035945	3.14938240641008	1.27373542583352
189	6.14609216654683	6.68001786628705	2.87916075653645	5.34761559776162	1	3.94896618365273	4.76213160261055	4.59112187113706	2.22065715398308	2.27285413115747	3.43891787168847	3.14317227261205	1.0802290218488	6.33380731360497	6.64833166939164	4.43900301292318	1.49072204356895	5.32291968993964	3.35141464863097	2.14470712156087	6.25143331773356	5.9462872282381	1	5.13058532459553	-6.76436019090733	-4.25720937139758	0.428249572191767	3.99916534130033	21.9346486386886	-3.78684349315543	-0.817150357620998	7.17459794048614	0.106711887096787	-7.37129318548081	0.577008662642093	0.00677554684119075	12.363369979937	-1.09461614578116	-13.5622239431023	1.07262069838997	0.84418585659757	-2.71876148267074	6.97278052447821	4.26546663252822	7.13696739423167	-17.4916721229193	1.06734189875322	3.208743746952	1.02197505229812
190	6.95543789770892	3.09108811441959	4.1822381666031	5.77644582266628	3.01985826729208	1.60628759669042	1.09496447471075	2.12335447913713	5.59144653243929	1	6.05700831854759	1.35311324885464	1	2.54556469577633	2.94005707310602	2.57160649978354	4.53355837906348	2.86559449586873	1.82038686886989	2.47610509696292	1.36639308639996	1	3.43224709758393	2.87129524975304	13.3138268441965	13.2790162295042	5.98577697714715	6.7294194963926	-2.11002971239804	3.19025427812339	-0.316329249628453	-0.442417567260646	10.7792583899629	1.34511076554137	-6.33052342312701	6.36763407765311	-0.247994221032007	-9.33423016960993	3.93833428047355	3.21011643769644	-18.2874454466575	2.84519892068185	0.486719420883347	5.16111137363908	-8.93051866885313	-19.5705480698264	3.43632235453842	-0.506335718680992	2.08593097914504
191	5.14588434170926	6.82566694325848	1.71650060490132	1	3.32732181656462	4.18003025082876	1.51074562696525	4.31394697075477	3.45524559357463	3.58732857867342	7	3.21137513872491	1	6.03188801444864	1.649172566976	3.24752163300878	2.53042936985591	2.95138652771756	5.06286807264906	2.496564549006	2.51490350068023	3.34474651863221	1	1.12424953092306	12.4552298502203	5.28537324466127	3.85464999766488	6.2927243516223	-3.16845025777167	4.88218005768749	-3.30567813621512	5.52146754570691	6.4674325905799	0.453614383786653	-10.4614147605368	2.73678566949473	1.04761465135066	-5.7616406571812	3.47168754278072	7.83115588579969	-16.6626920792236	1.15274550954536	5.75490752159303	3.45741813535462	11.0065310612038	-22.3912780481351	-3.1920718349279	4.45494221240207	-0.99218892701164
192	3.90572632539601	7	1.10843105129324	1.52768124679585	3.57803207582527	1.5437283628814	6.15266368125558	6.37828702309437	3.73011183894269	2.13296943309131	6.24102373618917	3.46826314599014	3.77354139054	6.71766603703382	3.384113599599	4.10525873146327	5.40174872445999	4.7600917739392	3.67024968704067	2.06088781356792	5.12402289904488	6.12722206943724	3.90952639129986	0.637314014049118	12.1132732532826	4.63511171844287	4.80134756775106	6.62542531288966	-7.21187452325969	6.14527061070033	-2.35704566038394	5.6950209338385	11.5399193934376	1.41889463407963	-11.6373517938209	3.11966294989405	-1.05841196264728	-9.05727382774416	-3.30294452168553	7.42662506209653	-15.0471346566934	3.73139887762609	6.71317035386557	3.75094441184956	2.9256432221573	-21.5617756678365	-4.31726556991292	5.18316387482117	3.48238895862374
193	5.9428529183539	6.6023286253151	2.07963172491523	6.18948551508529	1.57770372388881	3.60824984262002	3.99468599158377	3.3799859343104	3.77079022466785	3.24251647555812	3.4745758416221	6.09329377465557	2.65470693202114	1	3.06565225470223	3.07403129139077	4.92782677199643	2.77220322980948	6.01658490924889	5.68784538057815	1.84579124070419	3.4018955176351	6.51495867292033	4.99086391113418	-4.51410238617331	-2.81438279280532	2.95281261515713	2.10483040651521	22.6773555785393	-1.41841758594268	-0.144954958332127	6.33080514237687	1.71199291886711	-5.95319261054361	1.02918997985994	-0.547946324071174	13.1686638041298	-5.06896965443811	-13.1669070049053	1.44210310214542	-0.370020840946237	-3.18953031214849	3.8667823275452	1.01983004320177	8.62270578578046	-22.084064835499	1.0759777548736	2.40731449697805	0.262365799013777
194	7	5.63851841620148	2.79812524098753	5.07445915615687	1.77910980080503	1.49315615029281	3.61848103469377	4.11594836123243	1	2.66052828296273	3.1572061218995	2.21341159653764	1.66064422531222	1.45935433066535	4.57927633958917	3.80635100577276	1	6.87456182796569	4.80879859074015	1.26111882535603	4.40545903267195	2.8663187432602	3.7952727407308	4.27411575155619	-5.63013707657156	-3.96817082186517	0.648061468131349	4.11913510499615	21.2268710891537	-3.73252903006232	-1.31491449228277	8.53051273385055	-0.896929506630794	-7.95543186758853	0.947872593405576	-1.00283573915501	13.39080900722	-1.85709120523196	-12.3537234571645	2.14293909090376	0.102578797811984	-3.0651225711505	5.9628368551748	5.05237692953825	-7.15742706010588	-20.6559016227567	-5.78745717798157	5.23334684861262	-10.1100423104605
195	2.74764346094976	6.3265064131395	1.97611393829354	6.63511227277603	4.15341798249662	4.61288813848721	4.62952478735411	1.1230437063132	1.11134932861948	2.621673065316	6.1453946620526	5.62389539233524	3.80641104275214	4.25314203814292	6.28502448894975	6.43981898425838	5.42204164391539	4.25630079902808	1.60203936475982	4.57928931939734	1.29821129312054	4.91864805682686	1.40088667352183	5.53347539797411	14.8010902057136	12.5678080968929	7.32973372258085	5.05010281538762	-4.7087771447485	0.160497541924134	0.114876719470205	0.727628556229521	11.9113654194258	2.81915109074734	-9.0153416621396	3.65583155538496	-0.694537369397609	-7.52387035350291	3.57080940901906	2.6300926019136	-16.2194439018923	4.31926767301884	3.62283115857375	1.88076031109193	-6.33266719572759	-21.5722334804629	0.16360315927029	4.3847720504171	7.47431708236868
196	7	7	1	1.15402463916486	2.37585576064522	4.29838553846698	5.69052263262032	4.4105781803613	1	1.52804741545043	4.90069478232718	6.40448828623459	1.55156981748456	4.53281387543646	1	4.56102457677668	4.94544630794635	1.55155757672631	5.88791006179996	3.64105337382136	1	1.45057602596117	5.18080088506004	3.83925750102985	12.1148527124547	13.1540840515749	9.14798461743315	1.73111860038471	-6.43840244596596	6.64718259341682	-3.61416515903308	3.30912010810001	9.61192364828666	-1.90231890054326	-8.19855561303214	5.82054703224244	-0.0030241588253026	-8.35118367813422	7.43330880688401	7.63706957890887	-18.5935051808897	8.15599110842282	7.75495449653519	3.07856482463455	9.80354491420636	-12.7210800198703	1.96117899157321	2.50748997706365	-7.51451623726579
[truncated: 74 more columns]
