# Supplementary material for: How Are Mate Preferences Linked with Actual Mate Selection? Tests of Mate Preference Integration Algorithms Using Computer Simulations and Actual Mating Couples
Source: PLoS One. 2016 Jun 8;11(6):e0156078. doi: 10.1371/journal.pone.0156078 (PMC4898694; doi:10.1371/journal.pone.0156078)
Supplement: S1 Data — Newlywed couple and agent-based model data analyzed in Study 2. (ZIP) [file pone.0156078.s001.zip › S9/Euclidean Model Data/Euclidean Couple Population 11192015 1659.csv]

	trait1	trait2	trait3	trait4	trait5	trait6	trait7	trait8	trait9	trait10	trait11	trait12	trait13	trait14	trait15	trait16	trait17	trait18	trait19	trait20	trait21	trait22	trait23	preference1	preference2	preference3	preference4	preference5	preference6	preference7	preference8	preference9	preference10	preference11	preference12	preference13	preference14	preference15	preference16	preference17	preference18	preference19	preference20	preference21	preference22	preference23	preference24	preference25	preference26
1	2.62854196779146	5.02699569085986	4.20234242832713	5.45702982678437	6.27613156186973	5.13200585812359	4.01964582704358	5.98219299942757	6.76140276336797	3.02714115521995	2.16608472908869	6.65137474292059	4.76031979622343	1.93106711834516	1	7	2.08954994834166	1.46052210798271	3.23745569784568	3.38387762785164	4.79427556704271	2.49470050403558	2.74429844721622	1.5878616813926	-0.802300846067094	1.65108988025395	-5.69921060048822	5.29567751996289	11.4522676044164	4.31675659657525	-2.90530752107008	4.68401073902525	8.80190705578096	-16.0055793767215	-6.6709146267346	2.57606447776607	-3.30718346812075	7.3987847083183	-0.147025151587649	-2.66746391338079	-8.84875803974629	0.144216095390942	-9.26700593617231	5.1238427622835	5.24972208806656	-17.0450341676977	3.11762918746283	5.94233287319619	-10.4410314294671
2	1.55308948793454	6.74158909385228	3.36884130012201	3.809290635686	3.2117089943511	2.09603700170264	4.31462754717419	6.38031952299596	2.29967327348101	2.14528371830837	5.78962722196133	7	3.81541745762031	4.52098009499644	3.01967977024987	2.84429771146771	1.76570319278397	2.17281418172321	3.06675222602573	4.12404187402752	6.96953370970572	3.19248808047967	7	3.69420034552782	3.25307808328689	4.23947886110297	-8.931918530254	4.30443274032867	13.0100417220856	3.50344953902717	-0.935214379983394	3.23101812094433	10.8907191934445	-13.5441114895245	-5.45255097631239	2.213504955423	-4.23183493723248	5.9498236135708	-7.44674225840299	0.752553939686135	-3.00485819815472	3.51119833919991	-6.64366555731761	2.26850482450663	3.75151826925189	-7.48468827550751	4.07607568970235	4.72094518439855	-8.5498878077928
3	2.59565716553867	6.53217184861505	1	5.39000136247362	3.29317710892498	6.31554724903442	4.01396380770743	5.9615640473666	6.86302476748285	2.20052728613029	1.82034347123965	6.38530543076237	5.08902320667046	1.61187974771534	1.24719628264286	2.03216323863026	3.51236068644452	3.29564535857525	2.40708957604362	6.12149671506425	3.39836230186178	5.46087568004048	2.75310989853106	4.1142336353628	5.01590263598762	4.13651635229906	-7.48250346004777	4.20342996858551	13.7345928717912	2.33148347810646	0.604732489521174	5.75852659472312	11.2177917721562	-12.9632483116611	-5.2381889888212	1.57811598804576	-3.15597582090775	6.69465798581719	-4.38487475891156	1.11977761438011	-3.88571567413264	4.40372545132756	-8.31579740220604	3.14789380007494	6.49300796051793	-5.33368553374988	7.22058233157215	6.16609035702888	-0.867815503207782
4	2.4711005545312	5.98097501242828	2.56670680293431	3.98495367972412	2.49830987729194	5.88401576374635	2.13901358524623	4.87491351077785	3.92199303258666	2.96771059262382	1.60853255672629	6.36381858978609	3.24294310871707	1.67661674034314	3.70823446210562	2.78862688964291	5.36418707510495	3.00788490030432	5.3231218214807	4.62239257411894	7	4.61819664663677	2.87530840520226	4.25042864282702	1.36612032561489	-5.30448893796673	-10.1215472476545	7.11100160961773	12.2795964882925	3.26576937886263	0.23219853830266	3.76099450468345	6.08469881783117	-14.3271639913766	0.849181836201925	4.93857751344166	-1.84508959343406	6.96235322850582	-2.66002475707238	1.61921470623975	3.41869308493756	9.76218289136639	-0.121171388324627	7.15021194096335	0.792590801420139	-11.426404621037	2.2764841389165	4.88535304611211	-6.76693832330426
5	1.02453810750528	6.62772780645632	2.37032382470079	3.88492866670497	1.5696809486483	6.79834126868836	3.77072082862585	5.21216150989136	6.38437421836048	2.35371497155936	6.16742464950424	4.92797180735023	1.34322853533954	1	4.11787805984276	3.27902426081646	1.66546385459063	4.19956740561564	3.30489888069519	3.02344576493981	5.68681267597653	4.03575645418137	3.36708123718639	5.04882786701761	1.54409271326916	-4.85304416650731	-10.5869425350038	6.66106634322312	13.9048754399421	3.70619756240863	1.14764444373982	4.92481486129828	7.04008243973406	-15.624092581946	-0.678195320150751	4.35673102211306	-1.78185530877574	6.19514193371572	-2.47749214111937	2.07141642519189	2.09805871461781	8.33267778847454	-0.138791711876867	5.60725804701894	2.35133979749589	-12.7939484158386	6.44936582319906	4.9977481548159	-5.87310741153252
6	2.33278355972635	4.58977430878396	1.77540080114541	1	2.72106407447443	6.00894712857551	1.97139117367248	6.11399684153062	4.10866942456187	4.52024423856842	2.91454038592897	7	5.28494571331667	1.7412862497942	4.61249985823604	4.1768307340114	2.00982183246816	2.22818390612038	3.69583136473372	6.71428545671166	2.6891858156618	5.23781810153406	5.61271929062394	3.3291448298013	5.90861644347908	-3.05880035321045	-5.26810286313968	8.52237338944764	2.18668583074584	0.980276411635445	-0.201438378783651	2.69289508955502	5.34979092681433	-6.59759381388042	-5.75898376196525	2.33667608710339	-4.47426835882892	-1.13386177420432	-8.28430589490976	5.27724891235272	5.81486556349776	2.25701112950133	-5.78317531251438	5.71227179797749	1.46325044487528	-13.6315060020501	5.57345093682736	3.18334844300737	-8.74872029973799
7	4.04804900357073	6.38225186217213	4.17346596660973	6.53886441123096	5.32181913079407	6.19985115291109	2.5319112372777	5.98437822754161	2.23471028272038	3.54667466447966	4.8362853596632	5.19068846834945	2.7133233678062	6.46015046023649	4.42365297251397	4.58441535369723	1.80523579666999	4.39601089969981	5.04336531647302	4.30773565688516	5.15809843043456	7	4.63860580718994	-0.541756713256236	-0.113979102986412	2.44861222932741	-6.84473354807379	5.28540614709611	11.9367289289494	1.09867457410181	1.27861227785479	3.88552444764002	7.18209321306927	-17.9714902787574	-2.8406144053366	3.29613976801551	-3.36447341870032	5.73888284530691	-2.03030461763763	-2.25745232315781	-7.74708992106967	-0.464330668904252	-10.1164863098998	7.38855451240744	3.76165325763015	-14.4102291096362	1.56447823835497	3.11069463231571	-7.60927932949012
8	3.42074893354827	6.65755826667177	2.18860864353338	3.09681332069507	2.70157897863642	5.58582749631785	4.07206775730024	4.8312731690392	4.37377035441146	2.51430231810512	4.16768086140358	6.68860162092986	2.03810593981299	2.69348366257071	3.4074892215062	5.51704528337003	4.44209776780865	3.74760433829891	1.0405134415984	4.33650524949141	4.52623056299504	6.54097246409249	6.36081036784669	6.77521221353486	-0.122126542216323	-4.18933427099962	-9.15553829054022	7.09634124091203	14.1318681261865	3.40643999516758	0.919115942170453	4.05187891352709	6.65135558925164	-14.9750588647306	0.293038269983886	3.74025479285311	-1.86517784504698	6.73129302558111	-1.31992550901891	1.34134186232024	2.38894161880602	8.2001217446268	0.866088359633505	6.81373656725396	3.27880695843031	-15.5796788819557	1.75861119226622	0.699976017895349	-5.50209706587261
9	5.23709579902392	4.50701692077015	3.14492313084872	7	6.29529858438386	6.94413527220585	1.66256248367853	4.77944591430563	6.05840867931595	1.31684993964733	4.04597681567926	7	3.87857958773274	1	1.1151795162437	5.27356894318385	1.81717131667939	5.43560442561926	1	4.8856867668736	3.17115493555895	6.03533126622422	3.82885977929238	1.77430517895181	0.206270459421019	0.461395647077201	-6.32334826810691	3.15894039442302	11.2491646810863	1.19653741824474	-2.06722380686684	6.57248219229286	8.48884455152216	-14.8514273634476	-4.8225043520066	2.28606285113135	-2.56969550999337	5.88281263323929	-3.6797587972272	-0.726890040317327	-6.47550995512121	-0.0434120534390985	-9.15696259341397	5.17217616020499	2.0678866619474	-22.6904418521995	3.0445225137166	2.46686824331914	-5.56912906121165
10	3.47342019372357	5.03549818827174	2.6420365284791	2.5371315229961	2.9953089683574	6.74505304648969	2.35718353042033	3.94989774758895	6.53419386078087	1.10977429096879	1.59297051737992	4.59305657232182	5.3507731993585	1.65580532629273	1.57792993440953	5.25210851375462	4.7026213519976	4.21200360053845	1.22039071109147	4.47431743697065	4.21225323712778	3.51944084290355	1.04637002851597	6.20524664008765	2.79046087021107	-1.9397339710939	-11.81054314271	4.86229690023001	12.436708318511	0.997508179194335	0.0658159746620213	9.21907217820858	8.26231482291564	-17.1880345721138	-2.21722110222419	1.8522646564708	1.43342133843733	7.59101929287303	-2.22206153553643	1.16873920480411	3.47395826431376	5.56675350165118	2.06583694805963	3.92248621179597	4.91536130855028	-22.2116909993797	6.01511923500052	-0.874220037057273	-8.54945945235881
11	5.58248989405303	6.11445705529231	2.86987018328378	2.91057283811442	6.16106865468877	2.07508187821013	3.0342716788373	6.09942537751133	4.67861803363284	2.56393430473829	5.70642479136039	5.25464142268716	1	1.14339017669139	3.65173328373884	2.60889129169816	3.91075490716064	3.57539012573571	1.32165367732609	2.36375449829607	4.41871879784079	3.04927631496825	4.22884105728422	1.68665222369567	7.01215889637849	-3.29345538732762	-11.7325969727373	6.25044522055136	7.60451672907084	2.05546685756168	-3.55873644615774	-2.27027753682746	0.449757549415807	-23.7415714696195	-9.85928299756818	0.0800469195282224	-3.42191832802319	8.62517894989142	-7.94708255405249	2.06680409256037	-6.429101826436	-3.96361248284256	-3.06967364663448	4.54343534953961	11.2065826595664	-27.7690900281043	6.30475950696497	4.60668970858552	-8.54394496932296
12	6.49611282412397	4.80409986650348	3.2275670548845	3.374546279474	4.77848138475298	4.81135912120872	3.51340814485336	6.19633615751748	6.53625339691618	2.45331193910608	4.74198308616918	5.95218781931827	4.89753871934539	1	3.87473427409766	4.1109469744404	1.22168472028208	2.72559519586436	3.61853879866098	3.09006613095139	4.13608177403813	2.00337107418587	3.88055703260831	1.7741077168994	9.27446547427256	-2.32812891924034	-10.6652566755517	7.90493908011815	8.81643587690207	2.64326206668965	-2.4592066506213	-2.77129383846218	0.476707169473508	-24.2998661117255	-10.3494059573483	0.884062193635288	-3.04971612751814	8.18445219840161	-5.7071446687485	2.02718045291304	-5.40717097825237	-4.4063740470661	-4.14486198818557	6.7276129338537	11.3715012472582	-12.2017567016492	6.94061822349439	0.698533478018858	2.05154368571287
13	3.14649717462089	6.78184875515183	1.16584547021944	4.03676313920683	1.8706109405374	7	6.93459958712158	3.92816825070359	4.06645963363989	1.48802266008027	3.9595184745906	2.57425282691338	2.44532216390963	3.023961844924	3.11707860172932	6.53292275457408	5.33836403798113	4.45926040220909	3.75646562788188	7	4.29864979251751	5.48888648138045	2.47015006382414	5.42280867133787	4.00640354955627	-4.06469052224109	-10.1763115266367	6.29818692322337	12.0438716966861	2.60522676745055	-2.12828135592058	7.73983459913725	9.19409853351989	-18.5083097995095	-1.0789763015587	1.69080990797843	3.44479355442397	7.5975529699724	-2.23170234513455	1.84298387775288	3.23660783922124	4.40861168558468	0.613046497241844	3.33893791458418	-0.924283021226492	-18.0185223830955	4.73634353049914	2.17931416401866	-5.83362124932609
14	2.78273501531485	4.25165463351261	2.77093767412613	6.61166351384458	5.75082386405303	6.93922600135672	4.24432153755648	5.26484628648387	5.30413414498751	2.41827057466408	3.99098958320033	6.05205737662149	5.92704472319259	1	1.23687288182628	7	2.09423881127628	1.36533706068516	4.8930136458354	3.16697367996245	3.94923110134685	3.98486192759625	1.22470074064997	1.86508767554659	-1.80825404092355	2.24516232089205	-5.74072431744485	8.03577360207118	12.1496130398854	2.63793123797066	-3.19469670532316	4.8385751997877	9.29945152201753	-17.1260198220117	-5.44610170976427	2.37049890269	-1.12555799060478	7.04584179289621	-1.21071031859661	-0.803871039411083	-8.23204236408389	0.281524243849906	-8.42607500150465	6.41276865797951	1.55306300454724	-16.6386491825949	4.73310771776273	6.92941713499435	-11.0566604661763
15	2.95468945820261	6.80098914759792	1.91829252824625	3.00099789268844	2.78987661210933	3.75304723266996	2.8670001849347	5.11742848943844	5.5452297522324	6.26687745907749	5.39693707666923	6.1530336806559	4.12460512383171	2.67228085764217	1.61069781201483	1.53657871862125	1.31018967266746	5.44207465940188	5.05291355332075	5.57602713142719	5.83329500548812	6.2562880146929	3.09233394522418	6.26035544105207	0.372738740533999	-5.30838636149355	-8.96347115684007	6.91527034608458	14.0108737159232	3.48041189539008	1.42848374460103	4.29300374032358	6.27098662259959	-13.864111939891	-0.208133212207322	3.78820342457067	-2.21764635305258	7.06770822656478	-1.60697361688101	2.17301520472283	3.68376166265302	9.00636454612544	0.542985897809545	7.04001718619414	-4.20772657277538	-10.6929737243687	3.80597240689083	6.61693811737288	-6.89390402619772
16	6.92104104687735	4.58601048651016	2.7255066240628	3.4237765537095	5.18072991513179	5.5318279905572	3.70520784743596	5.53795495745597	4.55073733001232	2.15438064511694	5.21406227119981	5.73801105897364	3.43858583884987	1.71169682136944	4.03687827651801	4.99896123015708	2.51598697291525	3.90739228083632	4.05812536925139	4.27931897059605	3.65981834835259	2.41117330973511	2.44072396003094	1.85021269822584	7.82444116961245	-2.83352264159109	-11.0761753674015	7.40738496045184	7.37478080883608	2.7636473225004	-1.43185376759861	-2.91531125690208	0.568553517045052	-24.4277818840769	-8.64400523702741	0.802207246319822	-3.29837507405495	8.21577563409081	-4.22156950982341	1.09423773007296	-4.94011984941517	-4.73464730602316	-3.88673677004311	5.65692857059148	10.8626203119219	-16.0942692447492	7.25324621850429	3.76752577316285	2.72700991728503
17	4.50212325556397	6.68913056227649	2.50542796728598	1.91355042994835	3.01661583525561	5.40882689776563	5.3971456744245	5.46253630042365	5.54404112559685	3.70025470843035	6.14815045950726	6.11939581338948	3.56767108002678	2.70207758871428	2.41716122634997	2.88362689882388	1	4.41468894312713	1	2.0371453002194	6.02935556393316	4.87436850237067	2.08479945797057	5.95619878383175	0.385735745268752	-4.79901298128149	-8.95466550856311	6.77730655957447	13.4880634430951	3.38397014695205	-0.104521537779507	4.70588852640814	6.71190610844701	-14.4356918800066	-0.455459484010082	5.53235588935926	-1.48441224587379	8.35835915520439	-1.10282619594058	2.25773021241839	1.90210612054312	9.00840943382276	1.40533120681136	6.83135359970888	-0.520637509105906	-17.4150529191393	-0.654145100287954	5.39276668624242	-6.52195755998153
18	1.98842033284867	7	3.08700636990473	3.63164158633419	2.92422749880656	1.89351418512698	3.9601891032836	6.39332562695818	3.10566088582105	1	6.58144083804969	5.63468344213057	1.10676562009203	4.63030165183107	4.24881738583345	4.53332029846059	3.28349229395471	2.1836628918429	4.73462927282023	6.03247738456064	6.68790464520271	3.78929275990022	6.77045054828197	4.67160024403891	3.15623722664985	3.79577593214787	-8.61308848917631	2.88406522933002	13.2652317231273	3.43301179937552	0.22299153602111	3.05914455473064	11.1083914488254	-14.0368918175244	-4.29637770778558	2.32359878151	-3.75484269111141	4.06379560736843	-6.350570829089	0.839227836024957	-3.00484935569513	3.72338146737004	-7.17227078110808	2.20870816288215	3.45667774190143	-6.98826023392495	4.52629795260569	5.20539808554919	-9.64450014797293
19	2.57449477812194	5.94848157244078	1	3.38732042859091	3.34573096121541	5.55391210112143	5.11690976799141	5.80836387335139	5.91675006431459	3.70608449512827	2.8894764035355	4.51942523405965	1.28271821481374	4.94192035578296	1.19175864570708	5.10873347250564	4.74678654464525	4.135987006738	4.38351525545292	4.97145920557671	5.44683780484164	4.13311257881064	1.7631584477348	2.12358586815779	-0.587539041160304	5.81344009442721	-6.14890533725695	7.29294389897842	13.6122564350588	3.67432659807072	-1.57847829337848	2.49739384933825	9.37417777442202	-12.7318980780413	-5.42480861122582	0.395764881348389	-3.12110441180634	6.68726705646536	-7.25035948365385	0.253122800065878	-2.68935270978484	3.41479937926769	-6.0092679432582	3.85788015851831	10.742719232511	-20.2884394992412	2.69754025673923	2.04835229631649	3.22036706760322
20	5.66114315267249	6.93375764005848	3.35440543897011	2.21534214236374	4.43501091588276	7	4.18591086308953	4.77460966793263	5.39361530499806	1.32750104323673	1.95782099986278	6.37735428913637	6.17170969949561	2.17337827836087	3.28820533127478	4.39392809132536	1.09707109726299	2.89219285940903	1	1.43830019286864	6.838667862046	5.4438012581014	3.84679926346066	1.93763864757234	7.41357660851733	-2.1515127949606	-11.9172232484973	7.26445025062652	6.61264774350474	1.23628759178946	-2.55215651730676	-3.09056676092398	-0.102991854418969	-23.9803699007611	-9.04814012588414	0.937294450938744	-2.8541133328462	8.18721140407993	-8.44257000308643	2.32163395154414	-4.83109980005524	-2.32490207878444	-3.73535963026137	5.50568237184164	9.27627565673531	-11.6546030066535	2.5196867741623	1.69751230894344	-8.00502299026559
21	5.25024858478633	3.62417115866626	4.12811237551182	1.59738873926026	5.69441566301289	2.18121741206941	2.63784367445722	6.45974981990924	1.60251622533547	4.50668609219608	2.78791389784029	7	4.44866755316706	3.84591455000379	1	5.48897568615656	1.66680340885612	2.0935719575539	2.4521728410589	7	3.42228909006217	6.42756303547005	6.1304184604239	2.07588345153237	3.0464002442963	-7.6971294771293	-10.7031967965739	9.17724786688333	8.58712211498426	-0.748039810109782	-2.02041268143693	-0.654418516618115	1.35997247289936	-22.5534753105714	-6.49890415991265	0.0376749738584281	-3.62961735717101	7.8936613002833	-7.66697807170392	3.74844385205665	-3.19722637795632	-1.11329526137792	-4.81194803504518	4.51839860018444	6.80682206007816	-19.0278746892553	3.56172627626495	2.19219273994274	-7.38891103446426
22	3.07280539085732	7	1	4.72627157626407	1	6.36182920010725	4.22648278844522	5.20746001300422	3.9261078466571	1.92447436757724	3.21033058583202	1.90126936482907	1.31187015902698	3.29018207607624	1.56939836175383	4.88547625614981	6.79917431650792	4.2315136046571	1	6.27108439421167	6.23356059515257	7	5.61396590211069	6.56615572258509	4.31233810383426	-3.62885907434698	-9.95558305924037	5.0344827987708	9.60718559482527	1.93604374708539	-1.44369262999265	9.00660533439767	8.21955683820365	-19.3216936930086	-2.74619294869042	0.711825350066002	3.08268456267148	6.96029621014485	-3.52629827870105	1.27558170576079	0.753661085039419	2.11040042761792	0.880091296823929	4.55988496159129	2.97090366311834	-22.5720232277411	4.20385044242467	2.08605859839748	-2.2664003432102
23	3.24822245245238	6.58676605708145	1.88090017348381	3.36092293579254	3.38136521787444	3.71403100273619	2.38511804475798	5.54344320027107	4.90934253828774	2.87839610708087	3.68699450882715	6.43737264321517	2.00654982659335	1	1.6946938438782	7	4.78201306437064	6.47529298816841	1.29108313656829	2.71055195403525	6.38543245461646	5.62959924985479	3.37027055793445	2.74391804470945	2.25386003373098	2.93836084602032	-5.11104990017598	6.61940537709726	13.7363464315298	2.30596931673738	-1.95080414824648	2.85464825554221	8.86374848484239	-14.4074879731912	-8.12019802238872	0.0163820504901827	-3.93398220811503	5.66778162209313	-6.86083476633133	0.957572788082339	-3.20608201670891	3.19187825687182	-7.01064916758942	5.12252196934792	-0.0796171440301991	-19.4275021091212	0.536639252774649	2.1616370143988	-0.335012813963371
24	1.4819482875821	3.73119519606904	2.20578734385818	3.87712608811636	3.6024301849482	5.80481516516712	2.82484038486654	5.27850938560211	2.65063119832219	2.95674180431553	6.27783494059249	4.63651682018119	2.66834434649666	3.36567719936163	3.50223320975137	4.32485101133763	1.81768119283051	3.7998806361213	2.16066049265571	5.89009372462996	3.72849379736624	7	7	2.98458987606753	2.32207558643719	-2.41581652810312	-5.54670392617392	4.53613475197591	9.19492812569645	-2.44275853483807	-0.955359315271842	3.02085798564162	3.96092359225009	-19.1739205219238	-11.1408087127934	1.77806632290086	-1.10047793681821	9.56182244112864	-5.71619251817846	2.77093421534255	1.84886023680026	0.37326270788953	-0.590185844005837	7.51158777580321	2.37098954946043	-21.3869675507465	2.24577754062675	3.70386122450855	1.9676090951362
25	2.86331829658324	6.68154488479279	1	3.45537233425917	2.82594644366789	3.50578156774592	2.95934097501906	6.68965546547966	4.79341951795914	6.56411007977204	5.11497318222977	4.68765794073264	3.37294777710083	2.9002782747788	2.39221851890303	1.31357590781734	1.80701029009215	6.51576337751823	2.76604667606419	4.44930405085098	5.79568468737473	5.70848764896938	2.79836083909301	7.03419076582053	1.2469404992532	-5.45554747571662	-9.96283111825751	6.71210955918505	14.1080705038441	3.51143461872664	1.76786572409336	4.66674958916105	6.91919101707369	-13.7859086082971	-0.302287641935179	3.61790433492216	-2.03146911407158	6.97710890827961	-0.684749823936658	2.30813029783886	3.4822872665665	9.51319970097754	0.715481474992923	7.63811292839928	-5.06291479620986	-10.5893164935007	4.05896825066356	6.05027059998	-6.37269468251848
26	3.62158669532846	7	1.2879022806657	4.01290733494539	4.04512508683295	1.21966599096913	3.25739404261479	5.73663888026181	4.40951232019936	1.15278366895119	4.11760829370687	4.74169942888419	1.48687146893564	1.82234309772262	1.49694484012018	4.60965691918785	6.69069565141298	2.35839798179574	4.77055192284899	5.57681224351486	6.82126998385534	2.69255111113467	5.77777060274317	3.29492824032571	4.06149484007779	1.03110936730719	-6.94966194570459	4.85410004544049	8.56207249243488	1.32614715948176	1.73606334577156	2.83202381881978	7.68620571459689	-14.861714427311	-4.92966866688392	0.922475222152117	2.34194457397048	8.03958498670199	-6.43407700639362	7.42943287506397	3.84701613531884	-2.00504227887525	0.961388463914995	3.62309794402966	9.02200640329948	-5.50699152371344	4.71448455161224	6.44387941264111	-9.14097935174533
27	5.83601444061914	5.81015146839803	3.31001321922553	1.63873878074556	6.14995235101238	2.18855705645495	3.03555401664155	5.63421815985943	4.31770243867961	2.26825308393662	7	4.22085061910616	4.13311624205135	2.19727536859981	3.82502888912235	2.94610839015956	2.68766238257235	2.37919464298418	5.12580314155553	3.0799883866087	3.8751211775141	5.88199717955857	1	1.4005855838565	6.42781191266134	-3.29414466042256	-11.0779976800039	6.66075154228848	8.09833283374513	1.97984372027524	-2.06976710034241	-0.899983864230194	0.853842396116963	-23.8205486134251	-9.36670452957494	-0.399767147980898	-2.57595123657039	9.07417639470872	-7.45001753125795	1.9329143077643	-6.01534837342561	-3.94912530960554	-2.70035887711149	5.45589160484074	11.254365328397	-26.8408927261352	7.03170103174277	4.00211172710595	-7.62883611155771
28	3.21414420850652	6.07516502569984	1.67384659509084	5.22821334330032	2.19840937839999	1.53403468474743	2.59605111458817	6.81720368455253	3.20059829157858	3.07163082055283	5.24025988021664	4.0824273015015	3.19769600033496	2.7108967033209	4.78712016128598	3.91307012777253	1.25886474211293	2.9020804506197	3.5281213919238	7	5.8611722022243	4.33629572985328	4.75669134253672	4.54238932321893	3.30541411493631	0.660691563365352	-5.64737641434222	6.15871689857489	8.59817907757265	0.45597133228129	2.37072540033432	2.83166963635037	7.92652311404466	-19.1002263426011	-6.38956909619925	0.82798613316249	-0.593316155141727	9.77944837183875	-2.97094520015017	5.77829252243258	-0.410443105617039	-1.01096490260696	1.88776795990166	5.43842352689103	8.50663714588804	-11.3359387098329	3.10165772324469	-1.53782213604645	-10.9797398718181
29	3.12742014254103	7	1.39002521534185	2.61445362751508	1.96793895866892	5.16757431475758	2.52811218790611	5.22440922736667	3.38457564529751	5.93458476608624	2.96376449616101	6.90460139910724	4.73903917063567	1.40133549329729	3.56619310819047	4.39928540072362	1.85176764819765	4.52497737517374	2.74418678714142	5.06346881392456	2.66956208619064	5.56084794423362	6.76167496971491	3.00263331355332	2.31184629432592	2.57888135088974	-6.22382393162383	6.88022075259934	13.8196931215345	3.40202900838522	-2.22063043305785	4.38009419550808	9.35386750122381	-13.3799760492583	-6.17467144846455	-0.330507283411328	-2.8959459257463	6.03596932515543	-6.53093950588037	0.35024183777971	-3.36832860976795	3.06683613880719	-7.11659020155389	9.57076705691282	11.2158985040313	-18.4153378798554	1.52049963268582	3.31618801289833	-10.4382414503115
30	2.23261742281153	6.88096515074753	1.01082045722497	5.09071778587803	1.38327765619925	6.78252235829103	4.0235425306483	5.25783255897237	3.39327967223224	1.09138186474837	4.38859777143181	1.3842677886424	7	3.67179635905507	3.38117255446088	3.00689240769467	6.6928218655765	4.00269568775195	1.77895307849397	6.63465622921344	6.76625904452193	5.80771527388709	5.30937147013093	5.24931446539074	4.96663386227147	-4.28333088970641	-12.5944863566345	5.42301823177341	11.0776112969731	1.60974349132533	0.0671721192677785	8.67712312255919	8.76761949896125	-18.2960735952728	-2.59496582577359	0.829563677225245	-0.352126288550723	6.76233201369021	-1.95120885655841	1.57109641884806	0.485762769060971	2.92571367256907	0.0810585483958891	4.23967101241516	2.05367098233465	-10.6338241968676	3.12580999424608	4.80365511845182	0.867121382298731
31	7	4.83150341680028	2.63032300002603	3.00124076509908	5.29321195964732	4.68990126416903	3.58778181769549	6.72850862043422	4.09209658426415	1	4.553337085404	5.8679672120395	1.12021506354337	1.05810718545575	3.83323852094796	4.73397110351986	1.65653129715515	2.73421011100824	5.44810886458094	3.67181510821791	3.56402170850053	2.53686978908988	2.67932387572503	1.5512892656168	7.73230360891975	-2.58591768649912	-11.790651164135	6.87092786914779	7.41526810169801	2.04064884591923	-2.03479853870796	-3.44327947473968	0.833013184162644	-24.3063845193135	-9.68808888862839	0.498715330780595	-3.02868615339866	8.71801653936502	-5.98772930699954	1.22191973101098	-4.89218651560933	-3.80563325627009	-3.81133670040336	7.24230240448083	10.2456050191421	-12.8019888442786	6.82610456215237	3.44992311167194	2.14635340649968
32	6.82429190274103	2.15009465709733	1.01447906996154	5.02631727485275	1	6.58854263933623	7	5.536221369676	1.07028319589209	1	5.20534015834785	4.48317344411248	2.78132823215451	1.11794065209112	3.19850593701376	3.00167998978099	1.92782744644946	1.60485329216556	3.38341751562243	2.37727268510253	5.75366783136756	5.18710323222695	3.40821940086621	3.61529961735735	0.869893175212467	3.83870240066048	-10.1662610408671	5.19085198146264	8.57527102010657	0.367283828825802	1.61063305849117	4.69957875101393	1.80438421276559	-12.0324257196791	-0.206580151858966	4.77088308293373	-2.72971736952195	1.16536580735446	-10.0372676133648	4.82334806679215	-0.544621587163762	-1.50661711405083	-8.49257356057103	4.43077984844483	5.92710444080491	-17.4385523179751	4.57185031907669	5.93045104096278	-7.34279547959697
33	2.57086285328266	7	1.50628070598135	2.48406734106197	2.79698730249207	6.16747584276253	4.26111308871279	5.03652397156	6.28024681161866	3.60616915767178	4.74692216544558	5.91976573650545	1.94646621376693	1.41368872393955	1	2.67366267117375	4.35024731449084	3.37272164294286	1.98351334208245	5.60945177853566	5.21204708332904	6.87336805642509	2.88773387665203	6.27490301055197	1.17152163174874	-4.24259874555737	-8.98914473712165	8.24017441109876	14.0289584666268	3.26083504325392	0.47650962724707	3.61698030963126	5.75834119797001	-14.4608715570155	0.550048580329041	4.15935965647425	-2.59612308427704	6.44492329776362	-1.87990635162239	1.46080398647744	1.52037075331052	8.74804949575504	1.65714534664478	7.20767817482531	3.30728909095708	-14.6231193358198	1.31545903655148	4.8059576758466	-1.10245488123402
34	1.91945145014127	5.85309287912428	1.44934073295272	5.86875918114605	2.23627848640575	6.04751250300906	3.20607182348513	6.6998794160077	4.6317962930571	3.38214408659027	3.92952454939629	4.9495501197813	5.07670472139749	1.74690918250588	4.21943436004617	3.6579196089067	1	3.68766754626301	3.49044727432139	4.86546580143791	5.7340068265173	4.58345150411306	4.87322641070122	4.77360477006836	4.30121984792873	1.30243868434959	-6.95707104391295	5.64011864364247	8.23073111607128	-1.03859136541388	2.54025467984731	4.14410641045408	7.66472156168214	-18.761393532296	-7.00239073713373	0.204562847840452	-0.0534386832514483	9.86428602877051	-2.32005027342399	5.9120553794226	-0.228134423314682	-0.358234465001679	0.782072968651143	8.21866437430974	2.67344384092173	-15.6318512337331	-2.77358504826552	-1.90887179625103	-8.37597810552782
35	6.92642350043112	3.96989916961308	4.31016231034515	2.30781708360248	6.36141130097791	4.61351192600204	3.16806887578783	5.22087652615885	1	4.37386314101176	4.1287900491567	5.84266358425117	5.22403692260634	1.29577487172452	1.44723597394856	6.66851963798158	1.78126644898971	3.05585586859716	2.57098731178932	5.88367899252206	1.17834065509139	7	4.98322782697036	0.952652220620501	3.29044295276737	-9.55729434696615	-11.3678606502899	9.35956417618547	8.7463582948574	0.458294109485138	-1.7380337785248	0.0305654047806095	0.526993066765622	-19.6697550994027	-6.56613886499848	1.30333267082762	-1.48120783012178	7.98023350041255	-6.31910140677501	3.10586756816078	-0.299465422659469	-2.45035326674794	-4.77650497091094	4.47293409754096	8.09722074408274	-21.9478819359835	4.71161246482619	0.235434763316116	-3.69194763966822
36	2.38266390031249	5.24803647659637	4.08920729192597	5.91570276801191	5.85839268515955	6.16869465460925	2.04100380959405	6.45423198251543	5.04574994106486	2.5569903283857	2.80111369633489	5.04173975087954	6.13147407556619	1.38479886963127	2.82986838249924	7	1.36635925451931	1.04442912360264	1	5.66992607857725	5.03812739866918	2.71897460728132	1	1.59297808617488	-0.84398410999377	1.16401871104105	-5.22037951172604	6.27172855458132	11.084145220464	4.18258022651656	-3.54650824786683	5.07668277243581	8.06761892785525	-16.6646029176559	-7.19987547896888	3.9239703687437	-3.22135078781006	6.96631456171006	-0.119625922626782	-2.88704722044414	-8.75459899874256	1.46123631479537	-10.4907652030124	5.28002652033025	4.35107377352933	-16.2524286641974	2.68809860563852	5.8005862161861	-8.16837606961622
37	2.61350753643956	6.75283154544647	3.14338452525201	4.11620510953902	1.787841233964	2.74362613024039	4.42857527646771	5.45219877445682	5.46914414865234	2.65332477739636	6.60952302173291	4.07414813600241	5.73658515979576	1	6.05407199854268	2.38016744661671	1	3.36332716725182	2.39009849707941	3.65173745516021	5.38899392723926	4.59808981808934	2.87223122723498	5.35646813256263	1.25136858106989	-4.92944719478265	-10.4825152240436	6.94010807173856	13.8628592338158	4.04061744127879	0.733990172514954	5.04390915891661	5.70593706702154	-14.3561507856799	-0.955841749889032	5.3564885119278	-3.43396763504212	7.15756141621149	-2.51133008644642	1.69611974192649	3.49408202535814	8.51711551327436	1.46505838228402	5.46979577037843	1.75978694363113	-14.000012504044	5.67035846889862	2.17927734394788	-6.55847786178968
38	1	1	2.07506307043224	2.85160116163674	2.2137236579752	5.62012686413487	1.65735609356765	6.02759240053123	2.8921539293125	2.6146966705326	1.69251141889191	4.57400638887265	2.00820297019239	2.23306941236176	1.14504911892723	3.5200594934253	5.66315696476101	3.6023824150339	5.37391912456921	4.72520827053818	6.80730705632931	4.49760104119891	6.34527859903703	1.93467726450446	5.07603393099001	0.241190492199999	-7.33766080274946	3.23081336729599	0.447924876008916	1.51827151116456	-3.23854279050332	-0.93717583356075	4.57425169088485	-12.6645997111053	-4.28581203245236	2.2781064980347	-5.17977261587616	-2.43418504987569	-4.51258103120475	3.45294827729615	3.20628996655812	4.56927049787973	-0.395173528255385	5.02381595933926	8.6375353185844	-11.2222664083004	2.37073638287471	4.35647410590969	-11.198081140228
39	1.88625636138389	7	1.07261126673728	3.50819787731247	2.15516857357923	5.64539774984532	5.36760786278168	4.72183650371956	4.4079605875657	2.8704751646993	2.35904235123529	2.74910887792303	5.25789040935609	1	4.31775368348687	7	1.5475541339554	3.54143004988509	3.53052622017703	5.51918626926433	1.9463252019678	3.11712386050281	2.75117134167947	1.66103146386851	2.06163989574311	3.02741693294415	-5.34990677174076	7.17269654786748	13.3489836797134	4.245975856452	-0.931946415384375	3.39970731735562	7.18701160413572	-13.043055759834	-5.14886418378368	-1.80995240010315	-1.66671290121788	4.34142955657707	-7.75541455694049	1.2256427689456	-2.17811350305806	4.50773298573918	-8.27366325259124	3.10596270978678	6.86565508302809	-11.5834496691721	3.47198329413221	4.67865477744875	-6.01250129914663
40	1.34480325003678	5.55416928819383	1	4.4972420766673	1	6.25095397578016	5.84431516146142	1	1.69625926624928	3.35602486148485	4.36750581821794	2.38094775541524	5.20840362086919	3.77646909543829	2.96885446122402	3.84255229014041	6.68102855055545	3.47537627244595	1.46979717657367	6.44858369726336	7	6.01122894805001	5.06166790100737	6.47543944125812	2.97749418255353	-5.14676361659682	-10.2696660169865	6.23154076442841	9.60258388569659	3.7419752424381	0.95454107228297	7.87872295028566	6.61602600220657	-19.4597273372411	-1.27043027158467	1.77784837495707	4.50108355769565	8.09503349442862	-2.6125824636178	1.32402446246918	0.215121307392659	4.99646020074126	1.58360860885949	7.8706538610074	-1.87294325937442	-15.1507970536924	6.64633003842261	2.99160545948135	1.99986054811323
41	1	7	2.411455245114	4.01749912789965	1.97105497682614	6.2518754814493	4.10632170128684	6.16795769080406	5.4736529776476	3.49311262885571	5.23317192185556	5.06738841140508	1	2.07544839205287	2.78886468070969	4.80951975085472	1.03412579481991	2.87907414227091	1.99899351643508	6.81365434286372	4.42321349593214	6.26986750004898	3.20106062424243	4.74656385523708	1.40186314576787	-4.15236941373717	-9.81367641356467	7.62647890758557	11.8599979475592	3.77377358945619	1.18442239642382	3.45244629681935	5.13457909706091	-15.8230325270778	0.352050420154503	4.66698104608952	-2.44537104148109	6.84049706786629	-2.16974770102685	2.22532958923295	2.93572881839352	8.17991518302054	1.03629363368316	6.57590237308934	7.75201966567348	-11.7262736064181	6.86933196928209	4.98577918642558	8.79576831273886
42	3.64191970490242	7	1	4.50558233344946	5.32710155066744	1.43775823489556	3.62302457272823	5.27171490233664	4.26127635352202	1	4.32666843054305	7	1.21424158673079	1.49653982022815	2.3269843434848	2.72525782199984	5.04220475485864	3.72847873050144	5.30017111343728	5.26754360862121	6.56979617178011	4.01221276746179	4.96491507342932	2.84985812663858	4.11990978581242	0.474082591598235	-8.42223313145904	4.35620184131537	9.01165505715288	0.885431877270195	2.27586286522994	3.31983624461953	6.55731032242183	-15.3094041680993	-5.42644152209795	1.06057786897025	2.76611184500038	7.42230924235029	-7.43039672862519	6.80282301544447	4.95807516482063	-3.25130223579229	0.0834876691553743	1.1489082026968	10.6809888945108	-17.8956760714485	3.54134256794344	6.11174104145097	-9.55602814874996
43	1.72521021644545	6.39132869582685	2.20403380775834	3.98705422882825	3.09768078891131	6.55313367713506	2.75718764013667	6.39767981934583	5.13195191636821	3.90389327749237	5.11452543483804	1	1.92187384406412	2.29588499107028	1.96541624173955	6.10719305794716	5.6494442885407	5.40688455494185	3.88885000076582	6.7780988232611	3.75710000526348	4.47458065665602	3.17330989117752	6.28090766417142	0.19951032382928	-4.67184041905749	-9.88066731271952	6.35055142738585	14.0714455567607	4.01032975091636	0.367856726993273	5.1943778926804	5.2726738272309	-13.9172618968021	0.85648521691711	5.59119989067272	-1.78746078553579	6.25996626497735	-3.56724707926563	2.30308961713165	3.83502203872231	8.50945157417142	1.58265747996407	6.43195662736331	0.205540653204823	-12.7859334596018	6.02390909725141	4.52169246537974	-6.70764179425521
44	4.4430879399027	5.40200247317851	3.7909962056023	3.24195334504611	6.52401174822021	3.35916441123123	1.09970907598602	5.66913722424911	5.0458077976759	3.28701403168318	6.92229652221119	4.5626010817171	4.85376498240712	1.80527302513987	3.06413786093821	3.29481094195232	1.81308779933623	1.93614982119287	1	1.71878987786746	4.02889803037438	6.34940400017693	5.65871311700937	0.919182501053881	7.0490318949435	-3.63149065195691	-11.5830093076767	6.06174578979212	8.84843851672384	1.71510440838746	-2.42807805378509	-0.326717877997955	0.586497915982601	-23.9345009893137	-9.87581335019912	0.0611861902386092	-2.93958033773456	9.80993495802268	-6.88464729180578	2.85042320505263	-6.75680687157958	-3.93878279422246	-2.85977005095742	4.16134308584746	10.9933235589117	-14.036113858884	2.9149365300083	4.12437563922067	-8.6230780922414
45	3.42323325565463	5.98495258145871	1.55869642363128	3.05159191801193	2.63709291683953	6.83166683668301	2.33440640484911	4.42373206522596	2.60039374092342	1.93986707671621	4.33690836307988	1.55795427914913	2.12664822539068	1	1	4.73668383620616	1	4.09929424889361	1.91941825325167	4.95958397193035	5.5751565978499	5.97024272460727	6.31474635314474	5.96389901321159	-1.47938929488672	-6.21887009800739	-11.9093043560135	7.7110971931529	11.8831359686997	2.48678256598503	2.17983211527675	4.96440918209122	9.68415249153605	-14.8283062604112	-2.521412520945	5.24995970047099	-0.647588348784007	10.0402515404775	1.53411022036795	3.06022868310029	3.79058755861541	5.02783545853414	1.54118387031628	7.99824470001551	7.12207205169772	-19.8574011636164	2.88769236840339	1.53722840291532	-5.56321633415102
46	1	3.92175013504492	2.59043611444614	2.16737474438944	2.6371584694096	5.87443463549809	4.59012789459435	4.70429347705937	7	2.09322859719632	1	3.66610017942173	3.44838080883615	1	1.34157128581864	6.44998007037087	3.40741385885366	2.96701396809867	1.61922043948789	4.95519233259515	3.25541422819853	7	6.03088781354825	2.64800162398408	3.20073468344507	-3.20655466620872	-8.20611654566611	9.2835203550236	3.09085867854492	1.1256534584815	-2.54929965510667	-0.277586655842942	5.04727261103558	-9.0270396674459	-3.52713705823818	0.176397462304451	-1.47044509619633	-1.26761868426201	-2.46082638142752	3.44225921769374	3.8862986549123	3.4493860523126	-8.58813748133993	5.13306078268748	7.81145812238833	-10.3771083535962	5.8073653781657	3.94346144778899	-7.94102970846886
47	4.06913224909444	7	1.10613324614922	4.57312082675876	1.03368968149219	5.42810604746504	4.91733961811499	4.26915460724336	4.04350808073652	1.18228457691115	4.9162730408771	1	4.05382133146075	4.93028911835708	1.90939080669452	3.12102901207328	5.8635875841001	4.09300001923662	1.97112642669593	6.191239686162	6.4087475301261	6.64284009019695	5.49259333066523	4.62713917279347	4.72889356834545	-4.34161251660163	-12.4080552186989	5.40815459234227	10.5694647404453	2.40681838723801	-0.457678816183657	9.41524701294885	9.07468952705514	-17.3669193299634	-2.94574775496612	-0.316643060444992	1.43317129894723	7.42555542454929	-2.97734382332124	0.97913332002504	-0.066784928112064	3.62266388730236	-1.05804941860576	5.28712453853048	2.57671978251269	-22.4557811467576	5.46863280341723	4.70326086125232	2.17724854062543
48	3.06676721761543	4.24118588857775	1.23131824287032	2.63078648106705	1.76894892119889	4.39141447947284	6.0011125032658	2.3036972279873	4.801183541535	2.72264833585788	4.64222654354088	2.68843050618171	4.51580043197916	1.17629194980246	2.17844007801498	4.5273725367304	1.03238679122017	1	2.86452757422811	6.74933145206989	2.33930166419328	6.09600653249057	4.49449219202208	3.64503919641688	5.74471870120645	-0.102253463497754	-3.42602171032697	5.25545542216814	7.32228161486487	0.941712207973734	1.17802618861667	3.47867903535973	8.15480982869957	-17.4229384910009	-5.40844980348802	1.83963319015977	3.71517893303088	3.84595722058479	-4.64040691333767	3.90677375150599	3.94995314495536	-4.75913158868355	-2.56208225407633	4.53089072820585	8.04201595085357	-11.522762727707	3.15805175883028	5.31476779664592	-8.272880394471
49	2.07217926001077	1.83681438275025	3.3416809914474	1.33647445106996	2.4463503066683	6.30700035047443	5.75904322303255	6.89033171303594	1	5.39850873079522	1.26825856384094	5.8798261481016	2.35260741303157	2.32215844842913	3.28270375287829	5.71608426471248	1.71287955814248	5.05446262583322	1.43373638266973	3.38872145104985	6.03952501171041	3.04011539178247	5.33119718074007	3.42513334882705	5.26108379899751	-2.56390973169102	-5.62942388448787	7.5211044565472	2.67812952390467	0.824642066567265	-1.07743716386935	1.58065040914073	-1.35485088847273	-7.33900945772897	-3.87150154420994	5.11682895507647	-4.06379401816005	-1.87794115101333	-5.48756620119853	4.66379115969397	3.14138970969758	1.860087434013	-6.85296445829857	1.69985465690401	9.49716784061992	-12.1767965916993	0.870668702247315	5.63111612838598	-0.663137492420389
50	7	1	2.92558682974122	4.80915456299582	1	5.41870403347341	3.11178222783087	5.37018352404009	1.79876347280261	1.29084187645853	3.60496762412522	5.77415128239646	3.17396969654925	1	2.6060926502818	5.78658490649941	1.79140426279781	5.40013033364406	2.29191613746308	3.99902956749443	3.37307513384365	6.92148731393788	6.9224338328383	3.99849191577044	3.06454364827999	2.19965766258385	-10.8970724560932	4.02847058653023	9.6769200766808	-0.0404668991544125	1.54902730645614	4.7716215857038	3.71299407569143	-12.8542433741005	-2.00836991613187	4.26913961086401	-2.99377707572231	1.13137870524967	-9.7836167928741	2.18036854180625	1.23819273087002	-0.996558346440254	-5.87632820489985	5.23471869319093	3.31778718120503	-2.76832369144975	6.21357973236064	9.21772812879922	-3.07209831105961
51	1.48999001940821	5.37699517290724	2.02880401492356	3.28408130547021	3.88965741450759	4.79646013227946	4.71047413749118	4.67966227083678	4.49896623924776	2.36671535765972	7	5.40202455837963	5.67439514496987	2.84314279132572	1.56305097130549	3.74702916481856	5.4980372535055	2.69311877633128	1.37190657624778	3.03445502412066	5.28683016462121	6.18416426591434	4.35996645425749	2.87868394643193	2.74104364004764	-1.57818918424808	-5.12149609003851	4.76641344078245	9.83869841061367	-2.58051208024779	-1.07220079909269	3.55376899595536	3.47549190071237	-21.6755580433617	-10.1298556343931	1.25670295181644	-1.63887510716169	9.97678933377946	-4.21798482445485	1.25253160072447	2.03618599912306	-0.986707255477953	-0.951011142868482	8.3545474069522	6.52450761571644	-13.8943733915157	1.06306878316781	5.91276513343378	-8.77869729432354
52	2.21811787640335	4.65298233937531	2.63837710337989	3.77847515757446	2.80219278021829	5.61056908270602	1	2.11215760054434	3.67385178014817	1	7	5.18525303791848	2.53780208363492	1.82304566444052	2.99853536810185	4.6782751330977	6.07136035917553	2.38050509248466	2.43145542207947	6.2870546873068	4.8063400496153	5.07037702304515	5.22256663658613	5.89968582149518	3.81401181258742	-2.57705615211264	-11.9840166903116	5.68317190449217	13.6171332165849	1.88757739373567	0.0389002415178945	9.04019318791048	9.48952630977565	-14.8553552843726	-0.422526103444842	2.44723994521882	1.1969842807223	7.8873521857187	-2.73286759364464	0.553924166101088	3.47157137086192	5.25513699892557	2.00836272046016	2.35339472607606	-2.18971377511759	-16.9273551044287	0.693690320884361	-0.186384698177058	-10.4599376288581
53	2.60664767245799	3.77696492103013	1.1643429537281	3.05474434072068	1.74757407730356	6.45854506402857	6.61081148860784	1	2.73065675846921	2.94568297182542	4.76166305499076	1.14736519798796	2.38423743076266	1.15340373619752	3.61687247763476	2.71439739514936	3.96067265121591	3.24714979006237	2.82550223522637	7	1	6.38494814360863	4.87512293699278	4.12831995601313	4.43573921707633	0.147494032182465	-3.57908346035393	4.12756028388626	6.73303883293643	2.47316390214831	-0.378091443360891	3.44293024436149	8.34072368310679	-17.7788894401348	-6.20557612776459	3.21650411278428	2.85347924316849	4.20364724185773	-4.78865157097301	3.88111480563973	4.68801276420604	-3.51506816047381	-2.69016593625562	5.40506233756162	7.52003965193033	-28.1698161451504	5.53096679465858	8.1088222177475	-8.08340360722726
54	6.41158549656397	3.03292521896669	2.61378434336101	5.02274547287892	1.83384312934569	6.65411622098909	5.87733583626738	3.12443619138879	5.71036725195083	3.93578821242495	3.28273011667782	7	3.02956849276456	2.18568599355961	2.87778439314746	4.48922206823285	2.23342848745439	5.36701634801073	4.89863622282106	4.10846303759193	5.64765783762868	5.47840719869386	3.95061025100542	1.61156012154256	4.17233583271324	2.47196792680263	0.293294862492214	6.88706260908667	11.0179651314853	2.31378792389718	-0.71997603591416	1.63894520587015	-1.85909842483408	-13.1077373538741	-8.71800949326081	6.60634535965708	-3.16062116337757	-5.12124794166819	-4.88393325402153	7.23029502920555	8.15108885495337	-0.25979794045398	-5.25298473797305	4.26085925346312	4.21363867493202	-16.7756860817069	0.273899792170504	7.06309757264181	5.20984355118369
55	3.13097851401188	5.27172063183854	2.89850612201064	3.67535150696571	3.05745687905461	5.15961904605672	2.41292091992004	3.45591890038984	3.05651435050228	4.28939650760938	5.29268237377893	4.42457188279831	1.18948154740756	4.39381191541097	2.25230818698881	4.71167976673855	5.64370051649339	2.9403143553328	2.07354977482078	1.99889523556064	5.6174121986665	5.71917834841838	3.54438685146797	5.53281540173085	3.49012790701708	-3.21418367847653	-11.1369016987929	5.93887183462587	13.9401428120626	1.77651404453384	0.0815326061033913	9.16819985457405	8.44404253923068	-14.0931587703226	-1.31097276501547	0.951306315728832	1.56009906687313	9.50218479688477	-2.72541273625108	1.41838604184725	1.91631813680537	4.91650402734589	0.280025189221039	2.98026588367116	-1.08296691952238	-20.5064661417451	0.712945390267408	5.81424407133108	-9.2747087398699
56	1.01024981314011	4.88406749548272	1.95865896019948	3.88651055779855	3.3371525217745	6.06765964253792	7	4.89246255680447	4.86029479784087	2.63564209179555	6.82437014662274	4.88927653155214	1.67085636535188	2.70665776335285	3.79703787093891	4.23716249171768	5.38511522121331	4.48805772991176	1.07782567628107	3.07966859477918	4.28356861734121	6.61846153746479	7	2.17549333188934	1.79340628069191	-2.00775039147798	-5.68670478147757	4.25835773003078	8.24882219308665	-1.8202587710234	0.212341527525252	4.34561097898073	3.37200988918617	-19.3493745936939	-10.7775794123241	1.48963178827389	-1.44516311247723	10.6692558962529	-5.83144266156212	3.31207204250323	1.81560855994278	-0.308347110788579	0.0215282901051981	7.92325964294817	7.43281664340106	-21.6657557920421	0.433005942237226	3.98919328901374	2.72273567179076
57	2.48743256146451	6.55829499708562	4.04775141360251	3.04549572007588	3.95451547209158	6.27453338984579	3.56499273086563	6.28556601451104	4.29837012589067	3.03884232746302	1.76130134830215	2.96951411572974	1.48784204242706	2.37220781427474	3.56185131711584	5.58559882811184	1	2.26748065694731	5.14700778514935	4.72869631334877	6.33160510952735	2.98604966447262	1.8796648563151	-2.05463045341201	0.951248145724768	-2.71759028320425	-7.95486325306656	2.77788059596141	3.65933331020191	-3.60941446827422	-0.542188775757671	5.74978235730343	3.33602128483673	-20.1844806118159	-5.43926282496026	0.957139422760932	-1.89857246560933	7.95256208384972	-7.00016537894197	5.65842313788578	-0.925920630073295	-0.295793408452467	-0.405840265571396	3.78229235853823	2.63867977005114	-16.6627784483664	1.00720096875729	-0.233919079877558	-8.01372531443524
58	2.6725120540597	6.26778857879358	1	4.6788700464234	2.19859250408012	1.11542360973244	1.87936424667926	5.38235497734794	4.22799990314902	1.60154567278669	2.62164688492725	7	3.90874162550278	2.79070159611634	4.01577546995846	3.54501243199102	1.30114477789932	3.40259138382283	3.95978278834281	5.71436331143144	6.23605688950269	4.76315027150983	5.60687273706577	5.52706343873669	3.26926970487004	0.734783277517726	-6.46216562568503	6.93682893330048	8.52149463887896	-1.53069414519693	1.71884761774043	4.63991004545544	7.2815538423261	-18.6387024411802	-6.1970268270654	0.619691768946166	-1.64075814196297	9.80267535157084	-1.86425307052837	5.07179949070418	0.679713742566995	-0.706673548244502	1.89985305865619	4.66411886313149	8.91639036340314	-12.054566795736	2.36954363476611	-1.34581653225251	-8.8109431605841
59	1	5.62578000713063	1.10813821293986	3.88673025560228	4.01039059250711	6.99990933556826	3.10378896746879	4.42690424738267	5.52661057846146	2.1989168017736	2.92046484870806	4.43775337212499	2.27467921540719	2.14675251623754	2.59170987529405	1.9043443352971	5.41038341372192	1.44055077002145	1.00738752979638	3.22730089394012	1.81365668702192	2.98656344707528	3.79657157778416	7.70263962740826	1.21087449182515	-5.403583667496	-9.98607186614547	6.10258356877682	13.3067418980177	4.0334029678858	2.1238920382962	6.94888616542587	8.0438123818689	-20.150715367324	-6.06262743722534	0.607623848553217	-0.227888267623618	7.19668687447204	-2.93806202486515	1.74650763047992	4.58997245260246	4.48094248377233	1.83981937155024	2.72422717778172	8.643321965374	-20.9604622337959	0.400398492345104	4.81428998685762	-11.9910909715019
60	1.54203905444846	1.49596178352744	1	5.04722801023439	6.64056254021544	1.5182611550028	2.90045977297539	5.90508962853118	5.35346384467106	1.85128688099899	3.34560917380201	5.47750528429523	1.24312600432148	2.09493395385772	4.4471577824938	4.15292907517846	2.7312889402947	6.90683992893783	6.56899910141974	5.22876004354771	6.62646403733529	3.7794342012615	5.84839625179252	3.19768210776787	4.81430640735277	4.63229680498242	-6.29664311414387	3.98223171308622	15.7142122029843	4.65938459268799	-5.63948040826937	10.4321921486771	4.69944793925046	-11.2909855280604	-4.02385875455744	5.15574501124931	-7.69671017753643	6.99280130462542	-7.56805535038089	-3.12061585991058	-1.25399488270867	-3.23984957409027	-1.51011070612138	6.29348950997715	5.87505524436541	-6.8549226005551	6.21219594690454	-0.432565514267134	-6.73669409391202
61	7	3.01036961409225	5.09027987999247	1	5.72810980940786	4.46223741342349	4.28109533087235	5.62901515813708	1.7045479209097	1.49990090688709	4.58058914942983	5.5922091731068	1.71377784872488	3.36884756553609	2.35325854326735	5.5231191739487	1.18726837029152	2.53501761028867	1.20155762149772	7	1.60539694321139	6.97286487348542	6.25681498092714	1.55270355372793	3.64156015223983	-8.70463880030328	-12.1962408069011	8.43521139772075	8.61518725515183	0.920051405834609	-1.64869597090192	-0.132048354074115	1.31463857646253	-21.5917053261511	-6.06223273393851	1.17334114539514	-1.20633973687899	7.48135945431393	-6.16503091990109	3.6644189953648	-1.92733160054837	-2.53164170124565	-3.94656868064206	2.21119827013146	8.31035129686341	-21.9625367109096	5.21490712291253	0.328089283847697	-7.89870937973309
62	2.70360278652829	5.62858325798574	1.80103555495616	3.64345203706838	3.31881814553803	4.27988572579874	6.37155118179133	1.94047679755753	5.17319160235013	1	4.59764658507651	4.48651058646713	2.96347216435707	1.96687398450316	4.3031453053847	2.84064316141597	1	6.0644554594149	2.30260108519823	4.5467582268133	6.8742484920787	5.49366093629754	6.23502117052694	6.88879502969451	0.293420056189302	-6.56396581110847	-11.743224150696	7.14643331593658	14.5251135209091	2.99546272832138	4.01505398897393	6.34008105690191	7.51910730503703	-18.9632132154507	-5.56898888056088	-1.76020608460033	-0.309559427693429	8.3128894273395	-3.36035071296209	2.92549177411005	2.81216379613543	4.68192032994862	-0.00552261967171724	2.16495376008773	9.79150239287014	-15.6448613888309	1.55241212313817	7.1629955052137	8.17437222445079
63	6.39143184939035	4.59878178961961	3.32300599444181	2.92126466778785	6.95281368251407	1	4.06199763730338	5.25761574639673	6.87146016082459	1.46910448354636	2.18244740564193	5.88169482030525	1.93693587383986	1.82457617376439	1.57738302399077	6.7010183916745	1.40664889787226	4.13157968316718	4.18979903793115	6.40580700178867	5.32321358081523	6.73699938545057	3.88073669702626	0.710807297997424	3.4396427154594	-5.83529356689847	-11.6090091643682	10.6327224037225	7.34999905282734	-0.00187830948153606	-1.76652981946846	-0.757579285227328	-0.155515931049423	-22.6790259681527	-6.76430593781695	1.52203351505501	-1.63407755527958	6.8861473693371	-4.53281366250959	4.49151186008931	-3.05172650018995	-0.336819451043631	-3.16222778399851	4.7559130414406	12.0707183623695	-16.04780508448	3.81953049976429	3.56623781072488	-6.02736957170962
64	3.95368053158108	6.45041156699858	1.0412881682054	2.68235937032974	2.50080707289456	5.57268694709985	5.09602088097946	3.10069860863853	1	4.45813416501921	6.76584161419475	4.19265736743382	2.4140683654357	2.36397724213768	1.66437952939755	2.59413705668344	1.91180374922703	2.96179450066667	1	3.68804620735484	4.9570704475116	7	2.77981892598134	6.5410543887278	0.669460400165615	-5.10312120589376	-9.04401624536914	6.66947616796769	12.9580593610651	2.96211540173838	0.187475846185163	3.61940480769267	6.74605154391534	-13.8151880648315	-0.985667341046321	4.80107081624651	-1.79839062089683	6.5629075031689	-1.71730595034542	2.85185170890212	3.35118996844487	8.37576770675034	0.719611538407151	6.88854720700441	0.00303901840555248	-18.1032234083364	0.327237629762855	6.07581512208343	-6.72951155404197
65	2.93931777975203	6.59750463927784	2.52554828125313	3.44878470012715	3.45046050704699	3.05150906177404	1.97664910441196	7	6.21428936667545	1	2.35041661447656	6.38709432470217	1.14218317258325	2.03493003929288	1.65701121976419	6.56748245644307	7	3.85227992432216	1.30920065049867	4.90533762261295	4.91878606798952	3.15143219856567	1	5.87715529132781	2.27814844265394	-3.66993860054646	-11.65880274619	5.75950763481812	14.0459322414506	0.943101914163329	0.581933966196056	10.5187932255232	8.4712930991076	-16.6068120751027	-1.98063319583093	1.34936774544187	1.58344454935645	8.5734111054005	-1.12703501835305	1.83997092098875	4.19163231719262	5.29992098357965	2.64109421020367	6.32370700829172	5.13172323960747	-15.5245341075101	5.0447251361494	2.81558845925083	-8.63543155077533
66	1.75628945621209	6.53714597034566	3.6635416892626	4.97551340746606	3.91647531254589	1.90443124184672	2.74951144898574	6.76436282378096	6.40156779387128	4.97047176273184	2.77044963287903	1.8151041406544	1	2.07310319862894	6.55437938427224	6.39268910366163	1.63209065657594	1.78028904276925	3.25934313874707	4.80336910613773	3.14938494151633	6.11959151776512	6.86240095888633	5.14347946660831	0.625397893100079	-4.79064517124869	-11.9968407533929	8.41748937955952	14.6450765134622	6.39709820535128	-0.031209250220448	7.42706056052034	4.7340498524021	-15.9061301781211	1.80072014375753	2.22600906296566	-1.39042052299163	7.86822437786801	-2.02872063356065	2.34610216370369	5.33665534314309	8.00723397988934	1.107492591664	-1.11970672758212	3.2731597977514	-12.9792713000575	3.20610326924877	0.854397805014455	6.25711506988714
67	3.60536395347701	7	1.23020633598791	4.77162547533046	1	5.24926120308082	4.6137701419702	5.99469498636995	4.42070526833864	1.18740963453083	6.0832113621245	2.22150180522495	1.95443312985736	3.63326386130191	1.41254277572721	6.33550487918982	7	3.97881620731171	1.94680967226144	5.78278123925866	4.18837484974383	6.87214762778972	5.81930753427142	5.81042243648797	4.26646273274478	-4.18957292413259	-9.86374838297223	4.91869946053445	9.23181730436965	3.00285673767763	0.411079451492402	9.4268274026876	8.17781014090758	-19.7965533135168	-1.62026604921105	2.1516656686469	2.68113357664268	7.66945209895838	-2.28456044817305	0.183710008994712	0.641389632438408	3.1725275939773	0.773505313875156	3.46385861213884	3.15669871971882	-22.9532232982601	3.88528435514225	2.68734257166653	-2.69903972752528
68	4.05500092636939	7	1	6.09163559485594	1	5.67258001438334	1.30794112603835	4.6227624926255	5.49250388051522	1.4238823238338	6.1374984151335	2.090834718119	3.42640237164895	3.08625670934547	1.6459584592483	6.64749551140152	6.21460122669033	4.01683086108185	1.29945367924786	6.83943042237879	3.92870347221977	6.54327277870346	7	6.8275690241615	5.08020204831243	-4.19605360200052	-10.0636727537335	4.23618686912492	9.08524218638622	2.27733955096743	-0.243512773528242	8.84210388372172	7.8877033225798	-18.3111941767851	-2.27990560817831	0.719199230153606	2.58813486948474	8.34897245218635	-2.35127981164707	0.369642487521619	0.715142246860639	2.01954611153583	1.28375913993664	4.737998335475	3.17845761929127	-22.1708959570799	4.71189429036754	4.45254723401384	-6.37760756420173
69	2.82074940290092	7	5.14758101136848	3.48469874765258	3.5639340972747	7	2.29004010506453	7	1.47607137429912	3.99230030296587	1.01983238474371	3.04637180648476	4.9210513149665	1.93256573763351	2.10705477432868	1.56361031986619	1.02184226334814	3.76788637651816	5.24319784743091	2.5391245003235	1.63865694112013	2.86220694262519	1	-2.64608284046276	2.53357143662272	-2.3016638626073	-7.23166797738763	2.50709622450442	4.79508305491469	-4.02968090986329	-1.85841653469992	6.21817313315984	2.92776099416468	-20.6045856310001	-6.19202088798039	1.52770747568258	-1.39894642326699	8.60188909174537	-7.35573855481899	5.21533290295991	-0.986278233108084	0.154686000133188	-0.0409360315810336	4.12369177910898	1.75126031191765	-15.726284894825	2.75807966251807	0.325282699066364	-9.71438596710813
70	6.55769253820765	5.7074515500105	3.12043155630647	2.80051593628664	1.62720566789529	5.93003593178663	2.12532402119359	5.01394214536477	2.08812150377552	1.93187987481978	6.59159961018468	2.27178704564561	4.32052420149582	2.95495351517039	1	6.43575674974834	6.50501295945704	4.85196933207126	1.6319349420154	2.95174276828293	6.13860445296119	5.19810965866534	4.38186871064836	-1.5459811239599	7.38184323776624	-0.319802147274367	-4.44274807219221	7.15908261597755	12.2129844590565	4.49595512622933	-3.2220282267734	3.18347589201216	5.57751442977817	-14.33367921979	-4.204824015939	4.73540402125708	-6.01505506486283	4.89553606240028	-5.00379570905064	-0.521312508982882	-0.350665280925977	0.909296537997994	-12.0526697141068	6.77196204871905	1.30068999179449	-10.6577760001972	-1.29583853192038	2.41778495074919	-11.0940975746871
71	5.94220461010439	4.83014588765991	3.80637671603584	2.70762423129369	6.36025494315658	1	3.69725545961723	5.9590481496804	6.93417346828542	1	4.22558217236007	4.51150955682585	6.3102764450496	2.55622553706849	2.57105432681711	6.77536391229963	1.73687168594356	2.65360381314165	2.90770145564369	6.01728806865766	5.20723319582238	7	3.85395546309881	1.89030474525039	4.27189701678598	-5.56688837578411	-11.7704343217232	11.19185315924	6.96052246946798	-0.637194534374553	-1.58302365519029	-1.38283088504556	-0.240742897754131	-21.7273581337905	-7.22046770234897	1.27205184199509	-2.52726343980266	7.11247147264293	-4.96518096005025	3.63850422213438	-3.31997889329462	-1.60963501417527	-3.42463599736507	4.17145345892744	11.1657110776601	-16.3509760294366	4.65906159667894	4.06242894647636	-5.68648323039721
72	7	4.41904005977879	2.85649497580609	3.10442621784751	5.37501308739307	2.58483756315349	4.27809357542395	6.89060576068633	4.09660670434544	1.57470863135536	4.83966042056955	3.97752723911838	1.02164985790578	1.05087635288671	4.62900682253558	3.36830266304376	1.76942577959763	1.76405799372544	1.81722585335276	3.18907114311613	4.26986599783761	2.24732689026107	3.374114190269	1.42738672197653	7.48756141898466	-2.87721550152719	-11.0367317785357	7.71893353096186	7.40044426488145	2.73816917116671	-1.68719387885047	-3.05530281893542	-1.00062113324791	-24.6216439918393	-9.25624329452436	0.381799366575991	-2.26032065759848	8.06446561811978	-6.08766803782107	1.37715096025534	-4.37737809709527	-4.49918601244378	-4.10946970381886	6.70337352044155	10.308085042043	-13.4901483421549	7.87420458050377	-0.238684790896297	-9.00227522573952
73	6.42173157316166	1.68599809096666	1.45389489856812	5.01601221005358	2.91617046574548	3.33914401733338	1	2.87957752074224	2.45447771552196	3.80295779051855	1.72297462089367	6.69228458564467	3.30657457856153	1	2.83400889366743	3.44563780040965	2.61470376000154	4.24990610970553	5.40176769308357	4.18883964250609	5.47314715181776	5.06901767973571	3.08766611115303	1.84895002090388	4.17061142819347	2.4783771640028	0.024767717181287	6.81793084675304	12.0533515310023	2.06225981615013	0.594303309118032	2.11472096895273	-1.77264395545533	-13.4835834285535	-8.83043215703307	6.09519011114744	-3.35068596249191	-4.35978292721969	-4.60563011821545	6.88879543359203	8.87987080488986	0.800770842485516	-6.44721705117378	6.38251486301917	4.75811662082648	-16.0994929137081	1.38010210309841	5.46091068811429	-8.17532631951347
74	1.83095262090873	4.50581808382824	6.99340392040188	2.25412192670139	4.96278732495749	1	3.34363457591294	5.50611751343208	1.93314022203441	3.20887629296846	4.34925705758565	4.33868807480456	2.25618859902457	4.25083208341928	4.3305499387521	1.71937987905854	1.67577723265456	6.94953489157961	1.90084857547796	6.25990889207768	7	3.5532717607561	5.42034589899962	2.96318098404488	3.55245343177299	-3.8979174633824	-3.32695958601337	7.87538401402451	1.73240366697505	-2.37395301637678	-3.76904422316187	0.35284868002068	1.90910119904476	-9.47054784600815	-1.04136606969161	-2.50446978826575	-1.82450330624961	0.322153579737608	-5.23773953647796	1.82695967440536	0.113566119950226	6.82664650527044	-1.70349934874861	2.36451924954619	-1.16369241338746	-26.1544279054351	1.37910185572095	4.40054436792368	-8.56010640816845
75	1.77031793996049	3.09093806833496	2.06282783857419	4.30511867598814	6.23410948247192	6.01788252351907	1.43552332907031	6.63022910320845	7	1.7124873317608	3.50769720443797	3.69053013996283	3.75232581135194	5.12717845464182	1.85129610889454	2.65238774935467	4.88982092456923	2.80817231248562	1	2.88593327076089	6.49983907853726	6.34008078525634	4.5402112755662	2.44549999424905	5.01584211636779	4.37409468259186	-5.65612507326474	4.06131451190661	14.0001442872893	2.7873263931412	-5.56403534041011	8.90803561478594	5.45387626940144	-14.1054501581612	-4.11090243356241	3.17434416335028	-7.33895267246678	5.6368169275364	-4.92006548782148	-1.43917964934367	-2.47360477393403	-2.58341577857656	-3.01161060874511	4.12528926799214	3.2120208105652	-20.0600680434546	4.06399599636011	5.23140144311814	-7.04314239968632
76	2.43129597734673	5.61841683593025	1	3.49916287015209	1.48020619049753	6.38057933065875	2.22933142748687	4.31358397850159	3.01125070919049	3.55835719991984	3.74112730321706	6.67187898585638	5.22292107031767	1	7	2.57340592997447	2.95279691115257	2.0977959271329	3.9458041922995	6.38989244494907	6.70442485292429	6.81824169725154	4.44582757046321	3.46719204018855	1.25860904425244	-4.65661855830785	-12.9584997478089	5.26604097681338	13.5638186245447	3.34147814111442	1.80128887259608	6.51836681366979	8.31173775219898	-15.557329769849	-3.42825967237516	6.58165268177938	-1.14029025475614	8.27783000529265	-1.92786426264869	5.81106896623024	4.36351374771481	5.37152435043383	0.440514837098834	8.0924197180609	0.458190426326033	-17.1502110957531	2.58813078815877	5.48760056353692	-7.21531307611499
77	1	1.9489908008402	3.9029914203546	1	1.84937280869566	4.52723106991517	1.57930565082601	6.20060467689981	2.14068211511949	2.31606359769781	3.95518040260094	6.12608238257797	4.33785649150116	1.91282876050148	1.79065065284821	4.98388196714546	6.48822066922595	1.87967320768122	4.17179738297616	3.17808111610447	6.435080023625	3.11145937649672	4.93561673908616	3.13349031867955	6.07948919558647	-2.01554575059299	-6.36912325704078	7.77270747188737	2.58739995174876	0.900496472643293	-0.702077416566059	2.99687503517933	-0.510958924948221	-7.88434381405221	-4.33869954016401	4.69351950369306	-4.11283240105437	-2.29377224356006	-5.71444510601369	4.75504741610403	4.51480512848571	1.01424744998285	-5.83307516587335	2.70559634698987	10.1746468266203	-16.3860866099962	3.03391446930488	5.82499846134136	0.591094138997908
78	1.22984667077728	7	1	5.17894851297098	1.58228503541744	4.96092992221134	1.45217239401464	4.43366490328879	4.34659629162799	2.06775086925042	5.47032173300467	5.77361617351189	2.48167614908419	1.13065816694159	3.62497853094407	3.792140829548	4.57183707260149	4.27276486611441	1.60901669067591	6.3146689537689	4.11683442038508	6.36791073556996	4.82946105246282	5.82853840559016	3.31567974586838	-4.59669271361552	-10.5715621805139	6.10553961732435	9.47737859049096	3.59029131646267	-0.00763840757667122	8.47788811407281	8.47319607452053	-18.6113009922753	-0.533836944691268	1.34140706628552	3.86706213691881	8.94284884161456	-2.06556150419999	1.48520475842109	0.26820404098353	4.01648695744539	0.469241398871779	7.70278396884795	4.21052422340408	-14.3060162772944	5.87649012153473	3.58415571276112	-10.4224757951648
79	1	5.34561506018363	2.59143792163388	5.6284757709772	1.66499358972493	6.5342695173293	1	5.42003164033134	1.54905862950061	5.48859391563535	5.06537614716587	5.48917125093203	7	1.96200950016128	5.53132821693397	6.46736269851315	3.28501964513701	1.69826230594577	3.47951505963539	3.35526244014362	6.97346984106502	3.41647683160256	5.78663214824975	4.86578494291833	4.28244544935482	1.70209220161142	-5.57170880576676	6.7330607590176	7.48424451761218	0.11056919842166	-1.05067509998866	3.68407692885038	6.32680706938345	-17.7954053770735	-7.43128931820388	0.0403444503224171	-1.40648762887559	8.86664898215245	-2.8270915344503	3.13550997885878	-0.597271488655627	1.21948552160417	4.09637805995824	6.96573346102223	9.44015230220899	-11.3910947908318	2.11402633213472	3.90433973408777	-2.39655495975869
80	2.56218788793966	6.29475361496393	1.19518472044194	5.23419264479411	1.2107189228765	1.60182001545141	1.72499928666042	6.63813269087222	4.41842137228738	2.68715177726018	1.52173651381762	5.45955882357474	6.01325984215814	2.96967423984154	1	1.88739463663694	2.15459509716909	1.81558966276534	5.3862709771569	5.39042543445952	3.96723744188577	2.05269298371064	4.82503229980142	5.19809534684411	1.32580082874505	-6.4639988059675	-7.6696749395585	3.87516707698926	13.8984463752147	4.11729241626854	1.94515977142634	7.28005089526642	12.2188988277902	-16.4730957429145	-2.74993197251469	1.87388476894643	0.67833062416768	9.91361492903055	-1.34258890631223	4.66091672942267	2.13526368160044	4.59662229998736	3.13185207115639	5.21736018609567	6.1863722462923	-16.7477581400502	4.55379240061073	0.903754642348255	-10.0897955337633
81	6.17921876614091	2.03191292839964	1.65557466053204	5.78778555902366	2.89996365879644	5.47414759168742	1.20970906579037	3.4841001544954	2.46615678427598	3.5593926469452	1.52385364871522	5.43240155271164	3.19992161307195	1.38474800108639	2.22649653323024	2.63989416663495	1	4.58272805961417	3.96284792634421	4.96655520365261	6.42965675830692	5.97322729740859	2.54333344878218	1.57608150125227	2.83627404133663	2.29556880355261	0.865589883443803	7.31313081924307	11.7887027778117	2.1520021968623	0.76435584711841	2.21284444247827	-1.8920421706101	-13.6451473948569	-8.79585013076032	6.43086011749393	-3.10075764879083	-3.91884203210109	-4.64413760881797	7.42545427435749	7.92661388658587	-0.00429661949625948	-6.57596827776029	6.36115085539808	4.6431494145148	-15.384460766573	1.37000159444682	8.31310891158922	-7.40506096843855
82	2.69096180776854	5.66909902806243	1	4.84878375287462	1	3.0941063227181	2.04744542262242	5.56579053174796	4.83899476368565	1.63342809821477	3.29309288934071	4.99575424092212	7	3.77894392512897	1.64172048653034	7	2.32823042811375	1.50476675471647	2.98653288025646	2.1678201069695	4.9914812555715	1.4693097700396	5.58470179956266	4.18933198759697	2.25331855617073	-6.7190061800205	-8.70299522644177	3.91633908753462	13.7017934092334	4.73958607978366	1.91069059648376	7.01825264900156	11.7991869110422	-16.9527202580199	-2.61307450322531	1.83399716642821	1.35382683922145	10.0143288819116	-1.61302533200247	5.05143880444487	1.37993349727654	4.9733114084914	3.29042949309861	4.79102183123438	6.72336014970982	-16.7397964117995	5.92244746837082	1.14891628273045	-9.61585728178075
83	1	6.81086257411112	2.7470762762873	5.69840089780111	3.18324340108921	1.71907312273132	3.01544013986801	6.99403088081549	7	5.89408539058701	2.60547677936564	1.30251158387363	1.67393586974975	1.24847853098874	5.24362821144077	6.12751452743443	1.05301390135275	5.01728384817168	1	4.1647285143249	3.68624328614052	4.24311864127145	7	5.00127605599489	0.307452125927744	-4.25352300213513	-12.4223723981287	9.42210802021855	13.6654834576907	6.00760209758607	-1.14514394579037	6.72820303371959	5.36629862637874	-15.8196889936969	1.95699251765702	2.5172866900838	-1.6106699986293	8.54282479704313	-2.80713792534117	1.58945036871617	5.72818009523108	7.60082250028437	0.672780077663135	2.4063194458248	0.811487232061021	-26.9054222867562	3.19171255959176	0.175263395589311	6.65786618956352
84	4.57287232730751	4.81278693184044	1.33240307925245	3.89186599648111	1.58551745168742	3.21218856750426	2.17752698431181	5.16398457978898	7	1	2.73102108166169	7	5.25376997839514	1	1.81155014526391	1.99316304280408	1.09464089265387	2.77929225073647	2.92706383525191	6.45850872300604	3.86173060771843	7	3.19803012620495	5.4134715647014	0.775253607612536	-5.42801178297036	-13.5157228862083	8.88397662775965	13.803910180049	3.87021144393972	0.83158143591622	5.69593748019374	9.02609645541948	-15.859254648729	-2.97067542196884	5.12482437697679	0.392507119862973	9.75667071933894	-2.21785625155906	3.02562003513757	4.10658573791731	4.03739774720482	1.20875857193065	6.28988036147779	5.47686356444541	-17.746708415228	2.28034766095557	2.30492940471327	-7.17816339719975
85	1.0755774218104	1.66425908923424	1.26926540957251	5.32934428346331	7	6.65712816494905	2.50624701535875	6.50380144589878	4.65657066187854	1.8672314508707	2.64930282866743	5.50381150165277	1.5222432209923	3.2401431469461	4.71743018897687	1.59069342779289	3.22071983175004	7	6.67638385264928	3.50740673504316	6.03780543364295	6.64876090537033	5.76736648751838	2.32797985775978	5.23109322650903	4.65938230988685	-6.1262404850189	4.01194575440776	17.0855423026023	3.74830310209152	-5.62284441712851	10.6691054572519	4.93224314693084	-11.3912813452281	-5.38784230593366	4.86083560730195	-7.15562069840099	5.88457964777175	-5.8844967613166	-2.29355791199486	-2.04507676743974	-3.40434282009824	-2.15169385910128	5.96973992464092	5.65336799514891	-28.9198253179964	2.67905540259948	7.12388912220812	-8.6001347008556
86	5.42148553877615	5.21497629791099	1.55536417019461	1	5.90899671600277	6.8944119904109	1	6.21364557064534	4.94815921353318	1.15950987312985	5.19028378885025	5.10649379889453	2.91544958768022	3.05141736854576	4.61914664056086	6.51669343851799	2.27409718082216	2.11811932195223	3.63358470486449	6.99707409281685	2.58355187098882	7	7	1.39555728879746	1.81282554227659	-6.22805931074343	-10.9057283853771	10.0788875504378	6.19797887683016	-1.64734766015468	-0.709071543006505	-2.06592396721078	-0.116258895370435	-20.0391341860679	-9.0220769701547	-0.212232250344702	-3.73120567936444	9.28763694452416	-4.36386629043023	3.76805781805004	-0.387379487562799	-1.89731205223249	-3.47655869380711	3.83197149508515	9.24638724908199	-12.9219408891075	-0.952170318768722	2.70179402846902	-7.27550640674215
87	2.48008435880413	6.36359877680657	1	4.70928885822286	1	6.93090565191738	3.19166946802164	3.74607733241194	1.89526214807682	4.9600083097449	2.53582139876047	5.7105484491167	4.55752192214874	1	2.21616436909853	1.70215526377444	7	2.85190691525566	3.63413576215675	4.17649982357936	7	2.53543728710019	4.28080083473156	3.79495095372209	1.12810836620867	-5.43587312782235	-11.5496937870851	4.371163141101	12.4806853055107	4.11982119813932	1.34822867376108	6.83913691312689	9.39801134072299	-15.9570322332206	-3.4523581996158	7.4830640936663	-0.483066971220488	8.0693406679575	-2.48484141685412	5.32984175647019	2.92957447978021	4.98220879400042	0.0856740734531983	4.8020711032007	-0.196913572528382	-17.9117398267929	2.92253027230859	4.91080053195641	-8.49320690052903
88	3.6139654158658	7	3.04531590410949	4.84286022093601	1.34170104076358	3.47185883396912	3.4290656638142	5.09643829155783	1.57755623798936	1	3.86534521149904	4.78279464230228	2.27257682727597	2.71989858505406	1.68326104396181	5.20507546270222	7	3.26611347395944	2.92578272150042	7	6.09111621457313	5.84215339039694	6.32988620184126	4.84575641170028	4.86871878753214	-5.44462703454473	-11.373874734811	4.54455334273714	11.7192494882291	0.607248863202609	0.558670364757423	7.98337572041056	8.5536095174569	-19.2402395816572	-3.20976417798888	0.998132062247672	3.36278178644173	9.07480208434953	-3.5510981308344	2.07169987168893	1.7947891508336	3.60353722281512	1.06480480875068	2.74602764606219	-2.28004320301452	-22.5364168766643	4.48880020590391	7.32529615953494	5.86849868486672
89	2.64255798377869	5.42024589212141	1	6.24571447166217	1.55788220334896	2.36168454694862	4.05071000335019	5.97036557856997	3.72641596041765	1.60313714725292	2.30975881497413	5.06619917409179	5.62123293824396	2.98651490823979	1	1.53171188746637	2.57188246006671	5.20214959141484	5.24139607669101	2.33548632248479	3.93775771076678	2.90767493101942	6.27748002154855	4.27686957433044	1.10021363803324	-7.34424588336596	-7.76208325151773	3.28055740102053	14.3287688097418	4.28510260633323	1.95682051590957	7.30489673768866	11.8811648068206	-17.0656645777763	-2.53740627992127	2.44539381225159	1.2706103090563	9.51840700374125	-1.88826036941642	5.36756657342608	1.18043550267829	4.33678825863076	3.85874021596084	5.69305759985311	5.9833323512516	-17.4862436518937	5.88561948058844	1.96631467298962	-9.78426346918649
90	1.9959360016065	5.41302861323677	4.15862220863747	1.84963285091001	2.15126034158928	5.90232830885662	6.29378704030879	6.19607552519732	1.43731263495375	5.26864369456158	1	2.09007104043982	2.43458754981469	1.52190349654241	3.03675985426611	6.70747826219701	1	1.92202008239469	1.25381596741199	4.25605309180514	6.6573149964458	7	2.19268931542303	6.19187942817662	0.0266242694441945	-3.71795112188172	-11.6977585198871	7.18146512364325	14.7266931003896	5.25321923144899	0.769904042172493	7.12413518747626	5.16043938725448	-13.7224964932334	1.58975967387962	2.08771838954936	-0.119014594850047	9.98265340308066	-2.10900134978696	2.47757330850852	6.99169210747436	6.93593822491936	1.89982978718882	8.54564841919234	1.72153134512803	-11.2421869700327	6.62003978119262	6.020445572833	8.97170365392686
91	6.53230050655769	5.61994274678643	3.72444979708697	1.11458169434692	4.74722077167319	7	4.41485085193651	5.68036027030968	4.42012416818418	1.38125410681826	5.86120384751565	3.84291946741867	2.11307059630379	1.54047883451555	1.24870925072999	5.16195053025413	7	1.05195940755232	1.71381151010473	3.10525035647042	3.85387078193767	6.42422787106339	1.80150262197805	3.01073264714236	1.76628914199902	-7.869984505316	-9.68862192526655	8.4490336158773	8.93186027645763	-1.50557130240415	-0.63754765738355	-2.73759343609453	2.43919758104468	-22.3804425853963	-9.414922388116	1.13518130961507	-3.92079615651007	9.41927042861938	-5.15840918271216	5.23965101192285	-1.36929850775984	-2.2062965261415	-3.08761591689428	1.40101324355407	0.984476035274647	-18.4041340025426	-1.0164714939571	3.80632374390452	-12.8570469799409
92	4.40878942882724	4.44157062292118	2.26642662253191	1.66356355623976	6.48102021568053	7	3.87894489549124	6.91598011717053	4.28600318262138	6.84732663012048	5.56199356062632	3.25757606959319	4.83993624207756	2.12532991745249	1.78893959324837	3.9906222393237	2.82452279342292	1	3.45888348053073	3.65396756333798	3.29964047622546	1.59700487207008	2.83296926937803	0.771291733160563	3.61678535591196	-6.64941765716906	-9.995811922127	9.11092900948404	7.12408532248249	-1.14456167465645	-1.80994469390985	-3.4248314100638	-0.395110981584556	-20.890309043061	-8.67554203861847	-0.103826859682893	-3.85080736621283	10.7583171552671	-5.93856210332007	3.66161505109816	-2.95633955942804	-2.23273868511439	-3.83859166666412	1.94863847430897	11.7567299524109	-13.7485229191931	3.94192943722332	0.48522037091141	-7.65556025275397
93	4.36582860132433	7	1.21896851527114	2.10345532108779	2.63992778292398	3.43786669359151	2.23334679261632	3.83608146047502	1	3.85796550024479	6.62006796740513	4.05161024133773	2.67492737172208	2.77500714216694	2.00299585569004	4.37124133034668	1	4.18103788694505	1	3.29571812083131	4.207274184917	7	1.97361785417643	4.71419558420348	0.782370929185814	-5.08854918264089	-9.74848878416584	7.70852633037906	13.1605236484783	2.57392643450446	0.628352094051725	4.08696087926701	6.7379320644861	-13.6342449218111	-0.757713773410147	4.74184956238525	-2.32747940672561	8.06618619699478	-1.86863555964746	2.09468559248551	2.8243738188548	8.68998387633735	0.553419251818337	7.17946309238508	-0.553527031130616	-18.4569543804228	-0.0279177691843966	7.75932412727353	-7.93566167075678
94	3.15770985349195	2.3281106713353	3.15423890062163	1	1	5.49185953123706	3.39884341681356	3.30572379953506	5.35503817457593	2.04293654421652	1.00683760178106	5.50115002988883	5.58018491531523	3.26982487199582	1.72158444727124	3.78312687798772	1.93607429171492	3.2656082903159	5.12037325935447	4.7809197961035	5.77526270997034	4.27570907820659	6.24461497558915	3.22118284270286	5.62871039202408	-6.85797324741742	-8.56592259466915	8.83378759422972	-0.83128755579032	2.09723478361821	-2.77625265513759	-1.25321032169499	2.70129582524862	-11.7109051186789	-8.80223780677268	0.304077846053435	-5.71683290386678	1.05065917124133	-5.94715032098569	5.18863369038005	1.447363209998	5.9018025099499	-2.47283195962885	7.43332548965109	-4.13575492344448	-13.1368626473521	3.62212644229438	2.83696808713319	-5.82186943038175
95	1	1.47788342895326	3.53754127814455	1	1.94861119324938	3.86421835114872	3.44625918651165	5.44234831193443	5.6385952736916	5.5542625195334	1	6.29329952484764	4.40105308320732	1.47038281707412	2.44925134786893	5.74116463716365	1	3.26955473364289	1.14278146995147	4.49842437378924	5.35088806672915	3.54670524921441	4.42754865594278	3.1127790436694	5.533404870215	-2.33512293290405	-3.89645375842572	7.88247353456763	3.8327954919288	-0.477322122012665	-2.16726401124167	2.29399215181448	1.18038057242616	-5.5663830767233	-5.17554411664706	3.66418406288255	-4.56822784201335	-1.8837803051267	-2.86447869177011	4.26212460148911	4.22040816203932	1.78788944667711	-5.2238102358936	5.48255254737497	11.7834200212493	-11.4492404057585	4.64237720643023	-2.09863792361182	4.28371211958437
96	1.66060228672836	4.37089042946359	1.43545240934776	4.13324505998747	2.32874678095116	1.91482850442468	3.26339072172121	4.42328097983723	5.66495275700404	1.64465880250539	4.91984754051986	7	3.66999597068413	1.37269160790025	2.39495913533804	5.11249222690491	6.36953946855009	3.42106697328211	2.72094780640013	6.26078052975965	6.68676058737188	2.46912307651308	4.48369308481927	5.99340329015639	0.0816120957727236	-5.6380330839675	-10.5934012147866	7.41818987082246	12.4438039265805	1.16506062481682	-0.170413749497995	6.23526649679639	10.6442774905105	-17.8486675915873	-1.44248285530648	2.96643180415185	4.4514923596013	11.9208257388868	-2.98464408545211	3.96532372648017	0.53624423675738	5.09038569156335	0.105055344585178	-1.41609906240414	3.61279090017006	-20.7175260044287	3.64543280462114	1.7909845663381	-7.55798180794581
97	1	3.0535837038253	1.13031456412642	5.90086896847816	7	6.50914175619521	2.98085462900163	5.93674704007298	5.79733232482104	2.04680443867051	5.17696669569202	7	2.06284682567311	4.31232614632166	4.37732836456258	5.24292666658831	5.56320327803883	2.22942893526309	7	6.1117575834303	6.71469209281391	6.98205860239283	6.22328989004678	2.6123841510991	5.24141280749432	5.12212284613278	-6.20454404216285	3.17637861609795	16.6266483579265	4.29509862417927	-4.4901211890859	9.9040958998724	4.42828653078683	-11.4669059249041	-5.0968162835616	6.02743747255	-6.51268599996246	6.20358421869862	-6.87273333954311	-2.79821136874731	-0.657010371834264	-3.76713125735236	-1.72812273365533	6.17605999061348	8.60944570117983	-28.3869782494149	2.67073738118997	7.74537931165585	-8.94535612519905
98	3.36967308600174	6.10622409203796	1.91985761772243	5.17452116306066	1	4.54359000063418	3.93039466426715	6.32780091515203	4.52067732679464	2.91188655413616	5.99711148073504	1.8930945433884	3.07640866141674	3.23452707410541	4.22468431333316	6.49710730896972	6.00665984663531	3.88887458297946	1	7	1	4.2999704213337	6.69470258926123	6.41151470414004	3.78705694032363	-3.83746857821434	-11.1038961331154	5.29136748939996	10.5781754448995	0.29846257616386	0.312883567668973	8.54550354043327	8.88932569714678	-18.2447621412246	-4.32020469646722	1.53518580414902	2.47859885921782	8.21942662655759	-2.76380948236608	0.825251703176003	1.83354053420663	2.21449763655237	0.129246072350893	1.59867315105613	7.62160656941924	-14.962465255018	3.98305561295556	6.42952903945269	-0.677480123598761
99	1.34171932267276	5.47851780685585	2.49039111439294	5.42046744044928	3.91366348928511	2.10815913462053	2.55523207626657	6.9917383717644	6.58420591478249	7	3.43366030387663	1.44484612225991	1.68706470862799	1.09977644894833	5.63832701581773	4.38553365866538	1.28391511058225	3.59726280520228	3.13729316535178	4.50937843452395	3.44677328585686	5.54474551469577	7	5.31594319433217	0.482130914804116	-4.31628881345677	-11.9453505998087	8.99701068080957	14.3665665175639	6.32731996162897	-0.255328260567235	6.03013186331935	4.63234400246423	-14.6189334026905	2.0908267871102	3.5876522434529	-1.09297578107602	7.95193474045388	-2.97227331594456	1.65114713245777	5.69894436641799	7.78159381277589	0.481497437781681	-1.56946873375358	0.498487672517416	-12.2173681841502	1.92016861838478	2.58322819269284	5.91053932180251
100	5.02833838915534	5.88009591573331	4.24232379534384	1	2.93902062066985	6.46996658316738	4.31114799316211	6.73691956863657	6.85276221694456	1.88654875895001	5.3586875916616	2.80798028479852	1	2.27612312769639	2.06491474671006	6.52767681944593	4.90094869603207	3.38052199875281	1.12408828647547	5.79252075557481	2.99041719179735	5.86211999255294	1.61761101700341	1.87856394925224	1.9852583320736	-8.21425909935323	-9.90703227338176	10.5583628844411	7.90050174677804	-0.369667072812365	-0.444395438581796	-3.45362741861087	2.32522820449782	-22.1356098096702	-8.53589671830436	1.53978605903364	-4.03640783222419	10.4489213682354	-7.09674160849725	5.18253284289111	-2.12156474869988	-1.89531163926852	-2.31926976775127	5.54817277375866	2.35300728054086	-17.6546313792743	5.13367872023118	2.219073414997	-8.29291362616766
101	2.58187209568214	3.96157688730216	5.07771542137989	4.01377905665674	1	5.27557491665236	4.4325305170553	5.80801040858843	4.95402380363191	2.28187606158768	1	5.49049508420506	6.62704091247607	1	1.7373266886236	6.42953303714025	1	1.34640401765366	3.05597436975343	2.05226137077563	4.91664493907165	4.61207815597706	2.83162880663928	3.77886591568224	-2.63861296469927	-4.76349204630127	-0.153596681047204	3.27466271095393	2.35585998831982	-4.23182466355559	-3.31375320636827	1.18714996924426	-4.49858843896965	3.24683205751959	7.37810109975147	6.88272982210615	-5.21565837315644	0.499359616665389	-0.793914640502222	2.73041901630778	-5.41370832272293	7.06112351417195	11.4211114894125	6.57976681783185	0.871178974728125	-11.8079208377156	4.03883870013727	7.53059096274643	-12.7128720630311
102	1.28017993044206	3.91691024952818	3.88125255677844	1	1	1	4.500690618421	6.01401678577899	2.48943533928084	1.48018318121542	3.64087366642898	5.69928561495327	4.25922536913326	5.39436917546445	3.16822555560013	4.5077454420102	2.31160001713084	1.40575095943572	3.37710074529135	5.17730498162641	6.12016330739749	4.28254257255044	6.03868474897291	8.33074893093803	0.259541281858583	-1.71049252147027	1.1980865254699	5.9307300973477	-5.10074437250441	19.8549362371909	2.17679083612685	2.05388988161594	-12.4427227501493	4.90153310351495	16.7670371668633	3.19054806354378	-2.44923380486969	-4.32014414494604	4.22046696007835	6.19090309224387	-6.16276313717531	7.88928416125351	4.34775518184833	1.92620565124086	2.85206687847545	-7.45370588044811	4.39681855934687	4.81367346318353	-10.4500724186849
103	5.12458290429296	4.03125192905822	4.56430050111553	2.76958153017727	2.891655368619	6.51112585395911	4.27844915719069	6.74849752645136	5.21424653338384	2.15754130883364	3.52341574831181	5.57435671023661	4.0966143568457	1	2.17376129308066	6.15442946770029	1.21202901104081	4.12342009352975	3.06447788069486	3.71793011726549	3.46068605931289	6.0610404066223	5.83917638596976	2.32043662670511	3.72414055434497	4.32805514532806	6.37841821489547	4.97365304281854	-5.17478954912252	14.1444903682446	-7.37628760981223	0.779614075507908	-4.36001481002476	-1.31861863370816	19.263401378975	3.0801117759401	-0.408803212354756	-0.0519680118821106	3.37760398725087	3.92845957671583	-2.11186399327242	11.5371286055728	7.187643010737	3.49070694641649	1.50239875377645	-18.7048192943592	1.56574897787706	1.98140043462047	-9.31218436224017
104	2.31334471019654	3.95319216531337	3.29014739535384	3.41892251116462	1.94485184368821	7	4.95200947810741	5.00882672400753	3.81505615761717	1.45312490912862	4.43742202517539	4.61030158588056	3.79071562395822	1.89747503808753	1.7402203580073	3.17185156492289	2.47937537649841	3.16934198587034	4.28781302452328	5.30308097722544	7	4.20120518107355	2.47064140155078	2.74410391911534	-1.36970574734939	-6.48196852227417	1.43489632415799	3.04586264330799	3.5643449333075	-1.92153211762623	-1.93712981960944	2.40243838266357	-3.4179255664941	4.4990389022067	7.88964670911065	6.71008516793877	-4.88445078056017	0.502900679327253	-1.65926410643739	4.28836770670673	-4.23678642400746	7.2349283711931	10.9813613997749	6.96650782909683	6.98336472964972	-11.4850493075369	1.73854160170419	2.56017114035738	-14.1396904254753
105	5.22329861990652	3.05292855993309	3.49405930729387	4.46475555788535	1.46424427360543	6.30192324640968	4.40157999268672	5.08165428247001	4.4702328735652	3.34518021025165	6.52274469690845	5.89662452955028	6.19018562418689	1.8855355363164	4.60273537827708	3.01960573675032	1.10343932511086	4.41255831164941	1.08877165461578	3.90937594188392	5.87765382140775	5.31882895449316	4.33694943359105	2.52015484164939	-3.08200240986176	-6.75297786378645	2.01259563586033	9.28014204268072	-0.0697516026898902	17.8071334131915	0.52910633265946	5.47908493054153	-12.7389461000317	4.24433053074931	19.7555133093718	6.06442822229123	-4.80225339883057	-7.66471683909772	3.27099894416923	3.12758861443722	-5.37809828659428	5.80414945814252	10.0877248222633	7.65267003346299	7.90835250999233	-12.7336415344708	6.1538354959795	3.42960906067996	-5.81106561777261
106	2.70028266425108	5.73201746771104	4.88707520442182	1.2020867771872	1.89408412981707	4.67428725384748	1.76859319367382	6.80366252961561	4.98649044547025	3.79005393402629	3.71375854714437	6.15467590014526	3.14086704368051	1	4.26997570298092	5.24993702675264	1	3.0972125993315	5.41423954262608	5.49962713313457	2.58142845401731	6.75727329141386	6.68595176665734	5.46256096369822	3.46876672260366	-0.918937079060404	4.00948956799463	5.53458376294307	-5.22961093279426	16.8739786450703	3.46681279454624	5.6152940876991	-4.1669364619036	-2.1446820628088	20.7626000239258	2.08338036071544	-0.826379351730681	6.32556139051566	7.29555727455941	5.0043939777826	1.13079820768289	6.18672559044752	10.9959379010239	6.19529844068321	1.81544097401556	-18.2468069583275	5.45068598983979	3.44830957887748	-7.05923220925511
107	1	4.98438767212908	2.18116825055329	1.54313936161859	1.45775623169088	4.98480162221626	1.79009075449301	5.38468379778162	2.50880205114016	4.66909678216819	4.47872917285961	3.57505429095071	3.0741765513757	1.37859647612675	3.15282595214603	5.83619832909281	2.94359325120512	2.00254277425152	3.02499633893409	5.1558221768515	4.59559172674721	7	6.20633681812862	8.03135676519967	0.271568625072313	-2.07984116452304	1.77325461214267	5.56172822992692	-5.01450863151207	19.9271335517118	1.10795228732481	4.02322545874983	-13.8138045041761	4.57303747469126	17.9173904469216	4.51811653763085	-3.54037859826609	-1.99707265333968	1.90117924036198	4.90200242118114	-7.59112227655296	7.81319978254475	5.05331810430491	6.79273304708303	7.4833077288582	-10.967327434194	4.86961180233903	5.2067386216914	-11.6215798304734
108	4.78505450455067	6.32478452341327	5.02715692749672	3.69847243677255	1.51304953585447	5.46497736920359	4.80470595342936	5.15315154944263	4.71781672527945	1.64903794755615	3.91495363355136	6.66129284557824	2.35391880679448	2.03534149865146	1	5.41874571978652	3.68783497869525	2.11424392924323	1.99538878083071	5.37488054968603	4.84718666737483	6.72432262578317	6.21027151365416	5.56292440387031	4.51684338653562	-1.29892774120874	5.75229528901497	7.11975585067144	-4.43104700080031	17.5689169699168	1.31913379647819	5.46516589136776	-6.71422971698972	-2.03890937133297	21.4348020945521	1.55008671472289	-4.14109545891796	5.35525751793813	7.02568263746745	5.24164650979798	-1.06250872298248	7.93404915789135	11.4931944734123	7.45001880139614	0.474495643171669	-14.9205288350441	6.50198735849372	3.78899982508815	-6.50220790312289
109	1.64843307275843	3.22512600019676	7	1	3.50842546223586	7	1.68264252760107	3.01392020239856	5.61202606875074	2.97907764131602	3.9179928717042	6.353473946244	3.84909602533188	1.14742483432046	1.25506242806	4.42880920604178	1.52167307428062	1.23463451899806	1	4.20769072975398	2.30503177714063	5.03203082184109	4.02364545041719	5.51632069252197	4.28672462158861	3.94697376224913	8.7753043821251	5.14644957635402	-6.18325864300899	15.3640438848618	-4.08654404357282	4.11001544285762	-5.13445054260907	1.13418766170492	19.046340617958	4.41979423318143	2.06788158829043	4.063082476299	3.14450401066736	3.63517064303882	2.1432177763644	9.47235069772496	14.4356810148476	6.22288455380147	3.42606841725096	-22.2245193103397	3.05166657687576	3.29685803018906	-6.39314360400503
110	2.5471466982587	4.96281775093667	5.57474573899545	2.01630326413146	1.61630791650602	4.4640369093599	3.28003282013202	5.61841013503486	4.90912209216171	4.05798120308621	4.01630957091152	6.32883916378721	3.4070611506078	2.81604411790474	1	6.55028245115866	3.96465797848681	4.5298517617204	1.39536685838786	3.30772952833352	5.7721436081138	4.87267925608172	3.07106500507815	2.30350703071826	5.34851966675234	2.95494276535767	9.04618707017047	6.01069317685545	-4.97395209708123	14.6370912437525	-7.04443969158966	2.52789471413012	-2.53009272064958	-1.70922181414132	17.6090638049463	1.90953921055603	-0.791221148112011	2.06720040612966	2.80672220912987	3.51827267516157	-1.22208513439532	10.8613805144273	8.57035865495709	6.02540576507446	2.00873225432318	-13.0986601695717	3.84852342429339	3.36481091116316	-1.50431569871705
111	1.23911069164034	5.84781385723085	2.88770374940555	1.07029938336627	1	6.27678797706813	3.80112132089382	5.30201877515553	2.83485635287386	1	4.322725669069	2.15856129405195	3.28271860355109	2.17153651881605	1.95447759200957	3.76685629025964	4.43322205703338	3.37551773335776	1.57770351183455	5.16816888402865	4.24212019591898	4.70104953825345	1.43734838741516	6.21948131765642	-1.05605119391898	-2.16528410785674	2.13778661084174	5.0311770232039	-5.68345847089151	20.1857142205369	0.0101408890657232	2.38972579364072	-12.6389453362857	6.39650732400849	17.4013417037415	3.07965472287265	-3.39093870839197	-3.93115186175182	3.55052539615721	4.09814265182262	-7.45087761860449	7.85909046054501	3.9787383190166	5.30725282401363	11.7857330429516	-11.2124977851025	7.74267951645971	1.40147204674517	-7.05101777720278
112	1.21451073818887	5.28077847983901	1.77594146629804	1	2.59497934536986	5.50140182135038	3.41921319149208	6.88623593363035	6.14456287543949	5.63313542228329	7	3.46400225601588	3.40926067919858	2.00715942915818	2.10302524491629	2.09633353142606	6.22289485365332	1.18434761362973	1.5454152617462	4.04359297025984	6.00895270187609	4.01736524631048	3.30402815362773	8.31272073043478	-1.0166436353298	-2.62097353849629	1.33172337613243	4.40633955987724	-5.58348527094795	19.8789585022817	1.13049824087955	2.26143876468542	-13.3938642443205	5.64490136395862	18.3704903631673	3.41104656920619	-1.82826295782489	-2.96235365020967	3.62073760781458	5.36731524431536	-7.03630205691414	7.90268287998481	3.85132386113074	8.16577411810497	7.08719592566417	-13.5665950068434	2.81757863031789	-0.0242796078499907	-12.088235357294
113	2.51424134333708	5.52364558639938	6.21299979656606	2.46268168221124	1.7955049827851	4.41603920997663	3.32485240481229	3.73373575227961	5.74109728263514	1	3.57322219178503	2.06622985719481	6.80513126322919	3.94166228621892	2.52977126838542	5.4529772281904	6.52163806801169	5.02838927914918	2.78741887466396	6.60017197837671	6.00576041973832	5.25793839319884	6.5775316044887	3.06948052024096	-0.502552479330518	-8.08513199476918	2.37680522131702	2.58678136410603	0.803322135398534	-1.16003465621798	-3.70166446626585	-1.41336180915576	-6.31685429320697	0.134405200119904	9.72872338489488	4.28359769589767	-6.27189990405245	-0.572843085686341	-2.83713997463294	2.9926795783249	-4.1548343590374	4.50252594501798	11.6878275930754	4.49817757574811	2.20257226853227	-10.106708239465	4.19398815687556	3.5966939852697	-10.377656805353
114	2.90264934959777	3.11415677826556	5.31681888366033	4.43251799816374	1.26093781583111	5.75914729391692	4.84194824158926	4.86949249589968	5.78746821986504	3.34636870858694	1.70994685596321	5.48486939890926	3.4629653695942	1	1	7	1	1	4.15727644185433	3.08061306741726	3.705019256279	3.39322452337626	1.95001775791692	2.99722018776379	-1.86465932125058	-4.88942466003705	0.415725797064619	3.58143108524025	1.90435049076252	-4.32343225500308	-5.20339107245828	1.66132143626691	-3.58207804080902	3.9123532556264	7.65870653279271	7.44607940705138	-5.64950952634666	-0.544208817237363	-1.65819591395783	2.63631723219399	-4.88685477767671	7.29564289761359	12.2094886362783	4.72201654890442	0.987345844711191	-12.4562088410919	4.35902098783281	6.80468913250061	-12.0543102883238
115	4.53881623277305	2.85577862449507	3.43040127007133	4.94057590473897	2.12711197943904	3.03113656252869	3.59579415897047	5.06296320909088	4.55066901466372	2.13063357803123	5.19804411629659	5.66128439116756	6.49486892037354	1.66952931391739	5.96833178463713	1.52357388642782	1.4751488156545	1	3.66367346330351	4.62424037916197	6.14334511425002	4.88904021382568	2.7182771539089	2.49503832258705	-3.08352280640574	-7.3498875922612	1.15441013462091	9.08689849250279	0.622085589754115	17.9473670496395	0.702901180733607	4.46644118790862	-10.7468269605661	4.83373692489286	19.1462432835957	6.50423340079166	-4.44009406720453	-7.5730255050657	3.06014839947753	3.62964932049443	-5.3476144311309	6.13624688320107	9.01213030313138	5.23139385147748	7.88975679587893	-13.9370052356154	6.05893820966508	2.76257920192855	-6.04891650805008
116	1.89504067312424	6.06159996903422	2.15200902219161	1	2.36423098774664	4.99254390277634	2.19732474295453	6.11015734814393	5.94888523945964	1	6.5313460229253	3.52335493999073	3.92440748678736	2.85560311656492	3.65806539731936	2.91421972959467	1.49398181357256	1.98326373395889	5.62704891362182	4.01226303289643	3.52995836565575	2.84266044330834	4.02485281629981	6.54761459688657	-1.04321230689443	-1.99871013388626	1.84087173236411	4.86474175614416	-6.82331139593223	19.1658879872083	-0.534298715254296	3.18118813990383	-12.2472376817242	5.39919837248274	16.6391908827467	3.76230575852267	-1.98406774923546	-4.1914733709189	2.58432412001132	5.67392386313389	-7.46188699424662	7.30500182556717	5.16373234743501	6.13669550776497	9.98560168707082	-12.5075130718773	6.80636569362666	3.67448742798435	-8.14651573272902
117	2.35420024557711	3.80795950879807	7	1.28079801253668	2.04081330925711	3.87132645393796	5.32906298040073	6.37018661684628	1	3.47048840215134	6.2885144491929	3.92107636932403	3.13927180699987	2.26089242231142	1.5928939844887	2.62178476879338	1.85709112348236	3.66969596637501	1	1	4.60628001885033	6.03442980464843	2.69620112980526	1.96042874010408	5.91621212537914	4.10625841720023	6.90374823045369	3.46458448233837	-5.46339177882095	12.3582749872596	-4.42019617470325	1.24417628776932	-4.21551776148526	-0.308518196815052	20.6126012614493	2.04651743277506	-0.218352110387518	4.91306132922943	2.93440919106781	4.3882664601515	0.720206792062232	8.50137777490126	12.1496372007449	7.08866755918621	-0.0976832826493516	-11.1343019290684	0.423649584940342	5.09409986457277	2.99180461657439
118	5.41248215357574	2.87812025439453	3.46440990823895	3.62536434619097	2.34752591696375	2.59938914358993	5.86299870296329	5.53589457236894	4.78171739639482	1	7	4.37810188308665	1	2.38608262845889	5.43153201358106	2.98423023033485	1	1.49212127632151	3.57525461378231	6.49914689787998	5.114336989619	6.61200695590243	7	0.433210190588871	-2.31285780907965	-5.57227607356761	0.800203238432816	8.61392209288778	-0.0267754723797819	17.17101078895	-0.762177988019515	4.90357440813514	-9.46899935425211	6.51392039614604	19.9843709303264	6.23271289271864	-5.09303988286187	-5.0717383850691	4.00368344718729	1.70242801566935	-5.71474712804578	4.94599175977595	8.11847268656809	1.38896449306386	6.61512060193433	-16.8777679512202	0.741225386508705	3.42981792403361	-7.78494272239547
119	2.81784412129633	6.857779443299	4.13442865213416	3.24070988354547	2.4840459479416	5.53378928308454	4.20761663719862	5.33638953040798	2.57031813709814	5.2045999952114	1.54661164504957	4.22881310562003	3.68986762526123	1	1.41729349508467	5.0099188964452	1.41150065241654	4.98139065389615	1	4.97102950864638	1.11611464672318	2.84069066560919	7	1.85256112726024	0.0526394573254316	-5.70064873717435	0.0636408085175137	4.5204269135673	2.33597779579409	-1.56894051243355	-2.95867405970018	-0.678163488305346	-4.56441919836245	2.67470290186403	10.4565997698585	5.75953266365734	-4.49111456062763	1.62288935277102	-0.118615221412834	2.60667592288492	-4.11114548068655	8.76337155602914	12.9323144136858	8.36352062277314	2.63158784361818	-13.0288985601623	4.01829818663547	3.2109968573587	-11.8982037302635
120	1	6.42295022022874	2.58895913084577	3.32042124373507	1.65632098575948	3.36093660255232	1	6.00955322583457	4.24142888286804	1.32581246378799	5.08297907727538	4.54181002736802	1	1.65241822987246	4.32663929535423	3.66368636810377	3.49278979200611	2.29395994461143	1.08007674454677	2.30601379332912	3.13928680153288	6.42669074211113	1.00682789972965	7.34013856804663	-2.22994184502632	-3.33964564590447	1.02958600797532	5.48821155369827	-4.36685043115541	17.7242656243706	-0.218327871361852	2.8291869892005	-13.9265615948201	4.86250936274692	17.6652241791213	4.1056421571749	-1.9240239402756	-4.51615306699713	4.49337141329787	4.43286933497163	-6.90014620736214	8.92720167768331	5.24518745546898	3.91462795984236	10.5374639092636	-27.958195811243	7.02328561939073	4.09261225669916	-8.14446221680575
121	2.39513497855293	4.88869144707145	4.80991399306538	1	2.04510440986335	5.91337751213795	1.83119269555715	6.29806789764751	5.57999855559641	6.70791858701134	2.91957228154426	5.58736486297082	5.07029824190923	1	6.56289697404227	5.02092158642576	1.47522085930806	3.12375549606355	3.69543394748849	4.8447672642686	3.37235426806365	6.48326505426534	5.21078866765825	5.19051377371555	2.05593642557163	-0.98680166667995	4.89250929072804	5.18836487308451	-5.40287788777935	15.9880704719136	3.40483396360002	4.33547485265071	-5.06456819835091	-1.35226014298963	21.0066024315198	2.17170523538235	-0.389441977004477	6.2768755327908	8.1725856445964	5.67091015600313	1.70068907679123	6.10188710139864	11.7403192331737	5.76292382203373	1.82851183587071	-14.3646710576143	5.34505090179985	3.23529543687384	-7.60233861860242
122	3.3941429941204	5.7174214132424	6.89885929364909	1.78882958232578	1.60911049922021	4.66808988712652	4.21935459685976	3.38934113992418	5.72361518293074	2.88961178312191	5.00542625462448	2.37834755122585	2.07254928676003	1.31386914852648	1.87894563210472	4.67960259297215	6.55217816444901	4.49438199464214	2.24691673506178	4.10914213804267	5.73367781395818	5.73393969987011	4.38569817807533	3.70029400383667	0.818841505404744	-8.18658648726063	1.77655291793	2.70683981225359	0.763570842680509	-0.610891567576185	-3.55526663822432	-1.96099999895359	-5.86972270654205	0.0656695805062166	11.5181033687956	5.15976322200529	-5.9695285565025	-0.821256112379463	-2.71370560509396	2.87655319791094	-5.63310107833544	3.45884892948599	12.1298836949699	4.66788743689911	2.05706672926176	-22.1907073518985	6.04561314440244	2.86827860620575	-11.3491585611466
123	2.84905309011332	6.68805840409096	3.02147815946937	4.51460909386719	1	6.41805837474586	1.39831830582603	6.50660597218632	6.70258477618196	1.00624883613299	5.84682110609171	6.76440188723291	3.5173017839325	3.58772677745175	3.83475497196052	4.85343033973641	5.29767858981022	2.98291985796923	4.44583360654331	3.69520446808643	5.70584627216535	6.56424338234741	4.35537258463332	5.94556805005722	3.14820423718856	-0.84013236068071	5.76173886115911	6.14101914309157	-4.29399009251121	18.8938330792828	3.61403099073947	4.29116761223055	-6.6939660462552	-2.49820216662684	22.811927577664	0.836872121840063	-3.57355385545368	6.06005258744479	8.4595525574065	4.97337648586415	-2.06088266598843	8.55107373588106	12.4584009625252	2.69572082420534	12.1521172014171	-21.9073708906854	-1.69253520730117	3.50323827209152	-6.12146583184591
124	1.05049033256325	4.03539671154528	6.99984378505605	2.04858949998319	1.24338402166793	6.10689755270241	3.10817444372798	5.32525877556888	1.57253112996784	5.37880341977039	7	6.16280683558651	2.39650719951718	1	5.24056027383998	4.2088557637948	7	6.21121295626601	3.94053000351237	5.55978717065107	6.27554799641873	5.6778107497509	6.94316540351554	4.17951356918077	1.21221425889902	5.69773114323554	4.77547171052633	3.14332601168741	-5.25130520067276	16.895247475697	-2.72468028999678	2.77329261150049	-6.05277192131126	0.861821687433303	20.0839364012656	0.169181583884706	-1.56021057088258	3.72715775987505	1.83651820065169	2.73624543269889	0.597941274079027	11.1598356255772	11.1255858761219	3.68166452715056	4.33347338651604	-15.3980037094762	3.79965275530563	2.99230659489372	-8.96830257009855
125	4.65356273064165	6.57110939620222	5.59644510754645	4.41467335313713	2.627296512456	5.75844069654076	5.71490271251572	7	3.70876897337059	1.87262692760826	1.04129344055838	5.98071974260347	2.00306911621297	1	1.6292166340976	5.41027764782437	6.11118961262841	4.78200547648579	4.60696185584879	3.90923664908265	6.80135087293602	5.64631451913973	5.78727743384698	5.41113957558408	2.40075279946844	-0.358028924332432	7.94734943678305	6.1875419422007	-4.07524253361341	19.1701669659731	3.66850808309917	4.60353300193629	-5.70575670568638	-2.82669910411709	22.4355045691093	1.54195703630238	-3.32253805100857	7.27106897248114	7.73930438425797	4.79340547162113	-2.26496415305744	7.66262523573087	12.5763480359056	3.43430792644356	10.0799785136458	-13.0049879074633	0.337193563415855	3.94836848235769	0.172446808950483
126	3.80278957419164	5.42409209186652	5.1479532402433	3.29341871177418	2.76610000608851	6.3831280783208	5.71984223069719	4.3794274825095	3.15790508030498	1.64731868205555	3.66048072802926	1.2012558831323	1.93954169369833	2.63042424989574	4.92738301310529	4.19007534312509	4.34458454054097	2.5554342367197	1.34201350787585	5.33759850191242	4.04802920561503	5.94030138849849	7	6.09000708813031	2.80121802431529	0.154931003538533	5.73380937068844	6.12977845424772	-3.02151575074991	18.3126870598975	2.49382129936387	4.48188304235635	-4.94521294749509	-0.816367998862249	22.7405081022515	0.632295636309374	-4.01079702978858	7.6162021291806	9.65471269689237	6.12776814678866	-1.44227361288777	8.53154994218909	11.0610463406989	3.97925176873871	2.45132894801017	-17.5523846647801	-0.0172137245515384	3.84104915730148	0.399732711855254
127	3.87621061210434	5.53442985253381	4.89002415057348	3.64351967303519	2.192745965612	3.4526081229704	1.74475544965908	3.82153454854022	5.29982168629314	2.54172276580569	3.54808350442534	1.70794792808385	3.59090404265803	2.65755731976197	3.45144909950744	7	1.00337011871153	2.07473776561324	3.04227131267315	5.96843189790799	4.38724285970022	5.26481706422059	2.95944846864985	5.51556351541303	2.86171423120025	0.0346684783027505	5.35224855565066	6.29539617612694	-2.11702346508012	17.8044250750365	3.29256334862096	4.02218535298782	-5.52493554893597	-1.92682927465046	22.2039968866422	0.905331722866463	-3.73188385754742	7.6251960298725	9.40286364435868	6.65469641636609	-1.38613143064881	8.59173771670741	12.0800950018443	3.62873369079918	-1.62268078262556	-10.5881969097918	4.92601374574866	2.11993555164211	-0.975082929114891
128	6.62314181935565	2.27229081403451	2.83884344718051	2.613257440206	3.10248023484183	5.93423224897779	5.12189462883257	2.36022040772776	4.13843311298839	1	4.57158973573186	4.72588207582566	3.55665124550081	2.20891272794659	3.86791952613334	4.20714921097351	1.9448912123321	2.99546644445594	2.84501895547518	3.39830367420791	5.848992250716	6.47826886422025	3.22311965843318	3.05659629113178	-0.926533766226522	-7.21671521963714	4.6743906924829	7.34686107043216	-3.27898185961065	17.7127140298939	-4.16283755802417	3.60619075551131	-9.88055883406255	4.1525501058291	17.7639992247993	7.9915770695947	-7.09001044469456	-3.7768102849099	3.31614218959647	3.47256100980989	-7.45497071121911	6.55910257281856	10.1661671889547	1.27358244006946	6.96033125974666	-14.7851074031163	4.77821988660083	2.27546854961672	-7.82498565753747
129	2.96874430119569	4.04304073920586	5.22477014315468	1	1	6.4913886134704	2.11839694746641	5.61676247240232	1.81274361511491	4.11880428225021	1.20529102359754	7	3.75883378192056	3.35822721606632	2.02160210505372	5.62769966397053	1	3.17533213898367	2.21500930547124	6.01788289929271	1.73042421236596	5.62599525189421	5.04006637880123	7.55745786214666	1.99890402001948	-1.10795973520816	4.37103019800775	7.38198459438852	-5.3431806883992	17.5272103218037	4.83716454114117	4.82955896178429	-2.99602287090065	-2.71685358953798	20.5539017977366	1.30034113865387	-1.33154334558355	5.82296675130183	7.45616656373297	5.7297128014413	0.469049795827301	5.68091787777696	11.98537439335	3.3716137279956	0.161116131193556	-23.1070736122518	3.17657482128431	3.0546265459933	-6.51640913420032
130	4.3146708151034	2.16898686158558	3.8239169522207	3.81560106967929	2.19614852398784	2.41054524021923	4.63384296312286	4.34296035207957	5.417844875624	1.28838465564021	5.88067510316723	3.12244431664078	2.38810114318117	2.70716397789932	5.15866300109652	7	6.97700714748318	4.19229437724865	2.3609319740119	7	3.50621741795728	6.81232799761858	7	0.345551550480642	-2.71797857034624	-5.23907091567551	2.28893087491799	9.42425374621678	-0.899767219872668	18.5577020579	-1.9656729660544	3.93450932040351	-10.4568551980896	4.33435431969089	19.5600389850907	6.81245499159897	-3.64426203109582	-6.2751420265571	4.67313806652473	2.66682476815804	-5.20440279037008	9.17484915780406	9.26927214485269	3.38227005227843	2.58077857729105	-14.7393734960216	5.30503865231761	5.13249216742601	-9.24132531491319
131	2.71198236063869	3.71879568850184	4.58082731144626	1.59532810407447	2.11441446382809	7	4.49032497888465	5.75084354714503	4.26625876819166	4.9048509380275	3.51676058038847	4.59486428284935	1.45222541520621	5.36143460675958	1.0547528987482	5.81073705652959	3.9601703275026	2.37270688035072	3.43550121093062	5.35743032651079	5.31356679444903	4.74904836293155	1.76775509600832	5.65931149509549	1.9897315733842	4.39756529105227	5.21004737309436	3.31412318406368	-5.52053568249415	17.0897474260336	0.281848785332629	4.16487562061672	-5.3508521392277	-0.450833234008985	19.4022900559556	0.876787660157632	1.55908331974677	2.33724137242388	1.48480526295186	3.5700742748975	1.10847526005567	12.1559681224225	12.4174579466867	3.93338971455568	11.0055470343419	-20.2375312821585	0.254158269519399	2.65556171984959	4.34182706679453
132	1.63503400759315	3.536805864243	3.62778552866312	3.50111271888162	2.64302047280502	5.13193755348218	3.27604779150862	5.24672918394966	4.01153390947842	1.45193269507616	1.3268329468287	6.64447343391201	3.90159170530749	2.48391577760547	3.79499585965923	2.66248986657916	2.19185494695408	4.22037863261158	4.11229590136976	4.40450033932879	7	3.8138092949015	2.82846485477811	3.70231324650767	-1.4555552635577	-6.27345193322955	0.949066957963445	2.79781247556338	2.30728816064885	-1.01109757770968	-2.68809369825805	1.9598760415752	-4.01460835882441	3.78780586492035	8.3834253362699	6.83195181824745	-4.09873081182209	0.619881975010598	-1.92834814499381	3.9097045446583	-4.70628105814668	8.12009448127761	11.1489768937992	7.86752490551789	0.33952177854601	-11.2031335428137	6.45127390029666	5.83434046457492	-6.54137699272818
133	5.61252879895993	3.37865445943829	2.54485279159723	1.93928283950806	1.79064037268492	6.35898945696677	4.30759205016873	7	5.02426745460528	5.97980946057123	5.239193875854	6.46267100032357	2.66265284358298	2.00959040345629	1.850196193357	6.01317250716237	6.42293465521432	3.90471147300515	3.50229324242273	3.90527113265435	6.22339619712722	4.82008085414224	6.1255170869377	3.0262227822742	-2.00706309512719	-7.71220345022705	8.00674359486286	5.53729337277028	0.349107477667176	12.5974259718099	1.25968094367159	4.31716620115412	-9.24709626428419	3.70348162207577	19.4452048368871	2.52991378414451	-7.25945123909437	-4.04920938864251	7.07940600538796	5.25295725661401	-6.58740705264997	8.75056452057308	9.421473003453	3.74496935127856	8.71315859757008	-12.7932352217178	5.47220255907791	5.61862105595168	-0.0165608938535664
134	1.34249585405757	6.10599749219594	3.92199095428285	4.46060118929383	2.52403829910284	5.83326742432148	1.9893044572803	5.39880511846464	2.40267613911022	5.97776568777332	4.1634808168166	5.80999635341086	2.48342713731227	1.65556238819234	1	5.39817844254129	1.50122402499726	3.61924257548551	1	6.60988309726254	4.91548346209327	1	5.47446405254869	2.11122882335122	-2.00875076664717	-4.33306580042872	0.552669909638867	3.26778003713997	2.63406440209956	-1.43991653391667	-3.93826468485956	-1.16240256850056	-5.34627339823206	3.23612364476082	9.44534436262667	5.31279980678545	-5.30226431362924	0.96361751507912	-1.08136173925236	2.26785492341415	-3.24679436525741	7.23030434964789	12.1692088520594	4.7430366695196	1.63278685623795	-12.7130974952173	0.808833500581108	3.86274821319542	-6.08616706520515
135	2.69387759564697	4.75834151649597	4.67024235485584	1	1.64392522584074	5.79532072774109	1.5045371983484	5.56134258412461	1.78238528915563	3.87738926206229	2.71330569481121	5.53697306095652	4.26843837509818	2.22373187180407	4.15302987441779	6.2075484632388	1.86332829674476	3.85761768277606	3.03522387925154	7	2.06135809881093	4.71762854571185	5.53993049020892	5.44798750952102	2.27699652857388	-0.307106065523118	4.56825301825161	6.66420261183247	-5.19305650123733	17.6074925551388	3.14114485412106	4.65692996375304	-3.43094327655811	-1.53139934337356	20.3551719037729	1.61226287471262	-1.08480611038273	5.21013732720971	7.50947855382603	5.50602577595164	1.20632800372171	5.23823160163913	11.5198749731404	6.06589686520296	2.41301570444316	-18.708833286799	2.74781705964887	2.9093867157805	-8.38320174532314
136	1.320573304517	5.98776764923531	4.66771467760197	3.87787686065669	2.18427280564571	5.00242333086042	4.45857083601168	4.01214274973155	4.56795058302295	1.33350649036142	1.69322847979427	5.55168876320882	5.31535193403166	1.69081194954097	3.91766895422324	7	3.19547949461111	3.28818900717833	3.61620090509528	5.22537488443704	2.80383707902614	1	5.92285222181215	3.45042152122015	0.322461514178846	-4.60884728088045	1.78493354875743	3.10697116839525	2.46612049902207	-3.15146532308343	-4.02216120203866	-0.647580929344407	-5.37072240995021	3.02726357961317	5.94080726744585	5.84566570326891	-5.63429330350428	1.47495893150986	-1.0295239506201	2.10947690331596	-5.79801020670407	7.49296239973142	14.7186013185635	4.5940977497297	7.91246673612316	-20.9455865093752	2.39291114616163	1.54736476499929	-12.7438422519409
137	4.21045966329548	4.67501461527628	5.14359013872159	4.00319969142179	1.87069905543429	6.70254443850795	3.20720941685808	5.90552043388923	4.61597246728076	4.28617666096685	2.15964159453916	6.33662088204071	5.15131539451006	2.46755331299792	2.38553633273521	6.84228718207582	1.18581144023186	2.7407954403966	1	5.18767717899357	4.45784694499336	2.01235611339408	2.6908785809342	2.55583870666182	-0.503989400002422	-3.90768548646704	0.202357895106863	3.9903356900225	3.03733155267213	-5.26123568716356	-3.33411460670339	1.00615178387593	-3.68211787080279	3.42645220019171	7.90045353288774	6.29831198641392	-5.76432979885549	0.193268845019079	-1.24766982208104	3.51699204914746	-3.90393727190711	8.48279630037305	12.7820673806421	5.66250819240206	6.03468086466973	-16.2085547414589	2.05839162870539	6.25936538613123	-7.6581265876104
138	3.02786049575203	4.07077059486161	3.76479550541004	4.24108853467939	2.39187780430149	6.39572494112662	1	2.66497585275641	3.18337420069836	2.01693843381375	1	5.70668968053401	1.48127210162159	3.94240978896362	1.25172968742022	4.73767015449523	1.78263495678406	4.25358123589864	6.02520550773961	5.78786601851227	7	3.57257587808919	6.76086753272641	4.34456169136086	0.0876981191811744	-6.71809491894372	2.77719572870152	2.38405386578324	3.05622965272649	-1.63989599624968	-3.59281248383521	1.45198793268185	-4.27765434915057	3.26858014059336	7.90591349615973	7.17540529263627	-4.03495614103744	-0.937330591001225	-0.262465252240369	2.09105033286114	-3.24928202046008	7.50600964568488	12.2731108894103	5.78261391858145	5.44588057188847	-10.7906391195241	1.9349730427844	4.54739510254681	-10.7745695807892
139	1.755718744634	5.6185973539755	3.13341144332344	4.51706511834563	2.83180429124226	3.84869031864601	4.53054189827907	6.10158664678997	4.32732781571691	2.90693295579483	3.61195681238297	6.01222739863336	5.7954960395692	1	1.9197908427716	7	1.08048422219656	3.67101580422245	3.17232240363193	6.78280291423117	2.86826184340952	3.04518142634579	6.61842763432657	3.06135551152421	-0.716593603732906	-4.58589569752231	0.61674750339601	3.08170788779265	2.83310821929536	-3.72934405788835	-4.24476842290878	-1.18517220928566	-4.46668696551917	2.82272694064148	6.68125918342552	5.85752558855273	-5.88883744534115	1.18282070406631	-1.12821971811532	2.84323800659953	-6.60765541164464	7.4634011584531	14.1824760502069	4.12822292181404	6.9857661172378	-20.9030768666141	4.09470282553211	4.08561066043638	-12.9451552024464
140	1	1.60748644468243	6.59213084835924	3.41774541867003	1.39833099858462	6.42247547667526	1.45987179572067	5.50589365536204	6.07322398120783	1.99030206927061	3.60415649998365	3.02810668240007	7	4.54486608347842	1.24250088260596	1.43516223482114	4.78660390422874	4.07863521946373	1	1	7	2.89092208347625	6.18077916488807	3.16372728310221	9.28256559757241	1.68255064650957	5.06938779638807	5.67066751804728	-7.51357668073158	15.9662465107386	-5.0970668366944	1.39307452237078	-5.69473891433178	-0.887012272012592	20.5179142223762	3.46389313083797	1.62865104086551	7.83015966141999	0.838251984641131	3.40998677253612	1.42044835045463	10.7155328973083	14.3659077450232	4.85971914839466	3.28107925662818	-15.9607452495373	2.74561187720049	5.24335645873385	-7.44984133387613
141	4.69272750412424	2.74053182725658	4.34220447996467	3.28568219639318	2.15980725518531	6.45622657148131	3.05214946819954	2.29279256480941	6.71508321927816	4.25707690491714	7	5.04402544919116	3.19705568546006	1.67931085607094	4.50300149414012	5.17711842196428	1.86116041008557	2.46068834909283	1.81336795977581	5.92161960458489	6.26233741109745	3.48594899483254	3.48013478532185	2.3932230854291	-1.85885295543082	-5.94331818103402	-0.621316082497003	9.06889703191059	-1.64829036056728	19.3246490721641	0.0164488183307419	5.72559796021898	-11.226286282541	4.50659626943262	20.1757655971865	7.53636435450706	-5.03763332489262	-7.77564530668645	2.81428500422824	2.56654515152451	-4.79174846313301	6.89869080160491	9.82836071778443	4.53981331598091	8.49994144458555	-10.8554876318979	5.94399428968891	2.89183739835061	6.12388330927366
142	2.77320869858064	3.87310978944712	4.66784696070046	1	1.28262246572619	1.34596205050062	4.08325879404808	5.73364504370931	2.4216338297919	2.95226529920579	3.20560018255846	5.48990977933307	1.18221824775819	5.77550405254074	3.31827509717817	3.72264367141559	2.34386570117791	2.58181569546739	4.60972274611464	5.39369018346718	6.85479967459106	2.73094430717555	7	8.67485178157376	0.017624246912562	-1.96377235806191	0.838951106890145	5.90542531347663	-6.13926861555317	19.1424125526695	2.68158816715975	2.33635717280781	-12.2673909534784	4.85771640379369	17.0280942454243	3.63441454667059	-1.72014322652537	-4.63606619802642	5.19930289262244	6.89476434519389	-6.85714598366582	8.07934967946078	3.64146357753035	2.17679881361051	3.75497576802457	-6.05390038144075	4.01597375379331	4.97580290503896	-9.30268340494223
143	3.39572102916109	4.93565374901286	4.86301442795756	2.2598827444106	2.55410868971884	4.93985861855762	2.12381313786496	6.53847484191936	4.48777043877961	4.80841693073484	4.09995123265962	5.00116210857119	4.55419917746544	1.74646637843831	6.01027821276364	5.46009452484048	4.51419244415832	6.57251108087639	1.83964029082184	2.84397810948649	3.48174071125064	5.86639184081971	3.76037871350405	1.54165725059229	5.60914831092974	4.61072742657351	7.99043942383422	7.21036679974666	-5.74253348901082	14.9893196890978	-7.50309409764768	2.43602911417178	-3.47397792273459	-0.481009364032712	18.0784557101305	2.08708549388925	-1.56788182121133	3.24618880442294	3.45166557234778	2.98192815269298	-1.35078883145548	11.0503364712388	8.49352790987893	5.50316134464418	1.09596503705701	-13.1433961833972	3.35576894329046	2.53173929717429	-0.294791906987244
144	3.08434290211939	6.07132283797175	3.78229963452391	1.31960056270648	1.3222381304761	6.87614315050032	3.76916343084534	5.3850601714668	5.20753590631698	1.07294849135968	1.36274605980824	3.39557273868711	6.58629647407013	4.37136143944151	3.83546478703954	4.77912668218496	1.90178058347216	3.31769758397223	1.25291712514451	3.06788304456222	5.18854324301311	6.35301450425249	3.5254529791961	2.42116417670029	3.37931741657536	-0.934247533950443	4.97165196832921	4.9613574967369	-1.90490147393688	18.7008852380786	3.30721377047593	4.68176510478831	-8.82453038420403	-0.663948279854208	23.3797478418578	2.10669726097997	-4.41613694629457	6.78927272386926	7.61277157217035	5.14344909461195	-0.285650292849727	7.83402811416382	11.1205708735307	5.92722464823608	-5.60300938770509	-17.4316319235541	-0.149603401299649	0.91101437235828	1.3879996698533
145	3.01616181196335	7	5.76091476207988	2.96902831375442	1.88906266239291	6.98986539968952	2.79774576676736	4.1040762067795	4.40178790031035	1.08052429216943	2.20064282546031	1	3.86826205232435	2.88309209177127	3.8230702024792	5.06873112629273	2.91216752947694	4.11404462210906	3.8731840436482	7	4.93444835424292	6.00248784586771	2.653378694039	3.42965005823251	0.0774982473706803	-7.29539910561412	2.61492334177849	-0.447445598859429	0.835189790434955	-1.75192030990458	-5.34560276392044	0.912810298516381	-4.71962041744349	1.63675198806286	11.4623907899756	5.69111666413414	-5.945327848865	-2.28702719025395	-2.09716317511867	3.00561398688432	-4.18100241925662	5.18940932848515	11.3226750487463	7.89793332816119	3.44757878990603	-12.6614327888988	4.72995369689633	4.1078361221967	-12.964881427719
146	5.32556443695727	3.96338596782005	1.22719548023849	1.38333398263766	1.41972774507555	4.62923560301295	2.85246529270173	6.69349172511948	1.52423858180031	1.68843918963337	4.66443341725767	5.29240358670392	2.11252055773598	2.58470357171705	1	7	1	2.61569085668428	2.54966823602168	6.58276892195382	1.21719266583312	6.04010041933692	5.80902433535812	3.67064318560484	-5.71931525928169	-4.89105298925014	0.249020803493165	0.166025422975215	-6.31620785251921	18.8802284550536	2.75833842297309	2.64385514872195	-8.76821960756651	8.34016212922905	16.3004670029638	4.72518689658387	-2.04174331167892	2.08258763574683	9.55059318300924	4.78208629821387	-3.58942734731745	11.2978312453415	10.5446040874178	4.42458593373359	1.61780656979299	-21.9298165826796	4.64268598514226	1.54441913503313	-3.48843378811685
147	1.34490040494911	2.52863573900151	6.8187378136739	2.92953186485212	1.70693032339249	6.10282272752637	6.50604518637511	1.22170663827229	1.53455867852467	1.64955764148033	5.25652870102933	1.00439479999077	5.04224437543637	1.89504523330603	6.1835773285248	3.29501280527909	4.80482925858718	3.72076384658459	2.19954972836211	7	2.43748173753156	6.57103387803826	6.32536841231683	3.96312276135026	-2.706966929414	-8.07552691505228	3.72689507065162	0.0761724488395693	2.58600114102235	-1.70113609081363	-2.20448987111313	-0.0814849158979666	-3.77270179169164	1.57386449774639	9.27151150168432	4.81832662949895	-2.77968404468548	-0.350100436999121	-4.97389472456498	0.681897475527264	-4.99038179272485	7.64586890202769	12.1423147377375	5.41250322396383	8.40321036473721	-20.6574653951259	3.45850452790419	6.5491369252346	8.13040234430649
148	3.93869912098751	4.80896681896714	5.19517970262527	3.48640300526703	1.62301071426316	2.12900149557529	2.54935528381761	6.51577413908161	5.84462148302407	3.36714700488298	3.96852105590106	3.32935046391135	2.58350760340661	1.83012600619413	1.41023293320578	6.42707568198081	1.39710351270779	4.19144499545447	4.50169568290935	6.24235228100415	5.37840043732462	4.69978033857372	7	3.80724890213155	-0.777311456301107	-4.82561551350548	9.86792257173192	-0.165340840951099	3.87025704041457	-4.3088297740219	-2.8503110305094	-0.96911583603353	-3.85109826377133	0.753514534917084	10.4134493264771	5.15563277267746	-5.38428115978822	-4.17046300755595	-7.21470180782972	-2.89914859338995	-7.03737835758039	9.45044865885815	11.0484475192472	3.00795570906798	11.7486926600546	-16.7288127019633	4.72578010387594	4.03993601690856	-2.2632033184759
149	4.55317362348518	6.62858286521595	5.74395912327214	5.15452693323498	1.86439472236051	6.97910019945423	7	7	4.32841659356928	1.89784380419141	2.57017126333792	6.14861132271389	3.66639157218402	2.13608306952688	2.40498665460816	6.06423367638229	2.90228294427051	3.14050231227806	3.26045017455725	5.08944857021386	4.89924553517347	7	7	4.9586659429365	3.82221024370448	-1.67543209156674	5.35279745739258	6.04002717675812	-3.19330421778152	17.4956254233592	2.21064186615371	6.24585379022833	-6.29187151106051	-2.81281552038313	21.957715869091	1.43023548038536	-2.56216246989988	3.43036888144918	5.82426939955961	4.74008148472962	-2.37750026659497	8.70065224871288	10.7010135518382	4.401920346468	3.19288961230515	-2.64272871644254	6.41153529537288	9.31873720273305	-2.39295015834813
150	2.11447753358981	6.0347492821683	1.82267407105033	1	2.79920036264306	5.55879334423662	6.84813849388994	4.96347527316419	4.37847169993645	3.50000758448777	3.22206652486576	6.54817611169429	2.53967760755406	5.19970484461587	1.07993906646099	6.86351160712355	1.72755869000782	4.39023317241481	3.35959758557238	5.28455930371456	4.04376964273125	2.05163866524234	6.09846250420261	5.07190982921565	3.48580099814489	2.12656498368178	2.64502329664429	8.55827802462606	-2.81718392719433	19.2774538306368	3.62379897917241	6.88172686421838	-8.1234690098836	-3.00467502784771	22.1345343440328	0.397837921619015	-2.75935480307541	5.63128433543599	9.05086970119029	2.63736672441232	-2.33651459605549	6.88654370282032	10.883221354251	5.74160674515117	7.60832020505072	-4.41652865870918	-0.448923360358392	8.59540032272562	-1.32411651460823
151	2.80105737846529	6.81642945338975	5.96730531551069	2.63340923171776	2.11552186669382	5.14411836430487	2.21608496160266	5.23799042484335	4.08075513617597	3.6348871986009	4.1552175354077	4.26166122820461	1.92411900035377	1.48998171167357	2.65310989940496	5.14601899102315	3.92621214011227	4.18460471094181	4.78531577596592	6.4589717953794	5.58888064740654	3.97292985142565	1.49601220067017	3.41800722649007	-0.276686487556115	-7.5211744212774	3.085584911628	0.490846782704747	-0.470870337194168	-2.0226138388964	-4.93469802165019	-0.227871584272838	-5.46490747336814	1.55724066155171	11.5210535620809	6.1422973141601	-6.6877102896359	-2.40024100064172	-0.88182456654402	2.92168756357953	-5.43274422421266	4.75136210187766	10.5253287097965	5.27734161402866	3.03755756889428	-17.5488653097452	4.74981695405052	4.52962705340921	-6.47463245898066
152	6.73476971403612	2.95402317855131	4.20124301079891	1.68404084612273	1.83482198634025	7	3.97047652302991	4.79135298824167	4.68486409524982	5.81489556368791	5.40284472900627	5.66734342335862	2.76180407120779	1.96720785827503	2.34321780759708	2.25381699128524	3.14843785262737	1.67378077487184	4.13183580999456	3.74287048561179	2.32344315860416	5.74438175847096	5.32631206582164	3.4741158311522	-1.2153157195632	-8.09037880898621	7.63156898164592	5.0194474154747	0.519597506594108	12.6812843128423	0.765040666155863	4.18327457250425	-10.663998921075	3.34016789265266	19.9674160159278	3.04749888033032	-7.53519176609123	-4.56237231681934	7.348884250941	5.14525207453173	-5.73005976907669	8.22867650414555	10.597984719517	1.83079485444964	9.51367089859988	-12.7208904948252	6.25522974050749	3.44443218678656	-11.6518023377463
153	1.16834720943657	1.62503332693432	6.61284804328077	1.73606519227393	1.63697566809876	4.07703549288407	4.50169905593915	5.01677123115694	4.1208708367243	1.76371096899304	4.1304356593632	1.32844618263376	6.75022360240062	2.62493610268519	3.1435694935721	4.35988250829386	1.67844237423821	2.85555152895595	2.24137634151882	5.92539125915436	4.23001711340812	6.15884370891364	2.03935301964012	0.974102265767675	-1.84277523231414	-6.5839039814684	0.0229875419622231	6.03178751966167	-8.98313053265291	16.4727660536359	-1.81463820171589	-1.38033382332768	-18.6280213921194	8.68762733356716	15.6211033696258	3.5570504017666	-1.14858071873518	1.35024691288941	5.08080277993436	5.11941729432998	-8.43681969404866	8.10714558766499	7.53229499028375	5.47827357198531	2.41223073325116	-9.92738197336011	1.66468518808517	4.62033195563206	-6.62274431997256
154	2.23105681161036	2.14183267058312	6.58617975130408	1	3.93746039268459	6.08304010086154	6.55052979429035	5.69639486891391	6.62273334620422	1.53325651134546	1.8194748131778	5.20076914235259	5.08959561731477	1.14871610557515	3.37873483535643	2.46186388286679	1.66284815448587	3.76890794975701	1.57546524289152	7	5.41120768989143	6.35836136103718	2.08961103231016	2.65932789643489	2.28381160191302	-4.88602392874124	1.26406858786109	4.69694670064015	-3.48919810193578	15.0477292571631	-2.74036838340687	-0.169163403002015	-9.65934254678911	1.57925589233894	19.094916381877	4.91981068620283	-0.770194794485496	4.93730817824444	5.21437438418	1.88581699317126	-6.09930195755516	5.77284601778738	10.9272558875627	2.95852864248636	3.54847123578436	-5.64440939199519	6.69657370694967	5.97593643961715	-0.241466246586379
155	1.40773513272396	4.00770303999054	6.86133670513602	2.86910675436225	1.68554224270413	5.95060060505595	1.57115900859189	5.26074199228607	4.67825878229215	2.3868254060904	4.9963460476414	5.99726733148261	3.34098724209231	1.74590955409964	2.53156167273841	3.38258897126735	5.56389341301581	1.48589168431066	1.24229136898645	6.47299695636503	6.985872049712	6.7866260530698	5.35907674810621	3.76360913409316	6.94214071722314	3.39430883338245	9.13135466852969	5.04583637989743	-5.23623403184333	13.1017925249144	-3.44945919994191	0.659942433700683	-5.6446003558809	-1.881981783183	21.8062459804841	3.33642797814114	-0.155406830434935	4.58454864887426	2.21283212100261	4.70914636494397	1.29719124873083	11.749369253306	13.6009658711954	2.98848233770016	3.72594504713152	-23.037221511786	4.69111575071933	4.32120992700127	-9.96328634043014
156	1.09918136409477	3.28262263742862	5.02028943643021	1	3.09481659559273	5.2897280481457	6.4588527505842	5.24024268101039	2.76412398665728	2.30761940080032	7	5.69122803469501	2.38479523745995	1.80476120758691	4.70191943639474	4.87755441766828	4.56098692473884	4.41852210154273	1.33868263339715	6.72870285565228	5.25049700355601	7	4.00834500298826	7.72677557251583	-2.33585139291962	-1.5676781570084	1.03204659558317	6.71345887043203	-4.73297022525867	21.0677216065698	1.0032378384968	1.08856953330361	-13.6653083864546	4.82769767531131	18.8848019421565	4.76411113669232	-3.68622099454717	-3.01091040904394	4.68892376786443	5.19967881501526	-5.52871801457677	9.26315506068895	5.06250683572962	7.7049946012752	7.30006736085777	-15.2334897647804	3.08519949710603	2.75670456253511	-8.9392982667453
157	4.23083995377469	5.03708958753379	4.0349386072365	1.23612379051378	2.76293109956633	6.11064401331816	3.51392998874734	5.09664114344986	5.91714993255993	4.8314528664258	2.40675100752261	6.32248548358885	4.82138320034536	1.30443065471111	2.19708391229361	6.32370995289198	1.46573970781784	4.03500871433033	2.91202812355963	4.76650671851906	4.52716832418527	6.01065712509564	5.72331523247414	1.72818242451893	3.92455758569041	3.9935922549671	8.19160875271844	5.30874789172858	-4.86535975574295	14.3345567648626	-7.28629907469843	0.510759750672787	-5.20487037698607	-2.21773976988925	18.4452440101041	3.60900735141268	-1.98819292234984	-0.0520354224715261	3.39505419377845	4.6795586824095	-2.50119759123662	12.5238750016148	8.05463215858819	9.98488637669354	1.47744178444056	-18.2160571393166	3.46677451886187	2.23384367743521	-7.29616201824758
158	3.96035469676762	6.97113196705232	5.08264032963653	3.23491253787204	1.17530441406174	2.32625454160884	2.4157417717134	4.50059019685248	1.20353620247842	1.89174731474198	1.45628865466575	3.34913682326122	3.02936783231977	2.45766215802005	2.7460607586139	2.53893738735148	2.53017230699546	1	4.58192884059391	3.4313151032945	2.38788805633519	4.84954226099306	2.83757438398561	4.84194196099355	4.12189520116587	-0.717621160708595	6.3175507652054	6.77800314448811	-2.43961859242797	17.2623420758611	2.71964213938008	3.86314678430483	-4.6096005563983	-3.78247404469616	22.3151786538925	2.12251267810081	-3.1378967896943	5.32549137037951	6.02912802598468	6.47012275972341	-3.44833933552946	9.93195051576745	9.50439096663921	2.91621991614552	1.16310173035789	-11.0664093532322	-2.14090007178663	4.34904171389239	-12.4279796972835
159	2.85108591292387	7	4.60352080125424	3.79377837347049	1.82098663462786	7	4.34657527177825	5.21625037896485	2.327204954599	1.58078952318403	3.44803991649966	5.00308710981259	2.30705074197126	1.89081966211828	1	4.83077063189895	3.86566012126771	5.13057197228801	1.64867558488892	5.00999194025037	4.45951876238104	1	6.2980297369962	2.30099141318048	0.0249243157191966	-5.51546263930132	0.495558692935834	3.17976662081512	2.47498264121971	-1.81803030199186	-3.44558720050286	-1.39896203401976	-4.73525099471942	3.47032577141947	10.6015770702711	5.61097994143223	-5.58076775638914	1.66928860136649	-0.699308873078352	2.08184641831376	-2.74242639554438	8.08158997495709	12.1336038123491	8.69614711962794	2.12749331816264	-13.2260934456946	3.69838365806088	4.57438097182265	-11.5352602924328
160	2.26628333544561	5.65313575252153	7	1.31231355468341	1	6.99258298765602	1.30309077573977	3.74879508048856	4.70818762264865	1	4.18725677119878	2.09320001801218	3.40087746414385	1	4.76049654120279	4.50162896766941	5.58105439908851	5.29777403389251	1.94207770607807	6.10996256075278	5.78193339169081	6.00109785637146	4.84411511898272	2.64058720180522	0.472981870219501	-8.2713752552253	2.84260142176904	1.07794163490953	0.629955279976026	-1.56062402577575	-3.98164180947987	-1.0354039084433	-5.59960253681986	1.68277238716934	10.8777202518879	5.61140994875524	-6.8894471099751	-1.46756478252533	-2.04479124499612	2.6410322395729	-2.82535072648594	3.83750532209113	11.5297800406072	4.20810160820652	2.36894713175091	-10.2435938381128	5.51357644496347	2.94245310933609	-9.95129036711051
161	3.254744772353	4.44412410852769	5.43754590687677	1.37297358484735	1.70105363260172	2.45174171522577	1.53434408583842	6.65943604684679	2.00542066901267	3.88708889923413	2.13343452362983	4.35994009939679	4.6217271378839	2.4048499078829	1	4.88925296636098	1	2.66481622152153	2.94630499564508	4.63057262172592	1.93857817706755	5.87855328139407	5.98834316550557	6.90227113704604	2.54221208194449	-1.30939377183445	4.13093392172055	6.50430767579531	-4.5407249726395	17.2056792567065	4.25974462017632	4.77147201205231	-3.53551498471653	-2.18100783447308	19.7912052594971	1.75947424350933	-1.58449856210016	5.97790696076815	7.74308107051601	6.05952373435193	0.91103995708148	5.99414619073051	11.5009240674986	3.31776439982156	6.46729530181851	-20.3678505477667	3.85669981858795	1.55036518775584	-7.09014358377721
162	6.43782112699421	2.84436158996687	3.2552432999164	2.08149985143282	4.27349088367191	2.63493912392652	6.04363958240213	1.79377063234368	4.66727148882894	1.25271456651417	5.28773654253217	2.62744215197209	4.3722917735104	1.00604229651901	3.68087135583622	5.49242769688721	1	2.682555717488	1.76415263177861	6.08869723485936	2.73509594811766	6.34393017941644	3.47473754636303	2.23309700586295	-0.21709894454774	-6.90252601099276	3.6144408879214	7.14179616259838	-3.60093447934014	17.8175277189958	-4.10916351375271	4.80180098931176	-7.48686019698686	3.59728848586532	18.3280213321329	8.84866204115827	-8.17367813477619	-3.42130466717672	3.42151121307983	3.46852874360435	-6.52328697862321	6.21190627422336	10.8178871620088	5.01006806865253	8.02077405761045	-14.2022619661848	4.5784466149317	2.67486708442955	-7.77789549392481
163	2.86040821399171	5.70496741036338	4.36224519091375	3.39888518967226	2.82135438180129	2.47484909829133	4.36639791720737	5.80736315601344	5.40885224345569	4.27817427205519	3.29829996163064	4.3388908239088	3.79160980374366	2.88482791391823	2.17843448579448	6.07963466425389	4.74472954139305	4.14413892628894	4.01322276499062	6.8645969702128	1.64461206734394	6.13038775267743	5.82562113785922	4.76103536879537	3.56230366279895	-1.5197001764768	5.40473490877916	5.59550103735917	-4.36579456765351	17.2941939866975	1.65705278298843	5.41600562568439	-5.12103879792474	-3.22284202917279	20.5450855543677	0.406877248182435	-3.53732199451518	8.01104193699877	8.75309360579504	6.67711826555901	-1.52774387175864	8.9127537253688	11.352077480511	2.27601989847204	4.74428869456139	-17.3802031137828	2.06447706657789	2.30075767520249	-7.12409287624705
164	5.86464988546941	6.5047223779242	1	1.26565058671474	3.57788559823358	3.69585301468202	1.36981127540247	4.50117171874576	4.6642106868797	5.84729862520209	5.24249165315906	5.03045018097531	4.80754038252171	2.96285065504986	3.87168508415946	5.43810768845135	1	2.85787927253162	1	4.28215205452947	7	3.12827310063541	3.06450904059221	1.7381485195128	-3.06604635596476	-5.70346192701028	-1.32683316403963	-0.900444369208989	-1.80480653043022	18.9940440695359	3.176265003057	-0.212497760823736	-7.93511782939235	7.08991262646101	20.7575436300869	3.69264955255889	-2.39288101646328	0.776076843624839	10.1561374372827	4.32214876682905	-1.42726847521972	12.7479602715108	10.2208777522856	5.46224902202645	11.0452110965405	-16.2655030320639	4.96773029941181	2.63079507682893	5.72687833851711
165	3.29995120632212	4.14802959023543	6.19936255821849	2.36040520268966	1	4.4250751538153	2.52845467300556	4.04430186119182	6.12411868412802	1.59421179782582	3.6579958187245	5.74753751354836	1.92544972921068	1.00259820913776	4.85622625056025	7	6.54494852938787	3.83262599451012	1	4.3714147735485	4.1418551239847	4.01210919095369	4.22515626511546	4.12646986026137	1.31391543653918	-0.535858570358437	4.38336605226862	5.79882157838266	-5.53090243715898	16.4792795406496	0.165118565972565	-0.245460900463973	-13.109618210752	5.8735622537179	17.1374304036309	5.82022060299721	-0.121908398034469	-0.074875934327948	2.81991896475657	6.59455518658931	-4.8119995107294	9.60760889203748	8.55002343486714	7.07139800935145	4.79573803788108	-22.1953889826745	4.18736880601029	3.6524972048125	9.34082147002433
166	5.06001581994445	4.85791338310344	5.89034240434822	3.77590418594675	2.68073264526016	3.96005656650195	1.4481202386992	6.30525282714071	3.27136672065156	5.25409405343548	4.64040495374701	5.89893076837365	3.63771531268959	2.46742244137428	3.27735383939078	5.37382442010039	5.55771135015352	5.12716150235685	4.15930423850555	3.17545270813004	2.81393718714796	2.93775344733442	5.80320049773661	5.58469183836022	2.2753704672677	-0.495703797500292	8.88244622354293	6.09173129219516	-3.3963662952185	18.1871621746474	3.44536644345156	3.8071951092901	-4.89892253509554	-3.11474115184708	22.7783247952395	2.33358068844582	-3.72623932238485	7.11624562389404	8.54562329655745	5.55232959407173	-2.77648667973176	7.425773638315	12.1917137687916	1.62285539812774	10.2897753288499	-17.2009488749576	3.07945416147599	5.20496436506315	0.541079699579105
167	3.6199613363807	6.77336516857378	6.10474908271372	2.55479793637809	2.23621883209064	6.54070512520235	3.33757539268339	6.18897760198477	4.43786169810142	1.11771907094958	2.2654819359615	1	2.13312486599562	1	1.05615811889229	4.92146204547016	3.32827534214231	5.42554645358432	2.82667819849104	7	5.07820226929432	4.99319420255515	4.19198599469892	2.7116701667072	-0.0137165594638977	-7.30241387286506	2.37978377861592	1.24733799064526	0.181460104739509	-1.88805384549252	-5.18715214052516	-0.981009621477313	-4.1439615061052	1.49389320044887	12.0505001222058	7.57365006455792	-6.14433024756008	-1.79849719745761	-2.14733914414623	1.91153241268678	-5.47181072233458	5.17191341169824	11.4308122958419	9.35213862790777	-0.178821195752055	-17.4785270929598	5.31742229188308	3.95232450708244	-5.6920489264743
168	5.9312405182235	6.49601670529782	4.76493193549644	1.63546323645401	3.91619172217211	2.99431265218514	3.24313655532065	5.51574330893768	5.43184833608449	3.50859826861692	5.10760024814685	5.24719773119923	4.14496322753869	2.43433396728247	5.61768506330762	6.84985401646687	5.36075712356392	5.06740559681268	1	6.33987221651222	1.54416549069864	4.31880701519766	6.89408576318069	4.87629918512458	1.9173144162219	-6.45435202725767	10.6300102985998	2.40893163116348	3.7267442632736	-2.59905033980594	-6.21376223069432	1.57017943365521	-6.04392770110423	0.677672069007826	8.32717987810322	8.0418274856316	-4.11615741806096	-2.08590295344309	-3.25923613302053	2.56709090916591	-8.19542577434228	6.11494257200863	13.5435272495879	2.27437095142975	7.59092451165652	-14.3117143943738	5.69749018955681	5.71581386576218	-0.778095356177507
169	1	5.89185549617847	7	3.24805224636155	1.75430429684853	7	3.50902030079771	7	1.37156540009714	3.19463327297586	1	3.53021221585287	4.55674669095733	2.28566360251946	3.85371496254826	2.1197032054799	1	2.97354912212709	3.28179830346065	6.03764333129575	4.87891396022331	3.56755559260571	1.78144818495165	3.88090837080711	1.00596116410565	0.0549539492209674	5.73421948537047	6.4467208046886	-5.01695840614514	18.2094749207373	4.48409178170478	2.80251727969816	-6.23182920446455	-0.0226869314845805	24.7878638951913	0.309175871179806	-3.13508381635042	7.09468029131651	5.26600884153393	2.97480447186443	0.927601041446634	5.07599885688089	12.0479162050176	8.22472646351844	4.58127361868757	-16.3805947587017	0.306660179080754	0.272099935152825	-7.80129149947421
170	2.52738539831335	6.4888330139487	4.12047193266963	5.13058785370293	1.57155007761804	7	3.97444307357805	3.88854031027025	4.01977018884146	6.0728255802708	6.31268506088406	5.56256596049082	1.99485908934999	2.30356599981821	2.89901872791463	3.27277756444555	5.50637389567702	2.86624999100392	4.14064709131666	3.11981453982887	5.88275902976247	7	4.99553933615377	5.507618741255	2.60262682979818	-0.713420833305263	6.06955281021393	5.82967050467794	-5.20875438670124	18.185628158447	4.23775446259907	5.14376629487714	-5.74202470668698	-1.69917491130545	23.0448272885722	1.58483968583725	-4.56898559208347	5.81376256262583	8.38576213112222	5.37408384708612	-0.649080807878186	8.03060659021577	10.8897381746806	5.78462383264328	1.71177603559079	-22.4765764643915	-1.40323816769642	5.01844315457506	-9.50116133942425
171	3.2127238468505	6.53988770436726	4.79805682136785	3.9273474929629	3.14115903457754	2.13998427451809	5.18845916057577	6.34197712090517	6.74924097383915	1	2.43349534055372	4.93469220309716	1.44573242713762	1.4907395211783	2.05285122103819	6.66857574313105	2.63101455032612	5.23615150064826	2.96207286830186	6.96339896455888	5.86307091740297	7	3.81294772771907	5.96877205714503	2.78728754356616	-1.74558108798282	5.63791866243511	5.90710739982063	-4.08587556957417	18.175689676721	4.58515411756224	4.28945052837503	-5.57856735537744	-0.565699753484424	22.1604096339183	1.0458464272465	-2.63655478870579	5.59056989642032	9.85831373211736	5.28255900816638	-1.34988090105464	7.71443672695901	11.8719982697482	2.9390717744541	13.4294196614044	-16.3791262303847	4.83536202670478	2.97733202653849	-6.61518348711281
172	1.07766644237823	6.59552017629918	3.80267227499299	3.47851591787303	2.082630835253	6.22878329294425	1.44131031774295	5.51109307136993	4.70213092895456	1	1.05074366077928	4.23121406822107	6.20494002488576	1	2.26254897509546	6.04963494884568	1.2080604659599	4.10468799675467	1	5.64054603096835	4.45519587923494	2.14326653620011	6.2792821350113	2.39563358516223	0.0502712132396221	-5.02524910855446	1.12948062874953	3.75968843993112	1.7992576690715	-2.42805726345294	-4.10805997879265	-1.64693149742548	-6.05369262739082	3.54656284019487	9.06599945086002	5.12115500588585	-5.58396155543132	0.38473819971893	-0.756312359997435	2.23602582425031	-3.81071393731322	7.7525418767737	13.4707793985759	9.42594488391122	2.11940815437859	-12.9472019917833	-0.325455461145765	3.09694008815875	-5.93043677312582
173	5.85328335840107	6.47687631013648	1.37406415567412	1	2.53666226157172	3.94029107530266	3.77276520676045	5.88126112311155	6.66379119199201	4.02247138156477	1.38592720503025	6.08465919213648	4.45443752468575	1.89143188358858	2.34089951338926	1.42814344796666	1	5.16509944076849	1.02620416719974	4.6916588912725	7	4.80782853023257	6.82983828830056	2.80977795838551	-2.89930759066839	-5.58796545484452	-1.15452170569629	0.0967011650677645	-2.19832968947253	19.2449157419214	2.83172828492431	-0.895304023004168	-9.05936943916763	8.16528862756094	19.8060024552361	2.85501084818252	-2.44585779359682	0.935457210139697	10.8577852438944	4.17347653299136	-2.89169546972396	12.2053721464091	10.6563640441148	4.34587727328494	11.4471383933626	-10.4025245060001	4.1347313244971	-2.82148353129459	5.28667651552954
174	5.58719157405763	5.03496835443859	1.78663461720697	1	2.11616693771604	6.65111455413013	1.95318656194639	3.81836672135888	1.53468310517629	1.61805532827323	5.5750461741587	5.46633298879172	5.55519016288581	3.04497617822722	3.59814869156322	5.82729656578094	5.62941645243424	6.08238393508941	3.32045518816865	2.87436737218588	6.1379260166709	4.89418471118623	4.31480442704619	2.33547349324526	-0.738661990753051	-7.13652382700468	7.58365963687895	5.60468228566234	-0.0890717735396241	12.8095802124244	0.423424796215597	4.55858054829453	-9.36879355356707	2.83832093718953	20.8258849073238	2.08643903869832	-7.11330255556427	-4.35317996255386	7.56050838725459	5.61043513076134	-6.60195235798357	5.82592690201437	8.7069073433306	6.0599069834213	1.25006047042388	-10.6296352162434	0.340702267236066	1.70626095582681	-7.75018996001074
175	2.28583656961474	5.78799980719749	6.56869060067417	2.28962415174152	2.54940577687699	5.23396950702929	1	3.5736555087144	5.47300882276431	1.07751323094503	3.91505452019409	1.54961165880677	7	1.57678546736442	4.525851739153	4.95568009822542	6.21178422753211	3.83054033040905	4.43267012051958	6.46556088563451	6.75636412131872	5.01180203154928	7	2.5161001199907	-0.0590820667171897	-7.93984159787302	1.96073907671996	1.31666018519833	0.894570855818249	-1.45122439722153	-3.3946799240351	-1.25882209242176	-6.70995954611179	0.308093401429134	9.84311860551193	4.59629807487638	-6.71269483450247	-0.837511202181386	-2.29444231159135	2.36494403486657	-3.39392705852441	4.73008332252296	11.2566121023225	4.09691846717941	2.29477410380729	-9.47515447100133	5.00600075633413	0.509070544987024	-0.0947868091353747
176	1.82028238051386	3.56252359276725	7	5.66619827643617	2.34123345809893	5.0382431921016	4.9585877819429	5.68037921166935	2.69653519618357	2.55239171277515	6.49557405623238	4.48567648685713	2.80811751025208	1.87438163218087	3.5382831075886	3.79060252949706	4.60798929618008	2.75467438523673	3.0287983829064	6.57529526121486	5.33756892619099	5.88860877699814	4.39943518131406	3.30171838504841	-3.48239292745701	-8.74403283011989	6.51880944686685	0.0143927632494085	2.63952889213883	-1.62724109155918	-1.38431562590591	0.440780297443276	-3.2111548660387	2.07149654813625	10.0399648223761	6.5487403305637	-0.745283526341984	-0.348198992053142	-4.63049101551314	0.836539402798871	-4.51380022656878	7.18108224175926	12.337953441781	7.66268252080005	6.49177555779674	-15.9312641739626	5.45334383251034	5.25956551109606	-8.00505461171512
177	3.06130983249802	5.22796481483671	4.22412828125857	1	2.13480130544395	6.11093063790032	1	6.35301297925507	5.23862309013642	6.37796980530177	2.49732389007241	5.34348703335697	4.29064218813505	1.52159855130842	4.62952561793493	6.39820046543018	1.72423101124349	5.21142297015863	4.62582609422225	6.20359645194389	1.79981535122607	6.26555884807338	7	5.23502797832682	2.51553595379602	-0.892393395904312	4.48448472358002	5.20854468479242	-4.47714072394822	15.9390696543342	3.43554660215924	5.19842234761952	-4.54806523468263	-1.07087222664223	21.2117523270553	0.989304686010059	-1.05081480971278	5.88818177276638	8.34585867546344	5.92714161608622	1.28971325672361	5.42580684686952	11.2011584831708	5.81597189291675	1.67090117396657	-13.1524489368162	1.93385648651838	4.06714442043495	-7.7406860059574
178	2.34678384036367	2.35949328051846	6.68589167352833	1.00393581147867	1.65110839273768	6.63375701409055	4.29100630454254	4.39645340483211	6.10818705148187	3.52821472944922	5.50605501427381	1.24659974475154	2.67169200107091	2.79298852493682	2.17419028114502	1.19049905078013	4.37101191082371	3.9149269523586	3.17227619796942	2.53714797659775	6.78496401687051	5.22016629758509	4.59175567788774	1.55439868588945	-1.91563047444541	-5.19137762877775	1.30545798940646	2.47177788966304	-8.52517121290616	14.9656319364096	-2.36082589158842	-0.561326139597487	-18.5035927863358	7.20506726845876	18.6154858060102	4.74538578564581	-2.12964606981493	0.0605109621220062	5.16198134093397	4.78811478845633	-8.06870447590466	8.95300074658608	8.50855034174048	4.25959751921671	9.09674620855178	-18.4679298503742	-3.12198867272181	5.9131794010547	-0.44109914784473
179	6.32628052357819	1.93905353495647	2.89998708980086	3.2762462144277	2.99898165236639	6.42685909420352	2.81974179207941	5.47551435521106	4.46704168991338	1	4.32889283255865	4.99803026907297	3.96149187098037	1.71499725850682	2.66865897177603	5.51189333096683	3.05853815302027	1	1.92643970670058	7	6.53956466144216	6.16582786729667	2.46951555496131	1.59223083237111	0.871249661132903	-4.95955824748296	9.35464776195287	5.86132294201193	0.60596938042255	12.8179940504276	0.90142041085242	3.99138118971728	-7.1383724473256	4.03570186223982	20.7322312327928	1.70892242268247	-6.8744762332746	-4.04331417398648	7.08566049564965	6.70586455938103	-7.3061912664151	7.98554008447665	9.82445720920398	4.13125431283864	2.40884505931522	-12.6281747131055	3.94082815424168	0.177982850586435	-8.46675615603744
180	4.06513056368707	3.49521384301396	5.14106151470145	3.29253477105525	1	6.00761231398217	1.61816159406107	6.37163929411871	4.31068733865919	6.06205113004359	3.64128197252479	4.50668594401547	7	1.80344538226784	2.31654886341785	2.7287818479386	2.36248866660732	6.11805329491065	1.54150289219793	4.81626093564578	2.46199087989157	3.70508726943974	5.27480094917308	2.81255215992098	-1.4908613028132	-2.78641597770208	-0.288017841235133	3.09091526260338	1.2263283635749	-3.25579272075591	-3.93556469728546	2.16152174226143	-5.17102253036458	3.35796250235671	7.557946980838	6.8667982455464	-5.54792535313149	-0.797020628262385	-0.449089165113163	1.6623651436462	-4.97274293252247	8.09617870190472	10.5934893551764	6.84423762644451	3.27725403479613	-13.4131095750759	0.48106088299297	4.64072642007132	-7.56410595761771
181	1.67751833803435	6.08791971051154	4.67822793134889	1	1	7	3.22933578970637	4.14739548509716	4.84362977738022	1.68415471741782	1.43560193273903	5.30860281411529	5.97842075915376	2.10056428962776	2.33357661263257	2.53769861640531	3.04764571038293	5.89987608465858	4.27244864364914	5.18980358771017	4.16017684310454	5.63443652324043	4.15411936421151	3.99812145931394	1.9548312178436	-0.264423467817726	3.59153358601439	2.50729238719137	-3.43471320374442	16.0197982419251	2.62755851342581	4.06390308061294	-4.03830565132154	-0.904682241354081	23.3680435763734	2.92118691200362	-5.73775382514286	7.01605832892711	5.85764643889539	4.4849008444836	-0.578869256213286	11.3292468206874	11.7542655541862	8.39862693204784	-4.15696933117192	-11.6101332832128	2.7026069363247	-1.01169540812472	-7.85034529620086
182	3.06615382210859	3.26679340006377	5.75434602971911	4.28207929866943	2.86283846808484	3.65017903242708	2.96761548743823	5.04637478022612	4.45011044613207	1.35355193061225	2.38556308026926	6.21633257238952	1.45819225843336	3.02889350106307	2.31738694064381	5.78517948364135	2.06711179437877	4.5789193734897	2.5241751289796	5.20014019784254	7	3.68043748558267	6.4778648952619	4.46680745755685	-0.490220404477167	-5.61980322852995	1.99269784857922	2.49094264098442	3.09664474949648	-2.44117975019214	-3.82725278460159	2.09977321362626	-3.63951542416226	2.43889498196996	7.0282879815559	7.39285663486936	-3.89831671832644	-1.12798672552726	0.746344812078214	2.35003908114368	-3.66650578830026	7.50510777175778	11.2889452588916	5.89473058655379	6.40433978922409	-12.7537614180524	5.12413105318331	2.14080881661641	-11.2279580383225
183	3.96022183843834	4.3401009908123	5.02309043482431	2.29081536448824	1.54988579997372	2.8662151428688	1	7	6.29580033511403	1.01960651362398	1.95776260568307	5.2396666624769	1.4796737381407	1.14266022474975	3.13873578669739	6.85093567485963	4.23633842761719	3.42239741571759	1.61235515228018	4.88505364500539	3.57412615299657	6.06538368036136	1	4.6982402862482	1.27196067697264	-0.289352444847891	5.28496225618337	5.53528913462888	-7.02529769132112	16.6306061353926	-0.462950445746155	-0.452859178450906	-12.0805804787647	6.36531936400977	18.0562252007924	6.15306350699186	-0.756068973056518	-0.0728666858478237	3.63115088858318	7.74046030107902	-4.92210908289495	9.9156285632415	9.40557547531247	4.14813764535279	5.61667758056345	-20.7009930348751	6.03099223650957	3.6766427848375	-9.83684358753067
184	2.18386850410568	1	4.1448639950492	1.96237205647663	4.20275064400476	5.31260406156074	4.71375377891944	5.35827549929051	6.97385767471906	2.55987280776612	1.90273258422812	6.43493663722619	2.22148914605468	3.66771498004354	2.23524511315555	2.18641952941064	1.15716503567229	2.86148388233657	1.60421549166701	6.50623392490054	3.14737248330753	6.91328001414127	3.18551052512289	1.45179701874555	1.71845936967402	-4.85042695306102	-0.483392529257697	4.66049327800802	-3.40542481770837	15.3079858055167	-0.920588543588492	0.83207323779112	-10.5649034393272	2.18590600591873	18.4894840649822	2.70972306515988	0.186645651248619	5.09732693982785	6.46042460059391	1.48272534896198	-3.90686273757725	7.17283022692197	10.4454978572929	7.70171217074435	5.23812533124097	-13.5996524583333	2.70811695810462	0.843383391849965	-7.90510747886557
185	1.98969072473863	6.27681404193514	5.1668585321848	1	2.06237429647153	7	1.42895093223718	5.33811137302938	4.3832227098074	1	5.55142217239694	2.92587582913295	5.11550267399351	3.52021572147775	3.57816583370201	4.7851836872513	1.21401065151679	3.37232320472149	1	1	4.96311946728325	5.63328693770216	3.61034507603632	2.24871274834179	2.17264462955017	-0.641204152545331	4.75717208413004	5.19187558578082	-3.18775897511037	17.7050951568227	2.75537310606683	4.94149656428315	-9.23629272052014	-0.536179352700042	23.1693353878424	1.77368355880266	-4.51861509758621	5.26911411373839	6.61808684255603	4.15453745655117	-0.0558799351511576	8.91661611721931	11.0912570346302	5.63001760244833	-6.26065394926209	-17.0798525901064	2.75338298636637	0.831533431796578	-7.21001622335463
186	1	5.28854811389894	1	1	1.48786187549577	4.65954663533031	3.45856842081364	7	4.47372653985117	4.70360410099322	7	4.58459542273236	4.62130505334714	1.77988611935885	3.39709253461606	4.14639859067829	3.26009123798005	5.13116083227969	3.2012632950036	4.30623077795668	4.16448218972138	1.56609547198013	4.52612144812153	7.38300806288912	-0.22464344823397	-3.19829164024219	1.41128208052101	5.03719562221019	-5.84956463708662	19.89559118641	0.853660885178482	1.71378695835957	-13.2675221614803	4.91664796314529	18.4560464557006	4.99270638611111	-2.2098393163196	-3.68098908944122	3.06660574159012	4.82657055600676	-7.02784331484771	7.82524129762676	4.5739927257943	1.60294691213985	12.4021709556298	-12.1483456860289	4.03014113654527	1.61234408659602	-7.95056813462093
187	3.57663747959374	4.28040480817243	5.25354460584492	3.60981797972337	1	5.29843778911671	2.36153956431651	4.57248030784185	1.47464290268958	4.34638335937935	3.8281672583199	7	5.33291369694647	1	6.98290224402688	1.89415446324441	6.59831807434668	2.22898833519238	2.88947722092817	6.00951499397567	7	2.8303409907489	4.06940796912933	1.39366567390217	2.88028225856248	4.43428045311564	6.90680914038515	5.39807244631494	-4.93040956064508	14.8905194489036	-5.82041480102695	1.8153465059351	-4.67604430592885	-2.18052150335999	17.5768612332696	3.20026191037381	-1.80099717505314	1.58952871867956	4.25634614259812	2.82308535829579	-1.95928254170657	11.7052656996922	10.7945682050112	5.45679308316419	6.97529655902424	-18.2002712464476	3.59048198055989	6.92724557166542	-6.80645008268962
188	6.11175111000319	7	4.85837828581442	1.9503039282444	2.6510452565527	3.61880236465084	2.42016592067081	5.95145033997293	3.61788907931086	3.56764325376498	5.1450376852025	4.74576872063377	1.94272721281422	2.87902033194253	2.80668489376155	5.84797699488301	6.08904720792085	4.58845001998849	1	5.22106484098007	1.77380656334536	5.11613664600622	6.64050243242992	4.7771087615693	2.60844321499271	-6.36606987886779	9.65787650901628	3.73255845091702	4.81176448913928	-3.05705176122891	-6.44227714359122	1.62548501697443	-5.45303359580341	1.19757016411163	8.07627130615006	7.42200783317698	-4.02966151947326	-1.64552881702908	-3.16850179574195	3.35821567621024	-8.39269530204438	6.46049944387676	12.7563446082019	1.38772008511767	5.09802659237091	-14.6765742808866	5.48710318486829	5.92146264515615	-0.685836347381639
189	3.56668856486784	4.71866183081118	6.17081474273204	3.61053213360629	1.97934349964407	2.40813916757976	2.37343711434588	5.8804484052476	5.02428034187626	1.12598974808106	4.48540971843804	5.14448805279179	1.63355222019726	1	1	5.63010611635735	2.04138528808181	3.79464527977568	2.56898868274728	5.18560263633252	3.39608083165836	4.74702454818672	6.10796984553309	4.22433929252109	-1.05184753112164	-3.91063350251343	9.06004511180748	0.0172639467843078	3.66234885020894	-3.47415826614949	-2.45769911022155	-1.31198965103119	-3.6661183514416	0.28831274424158	9.4825396134591	4.85621300559052	-4.7007543939787	-5.17326397368332	-7.57912787306547	-3.65746805968178	-6.33499122729575	7.90865337949665	12.4093322029523	2.6904518531297	12.7374165530062	-15.8336389043905	3.30923159095966	2.7327759095126	-1.91342823040659
190	4.87176081594189	4.21362653402851	2.87169311594455	2.36101791883207	3.83050564008165	5.28737844837532	7	4.93248207924589	6.79444798530561	5.03527545982924	1	2.975673556688	2.6305750982416	1.47681332414527	6.79704994409417	6.17322006375348	2.7634135369551	1.33195841611259	1.41616960112504	4.61871549629524	6.3895869196813	3.70558230971808	4.05859505976461	1.83953631859415	-0.463393481690481	-6.38019423870711	2.14137777044973	5.40095835225652	-2.41320624539895	18.9890098148483	-0.847658501012795	5.44854514969753	-9.01866942644175	4.1192028926509	17.4288529912998	6.91766544845354	-6.20617211047658	-2.84092023183021	3.12217340910454	2.51452316910649	-5.81338447143968	2.85965272040915	10.2688875712335	6.26329009847709	3.06637391461761	-11.8526212222372	6.67921998581486	7.19314644958799	9.40927575634796
191	2.65972249123266	5.12849408955804	1.99967340657939	2.06265756698756	2.35264562599067	7	4.13860464325442	5.42033060665935	6.80347300936347	1.58245149520134	6.58456545738173	3.19283007826575	6.37121374762385	2.80381680069809	1.96650341809454	5.32004375132532	6.79266909550557	3.57133276801264	2.21151515471574	4.19721410875881	4.44170607254811	3.75864464222452	1.8627857735443	3.90812454888237	0.600364583236024	-7.11970591446846	7.28362668175832	6.08393187009702	-0.359030644267186	13.9540536177868	1.13569633441369	4.29494189843879	-10.4347520519121	4.03571614594985	20.3371712850876	3.64057828896731	-6.71062960136484	-5.11880014019356	6.20974073738032	5.51035670183742	-6.5955881686142	7.45472244485268	10.5547687453056	1.13005176236521	1.68479468288517	-12.9953369162886	4.81865839216731	2.04276753602809	-8.60180321049423
192	5.50428605678594	2.97134330406491	2.43191202464655	1.85832274855371	1.29570252324789	7	4.19067911814719	7	5.11008197354939	6.92275287456981	4.4828051703414	6.09945839714731	6.08399106807174	2.86955917230648	1.68879605455162	3.27160859479695	7	3.87370860414023	4.56067254752501	5.76243605383883	2.04286071336321	4.52224260424663	6.31458638714632	3.91290855165791	-0.793882473503746	-8.01039535492719	8.59533253279824	5.33195243678723	0.938941278970471	13.1146175159952	1.29400680787591	4.1731723287441	-9.63847715133499	4.31595351376237	20.0515042005848	4.02957811508404	-6.70450120612432	-4.55453578035155	7.0437686367842	5.65724359844012	-5.55331109922938	8.43532967384376	9.62534674584697	4.57901441020052	2.4300726498111	-12.1330590330726	4.62587267950362	3.4900332729164	-11.4315685642354
193	1.73150432427511	5.32096837262148	3.84475231090761	1.00547875999792	1.02051708954565	6.73828031288461	4.19220128147343	5.37271847740646	4.52018981611398	2.59509906636452	1	5.42615178959089	3.31141577933706	2.70733927444992	3.02016410922042	3.69836080330314	1.31385179509737	5.58014935670484	5.118675867166	5.08401231985584	5.88739624078928	4.54057000465811	3.18508904536432	4.30736032594245	1.92388255919446	-0.319057746974159	4.92452482639405	2.61838228996917	-3.22380265584225	15.9505240630667	2.37639597734042	3.80515324334596	-4.00484900884529	-0.144559592672979	22.5428726354955	2.38360446952655	-5.28628465538391	7.44303937896424	4.68176894641712	4.22795964057176	-0.363108347690762	9.84311408361273	10.8968977095238	6.4162138948094	4.35875413956218	-12.9241460218394	4.41456927673745	-1.83386229245673	-7.07072050341822
194	1	6.35507615199396	6.89537670165037	3.88289020003609	1	6.69923623793237	3.42588897333622	7	1	3.54511769003378	1.80840180434763	2.31025682948385	2.06394656496342	2.74331449783032	2.15286619093627	6.47056448467323	1.38794159194833	3.04190571927795	3.20820658073349	5.96015098286894	1.54179463576598	3.04172701958251	1	4.82431523071208	0.797356237206443	-0.35485628324348	5.28480241244998	6.15587866971702	-4.0556604662526	17.7997500059789	3.44157238838248	3.33208517956199	-6.49019449272993	0.31857662286796	25.2982886115297	0.48158887716029	-3.60876370984623	8.07231269755343	5.94409500767653	4.44693549051027	0.927389629489628	4.74429501200448	12.2791258849463	8.43416602237016	1.44647679304138	-15.6598330773784	0.579124796255638	-0.159289319870876	-8.67820238430873
195	4.35721465450998	2.60840453614801	2.67686034458293	1.71917751412362	4.91162599589872	4.33627119250784	1.22311056819454	6.8838284452509	1.15519711725276	2.71581483586541	3.2633134260643	3.39167128416898	4.47387575483706	1.64468569731301	7	2.26534886067295	1	2.52169769319283	1	5.28536042361594	1.93973054978087	3.97824243124171	3.45140479149239	2.37587349946053	-0.0201418787635236	-5.83133990995556	3.52851938250435	6.49760378523371	-1.79101203476186	16.9283669548924	-1.27843505570606	6.94147657634787	-8.55973956747413	3.47737353549217	17.7985401736296	7.73360844391107	-7.50971730308599	-3.57521261931868	3.73630544173168	0.03814160252562	-8.14591386311988	6.0004086405168	10.891443704394	6.51930536274769	4.11436837937911	-18.8561879468977	2.57637858990151	5.84998449894696	-12.1344553786617
196	6.22968177362068	4.28906124517224	2.92707993310271	2.67433007208113	1.97547911652251	6.60997127186162	3.00434698872587	5.78444624353717	1.29690514310481	1.8561757226747	3.38201475080021	4.47559273397813	6.09623227862492	2.50042704280849	1.40861372365221	6.84713337469984	3.32214924335688	2.69563377468375	4.52144581269287	6.77753046076494	6.6149569008918	6.47253941865257	3.1316726650229	1.92678474963348	0.566282042049375	-4.46074967152354	8.90881615947147	6.11511102495573	1.1299329517838	13.4933317753964	1.12354086616423	3.59370336258475	-8.04138658643143	3.25860187424522	20.4990836589635	1.957544033107	-7.36717672334866	-3.28904128058619	5.9942956972541	7.00658329629013	-6.53116360057243	8.23228194382784	9.32087950298123	3.80483031426922	8.9868067679278	-11.6402537570021	3.20334692185106	0.98475429875814	-7.81316697322543
197	1.29448391197207	1.63541792727323	5.96586941723051	5.36510052103211	2.04237545756734	7	6.82765075484596	5.68131519034191	4.07979990471697	2.70640577346112	6.61490910203386	5.33234260536743	1.56095682512537	1	2.58065300933523	3.22619773198176	4.67195890316209	2.64855117839403	2.96198444433642	6.75433884669417	5.2585378775274	5.92351013363963	3.59079545361275	2.67647644476782	-3.64595897526613	-9.28350050406044	6.01330689992116	-0.0400547829017646	1.48850914923274	-1.05214489614926	-1.14972201155625	-0.456916831666825	-3.37692942133221	2.47509984784278	10.4305132953376	6.38531203168586	-1.06495038242444	-0.198135153559535	-5.85317544891449	0.917379496489599	-4.86255140632119	6.71342204205067	12.6261140343842	7.48901316306192	6.4798920705345	-16.6390252506166	0.631464641932635	4.63666462664191	1.31990004639002
198	2.1332637279309	1	2.914959955037	1.35574961473354	3.05742395482934	5.04714065704013	1	5.51910394323328	2.03246165795583	1.85622857640693	2.25378356033154	2.64657526080401	6.78403362782373	1	3.86858106568801	5.27227155527453	1.61196686598307	4.21902539251813	4.90402678887485	1.04569991835243	2.17725488547276	4.23661939188895	4.7845435123217	4.80559015857395	1.64986286960097	-4.04891012751348	0.342824143742176	1.56274221477023	-6.29434641878736	17.3656652121618	-2.2659348521561	-0.0509750861050981	-9.66685254025069	2.78302111222742	18.3295123574952	6.35753329332493	0.453293439463944	5.09309605708048	6.02283609879596	1.34973593867411	-4.91248430586928	5.59241867836888	10.9082105489084	1.54168028437257	5.27890418523313	-18.2780652769323	1.9513723686427	2.39094468876715	-2.89234283501174
199	3.81446107675436	5.31405877062774	1.28263509041554	2.262427405526	2.34583785735923	5.97495725744328	6.90972713232359	6.68315833887388	1.13757212017232	5.7144909960472	5.07357467858679	2.72073556801979	1.93370693282919	1.35565970404236	7	2.75425544975534	1.84008217368282	5.26759828562822	2.3510577525775	3.64931839727317	6.58124995366411	3.85240995915634	4.43685445932929	1.5260898186483	-0.0997518171616044	-6.14268093518567	1.63673832381859	5.79919996012106	-2.11349150309809	19.1423887851082	-1.20612099854444	4.12864771129996	-8.28299247941404	4.08811759342695	17.9230421054767	7.64997745813265	-7.12364884504644	-3.50170625471372	4.04324709919182	1.22111997715019	-6.48128764504094	4.71634939285391	10.5491350384127	6.68842723376641	1.76919770305107	-11.4315129367774	6.87253016908616	6.98052615590907	9.98071375954326
200	1.90998187158037	1	1.75199108877449	1.73364090638533	1.30693747233044	2.14990001478197	1.94841564027452	4.52891698065173	5.37606889315921	1.95212340451248	2.70338389902281	4.21160011901388	4.08185126596534	2.94492791331674	1.89412455662283	1.35130483350941	2.19915982822241	5.03042558771753	5.91466245652499	5.34848717541865	3.83109934422253	2.84785873890634	5.60933701349338	2.18707559888915	1.51327393755972	-5.65174243069637	-0.528526987157719	4.83430929047579	-4.06149999057688	14.7248344579437	-0.12229055064547	0.0167213101514757	-5.97451420390521	3.52258910862991	19.6793954045871	6.42087194234141	1.09303556668249	3.87932069516801	6.35870446211728	0.861071266637763	-2.97832573659235	7.97597934017936	9.94762166064793	-1.05325370750115	7.01538589512869	-16.675577815256	5.65272398467151	0.751658221827483	7.61522225789761
[truncated: 74 more columns]
