# Supplementary material for: How Are Mate Preferences Linked with Actual Mate Selection? Tests of Mate Preference Integration Algorithms Using Computer Simulations and Actual Mating Couples
Source: PLoS One. 2016 Jun 8;11(6):e0156078. doi: 10.1371/journal.pone.0156078 (PMC4898694; doi:10.1371/journal.pone.0156078)
Supplement: S1 Data — Newlywed couple and agent-based model data analyzed in Study 2. (ZIP) [file pone.0156078.s001.zip › S9/Euclidean Model Data/Euclidean Couple Population 11192015 1700.csv]

	trait1	trait2	trait3	trait4	trait5	trait6	trait7	trait8	trait9	trait10	trait11	trait12	trait13	trait14	trait15	trait16	trait17	trait18	trait19	trait20	trait21	trait22	trait23	preference1	preference2	preference3	preference4	preference5	preference6	preference7	preference8	preference9	preference10	preference11	preference12	preference13	preference14	preference15	preference16	preference17	preference18	preference19	preference20	preference21	preference22	preference23	preference24	preference25	preference26
1	3.26483910616691	5.72230685381837	3.33345147275885	1.67754888759204	6.82008208787337	6.79885616805859	6.91245727924711	6.64827536671661	6.0177229178187	1.68178257215464	2.19669583224613	1.86084638466397	5.26291119439884	6.59369695295302	1.34843286737802	3.79889762017984	5.20700654488904	3.40285763555895	4.11210600468641	3.02054796640764	2.62826772458569	5.22663734350144	2.12449472783737	3.14942668268934	21.8447521289395	-9.56313770051809	-6.75499713994663	-0.171243525998679	-6.80477677705092	-4.94911673937592	-4.4823418584425	5.92275268517022	-0.667713266347476	-3.48150328502392	3.7208360961909	5.45417997892597	5.26971252974184	0.556110552782485	3.3568331911702	0.726011176262068	-0.253402648932136	-5.94362142917559	-7.86982240904023	6.39940106387153	-7.53326931973135	6.55320808686709	-13.0316253620082	6.25688454727315	-9.06135578338242
2	3.78500213599265	4.86350115098249	1	1.41539372479681	5.3392289165123	3.31081501875504	5.71640846197518	1.78755050631424	5.68850682950995	2.21411156249711	3.72065565416281	1.49068986154699	6.15297921418979	4.96138781235586	3.67749406496742	2.29172651797649	2.55513459858462	3.57698921938455	3.63926303667106	2.40769145617625	3.77892195314664	6.54272919430655	1.18977859300858	0.90800811959509	14.8156619939787	-10.0809154977923	-2.4394578165286	1.88536723110152	-8.77575562563911	0.520363527656235	-4.04984688765726	3.37860930981781	-4.36442968186174	-3.54836080713766	8.88302715205764	2.42613240793937	4.58191258318157	2.75985666122245	4.26668506938578	3.83994857532169	-0.91568624875403	-5.74242459023868	-2.4947010400578	1.87446770354022	-6.93016167517506	1.37930169800354	-7.91257944321482	2.31638290520854	-6.42603915754234
3	1	6.84613893837396	3.70358511446104	1.88154895569519	7	6.76265155040585	1.710991933231	4.55353843402458	7	1	2.4145605638027	1.85705193827548	4.39213940845629	2.08605847118535	1.6617059214135	2.51665750428767	3.33307287435899	3.48943036101893	5.56169438314497	2.03531594709348	5.22247276746483	5.35640978116178	1.46029235329857	3.14864068698705	16.1739589909638	-10.4859865381284	-5.69638313315995	2.70554462789224	-6.81863023571245	-5.67036675579493	-5.43266543632484	6.22302979587919	-1.33201253384895	0.248664912870972	6.96156928888395	1.80366140465819	3.5741135288403	2.49975769531726	4.8242418753425	3.25135058864849	3.0699079562845	-8.08677626724342	-5.50470283554174	6.06157578309796	-4.48986870647681	-1.52752808220146	3.80509344235629	3.9166717220926	-1.43630856142852
4	3.29512966755273	5.59185926823534	1.39919532527883	1.12379796185317	5.5338471290156	6.0015094457424	6.17290866098248	6.71793175955477	6.70170106469618	3.47015544126007	1.02134161151594	1	6.82938132922382	3.9666438116226	1.8173409811952	4.13819308605031	4.29387741727803	4.60995343728245	5.57801195484363	3.48414668210686	1.81691529015161	4.76337494179563	1.09309823277577	-1.08136243549536	16.9490773951369	-10.6823652616581	-5.12316215557338	0.0896385244879859	-8.77928714460946	1.28407056361546	-1.33697310057388	3.32416738265696	-0.448305612268187	-3.25782818356438	9.564857418416	3.86963624259857	4.70425537355711	3.46341693728096	5.4908644780403	2.33298603875809	-0.571030106768263	-5.31597933170522	-3.09751939724416	7.62097636389291	-4.21982596859604	-5.5994323183222	-8.11010123661673	5.00484019954402	-2.1746987236876
5	3.21171216665387	1	1	1.76437470963032	6.21189943518497	1.84801067748172	5.35307068522577	2.39116744207378	3.98471118770285	3.87791733419358	1.71217123542768	1	7	6.05007376303607	1.46252663606319	6.34537416740528	6.30883418984449	4.93045532049462	3.4723904730541	2.64659373390389	2.79758436077641	2.53009984496705	2.27267931850923	3.1490413152918	9.20148239805876	-8.17865239226498	-1.66897444103841	0.697994571851056	-8.76442439193109	-10.3657809330146	-2.24831626091024	2.15750639509778	2.12038528328335	0.782096770092102	0.381508826046119	1.72631806115818	2.62811640427899	9.5625467595312	7.63657258316809	5.524897138895	7.3634226828941	-9.20861815848308	-6.90015999795092	1.70795282776307	-7.51960225265769	0.0145659085972628	1.18840475943397	5.05870899862629	-10.4970807367565
6	2.79045369196653	2.79419949538656	1.77217546835466	1.35918160177139	5.11997495673642	5.67211110675294	6.1456022433799	4.87838915986956	6.49208145886367	1.09333522261298	4.01890594612474	1.92037881080581	6.35543134130049	6.80797386282327	5.91105850355221	2.23064380361733	3.93029990743121	4.23067937837763	4.31119398691716	2.16927576590972	3.23136021966043	5.98975785125976	2.09420178358385	1.1372586049802	15.3723336808411	-10.6600470511452	-3.08780354696462	1.77819326499677	-7.99254353183741	-0.947495483196755	-4.64874243909512	4.33434455089749	-3.85200709830597	-4.16855340635026	7.74870519230718	3.35958731469931	3.38125403252769	2.27694575325577	1.28312105205288	3.52676396258911	-1.02745329254575	-6.19124940580216	-4.94271977730636	3.27091145812261	-3.15681308030864	0.723187016606284	-6.7358035150745	5.91455379552842	-8.79096194501762
7	3.8041060098081	4.13258259623634	1	1.04612948738533	5.65884114785751	3.60952090400209	3.92896654574692	1.43728319881261	3.93088312421282	4.39890023642225	3.18098518336619	2.62991045070727	7	6.98719164596212	2.61248890880261	2.07839538407985	2.36806213349912	4.72785723646578	1.2447959202751	2.26879617085954	4.10134205764535	6.6450581355548	2.82689363186294	0.487211894852689	15.0712590876153	-10.2847486254047	-3.23859136032431	2.50041910373637	-7.77193617456712	0.767838077385057	-3.88411046429823	3.0692553626883	-4.55307080196071	-3.53012884653333	8.67876431402778	3.02705944946635	5.27973083304565	3.23069284783551	4.11635854065558	3.50484270254963	-1.06436994269711	-5.34396612977292	-2.20776980250387	1.27406657802223	-6.86552200420229	1.18365305256208	-8.04064956718207	2.51005206074466	-6.24567395599315
8	1	2.15172590296666	1.25542417009544	2.39262316863927	4.17185620707069	7	6.67969558690168	5.58868812375734	7	5.42928558356619	1	1.52127648297872	6.68161406223182	3.81782178460154	2.93071510768471	5.70015838787911	1.74300979749888	5.98051803155907	2.19044849987275	2.41912110089788	4.96168884078759	5.20889004427752	2.37992015864483	5.19304190350448	8.04299223174999	-7.00575246291437	-1.02307477787411	1.44751405084916	-8.81059188317251	-9.26846542140974	-1.98604872947799	2.23965160622851	2.39213998200653	0.0645703578386866	-1.11980874841644	0.884707787158159	4.07160232537128	9.83144097784565	7.39387748120718	6.18533315386804	7.44307710039901	-8.04828653936362	-5.29987965160674	3.66344827902053	-10.9075503411731	2.91991675892468	-4.38709362566564	3.53644696881656	-10.1352168160448
9	3.12965814236571	4.58632502959654	3.03127104527008	6.56125382024734	3.37164972071534	4.15322819797045	1	3.36803440816775	2.69091310982381	6.00874353659866	5.49766004756081	5.15657891324612	5.30455113349752	3.03294820633038	1.4528551207913	5.13358790528742	5.09112982223842	6.04457065649211	5.06668472462717	5.21879439520935	6.26942296602079	7	3.6085379127484	4.43842055845643	12.353776396796	-3.7187301265053	0.504278138663263	2.47345534440075	-8.34676354353962	-7.56193117705762	-8.15904572035964	2.56096045949685	4.10524412250971	1.58731440755574	1.32586666171106	4.83328333891899	5.06743218171459	5.33456499996828	8.6487507646337	6.32293181326589	6.27548066107283	-4.18585357102938	-7.6105068762833	1.74221428643239	-6.32413062917269	-0.885745346693234	-11.1011068858569	3.8082796684787	-6.99106610357586
10	1.20571587824177	1	1.90491265635898	1	4.4916891873534	5.74843189004769	6.24588716589321	5.8542830807819	7	3.60888855817504	1	3.05319730367366	5.59055749617751	5.12482338166094	3.34346291690193	4.32706420147936	2.13113615545727	7	2.16101594257056	4.35855220739034	5.09034574929506	5.5211354194379	1	5.22453567571045	7.67330289501752	-4.82489094506293	-2.22810854054167	0.709082766220742	-9.43441555514787	-11.0757229974893	-4.10898399174827	2.78771765567084	3.53090432518644	2.4742021804084	-0.286290320871394	1.95950932227443	3.46717357242339	8.42160786756261	7.95108006243659	8.51238743654765	8.26391722271713	-8.50529190835584	-7.74328293632324	2.9384412533188	-10.2451334727458	3.85169371850226	-4.70023748186152	5.12115215924181	-9.82982625814672
11	3.89145077307314	6.12638854221223	3.45428290349492	5.55502546597392	3.4136812843962	2.46203224149991	1.64937308971863	4.37631636901724	4.46790826274862	4.65960131534877	4.49688552198452	4.15142670694231	5.14385898392662	2.16187569110843	4.50843002944732	6.60156239080423	6.23367512189959	3.84760127249831	2.1517691198626	4.15835824343835	5.56006577841607	1.57892079148481	1.11903788415837	2.35281453846097	11.6435780380059	-4.65431204177827	-0.154053416648447	1.42222273832956	-10.0924456832061	-7.30965645007589	-8.13437621942696	3.15237517902759	3.11811186581351	3.82956958801103	-0.296175534447023	4.41047142461018	4.48936641137504	3.97187627098569	8.64019407374073	6.22120659265129	4.98653044524025	-5.92315616361693	-5.91959307315248	4.72077975270629	-7.92891232363515	-13.9801047374542	-6.72811534546502	3.07681621353217	-5.72651277775191
12	1.82824717888928	6.94153560222355	1.09055915115417	3.35321866404254	6.49983189512896	4.92192935053658	4.32636472564135	1.934875864763	4.64785768595139	1.85853307155582	5.60997775940819	1.59299390791398	4.7958354534894	1.54734717193103	2.07008971257149	1.71929738796632	3.08583493774529	4.30570510556794	6.23526158824338	2.94318095473139	5.36603760705576	2.92652908030025	3.22268090399963	2.70035021172886	20.3093630595435	-8.95255834446049	-6.23407441151584	0.396859275406803	-9.34594119773881	-7.28743282450712	-2.45930800275333	5.84802377592504	-1.01369801992053	-1.55681629729163	3.83187306233002	2.92465162475172	3.7921767028205	3.74880098200847	2.73224015011632	3.45174263937777	0.687011395706542	-5.52612879763887	-5.60325348157062	4.39335608685373	-8.9119457124144	0.314434097323858	-9.80974077853329	4.44642167033822	-12.0838699272219
13	3.23557881287206	1.6670621176961	1.08742917268121	5.3119095689698	6.0111445498662	1	3.20427779343484	3.04022782579732	6.7197112780925	4.53828422401381	1.19440811117365	1.7905235233916	5.92759434092963	5.99012283372557	3.36383883386172	4.00361177145339	6.19114845635179	2.797071601053	2.30928250485821	5.59671619317559	5.17630448674245	1.99045134899837	1.81125324547209	3.0194636694619	7.77196284479124	-10.7411970290713	-3.12365872964082	1.05289094679508	-6.09126071178838	-9.20832761306249	0.564646673351598	3.99134259630259	0.243454166598702	-0.969494804099267	15.014966168094	3.80279654496422	10.9119366715816	6.00302891306591	4.79393555197434	4.41807833480802	6.48328085988804	-7.89370738948819	-0.795840073570461	0.442138786582669	-2.8587241011436	10.2688008472476	-1.32156380030187	4.33799033942473	-11.431249371368
14	3.22726877464442	6.11456256278373	1	3.51972022875338	4.70185102238244	3.91827925953678	4.73672897553702	1	2.41678006554279	6.11386586980636	2.00384712341442	3.89564570222493	6.55052975792264	5.34393783453666	1.92171309211141	4.09003439890617	5.06243629293084	3.58877938901837	3.59403217829419	1.07401735114851	3.65236089514832	1.59586542481604	3.41409115286106	4.45175190057374	19.648575726469	-11.7060479938135	-5.40673610228934	1.417338995715	-11.155028919462	-6.98770036791939	-6.08364344712636	7.6824653812299	-3.06340014239385	-2.16911268509642	4.92970392055965	2.71495124044829	3.84788649586107	3.69275884864329	2.87404687500175	4.30821670755335	-0.0137826801361437	-4.62145629608273	-4.51780874085116	3.08299842618645	-11.4800614929263	-1.3858949517448	-10.2389674106379	4.21514794586898	0.126272392801581
15	1.65056810917567	6.08713660323718	3.56230209192922	2.68597152379299	5.56377763707011	6.37969442609118	1.7620818288341	5.64637882213869	4.18093906304665	4.98489179579901	1	1.82946285005543	5.90070400461884	5.6526455984732	4.18904213705487	5.04632031921598	5.77711320679624	3.3411102953061	5.49112317686137	5.31237615112055	3.77254236729062	5.50731197784973	2.11452555306792	3.48082070898555	17.0422109213824	-9.98218033878033	-5.74197249790771	3.64660473117943	-8.48060033695491	-6.51922456542253	-5.13577718796744	4.62805380551707	-0.48198857040833	0.528953870835828	7.30246794674554	3.3715707010732	4.67045747581264	1.79110876988796	4.65851021683288	4.13513150057038	3.43475726274169	-8.84876200352621	-5.24665057056581	6.27674516330957	-6.84365018993768	-0.689721931573926	-8.58928347769793	3.69531178987106	0.208491354300473
16	3.35489972955255	6.3356327084173	1.06525385931411	3.89543369118703	5.46374327140426	4.44008426432209	4.49420552414898	3.44089190018548	4.52677952390826	3.3522471955146	3.75127053117857	1	5.86177500442107	2.04545168876292	3.34937379832503	1.7356953377766	7	4.69666709570835	6.45784273758123	3.57041856270142	6.81592850935751	3.1554005618013	2.89774820433071	2.58632141883978	19.0017334255242	-9.63442018650546	-5.19237203610497	0.676278913199931	-8.62182698012108	-7.86811106938614	-1.800977852313	5.65493233545902	-0.227194658905338	-2.34550701315044	3.73129990990876	2.34302687648203	2.72504070759027	3.24974337902738	2.28762634759437	2.85178523075698	0.944072926304351	-4.55879846475454	-3.98781175470655	4.89528255991689	-9.53787022113602	-13.9207117191239	-10.0623320759123	3.21006484268583	-11.6224249718471
17	1.23213657335497	2.4282694668474	2.62181552242254	1	6.52691473579112	5.01187869764766	3.19276701866829	4.25727714214943	2.28145618284778	2.67573734521425	4.13986455754234	1.07370899109605	6.07078049224701	6.05709521848544	3.4170670356883	5.44057822924693	6.35185836523157	3.3965546240126	3.7454776433092	4.54012958396443	7	4.46176681632031	2.0584322203688	5.98683657390858	9.48399311186039	-7.9568131417793	-2.82347116177045	2.74413918973797	-9.49100771227609	-11.9475268545746	-3.44594800152077	-0.593927808896331	-4.12700879327858	-0.193962178624871	5.45542955711598	2.93098189913535	8.57700588678333	5.87425127432015	6.7307919508205	5.15133248465203	3.62996199722315	-9.01254407363626	-6.49753910561456	3.23102647188056	-5.71821375623776	0.423715701077912	-6.58553216863782	2.39462255842221	-15.0953593167776
18	1.52712815511781	6.05208050112029	3.97519094938122	7	7	1	5.23181951021439	5.72020023055806	1.81730486794399	1	3.85700338562728	4.67441846724882	7	6.85892417347334	1.05145618080613	3.61477882671892	4.04734452682722	2.0878777135797	1.95432130571437	4.98613210593737	2.48871734772703	1.28419390431462	1	1.19754653697419	11.0393515034867	-9.6010631818864	-0.77987237027748	5.40800014605029	-8.57186788533067	-2.43820140771883	-0.13267103956481	4.50609298126097	-0.42592914485965	-2.1204992245457	2.73169654297583	3.2599203061614	3.7693848171382	6.70398219093677	-2.92205955073027	6.30145329038583	4.9468270147016	-5.90617501716573	-0.0158214644219464	2.13296832059472	-6.07055776025211	-10.2950969248493	-0.374863397937974	5.54119096239757	-2.35903505720185
19	2.50761463082888	2.43377787403188	2.14698841919852	1.38109075729596	4.18949628630412	5.57885732392297	7	6.19048295932162	7	4.04453460147302	1.25740215646688	2.49406426337623	5.78991093275482	4.82142566935752	2.49856280889802	4.73623814535583	2.01965326762445	5.83279752776483	2.36127301291886	2.57135180994504	7	6.13663848908331	2.14614619483906	4.60828619363316	7.09491050076766	-5.4896639783837	-0.0930249856608595	-0.0591581013009744	-8.98764186371804	-9.85282643532905	-3.13491008915195	2.32847555589341	2.79008769486733	0.531465234293111	-1.00115747903544	1.40889336153801	3.84738839936242	8.22160120996467	6.70786457436792	5.82235116449674	8.91887336524453	-8.08863590747465	-7.98068824026649	3.02248228388317	-10.9063299067087	4.22566554104822	-5.82073515966557	6.23678216523619	-7.84658831871938
20	1.25413948429182	3.67045829632282	2.3514807551535	2.10434463681749	5.88047485060592	2.32199344384817	2.14456676893767	7	3.64397792518747	2.62119599653338	5.17599368741783	3.50314268633576	6.97509533492433	4.54314688838367	5.60613742122907	2.57572758656857	5.30497074990132	1	3.17210279347284	2.67117465016551	4.83522680460888	5.38725565779254	1	5.26657230045575	11.0631404780952	-9.44968954720159	-2.28286611991469	4.59399408086454	-1.32953198470584	-4.28685950738045	1.8090566144511	-4.18643251698982	-2.74087968784384	4.39626296633627	3.75213977890644	7.9662651392453	9.0752616944064	4.01858249707176	6.24874912044917	4.70829600309281	6.46147183202125	-8.20481592344321	-0.567312999975495	2.23972273004922	-7.72397929253156	-2.3492510293364	-8.91136479273934	5.57427962086469	-7.35854197807122
21	2.76999662493651	2.99009912448107	2.88955350749252	5.35970934874153	4.19218811835173	5.99406465557725	1.56752575225749	3.66285508157156	4.76725439425261	3.54317382072464	4.81394705701568	5.24509527713858	5.90444741956823	1.65876857620928	5.45978522346904	1	3.98844580217672	5.43744888566822	4.13277614420883	4.28757547709147	5.4687330213275	2.80641404700227	1.22627444239951	5.69752270987506	10.8915547166387	-4.42681836550998	-1.74415424649034	2.31993373125252	-10.0037381770421	-6.80201714492282	-8.57481678070014	2.93585243923691	0.812154709409988	1.6186805085673	1.69448778337804	4.47169933728634	5.1826945746148	4.77910566396763	8.81675466653136	6.82140180009526	6.53878410955061	-4.1424592185107	-7.3035636992145	5.24318586239379	-6.3337299547017	1.08750590240025	-8.34426475418871	5.72091982225112	-10.2844065434626
22	3.33750155146915	2.79670061073712	5.21293840183101	2.93778683058024	6.38362061620541	1.24768989533576	1.56614596680263	4.70791567111193	6.24281489067829	6.88531761003921	6.33760219638461	6.92814602770973	5.9008426149554	4.39481053288006	1.51634487283932	4.88795031060208	4.44798545774734	1.49417332141761	4.57388535273386	5.59270633806762	4.12658969555708	2.99465372676447	1.36765768914659	5.15874969978354	17.9161242430609	-10.2184018912072	-4.8949684603191	3.61581170451355	-8.93521095579063	-3.39976256476882	-4.65636839718261	8.30623160189444	-2.83746577497919	-3.61683772775305	6.34818334507785	3.81547126915159	5.65198708007336	2.53940538700155	5.91412575815252	-0.0579288026638952	0.83269035002501	-8.22542399164427	-6.32824267524431	5.05160896892119	-3.57228497665992	-5.870895601453	3.74408609922518	3.38187979903643	1.71220493307723
23	1.4099064482026	3.17400684702938	2.33222492992874	2.72758605810473	5.51723033221439	4.24161090734242	2.42495809130995	3.71345633522216	4.17774718417019	2.28582344696946	6.71471717329514	1.98083804228433	6.91047454467925	3.65176902794966	4.48881646363291	6.43098475325055	6.1152414169506	1.08270791062657	2.81831850329892	2.8811284452274	4.23647842489849	6.77089689200477	2.44244095382295	6.3118992879214	9.72663032989711	-9.77746937313682	-3.42025261639448	5.24605813376977	-1.73358425110829	-4.15366647161496	1.70797910097509	-3.21966203556965	-3.31974934771624	4.12142086659195	2.74124942742048	8.27441446057052	9.20380150476554	4.73944897080832	7.72527877944354	5.19258540923914	5.40111963722727	-8.90843145648391	-0.599317443748233	7.74905866437806	-7.44928160548389	-10.4106297160753	-7.99324642824643	5.84008031382469	-8.44782128010323
24	1.93816351351703	7	3.38503478804595	7	4.77388700716622	6.79610704342382	1.14884303822006	5.03763295788001	4.36026099561357	2.45608482662009	5.49138598467375	5.52996931402305	6.23660442143968	7	1.39090880541707	2.41213321442	2.78299485621798	2.8451718743902	1	2.56292149102918	7	6.52592045509037	4.35950203357424	3.44180406907994	10.9075372320404	-10.3131741760627	-0.443484828023894	5.10446914754338	-6.95912805486049	-4.87335383385232	-1.05764005707541	4.05533692000729	-1.12156579063734	-2.66010385113542	1.87881502551508	2.90364760177052	4.45606049948896	6.60275028776732	-0.398242788001269	5.46977581796361	5.29767586565926	-6.90035961996224	-1.58362030560398	2.84206841173003	-6.09767139072855	-1.08596871196014	-9.13205943475157	3.37444470988889	-5.85693387916657
25	3.19415406520245	2.43926930932263	2.56598386314955	1.43488669360279	5.54302628594336	2.9365879608476	3.07803029292967	1.80256234608991	6.00265652202271	3.38310286586092	1.04668555991696	3.49500654511695	7	7	2.86600542669495	1.31090799185667	4.89028765739276	4.42976684336624	1	1.86064504865087	2.2573692569164	7	2.57409495260563	1.99385956143013	14.7834299258039	-11.8006835991774	-2.17236528845898	2.11381053451554	-10.5778096488594	-0.275927461801255	-3.58426874260004	3.37365449476459	-3.58454311840753	-3.3505042660377	6.9139668913969	5.0570278973474	2.53834172122958	3.52403613722634	2.58177325950043	4.18951889234912	0.806506281753057	-6.54881931250486	-5.3593671392886	1.97985683972091	-4.18214512049221	1.45524239365137	-7.80536564322195	4.44101911029612	0.142107096937901
26	4.18123048025897	4.88756637709783	3.70941588862124	3.89940680956898	3.11007593172172	6.12624516491365	2.67300510237474	4.16208038142334	5.41422993776821	5.14746857474539	4.22662413183416	3.22177430956707	2.81526722386982	3.92373211746818	1.45961873163469	3.25840939248996	3.11528210038229	2.71955823784915	2.7166410804583	5.51009515862343	5.5618792905054	6.82207811255728	4.60236874512116	0.430026368597026	3.34251323355395	-7.18981074597199	4.65214340389905	5.20554372407322	-3.94609768035832	-7.77186371390613	-4.81846577792973	6.14227422518169	-3.90179663758481	3.24465700563684	7.93092791304932	3.55555526978055	9.62492911479684	10.0233364732064	5.53505037981725	7.69905498505888	5.97670972842017	-6.80837796484287	-6.09412051781527	6.42202993053417	-5.78006446849026	-2.97166947292506	-12.0252776004408	5.67908395049226	-7.07576306045948
27	1.2749980580131	5.46034468031647	2.4566579237572	5.26337401975369	6.57653513438161	2.93090550395631	2.98155605318407	1.7227600471783	3.53979443262368	1.31649182248744	6.21741051490724	4.65215436961672	4.68918083897881	6.97617444988615	2.80667041124514	2.58575728093204	3.54728783878768	3.31205499329738	1.12992382524979	5.42176463782157	4.76635364406195	1.74806897020902	1.80175689970188	3.4000372320069	11.4815708240563	-9.82933913059583	-0.0800987895929869	5.26585819586911	-7.02693288926602	-2.06453993153704	0.123125856620592	5.29773613056154	0.38921996530355	-3.08031530293632	3.32140661386955	3.37362076109493	4.17254074119373	5.7359550284472	-1.92782275315494	5.95088167639523	5.77985351626793	-5.88214502334329	-0.371159559337007	3.83985752042129	-3.92369843670133	-14.3332076196129	1.42331277983959	3.12222380648736	0.499083969783314
28	4.39074264759499	2.20326534648364	2.14642377576085	4.72551558796764	3.93652323312011	1	1.49242634142666	1.95258373581788	6.68523324278501	3.41516223261138	5.88312075210771	2.04570932434232	5.80424809714002	6.28553295614235	1	3.36461252723379	7	4.29283778878176	3.50861367925057	3.16561638050761	4.09782620007287	5.83765882530129	3.37603228860591	1.66610908705027	9.46713452321653	-4.39982889635917	-0.966114221080151	4.80629168170457	-8.17264288794926	-8.90152330770809	-4.58780751275407	4.44274768207928	0.83327922619466	1.1170200550686	1.6596027046362	5.09105323129028	2.52690081951462	6.84948421320061	6.01605575713173	4.20364693176578	3.80373380197981	-2.72989424132275	-8.68708307538055	1.88789134461379	-3.23223998706969	-10.4671090361019	-0.883009763575522	4.09550750643859	-10.0278750992787
29	3.45632179622533	4.114112464187	2.82693187473828	6.15742847001498	3.18291129507001	6.0355581478728	5.69184282843624	4.00186637809373	3.81831621774483	3.02011039289131	4.06803524936172	5.41856099021151	5.70482830885114	1.21945102612678	1	2.90473893245866	6.41137459886779	1.8189477145303	2.45082719607459	3.83992724420348	7	6.96862063894828	1.25800442051766	4.95590535516033	13.470359033748	-3.10654562078042	0.00151815364352455	3.16243137118498	-9.30591010442242	-8.72231070042444	-8.07852897148047	3.36847993820137	3.29075421251897	1.47935348835102	1.98413092785025	4.00934049833489	5.49466319117222	5.05308859569022	9.35977632054406	5.88906623884286	5.40373641069521	-4.57501092245849	-6.54031366264509	3.62338954614806	-6.78800576075087	-1.18259862932723	-11.0881838092548	5.60319763704758	-6.83174487857516
30	5.71416350958702	1.97388040601865	1.89173558833768	4.57519144017788	1	2.19515795573848	2.14668224041936	3.50388097691702	4.46344240461216	4.43923670399172	6.13946866203442	5.10794901561804	4.3686096083722	6.03365950862602	4.67208565537509	1.99395175841393	5.46439089101798	4.17994677143716	5.94357837939113	1.11277252565079	5.65612740376435	4.63374658106294	2.0611463917167	4.72066545748856	6.38597499340774	-4.78574588787156	-1.75571073815435	6.37019299527051	-9.01187572809221	-8.39775284965695	-7.54521291403854	-0.697595372197736	1.25670295104606	3.49029642634565	8.39598713743075	0.486205641098144	5.01091508822214	5.21621818279544	6.95278562488374	6.10903128229924	6.11413984385397	-6.18615955125782	-6.20641457165086	-0.69203848562931	-2.67438096088575	-7.04824478426449	-4.01928699734398	6.01257680356476	-1.95507401422196
31	3.55156680780244	4.51339149574256	3.68023278636941	6.20431831099133	3.38869930502026	3.2060927933003	1.16975471977331	4.91619031489832	4.80074819770344	2.79495288128987	5.2623146873319	5.93191856649038	5.11287687863571	1.19735010622877	1.44927622892794	3.39626387073032	2.10726594753929	6.98276902598231	1.49041716778518	4.59070489988613	7	7	3.8605487331581	3.24169534838101	14.1008791064146	-3.39106026905473	0.0907983951001979	2.14020114975516	-9.43461671171655	-8.06721308132834	-7.946785829562	3.64878696758457	4.33476349933583	2.82619670897455	2.34579016542173	4.24993065339481	3.9412837259083	4.57783169088154	9.47453687860786	5.2067485384747	5.71115050341483	-3.77253355316458	-7.66962083065302	3.58018800133403	-6.84452674552908	-1.72683806801474	-10.9502423649422	5.35128515808393	-5.94230502807864
32	2.89887308668942	6.6951751834961	4.07282804027791	6.60119320018148	3.81752514106547	1.603352142272	1	4.31342794314209	3.90736061058323	2.95729588308941	6.53945843744306	5.45802066960252	4.82427016336376	6.39452792600594	5.14505093902975	3.87058939666184	6.84958201695819	5.05224485233212	2.05823811438667	4.82874682015623	4.86654266836302	1.28084198839408	3.32349465562629	2.19249165165266	11.1125489773257	-4.17413772295725	-1.79032815100231	1.32198339105276	-9.86525370430327	-7.82899045098856	-7.35152165785597	4.4090044862104	2.29509167724025	2.49540681215258	0.36181853162775	4.40761518653178	5.7073063720054	4.62951376242468	9.51343532724147	6.50887142494792	5.31966801235734	-6.39311248342526	-6.77164739497168	5.56958826917807	-6.76709891568285	-6.87898488840944	-6.96417341954401	2.62486340758745	-7.2756455902389
33	2.78324894559567	6.0985030561838	1.81296970832738	4.00733673699411	6.46232810562788	1.41477613744971	4.15893236231721	4.2548987724841	5.49612752334083	5.98713684076484	5.68524585141801	3.07332292724203	5.2406393561548	7	1	2.35021129252115	5.04269029079597	2.12187062598284	1.7919319730577	4.79216275505471	3.76227125191583	7	2.41486410100969	0.629649075187365	15.8234508034207	-11.4596964771331	-2.28552287859816	2.38490343997071	-9.48837572515971	-3.88638655835125	0.567606933212864	6.99638924456283	-5.05163953472953	-3.50196497597854	9.4758437324219	5.71233154694174	5.48401787838503	5.81571444444964	3.60799764382206	0.971741481663909	-1.82050634696417	-9.40971662750145	-3.55100067309002	4.70254467927186	-7.39189233828138	-10.3190439427868	4.34143391101311	3.12644276242976	-11.1506960227194
34	1	7	3.38110607798103	2.8648871235914	6.11681615282	6.47845126896835	4.70319748204463	5.41959238812905	2.80087871682398	5.81626654880626	1	1.24552805431026	3.36416354222276	3.01644360637493	1.92016991322529	4.54534455244644	2.07758469224816	2.00613856349141	2.67714158271835	4.76130956608012	4.42185702088684	3.02329275449609	1.78580848764698	3.03489467076466	16.6190205783406	-8.91181076092893	-5.97940379711436	2.92137341667863	-8.66935081325079	-5.54912863926685	-5.19840733623994	5.20597275174836	-1.34315087513767	1.42080087815745	6.92008092667666	3.26216510652347	5.0046553093315	1.94221587680453	5.01563347743492	4.11884333695109	1.89997027218312	-9.46396512433905	-5.54058400840454	3.95700701215678	-8.88745611744738	0.379509092041593	-7.84622809906249	4.10150123888348	-3.19456210282517
35	1.7312513877847	5.75095866177782	3.9976951248625	7	5.17922990617845	2.57175017046775	2.00915633190013	3.14347893065323	4.03227927426208	1.50280457302834	4.35132900572945	6.39318771538731	3.49156630687647	6.50510029803781	1	4.55605282597504	4.28486307358833	5.54962784103333	2.79897618140568	4.19614865037661	1.61931881164938	1.91154291140623	1.61313851968451	3.71525400878373	10.6797444751291	-9.66550976223954	-2.11623561065739	5.59093171334426	-6.7834487398767	-3.86472240923884	0.34747251292003	5.17274775745675	-0.73599299786317	-3.2753466960574	4.10607520229248	1.95733213545073	5.09601254831522	6.83126755191105	-2.05870800776585	6.37470452187196	5.38883126965014	-6.89458568167816	-1.67316292147699	5.97057205689355	-6.13338345412514	1.33876416149648	-6.50310501030337	3.25217549330043	-1.5519558054535
36	2.74589954045873	6.88798340086175	1.86174752657522	3.7070893533376	5.75525302154722	4.52046847099861	3.60307602851614	1	4.24460069532731	3.29986677294579	5.78785478532492	1.56462746372872	1	1.39131023855386	4.9096992883759	2.46475376802628	4.15256056631525	3.6916011712259	6.7500098457849	2.86490653763392	5.54748530162619	3.07193729746806	3.19023150594608	1.96280975191129	19.857621528554	-9.26764545153414	-5.30528877904241	0.769243806066749	-10.7393003526927	-6.74299908179349	-1.28327351165566	6.54368186782449	-1.28447594546286	-2.80109175120432	3.06047585761793	3.19947962167915	3.20016123350946	2.12800493141378	2.8286836393027	2.86749762934923	0.505866994097129	-5.00722194826641	-5.19175538798373	4.76267350481754	-9.40779027800062	1.16409727124401	-9.79112145912915	3.130462255569	-11.4365538262243
37	2.82040024452259	4.39548390469189	5.1215479706348	3.91407750812688	4.23118505702381	6.8499556852365	4.11303153133659	6.70613063772559	1.97940908572272	1	4.53364086202024	1.56223824288174	6.92931671663641	1.29507627586055	7	2.11582271760038	3.18507071052387	3.65310498904005	1.74543017079558	2.24369555508103	5.1034169286402	5.70798087553172	1.72158774025557	6.11561956632934	10.5105470978851	-8.3592989220579	4.60978762998742	1.815758641094	-7.02100399737399	-6.53301480062355	-0.894999108550465	1.59206340847158	-2.33571179482481	6.98872961891464	5.44127972447771	5.29402290777294	6.27475486431283	8.05178390607518	3.55612383025161	7.4885100827186	12.1816822063595	-10.5030136131729	-2.77936671963546	6.61060309994689	-8.77877986724778	-1.10729555737161	6.26290268785619	3.74419763528928	-2.29172647473781
38	1.06483594991678	5.5199120746611	2.49129305496253	6.41863418563953	7	1	5.76698706548122	1.71037299338659	3.53777615041764	1	5.69640306715082	4.71426017875288	4.83059221951225	6.41472190976773	1	3.86658910780476	1.94564220869999	3.45763130236105	1.2451923298177	2.73681364908636	3.11644511551665	1.98079066788915	1.09616401271329	2.87886288912972	10.860054355745	-10.6210552912849	-0.657456707838925	5.01813604371427	-7.28823369278749	-3.17862772210106	0.0470968170890151	5.07215936282868	-0.00585302871551341	-2.61080227813928	2.60423548944654	2.68172746467089	4.27040728293829	6.51201150678225	-2.11437065334695	6.05421263791186	6.10716271215465	-5.88096937370754	-0.267490329280615	4.52475105636134	-4.16415291236106	-14.1328693518868	0.388277239895701	3.42694358951123	-0.372334966235263
39	1.81709188185593	1.18011852766601	1.64824261546762	1	3.31432326475319	6.98526986929972	4.82535616968359	6.55792581808759	6.45870435717643	1.7775104622353	4.18363333949463	1.27972618541694	5.10355801598623	6.32830464526079	1	4.28461335089309	3.06036325725645	6.02091110163285	2.44699757588137	2.80993375218438	4.12129115926243	6.55027296993247	1.26046280086593	3.62276116656983	6.99743673760495	-6.03715378280042	1.33561949840298	0.392790532590542	-8.87701974698562	-10.0464582512163	-2.83894045574986	2.60236841901229	3.83317490461625	2.41488919122672	-0.898698475773116	1.44304534463928	3.09584282797253	10.0719331433064	7.79653566961295	6.02952667010266	7.6368609528569	-8.32562305572703	-5.98811951988182	4.99710712923339	-4.37598052692056	8.41815577411674	-4.95678966313492	5.85447931699163	-7.11592829159712
40	2.67774939053329	3.5649166918736	1	2.10776198955069	6.09329235433846	1.90336542634459	4.20696416440076	6.18402435403162	4.36195088255409	4.75491343271091	1.81446580611649	1.77857503926301	4.3529017469488	5.8569843889826	1	4.41074346510152	1.28637687933418	7	1.80738947294529	1.88859928319407	4.10835442261518	7	3.49593147681248	4.62573061572297	8.22249044834922	-8.88826244503565	0.130481314736934	3.57068972047337	-8.76686529155693	-13.9188139457725	-3.59949051630543	-0.347348191654036	-4.0620408360872	0.0336431235724254	5.81891364494545	3.40346318882904	5.7988433836215	6.70895566227538	8.23940679821237	5.34377535197818	6.25784236734801	-8.14884854073576	-4.56895058093614	1.38645267917208	-6.52597627800394	1.6109511293651	-8.65736149845161	2.47559923324083	-9.37238071501394
41	3.80802135926964	6.65237441486352	1.2771029942719	3.07537659132886	5.12992839192269	1	1	6.22560192176987	5.86412112161347	3.59540058801029	2.28482886584239	1.2075785481372	5.12101691635018	4.00028033128028	1.36099832263526	4.24656293681085	1.54791715392274	3.93984412718876	2.27992337333301	2.36638440499534	4.54525274273604	6.95709688666043	1.25813158095823	0.330465717272341	16.2938321562169	-10.3348539127496	-4.03697411469671	3.39022028033783	-10.4442463320067	-2.9015165454793	1.82503974505427	7.35618192929285	-5.01749983971885	-4.01540562253464	8.78612168058635	6.36445808745112	4.64582344634285	6.25522392310298	5.030600920287	1.12399184245853	-1.95693532634049	-8.37710705615833	-4.00271181227858	2.92029076334589	-2.23413354098493	9.34874494975869	-0.466804467000282	3.2490145476055	-3.22698445552276
42	1.38675265530847	7	3.58548410501911	7	5.06316930284254	2.72169614622828	2.74076497516545	3.65838673274532	3.82213063310227	2.42976805911332	3.32558888864146	6.66547659343193	4.19910161665526	7	1	2.43419504226095	4.32492641984951	4.66758871023036	1.14427180229365	4.68302506172569	3.94300251230881	1	4.58862096274569	3.96938878591623	9.70936909875569	-10.3677733809048	-2.33061429516652	6.19367296860437	-7.69352755169388	-3.35903896758208	0.287370855969944	5.63905721997833	-1.5280748582043	-4.73280465107123	2.68276081779607	3.98116543525708	4.99986147034723	5.86373390483281	-1.54251592864328	6.74760222805838	4.91689687254171	-7.23632499184799	-1.78615586678691	6.61219858761817	-4.89293780134395	1.14100748516438	-5.51899421749614	3.92573746902599	-0.48493582818648
43	3.4802167695841	2.16508811281603	4.77188574300045	2.81803651155149	5.56000988178021	2.54960430405777	5.61707237704385	5.55442191193223	3.99608330204011	3.58837225482599	1	1.32334071938501	6.72348550451881	5.96481802483124	1.97965288147128	6.52618533197219	5.16339539076311	2.04807541465097	3.28916038981741	3.17243666355041	6.8137403963291	3.25021322848412	3.49325003532992	6.58003456839604	5.97202403313205	-8.85480972236288	0.208963064093332	0.544537023059841	-3.06706330876274	-10.2788111115111	-3.83808571668426	2.48428858200427	-2.91469247923587	5.41625498710016	12.4991065412047	8.10082672018332	5.05151488897047	6.66812004806187	7.37623396557944	9.15705144991872	5.38153819544068	-6.09344049662286	-9.28506707096136	6.22850556073283	-3.0066340869511	-10.2322891776531	-8.05759461092583	5.00798806232032	-9.05717626496187
44	1.47314547800356	5.76071045918093	5.41639921295572	3.45463593727355	4.63874793311276	1.06071249647389	1.42514443034211	1.9425485938128	2.75014503566595	4.88499581952103	6.14766037964633	2.22892920222734	3.99937285709296	6.20927607185253	1.15597974334743	4.0393832918886	5.94793556490368	2.29511573092088	1.88148307837693	1.28158394202062	1.59285358756275	1.45250174892884	2.30558322019879	7.67082860184018	7.69016517040074	-9.49080128444167	-5.47249839178556	1.4915376316641	-7.02489704301445	-7.85009777432507	-2.20873987491537	1.95425980655509	1.53838034507205	3.70229147663821	8.00624329353478	8.44083220678941	4.46956058399886	9.555399766896	6.18665554510652	1.80315906722337	7.81211387602457	-5.93039819735768	-1.84232717682783	0.681214422467816	-2.50077147602323	-4.37969361663092	-8.87950695626582	3.54680096009998	-9.66050485855991
45	6.90249303910448	2.81066654724193	4.42766529021207	4.14835927046814	6.39574899753613	3.84159497581023	6.88023174702066	6.26620329120234	2.94519364168061	2.21001626601815	2.14702469164522	1.42351480742494	6.66048334438473	2.56482782446857	4.74167213782201	2.49445694661063	5.1603309803484	2.61632446730104	1.52267327768212	1.67069314283393	3.44190817928756	3.73662905697378	4.90507784802869	5.5497431400209	10.2249756475274	-4.51574759117504	-3.17769563875663	0.966202233058528	-5.19335673496414	-9.90769496980484	-3.35169540409353	5.89815962281935	1.37976883066224	3.34972639936562	16.4752047548245	5.14788060085126	8.66723728003303	7.71452287399286	3.15065750665662	8.1561598805674	4.82997281880968	-12.9578661447498	-3.73920359590551	3.6127253201063	-3.60998123787104	-2.0750314741435	0.741522685686785	2.83890128087038	-1.85859462752029
46	4.28478824712323	4.30708600972605	4.09914812010455	1	4.92011606123432	1.122877549657	6.30503572230436	2.55738088649608	7	4.81142041548305	2.95682934066236	2.60048408650614	3.16740256144434	6.74469594432238	1.62910897588018	6.76122363486736	4.54192047320718	2.33444234791379	3.02584265013146	4.02005417165308	2.69272010965582	6.67052001540601	2.53821166980102	-0.731301497374699	15.4196386185564	-9.75297588508564	-3.09014314661248	-0.00657546713538551	-6.3390756640401	-2.57104994068588	0.176534800364797	2.53387427983178	-5.52858177172925	-4.05931138903792	7.98407416481804	3.00937858913126	4.39667772210057	5.10499627740062	2.70750830035841	2.99691035391986	-2.02141887956812	-4.49683324491824	-2.92065111786291	3.24998367371422	-6.41126630542919	3.07764075892199	-8.84684322239409	5.90387555397948	-11.5477370931344
47	1.91916589072083	4.0567413065235	3.64687065204256	1.93932886621134	2.95618114450876	6.86973119050752	1.10365848576817	6.89433826573527	5.56683269052562	2.1783162189175	4.00458681122401	1	6.28246762064316	2.40911886509058	4.76188599535266	3.42752309091153	2.85369627301646	2.21379161198306	2.94430469798846	1.82892034369967	2.66320274108981	6.74317492444296	2.52739974168853	-1.05711494321076	15.2625380634188	-10.3159315325071	-2.41511948945987	1.1387511918292	-10.1186332800568	-1.87465868404572	-1.41233890815178	4.01242219994001	-2.06332212689663	-3.50560487747315	8.59381116246148	1.97189731666992	5.39174903641778	4.59759057095563	4.56629596652923	4.30653225129229	-1.20772319662242	-4.64085879813381	-4.85704187684631	4.52944688978121	-8.05026125738135	-4.66538825963811	-10.0810713598439	6.78309086851944	-7.47459282750051
48	4.98285132520267	2.35027459707285	3.80347389086769	3.4158742334012	1	2.03400497410312	6.54327696546522	2.04723228658464	6.86643859010596	5.2223474934491	2.47382009358814	4.61095465757796	3.45839430817955	6.5070057712235	4.21010338675842	2.19635518834495	6.20181978468757	4.55679711110972	5.45469711106153	3.56728394122674	4.38926902453413	7	3.82571185606596	3.67479215831073	6.64417253873393	-3.2634892924969	-2.82919569682819	7.43771369522211	-10.0985447747631	-9.24189544793927	-6.82072025660758	-0.911127730468873	-1.05153985603564	3.07968383434119	7.17482209180692	-0.336369826824173	5.19965699404402	6.18070991256638	5.96473537253364	6.74409330940044	6.55072967332282	-6.5235109964301	-6.5011771008495	1.93642363242473	-9.31378371807473	7.95242439577279	1.36017456289027	4.90700163961725	-11.0910090905678
49	3.53860786568914	7	2.79710805389853	1.41460116934963	3.58166340462511	7	4.85566089242511	2.63263004460326	7	1	2.8330664171574	2.52222045658277	6.22177278252343	7	5.25312775276415	5.28341354913469	1	5.56743371541214	1	1	4.02582423104058	3.86594263345641	3.32355687168102	-0.731379039510302	19.4089717319195	-11.3250664444426	-4.54015740470801	0.981774000635662	-7.81432373528397	-0.253095194829015	-1.39539207670541	5.28263930282959	-4.98314905990192	-1.02385117190164	10.9588239575866	5.8181743478932	6.35692122149507	3.20634138030107	3.11754510197219	3.30671994889247	-2.5114989958799	-4.67361783345089	-5.41933499607088	9.47291301533921	-6.6221655544536	-9.87199650760954	-7.94963778349414	8.08414366212803	-11.1957690391626
50	6.6842286412676	2.55480187569658	5.41009208637808	3.25799349027661	6.73951158919945	2.68067547403184	6.72888265425158	6.70797750055705	2.58240671735442	2.54090946307425	1.03582756074085	1.24985842014635	1.18571419313676	7	5.22898502932325	2.75251455939486	3.1794598152564	3.21160649045401	2.53683167317145	1.84567404094632	4.6659623590095	3.75917337655425	3.15065287963445	6.7979424698974	9.57086448387402	-4.71249679566805	-2.07664083304337	2.12697990615907	-4.6016293852086	-9.04719357875626	-1.91767081777971	5.45601898553483	2.38237802546748	2.45220096661869	17.3509479472413	6.20253178620566	8.1962674400915	6.89750026114889	4.11557332616911	8.18619031009671	4.96862674802291	-11.5932690405975	-3.88736679646953	6.38173759535375	-4.36760347484358	0.389807541771673	1.86022868555777	3.47760222677315	-1.20868318892988
51	4.18181527563663	4.06548797254749	2.21567038483193	2.06165803066763	2.23435466675997	6.94349492612176	3.20939353704634	6.42369079773919	5.83182248004887	1.98946783491167	2.0518037073478	1	4.71330899666122	6.610896522573	1	4.79811251190491	1.13543102342482	2.84152223622889	1	2.66964102108473	3.78090140958072	2.39923341662817	1	-1.50198534170871	13.5111187578133	-10.2664217247471	-2.78207389679163	1.35178752181738	-10.2948282527451	-0.659027111148937	-0.866696646536244	2.95410431495837	-3.51632837883963	-4.28545495238103	8.16869090847811	4.96527528259986	5.49716033678739	4.53767313408754	4.07721899598761	3.23561397379942	1.22834876653667	-4.67664988713279	-2.90861422226132	2.35944959393532	-5.42230331351919	7.97449134153383	3.57874710810272	6.49038756129189	-0.507189804997173
52	3.67608070500461	4.25026191821399	3.09557722324221	5.62585588112451	3.83820355170034	3.97406856050662	1.20701249804833	3.77127355623095	4.65517608095681	2.80863447301484	3.94076791284244	5.59987228628413	6.39528604392296	1.16348247808055	2.36942729157669	3.04526566117846	4.86412526819029	2.02912150518217	5.55951436349024	5.46186590334924	6.82235119269707	1.23523174680436	2.54183988003197	4.13920202643581	13.7803825107457	-2.83921484008981	0.189908849245387	2.94256707206792	-8.54014147032519	-6.48125038503506	-8.5944643187134	3.81418519126659	4.73487114762877	2.08488514682157	1.00516943598494	4.31448522576484	3.77377667995283	4.12056675421281	8.96982607788072	5.05117463452	6.68065691199188	-3.61747699029461	-8.33439799302328	2.80652520204543	-8.31532187291136	-1.39887239578034	-5.32239526559884	5.9555534626483	-6.056691647882
53	3.46092585612918	3.35269555032902	3.2749422441991	3.68555886056893	7	3.86416271078118	1.02170542313534	4.0705392102549	6.20019731144749	3.4026130875987	2.63163175265692	4.01707998551717	2.11183753584465	2.2973887614538	2.11299364537975	5.17292195955037	3.14479672650127	1.03952347045976	2.60603859800936	2.19231848361856	5.02295889910723	6.50924438565977	3.55702996356208	3.76678208358673	5.9649024698561	-8.26264899149231	0.259267132431622	1.09988328995745	0.714151042822703	-8.06792939633377	-5.8277718752131	0.138905493288073	-1.46808550663461	3.7317622199962	10.9752785125417	5.97669523982222	4.88671806445467	5.71605194386169	7.67200312269164	8.32358990306052	7.86990048870271	-11.3398867593725	-7.31517896027624	1.43631575257461	-5.67353082106753	-3.37011485601152	5.1603312263002	2.09455377851073	-8.06188570380344
54	3.69405910793504	4.86162160218443	3.67334221005188	3.18073655585346	2.66217460789277	1.6836516368307	2.76548484461106	5.49373631625212	6.69191255799559	2.24119078711474	2.40604200423737	1.1558253702973	5.66229554806304	6.57171871533357	7	4.94704044392779	6.56139466267178	1.53079595905049	2.15142248667917	2.62350711706131	4.3981575065281	5.72304937085558	1.48632261386742	2.96358750639737	16.0440544189251	-9.35172099785395	-5.61142704337842	1.27850777816322	-11.3256271290158	-6.48430950055044	-5.74953886529896	6.63425822287883	-1.68214275118245	0.618968120611276	6.25384604130985	1.4831511729458	9.64885713111825	0.68086659435839	5.71293314882451	2.92495825002009	2.82029406266152	-5.42585320957143	-9.13085214219888	1.51098148437654	-5.91379437798913	-9.58660598258815	-9.7097460481503	2.39210427077273	-10.8078233746717
55	2.82959654827635	6.92491030673482	1.84305239660528	1	2.73667415813934	6.71433445810416	4.35333497138148	7	6.4352643281981	2.44274995630983	5.0811954564067	2.91310188347287	6.90047701677936	6.73474692147528	4.30996451993551	5.25851568949064	6.67399437896724	1.27804865206609	3.77292918020043	1	1	5.20143386324786	2.91845947276473	-2.45096847931533	18.0573760250073	-12.3532882647372	-4.34659156477336	1.1199162470449	-8.44894131088694	-1.24274863653278	-3.19033377098466	5.557192374387	-4.31008779162717	-2.25726983704862	10.152472584203	5.29057263343828	7.82517221441541	2.91322815875683	1.32868553573824	3.02112457868623	-2.15404981292947	-5.03674544510941	-4.676300132302	7.14689330347119	-0.604199423740913	9.95162538210854	-6.6845354906399	2.57431366536091	-13.5764745193623
56	1	6.74350338274625	2.27094189158843	7	7	1.12218444420741	4.73773430463846	1.4279444930054	7	1	2.08866977658144	2.46948123711304	7	5.46039623571108	1.06676001317389	4.83285889953386	6.71119572737099	2.91909600330761	2.05249774525731	4.68614643181772	3.49076745682585	2.63199838188895	1.02647626373471	1.6849060457383	11.1787007326474	-9.65320552603987	-0.354348021690058	5.16971352744775	-8.43764601010468	-3.77292688298147	-0.871289052661671	5.00372811924734	-1.13713672928763	-2.8654132290822	1.49395092854569	2.84719048159788	5.21342842524241	5.98272735233237	-2.69786056414699	6.45365950699684	5.76874143225885	-6.55878705539878	-0.403007394423577	3.22473045525163	-5.83330798759577	1.10650132271705	-1.85824403326672	6.17469077747317	-1.75541680282719
57	1.30726628312983	1.89837012380148	3.01955581106649	2.04838649654791	5.58933454847631	3.25845446098347	1.67894670206209	6.75186553602682	2.95815834587112	2.46768875686341	6.4680315120175	3.77240591461092	4.44680795116601	6.72993784551156	1.07833508928781	4.69866004550035	5.90891887344883	3.5123496197495	6.02754891339758	3.34120286919567	1.45185560608281	2.26290964876716	2.63368903045388	6.06238149372443	9.35730548650711	-8.25572355471826	0.0191991000129888	2.24418688340706	-8.21002923014973	-13.6686121549199	-3.31703707267715	0.644676624099532	-4.95120201513733	0.165915832293221	6.90846718424792	2.33673394220645	6.85430924107503	6.56633847010137	9.40751689072737	2.21269842162434	6.83072071211133	-7.66405055173086	-3.57670486737201	1.70333841879817	-1.74740700906603	0.637837685150287	-3.49413635286821	4.15045601687964	-8.91238633375101
58	1	4.59004126861137	4.82139538563627	5.54997896838576	5.55716515515533	1.76169662936626	3.21799162285927	3.7649179427581	6.17655449291785	2.43366686340372	3.5184370599719	4.53372042547075	4.56921436244244	6.21597275784674	1	6.91992076398888	1.75043669062876	4.44480242130639	3.81944050155127	1	4.72522246357995	3.50266462764301	1.79884058335931	7.0966747309264	7.0080531268339	-7.36653205944613	-3.9711424762001	0.46567129406349	-6.72127312865728	-6.18577675685637	-0.375433886744521	-2.41709208347353	2.22996586136341	4.74539518367693	5.2798883950852	7.14810635902456	5.05912373164672	12.8189413063273	6.87167240893371	0.296421837253628	8.27733045045088	-7.31812211136606	1.02304073500097	2.98532071154409	-3.96947404305626	5.21379326924233	1.81515054868879	2.75815777536824	-9.6162695071206
59	1.26158202315887	1	2.1671216728505	4.60770580698138	4.8545143515785	2.71757520425454	3.25202398588871	3.95185555249436	4.67480659745959	4.73747605861166	2.22357406768005	1.45594227667926	6.35815785297935	3.79605564369762	3.60830506278364	6.56052383592324	5.00392070290619	5.69562695335789	6.93056654272538	3.29341000001484	6.13024327683111	6.59429348262418	4.45792384905274	3.65318318607925	11.1093736163465	-5.6586414796529	-2.31318568711188	1.21613338540155	-6.97978812881789	-9.18576850297722	-2.79361549250845	-0.542385628846249	0.827671244617496	1.08651532800007	0.316123955793278	3.14577769719541	0.514181113910586	9.45878632204659	6.71001987202618	3.69155794215387	9.64310185910657	-8.43311821106727	-7.05564808784933	7.93943778696026	-5.8110123507889	-1.44235189217212	-9.24445831186256	3.43047140802646	-7.43160438010448
60	4.18495479860674	5.95616963009937	3.34369642979533	2.52152143522833	2.81774686480047	3.02087339841885	6.96530702297879	5.3364412430002	3.76620423792089	2.82185612073358	3.87119881661732	1.21685044451068	6.78984130720135	5.27261021888719	1	3.85283697868251	6.18783739267972	4.5239704205474	5.212868743543	1.5027806712677	2.46953201030167	6.37614504553485	3.16782639705002	2.8052814998035	17.1976073014262	-8.87813389746008	-4.96675754927893	0.72153564772754	-10.465425498475	-5.88509054674263	-5.33585865040028	4.38346520963089	-1.34769753835575	-0.797401375607229	6.52011068243733	0.107354108120968	8.99532951445871	1.78140726090425	5.2176697636012	3.10458055297505	2.83086798767187	-4.38776935211938	-7.40331909050247	-1.15651740584737	-4.10398067250655	-13.1198669500365	-9.12753172682866	3.77243478894977	-2.25411132462831
61	5.87070078834912	1.61090951069629	4.34487615363517	1.54046875020235	5.06995590788547	2.47972811789631	1.93795296083707	3.66508003847155	4.26017787905919	2.56607035413727	1.64305871159757	3.80625312358622	4.35435711396261	5.30359701901544	1.79149370679132	4.40169959586458	1	1.65966767926055	1.07915897385141	3.57105533170863	6.86337425934342	1.8784811070509	1.95438118550572	5.41974019057819	11.282007842742	-6.88261455917123	2.89097758540464	1.66349735744029	-5.05757022780306	-6.79276400551425	-3.08566646686343	1.26439135201057	-5.58150682731273	5.56214105191729	7.21116558162797	6.13293602146395	3.73008141504825	4.51492447756023	0.993705397964937	5.23153012335424	11.5153376374428	-9.34148030829934	-1.6804077285217	4.17814930117994	6.80433347367657	-0.412128189528843	-9.76250522323012	3.48698340646677	-3.39369460904374
62	2.78571426227323	5.16482978558703	2.19489501583042	4.27045102874759	6.43068538065372	2.86638077269574	1	1.47972389496029	4.69784319418539	4.49380254904485	3.04562110834649	1.23305939428191	7	3.58713262213544	1.52008635514295	4.05405149344084	5.38947670469339	1.71780148016175	4.8246402389978	5.29834322008588	1.99787270428822	4.42732204096236	1.47825776661937	2.41221215082169	20.0145018757582	-11.8619698065248	-5.78698364071339	2.9720174076909	-9.82834247927795	-5.55446768342399	-4.09536729188791	6.94185222228824	-2.92170310389731	-0.173236652645142	6.48141080930606	2.76977204258148	4.91549724050605	2.73908944890651	2.87243117280044	3.38918475420178	0.750068869298811	-4.31927986655066	-3.01856574421685	7.11927718430397	-5.53857818269442	-7.80611456472304	3.8423745585248	3.74579885761609	1.06026151691633
63	3.91543812134772	7	2.7384734302666	3.22464898751713	6.28911386537155	1.93476343443104	4.15233972105921	2.18382410011578	6.55389014426976	5.4816851588394	2.29316666457576	2.87994723966268	4.05057196064112	7	1	2.49349139157347	6.99326451100496	5.97994799779553	2.46897245962427	4.95930344194651	2.29657029004445	5.4172837817896	1.74951509931904	-0.31562473993968	15.3648047850574	-11.678158086028	-3.04828737067045	2.15929320290453	-9.11886961033682	-3.78613815659133	0.622409319742803	8.00252065979293	-5.20008871095437	-3.37123444542897	8.35856895981112	5.55188163402569	5.51352734412758	5.96063692780066	4.63189707936566	0.143390388177665	-1.63608017579422	-9.62816534295187	-3.20669828165319	3.00775272409942	-6.61135556211366	-10.3955576448717	3.87316938327515	2.44984773598731	-9.45688416471353
64	4.55533298977598	6.3682996540435	1.39130482687786	1	2.23604138289669	4.47058154797568	1.1642012181634	2.1313586831219	5.77830691813775	4.27766402085662	1.69924861301393	1.1902360239633	4.01456587514388	6.941230148614	2.94486968958231	2.34593360136355	4.76385153991037	3.11674740790518	1	2.75530907440506	4.7073459139995	1.52873043729784	1.71034734873863	-1.06271381101521	17.5386483180836	-10.5223506317293	-3.7466729036234	1.56099993136553	-6.99923894267825	-1.62430937471829	-3.52555351763201	4.1917982830102	-5.25335327659685	-2.49151852071362	9.03824791563445	4.10446478742071	6.15877340996015	1.81027400216495	2.20929273073453	3.1356142829858	-0.772805988278735	-6.19897702063668	-5.23357313835915	0.745656267812145	-1.72290041629713	-12.2878096341195	-11.3077745201837	7.6888160206793	-11.8536591956002
65	1	6.8498054064844	3.79903300804396	4.30339736131843	3.72904338487906	3.34872624260549	2.73121372423385	3.95323594969213	6.01780281510972	3.01004415457642	4.7851060816044	1.32528516049278	7	5.90316866711554	3.51220408366729	5.92383054091621	5.60502637489001	6.28130989345475	1.7954338722928	2.52233150441008	5.79043798165816	5.57308262488893	3.59898506231785	-2.11755750734637	17.1704120702173	-9.79756994133371	-3.01854463841263	0.279283950311066	-9.97186737877712	0.225502429215828	-1.31116271425944	5.20708582842874	-3.93406623817575	-1.44730704161803	7.98667848047672	3.83074665067967	7.37493868223111	3.7313760899066	1.0373187079143	3.56296120175729	-2.71755479045018	-5.48183882308324	-2.76631111856712	5.52577984175301	-9.47412386998684	2.60198686719125	-10.1255718626862	2.48443864019597	-7.67035299311867
66	4.07680391460446	4.6880946430939	3.18583391286986	4.46237917714079	3.50602658708925	7	1.22798698727973	4.32158882658346	5.86433869646509	3.95389414953897	3.79832489307864	2.40746342965841	5.39268782594744	3.53198981243147	1.20679374899238	2.88472364286372	2.46106698764905	2.97442249081071	6.97530305234505	5.10120290422353	6.01065296898949	6.53885348745083	5.7196354471066	1.17767234155442	2.74177494696689	-6.79290819341375	3.90745450440306	5.75057505927493	-2.6092172118186	-7.91118066922161	-5.25432667758948	6.66763793762493	-4.5825371169007	3.19898714003556	7.60692062920217	3.6527214701645	10.5452337381321	9.94323198685241	5.89340263202349	7.19281425592834	5.28969997865711	-6.56203086020055	-7.06077506354023	5.82052849803647	-6.36786332639493	-0.949103262902614	-12.7468536887015	4.9985963484373	-12.2697900768589
67	1.53575415503409	7	4.11045836737265	2.86007304404014	3.12041820627918	2.08119441392961	5.74556053716451	5.78123443583477	3.09503418676157	5.30269597631804	2.1973020511438	1.47281653428061	6.66312415347498	5.24487993207385	6.24564629831851	2.80383463752023	5.05017828483843	2.39038161203843	3.06399953984611	2.35299504193246	2.81295556367944	4.73692086879882	1	2.64618538237137	17.7246691101123	-9.21533546718311	-8.62511040545025	0.808649437569954	-13.7382252688435	-7.15298934123896	-5.53038157415592	2.87296905679381	-2.56530721876369	0.555918836896538	5.74330924148038	1.38326165627539	7.19124466507212	-1.12470739456361	3.4019951154166	2.04447095066138	3.09598521098512	-4.91461580287855	-8.48000520988301	6.94428595073463	-7.80295104627545	2.12997213484845	-9.65881332610041	3.90050094410987	-7.72439366305601
68	6.68395958909102	3.05415192965768	5.02738832366827	3.07363327890247	7	2.65289342714008	7	6.35582382705887	2.73990087674456	1.44092958049414	2.66273482492205	4.28196336771739	1.36233657763814	6.59328137839687	5.60684410587366	3.71526583958155	4.16364203029405	4.12922106039011	1.51840266636891	1.38567911617281	4.11687585331351	4.1777791155338	4.4668442196924	6.21917538025377	10.4176404451323	-5.15245724071635	-2.35622598157962	2.0930655537764	-4.22774174268856	-9.98606150974567	-2.68926047781397	6.10042347389877	1.92299086691039	3.14783215735939	16.6518879835857	5.26305407135947	8.02057799863504	6.01116257572589	3.52827018008958	8.79121154668025	4.58849362512488	-12.8434225583428	-3.50125470116043	3.75111757032314	-4.02563734641566	-0.237821223721457	-0.413101916181068	4.49296727293999	-0.697220797300146
69	4.07966251278698	3.29720509182572	6.46593017907698	2.21534479787331	6.73370541731309	1.57418669476104	7	4.16880620896966	6.80002229996342	7	4.47509640274483	6.57308647551505	7	5.26487502021021	2.09986438639833	3.28592922435946	4.17632527346584	3.97111762558453	4.68110701465268	2.8117095176537	5.99023015361114	6.78850728158388	3.74332688808309	3.92528196860916	6.3143721415131	-8.3474126073933	1.40694408355838	0.888623896277564	0.0682681816529773	-10.3034960811567	-3.96449833413061	2.14929977611285	-2.10601987124324	4.05300164433944	11.2427274147531	3.56593730805201	3.80375047975324	8.34215185744519	6.945047328494	10.3582092895986	8.51092262823724	-8.06876713138113	-5.57342865938948	2.59113604741183	0.137128902688432	-11.6912866112125	0.932599052176178	2.99138825563185	-10.514010100075
70	5.39940194309883	2.99704242739014	1.78051700842547	6.29320718198134	3.95168593493609	1.44536099055022	6.01595806769882	4.32977800635031	6.97486477196466	1.97055839872375	6.9095600677833	1.85712952231441	5.31063913618775	3.64977027841368	2.07225849569007	2.66259834638545	2.16585009663541	3.7932036782291	2.61462892341278	3.59366589121487	2.44379079181577	2.07536157811707	1	6.10620228578011	8.66481841392253	-10.4066643621559	-3.0846458439413	3.66107335588344	-2.89489084523014	-11.4480904581319	0.693018730833476	7.2999798306864	-1.91011350500164	-0.731757411873333	12.5311925372462	3.10067518528886	13.9384111944664	8.35747894838591	4.19894267893991	8.71274312255002	6.18353055098879	-10.1289987420609	-2.00299264886415	0.974112697482926	-4.6032387702358	-10.2933770906668	-10.0193919666129	3.53749629737784	-0.572021741377642
71	4.36074088595643	4.18094440220462	3.88556378584762	4.86847432293216	4.16660728534832	1.02060284037437	6.84627442329221	3.99963284595198	7	2.10814184358366	7	1.03702988436486	7	5.46171724109951	2.49190498993895	1	1.99561429170381	5.15440171869854	2.2798885378737	1.68482576447462	1.76824277138867	1.85508489073275	1.88691138142484	6.05123730006342	9.01220267991458	-11.1697811434484	-3.1751698786864	3.92529800501636	-3.29711796161243	-10.7672044293496	0.122271353772997	8.11534958003648	-1.93503657028125	-1.05032346994765	12.2455150221618	3.66477444345684	13.0875068670938	7.76474297066504	5.27386786886401	9.2573241228399	6.84469609564981	-10.6326504969277	-0.520812482658178	2.59542161734889	-3.35135505102553	-11.1187769511239	-9.27953538135434	3.56773897573883	-12.69311957171
72	5.25091994703161	1.53271863765233	4.41589133844181	1.67107885927385	5.29811256812922	3.95283548586451	2.42936450062712	1	7	1.85813725919492	4.61205459409027	2.27898335296723	4.36409845556253	6.75979040885545	2.18302341276719	3.03584677644254	7	2.20287864309468	1	5.65702742891496	2.24372452651575	1.69654410866598	7	4.73443116971804	11.8735014584072	-8.64607832486326	2.43677437314135	1.99177122484456	-4.74683091564914	-6.30420523293849	-2.63625571768834	0.789786415294588	-4.23113442902213	4.1768500376703	6.16749355624626	6.27802574778622	2.9619034897948	4.60669926339604	0.530960745778602	4.59811954485931	11.5779744470209	-9.03057632945363	-2.10796441746207	4.59440977422625	6.52745053335712	-0.50833978990747	-9.59719837263689	3.68074959605178	-2.6364348215947
73	1	3.45167895572979	4.68203047474145	6.40653739056002	4.15711562729642	1.45116679933082	4.28350618950961	1.60486647809118	5.96820742529776	3.36363951882054	5.34046100212332	4.71231775845319	4.89733041835569	5.9939028552968	1.71730539448568	6.71050820827297	1.62507583370865	5.17698695612745	5.32415238953186	1.17069682181446	5.82578086782113	4.0307237889682	1.06257905688669	7.42513602500944	7.30146629187739	-8.262597188684	-3.35055923167619	0.439983136533571	-7.72837809667192	-8.4686767288308	-1.45240675916955	-1.58912092433162	1.83984701879444	5.28539289059003	5.238816997046	6.98054131550342	4.93671759758234	12.5373337312327	7.17948418367281	1.30156106253681	7.60868065452089	-7.97655851802633	0.872326505895905	5.33213559936556	-3.64608113103498	5.38896620695266	1.08082522775717	3.04001155279986	-10.5782400548844
74	1.28396571078336	6.61998584607949	4.88961121416238	4.04407916867944	3.31208023294604	3.4962445898869	1.33064872628877	6.27717334846384	6.44286990874743	3.97092767650602	3.27955386159735	3.24815090406681	6.65540670187004	3.04547301296837	3.32320968420559	5.41032688503343	6.68118249393708	7	1.25221135049261	1.6888771407583	2.38537788120634	5.19137337763594	3.85731843777409	-2.53898116833865	17.0540828226656	-9.91034223435075	-3.77445598698298	0.464568796955884	-9.70086892993799	-0.710322737398615	-1.28235230569353	4.05846610313156	-2.90936183103564	-1.64187209777964	8.14971390955783	2.99484471819119	6.97651068471395	4.35814388351123	1.10353087712459	2.78170584704392	-2.4238378630181	-4.90914364807098	-2.79809021180068	6.0908066612665	-5.8078917851143	-11.0496748075385	-8.77042814097194	4.68581523644943	-6.95954407976716
75	6.26267217553118	1.67805016457402	3.33052063851432	3.20703315354306	1	2.31566321454703	3.17194600066908	2.84287178511053	7	5.88114739222708	2.81911238757009	5.0947813335996	4.76759685014208	6.52876095244303	6.41586983187379	1.94834531178219	5.6192049913363	1.79126371900655	6.55246722585393	3.17039010833128	4.9375043829988	7	3.8391061183635	5.7152156808706	7.31260441513	-2.81199704723046	-2.98646539877369	7.61069645755468	-9.92630091402405	-10.5222348152329	-5.68613665609599	-1.36656125689034	-1.64361501351215	3.46468961371487	7.56798379966213	0.384008550013063	6.192031835605	5.54458928166897	6.77147239232354	6.53717204393062	7.29676922236255	-5.07384536950591	-6.05566728941162	2.77843695549401	-9.22579380216872	7.42254368156369	2.76640339250564	5.15602602399577	-12.5140562290251
76	6.99667337533756	1.60009911561996	4.70618530400255	2.70342190636194	5.75530281208578	1.9150828627477	1	1.65911290643756	4.88456869884543	1.55342225551898	1.18980640055179	1.7805577897723	5.27284750733401	1.48903810979075	1.32231452531701	6.58744522381235	4.4912952227038	1.84823330567264	3.66114393035858	4.63741849509898	6.5069460346217	1	2.081717518653	6.14534017582364	12.368973255571	-8.07293736122867	2.21844127844495	1.62296520157891	-5.74215829946167	-7.91699056634184	-2.81511580243407	1.44690964629418	-3.09146134509394	2.9754641857892	7.18027885461359	3.50663377619234	3.18317493657104	4.60989814940209	1.63189541886307	5.37532564816347	12.9126581282317	-8.27667972029258	-2.91585680489413	-2.38086886743467	6.46505280772574	0.0536555596210631	-9.33277228604802	4.23663963495412	0.833677200744417
77	6.15479883817177	2.19113485095563	5.07870367796973	2.9651503644654	5.01567872578469	3.0546643221817	4.66545842873761	4.18354800860343	5.15775948775193	2.5691857411622	1.97991899684715	1.90643632178439	2.98800993927644	4.62645420235249	1.87346663967969	5.11635078984532	6.78145329653274	2.29535800510859	3.00262204853834	1.24851283215583	1.97636858565736	2.99761994471217	3.09973390649694	5.87201153417175	9.52298005181107	-7.93506264251024	-2.82581381068829	3.94639017272025	-4.82525606511941	-9.55829204019383	-1.62663741879135	7.71895317187835	0.337866005941534	3.46540206877598	13.8622738514366	1.95465259547625	9.12295059046842	7.17875483946667	3.53410510089758	9.07878223059137	7.62622181189263	-9.61882200858861	-2.94053740659707	3.4606227353429	-4.29117577719566	-8.9440028099134	5.46428788758041	4.65242003644733	-0.445021859730805
78	2.21566804661099	6.84189316969878	3.46434265256034	4.01579600160999	6.44693035650053	6.38166717378789	1.41737297886782	3.20031367276817	6.27297610360141	1.58009059190885	2.60998538557906	1	6.40756649936862	1.76541421713137	1	2.48420250997694	5.9264411998123	5.98326224156513	6.76043628812053	2.17326506650899	1.61233473921425	5.3247095624251	2.59637884543592	4.57349515567806	17.8017531765785	-9.1739937272106	-6.27294338302925	2.45431534135857	-8.70048094123109	-0.884601434983701	-5.93394792057646	6.25604183962207	-2.53211107924518	-4.34791835340428	1.87283124355488	4.23912669759156	5.17620055971661	3.57527355091532	6.33289617841324	-0.925323641285119	-1.62207814805741	-5.78149120436236	-7.94116291839204	9.55758812535644	-4.07658039101079	4.53017148254031	-2.20666480766016	1.32354172798805	-1.43398742614921
79	3.54040254478436	3.40696678085036	5.74007066006357	3.02941263903818	7	2.06469540590846	4.19662205259306	3.13432836948369	4.12823726280785	5.79318298244728	7	2.38720259648966	1	4.72227005011155	2.82798741135318	1.78921779594629	6.99424799359738	3.38692147263952	4.53522976232195	7	5.11841659024301	7	5.99456361889444	5.49945430391192	5.83148157227972	-9.75902192200146	2.89881694591047	0.390147236025914	-0.247347404017436	-9.04191863546548	-3.8651351946054	2.50189682452906	-0.467952975371295	5.02070069890458	11.2191824625134	4.48262997093654	4.92712027089324	7.34317093142707	7.11653740789228	10.0829903803288	9.8542759360933	-6.93581679625299	-6.77769280701268	2.53618432705895	-0.7477217119612	-0.0708833706795158	1.48706390954294	4.3485275088417	-10.2038127646779
80	3.89353208864317	5.08378585026639	4.87075935058697	2.07137531703666	7	2.59344214483981	4.66018403474099	7	5.0861086020662	7	4.22739111034232	4.67075283804017	6.2867573709186	4.66059965859693	5.04844944281333	2.38380645844472	1.6964061476104	3.81718906246081	2.44979611512402	1.95776263437012	2.57840840006161	6.40245932195323	3.28682448521233	6.94818349957974	5.23709882321058	-9.42687266277507	3.34642399784041	-0.630513684141572	-1.00199763606412	-9.04883242250278	-5.4942164219789	2.89525554356465	-0.183758880613712	5.56681589168837	11.0859860664826	6.64342089053096	6.13973613038519	5.77412068798531	8.39559167133962	10.582516694165	3.00954032603273	-8.90447395904501	-7.31427201068742	0.448812535106452	-4.60094480256766	-13.8572555177716	-4.50061177296935	4.74645728919957	-7.87715731899422
81	5.63274702348485	3.98164840307996	4.89875370815692	1	6.06005060810697	3.80658365627165	6.97186158797604	5.56836323937643	2.93528964758898	5.73237483371963	6.93483657052404	3.56377990982091	1.22469859353323	1	2.67133737104277	4.13931297824508	7	6.78435212639028	2.54948900298832	1.1549313586786	2.34529518700982	5.2173379874323	3.35748354269003	5.61041214093639	7.70032399310107	-9.28618193252569	2.51261825467983	1.41121700150051	-0.679876916380375	-8.9973008899561	-4.60152525600717	2.94820498462434	-1.51256397410786	3.09815420342935	8.92861781016636	5.57579925019742	3.05037050974957	3.99478569742061	6.74751963818052	11.2767870817142	7.6642918267639	-10.6083719647036	-7.64115781879009	3.07011370117032	-7.88147667124812	-3.69748923568113	-8.51581974897925	3.2484675480796	-1.02962498458001
82	3.46286602770081	7	1.56829450964694	3.44011297940923	5.21001877683642	2.49211078660107	1	4.52284099667156	6.01239042815196	1	7	5.40663616539951	2.12035177051699	3.8383386823486	1.6165521503131	6.15453836027913	6.70564390279969	6.9142422049899	1.40046632350004	5.83008943055666	3.7510231028711	7	1.05016538936276	-0.559948512540405	15.2875931674582	-10.446017324457	-4.24331266229552	2.47775054405784	-9.86509923825019	-2.83073085243445	-0.29800665712597	6.31424833370573	-4.93707913547523	-3.84816564528476	8.18332290912782	5.65889653920465	4.41100883372226	7.25898241813537	3.47140423595144	0.287431810151164	-1.39221063459571	-8.04794514055156	-2.81956850550958	3.85958142752639	-10.2670082824585	4.9819709361133	1.32333680542515	3.60068415840013	-10.3549338107341
83	3.81367520000249	4.72998554571053	5.56820182774469	1.84038554310055	7	3.02361607958167	6.94253395103093	5.99276129711316	5.12138070727065	3.61234690616771	3.41976273666898	4.61477989021317	6.71694379689805	3.88107851994527	5.52809764965014	2.31791410473744	1.8345583235201	3.07890660547376	3.52715663462747	1.68311255019566	2.58359010684123	3.69421834993684	3.17294762455052	6.93038875863433	4.26026005302934	-9.12462919691728	2.42548055877473	-1.36825008667653	-1.28702947796859	-9.34900663857461	-5.91439503868756	2.309428706879	-0.171267913904564	4.4992322766523	10.3173968020138	6.71013136343465	5.60715771798991	6.21651522641687	7.84597733332507	11.2205475217778	2.48452621463247	-8.17067042549958	-7.80645207792862	0.375943638859584	-6.07129593549362	-13.3702492605046	-4.74933050337861	4.27966651673975	-8.04765304599901
84	6.62117552409625	2.29813318642732	5.99967774847049	2.4075640311629	5.01322239475394	4.03550218182954	6.76106304006572	5.29955685683508	5.52446027392358	3.26359978333788	2.81463015344352	1	1.52549347521521	2.54134012055929	3.14093019886685	5.86365595350418	6.5506180205029	1.7400507264738	1	6.46346883338855	5.48966256370032	3.13155068593663	7	6.9693621327327	9.02542866797583	-6.75298811903064	-3.85021076099755	4.79738839465177	-6.39182755884659	-8.78238014795988	-0.809205226411433	7.92722606024947	-0.503810923499288	3.50529258598638	13.3588886842623	1.72711104888341	9.08591061974736	7.48369448114935	4.14192883333386	8.45259371869086	7.05128524056482	-9.39788820500804	-2.71151112207391	6.15326365593493	-4.94646502604124	-12.439218899421	-10.8009921315678	5.37274340733182	-0.0465674442147416
85	2.53477100612304	1.64314098273856	5.37143266186222	4.85101410381468	2.12344247485428	6.64642156398085	6.46758663024135	6.71901996700339	5.77723748301774	1	2.97606701039832	1.92181448511968	6.1868290148844	5.8484753263618	1.24995339768943	3.08702983514034	5.13250870023871	3.44369861515837	4.82577306558144	3.38014778588813	2.50260038228575	5.37064125009179	2.90740247942727	1.72124454630051	-2.91355686289058	-6.49702247077833	-1.71027346610807	-0.897435133712814	6.8131707189605	6.21091763609213	0.580538588100765	3.4870100649983	2.69847337471456	-10.6694345694227	-7.4760589653289	-0.0556449813857128	0.892654115320445	5.4918908719559	4.69624341100994	6.83138110721602	17.0095666807212	12.7512886794032	-0.266187943860064	7.95259395104586	-1.12858703829285	5.49208225825929	-12.677294539968	6.51341419223536	-9.03738525209552
86	3.05785824469159	3.36606081718597	1	5.27203643926813	3.44758279989922	3.46913276629653	6.26271686181551	1.22283134445194	4.19326872906165	2.9126477249544	3.84616619404529	2.06042184696876	7	4.49537269755097	3.84883247894666	3.12737060988503	3.63174577024673	2.98291829285951	1	2.20715349420005	4.46219297629371	2.75010332839175	3.97613843617387	6.90654261041025	1.53896121663768	-1.42597869543162	-3.28159413848307	4.21064073547588	-7.43092243565762	7.74722196077375	5.81441342479925	0.40814549879955	11.1873788582222	-0.908202476732267	-1.87636962122118	4.6918512665289	6.85010550010243	10.5820188025209	-5.97806222401137	4.72319582732564	10.375374320555	3.01256176588537	9.62652264170379	2.26041669861239	-7.02417045409776	1.17965121233243	-8.47138488931622	5.39365690694331	-6.77935697590282
87	3.31822174294923	1	5.55395590947539	4.30846818406159	1	6.28280689593431	2.11416871071451	4.79767145800208	6.5481032911329	1	3.67132625800844	1.70296350875846	3.23906886737836	2.6376756477007	1	3.47155046333627	3.08788977910393	3.19495487372966	5.23729536566031	1.7709072611951	5.06602441169751	5.41317601427014	1.76493810241197	-1.0895021873532	9.94582983143469	0.24832786431791	-6.74605888330281	4.89188094816657	-5.40936799217768	6.57458577139837	6.64934442271463	4.45959258727969	15.7825686114007	3.59427030343664	-3.61904722427192	3.27559946789494	7.42173847386352	8.60683786235563	-7.54175717274957	7.6581210687596	3.48959227947316	14.8410325318566	-2.30117472430856	6.27683764394653	-6.23198112301005	4.80762065204312	4.81102888351338	1.78358162570303	-0.571425984594167
88	2.66233587875806	1	4.54494090774869	3.70769055265967	2.32302966387876	7	6.06873826338231	7	5.83263488380466	1	2.78638494997381	2.2937258784831	5.98493322974131	6.79282861618728	1.38455539825021	3.22633161339652	4.57026850754774	2.71415647161445	4.61924295519965	3.08532867154513	2.99884765978494	6.08022647942839	2.17302632030603	0.826269613024512	-3.2123602602576	-5.99207327523056	-1.86129541428871	-0.452152384094846	7.81247136055875	6.83251304105735	1.72836410647072	2.31980530528527	1.62937046818769	-10.2416129306733	-6.59885178448175	-0.217655188376724	1.40999669758817	5.13370478756536	3.94693045413845	6.50158810173842	16.71982634415	13.131437057853	0.175633886608501	6.99012133720048	-8.11782430730628	6.46825345935533	-12.3372418714782	6.61617625274026	-8.28023563402025
89	3.34465031381008	2.52764999302297	4.62146030284548	3.21453679331477	4.67268421551272	1.81567953443546	4.75494878172194	6.67222283617059	7	5.83216893729851	2.07700106921597	1.62790986757268	5.59688566575886	6.97438861549272	4.83167308333176	3.80240871185351	5.3959220233787	2.90052653059802	2.92694620477897	3.79177194539701	3.65269196882251	1.57384870297522	3.07891475148841	0.228768239099414	-2.63590197107545	-7.39447895047153	-4.39230927107736	-2.2265977656556	4.18254450251781	7.13315271956489	5.64166853956053	-0.106268017398366	0.912180201965559	-9.78851055099934	-5.24639719601421	1.98147013397395	-1.95617205661212	5.67701168397684	7.04568360276205	5.41755907491098	14.4336795647018	13.4800637782528	-2.58834529049813	6.07810265613434	-8.4599522941034	-4.80994315956073	-6.14566697794479	5.72916599272587	-1.18886913974443
90	5.82770828959356	2.01559737038836	3.12305769276893	2.07541853741627	1.37081639055864	4.15859265269954	5.71632041087963	2.02086898981377	6.78677021998447	2.89980297303469	3.67619226199644	3.14369289230556	4.27962132973791	4.06528327772468	5.6524047167224	1.79286473798118	4.73162775280077	3.52304249867759	3.62227260986096	2.6518453509039	1.57548209458417	6.29541503620796	1.73641087642783	4.92961933924872	11.0580131395127	0.601504625430328	-3.95570528376183	2.03187420645913	-0.386045963381549	5.11332421507613	5.93519785075931	2.29775282914372	13.6479749377808	-1.21721401035138	0.451569043116883	-1.06961354889619	7.47773201085277	3.91483255256292	-0.527003609327196	7.10838027496559	8.74487684515585	4.3214849777355	5.14577790913729	1.8294749967779	-2.78645347173146	-0.648193573372368	-8.81230637954659	6.80532948486193	-7.86905450356928
91	4.555469057695	1.64394381120373	1.44208984521464	4.8622625895188	3.0984272047516	1.53102343883007	4.33627681861678	2.00893214622296	6.41095765873546	1.43595925474027	3.66429003363595	5.74033026325972	6.93673108917433	4.30676130408338	2.40576734268514	2.33865740529442	4.23734359393124	4.0839991159436	1	1.86450030025036	3.58476067166206	3.19513547535582	3.63564164110017	7.29503386632904	0.733969465203425	-1.34820668734385	-3.15219658554099	5.10992206724551	-7.06176761498752	7.7761165061157	7.12477804292857	0.862392514804386	11.2803701153172	-0.318887468762849	-1.86191294862287	4.49616677280846	4.73482630289276	10.4212982263039	-6.92863627103257	2.97610688908414	9.61320496766691	3.00290279391001	8.74669563829084	2.54525089164083	-1.0571897275765	0.777216091950736	-8.23180434078294	2.12959094137825	0.00388170594599707
92	1	1.27132512273491	4.44543101859767	4.1403710127618	5.34413917320649	3.20269168490054	1.62989718839273	2.54112970689301	5.38977754353644	1.6749482633005	1.39864137039233	1.00413024889152	6.7638899468664	5.79656382928316	4.49343962602654	3.07276261219322	4.59721179429921	2.4699812079592	6.47205761695394	2.17175839368693	3.64640036836738	1.26435495645795	2.17883901336776	2.05575594896969	-3.81831092556316	-5.7926994322557	-5.57765862899465	-1.04268246225862	4.80926512604287	7.38138530993895	5.05507325412599	0.98154048638903	-1.55443625233274	-11.7871132149759	-6.65934237990486	5.16813484937535	-1.80095873907009	7.20928214161209	6.27264944293427	4.47779811063242	14.9221001680554	12.6477972631651	-0.702656228395059	6.82644033478165	-5.67515209604369	-3.36204942273322	1.42849250501268	5.45240286201179	-8.4008364688235
93	2.40204173399842	3.15015994277926	1	5.35049591302675	5.20731887254111	5.56992224350176	2.32746595496376	3.77093362781465	5.96476404848721	5.11766302972897	7	6.65828296289022	3.03443165020974	4.63198859402394	1	2.26534185649131	2.89956997962773	5.69896953321843	6.00356583887827	5.33335575049846	6.97595555474178	6.35080201452426	6.45350325655241	2.73431310154795	10.564025303488	-5.53927951471199	-7.87925162012135	3.02820362112693	-0.715775743878764	6.91088048790324	6.36240765190434	-0.0343524391482185	14.738595198327	3.78042757959078	-2.88998769891921	5.24862792786649	12.2913576531375	5.06662811856802	-1.49632468791968	6.35657307797846	6.87446550760454	6.08056918852254	5.33558091245576	6.22082583506941	-6.30795067028984	-0.562535682947486	6.05304511873931	4.45502352969917	-12.5282254102036
94	3.94833700818398	1.77506811229777	2.21256145166167	2.9047646106217	5.38015472164011	5.49133259005402	6.86309722868632	4.87463420300294	6.37366901333396	6.26263572103804	1	2.53460667826269	6.20770243825135	5.11409304754312	1.80361807177684	3.77242460865601	2.34579325626243	6.88519860234706	1.53699368732862	4.91116977984238	5.20210824325208	5.50403914860107	1	3.23642100701834	8.21556245018704	0.959348884043958	-5.68165334879219	2.20337553771809	0.41720789282703	3.85682728921305	4.62353009784311	1.746480223003	14.1075346681251	-2.78759155337476	-1.57248399586171	-1.33982784822547	8.33946723873155	4.7333620590719	0.558694573889822	5.08527851679832	7.18209695706202	4.92470026218935	6.28684362683558	2.9064400883491	-10.8217092582171	2.95102443320845	-5.23461717636616	4.95672928953026	-7.499365235128
95	3.20042059672529	1	2.0059961995162	6.56490392648799	4.36707235262245	2.59605716615624	1	3.98086507094622	3.57269973089364	3.62246698992308	4.64397701015835	6.00990913061179	7	6.71167625263011	4.9320937711041	4.27512678043146	6.56234889804251	5.37469244483613	2.50446676689301	3.50689367847948	5.85582052203534	1	1	1.4318973378671	7.27760687593207	-4.10722445161772	-6.84053786389014	0.880419869788215	-3.20650965530985	4.64375307763382	6.0644002964848	0.731119175359921	17.3484620910711	0.359253319158928	-4.83113508290973	3.98850495587946	12.1650524305704	3.5225175340834	-0.444154259255212	3.97277400365297	6.36909376141243	8.13745471390287	2.00689290452453	3.61846618521854	-6.05365593408424	-6.0987890308289	-7.59294331457108	4.65754148159717	-8.06655480640524
96	6.11550941893623	1.84143109496626	3.93628851947382	5.10716372984618	3.47535496802734	4.34471047857665	3.56969020430237	2.28655347809216	3.63816191638094	3.73815625579476	5.21294372997854	1.94785485645799	5.64538280095001	1	3.84364922899481	1.87525519718235	4.63048261528995	4.42235349912827	5.3451943991335	2.9538725000576	5.11476076515269	2.51627802765393	3.25267268064976	3.84078606012477	-7.42926941515362	-2.06405010973508	0.750968638918307	1.28420112139771	-3.270636261673	-0.406566967117047	-1.66803284794701	-1.10441330444134	2.57146037043658	-4.99433124110792	2.40085462419953	4.86251213292629	-11.5949626059294	-4.25115598539959	7.4597356563744	7.41571861979038	-3.67171126543682	14.9225527124823	-0.930459366418612	3.88640915108106	-10.0426244826455	-13.3684555260731	-9.84190439083583	5.15962301956389	-11.3358470621095
97	3.30059238209991	1.9153687851502	1.1192686955598	5.3748909664199	4.93714892463704	2.1935156177045	5.58437141085397	2.94678383442674	3.49816795082771	4.20931699649132	1.70811476603455	1.54437188319698	6.62209557281834	7	3.56249758214332	5.59074880549323	5.7578014722437	3.23572558085077	3.16002245026533	2.98015580350834	4.45808738500637	3.64587143343661	2.0847768650544	3.47411775671777	8.15514256493017	-5.05680050819685	-6.18169084042068	1.58868618168086	-2.66382617445629	6.25706350314417	5.83599667584827	1.03371323453806	16.7786091865119	1.01687343708878	-2.91856625378493	3.40969528146203	11.9174927560838	3.63538510846564	-0.408968102180396	2.27034638199119	6.04334924098263	9.87997661735694	1.36481728605337	1.68278836815414	-6.95117101962411	-1.54993102046854	1.2515943339584	1.85757059456294	-10.3537894185606
98	3.21946687618822	1.52437274976863	5.37488885675353	5.29468776483057	4.19677314149387	2.83138200494247	1.82800843265363	6.69892898801252	6.26125074130934	2.11594435611347	4.44902810945838	6.42922809234796	4.68007877223797	5.9396787069425	1.91818253434859	3.47393447119241	4.51054788272106	2.80726920049907	1.57783112892919	6.70456315542577	2.56255778418378	2.11118201974871	1	0.667349925809624	0.734487660380296	-4.68794964100357	-0.667935875094204	4.45441292821044	-5.85707011341027	-5.3746266084944	7.6733539673962	-0.795032079094096	12.9250234341019	-2.79093029708596	-10.39463903699	6.57815674708714	-2.15028541691064	-1.95216281161183	-4.89016008536749	4.14297672194315	7.06820282627078	6.75832961320321	2.80945175680354	3.99372107361574	-5.70085965524644	-2.34967801821529	-0.244167031651049	3.96393714811285	-11.5529228629347
99	2.30807734000592	1.30311223820607	4.22360980325992	4.41387440025552	1	3.73506913746599	1.34333901561107	6.73913989063806	5.55067962714277	5.38250828171102	4.25421100255672	2.41138137820104	3.5441642991531	2.70948488391601	1	1	5.1922472486093	3.52660445596673	3.04669432290171	3.02086585505419	4.89519912019323	5.7514215746347	1	-1.35015696327992	10.6963542458548	1.84967612497884	-8.68655472167047	3.06103737381285	-6.25911027138833	6.66971723941868	6.65166120352126	5.10953394713759	15.4720719563207	3.55115876029627	-2.53714438839872	2.77262140419276	7.95490196476836	8.29672779228275	-7.90231407498037	7.34212974253432	2.00424115066421	14.6169164451816	-1.33567466578365	7.56698867918158	-8.86149166928691	4.04404582975982	-8.1325862854055	0.941468746571181	-10.6247216177506
100	6.03899065626108	1	4.16707078580571	1.18024451478731	3.29049000115425	4.87092915351255	4.57455993747754	1.38929796986977	6.75529498101245	1.21927857595522	3.59310793882633	3.29479596954592	5.52887033644005	6.41860474077596	3.43880262511811	1.69860394942461	5.84326006691071	3.22950385874004	3.0397526913374	2.84212912228908	2.07811998840852	6.76118357450673	2.34022279707231	4.48457496996935	10.0357237750215	0.602544668050558	-4.19826819952833	2.0120313652788	-0.562289820445383	5.45066412900964	6.50136397043305	2.54849132532121	13.5022299692465	-1.79194172912176	-0.524425588344606	-0.470293047348478	7.15035570999962	3.76846426580074	0.324502641787143	7.07687338434637	8.74989845590135	3.47511856359887	6.04370431069365	1.52782673548557	-2.37547719451205	0.0180581396569667	-7.31721588058346	5.61197159264116	-7.73356332202037
101	3.50079341936297	3.27007303179307	2.13126108126334	6.61722848359708	6.18439203037727	3.21348982540424	5.89831171530222	5.50167468304833	4.51075386579097	3.74026152138102	6.43414963014329	1	5.80596458444602	3.27517412539443	6.00187626277987	7	5.12389575911278	1	2.66038183277857	2.56028910201549	3.96108237954744	5.07821862046379	2.76398756105653	2.02683343433794	8.81693482756987	-4.04658536135674	-5.70411357072065	1.50431002949514	-2.14028488942554	4.29619423554602	3.465799251972	-0.439813381003261	11.8603007350954	-0.819909819390951	-2.76226802655468	-0.721145807025917	8.28328412477628	8.26634788296822	-1.33042226670192	6.22067294195934	4.26918518565338	7.54862859851934	6.76558349937199	1.80006948075212	-6.91911632488635	-1.90600021749843	-9.23026976423965	3.3278193958834	-8.10097024693351
102	3.80848882661617	1.88681755567025	4.26687527919173	4.03880267189483	3.56847567649019	1.41298571637277	5.4153298075036	1.19417167620061	7	1	3.02130772219259	6.09162402306944	5.14765025410508	6.49319152864112	1.25409447516572	1.40042976547393	3.98040247238969	2.65968720489344	2.4196476945464	5.25441828318443	2.38758006262425	2.83284533283712	1.33200654450568	0.401526728371477	0.0504317201867188	-5.49225432860194	-0.982196734068171	5.30132194935023	-7.99583489388107	-4.95230471879652	8.66571399882585	-0.0525493220218024	12.2795482846225	-2.88354302697567	-10.6702689826153	5.28495182150312	-1.87226995850448	-3.36639791568799	-5.20474675213839	4.0994443746051	8.03280147277705	7.20534134350297	3.84821751572499	2.37459999475427	-6.12338422326036	0.914918397209397	-1.05075505972091	3.51486485261806	-1.74609666301536
103	3.32587575514285	2.69403142229561	1.5128390092948	2.70299769731901	4.79422031922206	5.83088716961396	7	5.85261466389728	7	4.77940024952425	1.01671809107388	2.76402070750125	6.57618713259356	5.41856706027732	2.83986876058518	4.73175166935553	2.25021928312283	6.20272226285009	1.22110296516654	3.41190337139977	5.10889204675019	6.10856822465664	1	2.47070424915088	9.21146616438334	0.612446784445598	-5.01454796319723	1.03543436522323	-1.36042940787446	4.42110221723979	5.56526947489109	2.06700261329387	14.3443888468587	-2.77379829443469	-1.78743798550992	-0.362457490437843	8.51165570810347	6.65695975105915	-0.464677329773417	5.70180406514608	7.16804838808624	5.03223325454438	7.11280575954255	5.31295761146847	-2.05767405449428	3.94299358514567	-5.4948951979968	6.29874545582698	-9.79861981336235
104	4.29456956231864	6.33254315708484	2.02056943295638	1.43449246155405	1.9547325240567	2.21248714342994	1.61467619852433	7	3.81849824039081	2.24853393245022	4.12416040659732	2.51715116174512	5.20640436243095	5.96840517789118	6.94060739177615	4.07467179758987	5.75623620785064	2.20565462528177	3.7901359500118	1.57895617999801	6.70229938236616	3.73775804208443	1.68724826754449	1.45096191780465	8.61710939454765	-2.8634900434634	-3.51694300160439	2.13111222214686	1.53635656278368	4.45907899647651	5.7508873923022	2.57471253871912	12.3557832207484	-0.388511003098233	-1.16585659569907	3.09202953795366	8.00870925436635	4.16219438617547	0.261597473399995	3.40237451017104	10.0799634133729	4.79972935028665	4.24826150643634	3.70385649575914	-5.60239521904801	0.270483419127142	-7.81935037457684	3.31143294335683	-10.1903793767154
105	2.76461117247935	1.40270234698715	2.21805876987832	6.75760263508317	5.68971439893992	2.90067847236575	6.48975083000948	6.67817879344149	5.18257860139665	3.88646551378106	3.90434938693612	1.43224362682925	4.15736286928253	1.74084709280287	1.34365752404828	1.86812547635043	5.30478866902478	4.06358176480253	1	4.29436643650779	5.71350109066982	5.06272972834227	1.71175643917342	2.65631008802954	8.09477978088741	-5.22052129783923	-6.43541357918775	1.40977766670862	-3.58224746343518	6.27855362930416	5.73586973844905	-0.0754764127286971	17.1457518461797	0.42706824290037	-3.91640882419841	2.77724165156176	12.8075479103101	3.68001807508417	1.19375584017656	3.10010738111696	6.41379099984589	8.71105707964265	3.36007156354998	3.60845873718527	-5.06485342773878	-0.30722573493909	2.95199395324751	5.77944958761374	-7.54811110685348
106	7	1.56547871305883	7	3.99459317613875	1.67377217951029	2.39348841907575	1.19793131370467	2.98135490819343	5.95039933380795	3.64025738783194	6.04715664761691	2.87299257110012	7	3.01675190510906	1.03624932367583	1.33034719776917	4.03185641205037	2.17296551884407	5.36052898433451	6.68054267298883	3.3421416431161	4.30114788202332	1	1.13804354426309	6.84471133596802	5.31103503714833	-9.32751555738045	2.57653795858186	-7.6282849057517	4.78485440063683	8.69597662562305	6.46060973941534	11.1443689720116	2.25705269678138	-4.347888710633	-1.65221432773903	2.09893070483221	9.29348945340241	-3.14487651910073	8.30182964382155	2.75755765419732	12.0597837266751	-1.66426350700382	3.42075944202911	-5.03718204279341	-6.79953779309695	2.26086674969649	2.67287170724492	0.580146990928571
107	3.60147748883807	3.21900488653092	1.36806798813099	6.98323563404138	6.58867350522768	4.49460032142318	6.30450020792853	7	4.21282002620033	3.64342236244661	4.6722661765905	1	5.58871582927815	3.64791542219846	5.54542907563691	7	6.40957833237499	1.12725870355949	1.91786351122023	1.47778503063665	4.12666685496672	6.15486795977289	2.05313047772684	1.03619849078534	8.21597056693941	-4.10950792007092	-5.29381811707213	1.80168465410138	-1.94588511244712	4.57696060500215	2.90464712051561	-1.60823918018915	13.418812734872	0.0948356752360748	-1.73520681884143	0.338205829128363	7.84270577356504	7.25309082649894	-0.695081233149081	5.6768986389907	5.02282790792255	7.37264700756036	7.95148589728868	7.56691681649552	-7.61026314652756	-2.06558185823225	-8.78442029591208	5.95139010187568	-8.7193771266257
108	4.83758147233987	1.25001409893269	5.83261791935861	4.53397694083621	4.30410379064795	3.17345992898453	2.97051459787402	2.79863917694007	3.65611064584904	1.5156162302861	6.20558436751945	2.96439057300744	6.57209450889963	6.10801885031552	1	2.91434473869449	4.19399003578488	2.27329687202094	2.90083194243773	4.62312039419909	2.69364705217692	1.65757785883575	2.14856371098538	-1.04960558857071	-1.4898506464173	-5.60072395375112	-2.57950839877267	6.08677636201839	-4.62833619259157	-3.70571836665136	8.89924217295043	0.261675945120726	12.9197080240766	-2.52459444669619	-9.83391276314092	5.35413879058197	-3.26894440545882	-0.412505763587079	-3.87099689918141	2.57761143679704	6.61004292599212	7.0111907996263	4.72458682176026	5.19927268143359	-6.19374344278808	0.618477014976956	-6.39679628669271	3.25674203267929	-0.563512355869082
109	3.81446061621609	1.69477135720696	1	5.13973402797505	3.87282282970173	3.37866544121898	4.01876857726952	1.2586655255852	5.90197751638612	3.58247754259905	4.03038507751767	5.13624070046559	6.57526614192234	7	2.394742676174	1.20147648248976	5.46321098616159	3.00696878062922	1.56334055265793	2.48506879070389	2.97384298847411	7	2.93631911155094	7.9778495547094	-0.24150137340489	-0.447175292179733	-2.74884216289187	4.1034737552029	-8.56951765090511	7.98621371664819	5.60414996808383	1.03543656895003	10.8883261970195	0.476442599286117	-2.35328712248884	5.07879918000548	4.65275192693309	11.1853222667806	-7.25574477733768	3.51737082677987	10.5076716560495	2.39474574094632	9.24777736691913	3.88401840757492	0.282884425324559	0.390272645668298	1.59784221102865	3.96154612787103	0.0164242085712791
110	2.30729175260545	3.33288660811527	2.18048223180438	3.85346947625266	5.36408589016753	6.64104333303057	4.9432772565999	3.81666641056423	4.7712579313699	2.97558685801009	3.89669353401178	5.50479026731597	4.10731987049885	1	1.29178177973491	3.48782084545815	5.48372722014429	2.41524986022178	5.45967955324947	6.83995498124382	7	1.32887735237543	4.27705211095121	2.64265934195019	10.9462253744873	-4.86122793914452	-7.2983142187349	3.93912856246946	-3.02728777406369	5.60696776314421	5.49833058508381	0.521199280347209	14.0078288640783	2.81637008077141	-2.75698588483449	4.43901783894744	12.5153753185241	6.4512833957152	-1.71784948318072	7.41061710045913	6.4147351415171	4.68117621826365	5.76048535314627	2.75183907196146	-6.89183070994524	-0.756396567948453	-6.15851578746111	3.5826324535455	-6.89424922764011
111	4.16970916914705	1	6.65418577290156	4.76937349160987	4.43228773449321	2.55445880707177	4.01920510059856	3.605849330503	3.60792723484951	1.91161367603843	6.83273152774158	4.00620985355531	7	5.45576809802294	1	3.4486787867316	2.39210924835786	5.42667945849984	2.92989373124419	5.01923530203349	2.18385550404403	2.25244103729364	1.46070947426564	-0.241857724701978	-0.708801034572515	-5.35191906952603	-2.72328592869484	6.24724031687686	-4.99505906279786	-4.53959406125816	8.10747076334162	-0.155777986892586	12.7515720433411	-1.75593307187509	-10.9494253052953	4.90507420289675	-3.29318348342706	-0.195198364075467	-5.0188787817073	4.50579869709717	6.91991533697107	6.99332844524247	4.8306314195331	6.11491409281715	-5.06941857733148	1.4690087405421	-5.84305912288234	4.77337957133748	-1.27415182042091
112	4.35201624195003	2.00591604470556	1.84530206628861	6.81456185788988	4.62820968057395	3.3901203058975	2.43232672590442	1	6.35937584317768	2.38173640600459	4.90738736823437	3.03540132918323	7	6.23157160186034	1	2.05974663401148	6.17870551964077	1.3347867897024	4.0548770692165	3.80224084830791	1.8075601846929	5.77388129460943	2.89858621585692	6.7872543011326	1.38005969124316	-0.18307285930446	-3.08864418603468	6.08107290037422	-9.34889645106889	9.21675279748646	6.89224841243371	0.642868284191006	11.5118680620764	-1.06925980891365	-1.15170848277437	3.45301469014455	4.40832725098032	10.3681499384589	-7.31890481421528	2.09214051409591	9.48114107242113	3.0302058035437	10.6233836763535	3.69823012916311	-4.52412612757046	-5.03423200129824	-0.30287487814779	4.18673544952151	-10.5120699200734
113	2.8917818356286	1.95039786661499	1.82789541654864	4.6195237069355	4.59105283078442	1.02614757539849	6.5631152374456	4.5079067191125	6.15110397993546	6.81955222349404	4.11884462204019	6.37065140487349	5.53339068802909	6.14475857795065	1.99224088395553	4.73260609802927	4.51587045395654	5.31422092927599	4.79235278149129	2.67914700119002	7	6.54957699125856	4.5345908066946	6.78051448240028	6.22842636980815	-0.85023875653809	-4.82347952697469	5.83907914498209	-9.17750659253094	8.51489184902322	10.4174797846933	-1.46481150355517	9.50080313358268	2.0069528911729	-2.98408489267939	7.53541724153719	9.67318563662995	9.00552098442812	-5.93328096527912	3.78167010369916	9.80219200011551	10.0013623825726	3.98365888837725	2.68028417839795	-0.439458320904892	-9.72661438846128	-5.69369077991533	4.0628791517533	-9.12500929531351
114	6.69476992759936	2.3737232551931	1.07676903934181	1.80970588933295	6.63490115564029	3.15449587696201	6.73110585344387	3.06656814033966	4.18486244363185	4.60420189001088	5.71008261537319	1.37170853887929	2.86272359047738	7	1.51496452989414	2.7441345509241	5.53804527274304	3.90184943465622	6.92328591348542	1.22899870388945	5.32376585574887	5.58809938176984	3.76070682414851	8.62678428680583	8.16697065519948	-0.807905528506183	-6.15784021092039	1.76082154325634	-3.37731269169917	4.41537336439595	9.40159272682256	4.12307267179888	11.3410942312202	2.21296874146833	-1.90650974853884	3.42930822833178	-0.676215921804994	10.3673645677348	-2.56262382321419	1.78405742683314	12.8641869218449	8.23403585165382	4.25638526518978	2.29465577489085	-3.36700420359921	7.50888762413985	2.38164564687471	6.58226722337559	-11.271131085787
115	3.90606024476418	1.97175164353802	2.18608842824809	7	6.37422305461087	2.92049331711458	1.56765696799183	6.04951241284548	4.45486045429123	3.86636039923574	4.14154780662105	1.83896216050976	5.09050996578764	1.14721219952677	2.49256847397396	5.67551062793476	1.11978906109398	3.32825110597555	1.23894227515686	4.80739366013559	5.05565381466027	3.24632311573683	2.42108685895766	2.75046410600895	9.48695036949773	-5.57680780939841	-6.60622516234523	1.37830827410499	-2.82489305921096	6.62297343405882	4.55480176910229	1.4046735736546	17.0811121475336	0.935893932818465	-4.08635775087437	3.48935692821878	11.8411256275592	3.27993762779789	0.252799650255413	3.11978864230622	6.2417365294744	8.13636703222736	3.09920264284374	4.07311948427888	-9.1157533142766	-0.83385207690159	2.98287678062762	4.95594940903314	-3.45285845168059
116	2.20009549547212	2.842773753048	2.48401239319691	1.41903005361188	7	5.22053008054218	1.73652959520274	4.757342259263	2.99025400072047	3.5854673832441	3.36006340810085	5.76276108640822	5.92678574809015	1.85270391192667	1.97947193151794	1.4391412742978	5.01017754533476	5.39387454524995	2.50774920791452	4.44733309324093	4.11923257863765	3.61910525274498	2.35092280327366	0.306823466306404	-3.59972598203499	-11.8978852417424	2.52758445079865	5.2081833258707	-4.14560369495128	-3.59553138020759	7.75216515889325	3.12791151974496	15.0540794158276	0.984376904197639	-13.5510351778767	6.94371001295019	0.138392025895808	1.25825236290543	-4.70771755159739	1.84538737757197	9.03348738726246	7.59614715500595	7.97901847985599	4.68933058188935	-8.22220436492108	-1.41786828675408	-5.2296628376613	3.30164219031545	-7.38970087373626
117	3.8242103957009	1.10409656918986	4.27010782025115	5.35945519207581	3.76249597989628	2.03853049831747	1.47426491762242	2.93516358568254	5.2450320624226	7	2.95565789333679	2.62910964635868	1.86373761710041	6.3672023789414	2.13893760311479	4.61584681545084	6.9598285638059	6.24659542429701	1	2.12918462257123	2.91078929723709	5.77425431321225	3.13816182141587	0.96771158806031	1.54328850956392	-7.29802998555404	0.199901291516963	5.06846133449767	-4.42023853878576	-3.46663457467632	8.00479287545043	0.477841762000612	12.4983900051045	-2.10159207595582	-12.5209597930288	2.54870087564984	-2.07012428646639	-1.1386101806837	-5.26677140541075	4.91067552909593	7.71587233598101	9.09832624550071	3.75314040796382	3.63879902188526	-7.32225337791187	-13.7767670604695	-5.88664816503316	3.9750554036793	-6.20505133673466
118	5.94747150594388	3.38283377167385	1.9676892864493	5.32325427231282	3.09930718207696	3.36531913004629	1	1.20597582497144	6.03375335173307	3.46205816650428	3.15110106120993	1.67818325899117	6.51820533967774	4.33451420231891	1.50799212118846	3.29554604922692	5.73927008239087	1	5.02604182666697	5.62117530113044	2.06119264560003	4.29369502928556	1	3.4611172015948	10.0095084352827	-6.38165657868189	-1.24759802834673	5.18605244440312	-3.27627669179747	3.24732899946479	7.68957308202442	0.185296074632011	12.2924474728645	-0.571937955655655	-0.874568340696846	1.11239594428995	11.9814339032929	3.8051932491889	-3.2209514586548	7.30760251290536	7.2725453600214	0.979446551374735	8.41315719733286	8.11642490229545	-5.1777463070991	-10.1649627229387	4.18264878885606	3.67158538884206	1.36235001584286
119	4.31828311016986	1	7	5.32827504593478	4.7556210204998	2.71621470476365	6.26731482637167	1.31687269007751	2.79535725704265	1.41149302380436	1.6139239038194	2.05545454307465	4.94259193173955	4.81721791783107	1	4.57889998720016	7	4.0133086852814	3.15777360355324	4.43124193016254	5.66280893168997	1	3.10027792215261	-0.360884108858306	-1.23708035749636	-6.22721743333509	-0.621901635481185	7.30889536288308	-5.4036197966956	-4.25187264167186	7.72200963841508	0.223942458095531	11.9464150898809	-2.39057977524394	-11.1272499016503	4.81561726662672	-3.50699251958603	-2.70713566889259	-3.40210580020284	3.64592873493075	8.4779456290602	9.01393421186997	4.62899123248649	4.81388411106662	-10.5720797137852	0.859198155009438	-10.2554105684198	3.30849957277012	-2.22837714661786
120	5.63612586701812	2.07213338202746	4.53719537937557	2.84566297724247	1.49727635405777	3.99651952854705	4.45390088979665	1.85506295565217	6.26419714525681	2.79559098416466	2.80673459036423	4.89521396974994	4.80848455803883	6.16875732926646	3.17113397823601	2.27331075757974	6.27261655453798	5.74597677036742	2.21915628104556	2.43877296730556	2.90030390573803	5.66441047166169	2.31076808095706	4.08271146682114	10.5762340551916	0.653395313275096	-3.78239974465302	1.78014060627034	-0.621592209497764	5.67575831844292	5.65559988652156	3.00260848875874	13.1522301218517	-1.15551555454434	-0.4102674164983	-1.10172530220059	6.78904004232058	3.67768395229047	-0.921900427260578	7.88794752405883	8.69674796216155	4.09734953885447	5.09484687583188	1.45204863695062	-4.430149648169	-0.250256207779616	-9.45466955884846	5.7623240038125	-7.54744500006852
121	7	1	4.56131087054521	6.72801078335989	4.58350995859542	2.70458273712134	5.36782210409079	5.72955376995633	5.40811496315553	1	3.74954730643689	1.68154370745294	6.61858969295154	5.62250178898166	5.25905503562687	1.73697680392099	4.33009959405987	5.82612387696818	2.78833309953489	4.27221877905513	2.15698911521411	7	1.31888074978828	3.50291261584615	6.66103452069423	3.67550963762027	-7.77219434725577	3.51830748727281	-5.50669165099978	6.47478800458203	6.99149017687629	5.88695716629871	11.7200232281033	2.41296529898388	-7.59251367517243	1.25473148061073	4.30116406414723	14.2603085411398	-5.64464972589724	4.76878069741452	3.13201108171154	13.4984705498319	-4.21472448559676	5.69379691240862	-6.02466872098334	0.327390069353667	-9.64541962641454	1.81485074247056	-2.03369481718584
122	3.307618897942	1.09948857609045	4.25023644037567	6.37650016754071	2.59836728890676	1.04647622496597	1.31287232065809	2.30082030984663	5.80990370397912	2.00291696201969	1.45146568997716	2.8926465148287	4.76981383616792	6.44781865954003	2.89148548177665	2.37643000085548	5.21227261112685	3.53058532894604	3.13121649449135	2.9306447693806	4.85922045002797	3.76843588820665	2.11489910247851	1.61379552591804	0.953015138854268	-4.33281721022394	-2.52058850454351	8.40036565418117	-4.357075762962	-3.52014680843516	8.22106372278239	-0.826631799297553	12.1710169637399	0.394691193127594	-11.4117116195372	3.4834347175052	-0.153229324021926	-0.812780998007916	-3.97293111599718	3.19195553677676	6.14226810192696	9.15031156914557	6.11593351911323	1.16755022881846	-4.43524034386746	-11.9328643976495	1.31237058378673	1.75041300320556	-0.294807172456727
123	2.61299339706822	2.53743261611779	6.88097110274385	4.24498133496541	2.7181969155136	7	5.33192780554111	6.75600484254175	7	4.92610873126903	4.71545704948018	1	4.93634132659	6.8540192722137	3.73957991161466	2.68154119790132	3.38705982588308	6.20746586517141	1.6267736114166	2.44310703466206	6.26601850731644	1.50442194622704	1.53568498462643	2.10703909017651	-3.46856824440599	-7.26833957815995	-5.90496461321053	-1.41219685760543	3.61331522578614	7.62415753128287	5.5216344156739	-0.154866367109754	1.78450030627408	-9.05969779900579	-5.69509709077274	2.44247637630831	-1.54943194208755	6.61310741475674	7.62574343283138	5.20226542918651	14.0724604224077	14.2729542578982	-1.8720688496153	2.3937614826413	-4.81730163999787	4.16893031647005	-4.05441802126082	6.21131517390066	-6.84532551032905
124	4.26880931417212	3.01313930705987	3.07105715882675	5.68753285826159	4.85158829348872	2.63260957944247	3.83164409506567	6.84571734385517	4.80443117766563	4.61139813833986	2.20918678558904	1	4.06720879026032	6.05007454928319	1	5.21173291255423	2.28227859449631	3.23546754384982	1.12649485941142	2.06830995131238	5.51011839296304	7	3.28484553432568	1.60996456166319	8.10185226060151	-1.85217211624326	-5.37251507809527	1.92366668577002	-4.2579744404378	4.25844898370748	4.74462542213774	0.897589822981536	15.0540414586102	-1.382993167298	-2.53407376827967	0.855662174587219	8.51550686231747	5.98459834736466	-1.3305170243213	4.64748278669721	2.30964991123316	8.17340731460335	7.32685273976356	1.66089577110811	-7.44970798501266	1.24362425671061	-8.58607296987385	4.03948588642876	-10.4435634006088
125	2.59303831298407	2.6491399573624	1	6.36065693100649	2.90324193406764	5.77313833529232	4.76495139453682	1.2408390995515	5.27628289686773	2.66975105561411	2.24682987394368	2.30095357539651	4.07409370849192	5.70083249687791	3.68388687298399	2.71532977628796	5.09282174546504	4.64510823919565	2.55716419882921	1.84671398500582	4.495269354056	5.81716498534349	1.09222403698503	5.72404060213299	0.43687958514369	0.393674289356406	-2.81211019567605	5.82853815733392	-8.75780336658205	6.77759737871953	5.13330589400253	-0.647193939118955	9.94109774571822	-0.739289263828459	-1.47558518295402	2.42997559352878	5.3703212453537	10.7486488399473	-7.35263817124853	3.87802618374145	9.37476351493831	1.0118871650915	9.872249639947	1.96012261132424	-2.33812615575849	-3.23018293146861	-6.31911575777119	4.67901541446982	-9.32421028168971
126	3.51590470624935	1	6.82276305631072	5.82063907966955	5.70310777797377	3.87023772334391	4.21676970792799	1.96191301481148	2.89106632726691	6.13933431285574	1.36905543865481	5.39441000643034	5.45563043595501	5.22553138330023	2.23255981536885	3.66361486353747	7	5.59055251229804	2.43018161884968	1.01590607456097	3.87719343776414	4.7004496114542	1.20083570285857	-0.180095154058595	-1.14258999150543	-5.72765761996378	-1.48427506189475	7.56641389265305	-4.64850169482405	-4.38090644058914	8.44500177747682	0.536067882530936	13.6583150825566	-2.83754810472565	-10.2068836169633	6.23093645158998	-2.90557134824117	-2.55019723192991	-4.84769228658152	2.08281451807468	7.38078669879477	8.82919791952747	5.30701114045462	1.86378281165308	-7.0322969952709	-0.477150467145473	-10.7714321771516	3.99546940038918	-0.872135120754112
127	4.35109406435655	1.5695317582042	1	2.36301159405804	6.31235034461795	3.04170121443108	6.09007558457582	2.5294491365113	6.04721135306511	5.73415752958202	3.11597723698992	1.48642791369954	7	6.44592816396494	1.05518742784929	5.12856683266357	6.36239839453464	1.30245283242384	3.59284649916345	1.60584258884268	2.51611980678174	7	2.41908630726704	7.24075568377937	8.27250093955795	-2.26585121272961	-7.19766779106035	2.49342616787718	-3.21781048147972	4.57429681644182	7.75738798849503	4.36569084790504	11.5643863050577	3.09336532035863	-1.18436622871574	4.1303164960002	-1.11413665749794	8.53888103762536	-4.83049487146188	1.43028809050256	14.75994437968	7.45380195090344	3.57236797112888	2.82240342833112	-9.08638208151994	-9.9940604559724	-9.74083733556992	7.85130752939984	-11.6387434205697
128	6.24148211979145	2.08726661805343	1.21653901447928	6.90376932604816	2.61887882289491	1	2.04028665398452	4.13288513371735	5.7010951188701	4.32754696258968	2.8716754135235	3.98413574659773	4.32264990561679	4.37332070134538	2.51830811254125	5.65430873694125	5.85049095697522	3.25069149062845	2.5864561312962	1	7	1	4.03260475198011	0.234172392789639	8.25302838339324	-2.6569326216859	-3.43718521625456	4.59204583296751	-1.60785720429103	3.98157171073954	6.69442355383709	-0.755080803295577	13.5960587108298	0.0416835018838627	-2.43227186168908	-0.512402418052565	8.38824384804599	5.12276732674709	-2.19421683033287	7.18231127590952	6.24673490732139	1.24263581444244	8.09814282674489	1.2716187870413	-8.16533432495099	0.440616477685401	-11.3507641813703	1.85428112018545	-10.253660089204
129	5.96364467714425	1.87905562900066	4.67771783327253	7	4.12685418639523	1.91472349320479	3.22634721343649	3.278574227022	2.25172149963584	1	1.65738540503206	1.65718919186202	5.82282005133261	6.70205048819315	5.79663258601383	4.95564454477379	3.10765623659488	5.35425230515732	2.73217224118616	3.10484467389977	4.28679259981476	6.93578293746962	1.47927148317147	2.5481730712394	8.14583959700184	3.49973038445956	-7.72032980761689	3.29783440253941	-6.27455762765871	4.65034701147463	6.35812113437412	4.74846532791982	11.4058002233822	2.95824206665299	-6.3484603228249	0.749888040170653	3.5198863511068	13.213942342454	-6.64136171517605	6.59651191960446	3.30566794826698	13.5361650225555	-4.49018984027163	5.47377622243163	-6.00877047751267	1.68823963562756	0.862394503884706	1.28493799861233	-0.0182813452473741
130	5.08882633875299	1.24170111638649	4.1091411757053	1.25886745829589	2.41045789777901	4.01240271120986	6.15492844988112	4.52257707923751	6.62924006386891	2.11093912094333	2.69971739787396	2.76182829512129	5.74231019444337	6.67456740689821	3.99216917117205	2.82081011083342	3.47378690282374	5.22365664613574	5.0076388525076	2.11686300587756	3.74711162082748	7	1.98817363461868	4.31285703319997	11.4840794619963	1.26961628863261	-5.91409352601804	0.770782315266658	-0.352660427194742	5.69949379594524	4.99096401098901	1.08991550630042	13.638574880092	-0.592461555109287	-0.44887347978388	-0.971870447075847	7.1617548656493	2.843709451445	-1.1494898778195	5.89027240006081	9.80614133050414	3.46116997690929	4.76718504478163	1.86840805996498	-2.64135667929422	0.303277682642274	-6.96595874963722	6.68350322836663	-6.62273212929547
131	1.46920770874177	1	4.1457138107849	4.14574447086205	2.01574697465415	6.77295633103792	6.71885978828424	6.21065428242465	6.185049032206	1.27212918675811	1.96601707080596	1.23612376620208	5.66741277202338	6.4249910950207	1	3.02698778003042	5.28930759455918	3.45660998459677	3.94320431382981	2.4362570910141	3.52585589072086	6.59230078120975	2.29540926909897	2.11131416854425	-2.42301291343639	-6.19812675094847	-1.59995666474195	-0.663327727090922	7.48531433800688	6.73226260898715	1.27914966232667	2.55871673461277	2.38542955617968	-10.2314293831152	-6.85466889212894	-0.468448847604092	-0.35616292816285	5.70917891206103	4.65360230371116	5.56733931701347	16.6651080860258	13.5921221882796	-0.917584755557801	6.10334362291174	-1.72685776434374	4.72480110521926	-12.7611904833085	3.882643922138	-7.5356658511622
132	5.93332016828342	1.87791736566563	1	4.08725510681582	6.58660413959643	1.73885066978905	5.97283048726215	4.80122664185589	7	5.56472251522682	5.31179728273694	1	4.7639319689188	5.4974005770659	4.56454379361397	1.45335337385077	7	2.57695104057541	6.36539064061306	1	4.72059189585375	7	2.43714528435919	8.54673217799161	7.31758893339518	-0.537261121520012	-7.53170461050438	2.09092792296419	-2.73156971439339	4.34333417546277	8.6703997083089	4.49935221521053	11.8283021156818	2.39448654225571	-0.0791058308342824	3.60437144620912	-0.3392645213687	9.47531428119597	-4.97817184690038	1.16702276221533	12.2432305572281	6.98157923899722	5.1253006788737	2.24835553773523	-1.90242896447929	6.16667129801487	2.27321219442913	6.6514273659466	-10.8662775744164
133	3.47994870013453	2.2061296614161	2.53729877439801	2.81789936699303	2.8929354745885	6.6076314755133	3.94877166008665	2.80429554285158	6.87661156341957	1.09509735106134	4.00283097021365	2.28418799541729	6.68513440077542	6.06907103022415	4.4559331205486	5.65358130864356	1	5.3477514665207	3.67846593001768	1.60159879724409	6.44935259639975	6.07417337009406	2.97559616640955	5.07829359012397	11.2849440782473	1.41031649631543	-6.64864442768029	1.65033914278777	0.333819429332226	4.46270552912764	5.06786760285369	0.949534054257267	13.2507053596105	-0.907601119689644	-1.99468596959073	0.726839818003487	8.45073440675059	4.7131420351841	-2.09703297754078	8.64747353303914	9.94727010030639	5.03945769228306	6.36668402268713	9.79128280398253	-7.56825193240835	-10.3309122113751	-7.52952498518512	7.66818309276057	-12.0659842778374
134	4.49005280437063	1.02471023580919	5.76983457888123	4.52727679870637	6.2226257577496	4.0653547036347	6.91738277529362	4.91487994175898	1.01415073027177	2.2189809142686	4.89513827942752	5.30705297506843	2.36966853038886	1.10891752233881	1	5.19518452074351	5.47774595139549	1	1.2354703994191	4.36215378068034	5.07709796252776	5.53943264935272	1.26095621968317	2.75958955529203	-2.06578863743123	-7.45937631711458	-2.1705394773356	0.363389522612544	4.53509476196673	3.79189101578188	4.33001167439162	1.12791628477231	-1.17935793662896	-10.2970042584338	-2.75689119990397	5.15736611038676	-1.25522610902135	7.16305738865852	4.85360753348007	8.10099893462443	17.3606876473534	14.8703055352857	-2.5197306813084	4.28759436679489	-0.758987892103973	-1.06534187578138	2.89589134733661	2.85106141672083	-13.5660226454455
135	1	1.57271499271206	5.74903808972046	4.55797004337978	3.78067311800671	6.93251263170764	2.44199176843291	6.58394679628349	5.49438448613667	1.69872428427542	2.04214978535565	1	4.92654675739269	6.22836047399208	2.52935433393007	4.8964938377696	1.04073975060743	3.02462226775049	1	2.86955819544367	3.87570385417582	1.7171373963227	2.15951675338616	2.19718053357937	-4.08525884724005	-8.68074307815184	-4.82690031637632	-0.850605423835728	4.83137444350434	7.24296252645963	5.45742643057068	-1.24447642516455	-0.128194449491647	-10.4012995388249	-7.1449619017848	2.4718196937182	-3.06877540214302	8.01517800355013	8.27044178517892	5.44580017923201	14.4455283888302	14.2725522273471	-0.497230385902518	3.41227092022625	-6.05129309734163	-4.11547721103415	2.79618770370137	7.53029431584362	-0.375073417732514
136	4.31925755861761	3.06258682638311	4.75042382547517	4.08595581978768	3.68041470326659	1.29282682137793	2.57585914090518	2.89966277284001	6.34050992833527	4.47860284941804	6.48092397966123	5.06415699488948	1.19623155827228	4.23304894744905	1.32626724987057	4.21813385075299	1	5.55513638279899	5.95376988962004	5.42029907051669	4.8665494080718	7	2.06546319181203	0.671601121277302	0.309570346178652	-5.80198028780351	-1.15706838205901	5.39645142058427	-5.06455341758231	-3.73697749515595	6.50551205995436	-0.657584257750438	12.1011072560872	-1.90154852504908	-12.4937588562121	3.78519345944353	-1.87142988131129	-0.726799937213558	-3.89959824154163	4.36610367313941	7.98706056026344	8.32404745297019	2.58634589876613	3.77047005340713	-2.76907099191963	9.46037308023845	5.55598826996421	4.08921384536796	-4.52425081848082
137	5.04881111901943	3.09964454598613	2.89241184703285	6.64968945884131	7	3.17093359296012	3.54433956018368	6.03942732300282	6.65673646508123	3.52745852248812	1	2.67722155338596	4.32461624693489	6.45875005667047	1.10446805380534	6.27788643956056	3.17618689801913	1	1.15081432116334	1.80096628963467	3.94676861472178	5.47149575317145	2.55791961802596	1.48057287473778	9.96775787850554	-4.21685066218493	-4.3101364386547	2.58485918661737	-2.58660797259249	3.5443417760171	2.14507452528706	0.214784685018689	15.7387265901595	2.66754495084728	-4.75112215622094	1.73236320584269	7.28215080412208	7.83263818510492	-0.804753438688569	3.7356069824653	4.68263803249421	7.75915365384141	4.61943854674021	4.09517205196881	-5.70931854403971	-1.72574127876426	-9.45056575860215	1.56186729840101	-2.74909766268714
138	6.06792716802991	2.14968070889388	1.6957759746658	1.96701765765758	5.32429289153723	5.16164406038643	1.14737654460697	6.62258817231078	6.88295591133548	4.28214296834055	2.9931741200163	1.72904549273059	6.48044906607447	2.28967755704516	2.83450923775305	6.04569068728393	6.90813732589379	6.13040093613714	1	2.18118305755147	5.85530838492935	4.94256326219	2.84251111885906	9.4445170711229	10.9131603226462	-0.615806268134431	-11.1237583933246	7.11771105862108	-5.86186046238871	3.97286144250566	9.22600491244692	2.11996369457968	10.9687788011652	5.22723776398956	-4.16166059317971	3.77283015930502	3.21117131556255	9.71215972515462	-5.12754166538629	2.89947275536892	12.932045343538	8.79967817492796	6.51353704496568	2.34653657097134	-5.77470633938506	-11.0378394022406	-7.98178693065554	2.57117520166794	-10.0203889418305
139	1.18596700222415	1.09566930778233	4.29741833912336	3.83265793800446	3.81696984099329	5.97964496460984	1	3.25757729802445	5.72856838154958	2.05493976357844	2.27843850444766	1.64525618724165	6.38110121947192	5.74996082574975	3.3008157052014	6.72837014882219	1.24594008939091	2.80159255309081	2.5093519770605	3.14912537494507	3.13683730632833	1	3.51373588310337	1.86991800632715	-4.07502064103241	-6.0019545432165	-5.4257366976293	-0.296609922019222	4.35825489323652	7.4117380639042	4.07305998792626	1.67435547633731	-0.761826549141421	-11.8647889365801	-5.88766955175972	5.49593267946628	-2.70202295500093	6.03604716655482	6.44749458582853	4.0424710353651	14.9949433653201	12.579532130754	-1.49976430198961	4.18955596618265	-3.69152967675656	-1.24469927912305	1.70501025296011	3.17692911035848	0.522430328993783
140	3.90599401392873	2.02539643560093	1.26531016296709	5.5796655397774	3.69120639723225	4.93257749055318	6.88234554217212	2.15742405302214	5.61492073987348	2.49402408968228	3.43605646108365	2.51698902966046	4.14971567238973	7	4.05022954255255	2.09869026835253	5.54348422100622	1	2.15547255317959	1.80721601723166	2.54356903073391	5.93216382054669	1.59979741781035	5.86771599423727	0.628439877827688	0.467028571222794	-2.73140209428719	6.98268579627252	-9.55165303197629	7.35533737675189	5.6689688406919	-0.55529627570219	9.63814832291826	-0.688053295923042	-2.54668255153265	2.87390951103517	5.80883811824832	11.5630585164152	-7.01484200096378	4.55954240864842	7.87849918317421	2.37994267932951	9.36809137869308	1.07188486786434	-2.9611933388849	0.747283687622614	-6.21099586645568	5.14311608297112	-8.69160640716056
141	4.10373890553617	1	2.88750318123162	4.69258885786055	3.80627601025727	2.65769254056999	6.33801019836254	5.35373795977582	2.44766788673216	2.97560833433502	3.73715339455078	2.65847106255881	2.3006413332345	1.38744473331911	1	5.41288868478241	7	4.2817838806678	1	2.57432529748022	2.69548201743604	1	3.54383582370621	1.98611057223387	1.91125769498256	-7.24593978824237	0.187929885674184	4.39172484639845	-4.47648271967554	-3.26292141332344	6.58760757398176	0.110076862232176	11.5222206023118	-1.8851947387643	-11.6256007830958	3.46815838982959	-2.32004675052372	-1.19760410056018	-5.16860284953365	4.52959970587717	6.90440639472338	8.0836245288265	3.23815608013244	5.65713413247475	-5.98344042369996	-13.0902138393518	-6.19755295976815	4.60784792848034	-5.75807472102825
142	5.20147276796517	2.5900658169558	3.50827969766856	6.37996673479062	2.57640514588857	1	1.70841804356857	1.62540090185666	3.44399332958478	2.49210981713735	6.75704615450475	5.17095240549402	7	7	1.73863603077422	4.60056272185069	3.45065419730386	3.34337744805515	1	5.6952632228683	3.56140409134443	1.69077194553196	1.64895239148459	1.0618125617307	0.92041223145212	-3.57888396934556	-3.0706586776071	8.26491412167367	-2.33535623778228	-3.98986481715036	6.20513966044489	-0.66189254380465	13.0131174562609	0.51452219182369	-11.9585985839728	4.91800617152514	-0.394199748111799	-0.65957345021774	-4.27575396905948	2.87300063470501	4.20946614112581	6.91710604338676	7.54273710293966	3.96460539319736	-3.69719681396572	-0.223251253941447	-5.69585946210847	3.17636699725445	-0.189117692950737
143	6.17046420579941	4.54266565623823	1.92466804462825	6.21095882942905	6.84661089839182	7	3.80726897286911	1.56521474589053	6.16444815794517	4.37251666079839	6.50503355438289	3.43905560505736	4.79014513796176	4.6448297655351	6.53046555323085	6.80181603475284	4.58594925716201	1.96212882218957	1	4.25816752009828	7	4.96038753772449	1	1.86184975066275	10.248170205983	-2.48720775617962	-4.5395846459509	2.20321056173874	-3.51398043708783	3.5547854044469	2.70872252161592	-1.01318746139094	14.6200694825954	0.416600481171896	-3.63431620134808	0.51586394336342	7.53406991562914	8.69591693639896	-1.23537778364884	4.18641399332744	4.87703701487787	7.68575669011922	4.10091938396307	2.81800550684834	-7.48292937574305	-11.8366211982516	-7.05221099012131	5.3070473543464	-11.3837459989198
144	2.50966366219467	2.23783845380486	1.9079322951282	5.41969813473001	1.11428895307988	1	5.58959218029811	6.24485221074887	7	4.70294664987957	2.72503152806981	2.47610610467298	3.72625326921391	3.7712896773311	2.40406828055522	1	7	4.13429974139768	3.02196158246118	1.37082461818935	3.34973723915442	2.16975600877046	1.49084346243862	7.16109705936414	4.82248753321319	-2.00043887226664	-2.7198332937971	6.51876139877129	-8.59330236681951	6.36277872146008	9.55665070320427	3.02702729806696	13.7387217071114	1.41605589462118	-0.70646015304705	6.98532702851415	7.11509118739096	9.54743705778035	-8.2585863531322	5.59696704080924	7.76598545503143	9.85356602910667	8.25151147358859	2.95698376414959	-4.57272304323092	-10.2106484394062	-10.6948089448055	4.91924458093837	-12.9400154382867
145	6.83248192100503	1.52809175548838	4.85266222160874	7	3.40642386946816	1.37325474392813	1.86370506413035	1.35669146719102	6.04998087040708	1.35307016212594	7	1.00269563262777	3.75538938420297	6.25724789186006	4.04802610249605	3.84031298770285	5.80279784110139	2.46643092676316	1.68740023911244	2.38906007244622	5.28061385255568	1.48773905129999	2.15356774902488	6.53564194241079	-10.2473265117477	-0.758934732608716	0.535575392238643	4.84344989049894	-3.69713287095027	-0.313281932218157	0.182984711499338	-0.285381892812077	1.45923473073241	-3.48480631002575	3.77475688655017	4.09676251647469	-10.0808571620506	-3.99599210264792	7.3000580737159	7.99692196688487	-4.49209046224063	17.6407670653183	0.74059950892148	0.620300489733404	-3.35035333254665	-13.258770654375	-3.51801748157586	4.17354991149624	-12.116156315608
146	3.10916118171714	3.97990352640145	2.48388308430304	1.28179486065761	2.14681311159086	5.65717915036561	1	5.88795824740341	3.9654162356642	4.44926424581924	2.92187486961412	1.8473433824332	6.46348940910477	2.69632526490682	7	2.06754969628807	4.93682680175658	5.90547637884619	3.79430686584575	3.45775177794823	4.4301669687629	6.15225230226337	3.79294684586644	0.105243392459753	9.55320871812727	-2.47455613132379	-2.68850599490376	1.68268568295334	1.35243356049442	3.881740321709	4.20315926328856	2.62461873719974	12.1276897975223	0.173391808601023	0.421748329448028	3.11556537314329	8.19418569663259	2.19932728813228	-0.0562100036208484	4.2582915695277	10.1990608133795	3.81959854688809	6.20756922411612	8.14237438265499	-5.41220715654969	2.41345007573597	-8.13346856509477	4.32923172548409	-10.3995489075942
147	4.76122847787284	2.29617196485101	4.35784879870475	4.40836527359969	4.09836204728932	1	1.98820357850639	6.56388173255046	6.0465007321252	2.34049760435411	1.08261086835114	4.75763456806243	4.95382205733028	2.89281307743103	1	2.49713530838266	6.65454004104192	5.07035392086459	3.24697552303861	5.66819662041641	4.4205104129858	6.87865705070524	2.03647082735497	1.26379155166728	0.894910617294575	-5.53953615175514	-1.71505346163159	5.20903313920651	-5.27634768118737	-2.70242132095551	6.95631278674415	-0.968686292973359	12.7852499567661	-2.06088807508108	-12.558369660137	4.28473292329606	-2.11729181554184	-1.16992808441765	-3.9216383157116	4.27507530671596	6.18237113211919	7.70807238005376	2.50086176838377	3.32170681267696	-3.24985778154795	10.1713697961706	-1.36158518882588	4.65102215159714	-3.80360109093582
148	2.84658252519186	2.63877922356989	1.27534632497415	6.29357560411578	1.80872725863272	2.51518878765568	2.73533833880693	4.25883250056565	5.71861862610078	2.47421555632533	2.18123064775964	1.79048319188278	5.5275697941022	6.45142309751888	2.14535463055536	6.59667870744462	5.68371381560136	2.27723408051457	1.24679066288447	5.33379620039658	5.74959031328828	1.75540405539029	2.33857193144592	7.35695520713091	2.99784083036905	-0.0541863791270584	-0.522774344011814	8.35409511155945	-9.400040953339	7.25543196495374	10.655192066022	2.9241235582841	12.5763128893537	0.534117757543338	-2.9560965977383	6.11664959724834	7.47810040004123	10.3360213380362	-8.60024695166963	6.7520162138731	6.94995694637711	7.82312483794053	8.53398493739129	4.30746001798925	-7.662301210955	-0.516592013731695	-9.44794570231338	3.70827017300303	-3.75478863540639
149	3.52836943300234	3.60960168213688	2.5335803547357	1.47111255444767	6.87164951015312	5.56623372106225	1.28166900973716	5.9236089949424	4.67110329630798	3.06192356155189	4.56596832951016	4.93248431346631	5.54978507554176	1.21840196691872	1.49570295144048	1.87515128885275	5.08574132257759	5.83585275641498	5.1157652044967	3.79975385171618	5.60635334803473	3.10490813891585	1.97073294664001	-0.0458547667908616	-3.74376969967499	-12.6245768276265	1.95479289656238	6.17431907100335	-5.32812002738381	-3.79104328064573	7.43580759748399	3.29946566777222	14.6236574487029	0.0175609733530354	-13.291001809152	7.26754459096646	1.13171616055383	1.98118703614446	-5.73524384305008	1.44943099668378	8.88323720141507	8.96276513504707	8.28503413280811	4.58912296854476	-5.44607891510754	1.4767711870042	-3.81710653037898	4.77523154651449	-6.13645701410235
150	3.2363183389827	7	4.91874703233927	4.16104250806578	5.37047043098057	3.62198890351203	4.01470253861465	3.99463838359605	4.7788317372515	5.72418068276807	6.37102225022361	2.68508674861714	7	4.05474634481582	2.41427899714454	1.13318961472493	6.98507551982854	1	4.84073494165843	7	6.05831563212935	5.50927962794222	2.82976550860482	4.75859417491722	7.81027274805368	4.00770309704104	-3.81307768359027	0.203927081836778	-3.46111914607799	1.01152157751346	3.71941563157273	1.38376895051781	18.7611625185298	4.21202811463763	-7.38567243573092	4.71536784542461	4.36195208421041	11.1728201496966	-0.821209633234157	3.76622897349939	0.229838218236677	8.61191086388848	-2.49433220275359	5.19942436288906	-5.93524596182389	-6.3778591833117	5.3679055249839	2.03922488229325	2.45747611108135
151	6.07610596998791	4.00628087021387	1.1817318424387	1.9719588576114	2.91907059621245	3.03649134017797	6.1806846081389	3.76303457807918	2.97043283840626	6.10291263855116	2.56779456246814	2.09266205088792	6.07416610974781	6.18422535799199	5.76603302894509	1.42144895789139	7	3.54328216241782	1	2.26577867718349	3.32894744867382	3.1141795990413	1.37860490360269	9.91976986956565	9.71926160265653	-3.91383315888629	-10.7209774375877	5.428767986124	-5.03215390503772	3.8340937655577	8.53235166684735	1.36162478789693	12.997499061609	1.94494067634492	-2.12953301452209	3.99448387350787	1.19520946947159	8.93431190996125	-4.13164912391104	1.95566638023217	12.4670026178857	5.45730178878843	3.93710509404962	3.28982629834298	-4.64844491280661	2.74444106436615	-7.67576086657023	3.64635658166552	-7.61401342929304
152	7	1.2986382495758	4.24197412544318	5.17674805540305	4.42731346746437	1	2.9257877807329	3.70750535997819	3.01545987279271	1	3.64077764551123	1.42044024064911	5.29248084724939	6.99359440650238	5.29522890639916	1	3.51786547507793	2.60507827783948	1.36088673080378	3.96851223362198	5.16648024063595	7	1.19017173132225	3.81172989849154	7.96436820379065	4.73904560128821	-7.09946985514816	3.1112635801765	-6.1189747712748	6.54590359438764	7.45537720576835	5.00783421009031	11.6396723056937	3.32962891685183	-6.74338863642695	0.974035046996977	4.89043592579712	13.8694544203805	-5.66913469507118	5.91545069521319	3.56761153250034	13.9912023699897	-3.25409530893588	8.47927391337774	-2.70615154764454	1.77020568634217	-11.357326296832	4.09959278666678	-1.15303061115343
153	6.25348513334925	1.261267077344	6.71812868921285	4.8631846182348	2.48789781465286	1.30676056800519	2.88733893692349	4.99737254653206	7	6.31696687610182	6.59134086002566	5.848942171456	7	3.91030039839549	2.23190718524682	5.49743274263555	4.29153314219622	2.28601728692164	2.02762981143062	5.26740570876868	3.9704309848906	5.00575509925335	3.68321712180194	1.76753133151269	9.25093350209471	3.99853293996108	-10.1515972846204	1.48529674325466	-5.6651336819046	2.39905815543927	8.76825024812091	6.73333228784594	11.5964999358099	3.4262259989066	-4.03255602702649	0.439327603075288	1.73679665438796	9.30367957789436	-3.8042456975076	8.85996422344538	2.67672423667067	11.7791473946227	-2.25909202140549	4.7028965854477	-4.29366693935525	-7.81605746616889	-7.8912139638863	1.40742867907004	-0.683839481360595
154	4.72921063419975	3.60622873724821	2.10975483263072	2.4835879723692	6.39019093281527	1.38732543414523	6.20668661436739	4.41175178127649	5.11131587683624	5.64371678119619	3.05605660311662	4.39948852685157	3.79353335189332	5.92366374486859	4.73582772836355	1.86505228104381	6.29318392418756	2.1503662077975	7	3.49541288559153	4.26902824956148	6.35437466932788	1.73273981622481	7.88960245590966	7.43845391435043	-0.447575372057899	-7.16262087540666	2.56834069021017	-6.30415150198774	5.41495967074787	9.28092708119789	4.67083323489098	11.9971316251436	3.73477568660898	-0.978014956169862	4.06770212980887	-0.34646252656048	9.53476754364792	-4.09696679745672	0.881479414818276	12.3088258958992	7.94562336506313	4.76628667458107	2.65640295761032	-7.87013360126958	8.2205566132066	1.79273623467358	7.03808708145008	-11.8074241097944
155	6.95933880960835	2.39906723501956	2.65964166162553	4.92700781114847	5.17412922438869	2.60694500971231	6.34522545128845	3.53328371221646	6.21020394867906	1.61523045198775	3.09648695922837	1.78365222473512	5.09507665270135	5.11855825571463	1.10668943404902	1	7	4.83564075737831	1.23343830698199	2.37177633627906	1.09897717319341	1	3.95701028818364	10.180636541277	8.68922025065389	-3.05685659675731	-11.7196884205311	6.16320697282551	-6.55549070579104	4.03788306883409	7.47959599706992	0.0897973990476896	13.9597500278659	4.16903311911885	-0.869894233113772	3.88163522627162	3.40018421643424	7.30703817200402	-5.25928426237576	4.16089257813561	11.6749422441063	7.46521916028247	4.10870644695613	4.53100044693001	-5.95853553270775	-11.3422865288661	-10.6785073132276	7.4584350338565	-12.7685386407159
156	1.95847008994816	2.62653025356495	1	6.60746030229225	1.70516895289756	2.5552546060602	2.68518382064494	1.23350427392518	5.97459181585569	2.24523898211168	5.40813722088451	3.54691128336494	4.9898760344156	6.27482237637061	1.32767028896228	2.53444338914578	1.76827845566489	1.99401638317417	2.69355559465649	5.3961665790564	6.28375218683805	1.44858391707567	1.53689534092718	7.87303896454206	3.23032377300346	-0.578210618510588	-0.523902558461464	7.68370622688485	-9.50614280953249	6.46755740142982	10.3376322873599	3.15983207925936	12.9554731019354	-0.298172001020105	-4.12244349582884	4.93511545713257	7.02764819178417	10.0929577660248	-8.92981703552335	6.93594199704244	6.48776784542377	7.85689877237538	7.48367709680978	3.82580300878763	-7.43309320573917	-0.56009709558657	-8.99703768582979	4.69783222642824	-3.55808088576557
157	1.62340300081896	1.38563516175528	1	5.67385091732653	4.8760906399813	1.66370697655773	1.01513965715285	4.21330064161506	4.81749777058032	2.91189020833497	2.92736410153342	1.92468708087971	5.03385283960824	1	1.12567130529393	6.54130248558582	4.46836159978855	2.7159545948843	3.58264931068418	4.25495664090667	6.69641902543642	1	2.34209451179261	6.09439200440532	4.52037197386173	-0.274346143770644	-1.01533738490051	7.49271158547642	-8.10748942506996	5.60978665136865	10.3458316664509	2.61430540175812	14.9209360222115	-0.0867743956362732	0.615874002833056	5.34019096801669	6.7141258985083	8.08022604535517	-9.30709906146287	6.6551814842502	7.16191466414976	9.00928589309225	7.15156520195977	3.15521400761761	-6.08114894135779	-0.706593459368361	-11.5335682753101	4.12342811181403	0.471562149146969
158	3.15979252603181	1.08190233173297	3.96405713150029	4.80918652343059	1.48014799629635	2.94012499200671	1.25547718302901	4.20643200562087	5.84675002820577	4.69139864682787	4.10587680737391	1.76115215013146	3.73653327446154	1.09408967120631	6.06965334053768	3.37848412924473	5.55480609014204	5.49537229209965	5.71320103204272	4.25387155796088	4.5982345564402	6.21607941597033	2.29040059808269	-1.4791142630886	10.2757380008512	1.58498145048607	-6.76604532872984	4.42108134927035	-5.95703556257806	7.01210410518628	6.45945416282814	5.42707767156702	14.0481327173543	4.83121371283048	-2.81428529935022	2.42427549463468	7.035918459351	8.57645390790628	-6.02449105869501	7.11908200658526	2.52508580484841	13.4176082212865	-2.60408622388867	8.85796613939717	-4.26208490392798	3.38746331784166	-9.12095884798795	1.00899632799203	-0.0785171701612535
159	3.32326409657668	4.68524728289549	1.89733851224034	4.54407497159987	5.81369426841748	1	5.49096194786998	7	3.52273613985633	4.71289862005831	5.11202552996766	1.26152778452659	6.48175092467681	6.01814892040401	1.72580752255456	2.19679984609467	1	4.56604050555991	3.35625085927641	6.61061535140393	4.38348903172847	5.63973660416631	2.43410032221161	3.61153225621812	7.126598642508	-2.29318621191674	-4.51302047825771	2.13812086353211	-4.23382068599282	2.63287620881433	4.7022617685218	1.36402629809623	14.2926582568835	0.214527956501263	-1.53790356570302	1.90743300985011	6.54154620361147	6.60032257144864	-1.93712063953848	5.08772872206082	2.86252815422688	7.34598080915448	7.33445930156513	1.834978642784	-8.47803517033069	1.69188949232903	-7.80730107993564	3.44591882666725	-7.44450936031732
160	5.39510961688734	1.78278476954796	1.95207595819336	2.49215327256345	6.31882579025666	3.05224946395942	7	1.79322056554329	5.51997371525674	2.57388869932744	4.16919525434082	2.53615597476496	3.072577299634	5.94908022393798	1	4.20985089117353	5.76228921058384	1.51717385436844	3.50185401965581	1.11848168850122	1	6.07630039667061	1.56445423722458	7.80592808606428	7.8270449964829	-3.12097715522383	-8.43740893841798	0.598459640462392	-4.54007286311678	4.33576548416591	6.54005289008468	3.96692542404575	11.8252964965102	2.88910061986268	-1.65927536026131	3.81969137396366	-0.693833592942777	10.2312607952354	-5.06657069622575	1.82115195041205	14.4363156806605	7.31357678551337	3.84732683853812	2.68051582005022	-4.52489050528811	-10.7075725509506	-8.91233623292741	3.3585376037857	-2.16907072513841
161	7	2.6493188896935	2.84964247419993	4.35071173157993	3.54145500879827	4.00583346656501	6.58437818390527	4.47114902999885	3.2753356891141	1.78181581253271	3.85968893144861	1.54239085102126	2.25887201774294	5.52637141916369	1.05965096933724	1.6551674008702	7	3.22134819037328	2.49728301359431	3.62605229047349	2.31900726336555	1.94211235202577	2.08029814232235	9.84789469835789	8.78723001520341	-0.819617183997198	-11.0560049627651	5.98448756541191	-5.0525038891587	4.64677130684293	8.53154614018268	0.159665420186692	12.0395084256754	4.17189335288466	-1.59208692157421	2.54280868032698	2.9890030713901	5.92689706721793	-4.55049513012633	2.66809910407402	11.2750238264261	8.21945545332854	3.98200866257705	2.67989668066262	-6.46955020297991	-4.02765165795391	0.0481516961841896	5.0484280100378	-12.6768843938281
162	4.44722258808749	1.35472257544447	3.52159807909362	1.068518456739	2.54943103496936	4.99859302158339	5.56306344194332	4.28083602404522	5.95702422692136	1.0585249075569	2.42378363118573	3.40267696953791	5.01692091493837	5.59336095264527	4.83162371582179	1	2.71048058824897	4.26985586154206	4.37696025373723	1.73454595544585	2.93634084296034	6.20880133686803	2.06939473470984	4.55468490852828	12.1815521089167	0.226908297890905	-5.7749016195131	1.16780826656816	-0.149917641339027	5.9651562337415	5.96064938222632	0.112604120256135	11.6993264634365	-1.0169643585767	-0.449446343620476	-1.1238134948286	8.2235469260212	3.4598342755997	-0.908512402523591	5.6435398223403	9.46410475695716	2.4282631370855	4.25391936171198	2.40678700783899	-3.40593923858444	0.536302792580568	-6.77289891366805	7.06775166354642	-6.22012753530829
163	3.54023386152639	3.29534275387935	2.47075513634432	4.37371086240662	6.82052274903961	1.00158924543831	6.04165799116486	7	4.09725857617068	4.59347244548668	4.88458543773275	1.06852612390531	4.53798007738681	6.4221645289707	1.57643394138948	2.31900339490183	1.27825576301659	3.75005549127225	3.35330342045878	7	2.85770325920754	6.84683744315899	3.29740379714978	2.74511061658309	7.59598711487213	-2.31317206059475	-4.33331498071705	2.80295627920891	-3.12942976357135	2.99389240208655	4.14699434860123	0.683173260787934	14.0948582312085	-0.469995847404714	-2.25677347490309	2.12743009129929	6.89472145567276	5.63715534943971	-1.26007545942594	5.5605638316228	2.74883795607743	7.6918636332155	6.3798628729981	0.783775687026342	-7.12291264611635	1.49081630904772	-2.94719419199458	3.24281450096958	-7.8926872480722
164	2.66736326533451	3.81925487882951	1	4.14136659769276	7	1.55658721837555	3.6899532974897	3.67256721401942	1.50930569816222	2.35040169564048	2.68666364639245	4.12721391384443	4.00425923881228	6.33552720066611	1	4.63362062955661	5.19269470576733	3.06300620235653	6.28448374127612	1.9932302350096	1.23521426732684	3.35172643919564	2.80517683245415	2.11514327019103	7.38755570457886	-5.25588394216498	-5.20274814687615	1.28795704981447	-3.15878905832059	3.23835904053016	2.99654943024433	2.59709184018413	13.2754050654616	0.152977599135569	-3.28681253532927	0.298026261026331	6.47573718551614	6.0483592301351	-2.91452122857138	4.81608016012599	4.38657167906637	6.2452050774651	8.36971067248391	2.0789628636149	-1.85980800344971	0.721624385065324	-4.66169413049583	5.72805596870749	-10.9120863910789
165	7	4.29860528562199	1.69076134503405	2.67614245578959	2.68452572790018	3.37580731401464	5.57250434884815	5.24034215792877	6.63819132179215	2.97026867825556	5.59292962510458	2.47991194424504	5.20646550624861	6.53074855575437	1.30702938118675	2.73656238818575	6.86396224819053	4.36999180466654	2.31405548389902	4.23506189869337	5.78192864683524	4.77476859884962	1	9.4100495334453	8.84790754588621	-2.41800412528251	-7.94805912616794	4.82451925100001	-3.58485677393677	4.23881601092081	9.78194840030265	2.42673750195305	13.81497089064	1.89072585207219	-1.35704618592265	2.8044901392326	1.44364077761384	8.85195401456412	-2.82824878848191	1.33771477540365	13.4232209316835	6.6079913575159	3.77266572488341	4.10393558844318	-9.38277386933372	5.61168707164629	-1.22763215414214	6.24140732485332	-10.6301924755862
166	4.1818680159328	2.72823461461898	5.39863086405464	4.67615287463689	4.10537459950383	1	1.27703905790421	3.84423970098854	5.76575428393681	2.71360839720097	1.71681254624593	2.88785616939674	4.65113793749024	4.89625332756302	1.68645304581467	2.88694172889175	1.19348987831746	3.36002668532407	1	5.73921897159974	5.00332515414594	2.58036094586365	4.08655569826628	0.690953533152214	0.333566184532073	-6.34210146772503	0.235013043420625	5.38627588093953	-5.55815759338146	-4.48864539923114	6.34099089915331	-1.05286940045015	11.0506319264611	-1.67187510543845	-12.9837250663789	4.40405709051962	-3.46170054594164	-0.304258856332282	-3.47878380801596	3.08860936695382	7.65239097023818	7.04386440121898	2.86029112503225	1.46200093000078	-3.34218338899697	9.92555523618161	-0.89352030184579	3.68504945366154	-1.24424886114273
167	3.2211785719543	1.45202172139583	6.3198756696978	5.59157518145928	6.02308626360573	2.87575690774813	6.03441285032028	4.54158799211653	1	1	4.68724777677802	7	1.1171353906177	1.20753221998311	1.85331916944791	3.99533124261038	6.0014903461951	1	1.32439243452735	5.541514603369	4.66354958251504	6.54539417884893	4.52834793823469	2.27265223421671	-2.38619350506027	-7.03911751376722	-0.887100273382278	1.16283733592897	4.62738205641204	4.76876308588175	4.75195836173438	1.89100797143809	-0.577539710365105	-10.1767448166923	-2.8148932433104	6.04432915700024	-1.48495975251971	8.29785332632519	5.38147132558517	8.09739175446801	18.2363284416614	16.070721585081	-0.766820620571161	4.75210054517869	-1.4224755287262	-1.08306383800558	3.68861975935004	3.75360154423143	-13.3641772370693
168	5.8118822359352	2.78426034044822	6.18463392719682	2.20351513968058	4.19801837915428	7	3.71121828318818	7	5.98730703148004	2.97977611054572	2.28276161913365	2.24543899334499	5.69180982517886	6.67429968561073	4.41807060251622	3.52086133316068	3.59740107319091	1.63238406139419	5.59614357327278	3.25636758909522	5.53616486925161	6.63776560345579	1.04005486477871	4.041438492238	6.96646999877899	4.22703605129892	-7.92416693345471	4.00289735814875	-4.22801044216656	4.23972085697389	8.49108142219751	5.8852070983292	11.9057337164341	3.41576552509409	-3.93450471484355	-0.88782203753739	6.22756403301331	6.19544309588872	-11.4763245603059	0.373175677700635	5.43044744043338	15.292741218784	-4.26584349549412	4.93424332201574	-8.94399699742066	6.44755575040578	-10.0255005090754	6.56507082219396	-9.69502971245853
[truncated: 74 more columns]
