# Supplementary material for: How Are Mate Preferences Linked with Actual Mate Selection? Tests of Mate Preference Integration Algorithms Using Computer Simulations and Actual Mating Couples
Source: PLoS One. 2016 Jun 8;11(6):e0156078. doi: 10.1371/journal.pone.0156078 (PMC4898694; doi:10.1371/journal.pone.0156078)
Supplement: S1 Data — Newlywed couple and agent-based model data analyzed in Study 2. (ZIP) [file pone.0156078.s001.zip › S9/Euclidean Model Data/Euclidean Couple Population 11192015 1705.csv]

	trait1	trait2	trait3	trait4	trait5	trait6	trait7	trait8	trait9	trait10	trait11	trait12	trait13	trait14	trait15	trait16	trait17	trait18	trait19	trait20	trait21	trait22	trait23	preference1	preference2	preference3	preference4	preference5	preference6	preference7	preference8	preference9	preference10	preference11	preference12	preference13	preference14	preference15	preference16	preference17	preference18	preference19	preference20	preference21	preference22	preference23	preference24	preference25	preference26
1	5.097090010815	2.52269866112465	6.10336732208385	2.79805821688931	1	5.77699882611964	7	5.16576696187038	3.99067421587473	4.12022681917172	1.18406030739246	2.28273526092022	6.47825820809463	1	6.31373083227447	3.19465435562789	5.20833270321556	5.00980441933441	5.81104840874479	6.36389688991846	2.10863177064561	4.17632541214136	2.4792257422826	1.33184036826316	-10.6667493678914	3.92912306236822	-4.93419543307983	3.34788052454257	-18.5625252415391	-2.80729095653632	-10.7509831771748	3.88434485242845	6.27232823479842	-3.390143810938	-1.71359395487911	4.2847957134835	-1.32142427597147	-8.49526867526069	8.15598768876188	2.60761949611449	3.06296300086611	2.43802721961838	9.85974497439442	4.49248406106677	0.855911552843273	3.55275050599446	-6.2112193907228	7.13847145626062	13.728640308427
2	5.37288377156463	1.65392468261176	4.53573497010076	1.47227776550785	3.10509853975785	4.38915092488336	5.22493166073516	5.27022249964027	3.09256435739058	3.32156375403218	2.96683039867986	2.50654287028744	7	6.69707413982009	6.31186735022237	2.68873365636413	3.67188404017715	1	1	3.54227191286136	1.94504371520419	4.29952779187252	4.35134416333298	6.35111776386294	-11.9255521570471	6.76035254759894	-6.15146709953281	2.51920767026833	-16.8163630392384	-2.45240605462949	-11.4103362600588	1.96100474584564	4.69668116505735	-1.33135719257143	-2.58004550149415	0.855426186273918	-1.01194102313226	-5.62381088538699	3.73094074158013	3.54439658319657	3.91948167448495	2.07230978807751	10.0066257917682	2.7601918265443	7.81632683689611	5.45727799863573	-7.41985953177679	8.83385591541928	14.5227270919921
3	7	4.80961486742548	6.68680631499969	2.98213007498826	1.65285881875122	2.37083390960783	6.23832019863258	5.02588455838099	3.57460920651322	5.75941744328603	6.88941587964467	2.28439450890956	5.08134990341121	1.67221464885083	5.31427937559381	6.5450128248954	5.69648089200721	2.54446480738168	3.19080393617489	2.32441417162778	5.10818190379109	1.64134246481943	1.81484766406579	3.87976065233035	7.33551977459379	-1.20767276890128	0.038696008216547	1.8714651926137	-0.380405253094985	5.51137101215073	-4.25905351112266	1.80480519957453	6.7489366920166	-0.233650437407129	5.79894594489382	3.34538591437985	9.96137286515586	-9.95209677474208	-1.14301439161757	5.59311428893995	-2.77366003797331	5.30680823570363	-7.28476600243336	0.665946565422507	1.70926026384126	4.01506147321372	-10.1215431645197	3.9088313960903	7.60823293851593
4	6.12142498966518	1	3.894375452394	2.9367631186244	2.73828349550306	1.74046673544981	6.22111599484358	6.65432479606722	3.81844856685098	5.82127527437791	1	4.72858067056772	5.39425312934186	2.77799189205401	3.46686226318629	3.13279346105378	4.19303338613817	5.20942449048977	1.56898001866685	5.58206916632765	3.58939733518652	4.79509482496201	4.6824446674839	4.00714248383537	-13.0302018230407	6.85521391401586	-4.25239161670087	2.96909692169029	-17.3793778804478	-3.23797500680116	-13.8932046851568	2.09174820550189	4.11465234597006	-3.80919403324012	-1.50248776890295	0.64190030169193	-3.21918811806863	-6.06407284357153	2.60786297607999	4.4800423332706	3.58843744417116	-0.0976307936409567	9.18583248008238	3.20925035159547	6.05471547283782	-0.999533980612554	-7.69708745372952	6.83559670199338	4.32447089397725
5	7	4.70666132372018	6.80803273510614	1	1	3.9990387015351	6.71922090372126	2.3606597085933	1	7	1.92784072547593	6.88125210361682	5.24206086287625	7	4.19771436032845	2.81074800043075	1.90565099166344	2.73810891410511	1.684814409903	5.6292077064931	5.71055797098415	3.72267753731967	5.82084881102998	4.51950424613697	6.89234379491162	4.94431585416305	-2.60020579652899	3.68535663519071	-2.8464460908672	6.14259589098878	-3.58683917404313	-1.51997749066827	0.502746816104871	3.60243586036183	-2.70040546778447	0.926071327383462	8.59457171764646	-5.17626984065316	-2.31988821696992	3.5643495189998	-4.57390307278904	1.02091305211115	-8.05088008980802	0.621877199200577	5.94960695977144	6.96203992990551	-15.2774872538966	6.04630271232046	2.89855283014287
6	6.38221705276714	4.80910901182646	7	2.66718348595316	1.41380205347984	2.06117107505254	6.17391622851695	4.82912063889444	4.22677984324987	5.71165739701871	6.73817192714864	1.53862963147677	4.1501567397582	2.39757393564671	5.68128580500623	7	2.79675740692499	2.59859191139491	1.05195023221906	3.40184657640238	3.51320528403811	3.40363538812966	1.90226839295131	3.16587265652536	7.91901348195303	-0.791954355879556	0.0560981402845154	1.67735284170308	-1.27917098828231	5.00852033571276	-3.14544625767124	0.606938349469238	6.51782295292911	-0.399878660345167	6.24609283516934	3.14797349096395	9.78739596960165	-10.7199651257922	-1.45271681935409	5.63283370681593	-2.65084340041247	6.00100793613314	-7.37681075702645	1.35544665833563	4.24955391983097	5.38526696945616	-10.3196009276822	3.96891166171401	5.04010522374764
7	6.18535187928358	1.52509365508426	3.73669435081404	2.36342965763317	3.86886363534541	6.63127165543723	6.27368173789472	7	2.30820118407731	5.79097154458743	1.3431604447225	2.92442235758149	2.34764608349198	4.41033740167541	3.1625605596777	1.62682740197624	6.55177067616542	5.13731826433912	1.28594596311971	5.05505713150202	4.09813338975059	5.04485103482163	7	3.62003638857116	-12.016637564517	8.11665251404749	-4.36382797939784	2.44351834069569	-16.4970748232843	-2.72873137220069	-13.6157777906048	1.84203160441844	4.30885601311032	-4.03779055275858	-0.72245730824755	1.63161896619427	-2.83202524472813	-6.75877294599993	2.52296834346686	2.55461724680276	3.33935651075982	-0.708071636536973	9.29934574186999	2.55418423596026	-5.00582792450654	0.626964529929141	-7.64915301188554	8.69493276750385	15.1778955161221
8	6.00014762588331	5.35242226339111	4.60453627764821	5.56969694135993	1.16767967628689	3.14255288929284	6.68948624016711	5.39694024857479	4.26602146212655	7	5.0874152553703	2.73028114341925	1	2.30602601059975	3.86684494019299	5.2946510742461	5.31919850194781	2.30200131027244	3.06507655773781	6.16367792870515	2.12868244444411	5.58453643641522	7	2.90593666351846	7.02208122301627	5.48447489279491	-2.21865442441605	3.58042635600639	-4.17089134408598	2.98277123603487	-6.66716658727236	3.17333285300556	1.7100070515467	1.29519232824779	-4.83181091076549	2.21188367442743	7.46848049140866	-0.317525979526387	-0.805438771787141	5.80331186394318	-8.55668332658183	1.39033797231604	-5.33006680235475	2.26445106432849	0.111391845387387	-3.67896045109045	-8.68196170209425	9.41039160782404	10.6650237248153
9	7	5.85453181347547	6.57815138915449	2.18146339151455	2.27072029658415	1.16826505957069	6.76033483725386	6.86473482438828	1	6.23425312027142	1.64624437416914	6.45198251667086	4.52647369678916	2.97790627777723	5.42219503993771	2.72741571959928	6.17255849271637	1.95973928804065	1.96255973577499	2.82287123585444	1.66822927830711	5.60042225146239	7	3.76523969857911	7.81862190752198	-0.881709140404223	-0.296988650895473	1.08206830201954	-1.59054688085483	6.18174685229984	-4.41406391406423	1.31455793954945	6.93384310303547	0.422708155419351	3.96319228033168	3.04393481827018	10.0505125141768	-8.62717719893275	-0.388291191452301	4.3805344431766	-2.91807189783842	5.83430656750383	-6.16538390732585	5.25426348129954	6.97309655131864	5.38748431412715	-8.02484330881925	4.08738147879031	9.00907534379203
10	3.94443699121572	2.87763969186686	7	2.0756463632194	1	1.75023550743591	6.36117941556305	6.28196507067729	3.20071979927337	7	2.21120437423606	5.95749385538661	4.0935420591467	1	5.45133144012223	3.79791911323317	5.6812515618374	2.30187614292041	1.62943297934323	1.96369863603681	6.18646998849998	3.96212789611511	1.6247636791619	3.33863132595084	-10.0218050656462	6.40996562475567	-2.12797216444317	1.20648571051643	-17.016413513049	-0.590854101745799	-11.1339518839123	5.03986512817977	4.99094594238209	-0.552087158053778	-3.0129819115888	0.0992259011027657	-4.8805318170942	-7.03214689796428	6.14305986415776	4.72805634960901	2.01355934860253	1.14240189285196	8.04780594180465	5.37802226564608	-7.96670644001493	-0.544686068035118	-17.7086004471813	3.54433377656477	9.11613951384088
11	4.33365421600902	1.21475356346993	3.53812030979138	1.04169263336148	2.44434758182488	1.71967194958645	5.99495714664462	5.56050247433841	3.27010609752801	2.50551153160126	2.52643133846288	4.27583059916975	6.11061668594088	1	6.06464320301844	1.0602934889606	4.99983280766637	1.58952821739552	1	5.46889571770812	1	4.64636691320835	5.51272377448678	6.94401383355678	-11.7821470355729	7.17294145266631	-5.43888103014069	2.2738128816926	-18.0057359662006	-2.22674305433346	-11.7323257012312	3.29230539186103	4.20521355478282	-1.68626879759004	-2.10117609434522	2.549710702212	-0.514140686842517	-6.1693012026619	3.9361472594499	3.30782962119459	3.95039762428211	1.15481117193204	10.017134795288	0.527762685572852	7.57707910078397	5.44089083995019	-7.30155516494666	6.83303938186555	14.5849582610868
12	7	6.37822155507711	6.54554969886672	2.91599696469666	1.34345119787166	1	6.17474805797806	5.87174259263296	2.66047525294733	7	2.83678921983383	4.6893928240927	4.44755588505947	5.64051021348074	2.20480912493241	1.81376962500433	1	2.53208129779865	2.50698316078584	5.72608356494416	3.87397410018759	7	4.0399910968039	3.35247765087005	6.88919246139566	-0.783830175482879	-1.62926795809927	2.26560408929664	-2.41328365253048	5.3852052897309	-2.96132982450997	2.96058703381837	7.39556170257764	0.374581081452829	4.73158901139921	4.34060991065266	10.4468611842848	-9.19522779135371	0.169587212017061	5.08008885225279	-2.97996282275151	4.41217748962361	-7.1819219865451	3.25177522044208	7.90046254591851	3.13580165462493	-6.71902301866646	6.08584798314264	8.14850992372811
13	6.07623003537829	1.99076393974465	3.38770032006419	1.81605709211607	4.21122245232921	1	5.75780015484866	6.36655449524884	3.15710239958508	5.72713838291823	4.22543591347624	4.61487322915162	4.12655089493883	4.64893173876827	3.69183481293401	2.46728724327741	3.84604423699304	4.51950054139257	1.14758151273755	5.21269310665174	4.60591375294873	5.34115391506991	4.71942077657667	3.93783904640632	-12.3440891320067	7.29044470876215	-3.44106391364048	2.86180656202291	-16.7032777378244	-3.46943424257099	-13.0593285341945	2.80255468975299	4.28708953409676	-3.23625496350733	-0.872439298091265	0.996944018859041	-3.66565007088316	-4.53786280628794	2.26779544622133	3.90560657634008	3.41691019771188	-0.502231356764413	9.76219777709395	2.80226248099632	10.0676487300082	0.933752124724643	-0.0994467064860748	2.6011168877493	13.5071546627482
14	5.37260298783722	1.48869376523328	2.88215191935116	2.97539511547397	1.20607340106606	1.40119164495024	3.79668871762953	1.60465796762101	4.16380327843394	7	3.72157932999135	5.50602482723602	1.92480658422885	4.86430171565685	6.61720573698711	1.59219847934834	5.04635723034416	1	5.45939580148991	5.43273662401082	1.73368970591255	3.69634968519902	5.6929796210289	0.914798963266081	-10.7066487196095	11.0124811429158	-7.14112573066464	8.36574817811279	-11.3873539558648	-0.17078811275887	-10.9283515587112	1.53608023484888	5.99062488708514	-0.769426245811302	3.05697475107269	2.40941033917351	-1.56859700757673	-2.67485297513818	-4.19605124746443	7.0115307560524	6.56934745662525	1.15674722465907	4.64966005754903	3.22137793408134	6.60557463200578	2.28801293594301	-0.767138019070116	0.908635888002744	0.933601602979326
15	4.43543572537135	2.53665197113894	5.99567606253607	1	1.98991999126017	1	3.80489787288512	7	2.30108261285993	6.81902711500776	1.14672707215456	5.31012176217056	4.05334049072619	1	6.54117976218042	3.98442548960224	4.559819090198	2.91448159959303	1	6.04786521508406	7	4.11870623049255	1.017529145769	2.34565012634629	-9.56452305059416	5.5705310972905	-2.57643647328441	0.676932713755874	-16.5553525661642	0.0786318354347845	-11.5364581236331	4.45378882571825	5.29470045805584	-0.618991072872314	-3.93161043837221	1.11414254993671	-6.52484567595756	-7.70696057877381	5.44536199639923	3.95458591614466	1.8274335044838	1.0166958101055	8.50588251819766	5.48806019697508	-6.53668416090485	5.06657804309759	-16.7124756459083	3.33098541562127	8.88775745285181
16	1.0067157647894	5.524425277712	7	2.45352624073133	3.44759474574181	4.58305323341123	4.88534152579724	5.25786904182926	3.53451474473201	6.51530360475768	6.64763751358387	2.20539840960565	1	1.92917883826726	7	5.87179496983743	1	3.06913688162455	2.36039194011825	4.0502864157656	1	5.04464278626933	2.53219218341777	4.2821117336296	9.60441233422629	3.00972071919339	-2.12938208132793	0.980280210052816	-6.0145152868614	4.22958293165163	0.644824849678197	3.18864946641672	2.57319094847502	-1.50876295863043	-0.311970029573138	7.41419160737912	7.64809322360698	-4.14470230393355	0.132619322269621	4.62429896644185	-6.69229986626916	4.29781985522816	-1.97336542791373	5.40247311970053	-7.42986121983269	1.60058112131673	-6.92232556563133	8.34692156470025	15.6856472255735
17	5.8979570916541	4.38138391100111	5.73551656673301	3.39314780391747	2.84036444963535	1.62669959406302	6.94775134027275	4.6208300115846	1	3.31043031596072	1.25271109780557	4.74453789915254	5.06684187995297	4.70875191218315	4.7092847578449	2.96021166065192	4.47795184377679	1.60004267728378	3.22451966150529	3.52389273911269	4.54200328812093	3.33332789579796	6.43867942842098	-0.292890316243156	-9.75843357300021	3.56086529185241	-0.409401809553964	1.48035902660848	-18.1623499906365	-4.65847815614501	-14.0468027886605	4.18392501663858	4.55899756430672	-3.73644902547466	1.23810685737021	4.98606792993589	-5.77747766502012	-7.71460582825198	6.13597859356912	4.73587594134139	3.19035563372365	0.251847985550051	9.58755426627967	-2.68044775596752	-6.38994245281969	8.95688396004435	-16.8512731372285	5.33613234939989	14.1666204821676
18	5.85873593633027	2.66103709748658	1.98160757842459	5.9804076180028	2.56042029909453	1.97481292460654	2.72784358114159	1.27178592578147	4.00150252523526	4.50662879974048	2.08196369570341	6.4645965066221	5.11762675861393	2.53478206883926	6.07996954925922	2.3854049616866	6.3413208150467	2.05507830226172	6.27172496429373	5.65174202443507	4.31052712277523	4.34237074800824	6.12476404912158	1.13305672822919	-6.15294708733364	10.4322948676992	-4.90412352691106	4.79749161413673	-8.13738952305948	0.71877839903473	-7.52008558024155	0.0828454859242546	2.33714746483041	0.922218296028207	0.762905218612023	3.11572798155103	-5.10336694273168	-1.46477425203276	1.113134940524	4.47818331349724	7.30702702572771	8.55274131554868	5.95278987913026	5.06212692216248	-5.55069973565177	2.67428655925184	-16.626485161258	7.22532395299165	13.0380473217934
19	3.63369876193381	2.5764860396714	6.00324624247313	2.84261299665898	1	2.23799182205765	3.00817125271883	5.38491196990074	4.32061970649572	5.56180805104804	2.6797990104334	2.5424873911944	1.29251393022846	2.24791958268823	6.60892846163552	4.12102754310558	4.88016257651861	3.21180693747292	2.87894433579778	1.70149496378303	5.01810213380514	5.78263706133851	2.33985594559989	-0.0632399244371891	-9.45864564214331	4.32887699414039	-6.66106871988744	2.92911099814592	-14.9076688107965	-3.69871183016199	-13.2557544012403	2.7780774939606	6.82314266994309	-1.7667283598925	-1.29718887162935	2.11087549033731	-3.61181468565821	-10.1253718856135	4.19272061275683	2.15167933687207	5.00041243646064	0.841374108212699	9.80345069015785	1.66263451134914	11.7803539581367	5.41235417457412	-9.55258071970307	4.5740954503809	4.94570994502469
20	5.31906762943442	6.55906127534429	7	1.10979284775308	3.49782120867316	2.76421227676576	5.10617847265335	4.08501103269346	3.23064362136886	3.57161792315381	7	5.24119767186815	6.0592921520134	1.35105570533117	6.64653813477373	4.68969300449388	2.68198140269777	2.75065684250938	2.16623001267996	6.06125111748684	4.84846900374285	1.71881413397794	5.01683923470826	0.352160955464954	7.5192600255968	-3.16209378312761	-0.303976228912948	2.03668789823646	-2.89454721142388	4.27840321687775	-2.59654516373794	-0.816341893286489	6.70588281925327	-0.95278380160203	6.78083116737984	4.76149584792403	9.61930691243999	-8.51639266786511	1.36751670243448	4.73388635651741	1.05090567911393	5.77564304489593	-7.04498375083762	4.60238251622825	2.01606934424851	5.33214648317027	-2.46582757461215	3.29779417575941	14.9754653935384
21	6.13886168457065	3.16883125351192	5.73119290124057	1	3.92505824893604	2.59688540066147	6.05895098420743	5.14513918957469	1.98413219926034	1	1.89451225020986	5.20317567704099	4.70615125422773	5.45589755367708	6.9968401843232	3.16406222389456	2.60688390854558	1.9646390381333	2.34044390677779	4.99280364048184	3.12760370691255	3.52067313357026	3.98617880767026	7.56116837996544	12.2136730740034	0.153680646881249	-1.82617854873374	-1.25549469502035	-4.43663003601415	7.3648052513531	2.84454953555771	0.820137781736152	7.65100580376505	-5.48520589849132	-0.321736017489355	0.69441088175095	12.314272942607	-7.9486830976659	-0.425999313844824	6.87653107733891	-9.55328425827731	1.39148144656502	0.0268362810542464	2.29625618998142	6.51018437705845	-2.58146099927124	-10.2556004535327	7.28739122324982	12.1789178201758
22	5.52012862377649	1	3.56645789076738	4.08545892001237	1.2143773402174	1	2.94106254964208	2.66034932725183	4.37276096537961	6.48026619570916	2.68191804340556	4.70016326666417	2.28191252488154	5.7212483519282	7	1.16687947726298	5.54627368794401	1	5.3890715267668	4.58614329823207	4.70034590240872	3.75673493443157	3.49164625129459	0.483275418648413	-10.6469429188131	11.4208362360436	-7.84434799316302	8.96885247269103	-11.6769662672238	-0.24901298487123	-10.2930220007109	1.8645938939156	5.90657427482253	0.241048146950577	3.06662805112559	3.16097764675521	-1.13296963040129	-2.69234422293682	-4.24957655188349	6.68814164463805	6.88660507398951	0.48502231258882	3.30786861253758	1.05806944473774	-4.6379930716719	1.82591911121856	0.257696907715714	4.95366077611589	1.4625934352052
23	6.50252063612473	4.71516734851468	4.71397517224242	1.23662227760799	4.407536853802	1.7500298377502	4.65192135695208	2.45191017202865	3.43656810093745	6.74756020826108	3.91262415387141	7	6.45210216345494	1.9699604576304	2.81556307508359	3.16931622645836	3.76192262722639	1.19284043376144	1.27882852850807	5.22524903386752	4.06450448608263	5.85468098474861	5.34641026710124	6.61939095434829	5.17346263786088	8.41088114963212	-3.74857510399596	0.36843335663493	-2.60372051219165	6.53283671656592	-5.89917515870956	-2.64317465725999	2.16298731809339	-2.19618096021117	2.42391988561255	1.10952515580298	8.07384766800786	-4.32215587693585	0.422502839391102	3.63178350702912	-12.33056742505	1.1419043029555	-6.10731219075584	-0.194502559998318	-8.7877227663484	-0.105925598452165	-17.2020159841987	5.08285346007905	8.13088600891587
24	6.25483960285702	4.25165040781829	5.48253862201921	1.10810111952166	3.51730195214696	2.42677529970252	5.62564872578618	5.82454746890543	5.07760938140089	5.73183552072252	3.37840827981273	4.06726679560296	1.27884572684952	1.32886626674036	7	3.67059767193835	5.74715270220378	4.10139956459714	2.39359942076498	6.07662452963002	4.18490591852904	6.93979834995736	5.02505625548046	4.06032717436094	7.68758189786451	4.60260234924521	-5.00875165627218	2.87547809280084	-3.76557104360577	2.35424728557116	0.770594129732935	2.29504051712435	10.5842804674653	-4.58866554157845	-3.58081211329452	2.5880520161073	8.76481899336733	-5.11120109852976	-1.02424538257089	-2.38308658729783	-3.96144665094832	1.15085452307729	-3.06776338431251	-0.421002642752169	10.0079783393264	1.03723177457982	-8.99903972918557	4.9594588215047	1.60191142902324
25	5.77200448594486	3.98201446070099	6.46782000635031	1.73717417463354	3.82709327666827	1.57478167715546	6.0110715102845	4.73355517510451	1.9995949056972	1.80808489845035	1.74446111191267	3.01926338694854	4.32923566926429	6.65488756477909	6.50888531716943	4.13410243436801	3.59029874533123	2.37530476347986	2.25419288335885	4.08699016299984	1.07476432414181	5.91057746141542	4.0974048238577	7.28090955162724	12.2910482032238	0.521271741147645	-1.23561658786789	0.107511698640734	-4.35553850831662	6.54022647479126	3.94847547100423	0.283535260768701	8.4651197050156	-5.81001423983698	-0.55974315632246	0.478416388529514	12.5227394327754	-8.16522918021142	0.345616795836817	7.12710861337636	-9.64851343178744	2.04485326036736	0.45352147244849	1.50873868946581	6.66108951385234	-2.53055369613342	-7.4811577562325	6.85768965626235	11.3720771135375
26	5.76663315146559	2.98617524180823	4.12790516148436	1.04505293479502	3.67463747181621	2.28618908645618	7	4.20432459839093	5.07276312788507	4.89910311769027	4.04880806898405	1.77034355110382	1	3.06134327054617	7	3.61850182855861	5.75291248127605	3.29768066713018	3.19110575273574	6.02849134624119	1.94224911417683	6.17655886070212	5.60144265810118	6.30662001763413	5.70792810674471	9.19396125872013	-3.23877593439469	-0.147826345680287	-3.30233014038425	6.58522004605475	-6.0860836889548	-1.91182354973108	2.73579692925031	-2.74908651139173	1.69864723902176	0.82746889802287	8.51571823114261	-5.57809190592574	-0.131866267814788	4.07867674719808	-12.1217757680246	-0.267749936668666	-6.2738149125519	3.09108712831196	3.35290125726706	-3.21691929487813	-16.3498497225138	6.82767530758876	7.97390265647078
27	6.19166480668729	6.61044735087345	7	2.89318171117683	1	2.23196054214026	3.85602976881375	7	3.90442202156726	6.48223460555741	2.26628312197083	5.6948169580265	5.9093559141962	1.68223866762143	3.20252149735039	1	6.61640255507902	5.18897914736361	2.5184534773063	7	6.26891842104821	5.62312407826046	3.98901942373705	2.94637296634681	7.66657576023785	-0.709420594237266	-1.55277915452722	3.17680198211925	-1.89820981394104	3.82079795272373	-4.81531745506767	2.17399148069962	4.7153099045164	-0.789136547262473	8.13041074775341	1.23568518123335	8.83015696766144	-6.87016414142086	-0.656394066447959	5.57446682056228	-2.56431980010641	3.78656358392611	-7.5709344199336	3.09144623402012	7.12453463878416	-6.87063356254834	-12.9521395479877	6.60173468945172	4.46824125306613
28	4.72441321863593	3.83750657326265	6.35457604831416	1	2.87960352862853	1.90449349183672	7	7	2.41729303173657	6.29719327947974	2.94671136162369	5.05755070779563	2.70839350896928	1	3.66821051495661	4.96786974398724	2.15884940594947	1	1	2.83518313161824	4.72775611043332	3.81482624764194	6.12286486731889	3.85686390111486	5.51983765535141	5.16528383803384	-5.00778769944344	2.67291681736575	-3.12856110055455	1.75354963394534	1.1836184890112	3.43551758051949	9.94117100964322	-4.14326188727435	-3.2724354725625	2.91409541535516	8.8433584011239	-6.50312169857628	-1.35774245333335	-2.34504006243694	-6.729484723487	0.502772333569225	-3.32207108818011	3.17006337834305	7.38429588742743	9.37199551530755	-4.39852838243452	11.0013449147424	3.47925217368864
29	7	6.51137248806828	6.56073539411015	2.33857945695296	1.9640999209518	1.12222876758369	5.80278538947242	7	3.40390570141442	6.13770569803342	3.31426143198263	3.72562106626673	5.1684602195836	1.43435146631556	2.12977562773241	4.44148219732072	3.05917847363246	2.72734734906679	2.78045926305671	3.2223863622866	3.93120240230621	6.75987903454226	3.70841617131826	2.76895216247506	7.06642145446578	-0.0828111978439261	-1.83325758111923	1.31663181484868	-2.64687936170018	4.90075000525111	-3.83549874373408	2.17901305683686	5.95720134529115	0.350160560627469	4.7515875571999	4.21291215787677	10.9644567786108	-8.77885546934198	-0.141799022168163	5.34543923421253	-1.56789584137304	5.38420310648528	-6.94616740894614	3.15310607540242	8.63519838879329	1.82577750293378	-6.18690777825862	6.00067641138016	4.14821008473918
30	2.51214009303501	3.71950373041877	5.32543882730202	2.61984341808073	1.72164366728592	1.73132111905878	2.21213993221601	4.87454985821099	1	7	3.74719553819776	3.01830640104453	3.94807236168964	6.20923614258935	4.35378689747775	2.55368417589105	4.94654550618697	2.20926161424247	1.86818208177734	6.66238859736871	2.29605679612291	4.96036285260555	3.36441138857335	-0.957975757715772	-10.1406350573404	5.81641435865693	-6.59952809635427	2.49878214057682	-15.5492304838018	-3.61382054104159	-12.1984945681903	3.20384629365836	6.91926846912729	-0.923345655298319	-1.22591149724648	2.60477378623689	-3.25241070066922	-9.0817321155167	5.56450008905571	2.13800482667837	3.78989763149617	0.483522124342663	10.8410833109792	4.29923049528527	12.8503919427905	-12.3563967257162	1.53063628205606	3.33381595708198	11.1201750741954
31	6.09592328052887	7	6.73397204775993	1.89559060958558	2.59129734267613	3.49284382800779	5.42258101312333	4.56148081270266	2.38272050411199	5.7234440504934	3.25419469667965	5.94842195325218	5.89068963970082	3.50956450946448	5.44884247709116	5.99859989068298	6.90527150847588	1.9962806140214	3.2367198467234	1.32203294218723	4.65521531348556	2.97446341207004	2.01769175387909	0.422407068715287	6.72845746745395	-2.54956832229576	-0.355898200489496	1.26185662655354	-3.68013618366404	2.71655006363597	-4.00314405613558	-0.0246383539655736	6.76354239329623	-0.019430971450457	5.55816820249936	4.2396763219799	9.49283171076322	-9.71309180988874	0.496762988609614	4.0777858265369	0.911439943220909	5.45996396479408	-7.34246179138888	4.59695424742667	11.5756801936791	6.22094213521159	-1.53653954160472	4.60988712851877	2.50020950733269
32	3.19947080828475	2.29368130729803	5.85178424451466	2.9027369596123	1	1.68742181987797	6.81015369722651	4.64071936663573	3.6097322613315	1.59904785496995	3.23009131183181	6.49908147887545	3.97429898629705	5.74345469291635	4.97031414793882	3.29443622588647	5.12393826440411	1.92961476935336	1	1.60680093970259	4.96787191411965	2.73257660227041	5.38732103452917	-0.527590813063783	-8.17863338355975	5.46477251213159	-6.37212907958415	1.55704627807199	-16.1526674694546	-2.47655280023895	-12.0517269804934	2.34139424171673	7.61456798401516	-2.03391837418085	-1.94633578417641	1.1382155063244	-3.2609137595625	-9.92709731834847	5.54805053518496	1.97902190749384	4.08634105572004	0.846215420225856	11.605693944083	3.35052627628595	10.5528750351875	7.51079431663266	1.50198787995622	3.691686242703	2.83818967240203
33	5.97419400350799	3.52506885261982	5.83834148562844	1.40563386832653	4.13847904818199	1	7	6.72173771125654	3.51152003356398	7	3.49049606954318	6.98322147874898	2.46364329850616	7	7	2.60481770327174	6.53241106026069	3.03176420279221	3.52180347533057	3.29529531938094	2.20540042192448	4.26309162601672	4.52865880005936	5.54162625916188	5.50958939137123	8.33077740239105	-4.34392006769952	1.64505782632554	-2.69776731019095	7.03804670748854	-6.31901102767558	-1.80108251315212	1.15245025671167	-1.22743530931214	2.70033095002653	1.38797572002736	7.5967832742899	-5.56885484319435	0.354130182276638	3.23659234419087	-10.924175998355	-1.29566548271914	-5.83760582690103	-0.48981604271351	8.56564831088245	-7.06770287807864	-5.20803025126931	5.87907852958395	8.87307326609079
34	6.4549036985965	2.05016281347295	6.04461620259213	2.03986216780895	1	5.92138284316924	7	5.44372036534075	3.37611461493342	4.70850476094056	1	2.3436004563725	6.20237535557035	1	5.60098684777017	4.31741926391916	4.48858727971188	5.22387391858666	5.32901849357948	1.7660861585395	1.24420936863355	5.06716618636739	3.03591608727262	1.01611968327486	-11.8793099598828	4.10618724280357	-3.58184448233403	2.60654601709889	-17.9841541583442	-2.09434025412556	-11.2770631602602	5.15410090324227	6.1556180581527	-3.97487817147726	-2.90631013224686	4.9338959053409	-1.48168118031367	-9.06451748379298	8.15475987654305	1.94898614320766	4.61641324146075	2.42308327447062	10.2134731324869	3.60285474259694	1.06528191107651	3.37503721139711	-6.10279929028787	6.54639827781365	13.911301899895
35	1	4.01261660501875	6.95758299009989	1.37532210758711	3.82678819877778	1.54625440343492	5.29109174870387	4.62436380969171	2.26015165254153	6.0744479617431	2.0035643634728	1.49411788708288	4.54497713903133	2.02560215479383	6.1753254347148	5.35372874178347	4.74357979929271	3.87728230653968	1.64320772405375	2.70338044784992	3.95047008075917	4.83746466853764	1.72268552065382	2.40894125759746	6.9345825175824	0.800653808576329	-5.28247555188415	1.28984658807378	-5.4206860827954	5.58342261588528	-2.57965354028042	0.118504005295665	1.94800976731352	-1.1221860148227	-1.69434030081152	5.75234405936063	11.2084073756846	-5.50036510765414	4.52824991367036	1.45443044465148	-10.5739963860627	4.44430590925057	-6.94658018416183	2.27358374313384	4.25547697014081	7.9017603909505	-5.64714504013899	8.83098460922263	4.52216858618161
36	2.10609321252365	2.55824188236293	6.73564086104343	3.55743931867176	2.17006189651998	1	4.05079386381793	1.36377039735159	1	1.31424403583726	6.12089261419009	2.06417149352742	5.72657432799497	6.96843323817542	4.34364362654856	1	6.37140449978502	3.3646160446665	2.57882061811885	1	1.0603588769688	3.043761482384	6.67653801275142	4.79949230159735	9.23148695534372	1.99356200442632	-2.9035222809045	4.71485813182637	0.225994805603966	5.2935840393559	-6.6191939418635	4.31491621625146	1.85624141365677	0.299667513698425	-4.23311701166822	3.39377892743104	5.29684445116397	-5.50117102013193	-1.72862908900719	5.47052340450317	-8.53729598155975	1.61386740238693	-7.15951569511183	-0.972763080761389	6.30589213963235	3.03196115327686	-11.099818834932	4.59974501808269	3.6002871218559
37	6.52282925047319	5.04991241715815	5.69742071461236	1.41569684668358	2.12180876959741	1	3.43823444202463	7	3.18445442521276	5.10385225227533	4.02062530878053	4.35460158014777	1.45398112852716	1	3.66546059495091	5.00186120597267	3.84442873229652	3.03179672893948	3.96962675651043	3.95294087987791	7	5.94299909646834	6.31124324429036	3.34822014743853	7.4554682621997	-2.6520869977997	2.30330342464365	1.03676002356577	-2.85731936968199	4.88275116248353	-2.73831875405315	1.74868682792869	6.22986245729489	0.175410866428922	5.72348004924112	4.56413815966528	9.16747930731955	-9.49679669827568	-0.346367027760741	6.42458281258956	1.30160860910656	4.75785518885148	-5.19770167067479	1.09026602870623	6.64990076458677	4.33838952021019	2.80334661984216	8.50556403293462	9.03966723963564
38	5.93226646367922	5.87406359738064	6.58902842282468	2.99403831945824	1.29878504424278	1	6.68212634547609	6.32897859888668	6.73631082887565	6.66948137912013	2.18999910805106	3.09756540624451	5.7900939813868	1.66018831742058	4.21500188211018	2.51240237928168	7	4.86187812468852	2.9460917741163	7	6.81526426882136	5.04161831030858	4.45899074709097	3.44734737732453	7.74964401688968	-0.418999154037719	-1.14611400438052	4.17862451341324	-2.53661875423536	4.36473157073063	-5.2804627613042	2.49680978083997	4.34267389614588	-1.0855482792865	7.42653991893064	1.08983989299667	8.97579960716508	-6.59521497808175	-0.805858839402647	3.62556766405118	-1.75455816479641	4.0424974727944	-7.09834167542161	3.41272908176398	-2.78842403580999	-7.03517722794801	-13.5443189889428	3.97295823460513	9.31796251083104
39	5.2825606842033	4.37720052925623	6.95057889282963	1.94328363431133	3.72149462537861	1.78408624640373	5.28939747043809	2.92635662576494	3.74660065775512	7	1	4.8148035332312	6.79396294856129	2.09783188894567	7	5.85402822441865	4.93837189482674	3.89752415620975	4.15525494635938	4.46774383383321	2.08439215069233	2.86678026624449	1.61643225056942	4.56502941700859	6.87778856913038	-2.47663770127981	1.57080894765181	1.67200089320366	-2.86157084943386	3.37748717329354	-4.2043411687845	2.7339121415675	6.0220691597883	-0.342976249279885	5.57952871802457	3.86875241123555	10.291071900015	-8.43245044053576	-0.933374996707445	5.0226015505571	-1.10906772456077	3.88300385455089	-5.86688000166801	3.67689621911991	3.42258317275411	5.32158664207629	-6.13801409444966	7.08955246837083	4.9899593926726
40	6.01676313451669	3.57356381383948	1.89954063878027	6.84647032473035	3.12561385951883	1.19576045379965	7	3.69913416620223	5.42224827155052	3.93731003485276	2.56402424702014	4.44454403012013	6.62284561006855	4.51367919229168	4.03905240685575	1	3.66865363566662	2.66265665342648	3.56325041109859	1.595742340276	4.10228090029623	6.01001136877192	6.38635500611088	5.39473422922172	-5.79525731471569	11.1063447667486	-3.50766987695515	4.28519713848555	-11.0932364251322	1.98932608050114	-6.88714920222988	0.504433352800328	-0.152939932977981	2.22995529906528	1.59525567960966	3.04110761166744	0.380965748760032	-2.94053473108902	-1.70074681096837	3.67805305508885	6.15913583907327	6.46604701171053	7.43257965067694	2.0942241213157	-4.00860150726104	2.93360945107532	-6.37011780764059	6.81307601622528	13.4923720254753
41	2.77308406834659	2.88565440312611	6.48051839755274	2.6543047659146	1	1.82836038634877	4.97238783478309	4.26138363000938	1	2.84445423538108	2.09769403795956	2.16413820992889	4.85534531357786	7	6.64234790895478	1	4.77369032539824	3.40754907429301	3.59271157894308	4.29445010349407	5.75659741255973	2.21571382867885	6.77707530422706	4.23410179779878	9.20425017737017	2.40698466071179	-1.70854321528876	6.34840996603679	-0.424576044186374	5.35808340760661	-5.36288510019628	4.12357969502755	2.17025754895329	-0.0994396351191501	-1.77033594007543	2.880790967167	4.60288420317715	-4.95765862454681	-2.05392569286133	5.67884715345019	-8.94649528749511	2.67165271534705	-7.66494341501209	0.460647821987542	5.50889583087968	5.09283844631429	2.32064726377479	3.34706593912313	4.97319629537681
42	5.06067254397282	1.99846000318473	3.4047448719735	1.51727562164459	2.98125488237723	1.50441889519931	6.10052707579282	4.73823393697809	3.10742537783722	6.24027047958191	3.4140807476776	5.28966303736767	2.13442282601326	1.9527039233689	4.40093108105753	1.26555289940601	7	3.4983134933254	1.21969190006164	6.11470770455909	3.15624455528563	3.29194193427564	2.97879729485505	5.12902321521711	-12.4823961634975	8.31057023869341	-2.18436896150047	2.8190818319917	-17.2661349281041	-3.64198647446499	-14.5963384700558	2.80118818869373	4.73870381662323	-4.17694620869247	-1.19474604633067	1.07115037716155	-3.67769910070398	-6.35930078870137	1.65292310163407	2.87414414039887	3.30467947365176	-0.98680638970001	8.20524667452603	2.14753013860504	11.1503935295064	-0.792880129444718	-1.95086406969418	7.69929473696558	14.0734760711178
43	6.19116474320977	3.53749798971851	2.110053961846	7	3.3201086413974	1	3.74802579944038	1.31073208951516	5.71478409382978	3.29001267035545	2.7803158878733	5.17882350912651	6.27228711415201	6.2358821688254	3.90031255020642	1.68372972502168	4.77485745304103	2.58449010189418	1.54774600620033	6.37968067063411	5.20077178478367	5.15148793540244	4.18968564145146	4.63926828994568	-5.34123774205744	10.6609128908133	-4.55525411667833	3.77397246222711	-11.6293088441279	1.60992196144837	-6.80717986717666	-0.434097416242441	0.221978909359901	2.73746070725201	1.71878112222634	2.37431402747007	-0.380730964296073	-2.54561579665207	-0.590612181018309	3.59025072527293	6.20492135549296	6.49402347826024	6.93682545563519	1.43337908994976	-4.51247351754444	3.70007867773368	-17.4119726475015	6.40340472475193	13.7251586071743
44	5.40731770038675	5.54901217025855	6.93087250349219	1	1.08524908751981	1.65383981485583	7	3.94658693899832	2.42812503916991	6.05403525840124	3.98424934121281	2.35809733052256	3.19129788844175	1	4.58720587782698	2.72914121908991	1.68026543902283	2.60278166961234	1.66803924291815	6.69571166237858	6.13052368260193	5.10590607399109	7	1.38981867281263	11.1297220675218	-0.80545026120679	-2.3563879546138	5.6086809448883	-1.53661373087008	7.68612284412932	-4.38103699300618	-2.10478113731351	5.93569826978153	-0.753823095713217	2.24216045693753	2.81525082273433	11.8617743828745	-10.708252220559	-1.72711593052895	10.964545051901	-1.69033422296703	8.25794584574133	-4.59203822858169	3.6063141782656	-7.72242374623035	-1.86260288147678	-0.533582003530334	8.69449811698877	8.68932883791575
45	5.2312309295689	6.53512824524601	6.81513298547194	2.65432737117489	1.79194029876431	3.05218404650294	6.90537255314963	7	6.14334445435785	5.72885397588274	1.69391570342475	5.41311202170173	5.55764957495374	2.20666099449025	2.4412681997106	1.9290934061429	6.9777485308438	4.57963512421444	2.54272746440625	6.30021233029071	6.57092078306399	3.96272899205384	4.12260531646043	3.16993650786105	6.94222650545402	-0.550694571901738	-0.633454227270802	3.6161653894054	-2.64991617521611	4.37933879762045	-4.6337859780219	1.73517385003176	5.60274664666005	-0.0643481981835907	8.44416449577861	0.939472699456104	8.05070944277049	-8.22696281386823	-0.842518743367008	3.32179836806697	-1.2655251688224	3.98800159534536	-8.15023401162844	2.30812562318422	-2.60757867989308	14.2753581825681	-13.2688913827403	5.79524792355989	10.2511748671993
46	5.61530727339735	1.24077286626245	2.55736288561791	2.42963675921152	1.59346528441097	2.791457587255	6.09771992625838	6.68448883969104	1.62003870956373	5.27643379828452	1.85020451111907	5.45692425395388	3.59432961781665	2.06789646859003	6.76028700429099	1.83587427322347	7	1	4.00771109359298	5.92597603937978	6.99237498929688	5.76217635855338	5.91915424886342	1.85412075598711	-10.2095309632874	11.1362813232141	-7.43655111281333	11.0980371570917	-8.81979934237772	-2.10954506190084	-9.51552728163328	0.897630069515415	6.41828374151111	1.83369470136955	3.08404397274997	2.03060653161433	-2.51078967584111	-3.59082888095854	-2.29981384417366	6.84424692612457	5.47229288294121	2.92909455889782	4.11887277920718	1.82433465231125	5.63466123095635	1.57768301558662	-7.87779846345386	4.05656228773065	10.3350846368888
47	7	4.67115873070462	7	4.5407818076572	2.62556377193533	2.77096793109901	6.33399009050628	5.0149377213102	4.0712774447228	5.2689411115831	1	3.14893369840678	6.94373769227339	4.57507079647831	2.11046489748584	3.18509460211331	1.77842535220233	5.65366443766167	2.01803594070047	1	1.11867327807612	4.79109924839935	5.26928893848676	2.46200644082617	7.79112593032112	-0.762830990854805	-1.96391844645838	4.99995306543237	-0.650321728617031	4.72019801790474	-3.88420203617544	2.34185163565764	7.01038972381862	-0.542968735840617	4.82021978490249	1.20308728075671	8.53696230453791	-10.2735770180282	-0.613806961262863	2.75408354941044	-2.90509231766139	6.90599717376104	-7.07973038955477	0.466427747112736	-3.22493580115184	0.734685235509373	-13.9755935889007	5.80140061297873	6.71863744602744
48	6.60211142330335	6.58005489288487	7	2.09015879178059	3.93270640465651	3.28168257411171	4.34015945060546	3.27637346445445	3.88337250934891	4.49041852346264	3.94193897913951	3.09593330643729	4.13408365637103	2.26461867316583	6.00340803500038	5.96969047817605	6.57900888922377	1	1.94008147150694	6.68108278356126	4.0923373560656	3.16232209465346	4.94783187333772	0.320637386722448	7.49668755838584	-3.11670522743662	-1.14051967240622	1.6886036399624	-3.87365144678536	4.21463536299086	-4.15570814540044	-0.282121289437616	6.50876228488701	-0.609617523040941	6.21510339220509	5.53479365566229	9.91596156188082	-7.50054847609158	-0.00983784689206346	4.86886244211777	1.33939532944642	6.12710809552915	-7.54808876079216	-0.980219562861452	12.0356900648921	0.406330449323297	-0.247268668370577	2.99570787498953	15.4727602129753
49	5.55874185845153	6.34384071903935	5.61477495511863	1	2.70529964369924	4.45825604343044	6.90274851496548	6.87273183787015	1.59537806221157	3.85237159078013	3.62393853493238	4.53356413071742	5.40911618082143	4.5694801541392	6.95076683340792	3.72950789044923	5.78966485107018	1	3.12446470087578	1.12708762991295	5.01194326139973	1	7	1.54058060459271	8.45339541234376	-4.37498078711097	-0.845667659039421	3.31918817604921	-3.25935431038026	2.89851590281327	-2.40610232852955	0.193225138893531	7.96195637740952	-0.843052917188946	5.92477244789502	4.75270060850809	11.5517846455969	-8.36579587216231	0.436295379210431	3.55652687581234	0.787825260749582	4.28508598633055	-7.29879870109848	4.68664195418976	11.3925530269987	5.15649467236529	-1.47534549133071	4.64861719017184	1.78303649561217
50	6.26219612734796	1	3.09967630262643	2.46190263424702	1.00381899372716	1.80553050196022	6.27546293987134	5.91413783697294	2.22522328748099	2.58808268089105	6.43183380582993	4.87203147960661	2.7941692019921	4.20079966959178	6.56097741569846	2.28881036532757	5.41205946954644	1.58475799971642	4.44291777981761	7	3.89216145914802	5.87781702051476	5.51006930333332	1.92292802431332	-9.36801908106282	11.484471874656	-6.96846208604761	9.48086392008562	-9.81825295300399	-2.38143310703326	-9.83719423410018	0.396755769737323	6.80542081515875	1.44350022028965	2.73829617011522	2.22428419872679	-0.938984719804783	-2.95206080623013	-2.10952376258638	6.96887843416244	6.59513759166506	2.3445366449965	4.54363958316871	-0.525927656933792	-2.74312319212514	0.731062380472752	-9.1939700759786	3.6562513356413	5.42845645778505
51	3.67844019035219	1.94186605391542	6.43506382588833	4.03913904459554	2.32146270317992	2.28860988058799	4.67127186003213	4.32361934993689	2.16909581290047	6.16353101170745	1.87040383874844	7	4.27515607120568	1	5.37878323241539	5.16138175129791	3.51128569514673	5.92944109992482	2.59069440154125	1	5.50401218222515	2.92292228374844	1.65401103222734	2.82936831166106	-8.72845430660335	5.63029208095786	-1.24427905080411	1.11860848422593	-17.6375915260413	-3.25844422478859	-12.5737200989158	2.00369394892249	4.75835171217005	-2.13767305068199	-3.22205589209991	2.53446772929295	-6.64187210760935	-6.2600867089498	5.61174588667003	3.00541984258839	1.88371378897522	-0.788728787148119	9.1461047930519	1.08651379065754	9.83879616312996	5.443665200693	-3.24627843738959	1.47286497373814	1.37352740755999
52	5.96406509190503	4.26655678493727	5.36679120904112	1.17369835592407	4.27070293424771	1.6034539361109	4.07424929416333	3.14933250699778	4.25734522847094	6.38995608899851	4.08555988314097	5.82367774850533	5.78285734793404	5.00895307637971	2.52697073908838	3.70956907672219	3.90607635715805	4.61184318061679	1.76515702337234	6.82996859522398	1.76414235837536	2.87645953514875	7	6.05977623552125	5.2188786741506	8.54315259585288	-3.90637345511168	1.00323065215649	-2.62980821935008	5.26648666178972	-6.2976756710779	-1.74782525310366	1.71132856078858	-1.82775886727211	2.63552758529691	0.81030864646823	7.78050154972997	-4.79074509027791	-0.29862124326732	4.22152836757846	-12.3117227527498	1.20510286679924	-5.2224513550812	-0.656907027340688	9.11064451297585	0.226107207468598	-17.6223055594918	0.873211539824002	6.79577711649109
53	5.59180599766372	2.77197738464291	6.29008857232894	2.46932782161216	1	3.46736766505823	4.96535669143003	6.39551019832866	1.6385518146306	1.21443844571093	1.31674915657795	3.13677332582446	5.84345599344858	6.25825960147893	6.93487335064822	3.7939744880656	5.55691972316533	1	7	2.72518142594077	2.33854472874893	3.95757269650813	4.22468403219937	0.860947318706448	-11.5637671871127	2.26689686357553	-7.29137911469795	5.6641593453574	-13.5409388126218	-0.296128051962209	-13.4144671656391	4.31623505323291	2.49188524588738	-6.10569546599065	1.32090915452369	1.1345524437543	-2.72459990666817	-8.36794001761907	4.28124790203003	3.26538188601389	5.11287317382581	-0.575866245061997	11.9226492903655	4.69990546258317	8.31204271949828	0.101496774177487	-3.35056208314101	5.70173071131721	2.25561564375789
54	4.79021831648105	3.88201907855598	6.45035850861613	2.33839524769859	1.9804201004446	2.65927169744741	6.93380634814831	1.23420666399479	1.63073593076272	6.52269989229582	1	1.16550857897788	3.72989850621665	6.01301414134027	7	3.30705417089075	1.50142240890348	3.57045518092719	3.55391229827935	2.24980539160091	6.52854272678275	6.73394550049171	2.64528905426268	5.23033033273412	12.3655586762137	1.82623538914716	-4.70564292872104	1.61996294905835	-2.72939278355827	3.42871841367406	-1.88330740271647	0.625709833126866	5.9885802930447	-7.96586109735475	-1.36019775988278	3.56322974174812	5.42631856226815	-4.14727539990711	6.92818301553431	4.61066134253701	-9.15077367073658	1.46101751126894	-5.69970072906464	1.72492948100403	7.06861254822179	0.306333518996524	-6.33958196423096	3.68435952601383	8.142357687324
55	6.37326074700634	5.43673296372073	3.85258619981693	4.91177921639543	3.09721423875387	1	3.78039840062869	3.19679557173151	2.00379575201372	4.33819736490041	2.68554582431642	2.15981298262557	2.9808201433826	6.82552916831937	7	5.75589041610424	5.53151138865327	2.21379683365239	4.61248714144091	2.4172911407254	4.22568374421387	6.16834927231249	1.18816393889445	0.316728405183995	6.34059537077954	-1.05669683660914	1.73269230453636	-0.0193406077153226	-3.49502205150503	9.26262059619258	-5.366358690179	3.58534193829881	7.20993910345477	0.663688212345775	3.33691715794451	3.81417991712591	8.47418939329293	-7.01234756092244	1.09129590408222	8.9031065808826	-5.08393466255276	4.91470045429621	-2.12094403978689	-0.503787391021712	-3.49225975849415	5.86669530186317	-2.67869009787353	8.84198348670857	3.45873221190039
56	6.59610619224719	1.61695423736938	1.33005460735281	4.33474777869947	4.3177511054844	2.61058019756284	5.70504295028354	5.82004685825422	3.10530167593138	4.63443312315459	7	7	3.37173984702845	1.00509300387039	6.66815412828536	4.51104299213384	1.37103261308293	1	2.66943548480522	6.56653834439759	3.47248719112703	4.09757081519188	5.63625451166936	4.26585814900407	-8.14242460753401	10.8471077528768	-4.86134586762226	7.42118777290906	-8.84421652751382	2.34495168367268	-7.5085740124106	-0.209487784466223	3.36341050902278	2.36339833763091	4.28826080215832	7.16963489961077	-3.81223053788562	-0.895637891925346	0.493075646459561	3.8135886278338	7.72470252204493	8.22649010082861	4.2830680051361	0.37947053423033	-5.13863735080878	1.08772772824157	-13.5112424261942	-0.37740023879005	8.75134034706344
57	4.73573535282386	3.32979820100155	5.01264338111673	4.00006826660587	2.28108454256728	1	5.88721701235477	2.17015088858765	1.49233722017256	2.56485869083629	5.77085784108496	1.13669831086509	5.32000999704683	2.33675160008649	5.48562210927024	6.18697222224891	3.36763642885617	1.09898582247216	1	6.4417697226321	3.03104221261848	4.03930578687754	6.35524096476879	3.24126648026385	9.25669189810847	3.69702873313176	-2.40883703610035	-3.90154115232889	-2.72602690775449	4.07151228865756	-3.87819821862814	1.53746326480518	-1.65864805314184	-4.34432375952319	-1.7190977753159	-0.373916321011773	8.42591653084768	-0.731174959349216	1.1789814307608	6.02281069661516	-4.92333311724608	-0.960025458951265	-2.92201600396824	0.842429875568039	4.3723134420748	0.598507400966507	-9.87819415660791	9.6093811651505	9.12316695026896
58	5.26538764645434	6.22380926663823	5.48545322774254	1.2220373853441	6.7664299615063	1	5.39024432606003	6.65781294253597	4.58743396208929	7	2.67291759545062	7	4.75166637336474	4.1359712262726	6.18043238151815	6.46734972660781	3.96344774259067	3.05028231557922	3.41588659248119	1.70865881261377	1.92633394980033	6.1619271303171	2.80684276309581	4.97277937130015	6.32256471744394	6.35077574932645	-5.97295686652919	2.62397105029355	-1.90148253717189	0.449247035941457	-7.52018905354342	4.88974623243877	-0.261204245495606	2.93080776183525	-3.94599268198647	2.34648271928091	3.54894716995201	-4.52533276382825	-0.666783872015153	4.68372032946673	-11.5690321630068	-3.25209465492745	-6.13926046040153	3.70670873546458	11.2214160833239	4.42130577943279	-9.17996720231585	9.09477376874974	5.3187032746926
59	4.3961678807562	1	6.98339329020439	3.20688159544012	2.27453736586422	1.15443017898966	4.98610413045657	1.84476981416965	4.03870697184393	4.74432151971667	1	3.35526497426435	5.93530927322405	6.57319035091113	6.74544408530481	3.34297826432277	7	1	1	2.6843821483683	2.96042734440191	7	4.75042578105672	-0.681873572102784	-11.0320835621551	4.55102923454128	-3.20719388970968	1.29140962450699	-19.6393779997473	-5.65406518952007	-13.2571116146858	5.05801172281317	4.97541167253837	-5.01531326881194	-0.923947922880455	4.81296450691734	-1.94526593936736	-5.32173569514589	4.42596908592374	3.18840214685999	1.62147442585681	1.33400804621599	8.60077873759374	3.22383898198045	2.1019380534092	5.04850127564472	-9.90950359390367	3.22313051518737	2.79606773188822
60	6.93305061288973	4.43756521620451	4.64529470874107	1.24364621322871	2.39062243897041	3.24560782175276	7	5.7037250221671	4.32660544425689	6.77422143542481	3.17673101177977	4.54594602376505	1.09567497592007	1.15412526063952	6.39633959269716	2.71359409516723	4.44655732382881	3.5974034556232	1.12667057898737	5.34765714156235	4.42787985503189	7	1.3368481342719	4.62055830603731	7.25461813839784	5.90327182381915	-5.18341328253739	2.91817889999267	-4.17351797103351	1.72176083590407	-0.401825681863715	3.66512749125635	9.39209375439791	-4.24172329610675	-3.34773256606273	2.49003717269357	10.5377096947099	-5.03353982857751	-1.68609310694791	-0.726389295124599	-6.91543890128039	0.238733835110217	-2.89497467841301	0.7008267884999	14.2222410737327	-1.9602245550936	-8.12687977526429	7.40219023475803	7.07166875952836
61	6.36724623739285	3.48137561270546	6.73817236619287	2.29313829973061	3.33771997508121	2.13320067866775	6.75693574965785	4.42811857829434	2.07513269598665	1	2.76376724224398	3.08495111452441	4.06753459058026	6.78206064535376	6.78814759741717	5.69706908144129	3.07346113805308	1.86261722073958	3.64556650385419	4.81570752077319	3.40285256115197	4.30630854281927	3.67141076752089	7.80403413098639	12.8575019475417	1.13006661117811	-1.2160982458681	-1.06853014411117	-3.47534549973128	7.10087995592146	3.84825854099944	0.472248211278997	6.88545377221185	-5.58692410015297	-0.234436004563872	0.436506475922495	12.8108608029475	-9.10401143270801	0.0331462236693549	6.43868789285594	-9.93495690217136	1.39161087990085	-0.487572751028638	1.76003104188708	-4.8048753847148	-2.99756654538292	-9.18266753718923	6.68518199041945	11.5421123636712
62	5.59714878328834	1.01551105234612	7	3.51871345505157	1	1	4.39738601336869	7	5.92361963326191	3.85041448010915	3.94520159774945	1	2.70597605532491	1	6.74813514077821	4.3786650078124	1.74298792813192	4.01455631876309	1.82556840072977	1.66200995434875	1.90071186468001	3.45797396531013	1.07735506615875	0.0288417033627442	-11.180285780564	4.27848945946832	-4.27039988668729	3.70489151927251	-11.8483223716248	-2.83763922378159	-10.1796789208322	1.58723829398152	6.55719024467502	-1.76380193257408	1.12995821103809	3.6743311190999	-2.9028744071834	-6.52905209132736	2.80963500743111	2.78668244370716	3.73270415526172	1.24945729444413	9.58022725378919	3.89802876760155	-2.19035807111019	0.608074594067066	-3.29781790157248	10.0264703996834	9.25224754733202
63	6.85984921308099	5.04982890175834	5.22010630041472	2.66877612452621	3.49470237063134	3.55466179244212	6.23703661929641	5.37507552339182	4.17703799892883	7	5.37297477452962	1.7175371493567	1	1.65093825276638	6.9562602697378	3.68968408920932	3.66671233143996	1.41971901260097	1.47436535713535	6.58552756396493	5.20661563565995	6.30065802766578	2.29090124860503	5.05522461291133	6.97145036697968	6.48505405958775	-5.63543336411709	3.51053311272258	-4.24933331436458	2.62287159807703	-0.803185581446186	3.86247577996065	8.95393762802362	-3.69391430346155	-2.93301991581725	3.31169185538544	10.0535579461468	-6.12840608283203	-1.6704361903194	-0.593591836086286	-5.90252410597443	-0.311879366541472	-1.96725358799437	-0.938054282613193	13.2046100667505	-1.4477413796466	1.13915195332678	7.52776020881426	6.97368879633582
64	5.55027317790051	3.85038736164876	5.70297421517295	1.17513479786229	4.20793810363987	4.62279418823797	7	3.36551075505414	2.70067288471786	6.25694844646276	1	5.66336518997771	6.05066175946951	1	1.8668719959058	4.97103775354959	7	3.38161478733437	2.86556268515281	3.06993401473243	1.35357379283238	5.57519589382035	6.86995029021388	0.720097099173323	-7.39191890066972	3.7405865919849	-4.41290470202907	0.503392278265665	-15.9032365894512	-1.86399594489273	-13.666349509147	2.94529146685371	2.79293618076209	-5.09801638080467	-3.41244205218548	4.47206500411571	-0.72308636455387	-9.25370299642224	8.86220714001191	0.897782363572007	0.0202439376589783	-4.68125311144312	10.7483504628872	2.53971749079252	-5.14797303267903	1.31706429602081	-0.267772726962087	8.11009871231471	13.8464860034148
65	6.71555059742914	2.45416994139316	3.96406403065532	2.33261364938637	1	1	5.36234652760373	7	5.53847220002516	3.85003116926207	2.89735217659008	3.96816627997351	4.30923638073501	1.50775389417427	3.27469339535953	3.87940528019347	1.32856582048633	2.88102920244302	1.20279644940417	1	3.85894797079065	5.92657605215529	6.75014316645881	2.48781233776635	-10.9822871039631	11.4999750512582	-7.37955661587801	9.43942820678732	-9.44213670184678	-2.06144404593758	-11.007003876822	0.968896302381253	5.36517356663683	-0.305324658617736	3.12625063120565	3.69802145522753	-4.04577418507601	-2.42991622932187	-1.89294675751169	6.88866232113021	6.46201344947233	1.20754195535411	4.49852881380965	3.94871589557564	1.93798863498331	8.38870212404438	-10.867551226523	3.55101735231395	2.83935660066594
66	7	4.28838617540739	7	5.25866025179586	1.30358658402088	2.05962765506734	6.2817066981331	3.95147451799191	5.40406628223779	4.19472992945296	1	3.72896037979222	6.84536767160941	1.63037500595161	1.32337084876315	4.30566837422646	1.02014879951219	4.2312371073106	1	7	7	6.40447931556956	5.951783127192	2.55588284989866	6.91584525098328	-0.388981499346845	-2.73524314522675	3.58786851912494	-1.5735570242514	4.36620764960316	-3.3905336527034	0.284907719160318	6.10831398343647	1.1376730505871	6.16035546338212	0.343034359566963	8.61220862135509	-9.9775410058971	-0.999227007416884	4.71742239645344	-2.83316856226885	8.03675194404959	-7.96565912447286	3.66022823211142	-8.78580212504876	7.00111481371737	3.04026902561105	8.85858421503518	5.12189915488838
67	3.76717195010272	6.59735709699691	5.72896285627598	1.43656968956245	1.08363775815391	5.47387582559092	6.73890799165157	6.33394511438101	1	2.17019825452166	1.7085474315631	7	3.11745691588926	1.68756931403994	3.90510019342063	2.1085990979715	4.49339070007108	1.82169905734601	5.9971612090121	4.90757039478378	1	2.51919340840641	7	1.7898823742766	9.50408610598856	1.92139967363666	-6.20621986945729	1.2033419769682	-0.065633021248085	8.40395505872795	-2.21971741407113	1.68266540578953	3.63314502676905	-0.150351396290112	-0.618894011305885	4.95529498748083	7.27444279294779	-2.17173320705111	1.64374565765035	2.17069862074818	-6.55714422570926	4.38981341912107	-3.59748588703504	2.25028177190614	6.26793178739495	-0.0790264374049806	-17.0513397317663	6.39551379127981	10.7222920769769
68	4.1457133601466	6.6591418615371	5.66611558238163	1.54299263623309	1.79849449443856	4.6181345932947	2.76676611609922	4.9187558779629	3.63124303563397	1.98567796778788	3.48804991776616	6.59656173845975	2.18066404811971	1.10750716629916	5.52359706551928	1	1	2.1667454409865	7	5.299582843949	1	2.59241775693376	6.24671172447342	0.444944980757859	8.70854174810488	1.71588049304373	-6.42456522655991	2.3674536588564	0.0295429718455599	5.84904691949864	-1.47138901916902	2.3415744272892	5.26351629992137	-1.68254958788737	-0.841265074401279	5.57723362293673	7.44493360848096	-2.0471533714704	1.90804167747689	1.43472096916761	-6.36119369587938	4.49509018713308	-4.43139094685505	3.1364097828482	8.41352480308562	5.17451402046034	-16.076599594363	7.85988924292624	10.5305213043361
69	5.00075738051777	6.15145303646842	4.43037556629817	1	1.07026558976331	1.5276196348056	4.68318820158284	6.64122501619083	6.43434875577297	1	2.8064116272611	2.85543416684966	1.23841482151016	6.11033712296448	6.94788025263301	2.81520412522437	2.2562356983375	4.16112962266944	6.20394275480126	4.99945895865695	4.09410243751653	6.97328620708141	1.97842754661753	1.26937508806407	9.36233782082311	2.04370873842505	-5.63059176389484	1.8330662205482	-0.470813367365405	6.14732746862078	-0.475517628860662	-0.972802647702745	5.97977100762665	-1.03133416931946	-1.17090786314158	5.35502967448236	6.97018977406565	-2.30388974634925	0.792099404269709	3.59449426942881	-6.23969601377239	5.27271446499457	-3.66590336649781	-1.53878290079615	4.92925100961798	-3.7291970153762	-16.7116791876489	7.35750605450042	10.7745838047075
70	7	4.64864150620999	5.31603621515186	2.70974522067214	2.43160219242563	1.29037624303447	7	4.11968974060168	4.20185008197431	3.74026679942696	3.27656401738327	3.37874429990418	6.91283060084651	4.43055731760622	7	3.21789300156981	5.94362283888873	2.96094532321842	4.59190657035018	1.35045523184331	2.49324725113183	3.03990455520404	6.29823477174801	5.24194871078804	8.41507446777269	5.45366851427485	-5.18562144870616	0.578173763005467	-3.26044707533184	2.246803627334	-1.76723485306504	3.13851528665761	7.8602732199839	-4.97350776689604	-2.39953892065441	1.26620300861145	10.6598585880708	-5.76392599729977	-1.62842247929842	-1.23305184705653	-5.13560934035286	1.12782830779755	-0.809574223948169	4.7526536159346	0.649679840311139	-0.697596115795917	-8.23412064315581	10.6549486312496	-0.294489064365104
71	4.41506177519616	2.66269351654709	4.68977842670545	4.18266870419929	3.57423022813034	1.39315380912268	5.95269092381824	4.65922020418968	1.52173005305539	4.37345613508133	4.28438259055709	1	1.95472944972597	6.17198132412217	5.5748485742907	5.94061275909218	6.2843686222344	3.33079512740297	2.12007651459834	7	2.18875670860158	5.85408805679859	5.29570639967339	3.66089080795529	9.39420961926087	4.35620733980613	-2.37989688614594	-3.00301469480659	-2.92109193669253	5.77835561959525	-4.18984088869798	0.953613652559129	-1.11825678641282	-4.49390954198175	-0.568840324462143	-2.00575012459489	8.05830550696242	-0.776403319141309	0.365044652805829	6.08545997774014	-5.58069235098788	1.70136660565599	-3.89116180344849	-0.869259398721554	2.87676958163953	5.63267087662032	-2.19235757238505	5.92043113329629	5.23387744736593
72	2.75499769685747	7	5.07175868426213	1.58272891601304	1.53349958033655	5.01623611142565	6.52880311439135	6.75646638885853	1	1	4.20224340263163	4.55843755839594	1.86302374694004	1.93942343021465	3.99007436771343	1.97747752202278	4.17287691560784	2.07680067799085	6.63175587119961	4.49728702433968	1	1	6.64079831907235	1.66430614877832	9.11268172612077	1.69606671251854	-6.6729275045994	1.25245787603776	-0.234066946215062	8.56892454814813	-3.04589146736622	2.013937593326	4.92080245017688	-1.43651773745327	-1.06102491717385	4.24460102534955	7.69607472972735	-2.17594769542472	2.37385105223665	3.1441075817545	-6.43078828117274	4.75574372316666	-3.80118842996126	-1.23438458040106	4.51866932241116	4.11790425196833	-17.1297409002758	7.37622388871628	10.6326557656999
73	6.41486455634169	4.4619136797414	5.4463841375353	3.71161778078635	2.49996071497185	1	5.25578912005925	1	4.80981915569569	7	2.13883387114328	6.04948936856464	5.12543503460107	1.61758564534047	3.99803678331447	5.83873003239169	4.85901879024414	1.24647965801677	2.88436445051557	1	5.41411761012325	7	6.31512174427039	-0.809518563766269	6.72321541863503	-1.01729786481581	0.701215943828718	0.553596323302936	-2.51358939936027	7.77858860479474	-4.30595574602352	1.59370180167331	7.96727132783877	0.901791576036583	2.8664327024997	3.43901053187851	8.14262275278221	-7.94263259703077	1.2728562523841	9.01938992718652	-4.21335656063091	4.65500613319791	-2.8774490561965	-1.07187773022843	-4.46210756166091	-1.70710248027941	-1.45216385667601	4.89494778849909	6.55901656591286
74	6.85931076502836	2.41997648736585	6.58248213586087	1.29552825542532	2.33761824133752	3.10197025360653	5.68914192771187	4.00722405490239	1	6.93787044902735	5.17255093725499	3.33187335762469	6.9504676124865	6.48316826934232	6.22869920102143	2.60140738246881	3.70740268200028	1	1.8881224705773	7	5.50662574312572	5.00490786759623	4.30245375459659	7.13692731923297	8.35117419122828	4.24835998932477	-1.9360946798086	4.77221193209074	-3.01564981530927	6.29897851630961	-3.37186229374889	-1.81088865441646	-0.81994338616127	3.22206361535292	-4.07629015329214	1.03081436078145	7.79275731104401	-5.26552934676371	-2.17275638496645	3.30225413973197	-5.85296994828842	0.187733813547847	-6.44594124322116	-1.31327477129677	9.84722950312365	1.19976830459828	-2.17986209379453	8.79154144100966	2.19254594260453
75	5.13855306153109	2.39442621542762	4.26258487519692	1.07987145379319	1.3864758833343	2.55349225631383	7	6.95977602280254	1.08028787791924	1	4.09661906639787	2.51747358341585	7	4.68800872207781	6.37449651177942	6.02902663773672	2.74155182242335	3.6475584699469	3.47114002943484	2.26553371975712	3.46065764698775	5.07737598435414	3.34061798725157	0.913344573343902	-11.4007694042871	2.57114043807414	-7.07906487651185	5.22004354980464	-14.9512266829348	-1.47723751167339	-13.6817184151868	2.61680408414522	4.71456699902319	-4.30650453248615	2.29161557318443	2.9474991911011	-1.72179106229852	-8.11158226932203	3.48173589151016	1.54079039471503	3.46385644512733	-0.843097135315441	9.34772473854411	3.60089447550008	7.71691344660573	10.1586110488333	-5.65138167778166	8.21872185398668	10.8241037935457
76	7	6.10101409372433	3.99177214458407	1.62742297140558	2.10759875249971	1.97087453467752	6.81446171424365	4.25038464580038	4.98831702100493	6.76360715785823	4.50225154592682	5.11651019213272	1.32583979360284	1.06456972735503	6.59740089789042	2.30549980202447	4.55900428378814	1.80893125162615	2.8868160442062	6.26868135762057	4.82107568093232	7	1.03810107293444	4.52877324788254	7.12303310694482	6.96745022634099	-5.07027840162068	2.71415833884181	-3.95115267726181	2.42786196698455	-0.620518638602241	3.21346443622128	9.26636203730551	-3.24759684344385	-3.1664922560697	1.67051748612828	9.90259554658827	-5.11351186230847	-0.78235107301493	-1.79779440742943	-6.1114953611662	-0.40560125709246	-2.36293790264048	3.67841636023109	12.8019666051969	-2.15370358146183	-7.44308139557437	6.15237801902553	7.3604365693345
77	5.14283663499434	2.28863512188237	3.57864152246941	2.55608245231853	3.07185928147908	1	4.22458476378737	3.6239225752366	3.7526447203857	6.4722850650649	4.666942420123	5.26540664248683	3.56278245722766	2.52042447397709	4.76942257268169	6.28704479630426	1.63519537075525	5.14554371483736	3.91795868620394	1.1335217937967	2.51960052087209	5.47346358379372	6.03147775029026	5.01125698213232	6.00835312326403	8.4343969140034	-3.80985806348648	-1.26029048633651	-2.1721923388401	5.90241430889561	-7.41946719602564	-2.40038877485876	2.2560013792932	-1.34062235171017	1.92135323119087	0.877068600335542	8.949883634616	-3.37684889209404	0.714000612605095	1.20925157521692	-10.6567052327139	-1.8108502376267	-6.34970190020513	1.53629670700241	3.4593208989645	2.24854358078515	-14.8040129870002	4.64498350196509	5.28388638402673
78	1	4.23053090200239	6.25660681411282	1.9272263346565	3.55949546673426	1.96169496792707	5.55398801672304	5.21467595768698	6.54573901890004	4.77181733837962	1	1.3213375543301	4.29878562476863	3.07927897587214	5.93471441666281	3.8152555208292	5.82923609004291	4.5601118710067	1.74453920861493	2.3495034958783	2.57670856136936	5.03947220010076	2.66546176584358	1.71639819986115	6.62745481531209	0.851873095983812	-5.68065341304986	0.94355211514598	-5.33384832030871	5.84430261976027	-1.97134789227633	-0.15033017402622	1.84589796390027	-0.0293483135495292	-1.81695234370382	5.21140877079538	11.3472165798005	-5.08361727693215	4.01690933029823	1.79224747106903	-10.7136344453787	5.07075339671607	-6.04552538563291	-2.00318789885158	6.58298040741686	0.457533280442187	-4.75153653811264	9.37037417567443	3.88360263551893
79	5.19908267867722	5.11965874895961	6.04449205329599	1.20440703196456	3.34188857943721	6.77895052875893	7	2.66456059045399	5.71463826173486	6.22517090704064	3.59577804576366	6.25094212177773	3.24165050980628	1.09055258048125	1.83201177520823	5.66047428718049	6.33418366701448	2.63359213610343	1.0537672201237	4.04518691535504	5.24162347677246	5.13602346441841	5.70517555743456	0.599788515058395	-7.87175545511837	3.9506839291572	-4.4538857962691	0.703494779292463	-15.6484697110502	-0.544391692530457	-13.4578691224686	3.24736678836009	4.22018520124691	-5.16348236057435	-3.51914137110148	4.0814404685478	-0.421398187430444	-8.65349413328222	9.12552844878773	0.815076829707837	-0.0619961373228305	-3.35794918494673	11.3968612002772	2.94254201714294	-4.19683255109779	1.16776337179607	0.487754811891659	8.71062948903861	8.25925577720421
80	5.36095323002989	1.47369120952996	3.92820391492397	3.71064963227095	2.59557735943085	1.58371708688876	6.58782859389306	4.42730974608339	3.08831241011042	1	4.93884212857027	6.61311836099358	2.4140181306915	7	5.73222380970543	3.18235364499209	1.08657640489972	1.38794880657597	5.22746367799697	6.62525346153871	4.76390383458665	4.58578035572416	6.42649367438263	2.82690059422456	-9.57473571334646	11.4192309021434	-8.81279801086624	8.63168839887218	-9.94220054694512	0.244701449475085	-9.96729076989463	1.65407182056963	6.45425620281664	-0.393395620477316	1.15595139582169	1.86119930657099	-1.48697532940681	-1.53563740267154	-2.74518486835388	7.1198784609844	6.54871035340081	1.78945124027593	4.05730303741907	-1.86956118078201	-0.45374876006693	-1.48638694919498	-11.7039204650966	5.16180955800059	8.40987157356956
81	3.0744729547353	4.99799292643268	5.34108523294666	2.8488300580259	2.83891171843314	3.04178384498322	7	6.12362489910739	1	3.56893471317859	4.58057115600208	3.23410746119665	2.11781088792401	6.59629454332951	4.21536149572536	2.33795888666195	1.78028976823556	1.03309334336519	6.95193027233432	6.01331470688332	1.99368192234244	1.52618730509276	1.49956447893392	0.962870309659671	8.56223212792116	3.58233501122594	-5.08696761315125	1.7785568831708	0.779678484073738	5.51472470695645	-3.37380090203453	0.383735050269616	6.06908619490737	-2.00183248730098	0.358849243259607	5.13072612822235	5.78491460743237	-4.0998798656342	1.88883642962836	3.34213951697649	-4.89553087872004	3.24020904704476	-2.32732105544703	-2.17322420478702	4.90781222960326	5.32906865218551	-9.43768639211811	7.59359442229399	11.458552892831
82	6.45190424904669	1.70511484463612	1	4.14970421374916	3.5452059254643	2.45031972589491	1.56600515585381	4.72011559445124	2.96106125417714	4.35880035277869	2.22747217155307	4.32422870103866	3.13718239894163	3.55204296042453	2.64912410533487	6.47875881730455	2.3268995879848	2.2533064751513	5.16170731432592	7	1.31252867172429	4.9521189109265	5.66629082105498	3.99709885171337	-9.13811332549563	11.1561178956218	-4.59793091204399	7.12728707434053	-8.0175728636169	2.16031890238979	-9.08880910806532	-0.26513418588385	3.99005876521233	3.42712036686281	5.26845036760887	7.12832560405515	-2.78838583753946	-1.59173331637023	1.34794429738844	3.41959704531799	6.88364259466684	7.15646295501368	4.45512544608181	1.93182220197255	2.65098216263765	1.20559696864456	1.01466118065129	4.19746271980364	6.77118001193331
83	3.34303381044743	5.82427410378987	6.33654972896371	3.84891786662679	2.67098339922806	2.90311942651103	6.68163226440282	7	2.16173912951955	1.94954441540672	1.17131167777847	2.59601510392323	1.40104557557668	6.13163914984771	3.44636077754287	2.37732001267729	2.63304477824599	2.31779471604851	6.46438908563106	6.09166810453901	1.3634824415436	1	6.56008486422142	0.804200326961178	8.39272754400537	1.95935550583108	-5.69443523582488	2.21402500784751	-0.399388322243161	6.18255641566383	-3.29797257051252	1.19067651107081	5.42420849581594	-2.21469627563768	0.190408161126571	4.93386644493246	6.02683300680399	-3.04749914914288	1.06992005068726	3.94159820890883	-4.21150218723797	4.18697792631732	-3.11263750719115	-2.86687250848848	7.99790039710959	-2.30411866805467	-9.0792157985963	6.60704941441264	7.69633854220542
84	5.86221811935846	1.24231188931667	1	3.54275047729822	2.55626656573407	1.70009387406628	7	3.62612558472717	6.92701687593601	5.1444518171015	2.97936277896665	2.18544550989991	4.62380937944327	1.28280357367192	3.01403859200922	2.28901431743472	4.58370462316713	3.11288996808187	3.68869543752803	4.65020325647412	5.62604450368145	5.27740850188102	3.05100549533536	2.64039230162226	-6.8885216413415	11.1531178263232	-5.54063085902035	6.03811195559326	-8.75429613701781	1.95290987917974	-6.34631707113353	-0.394328954434395	2.44182354678412	4.03576356725146	4.15453162052217	8.56401265519018	-4.8644495372769	-1.94423851126087	1.77749193076343	4.08165154800859	6.75960368057619	7.07038358301702	6.23505742026921	1.12482916145665	4.9283031598336	2.96118996004364	-1.39895774969133	4.3301715571362	3.01304098787456
85	6.41400887863602	1	1	4.09338032104108	3.10502839453122	1.75049544077336	1.87342821574064	4.5678669587331	3.68514160461197	5.09494028253823	1.59644761661341	6.16690607024094	2.65387423850454	3.90660004103761	2.15605274323799	6.04766710340158	1	2.03219987375542	5.8860305673635	7	1.4212636429148	5.54695152218152	5.19160897823319	3.62818209620882	-9.56380313717411	11.1397371625168	-3.73379260800569	7.1956103173178	-9.28470582239366	3.2285012847812	-8.19467661249442	-0.0724166855727833	3.64486008663378	2.52770337880578	5.30950047307705	6.5731904009613	-2.40619707450187	-1.2593934651511	0.0725362973182035	3.15305471083611	6.44285001623693	8.10154668384986	4.7018092455005	0.266679864728423	2.80957696100844	1.02429545563811	1.59760179577939	4.54699909584644	6.37743562547172
86	5.18245755722132	1.46277387327523	3.87547886153595	3.81813549452136	1.99326304258938	1	6.06769890825043	4.54197152110853	4.38409480193818	2.26842956576574	2.88234551493934	7	2.31514131976142	7	2.78015853904541	3.21662765202393	1	2.38727713193418	6.17684096603121	6.55580944556304	5.11663856153658	4.08303764932325	6.78400342057972	2.64615837736619	-10.2006712233914	10.0952557950249	-8.10549115687392	8.54755392486766	-10.6421422101557	0.416064247091967	-8.30896571760298	1.49084317605144	6.2749036218324	-1.2074417446749	1.24622423663852	1.86093225016347	-1.11486362029794	-0.704392592452594	-3.39381649042575	6.90769681625495	6.18198807508051	1.21795340849416	4.53334254198832	-1.79989073243478	0.453488409366866	11.3041745900805	-11.4131841351949	4.93810073640782	7.508474342823
87	7	2.38408946875114	1	4.10050377429903	3.13693730473948	4.99428407121227	3.77330602207259	1.50258047440149	6.66124661069958	5.69040593488351	2.73505628697692	4.57221462324303	4.86712822196428	4.70722407342581	2.85621531124993	2.31788621922104	2.4517565897207	2.95828210305177	1.13168121901999	4.12620892965093	3.35536964013408	7	6.4073666079477	4.12791098656351	-8.813978845748	10.7399817916323	-5.34093649168612	7.29231110897426	-7.7603592398236	1.9827573670686	-5.89772133337413	-0.34971510804167	3.24877414070371	2.49228457035823	2.05991863755689	8.41172135765894	-4.94108371458398	-0.348698088734536	2.99238161742273	3.67745305395802	6.62538675919721	7.33581522944598	6.03368080051952	0.329135516695377	6.48551076315936	1.01643277526231	-6.04875713666807	1.0452147917148	4.78915761129715
88	5.12361511014612	2.04572559901892	1	4.15049030624195	2.59481883166937	1.27170799065977	1	1.12399954701949	5.23212831976984	6.11434926278197	3.34334569067193	5.0481079039792	1.0481014718415	4.52774432671748	2.77784947603513	3.8000403122794	3.16170902301416	2.89304852140548	1	4.81655981581315	4.49051680717373	3.33537569871216	5.15288966000615	3.45137957990801	-7.43368552773623	9.9736858603464	-4.93667568672919	6.7035012827634	-7.73546781519334	1.04888070177892	-6.15850629280013	-1.29960949281944	3.98019219499221	2.66672438864939	3.70911658651847	7.51829629235707	-5.65588450018546	-0.917176180512237	3.70510842688292	4.33937952543021	6.05264344563935	6.78104039570297	6.96544437621596	-0.287540124728246	2.27070257545037	0.850198506921725	-5.9621229515517	-2.43608174352158	5.14487454777209
89	3.34011780538049	1.40261372748035	1	5.01593497621932	2.42148845333881	1.96462334700249	7	5.34500314609427	3.48443106346521	4.84039266728402	1.7566954713184	2.68782244152611	7	1	5.97135989584011	4.52841934841147	5.1103803308768	5.10176201491628	5.44673242300091	5.89730872363826	2.57234577719184	4.98809551855713	2.33742495005592	7.01592743386742	9.53940674611155	8.22628782469653	-2.06354682413175	2.53409779569981	12.2930342790291	-5.95842759761413	-7.41607970878158	6.01162015238757	0.984226148595513	9.91423403214625	13.6683668752628	2.9873844075092	2.65570236738925	-4.52986777286939	-8.2203688076014	-0.0701530399659741	9.14241071895776	6.55336160470561	15.724838761586	4.0487493131491	1.89958181916044	4.71874536120394	-5.95289225651026	6.55529738882364	13.8944833787506
90	6.42540730172965	3.00435228783765	2.20896072289772	1	6.37900294001646	1.52343654895404	7	6.5640229499775	3.01156469557064	2.33291624812459	2.60074406579135	4.40719588312767	4.55929892862012	5.47685004603487	6.90089927775298	2.09462320080716	4.57574157393177	1	1	4.74072738888649	2.73868444360427	4.88047989641953	6.63576400972384	6.08196942905179	7.87536281738974	0.236384322012642	3.09587826393974	0.315918053858865	4.68127612699129	-4.12840081678534	-6.0413509080031	3.566742685583	-0.0348894119457069	8.77332705248437	14.3524788123389	0.000513934705040769	3.63673210549891	-3.71806392955889	-2.8693079205722	1.52014537052541	8.16764367600113	-0.124177691154129	12.1265881225649	4.77051548868765	-5.08422754798925	5.67434958423843	-9.34229194022399	8.48172568942203	16.8027290985211
91	3.18760300214624	2.39716756632458	1.32618226934125	5.27104158665638	7	1.30834556493881	6.91023964802563	5.3800158358147	1	5.90838224669328	6.61467059535814	6.10850329156178	5.11406533548935	1.76961946916522	3.96791864054871	7	4.51732543812617	1.39120507363325	1.62924377564319	3.89649243269953	1.22313776819687	3.59256175946503	4.85461924797961	7.86502680557835	2.41268713534237	-14.3743079356764	8.17545326369372	2.94915892501817	14.3456988625438	-0.64381016989286	-2.24834186043203	5.5410361219941	-4.74769888037412	-2.58249656531946	-6.59795330659144	2.20479034042202	6.51650674256904	-0.868230815772383	1.57208914751857	2.88449972521884	18.8634334918466	5.53340754816466	6.03985593159527	3.92741566856868	10.0407264560089	2.41810030599954	-9.68951972077618	4.31405968790928	5.09352802105264
92	7	1.74085625266122	2.78802329215409	1	5.04318575077773	1.25592595812941	6.38374371296838	6.91616489081283	3.11326808179623	5.98730114630955	1	4.70643101667297	4.29905870888694	1.83277604535541	4.39265556831163	3.55162603616093	3.67677492054903	3.19218074547304	1.39375387689009	5.27503440026216	3.02048115832232	5.65935871796226	4.77558330841123	5.3491599992322	9.87318976153629	-0.227368791610098	5.11256699308294	-1.03248052842933	2.80189219339159	-5.55789219552022	-5.20139720119003	6.04778800076507	2.57616393098942	7.69473366191556	11.298768556421	0.247820593805916	2.98193931027115	-3.21526470770076	-4.65720061883482	1.99571725646949	5.90659445078825	1.39338369784979	12.3689502699357	2.10881317433112	5.74456132084579	-1.07031912420186	-8.6430612306652	4.1188120718478	13.0527504437824
93	1.67993389522872	1.37192345881327	2.19984697074357	1.83012362160658	4.82408960008038	4.96508245843418	6.60713449834523	2.4964409247671	1	7	2.28254364630919	7	5.82250699265387	7	2.20502671709772	1	3.67876643169807	1.23427364931135	1.5914431112261	6.00498931785405	5.94657756368229	5.5770620777942	5.89502540303519	6.59188910650264	0.190876466241136	-13.9078262151161	8.45540445645413	5.34986825397222	9.59680499244082	-2.78951455223846	-3.42132395747206	7.17021294290011	-0.694117286663803	-2.26870991064936	-5.99194819745471	0.685569948994119	5.82934605466435	-1.01169298257396	0.554643351685755	-0.270501187980637	17.5455284216037	8.17357753545842	7.4083890713689	0.690021550760405	6.76299223473255	1.25276842751407	-15.0311397259997	8.27411314644965	8.18765148306048
94	4.85642738030342	3.89420562797962	3.26990385596595	4.09032067481048	6.11861438470441	1.39596467571466	3.26043771711641	7	2.64531061136352	5.50713432875703	3.175554913702	4.34938573030706	5.0856246138293	1.72306065120797	5.93314971944281	3.86634721412815	2.71931286095604	2.65355187298209	3.265788863339	4.52333004207824	4.01155996599643	6.68277525469801	2.54023651277515	5.36339893965168	6.41731977137995	-1.60451769892566	0.613757933524995	2.52876133498533	7.67368214762214	-4.02918159970569	-9.89819844581326	6.07178836229213	3.06934140438192	8.22522689272888	11.3826198079197	0.401435855810493	5.72173364711928	-0.709517743717482	-4.85894084836526	0.429437564536456	6.40514173462876	3.30921988869225	16.5910385919559	3.88996136266666	6.39533068034481	2.46005737882815	1.25936839277717	6.58813168280329	8.3130925215676
95	4.02238322929374	2.80218981627106	2.32743464026091	1	4.56878400578051	1.38239981114226	6.55729610976911	5.90202666352789	2.28961446723004	5.85596147039496	1.54365740882599	4.66636118942069	2.81911333997283	1	3.82496605016937	3.16975957891652	6.49535597710428	1.95799969093733	1.20857184311551	6.11809851319394	4.52038657676259	3.85006674244284	6.44428414917689	5.74808872866444	0.493696518326547	-15.8430088261059	5.99122763716407	4.7289727000928	12.031248100502	-6.88511618106133	-1.95237142810466	8.12193392676948	-1.58428255918476	-7.47741448498578	-10.7641540815543	1.85512065954443	6.33090871896033	2.07814943917032	-3.08440973465436	3.29875976556707	16.1128851583392	4.29283939779175	7.43250998853022	2.99135015619093	-4.97220771977504	5.79120060823592	-6.9521051961646	7.54208917543806	14.7131644533452
96	3.29264811933524	4.14904379897012	1.94493532099421	2.01808888262415	5.59200277490339	2.09667217435568	6.4703056886774	4.41299212846467	3.48193211617787	6.99567797776778	4.74418990618012	5.11334675767548	1.63379252770027	1.94381144643261	4.76311052413621	5.38668981356544	5.79743283433337	2.64642132831174	1.65422031883469	2.32354825627732	2.2404885833505	4.10439173412202	6.63747309539195	5.79093825290431	-1.04576586676331	-12.0489363194133	-2.34287290665673	4.04461088455918	7.76407567900184	0.88073420563311	3.86678813029988	4.73041536599313	-7.57232967967268	-1.19366392252962	-0.0236739706622698	5.33793646891377	12.9106781781609	-5.74503477964784	2.83888667778524	-0.448391403909998	11.5399954616457	-0.299445713044877	7.77104617886292	3.16543334089529	-0.630262003473776	-3.6933552442135	-7.15763983848912	11.3044081272264	11.0886249799421
97	3.37185716171695	2.43393015729551	3.18776839202219	1	3.24836877997067	5.87297747565332	6.09680251121615	5.91964095374043	2.6288258834315	2.88374957712937	1.12068865000431	3.7357141627605	1.97941122993635	4.14954471581764	3.22475503106714	1.45897936038492	5.99833379152727	4.534403540736	2.28425607504748	6.52903866643749	3.63433225827323	3.65086318519867	6.42420657913055	5.06451669046739	0.0465016252360549	-16.0302446484874	5.32667151087868	4.30351664577546	11.4669206333238	-6.59993577093738	-1.41995873325807	7.87155764956109	-2.12196445289508	-6.47249382192532	-11.1269857246781	2.12069208041795	6.20812955488955	1.48947201197424	-2.57560540052139	4.12753178241696	16.0928291962317	4.80630603092935	6.43416817056893	2.82142609228523	-5.01070970318451	6.22779293357546	-7.61710264297252	7.5714231846221	14.1794788815991
98	3.32251283992601	4.35831151182333	5.19480645281161	1.37191959394403	6.17058019582429	1	7	4.76679765417289	2.53676193737171	6.33158939427868	1.58248649540799	5.90346164863299	4.43215329982131	2.21668902215614	7	2.99883803547145	4.38194528183926	1	3.30271934832785	1.93034438115332	5.59856602339772	1	5.11381241652852	3.884610637895	2.63819540226695	-14.4739333129952	3.97977592991083	3.22778509887418	11.2792989657178	-2.70450004095889	-1.47719246012866	8.92922528684531	-2.21097595137461	-9.70542841626466	-11.0486182710495	0.814382477498786	8.81385923623474	-0.90765529348381	-3.3050738236708	1.5593255953038	16.717375973002	2.27414330301411	10.2160868084204	-0.576372018944152	-7.23899466694052	8.49290347514184	-1.00072603392849	6.00705629623141	8.1305401845405
99	6.93703735336116	2.04466177354137	2.29390377333676	2.27393858614251	4.60859378640317	4.34755376501828	6.98256068324416	7	3.24903095596494	5.91953523127835	1.43408935638074	3.55237350531779	4.65340265351323	1.69618679797463	6.29541409086129	4.94997803614927	7	1.46960606162855	2.39452948751448	5.19489565896444	6.20920566390016	4.91298942183427	2.30057202173803	5.17054365798083	7.20103001669762	-1.29009569315534	2.79536365892731	-1.81937642776087	2.60818951281694	-3.91922554522286	-4.17694858015014	4.7592831946607	1.22126734480967	7.92411646256462	10.9905298657257	-2.12876037337412	3.82498186326847	-3.07593792858913	-4.57322301296339	0.943476278241566	5.51212432124775	0.747471795736316	14.6835269411088	2.5213919675351	10.5659068514901	0.811110922088983	-0.878778938471176	3.18916487978762	4.86676699362935
100	5.13040656428103	1.68862666265741	3.87298953049753	5.58963211601547	4.28077314138075	1.95731458159373	5.36168975428273	2.77088235504185	1.82086898276883	2.82993442407813	1.69774193938414	4.36239267181911	6.30327385283203	3.18535792925223	5.62661002452827	4.00729242055675	3.646877224197	2.36388728347324	5.40868922882208	3.01622413407852	2.65325204609191	5.47685625342643	6.01630870082896	6.04099294095607	-0.771777014037531	-12.5067551076258	-1.3778248285301	6.32454005547997	5.35570611579603	-1.12636894560993	1.28136004326178	7.38405972386931	-5.06355512163785	-1.60041694533989	3.40090748995203	5.05846944813158	8.83683586933056	-4.74349140270598	1.4504010818126	3.09884958874273	10.3018379460368	0.974546719941176	5.76516664066	-0.174864505787364	-7.61341203668886	6.92066788137479	-14.1631831512888	8.12601758946722	9.13563052411768
101	5.51384054231628	6.2757981550198	1.25661597474837	1.83971083970996	5.67396734463896	1.67480443380323	2.44335836785482	3.51672822507476	2.13382331421363	4.30548057870474	2.41701713190228	5.91718657631342	4.29604637270243	1.38074968792061	6.57474155280192	1	4.49501093714157	1.43780533838109	3.31698971668028	2.43045893274073	5.60014646560014	2.22561205486677	5.24060938544109	10.6053496388989	7.74655275656525	-4.86728631166737	2.46130527089048	2.42890559677149	8.36144484336051	-7.2295015329658	-12.6914245016746	3.05831883377586	0.357856877948632	9.18919638679416	10.4113254981421	1.36977779227055	7.86077309095088	-3.36928574523838	-8.87844139715588	0.424791532096145	11.0755318528618	5.6662049799254	18.7755031924316	0.425633178300511	9.93834925741617	3.47052048002888	-3.24339566306111	5.22363351879877	8.46933628615765
102	4.34911420639014	7	1	3.32198787181768	5.96748420826619	2.57345872317063	3.30661152861721	1.20241155838024	4.92408623066372	4.07124702291333	2.93251844269236	5.55846856036903	5.08203508047154	2.4775515923641	5.10538754736666	2.68103628722062	5.41086850500052	1.32368251357183	7	2.95143901226487	4.88727559026259	5.38152907538453	4.89862655208453	6.13660486289695	-3.75448914823397	-14.0629487846783	0.845093592821119	1.66966343367262	5.5401666266207	-0.508302020480266	5.083373469697	4.48148471358132	-8.87956585703397	-2.48663686878419	-1.0428310854671	4.5833962192621	11.706730416459	-7.30288364016689	1.20768596603072	0.106179734047642	11.3637793185075	-0.151623325188604	7.07654804739234	4.59706826510163	0.985023141426136	2.5597580935528	-5.07005446073302	4.93510707858103	15.0286557295721
103	3.56452502858101	4.23662183121212	4.7326237005404	1.72461371939323	5.6594008703318	1.12552068592775	6.54006813602772	6.45434990617887	1.18108652288278	6.89930337889553	1.59939070908954	5.44371855903789	4.77695452490581	1.22124322188785	6.80540453172077	4.10219988552924	5.18178341074236	1.36984259517709	4.07158760198906	4.31018572324701	4.94565941151882	3.22278214899989	6.26381267335816	4.47568712923131	1.60324219242717	-15.7205119420395	4.57093043449291	2.73719914422873	11.6120652542546	-3.88406586188617	-1.7718587338001	8.69260249204858	-2.76379577146368	-9.38434643899421	-10.7574398180018	1.26891042555218	10.1613479500953	-0.954325551673786	-3.52091018468021	2.3623028689194	17.0907279393072	2.48035393584089	9.14187050585657	0.0745671583628251	10.9876610155789	8.46829763592045	-0.0512667049981875	3.37775942475906	8.30512073015428
104	2.27870961778668	2.60441139901655	4.01066537291112	1.80416257500861	4.60330741087008	4.08713630499397	6.40978670404473	6.27002060286013	1.19977161149746	5.1083423067524	4.61343093135301	5.17978675696024	6.18886206186996	4.68271447428496	5.81065572817801	3.22281614866591	4.36610659761368	4.41098942976023	2.60818425780162	1	4.9030135864116	2.03122670899392	5.23428307194304	4.44904225681183	0.5958484368223	-13.9720621191122	2.04268798310611	4.10006033726248	12.3163395733992	-7.786505123533	-2.54974659884803	9.74666836233347	-2.13106073634609	-9.00773291670426	-12.5278957289863	1.19655237842423	8.00048178392876	0.650563550599141	-4.05605248943131	3.76779447350101	14.5101013374938	5.18865893797583	7.65330670221181	4.69115437141	-7.06641649266716	5.61050788254225	-17.1460173198541	3.92784228383791	7.34165150869551
105	1.76628844248645	1	2.14354746548472	2.47685095158327	6.07333962784051	1	7	3.548403409624	4.2832234157283	3.56012312186334	3.6503849999969	4.7450856102319	4.93729428080028	2.03201912077698	7	2.06509140539291	4.76987203540215	1.70296407526427	4.43883527292556	1.4494973318439	5.12101773908127	4.72801587220059	5.61639685574416	3.4614127072155	-0.306654458759585	-13.6348682095347	4.7552079242966	4.7922396798557	12.3488278711822	-7.6107660047642	-1.7089747409606	10.9929606060883	-2.81458873180555	-6.77682412691153	-10.9157989775711	1.00313772276459	8.75915545791949	2.93795173741656	-3.86960696780609	3.52369768984069	14.8540263147577	3.53515189018799	7.66588935554318	-1.3920545550269	-5.88059003393307	-0.225799542363074	-15.5570359111423	4.80079822891473	8.24646196421114
106	5.05580411248109	5.90553285912148	2.47889723463065	3.59151094746416	7	2.82884143416439	2.22262113183786	2.86866558481401	3.07367452550286	5.00187810786782	2.32684857763343	6.31394201032105	4.30661100054193	1.67717656549134	5.70981330147642	1.91181611313673	5.29389923448996	1.06571270449749	4.0732613958008	5.15300460660484	1.6746673454608	4.16234024312075	6.69442750770324	5.90357066221834	-3.69929829946682	-13.25161166541	1.18569457899281	2.60850242338838	6.63544843532532	-0.600760860206364	6.21008307126073	5.63062461106812	-8.14918327837258	-2.71388873422171	-0.878486470972485	5.00652516066735	10.8148254741479	-6.78268929893663	0.997100962509159	0.340427990736959	10.3138864528419	-0.943379967766472	6.63111649389426	4.00089129121205	-6.63278091788569	0.947695782249326	-16.3273143073173	5.15383930490819	13.9531335742508
107	2.30832677519427	4.39106671216721	5.04614457392127	2.14500506374493	4.48397791218988	1.76225293689644	6.00615291831032	6.50087671916602	1	4.02096955967297	3.67069989700049	5.50720219044498	4.59134315534852	6.31336593311959	5.86945560369044	4.52103230502386	3.58630166067796	3.67167388593742	3.59068278214195	1.803092911677	4.63812925262938	3.69608494115034	2.14067265398799	5.98610032499664	2.44988115368994	-16.1911795080191	4.64836606625721	3.14296788586924	10.6542603184381	-4.64186651503773	-3.00181068063534	9.12334924137373	-1.40735418747875	-9.99235932620957	-12.3498276270097	0.584204428298996	9.24021373101906	0.187223623664915	-3.88333579382656	2.75689331841763	17.7594706528547	2.43551331900718	7.12905098390697	0.392597367109266	11.2866398617857	6.75099997047414	-0.910755916433337	4.98334830737754	10.3292504691592
108	2.93526399299028	3.29612308564115	1	2.33450346804256	3.86571390946774	3.21800450501494	5.28560053372516	5.78144369609739	2.22810898846145	4.47492484348832	4.60415875649483	3.27865519984857	3.58933871533166	2.96073848129509	7	4.61376839922503	6.43312010076095	1.04780525079771	2.74628287556807	1	4.9612432493297	2.65837497299346	4.5411547291222	5.07805402210257	0.617212772985986	-14.2664112712294	1.97864630891037	3.56720479280625	11.5672534025794	-6.48243796848229	-1.12751840851706	10.5787761526954	-1.42644507936288	-8.95498225403678	-10.7236822513979	-1.4559875393376	6.98624443182478	4.02220463589497	-5.20367511946158	1.42214654019304	17.6080929837945	3.47404999829544	7.56579699083893	4.89953493532071	11.1944982596935	1.54792854198173	-0.797078406403225	6.04367264997898	14.9706096574486
109	7	2.90681885323823	1.57315846197469	1	5.67329923568693	4.28685844613984	7	4.24674685657815	2.55892656030887	1.22499276258744	2.58146257106277	3.0799840930265	7	5.07042652521832	5.91977952028934	1.6034383366824	5.51131883082008	1.48153961943156	1.81411093052699	4.01097269045433	1.37589353128506	4.93151246974446	4.07409130006753	6.26346345267268	9.10296681331427	-0.699753568107405	2.42142773202617	-0.897113061757453	4.43619511691824	-4.56964178764376	-5.76166851759377	4.32775572175624	-0.0373162049312545	7.49038821223099	14.4038998180456	-0.216386562268949	3.24545593484676	-3.68722097968885	-3.23660408425058	0.968758884912913	8.36260286307217	-1.34826059934819	11.8376704559885	3.06141846340927	-4.64410565578783	-2.33999664570918	-7.67294634115028	8.70419481685061	16.0438552433294
110	5.9334314028247	7	1.27926218852364	2.07574577907516	6.3280657289423	1.18763773907691	6.64286513771422	4.0552939062301	2.68772692339173	5.46568949099113	2.31508242416606	6.9271107776416	4.82267278185788	3.02534298403181	6.8328189192223	2.64405555444743	6.56949604098762	2.06300725583364	2.80432097092983	2.22016374634301	6.19990361483851	2.32393757275764	6.05762566073555	10.5634171655996	7.37782561103452	-4.91709667600183	2.42058038504508	-0.0905878763718488	7.70028656358306	-7.49496830930336	-12.1679434215576	3.72326377116608	0.686958520923034	8.37819651457811	10.2118770051723	0.817661798643925	8.3149928447304	-1.96260613009884	-8.67302963870441	0.155309487252452	10.6363728320551	5.64410134320994	20.1986016273618	2.08275095481356	-4.44849573691156	2.62317199017794	-3.38633590133838	7.06644990721501	8.34605528632633
111	7	5.1925249242967	1	1.54363458529313	5.09534368263783	1.2978653445061	6.54157632860209	6.44143299197099	6.2277735364335	4.68402144462555	1	2.43465038795136	6.63649864250025	1.59917073592189	1.22416315690437	4.67619170483993	1.32828534797713	5.20343272778497	1	7	2.1078597896633	5.81191212623788	6.86222873307492	5.60471622542189	9.45294336223455	0.456975200999248	2.0618099663112	5.16045395834681	9.12904460544822	-1.82356004247274	-11.5497919625074	5.4254785556084	4.54681451519283	5.1660513488525	13.0367685436009	5.75692241442686	4.14599457384755	-1.75464835502986	-3.2796318454813	1.73195710018073	6.31528897062014	6.99038225042285	14.5460149225129	0.739174403490633	-2.81421901224003	6.94419522516007	-0.750884730730514	3.90761260449654	6.03171929275361
112	4.52922574867163	5.33916626130533	3.12991690898173	4.019039740089	4.80416737988557	2.8375780208218	7	6.64442961837074	5.02626287846168	4.87084033745009	4.06751770114903	1.99333724686055	1.77036271742711	1	4.88171818347925	2.20991640076848	6.35267964353575	3.50947204871978	1.6556994012231	5.38764707886142	4.22521007983218	5.85586708928808	5.32864305661269	8.95688260830925	2.37734874439459	-3.1173982144651	2.47748949707306	2.89042213001457	9.38503766611371	-4.69572167127688	-9.51919166289315	4.43139055277597	2.12742113753468	9.03599631974426	10.449749014608	2.45438254159608	5.62658191584819	-0.350636696408444	-4.42711091449002	0.650936758297544	6.64045461343122	2.05262049900929	14.3860780440369	0.448919826518951	1.24392908091367	4.81787350345889	-8.74998272538516	8.22673231449954	2.39107938226072
113	2.74103349862934	1.02703371376557	1.74136035346315	1.75279148529422	5.50022451867346	1.51889152315596	7	5.79271881821453	3.29846515741182	3.70470246895931	3.07610076553054	4.32492309686069	5.09380560209326	1.43456059304433	6.9766901382641	3.32315937713873	5.42056623467833	1	4.8642785071971	2.02325938471607	4.81951266293334	1.93395534510417	5.36657178941252	3.98421205973459	0.670458954050776	-14.0008817293608	3.34635120647013	5.15164997365761	12.545982213931	-7.36857841232798	-1.59800007873744	10.6571788969892	-2.25535518603609	-6.67690551499212	-11.1462213898964	0.87162804964339	8.47859410540059	2.43742012014641	-3.92822958788748	4.30047260884067	13.8945400181497	3.65266172232984	6.76145186898787	2.44197113463587	-5.15841322338066	-1.01230641005375	-17.6439179113006	4.77935851713948	8.55064603817184
114	4.76824677647868	3.75702208533152	3.09460021928821	2.56838017105059	7	1.67704929435857	7	5.62834445865987	4.95341239692356	3.99189112366863	2.47511828941729	6.36023611779912	3.14619975070512	2.63116029339248	7	1.07013435025564	7	2.87723357742439	3.70094748903277	4.40181460160374	1.65446674181228	5.22436106588848	5.7305775038175	6.55132607869303	-2.3885962648469	-12.3291762172014	-2.636241317316	3.27362161004723	6.2853970514041	-0.535973752204914	4.25468355471438	4.85189366815445	-7.60587761284301	-2.20491153653827	0.105097634729042	5.66168590351368	12.0605592268354	-5.91354970370657	2.54206459266541	0.0288003239401028	11.7406567778839	0.538933579314163	8.63115271504061	2.8889804418963	-7.83524495479989	-2.88780481882376	-8.87457938178618	10.3711584650135	4.74403492252547
115	7	3.45591145329474	3.10712008068659	1.372338739111	5.24399431249118	1.24603942858804	6.45485543677734	7	5.69124549007858	6.1030235762976	2.21609743504754	5.97783407345713	2.97819586692656	1.42329932982127	4.12365609346548	2.3561151589537	7	4.40916333666551	3.09740870384259	6.74036140448552	2.42456903009545	3.62035462514847	4.04800602384302	3.56713465822637	9.50838107462297	1.1874109156391	2.90603346487035	4.32804406589629	8.6238408013068	0.316195054674707	-12.5203050194834	4.75127450614526	3.99548810438662	5.455596877228	11.7302829062693	4.33946687797023	3.37884356350067	-1.30413448809857	-3.34783381032327	-0.514035583191823	7.97221970756228	6.25342344583453	15.3868158479527	1.88598025540391	-1.76900122161474	-9.34142495697059	-12.8037109254014	3.76710116633437	5.38622532683389
116	3.39992085515343	3.80830355909395	3.06695131452163	5.80270310787183	2.9550615579995	2.41284522439331	6.47180490876909	5.57312630396457	4.51295204392551	7	3.08679410957415	4.54703418362077	6.00013351043047	5.42365017637344	3.2828845884768	5.55256707897439	5.63408028871739	2.93403666488824	4.81987953690053	5.05265850977683	3.93516144627207	4.76063472543369	1.66041782762637	5.23564533187879	-1.43562362110582	-17.1653650809505	8.43864864134522	3.56005144905777	9.26901985361996	-4.15700727094965	-1.08111260281426	8.58715173597998	-2.18488608974006	-2.61174076106266	-10.3157770048977	1.03243133571565	0.909587242598729	4.05461579883065	-1.7568331800044	4.76038961604567	16.5003003064625	-1.97983978033397	4.81985701737109	3.09968435367719	2.00416133034518	1.4721150223752	-15.8437300273056	9.41341656025703	8.45698713618539
117	5.56103343935755	1.71922895610229	4.57928733587544	5.63124546008176	5.48094700926662	2.9477217994798	5.61801522438476	2.9851663915396	2.53700408594044	2.79129277602946	3.64720779160139	3.08249983197406	6.33808583325546	3.08326489535611	6.98475301552191	3.45238765927166	3.56617347479392	4.03912851067547	5.33573792110495	4.10805676292403	2.16842814621983	6.65724340527331	6.71654618781672	6.25827026666367	-0.92311523308124	-11.72250418965	-1.65971896522499	6.85255588240224	4.97682942487052	-1.07520618527695	0.741549817350065	6.94752038526947	-5.05634534869784	-2.5720515284076	3.58739586084938	4.54957412966715	9.09226754736882	-4.79519955733731	1.71725745121914	3.73816343275504	11.3982134013412	0.350415317992501	6.22976669071738	-0.936879390396145	7.96895928415707	7.6621162478392	-1.05276605212776	7.3577871657239	13.625766705419
118	3.32360807895528	2.29869220590166	4.30918907710168	2.92093088697574	3.86286104067748	1.12741807450435	4.16146153639092	3.92019773592841	1.80441351336166	6.23893870994926	1.36783197405751	3.45244508031518	4.05327460763989	5.3689570641627	7	1.17516384626507	3.69724182187913	1.59885237158706	5.10108222545871	7	5.79504306397179	5.1064513435295	4.28643843424909	4.25931924303303	-0.203654034558902	-17.1254213594241	3.93413506472696	3.40862909013758	11.1622838410661	-3.53114703384986	-2.15360267793636	9.48369583759263	-1.59729949155185	-8.40592003665022	-11.3718205315333	-0.262958589485711	10.8309013963898	-1.46573384063533	-2.82784215416392	2.15570922397726	16.0976872453123	3.41476172765667	8.43765375447124	1.71922501474332	1.97053383104872	5.37860485152423	-9.88366908489106	4.19758266265915	0.825462413665018
119	1.74001569379569	2.02789322789222	2.5038614644098	2.15080966177316	5.31635754105776	3.2165795611578	7	6.09590364798513	1.59067557797354	3.94541428332361	3.96601687239056	5.23152228332263	4.90258792415161	3.37417157629488	5.82167111822714	3.33835562301494	4.9613465275296	5.13889534340536	2.07643455889924	1	5.51996073265234	3.42944120190325	7	4.06929389508741	0.267585584213769	-13.5744926882795	2.47358982264939	5.17445652698118	12.0877492542042	-7.25369460598746	-1.73254965677559	10.0590711442186	-2.96197541894464	-8.47102284443262	-12.8717663473293	1.50240360449058	8.39568093453653	1.75201025274924	-2.81560335241749	3.75522819593443	14.8543336828285	4.95701187738239	7.43720184356419	3.80957730389701	9.73394303874391	-1.41710493942595	-17.6248162391423	4.86874239774459	6.79428887201685
120	1	2.68312353014331	2.31689001269691	2.37400192977759	7	2.48933542093077	3.73994651292823	4.8608617978147	4.44314656005725	5.95705864439639	3.23650660055089	3.34567248215589	1.13053820637855	2.04720866221379	5.48989859054547	3.12041677965821	5.47429113408113	3.1340011431574	2.23558534991399	2.48675603085224	5.99940840731465	2.34500402815356	1.80619757906343	4.47344404923216	8.55696837344098	-4.09538447956973	2.07625037688154	4.55694785474943	9.70481663352018	-2.95203083401027	-9.71909478874113	8.33018389044	4.09796296362087	8.4180013607578	9.52658232397901	3.41461723963946	5.96518745009592	-0.415652053301477	-2.79024257611177	-0.568486078951959	7.91257172790644	4.28369335613194	16.2517049717402	1.38343630143439	10.7054505280904	5.79376178072036	-8.17956186841358	4.06313018969975	3.90103493215655
121	5.51946653557608	2.56024917032436	1.18853895778218	1	5.31003024024385	1	6.59996317969249	2.18332632804554	3.42842252660783	5.06484840372865	2.65407147444763	4.39911730866292	4.89594852568749	5.99008620850116	5.94635007355179	1	2.784567583505	1.2915109499755	1.9098097588656	2.23234739285609	1.07306643303565	5.76091178566807	4.68641890230655	6.7935377401906	10.0553963686591	-3.1363064552862	3.59656724808309	2.1564621692115	3.92570534577275	-4.14270840646786	-4.88048042475344	3.72285885174509	0.0163671039814701	5.66303702393851	13.366257753543	2.885094564928	1.59694692433074	-3.1700473838307	-2.67235474723866	2.06305408144773	7.91422988934077	1.57305116412371	13.9213680578379	5.87365364671954	1.15405628519961	1.0987204500187	-3.26274533957167	8.36269164045279	15.7946180612196
122	3.40681367207902	2.87533843376247	1	6.33709520044456	3.57761685293141	2.4347024335104	6.03123871856139	6.41765807384209	1	5.6287747814585	3.52088574717391	1.95735746791939	7	1.41702385902352	7	2.18467603389842	1	3.36309441152653	3.65906215255632	3.41515861550642	1.75279030984466	2.87705495736307	2.44924249984383	5.55326555637643	10.6251915996203	9.01256297720068	2.94483839312196	-0.610371810691655	10.1981643784958	-5.25131403505674	-7.56103857474546	4.51962316309848	0.81083545887657	8.98630214408334	11.8194299925773	5.15868211000732	3.94928918804531	-1.81369535134862	-6.86417083173083	-0.297630852779625	8.49155600981578	5.9557805849724	15.0906422253093	3.80473818895225	5.56306209364532	-0.720419806914969	-7.36816312292876	7.91847616211592	9.37109087476499
123	2.14976945977549	2.06829187456106	1.57771836693196	1	6.09103391717057	1.1558892354973	5.99548039079839	6.26588372473149	2.60979957625297	3.60402630679907	1.59073053116237	4.78089893408665	6.00295899843892	1.01394902356824	6.74402795159889	1.94071819017736	4.9656361602707	1.05312415162754	1.54678081646174	6.87024847541759	3.42089245890815	4.64114384475071	5.71537807380438	4.13574952213805	0.541303036891425	-14.4158141199789	4.97578019734091	4.68609741799343	12.4266133705736	-6.75165709679803	-1.78007798492185	10.6307062480347	-3.4438206516152	-7.64006464484859	-11.3640702519279	1.04706655697719	7.83463796411399	2.87105007631708	-3.782572844425	3.92849907351166	14.4279107530051	3.39610720526378	7.28547438888483	-2.98240970181613	-6.07654335441149	-1.77179803701644	-16.8745363437005	3.51010935644737	8.31168411533189
124	3.76380560535598	1.15132790560713	3.45540166318436	2.92801276176375	5.50394433804407	1.27691154102128	5.38741675820426	4.44149942103684	1	2.23937969537054	1.31538848149665	3.38149097964184	5.48697006825124	7	4.04279325299487	1.07303662338593	3.32346932418638	2.92382831896153	4.05926471050668	3.04404624026849	1.73120529893039	3.18752300827501	6.68353192712917	5.91452890320412	-0.70329756479869	-12.3989788859965	10.3287860169522	5.02734332853441	12.1144398037179	-2.9044440947597	-4.13405297996148	8.17723361551717	-3.43868498765709	-3.13265358051751	-6.6758400742684	-0.252677388075417	5.49019312140392	-1.15749442792546	-0.129735317282233	-2.28424056451425	17.964836010454	5.83742720173648	8.27574731114305	1.41803774281367	6.4146897190044	5.11133648702964	-13.9164302445702	3.13583445969676	4.20917214691341
125	2.28663542512629	4.25642790189627	1.09243205172378	1.26220373338833	7	2.35164722277295	6.215242326294	5.59854720058385	2.98039455816149	6.32871971486585	7	1.94860072971894	4.89158696316257	2.20100037043964	6.30188121138136	7	5.9878449896053	2.87802974522812	1.2552070091326	2.98075362737069	1.91495662761713	2.16462716820005	2.02737602541551	6.13431132907879	8.0100900634225	-3.22889654362164	1.87433859855547	5.20093182372343	8.63695952756546	-4.10941385551897	-7.16568637065045	8.75472186210724	4.78468490841093	10.178035310846	8.30727340765236	4.02071192552961	3.31152300218498	1.68448667737577	-2.53060238202966	-0.924343315973743	8.80174942912341	4.78965811866889	16.11504439976	0.481502989905209	3.12768841926356	10.8095504119122	-9.71579553476822	4.83008814085897	6.76255707870325
126	6.48439118602993	4.81276709379396	2.45158077571822	2.62062515495243	5.67999292990585	1.43993333449783	6.08314788311371	3.85380669147862	7	5.8509160721567	5.24248468366871	5.48183510960578	6.0984123913755	1.83657845290057	3.27098237908187	2.93806306050157	2.81890841786128	5.79660623969265	2.61893579855902	6.84017941216842	3.33095818285995	7	4.23299082950283	4.23361464203329	10.1724171613897	1.03599255350162	0.769862249471393	3.52173814876888	8.5614808523684	-1.32746555188572	-11.19756515593	5.99757708489882	4.33007261618928	6.22690931305074	12.2250833499583	4.93782041960548	3.30433092886052	-0.998734557466266	-2.47196812793138	1.08285370726718	5.8920266956451	6.29793923865503	13.8099793461656	3.04460330571555	6.36486924425192	13.1076190634114	-14.611709881935	8.69833776850957	9.32450932766226
127	3.39160477145475	4.01879121004358	1.79562855349112	7	3.52054637002635	1.62334969049718	6.47754850501694	5.13006389056403	3.55229787174668	5.59726614475894	2.5644986827368	3.44794473219714	5.55044782916167	6.72100958905186	5.35876570022456	5.90129991752843	4.62937784127854	3.21964334028101	5.13351814080496	3.51798285192225	4.03932782736196	4.43656294932285	2.28468118420348	4.99748108884754	-0.123829159772347	-17.0900539198836	8.19211489270459	2.79263175654512	8.11938284928756	-4.0775458746648	-1.79956598457535	8.59013797056605	-1.71660305231369	-3.65128721429622	-10.122727837962	0.389336240572373	1.76379561772134	3.76400584637628	-1.55178210890426	4.82425982033552	15.408638589142	-2.10657703296942	4.73207933929392	1.59342036858845	5.51844101912128	1.43986495776123	-15.895599652849	5.42568666477788	12.6802440402271
128	7	3.75638009470132	1.27547661257877	1.35195959980802	3.92630564971125	1	3.63951546236384	3.81271206282449	5.54764194308712	4.2244562826376	1.60605043464277	3.50193654598982	5.14153299418924	5.69391445489118	4.10177902776709	1.39389861821172	2.84223456228396	1.10834653123027	1	1.51672777743047	5.77748129530347	6.07423208263629	5.75904981151725	7.32908388301649	9.50277929785414	-3.01760037103973	4.85942970343682	1.92741939524719	6.09940112829597	-1.95005119173193	-5.28556723820309	5.63727899247986	-0.0111921350585582	7.27665171418216	11.6993428083737	2.23287785086522	2.69843384264716	-2.40571355854194	-1.5756170727103	2.89332691614783	8.45604331654256	1.31555754659656	13.3183706684619	1.01045132009465	-3.88175674509135	4.73081534728739	-17.4805533534226	7.07306382557546	14.2292387519632
129	4.33578369079503	1.20516707762343	4.86349292239997	3.68002708160987	5.4576638247688	1	5.35303715693883	3.96721640166694	1.59408330774	1.12022991305019	1	1.94820115232493	4.22289015743704	5.84078031707051	6.89306550015168	1.19150048932029	3.96574443357903	4.18777050589561	2.00972548710416	3.05112253650273	5.4286559022563	3.87396530337755	5.71867938526513	5.28630556921407	0.406125133735915	-11.8197199900057	10.6230238242324	4.79462665996262	10.7933074726221	-3.56567803708282	-3.70322761259613	8.39157153451581	-1.72787708645436	-2.50115304919589	-5.69083873486784	0.0859128126294399	5.10595512277668	-1.56068667231501	0.683117440861289	-1.3040165782254	17.9210193264049	7.00990552668733	9.2218065583364	0.594363802084804	6.06865234979908	2.70524868196475	3.79748753835888	3.84475017302441	4.82953851293728
130	6.46610511492981	5.7335561986299	1.65505580851757	1.74088823634211	5.89772512796169	1.57123244637216	5.03973019541822	2.92519569852004	3.13845321319636	3.16675266279317	3.23172539924509	5.05362948836689	5.57602499224785	3.18558982768001	1.87878879383977	1.95249029774988	5.53843486519039	1.66904055232621	2.11504587202369	7	5.88958682419371	2.67737260428388	4.81025445392249	10.2009188015351	7.28029574565286	-5.74969372816984	3.03608072865626	1.1337456805634	7.97811107431034	-7.23852248629539	-12.2519134760239	3.80352426527237	0.0933987923999281	9.41248248244689	10.0719606816257	0.42346711066162	8.01474735991111	-2.47845888758356	-8.11986043889113	-0.619612767187768	10.5833734214999	5.85574951311067	18.9244595993651	1.61844850480628	-4.58688671015676	2.46566616999126	-2.95991837512654	7.66583141585284	12.6204418857881
131	5.95569518569975	3.77295256165902	1.82834377798336	1	6.33883583650235	4.7188736151078	3.97222118278799	3.19128783824783	4.38911348421226	6.31799145397313	1	5.97048419943677	3.18043861616945	5.78811547933047	6.41976198510918	1	3.86539353972109	2.83351682614164	1.74683302355588	2.3494219994138	2.09903943558019	4.7173546446226	4.15372822348588	6.66537772959849	8.83474748124556	-2.28854287657607	2.50637550322454	0.303561450554059	3.8371353445544	-3.66367507234958	-4.29674925036589	3.78496288636981	1.57151032475197	7.1459850276942	11.7668063323839	3.62804223454077	3.12678153686354	-3.05531205871241	-2.16840198547319	3.34228588386669	7.68228116224124	0.660126589990016	12.2715100950129	3.47556693909603	9.87932026886421	-2.48336798472992	-3.2888645835022	7.35386277964673	16.405462677203
132	5.28136090959549	3.85883290175115	1.19569310724006	6.98736874208996	6.16923540227767	2.11622327324565	5.36269015001458	3.79937295273795	1	6.25712311238468	2.51866654166571	3.05470398290621	2.94035922945706	1	6.6669914106843	2.42784759360086	1.97890666097541	2.56730077234572	2.84555429587824	5.69438636692344	4.02269339256384	6.95049803554401	6.67976905206984	6.05976318587359	-0.312246841077681	-11.5141559578433	2.78593733574027	5.65265044856164	5.29369535265731	1.47452088421661	5.21946211474388	5.04681810393453	-10.1077200922568	-1.67590318369517	4.38714481954564	5.28308471193049	8.64157596311572	-8.04646227467655	4.47851401430009	-0.34472973942493	11.413850469236	-3.58566311163556	8.10961308329688	3.32695997359619	1.64167434059766	4.56419827458176	-5.32954752571234	4.91608752094798	7.90666269630808
133	7	5.35960179242453	1.59733395491709	1.57794244583579	6.15019453378522	1.13325509383151	6.80311446819142	6.38103735983891	6.4026429411013	3.48759067400235	1	2.86277838885371	7	2.29543767621076	3.41971366893102	4.12211382154008	1.08297528739115	3.58588033089906	1	6.47746707181914	6.87093635388825	3.22174317987196	7	5.265636494398	9.88528154800792	0.700876840667468	1.73854867364958	5.35245614963222	9.17203085584527	-1.45355774070394	-10.9235792928511	4.73376436309439	4.59852466510532	4.76702140308034	12.9925588592665	6.38239163373994	4.27504625869345	-0.662532518867023	-4.37651188897213	0.347446438890542	6.53870689518637	6.75553752362235	13.7737538031144	1.81636191076523	-3.14766472416667	7.61104027362683	-1.24160871621517	9.118749317916	4.82391489046447
134	6.37860879688877	3.67467541660604	1.1270439343462	1	5.03101745230673	4.91505767907251	5.72603912583381	2.81443518841995	1.86566901443824	5.88957801352154	1	5.86315622850057	7	7	5.71393903787268	1.96678229133932	4.10831947164786	1	2.38908991824533	2.95982740570834	5.86266025558186	4.24322718937683	4.76786796135341	6.25731386059002	9.31303913397723	-1.4066825329425	3.20195487598617	0.249838357900137	3.55009816445587	-4.68569310899947	-4.90553049879423	2.90962781763498	1.65530854959465	7.04625404053054	11.4378752918192	3.31476674959239	2.38351851163085	-2.89854943842732	-2.03863169938886	3.07116901307723	7.1374450945413	1.00624803388767	12.9811841827785	4.0420389183225	5.98842320315976	-2.66189676088028	-3.84621961138782	8.71737081048862	14.383659378102
135	1.94006318551952	5.67162214302402	3.93462723366119	3.33852941011292	5.03883838524624	3.81983027315408	6.09164136120466	1	1.61088630329405	7	1.34911871196252	3.0786050858035	2.22736193769957	1.85595562842634	4.34476512313468	2.82420234002442	6.4526199005846	2.2186028616482	6.86611021518666	7	3.44345363404288	6.69301600906709	3.29993079781038	6.66126825815417	1.21281407449364	-16.2252271493017	5.85336291394073	2.68395876516308	10.3976526617218	-2.24133041154154	-3.12056246264935	7.97808516368579	-1.93885084120053	-8.2597098409632	-11.0030549725644	2.23588883436779	10.6860067769855	-0.620568486863872	-4.6104844282061	1.96443743470239	15.2250929858465	3.32969160142734	7.31931366050562	2.31214216165892	-2.81794038166153	2.49235912498417	-5.77272902762546	3.69972525491817	14.0513557844808
136	3.27594962304019	4.63063940081681	5.18508567068926	1	5.52041367377689	2.00494005635876	6.33806918921472	6.29464553345027	1.63284843480524	7	2.12800027888109	3.99730275635004	4.85427535021554	4.20550562479669	7	4.98067526144737	3.72464307057127	1.26315055644812	2.13751880713845	3.7590888611611	4.08028780989305	1.20339658683957	6.82901695842991	5.70473196193015	2.48440230600358	-16.8554135917083	4.78508152409139	3.13065971202773	10.9720020526252	-3.57915930499041	-1.00924443039792	8.27714219377072	-2.46237434357789	-8.14294431097253	-10.2510551932999	0.309688919820928	9.17899525700313	-0.14751305432559	-3.92920614862206	2.42552757644796	16.6672699551752	2.55616106480877	9.25584181872853	-0.552993305953055	10.3283794434253	-0.214855482441211	-0.998130292555487	3.49539362132117	14.8755700271456
137	2.61499244957372	2.72147845061672	2.08819909010292	1	3.55829822946354	6.74218029008784	7	5.78178087921605	1.70867124164309	6.37214070654806	1.6213794989911	2.86893129390607	3.02807804893547	1	5.16518347360261	1.45013440013001	6.82013313222462	5.49870508306403	1.82153382831221	5.76467604199707	4.6115386039286	3.54833686657779	6.55751580495202	6.23318158941126	0.427491085223884	-14.3974859018783	4.38054652273803	4.75771697574528	11.9787059012916	-5.92193506259074	-2.53866370504795	8.47038398753667	-2.1627220870625	-7.60061998741844	-10.4947311682246	2.70401779940685	6.95201999790272	2.02786098371246	-2.18334372581516	4.17222900034702	17.0049245799164	5.01199822042818	8.21598101255445	4.29560354410924	-5.29699609386533	0.923359754696308	-1.8477892322258	7.72988405406616	14.4553103788915
138	6.91016313903953	6.57015610425166	1.67920232083246	1.61793912986634	6.50569630645883	1	3.07322451015927	3.81783007326601	7	5.29448872325841	3.6843324811827	6.20373738001203	3.85309660698728	2.00878763572205	7	1.54098323996463	5.32748661303586	2.63542738227287	4.34215354461799	6.9989730549251	6.82161245420445	2.65499852484693	1.87648319073108	9.07163148619593	7.16169782467451	-5.14919481929725	2.40224892394604	1.51463069878351	8.65838172649995	-5.96292665767669	-12.3725006267964	3.88623343506571	0.861915479131804	8.75783656897686	11.6886370323964	1.66305301123717	8.07426340065804	-1.20886544661251	-7.99807179846773	0.0110023113865242	10.7791489083995	4.1871719643514	18.9222638060638	1.83474304377113	-3.93977264387603	3.19299371996173	-8.62552116606512	7.36670375972837	8.59255791344291
139	2.12297238186301	1.63869757917676	2.79651995604562	6.59637912913208	4.44808160547717	1	3.22549977709951	2.08819973024541	1.22932371295766	6.1121332161482	3.18592175010107	2.14328918890995	2.41445315563784	6.25741167068202	6.45918011168674	7	4.80515310218444	2.11453670501949	4.42533892884321	1	4.03835447991083	6.27273907064743	3.70122637654586	5.73469510799204	-1.06617885658427	-14.2853014503385	0.909977219133333	6.40851661916928	4.00738934232501	-1.61400198408933	2.25066843323923	7.09670764445791	-13.0315251497869	-0.631915372527498	2.41244736563354	5.00203573537356	8.53554499853366	-5.60726228264097	4.63385825769993	2.35480936044035	13.5106421713001	-5.66583164701839	6.25049712310786	0.622942320638034	-3.75180473394245	6.79257026497369	-2.5340163865512	7.84654305100236	8.16113170693144
140	6.41669773634396	6.24099297781059	1.85049808034484	1.49845708744208	5.57050543844808	1	5.10657455294983	5.37647149253024	5.61350160507609	7	4.17103808602425	3.33803134515557	3.01622886958284	2.12312213136691	1.21648363803342	4.238775749086	1	3.70535435855745	1.12366153239532	6.26296800501384	1	6.42739413126641	5.82577794855435	5.11664402676502	9.55366954434211	-0.054544121269869	1.10476704943902	5.20382043505317	9.53080280876361	-1.19025539989045	-11.1307891609582	3.57329041502303	5.24025373942181	5.42282812214191	13.2767134752518	5.60489247872862	5.19144793204001	-1.21296850080803	-3.17176419911373	0.605193799172312	5.66769354407309	6.68614227422688	13.5233683328645	3.43903962909258	-2.94920268654125	13.2849382175223	2.93535789150673	2.70682627942848	4.9354650265657
141	6.24345352821947	2.34270367408811	2.36415341074028	2.04887085502536	5.36305637753241	2.76535173413809	4.13236547163508	2.9917112657741	1.57276464215157	3.52963461186005	1	3.32906382414299	6.7095381389249	5.83189976179118	3.47272452376262	3.46157409399943	6.51309366135554	1.70956666551913	2.12920485139008	1	6.93809631571517	1.59135517990546	5.16721678757388	6.84533873241678	8.94367200962292	-2.51116859204242	3.8501463796566	1.3577628343008	5.62068526690582	-2.53438603415479	-4.06994377896378	6.06758950472154	1.44627757663559	7.21319608083928	12.0763900962787	1.44190437830297	3.98324926938951	-1.9172531521841	-3.11889794915518	1.11108474262476	6.06583172535591	0.990230635597495	12.3590423422593	3.08932476951389	11.2754844345737	8.35113000156734	1.12060564537351	3.63637003407608	4.28874283305406
142	5.63799901618611	1.31450186040848	2.11548214032283	5.83025477407264	5.21004399237602	2.08919445028204	5.9380558784662	1.01878450390462	2.47975931835399	6.8438500977353	2.2838282866486	3.00747425383713	5.39664198648595	1.88886759074677	3.750279278617	6.79752370816036	5.31582755108401	1.90379327021686	2.82690349352156	4.98455317608121	3.76817626353485	7	2.70443716805166	7.14963478425163	-1.79546410168402	-13.8380924109258	-1.86058266850084	5.97829065352231	5.42809791037116	-0.505508288211751	2.4190898026487	8.18628578241867	-5.28673322090831	-2.3684115682827	4.92840718427522	4.08528703785613	10.9625764857154	-6.17386853945183	1.12315235602709	0.66219831280825	9.73840781092919	1.79714246021476	8.10176509957093	1.84601894267816	14.1525079182034	-1.30062988979754	-3.54824997352461	8.69514078078528	6.63270516042727
143	3.20956076901822	2.97287717856951	3.1895134716333	7	3.91837132080863	1.32459587471277	3.5628502613628	1.91044198860673	1.56289649118817	5.15338897878868	3.29930116954793	1.41917444726587	4.04751853363875	6.41624621490169	6.26489684094429	5.34543998532757	5.21931281608231	2.03572222924419	3.68313588579417	1.80131586667134	4.08461273994086	6.54390252258319	1.49543561161593	6.61585019711735	-1.05358639194853	-14.0410249979993	0.898020328499427	6.78753684887655	3.89510178543715	-1.16190279306827	3.11579587015649	7.23690739897037	-12.47460765076	-1.41822877175032	2.02868416080634	5.64739078739257	7.07272164226005	-7.19094403851176	4.33505157806119	2.85908030610228	12.9385569100877	-5.56135442445279	6.59615559452356	0.952442345209897	-4.60445676055804	5.97352850655766	-7.20569257226692	6.97946175152659	7.44784546029871
144	6.10037579329563	4.71395440903709	1	6.47594860771857	6.0598798969582	1.9898088771105	1.3852577124482	2.86162584630545	1	5.86868124512414	2.12570831733625	3.16248799385851	3.96241806440604	5.91542251627107	6.12926617349169	2.16791243868085	2.15389316315328	3.30274638897924	3.13076191129923	5.45441597039019	3.02086259828142	3.09473915038784	2.74030717182879	7.04243061881799	-0.161120521232312	-11.5111138153085	3.72308133961407	5.59312242990542	5.2504866689843	1.29171302041051	5.8210949848701	5.79315071541905	-11.0610138185882	-1.85428363948303	4.37449498663674	5.16898129430711	8.56415433617353	-7.95059176602255	3.20868860531371	-0.27730442563425	11.0666162268573	-4.96850971877981	7.41791339428056	3.20202899817549	1.7027302552861	3.2621514857755	-5.13940433679054	5.08621544722025	7.85733004230579
145	2.879750685928	3.96797221473685	1.42608438877673	3.62787703089341	5.29962926310251	3.1768956739605	7	5.59711049183127	3.82189867060046	6.8220882701952	4.37312824932113	2.85621541036424	1.47128404414196	3.54125527233193	6.09393154561149	5.80206145583274	6.13356909620522	2.11238428273864	2.66615286112324	4.44395255172867	2.19979912729945	5.68682519901432	6.9899233121344	6.29808278085747	-2.36871431871551	-11.6992126436688	-2.19175812221782	3.51941169307691	7.74307170514356	0.971368868004752	4.13032396367107	5.23889712314485	-8.61074435918844	-2.87906308150402	0.501523811373344	5.44111142607804	13.493703533823	-6.90105182729782	2.46116720141216	0.466608163916622	12.1641797816205	0.290807950620202	8.94737464800317	3.60127990518173	-1.19787072115763	-4.18783428263359	-8.5356221158894	10.8331745575978	12.4878743545668
146	4.2991517647389	4.47564756848679	2.06483044339208	6.77158298842066	2.12625029138712	1.37689701999215	6.07072862222185	2.53812733738684	3.86900962661454	5.40160296516299	1	4.33308113234561	6.37262651302845	1.3897815522076	5.15716983480078	3.75508504453559	4.36857953292938	2.32973185689912	3.99853451855199	3.47494153311569	2.54422491496203	4.0043953450704	1.4187667536476	3.53025443096058	-3.28691738301305	-15.7666045752532	10.7173100187733	3.56219923827621	9.81433776757182	-5.1052355543617	-2.64740669470169	7.48166360043225	-1.35288599655363	-2.44184950676701	-9.80402050044888	0.841095963441209	1.1349496789	4.13483118185792	-1.96065708078988	4.1251207628352	16.9300127766257	-0.724540420746471	5.60922381237798	3.75475749229377	3.25973727164516	5.34339037273016	-9.23197205146989	8.89863723094233	5.82865649672441
147	4.72688019869009	3.98479624517834	4.09656788314501	2.33378282989392	5.30571056921238	1	5.68758485479831	5.41486991549687	3.80033541756052	5.89490203830082	4.49456896733504	6.37717931146752	2.00771755793135	2.92372046290639	5.00446805165339	4.70164077038442	6.84036274085985	4.09422661437333	1.19533878454871	2.39174377734922	7	6.23100198061743	5.91000952175874	6.76837505777074	6.78285447513696	-0.682559454995845	0.299982392844574	1.76560392123726	8.30004888862088	-3.76483669475361	-8.57053334189698	4.8611115561366	3.90103974484546	8.65695961015558	9.28189873710034	1.69183891042975	4.45371183121976	-2.22570049516428	-6.35530980259665	0.954752767332135	7.2368205776325	3.77744206012845	15.1502955985983	-0.59884243364615	10.4953991931799	0.27880792435289	-6.53614435772213	1.69556539585424	11.6762236272531
148	1.34395252840093	2.49681895324901	1.2832416463817	1.80869618411424	4.71566328115184	1.9591201441469	5.90765049745244	2.08658165835516	3.1147197075862	4.49236524416247	5.49563050867471	1	1.33138183631238	1	4.00267678422009	5.70578532116906	4.01393200497583	1.89486012571756	3.82624053620874	7	3.50878194907742	3.57203272831225	6.28507274862609	8.28586032809461	6.93453799677773	-3.8516597964577	0.474558509860918	2.256569963368	5.96078424684707	-4.77321627603639	-9.58562443378139	6.9382570276857	3.86454315414816	11.2713780974978	10.9214542141886	5.59936221482861	4.73315933719865	-0.283405356858901	-2.07434902912555	-1.57735940642617	5.15644613053261	6.76448704914092	14.5036928905451	0.513210227226471	4.18749132559986	0.137670787670155	-9.19172644811443	8.47039817515374	10.4004857614247
149	5.5498398108286	4.6177034417795	2.97729770346073	4.48625825229432	5.06905379351483	2.9766115126345	6.23447746610556	6.13050419886679	2.12122829150262	1.92439257478285	3.6506901888647	6.48529512028388	1	1.40970433600628	4.45582185250739	4.97551104746417	2.03349375682046	2.30989435040004	2.11472177392957	4.73237493395141	3.58846729186777	6.14532222839746	6.34878296393194	4.78338512338002	7.03546067203391	-1.76316279531663	0.979780765853626	2.96410526409363	8.70127031802747	-3.96780749478258	-11.126304732504	6.30242273806201	3.14018739825796	9.03583463687628	11.6149662866081	0.222828508960096	5.83516401990418	-1.03764733274421	-4.14291656472217	0.306899929134949	6.45488904691137	3.15336348164584	16.8785584469461	4.71700730355169	6.33370808368284	2.60102772240507	2.12733959148008	10.0827242845986	8.9913380139727
150	4.36713036646446	3.68586197138376	1.03834948652726	4.46413390410379	2.12073626819092	4.52870647463652	3.00677325689474	7	2.32829800265791	2.51013886401492	1.36609723716767	3.47918155526736	7	3.41365673919348	7	1.03881785262455	1	4.0884984229572	6.67874174952662	1.28229861053073	5.58402121974371	6.55575883617704	1.16633025460817	4.43443705820863	7.10880928869466	6.88098559051803	2.5753002694479	2.53188703285243	11.0388565041591	-5.387290267007	-6.78390073033312	5.34434282532363	1.30856828158478	6.83369171023694	11.6885667229414	3.09837287310814	3.66778607628812	-1.87044954297231	-7.64851145346282	-1.27395497235332	10.0537265474449	5.4773397147224	14.3723188958036	3.32157441571069	6.73483228943967	3.91888018531134	-7.11902231523761	6.35599373979238	8.11954546763082
151	4.63830686006979	2.66705054695093	1	4.71961388638853	2.59721468635499	1	4.54452768315115	3.66166235364289	2.9829431722823	7	7	2.77350425334519	6.17512713994383	4.50917786383924	6.89030204662344	5.0741585948899	1.00411924521688	4.15241087367743	4.63032962800755	3.06678081660401	5.24632342168901	5.41207722823385	3.82070242195299	4.22498105829362	7.73075153128888	7.45924852138339	1.85984399064882	2.64614570035197	9.97022446231333	-5.34344757976266	-7.71226312721705	4.85744990729713	0.407646046184915	7.97832948097319	11.5800983245251	3.37536672864868	3.89267674038174	-1.38962480660521	-7.65537704929965	-1.40773522868224	9.55416700714727	5.00210169540944	13.7885646702116	3.41483080298051	1.50024803835599	2.24668326869615	-7.89514164174936	7.47634601941899	7.97205723209349
152	2.67176157583147	5.36304795756633	3.3908095050382	3.12722552466257	4.78826045336215	1.67728042151632	5.99454821857591	6.35704375968283	1.14191079608423	6.16942565008977	4.27932656857878	5.93497293598067	3.9570874025711	3.47861452022534	4.02459285427037	2.62788668248782	5.1232005571197	1.9573459728092	1.32035251938154	5.8465249392242	1.55216245806297	5.35492637093656	1.80644644258351	3.66517168978674	2.25138463997211	-12.8932988735629	3.07196995201417	4.55875990032958	11.1205340027921	-6.81757091590616	-0.943779239980667	11.4369186695947	-3.73508722269389	-6.39822111251553	-10.616862689467	1.18596572967299	6.98960745882422	1.00980879012439	-3.21134619139817	0.843778459280756	16.9128359773576	1.82558624449636	8.41764699867331	4.91475614324537	7.06844170883655	8.65242851964301	-16.7707647115529	4.30575539988604	8.52013564439144
153	4.27943398664067	4.18192195194738	3.31483235023348	2.9795973908036	6.0401990370055	2.59569698201753	7	3.69807660015121	4.88056434954848	5.49392451957553	2.79122002696809	1.94460068758822	1	2.7251971646724	7	1.33258291631091	6.98726715287453	2.33758224862676	4.45330458839596	4.13069455267876	1.32397617318338	5.77219479569442	5.70208300819578	6.09700947046583	-1.26899083415466	-12.7693629496016	-1.44796677431218	2.34916602503267	7.07220999652505	-0.49413157576535	4.01831164562897	5.30139695445502	-7.63127822149261	-2.42387644666397	-0.235768776767423	5.79503945313938	12.5846194943873	-6.07491362057476	2.03383458895611	0.211013628728613	12.1630602711164	-0.674629722665585	8.36168346452792	2.63301015188897	-8.20949199629673	-2.93340205456811	-9.49500947330647	10.2295450622462	6.37240872858148
154	2.28934712624738	3.73782985001489	4.56871093036544	1	6.1575329573008	1.7155637467578	4.19500262555427	2.47461652585434	4.01116744401653	4.55228195513515	1.70131069885869	5.14117175598793	6.57263757859759	2.50705332188098	5.61050044204425	2.02703247251618	3.45762004168971	1	4.8819527928922	2.74138447963334	1.8551190744349	6.64567192554018	3.61293705017055	6.5414589863036	0.917565938500756	-14.5668758544169	3.93498007473703	3.87681554915764	11.1542567490666	-4.79559863425799	-3.54775996754424	7.9052292611283	0.153799751526166	-8.42419993610098	-10.1386871254818	-1.63530778201369	11.5798870462276	0.120369818587911	-4.82571441380536	4.09557917029421	15.3347776615878	3.27296826092309	6.95145257676816	3.33280700119658	7.71441038502515	5.36518865180187	-15.8084964664417	3.03825356975902	7.77947211122478
155	1	3.79842753120767	1.1362858999618	3.80836192729893	4.16968361222824	2.33436747158042	7	5.5627479337458	1.57572276441165	2.82767108302657	1	1.38214039051926	2.06072858681774	6.3619068766869	6.01288138102306	1.6397170533559	2.11241748981791	1.89316158450901	3.3499734162303	7	2.53259005168774	1.49610354959434	7	8.43989758183967	5.91454459485406	-4.72385146279096	-0.0143303750702627	0.324896844806096	7.14865556088061	-6.2704306970332	-8.9794656690039	6.95974829840247	2.85771367939984	11.0671064445712	9.95116054293185	6.11805352241768	4.26710686191701	-3.50423390055027	-1.18565546661824	0.57810878232126	3.64907018175859	6.84975726397696	17.3203599305239	2.19897233621506	6.23394934580169	-0.745341016365586	-17.0083640760787	4.60459309082268	8.40624066373932
156	1	4.15716728999626	1.32367908499452	3.69538468152227	3.37516312046504	5.54690069750297	4.17153922644228	7	1.63733932729225	1	1.45632147546516	1.43418985648167	2.07415047873897	2.86974804265272	5.55108399688499	3.07643905492323	2.75571392432968	4.13053347760347	7	6.95347252497738	1.3201937589224	2.33807156090504	4.44220385994305	8.10144275355513	6.10469038958193	-4.69078026573113	0.944233373523846	-1.33331752933357	5.47167631254113	-5.67304553513459	-10.0389864518054	7.19549853055249	3.3898375866988	12.6331242301443	10.0323315601737	5.74179530799666	5.46003164555214	-3.31686038747	-2.13245085870817	0.0855409370807508	5.26706804957146	6.55870665041764	16.9699172382009	2.05228737194343	4.9055231407569	-0.668465738446329	-16.6744105271056	5.22768202786146	7.79075983320424
157	4.41475300315799	6.36444598569351	1.13093054288817	5.75265660916223	7	3.46261977299806	2.63190318806248	5.19605098962822	3.8062548649202	1	1	2.10683048676192	2.80528844868686	2.26517506813989	5.98628024151976	1.75898127859816	3.18494089983327	1.85911652485772	4.53814131596299	3.16011140297988	1.14953096774086	7	3.94373232972584	3.705386061021	-1.06900562780278	-12.6375445064849	0.444546286205146	4.61326551531681	3.62936497255408	3.15789028044442	3.08032525526671	7.80714954252194	-8.79933741409662	-1.45799202399158	2.56634520986936	7.19329465607498	10.7909724150285	-4.91336494963031	6.5309175388146	-0.988613204092432	12.7162257329192	-4.26092764469306	5.20464802251276	0.550568390489007	7.95858296500489	3.50815199466353	1.67753450315753	3.58850422848163	1.6306530637946
158	3.06985315419147	2.54000982189788	3.46388793230491	1.78251168197437	3.73643801069481	1.54484019170348	6.88470851772183	6.7169942514228	3.35489714279097	5.52879368983003	5.49556009065651	4.01198967730551	1.90570137107852	1.14690531795857	6.09986262268947	1.71197450625376	4.47233355733874	3.07136191632348	1.67064605954147	6.53352338745256	5.97363518668981	7	5.60904199651174	4.81166110770663	0.848893943538038	-12.1168459869769	2.86671117579177	4.30251026244238	11.0869975674206	-7.20388831537656	-1.98276533269875	11.8495224456151	-2.79004176732008	-6.35175978352076	-10.293476566913	0.225373124237841	7.66333319069306	3.15330626429837	-3.28626865364712	0.390860156906962	16.1977967448128	2.96088047590343	8.11909174853573	-2.41910676909756	10.9472829172282	5.0408062813261	-12.1650156876389	5.2221244754432	9.8363300502627
159	2.36857068539511	3.80574277555091	5.88462857023301	2.57006788921351	4.48344970646813	1.24171412037675	5.45992251313278	6.54586206956439	2.77070222417462	2.24926816662586	1.69678208693707	2.8053656600097	4.81622903478502	6.75677460117763	5.9635088316578	4.9759166551204	3.47696275239663	4.38643313380334	1.98054397853593	1.02829999848514	1	3.47690522653228	3.72587129689162	4.72303024458528	2.88270002619498	-15.6406204397934	5.25780662138737	2.3336709312032	11.548166339385	-4.54554093119	-2.38177976448686	8.42607538034962	-1.08914123266722	-10.1370352716191	-11.6179407364774	0.196299267897046	9.66589334888027	0.961038211987246	-3.57055131201851	2.93818278895072	18.212737935171	2.4133036159853	8.03643562157919	-0.983872009444036	12.3654117318595	6.92300641484674	-0.490305525849436	3.80796239783583	9.86728214324364
160	6.29920727177175	6.9716454319314	2.66148305934264	4.61931487384565	4.90027517967209	4.67962280702429	2.57872164418874	5.99032921882524	1.76469700370924	2.17840099997034	1	6.7001115302501	2.22899471022953	2.94460321418697	4.44688431783006	2.97776914052091	3.61897260782966	4.47032319574183	1.5550538731033	5.79749369231978	1	2.24474490031612	7	5.32843518413381	2.4795509997099	-10.0337466099615	1.50060510701394	3.70166621016408	7.60409078441995	2.23439111730994	0.760911978182577	3.99585938718138	-9.1596851315887	-2.45396203943236	4.91717950729445	2.71686085939035	6.56723648639676	-5.6363248856565	0.0491891661305027	3.6138676635325	12.6568538595846	-1.40066263583625	8.11006608668399	1.70032389057621	8.31206909676145	5.31809076364847	-10.067015881415	7.04648541183669	10.4436509500203
161	3.87557216244211	1.98510699448418	1	6.6948693811006	3.8549861879519	1.2551646230801	6.57524419270181	3.1916547099381	6.91057224687043	7	4.80875139799584	1	5.39668063443999	3.27749771055839	5.8208541862188	6.16797364289985	4.45737919365401	2.9651893385229	2.82526734928983	7	5.262867462022	3.00211965291301	7	5.26380893808528	-0.850097012264381	-12.9554463399351	-2.58032086782303	6.15277493146067	6.10479216617252	-1.38603142921739	2.80435237621282	9.06557007003939	-5.0011859860272	-3.32083151321966	3.85268293115011	5.11843810565276	9.26249850602359	-5.68120340530126	1.35845015691167	1.23012283125956	9.82792490880318	0.506028078508345	6.69558147701778	0.923142178239179	3.64345905355469	0.138856301116794	-1.8560945641414	7.47289279367981	6.62244897110876
162	6.55812090058281	3.58630242757285	2.59430327874384	1	6.22373802260048	1.11505301679064	5.74580304593437	3.25024096313018	1	4.43179649592406	1.76967433811816	2.81895453874487	4.95277173636768	5.67736002246695	3.07554844793787	3.62796965538082	6.13196715406887	2.01414155643854	3.08411504077648	1.4765476995526	6.19837535685998	2.29944805454948	5.371306827318	6.58681830728069	8.9088799103541	-2.79825168187044	3.7028481512748	0.776986058111308	4.82320946016145	-2.41353538454533	-5.51527635655336	5.09232865271659	1.82690114955484	6.40111457529216	11.1779578725762	2.98225572128259	4.42357580475233	-1.97646366761306	-3.383941485569	1.5168620084107	4.62397012494301	1.0852822046601	13.3008491814715	5.32338604637285	9.58750695532989	7.85850252124816	0.166227782792837	2.58971472666541	4.92783599814703
163	4.60760856471661	3.99117220887925	1	5.69937185348206	3.23724088172821	3.27414288945159	5.60906726977464	6.79380026029375	1.98540295151169	5.67919861283025	3.71844629770578	1.82755417383478	6.74895401290762	1.29268073275351	6.83517666067459	4.11174677469967	1	2.0011527555685	3.33452093283326	2.09021027660098	1	4.04049250215995	1.403134127638	5.8101316257055	9.39991380557981	8.70728690894949	2.74059573749795	0.0298680054386051	11.3615845265477	-5.8905439870906	-7.6674476304185	4.74393872861552	1.4846166646097	8.9489002024181	12.559403570013	5.3726800186815	4.13849118405513	-1.92917799777836	-7.54130806392403	-0.499552611495387	8.21612834516087	4.85161717748379	15.0691109008119	3.51390940957368	5.79760101548993	-0.883687832895807	-3.12775064579043	8.29006960471113	10.8105238184644
164	5.4152043439724	2.52854548875725	2.26829186971079	4.84689741123162	1.71944584718432	4.17544014853899	4.39719138870542	6.79929144308011	2.25764566189725	6.76607074067405	1	2.50565136899136	5.09074830445065	3.66350037840377	6.41450496313975	5.59404419491526	5.71887868478859	1.95289332019172	4.24145596698227	1.40952493831313	4.28777771610812	6.30052019187238	2.85123748444637	4.41317920102899	7.28430322018045	7.42712794841735	1.71076176975818	2.77381374675502	10.0840704271135	-5.79919285507889	-8.10592607619107	3.88557373001972	0.0196230641868481	7.27545466010463	11.5515851615864	3.61307854869603	4.3571764191468	-0.809916230594823	-7.82458982261347	-2.35132221877605	9.47325023598183	4.7551186249364	15.5352428334244	0.648880150022497	2.86608291700585	0.303207119509665	-4.94278125063365	7.49727573295808	8.08113274292543
165	6.46738069108476	3.2559906405799	1.9863191644455	2.68419535282055	6.34670779250099	1.97216787915596	5.55976426164642	4.92577119209629	4.66856426943539	6.3286183099352	2.40116168473223	3.2468230561352	6.26064205172475	4.090636577455	1.92016748188451	4.40323639079854	1.15481048267738	5.30587577904195	3.10341095831883	1	2.1442097528419	3.60544920646863	5.8898856594214	7.34888875698691	1.924198540559	-0.429801506525415	1.6743085912798	1.73381530440317	7.33659963174715	-1.99044694409407	-11.081061567549	4.48805692819772	0.863738518203048	8.71942039170265	12.2681060312616	1.04265418555357	6.59788894976646	-3.0108550774482	-4.8098500184027	-0.311937378222427	9.24790051738997	2.58089411290403	12.6789605152039	0.772376993624467	-2.5361792307404	8.20440268414028	-13.5221545021888	1.89367264336592	6.45418621099075
166	5.32769875091829	2.99695212806745	1	6.05509714952928	3.68568074958514	1.48693291322715	5.08040892447641	6.66926525369042	1	4.65257537146364	4.24433710588803	2.48925084387364	6.7789433388726	2.01057597368254	7	1.28187001920076	1	4.9003300664929	3.17310158975357	3.05979237196266	2.02662079188999	2.37032821420961	1.63711301339842	4.49462224212613	8.84630260406821	7.72387189778556	3.3500401851746	-0.202156427154535	10.9558913135357	-4.67638415304189	-7.86748080135579	4.77551332608686	0.790203006888274	8.50697390368649	12.6763987202223	5.64091230088568	4.07049544913609	-0.982208413953075	-7.56630176749647	-0.109202609730608	8.38841658830694	3.94245588978405	14.8012754456634	3.84428028246299	6.97810207739592	-1.32671706496483	-3.58890889774771	7.59681499723052	9.37306220203999
167	4.09811696971934	3.12096528930238	3.13058680361394	6.43158853978807	2.68894674169203	2.13610181353422	6.56412593911849	5.3813645751955	4.09338818708188	5.59461817737244	1.73800281798643	4.34630210081	6.21051143637184	6.10664474753897	2.98160352632347	5.56063954561412	4.28178423461666	2.90387973286403	5.70428959982572	4.52831871057739	4.58703982238474	4.82922466599498	2.03848856031579	5.25343033785322	-1.5128848831138	-16.6483870118806	8.87733085335914	3.32881035873861	9.2044490537319	-4.49728605187171	-0.988597765333447	9.19777582965783	-1.76642172988552	-2.89761444063356	-9.93634892926303	-1.69082997433535	2.58261226445787	3.27816480333306	-1.04426614442952	4.17528374924698	15.7547581870066	-1.74842143424047	4.26087186276842	3.01829184609015	5.09586596238697	1.24087254117927	-5.60124390687591	5.47940500854499	8.17705304929098
168	2.55587184375682	3.6316370493377	5.35584827207365	2.08328656626659	6.30018447563397	1.32257861907747	7	4.7442203127108	3.89773287072805	6.0849996111383	6.23378042626069	7	1.68001600860902	6.28483692163727	7	2.11796568656122	7	2.58194259258665	3.45577601583329	5.27433072676796	2.56801750823274	7	4.16907038641399	5.6914731827859	2.17060273907297	-16.0632726161191	4.42533212457333	2.50728314526585	9.3859043200046	-3.42533848838196	-3.09799433285436	8.34338264633925	0.829559734977679	-8.29713637263445	-11.2813248841083	0.424148736031695	11.0335875602499	-0.533621878665898	-3.37705814517489	2.55797917516812	17.6815537133815	2.89595354610417	9.58159422154867	-0.776000155215581	8.614426591475	-6.90048482383258	-6.04582439027513	6.8241028467426	8.56852206551425
169	2.03033066085703	1.57659109834176	1.05623051147247	1	1	1.84145294495676	1	4.92454484628141	3.14633383627064	6.29842405886959	2.65422931717341	5.70242735434915	3.86576685011652	3.14176083886004	2.61134555163992	2.87718541338616	6.0832378059755	4.99309019018666	1.03783570377205	2.46154007688604	1.7859407631547	3.1853899961223	3.4132345517001	6.72680052536319	5.84437786152257	2.31560380061708	0.693248950228904	4.24600791459151	8.27612154212597	-4.33057841233553	-12.1312637887673	6.02872230258948	-0.804629480586142	8.61757434650885	6.93360972120702	1.15992788626072	3.64446941833494	0.108099002187987	-3.53086221786628	1.47522372107609	3.99514675320488	4.28489097562437	13.3115296256036	-0.0260415690562624	2.19614859806274	1.05158793409614	-13.9486119618784	0.692649813492604	2.14581715208613
170	3.50505897683004	1.28269566609241	1.48695863904493	6.16888381082127	2.62527074318773	1.91617937257351	7	5.92689876909339	4.94110798516608	4.04550512582642	6.30975019760839	4.90962346496907	6.75581169408166	3.85871327270817	5.40810442343795	7	1.619167636431	4.54865602322634	4.25285272437163	2.76319189172827	1	5.97796082608954	7	-0.433741427295955	8.8967092014335	-1.22946199361572	-2.60310694595615	6.94244383258462	9.44643278361007	-1.07974705228715	-5.42403657644529	3.66370371239803	5.11120252087216	8.74929676620348	5.08650941667423	2.5313450104706	9.54767961843793	-1.40128672693634	-7.84107055659181	1.3880465881588	12.2499247501159	-6.37220158622435	7.98252768875275	0.992792044072038	3.85571716640322	2.12084793232073	-14.7226911999474	4.44818556735767	13.4180718417503
171	2.90967314137562	3.14211591765978	3.96597946756791	3.48431824297135	4.4420325617719	1	3.65006789086633	6.56862545843057	2.02733956860241	5.35534030826928	1.28857155718085	6.03340754329876	3.81074801996606	5.11758232373215	6.63553803412464	4.69775364365498	6.84030300929256	1.39910603995854	4.93187781187175	6.0426569407801	2.28284503320428	5.6801215565563	7	4.3449577398345	-0.560195527736375	-16.1366515570528	4.46359732545895	4.15209254972631	10.9208579339602	-2.60665981523894	-2.09996777216672	8.79120370520757	-0.36703196202226	-7.94520246418129	-10.9687321932484	-0.5217144450674	10.7464547543555	-0.719344144378487	-3.02482628212683	2.73789877506836	16.4899136544272	2.7934873077992	8.82314906381169	2.06130209804548	2.49042527033611	5.49020500730453	-10.3179569796669	3.31360440892357	3.05724844255934
172	6.28926482144324	4.00854047175785	3.54891976437863	1	6.19438630437058	1	5.48300906028076	3.88563832211532	5.90030102212453	5.85453213185987	5.85413148711975	5.58814347272542	6.34912876654703	2.05646737068326	4.91976963375656	4.54913860662194	5.90107961010509	3.3012733570028	3.11561701293934	3.62532283238779	1.00472802264529	4.98225580723976	4.95071858982627	7.70171857019684	2.13999744416118	-0.867766780950496	-0.149173945433833	1.19310058276937	5.62375770862946	-3.71575126589118	-10.4330026394796	5.07967986407707	0.0550097575374275	8.66128259908465	9.62419645214989	0.470134430198032	4.82951897927317	-1.71236348428833	-4.48946443099102	-0.6937057358699	8.08610901499881	2.58577133592349	14.489199060116	0.649725179145859	12.4614348894751	-11.7074151697355	1.96534104697754	11.0331438436762	11.3500085999155
173	4.93665654672503	4.66327903919391	1	5.70018027794352	6.94970848111472	1.96055838578977	3.70966651308627	2.94792292081888	3.85979594452858	1.2627063332428	1	1.73462213874648	1.92493839699872	1.94774817188115	5.44080260760377	2.88129472244035	5.92350030964414	1.57763605926329	3.82666048602841	3.54175213860468	3.15767405303497	7	1.4840648660546	3.95800487918104	-1.27345755351778	-12.5424473619509	0.705864718879813	4.28319548713915	4.46297526234504	3.47169164892117	4.08467655247352	8.06955795830222	-7.9730729358873	-2.0247213315408	2.38516504834723	6.98930095900975	10.7398941360131	-4.44965310939722	6.26760482166232	-1.95777868527867	12.7664039944162	-4.00218134357812	5.50493344118496	-2.26288283425855	5.3005337652057	4.8950560250854	2.51129924957221	5.79090691860033	1.79928392294205
174	2.20451058768844	5.81376777928978	1	1.84475175943588	4.92242189684377	2.71510820643464	4.10635969314358	6.24656935377669	1.41600462240226	4.216322148654	1.3807431252874	2.95136761592781	4.98183142272778	1.96819827509204	6.87621131348545	1.38980214530325	6.30829003033407	1.61371867207698	4.85113455941202	6.91121243395873	2.94245923572751	3.06275600305174	5.71229714023355	8.62426901115731	8.98527674349007	-3.90592522989217	2.22234969228123	1.5382338972698	6.91436993644161	-5.89972903441874	-6.71723564761897	6.23550491621073	4.20208367564379	11.7371913337777	11.8643985138757	5.96929599280008	3.00125955646788	-2.59905124134464	-2.38068306316872	-0.484385056964452	6.6407588555592	6.3684912026219	16.3374564023985	2.64798244571666	7.14214444228889	0.79424692378627	-6.18455434961757	4.9326573415345	12.5429160683644
175	1.23768453587109	5.57804208708939	5.33928286807811	3.30486425332059	5.2093916116748	1	4.61114745083915	5.26561234613075	1.06628443545296	5.53570326758367	6.69279977806548	3.29134025867932	3.11966631543912	1.90974841896246	4.10641555623064	1.82062384628695	6.9480244950896	2.10971703333776	2.77519517266432	7	6.48028300355348	5.20788521998399	3.49722065765071	5.38205322450205	0.548862130687776	-15.5874720316029	5.06632655059729	1.27612766849685	9.94780332287248	-4.13246207235246	-4.07833147964273	8.57551327989668	-1.12867822422174	-7.42167295160154	-10.1559227212269	1.24822872994976	10.3656172091472	1.65471939892812	-3.97412040331524	2.54261690210457	16.6238625975722	1.74595849944342	8.73483051936874	-1.16212494883437	5.24365278669492	2.20473133823514	-10.0309226022112	3.22403228209884	6.64435673682555
176	6.08972559604065	2.54038969461105	4.83272309685685	3.34383544456435	4.95135746007832	1.50896236529619	5.26236997160312	3.72483910496423	4.2482536323671	4.78584592097846	2.73220203274398	6.31149850191806	3.08708597061254	1.32254175382246	5.99728809181609	6.95616594320672	1.55831889104347	3.18466924933112	3.12288546774271	7	1.13212346823358	4.22186010440787	4.13090629870721	7.07479334516399	4.39979836267134	-0.116012042353922	1.43336799317304	1.69975839091732	6.1763296869979	-4.11548162055704	-11.5285272001402	5.94977117103187	1.47412846133258	8.736724494117	9.55831185593268	1.09515188474103	5.50539871467174	-2.09561107587144	-6.90901165865424	-0.0049382429065785	7.55209776911586	2.36392242657416	14.1813822044636	0.761836887404608	4.24319993321487	-0.333678407476875	-13.0654476080807	3.45931505787074	4.66426994982969
[truncated: 74 more columns]
