# Supplementary material for: How Are Mate Preferences Linked with Actual Mate Selection? Tests of Mate Preference Integration Algorithms Using Computer Simulations and Actual Mating Couples
Source: PLoS One. 2016 Jun 8;11(6):e0156078. doi: 10.1371/journal.pone.0156078 (PMC4898694; doi:10.1371/journal.pone.0156078)
Supplement: S1 Data — Newlywed couple and agent-based model data analyzed in Study 2. (ZIP) [file pone.0156078.s001.zip › S9/Euclidean Model Data/Euclidean Couple Population 11192015 1706.csv]

	trait1	trait2	trait3	trait4	trait5	trait6	trait7	trait8	trait9	trait10	trait11	trait12	trait13	trait14	trait15	trait16	trait17	trait18	trait19	trait20	trait21	trait22	trait23	preference1	preference2	preference3	preference4	preference5	preference6	preference7	preference8	preference9	preference10	preference11	preference12	preference13	preference14	preference15	preference16	preference17	preference18	preference19	preference20	preference21	preference22	preference23	preference24	preference25	preference26
1	3.35587039917033	6.18574044682042	1	3.90360200538888	6.4841214094298	6.4496970429898	4.05777813585203	1.66645740668374	1.65761689477831	3.89437262839687	2.64212863040548	3.58081215821916	3.34350102573244	6.79692122162859	3.33656163063224	7	1.87193106709177	6.44995111633107	1.6902093296576	5.71248645780894	1.14700514700039	7	3.66743511113025	2.28561985862604	-3.22964400620814	-15.6291298300463	5.15459848798911	1.50870330362063	-13.4359019062869	-12.6615713467773	7.10222960369833	1.78285487785102	-3.61372425121132	-8.43020300636294	7.24099165745054	0.976676635946551	-13.1497796638067	19.3308908460153	6.45844840227012	0.507036436257484	-4.69646847908379	-5.2873593711605	-5.49080603457972	4.58622469182419	-1.4857997814827	-1.61367950988178	12.3660019404935	2.73978117539844	2.39400337806307
2	6.23660931829331	5.63565198120794	1	1	2.36691763930386	4.27654880712105	2.86290567713757	1.14842131587751	1.98058051806252	6.09287463656071	1	7	7	6.64479568317439	1.60193070758609	7	6.91037646346899	6.76897097900069	4.329513721754	5.03006277381241	7	4.65615633492413	2.34909003268518	2.36555846803176	1.29519562762354	-14.2852165619392	10.5645008442774	5.42715286961815	-11.3820249820616	-7.13260659605958	-4.10654913126909	1.67058601587239	4.40591970326494	-7.11883199888753	4.88340339441879	5.70725603522381	-23.4436187942949	5.86171067911787	-11.9979083619266	5.45187631414905	-3.82843286025696	0.782415782227097	-6.18205481067238	1.93260221795826	0.57396509840307	-5.13264096758801	15.7437834557731	2.86907560409352	-3.66729738399222
3	4.15791297437048	6.84791323315222	1.62464104299797	1.29476974639353	3.5510746098545	3.74262673948673	1.95077290069847	4.42164903449132	1	4.67498001766084	1.57315560374922	7	4.93201963701762	7	3.3727893521701	6.56993768123003	4.49140680113764	7	5.93112580252175	7	6.30021344348281	1.91753006061517	3.70168439528725	3.17947089931209	2.94141793541299	-14.7005204186008	11.4821520464963	6.4964460181954	-10.523890348519	-7.19047705425684	-4.51917652129055	4.35726266257771	5.49021684561897	-7.41222232044843	4.40928550061274	5.87174196487603	-23.1695176695436	5.94418559443507	-13.4671366086999	5.82242506016108	-5.02286407367545	0.490662719870806	-7.33080224164253	5.35939217927623	3.92476960109004	-1.72250729465101	-4.17984864449248	2.93749841793301	-7.99292880095122
4	6.6506283486499	5.92346265152037	2.55042058144999	3.7667332819284	7	3.789659267641	1	1.27724614726096	1.5729916723006	2.56163256807076	4.41422161074575	6.70327988167246	5.9033754675999	6.34543559843722	1	7	6.55851364837312	6.17919392186281	5.23773953747763	7	6.21996110368686	3.10737771615351	3.45427879605218	1.23170399983536	3.43703527959197	-12.1781844591897	11.1623420736322	6.14059416169726	-15.8225639501081	-7.73199579378509	-3.84472195002249	0.90697025030157	4.72188362985828	-8.5441754125237	2.53079905060878	6.11279597690811	-19.667411955676	8.09708587896516	-10.9994339900405	9.62355936957072	0.423829453758184	1.40922757510495	-7.72603328151818	2.745763801072	3.39936122091082	4.53459873226229	10.7475100544937	4.40064348693257	1.65016799201008
5	5.2379778354352	6.99165708351017	1	1.38110725032127	2.94297550439519	3.11015252531711	2.07301968558762	1	1.37218214323574	6.81551562253113	1.61401213035136	7	6.35931543203665	7	5.2791228565996	4.89077347267251	7	6.89668779766979	4.98637511077558	5.42496131557861	4.6626149434445	4.43105233223509	2.66570843109732	2.66695235414438	0.50209867251876	-14.4107675892134	10.511499103563	6.0234223517221	-11.3899972364034	-7.1893227779508	-4.02286846410009	1.81144628268953	4.59088057400348	-7.98135274080028	6.54038862418654	5.62162448185009	-22.9347088119995	6.5364982187565	-13.4965823212498	4.43207866080262	-3.54515549246787	1.79842219617217	-6.88805063968342	2.67931782197789	1.32725004029458	-5.47212391108294	11.8261889910272	2.58175736977845	-2.30084348254951
6	1.89810239734347	3.98870617884959	3.44475797177652	3.09075520513812	3.82444439946949	4.74845888502795	2.89112047653356	1.4600324700502	3.77249686796574	4.31564054657169	2.5437150650367	5.71483560540507	4.01196269794298	5.01541489158319	5.11782277298782	6.21396814337913	7	5.44861961048302	6.34818940578866	2.64897196035811	6.66885724448238	2.60674459544355	1.85089809722995	0.666160232015965	8.6220294505982	-16.7662564963482	10.3971497984944	2.81600193754326	-13.3466275223469	-4.67011355968013	-9.36383404312919	5.40884905405843	5.50891950284305	-6.93665778991141	5.71635302337498	1.9005746598319	-19.2114824878341	9.29321917961219	0.646664628084801	5.61820798121542	-3.84441956289602	-3.98568581136921	-3.33872140435862	3.93046214777666	9.3073914175283	-0.19347356991755	13.431717653686	1.64957285642998	-1.71863838458884
7	1	2.76996754222316	2.96042927909287	3.40139246109277	4.79834025449097	5.91839087823984	2.90170443788145	2.79319508837727	2.22964853832113	6.27794708510123	2.84667312402568	3.29008568666506	5.22239253111701	6.62607112693393	3.78927638933166	7	2.75106001955465	2.43512374874512	1.96455834904419	4.27374756932607	1.48560758854623	4.85519615010391	5.01380216182604	4.68483296956588	12.40249305653	-15.6449722742557	13.3114066964289	2.34317339498163	-11.4999498502231	-5.99442288356049	-5.09676900697411	3.02677737199886	5.50665223123774	-7.46160955234619	2.00337648622311	1.74471956351866	-18.0678022663432	7.1961182547352	-5.84633677169212	4.28878448664952	-2.55750479723065	-4.28263757151335	-7.3568489276702	3.93565376556622	-1.31610802139656	-4.3663060192234	17.2103415790591	2.3631487451511	1.14057659195539
8	1.44245669250662	5.70800870614959	1.347006717687	1	6.61482495104892	2.64696770243373	3.47947948096699	6.96788538061635	3.2192443802273	3.4704924675392	4.12943471295704	4.45129781084956	5.6815796366887	7	3.31175650703603	5.39837594592274	2.53192984147611	6.5472678347356	4.23795980716898	7	5.18152650183492	2.72599157199823	2.99027606276741	3.97022334989946	4.462792744782	-12.4081908683246	10.4175567434564	6.28923778753593	-14.0404630908849	-8.64069677386876	-8.20324578063714	1.30275656164174	-1.28904051261435	-5.27505702329039	4.15000800503132	6.2815852051436	-17.6776170056217	7.77955063583602	-8.11662369252252	5.26772275490402	-0.876526448039724	1.50524607223617	-5.84760983122262	4.88057504223996	1.4728399715262	0.382414354118267	13.4219182944458	2.65333228384531	0.148720970656152
9	5.50399307298751	4.49385637892759	4.38172972243771	4.69797422617691	1.26751353476148	2.98394917322639	2.48889558177264	1.86106140870001	1.90296405774345	5.10332139827716	3.83713528540479	7	6.7785774628702	3.82371208943686	5.91820211060913	6.48997237329245	4.52660069956723	5.51806402006888	4.67523085302188	3.21849875110868	6.38768692195687	5.04199921334293	3.36476629750966	5.13152886449872	9.69973323876339	-11.6170409647988	14.0813022352338	7.00094007665126	-16.3405107537555	-6.54494551106361	-6.66170115004174	4.21904116995819	3.46709357659598	-5.1060716073644	4.97746821129448	3.94700856753034	-17.501454871921	9.17124610036245	-5.06659489483236	7.4979532179861	-8.59286549715061	2.85309810892982	-4.70489284334574	6.94117950460112	3.01016535545093	6.55425995277591	12.9589094457883	2.49829998091174	2.96038764488818
10	7	6.3791654892133	1.49112794138318	2.86394271603325	4.4973955626866	6.10851270790476	1.63406259482454	2.95379608270465	1	3.15682435386513	4.05748558426761	2.77587202738928	6.49573013728144	7	1.05586848228747	6.34991162409541	5.06274043592387	7	5.15220812311125	4.97993179925046	4.34607063188556	3.94079594480917	4.61386854292542	1.96870144117934	1.42176672163391	-14.9573945094258	11.1014087242315	5.97823436797111	-13.7893063011109	-10.3983505909922	-4.55681541517298	2.07659412604447	5.29704533938553	-6.22073673718986	3.42731784378235	4.60647429147203	-19.3435013595509	9.57020507299524	-11.7535350485087	7.85600852014523	3.12867968251658	0.596841188522101	-8.01047633642492	1.94643123461545	7.48093157590294	0.100653955949598	12.489119562574	3.04212721099888	0.968946464307389
11	2.06380781956661	4.19416078097209	5.09627564422048	1	4.92174155966882	3.96889325300511	2.38397365131856	1.994566975281	1.68941109854485	1.4435428610099	2.76510294497651	5.25542104562257	7	3.39192741531566	2.79542418818216	2.43353482079193	4.9370465545386	3.69063576693728	3.30970648113895	1.11941449390584	7	3.85717155979558	5.35782021537598	-3.10325201521721	10.472549061776	-19.0038613289818	9.61147488740459	1.74017403000823	-12.3316837103269	-4.558177782723	-7.82217011888219	6.38371628874148	6.30796785062733	-8.23375928162107	6.56866688818953	1.80686470324338	-22.6346651325388	9.50614271327929	2.44474790835674	3.72412039186513	0.431660164247048	-3.0148668601356	-4.47801905275633	2.52390807174449	7.8139967592355	0.181740156598996	9.39549622877402	0.805980720609861	-4.89536271128364
12	2.12253251115529	4.51166088464074	3.31717721261455	1.23498899498195	5.25942351613247	1.8595592890974	1.97945561738088	1.31178008778395	2.04031088537116	1.90901152635877	1	3.4160519787494	7	3.32174695972448	4.16093634891208	4.21410842346892	3.30645638578564	3.32444607942968	4.72150412849026	3.36838598344472	4.65278901213084	5.6869043970376	3.2822615161002	1.35926801537878	8.1990541525572	-19.8427226451828	10.3531083012854	2.75099339877764	-13.0678222210023	-5.83823795695345	-9.92159414408223	4.53859877557802	5.94761850253178	-8.9231500898815	5.49336808406717	1.36142597226422	-17.9393881939081	9.1631789684656	1.98992078172258	3.60713658121361	-3.28106673419379	-2.76651856640185	-4.91773241335903	3.77340585644363	3.10877747435889	-0.547227036556537	12.538936255407	1.7506183149812	-1.76527616389036
13	6.10898809634163	3.31531858807023	4.78622752052165	2.4838441782696	1.69579623739506	5.40167115751216	1.33549465505865	1.22150904038801	6.07331688305018	4.49453063759736	1.75231815081936	3.95560582270807	6.50107798028276	6.71074675760074	3.64339005196826	1.70595704043094	6.84546247752216	5.28727033729234	3.60233064605084	1	7	1	4.43138361885769	4.20753012389123	8.74542621563467	-13.2689207968341	13.6541755489157	5.85158466483121	-12.3657713113649	-8.47903506257709	-5.03787134988324	1.8079448267244	3.12359331200678	-5.67116472545224	4.25110286440258	2.75412968358421	-15.8170841827472	10.3323128962256	-2.30833388128488	8.70740158381852	-8.60428632629037	2.65610848574321	-4.11762503287098	4.88572268528542	4.63517388802749	-6.47052223206042	12.2753299868223	7.53697752131539	-6.65255008156986
14	4.29856892913665	3.22710648822963	1.10484484990514	2.34442574415834	3.53810568093013	5.37446548464452	7	3.32472420034118	2.11867465763582	3.88823246383466	1.97116632334801	1.20081347709908	6.68938758951716	5.36138688687061	1.53266723703547	6.16133966461211	3.72282631446249	2.7387045420953	3.96470313919483	1.90015091279523	6.46839986708671	2.95044356283084	5.14607832168652	4.69328772038443	12.2905688647014	-12.3286743498746	13.0185622516095	1.83227383628482	-13.9130570961521	-3.35161738560738	-4.00118628717182	2.20126668715024	6.2048388387275	-5.53717805484188	1.75204804624122	2.03046663847617	-20.1963085564741	9.05345629152756	-8.06002303279286	5.90359216989119	-5.61651258013082	-3.3420439235743	-7.94169957845256	7.19583350799432	4.99694326602712	-5.49843664381102	1.34019237680709	6.40577062768835	-4.05223367936574
15	1.87322946652592	4.69853073523127	3.15051669073304	3.57361067281695	3.11681283593315	4.40081129600213	1.8542399931991	1	4.78941247703951	1.57263609255765	2.69880648305771	5.05373657133607	6.26817450960258	5.12661213682023	3.74393588667408	4.83442048250654	6.20724834910999	4.60520109511325	4.49265689585557	2.92476958626171	4.76843940722874	1.87109366604654	1.29170227030097	-0.155261405385019	9.14175710717889	-17.8729127522745	9.75956476172034	2.76223397431052	-13.649548170656	-5.04337006516042	-10.4035439280498	5.23160779397686	5.68857439283298	-7.53268253637643	4.95672188043635	1.59856691837596	-18.4060951158125	9.71039991238041	0.567011491892396	4.07197401823512	-3.75021191159227	-3.70756420175121	-1.70812313689378	4.25489385648062	8.1339508441853	3.99173691016277	11.7892583085943	1.65422526680626	-1.30220507737523
16	1.2228287652927	5.65158751489196	1.35179725930326	2.79102730189668	6.62786648318562	5.88607823572008	3.88356106404347	1.47263386372531	1.66217320341118	3.95558331826137	5.41189410608682	5.5979784968446	6.54764308464769	6.89390683400392	4.05093591107722	7	5.65424198941394	2.1733257886247	2.38922345103612	5.09241989995769	2.53410163843373	1.63354209052742	5.62895537643771	3.1309223719452	1.38704510272491	-16.2547689882634	9.44273595990759	3.88028503562895	-14.9151329272687	-6.04483739265045	-5.11859036945775	2.38103909358674	0.82253161594363	-6.02713295749182	3.15544599105393	4.96327757275712	-19.9342323075754	8.27758282440979	-7.94319054873421	7.25384329219883	-2.082389604047	1.0135857342216	-6.05003715815414	3.83634932730942	-1.04712615606424	-2.60607268896185	8.92608565932421	5.37177541356965	-4.13613090388812
17	1.91980995226484	4.07701798447602	6.79339844287569	6.97720934878982	5.8900833563395	5.92060670382246	3.64843144747712	1.06346827491031	2.39283502348501	4.78083354846183	3.48637596994331	4.64490060719817	6.40485061754782	4.33106578418696	3.01184533159666	6.42095605092973	4.65839838839702	6.90291828462029	4.1995026306621	1.5776229569105	5.1529782597219	1	5.18169181872777	-1.24759491517247	3.8198159782595	-16.4787390971594	12.4654658970599	3.65518734459229	-10.5558851735471	-4.51552992290209	-11.9017411353465	3.64763833371775	5.09923181514944	-8.00103368395851	1.09010519502098	1.99176407832171	-20.7986456696614	6.09736524288897	-0.550510690281459	8.03855039560903	-1.84062749563164	-2.41828147180225	0.844521643022592	6.39435625216696	0.171651062715761	-5.62500240047947	10.1835979438723	2.99015300991633	-4.75750891225138
18	2.88218361584946	3.75898024310249	3.72371294840536	1.18961108307472	5.24865372442484	2.75390587600895	5.35362219638898	3.70555151867512	1.56248952446896	3.01294177863156	1.96394316005507	5.88023825434525	4.00231639477476	4.17018016787766	2.62197221665689	5.46370597084598	2.71977924793946	3.70368469626293	3.83956469262187	3.78777241395137	1.74833981065679	2.95939763008844	2.88229436376229	-0.240243490397908	3.78347846706705	-12.9585462262606	5.6472667512805	8.424366769419	-11.3178185087668	-0.783609961597667	-5.98679212965782	5.71430503164079	1.74126550562298	-5.54697710831551	2.05668476319069	-1.18655455115719	-22.2903328196087	4.0848164556563	-6.64427249243868	4.31782838473001	-4.53065001247036	-6.12192821570781	-5.31855469859562	4.85619667919284	3.63983041571749	-9.9805083633543	12.8660291084173	1.20738705086269	-1.10866661959613
19	2.70412744536388	5.33173252799351	2.96409798114558	1	7	7	6.3308317497625	2.53301090771939	4.23343628369001	5.18344171714094	1.71804685314661	6.50506947838932	5.67774020377592	4.75381443566605	2.66760887800038	6.9154296114563	3.69974631558856	1.80160753658818	4.56242844644452	1.3981510519216	2.71913297230133	2.09170817389642	4.65066863727718	2.0057397853695	4.66509506177598	-12.2931058264264	7.35711902996132	9.64526060566743	-13.3927716498682	-3.58242590220351	-7.21407769713665	1.84504418865309	2.540472674826	-3.09010352681369	3.13447974920346	-1.91946266521352	-20.810536656766	3.95515364208171	-3.92252338693819	5.71518647762522	-5.86945281519947	-2.98429579636493	-4.7324635247375	6.97895549994529	8.03527250437253	-3.06980983551621	0.823047828427427	2.49819965870597	1.64336317607081
20	6.79274859811802	6.23805474374939	1.51845208793513	1.22533926395022	5.52724807550808	5.79492984132856	2.63755302912264	3.0071096887937	1.8949224693377	6.34132412891493	3.64388337880868	6.78016372494914	6.98586192862492	2.68819071973605	2.43737916666518	5.68277307916082	4.46659871372806	3.75844384056791	5.67994100898904	4.08962566863467	5.32403397690107	6.3413792344714	6.150196140777	2.37918230114333	2.66200147058538	-13.1818391323392	11.4445978778332	5.89244655574202	-16.9797948784966	-10.3098782310783	-7.86097415705931	0.155617271370444	6.20246838589376	-8.79218546139065	5.31395197481142	5.60583912877075	-22.264254863204	9.11327757753843	-9.40395781606907	7.73525477139658	-0.909500978069264	0.728901386203948	-7.73904470465179	3.46016871342148	4.17517848130857	-1.00147209219206	15.6087356530765	3.85192730056568	-3.49307351355114
21	5.02040098646491	5.52535487550654	1.31541064120987	3.33469334108813	6.77910277926391	2.93801812271566	2.16761224765436	5.062519030234	2.58918687079134	3.80735256068998	1	6.46487708290427	5.15297114035378	2.3119622666091	2.13125131946069	5.19233520888299	1.53746561054366	6.28753893708896	5.87066848693642	3.80813732658359	7	7	7	3.06736990025573	2.74257797091734	-12.9288582371075	10.7536809640295	5.3963911520245	-16.9468748016938	-9.21999383767575	-7.21492268468015	-1.55623823243713	6.19259537333711	-7.23270981771388	4.60806357434827	5.12300201659106	-21.9513560105254	9.55630111115089	-8.61268317199711	7.05526502812807	0.0247140387160429	-0.222202012626321	-7.48912040811712	1.84535591268003	10.0921300439966	-0.566232158034902	-3.63712796542061	3.87512389801293	1.35595021659555
22	1	6.4188314430898	1	2.84038150982206	5.00406446495285	7	1.69926901984081	3.85764622697377	2.35810777396362	2.73139565475673	1.24828125449002	3.51803916585571	4.05340304866275	3.59422954743986	3.76274173515535	5.82976926709089	3.76264636223056	2.98130516916865	4.1587394472005	7	3.32487074771716	3.76950609471076	3.4536486912608	4.12436029918911	4.72186504228189	-13.618357466614	11.4438624221213	4.92029783002228	-13.8008243201545	-8.17639417885475	-6.95262227652515	2.59501310380962	-0.122309393650431	-5.22786590479506	4.54068454698962	6.48251435067346	-17.3182127935165	7.81356743435004	-9.09336138367819	8.53635736139134	-1.05566978780634	1.82156999727971	-6.79467066184525	5.75164523804152	-2.68399495819534	12.6790996680837	12.9259046977612	5.64329089002524	4.56391007302299
23	2.55175606921024	3.89453524715538	3.67209354822185	1.69152009258823	5.16154893780225	1.83611807690615	2.38466588608708	3.99970614335233	1	2.85121853608241	3.02137062521765	5.86900866677851	5.39451142544564	5.5724894281229	2.89353560462429	4.32780193050008	2.91357107718874	3.4709107277739	4.4561373756649	6.4876440035285	2.18389949859245	2.32023121400166	2.87984852296834	0.211290753331644	3.14143108967541	-13.3581923507107	5.22596478865004	8.44302376536424	-11.8279942895581	-0.285103094120092	-6.25797463660591	4.22290076654224	1.77390718657746	-5.80162183408923	1.20768835104232	-1.88069201113536	-22.7033252430046	4.64617779571816	-5.92182342612156	4.3587348478205	-4.69044813524303	-6.49202550808428	-5.85673399670208	4.56316356814358	3.23168093865117	-9.53160564244388	13.5906167995794	4.2240653791444	-6.57500385582154
24	6.45316475766399	3.93642077881534	1	6.70165722067709	5.79142917787211	1.74848109324657	1.22485434858298	2.75365587673416	5.26291752750482	1.7652606544823	1	5.4693618036637	7	7	4.60697219289278	2.23642212012541	4.34410101354431	4.49915912222048	5.27481923797442	3.53352590570142	6.02750441894627	5.23082844258447	5.30467154327305	2.74206660967456	2.79036448280157	-12.5544339216359	5.47877269782249	9.95309864074827	-9.88538918462449	-9.36688705343266	10.3270467198164	5.58750745116027	4.45846377215495	-7.71704097737866	4.51578533173783	-1.53696588206031	-15.4403407130761	13.586788857049	4.83821496139212	6.38386836538304	-3.59701819041472	-7.35846296958605	1.81329039024929	3.89884760167941	2.60410472595441	-0.975870239023229	14.1266780155505	-2.07747536262051	0.0480022799012616
25	5.61205337912695	7	1	2.56220012618909	6.46959611233744	3.51782578116874	1	3.71252878845222	1.2569595912837	2.26064689478434	1.92792927342475	5.76780858636537	4.23904703264231	7	4.83187674321617	1	5.23847680137985	6.11219290650428	5.48621240331639	1	4.14989176659001	4.61704501118087	3.35757812688796	2.53642412830166	2.02135934552265	-11.2996368384303	12.3190701693816	6.25649973094059	-15.1516382462576	-10.9977812909165	-4.26955478372128	1.20262346608009	5.25907727809672	-9.60318126839405	2.87204835553024	6.17183044218768	-19.8628842192465	8.87427886605653	-9.82267908591104	10.248553074668	0.969288360625044	0.91616000910741	-6.985922607177	4.24418612725704	-0.139295233419051	-3.27423823903255	14.2098565893409	6.27361671951725	1.88297409057326
26	1.48907952846794	5.59538349540469	1.85814609562907	3.04129605059339	4.91779676478509	6.37028705651042	1	1	1.25371105308582	5.58787347235731	2.33531019762796	6.20972088033961	6.05245796041912	4.78246005058565	3.9390860688186	7	6.86792901996413	4.59048640580749	3.07702407198476	1.51950011003305	6.52507812424191	5.76439594310594	5.59725226666142	2.9661920502879	3.24731959041133	-14.1749098180403	10.3049714657463	5.87150651190327	-12.9713450620624	-7.50380154683193	-6.39447247064859	2.98288020015583	-1.05811810265078	-4.99333710776989	3.80809065393009	5.37016924493631	-19.8670441562641	8.195677063382	-10.8388428387369	7.9034501592693	-1.70287568145491	0.0203401150499897	-7.29506871574284	8.86502230306305	5.41550269514949	-5.49292540570009	11.5769520033684	10.2252802574097	-0.48184733127074
27	5.43015354995781	3.30126194494635	6.93286216586288	4.76269804990766	1.59622431907473	5.17994247832686	2.886621144579	1	2.41407271009992	4.4347667370502	5.18992733355802	1.30643893101691	5.50971987190141	4.18599189873323	2.72111399042978	4.13156862950694	7	2.43766515009504	3.82826929768056	5.4862664686002	3.46614720126016	4.4125513239556	4.49560567644561	4.28441418510417	7.4365480707687	-11.6865633722334	15.6397675520926	8.10846744235547	-15.7107291319303	-8.23556917834776	-7.02680940956683	3.35000951216667	4.4994508852373	-6.59889725263658	3.77765453220768	4.46953632060342	-16.2300268897942	10.7715690814407	-1.48411518695342	6.04297195394337	-7.86153205876788	2.22569801534115	-6.25523324759286	2.94605626848007	1.93954429207327	9.02533934639472	14.57415090972	4.34651947396894	-4.19162711882869
28	4.30004603577405	7	1	5.21210277857055	6.61192424163275	4.3312170942282	1.92494041461885	2.81766915959985	1	3.31525790541162	1.33774383621234	5.5465583551514	5.21155483332168	6.87973447958222	1.93520064329939	2.6602759665974	1.36048899969547	5.85160887170008	7	3.45905947060185	6.18137838530713	1.29382181642371	6.12691217187661	2.50992519130733	0.602294553769966	-14.1245747293838	11.1460196269219	6.05023752163424	-13.9145087846002	-8.73371736174269	-7.19961495598887	2.21676720088168	4.91846274230843	-8.40395457348531	3.36921981923236	5.04641752925839	-20.1012434872239	8.08221795187259	-10.5771034840185	9.99478972725813	-0.397013165759121	0.275482898374254	-7.59096399078053	4.65113706820731	3.83902991049349	8.78219102157929	15.3229368504436	4.77754849455621	-3.85706765759007
29	4.42425474597433	6.46123947233348	5.22933535816391	4.49416554940577	1.20001552567091	6.11437929933101	5.20735404751813	2.77612099187767	4.68938996781426	1.10616698427111	2.73157622522324	6.69068204174874	6.62734640641466	7	5.08532861865699	1.03427724858182	4.29418727501898	3.97795226401103	4.21009495379039	1	6.75106079202816	7	1.98704257448743	3.82433904573705	7.59804672254885	-11.5771679533316	14.8240581467411	6.48566671393858	-12.1579105540446	-6.34805700489723	-3.8653969514652	-0.0483750198343312	5.9527037964163	-6.02826374487346	2.05634755627795	2.08132242523077	-15.7467319268851	8.03930101725038	-2.59927513257591	6.10599683913241	-5.43253102330084	0.56226670765597	-4.0546234715065	4.29670989288296	3.51112955343798	-6.18868243354016	14.4782751389422	4.24598270870981	-3.19553074508751
30	6.16987691337923	5.82515538673339	1.82936606769843	7	1	5.00978015475405	6.00833219912053	4.03996653614227	1.5308888311165	4.05764651234611	1.12844715466514	5.12025082910303	4.59916998140774	6.46256877730715	4.76086788100346	1.48102948059303	2.96145585261403	1.03161902097145	1.94852167328235	4.12423788509498	5.34312800591747	3.66043237820701	2.86804693742099	4.37179769563547	-3.42655453856352	-10.0395213489418	7.34782816860933	4.8308285024511	-7.25744840718635	-8.06750020058755	7.88215213206384	8.78407692218355	-2.20611750792928	-1.26658072495976	4.59046718770598	1.2781818487171	-10.3795025510796	5.82450489226216	-1.34060885556752	3.78161701791984	-7.53886836705922	-7.21666966125089	0.104973422958349	-0.0890276733588185	2.54784316653831	-4.08399849008887	-7.6761821018045	4.20910847718998	-4.20196598266564
31	6.04945886785813	5.49693780119399	1	1.27199830355303	6.9593984521785	3.41508321995124	3.84942606241304	1.10869919738726	2.89089434908871	5.54023225012206	1.90792183273798	1	5.52192794578618	6.62587467330556	4.93771428627746	6.04630956760173	4.76691886404708	6.62350289971281	6.42290091407898	2.61059116225638	5.80336186114402	4.10511504775193	6.73169538900033	1.89483281531178	3.07143317818537	-13.5996253193392	10.5412830297662	4.28053773654244	-17.9488484603963	-9.42068614278953	-7.88275413651816	0.365651973554762	4.35021692018615	-8.45303453409014	7.07411886047541	5.13792670967309	-22.1696179522552	9.70836789914045	-9.1602198799226	6.80958095289277	-0.435922827057152	0.478142855661383	-7.88022048885897	6.49156205364903	2.66615871962361	1.62003541575493	10.6315985504893	4.46448626675832	1.72201956681271
32	4.7097134851948	6.26884558506699	2.77517387695729	6.83017667025038	2.42030232439278	3.03699044846623	2.64948640709023	1.00472972202065	4.05088357173191	4.99639188915264	1	5.57673294104103	5.14446452846315	4.77479516698908	5.48251582086601	4.27760618774334	2.836527374094	2.17674932512068	3.34306260334995	1.43826068629934	2.47014033373206	6.26819976791944	3.45294922577531	3.13341879268061	-4.36041628106803	-9.48599309111465	7.65568747975883	5.03571206828194	-6.91899892090284	-6.24093156394538	7.01534507591293	8.61109876131042	-2.9544795242713	0.8112876698309	6.51531579878513	1.18454203454568	-10.9803962354253	5.41099062165474	-0.485267295169753	3.88548469797064	-6.9654081324024	-7.68639188795531	-0.93883395529676	8.87578250353636	3.28390552061592	-0.989923759554116	16.901462257159	2.09792638787457	-0.985515682345424
33	1.16655234402633	4.01051553890174	2.69207595223935	3.29298072529962	5.80161830518337	3.79076203037133	2.62319158344455	1.1024539053541	1.97473387343885	5.33283975044539	1.25473428288509	1.12959787096812	5.74388169523645	6.77306202942429	5.60848477147539	3.85455358944662	7	3.27864676251458	7	4.4335839981648	4.00680952799088	2.54450622120522	7	3.35271390372789	4.99660268379327	-9.12746424121778	11.4465260223458	5.50627901322946	-15.6202560743765	-6.62068606033092	-7.30077998884464	1.56572666478154	3.16732979584121	-5.20603274390162	5.13284535694461	0.634690871282926	-22.4113324139688	3.63970951833309	-5.16393761927293	7.47706796184132	-1.22464263231538	-0.0166712286466539	-4.33464151061011	8.7656548615802	0.307642430326512	-0.633519805947248	17.8323255053875	5.34002642244111	-4.42511008314578
34	4.2993913564292	7	1.16990438834558	3.84325966404877	6.66896300136751	3.79672864374821	7	3.68675854003208	1	2.78768197138591	1.22150847092587	6.7334867807398	6.14253546249716	6.959195795404	2.21109554635653	6.90457124048144	1	6.89173285751263	6.89089356670693	3.88592303498547	5.73709545775017	3.96572902077393	6.07485824513911	3.61361476353581	0.609599662454146	-13.7212797218415	12.0201463813482	5.73669651460571	-12.9714845189853	-8.80966093584637	-7.00945746950136	2.42055362851409	6.31802591592213	-8.05514493801467	2.28012660295591	5.19339925710638	-19.9136514507193	8.01788192697436	-10.4446275213719	9.83746502311136	-0.359408029768984	-0.137202866891829	-8.04273232083026	4.32023446008263	4.0325446628042	8.18247587127951	8.87191276139102	4.30501973913878	1.34411328182957
35	5.2003840356639	6.43179124466379	1.44854032985433	1.73731256992451	7	5.33655175983396	3.74845843987433	1.50971147196508	3.12047445328769	5.03171426421461	1.81147663279961	1	6.81261212661349	7	3.11304160047135	6.70593146856133	4.92897031197494	5.247371712619	5.16795175713649	2.74493210481587	7	4.28924189511677	7	1.10446996094224	2.24181914313606	-14.3978133266431	11.0485458991775	5.49001245924307	-17.5203288271695	-8.67550966982286	-7.81182367883222	-0.0345156950140985	6.2543002418088	-8.11583789863441	6.08044777892147	5.34513306936415	-22.2417994499039	9.84214411343352	-7.52357476086755	6.26684977365885	0.799276425593198	0.617647056938729	-7.37295413875818	2.79109279542825	4.15136998168578	1.09144251162365	13.391743311308	4.05624001042633	1.14796584988421
36	5.11102848416311	6.49559835385082	1.42726687906801	2.57871499498122	6.2305469142014	3.83771252539301	2.41900511635689	2.81711979326977	1	4.12370797580517	3.36505646785667	7	6.15673510541108	3.2327963399058	4.15040733646051	2.76341810648331	5.07713005736818	4.09720707069264	4.45366631402572	3.62951920688893	5.02356075249742	5.04286050237651	6.92759411127575	3.33164971147218	2.31201585596195	-12.1405297841441	11.1289303925022	6.10046419571154	-17.8677870388745	-8.74660515813825	-8.08068904878482	1.15609778848846	5.48418189209913	-8.39487445924437	4.8927186933901	6.17439656213951	-21.2717334219334	7.95803987152788	-8.77194302869299	6.90383550916978	-0.279517659129693	0.260325302456798	-7.52823309816491	3.23619850815302	3.53966008142788	-0.13731319685322	15.1891466732996	5.21609279760837	-0.296527170582888
37	3.46765318238699	2.72561356869153	1	1.95407355733424	3.69997858035342	5.96632170485964	6.67690848435598	3.15251306550256	2.25837519461616	3.98502510517014	2.51704946503722	4.17675548584949	6.50441910703316	5.9266904500365	2.30288208698668	6.68286988503445	4.00174974199085	4.25626018097468	3.59993955629325	1.28021334594976	5.59370381167098	3.38638105037399	4.19125682246635	6.27141663034433	12.4310017516429	-12.2347922974851	13.3886301657277	1.00755715546061	-14.5103569090975	-4.4083309384118	-3.96682060587355	1.50041382568146	7.32790830319235	-6.02236154025476	2.47601775842589	2.45252700320864	-20.9134074745792	9.45546187498637	-7.21614034996297	6.28708930539646	-6.31077969098155	-3.55359503426311	-6.53810203450592	7.24472769533775	6.33672289861079	-5.26847499862801	10.7810740233842	5.69493927926652	0.825662784134632
38	4.19635662260533	4.81787721967365	2.07246113053245	5.33029403587419	6.9821154936783	5.67515308495555	1.87374487756304	3.34525643006594	5.88236857701801	2.58256307708679	3.66228382839501	6.31931692836974	3.93868504431614	3.77994620496739	3.11030563799738	5.73604713244776	6.00875721167772	1.31256876481384	5.93209302464181	2.73846984899061	4.15483698391193	5.94586834959773	4.01679930986116	3.01603356132243	4.8817328262183	-12.5501053490353	6.27684518835784	9.60401644277417	-9.41445770917889	-10.1641489486028	9.15384441918731	5.44203536631123	3.94716748500045	-6.71821658491003	5.57037599547433	-1.03628503427649	-13.9687646653452	13.9534629013043	6.67347832993779	5.33769155018184	-3.5206855915905	-7.39346980207339	-1.0732258487209	5.20150694677691	2.03727964060362	11.889264736515	13.8897537259316	-1.98666585619603	1.56466209255573
39	3.4213858469042	4.27614977133677	5.46717044145724	6.25200872694649	1.66614501655689	3.43815572777081	7	2.40857204185222	4.86430248407565	1.02599643267085	2.37957637095629	6.33640651300296	6.46100672451867	6.69454586701255	5.36388455137843	1.7996033153918	5.5970629700138	1	5.11613854677906	1.92525468676336	6.57211279540191	6.26478751143181	6.2165491082724	3.22222172823655	7.81115644101936	-11.6602576509068	15.5656085879054	6.89832277488451	-13.0940036308487	-7.23969776957827	-2.30692895855938	0.418900341585098	6.04200936005355	-5.67566266275908	1.43673445266635	3.25200936351816	-14.6340638782109	9.97772029247138	-2.56512710381857	6.00170119362281	-5.5560065565379	2.29488698896593	-3.86108345067643	2.30225601557673	5.4147514896736	-7.98756926455187	12.9672536632099	4.73938655061052	-2.78301230287074
40	1.22798167740345	4.92518418314804	5.73654097011468	6.71668682973713	4.78042334977013	5.24448010055915	1	4.66543206658934	5.87584114804284	6.73950717418353	1.29518031968644	1.13493519005497	6.07028389462223	5.04087120744061	2.34013831266408	1.91420745954712	5.96907086114695	1.72463847450985	4.03127737721145	3.69190927642075	7	1.61064407014808	5.40309210422717	-1.681855427378	4.30532055465368	-17.0443537002241	12.2557012265811	3.72842494238763	-10.4306785694682	-6.64854335932869	-11.6508192870291	3.26269417014769	4.18484212503187	-7.70404277205494	2.30652916973765	1.49109632263457	-21.8162215425816	8.36440511053202	-1.39551219452413	7.58013709592332	-0.605944463709709	-4.832807683438	0.152391855428221	5.57706494923077	5.76089706397407	-9.20587599981103	17.9235869802904	1.57219434265096	0.528287222468169
41	3.06618767944625	5.68801295666564	7	7	4.86174923838316	7	6.97643063509376	2.60225532747391	3.01954394522229	1	2.22785285964135	6.31261632427705	5.04192984719005	3.90748849440461	3.09106224350264	5.98579692860833	2.7230201948141	3.17226010804822	4.14188661544815	2.8972763192379	4.44556211662538	7	5.07548953665117	-1.36741313386236	4.20404716248222	-16.6103332439868	10.6989299582308	2.74427271484056	-11.4720739736016	-6.42323023673294	-9.82098754739822	3.304289073713	3.07231928206454	-6.91070978213188	1.80373368863143	4.9988139164664	-20.4074043147468	5.91689753265268	-1.97292261018228	9.68188785730436	-2.75762284173299	-1.0927130622598	-0.0375405742353086	7.48758366313626	2.97611973155123	11.6134234565073	12.5746448581526	4.7314727555465	-1.1548221509887
42	2.38613210128873	4.91610534485569	3.24621942435079	3.41761973701044	3.77166081371209	4.1016177227681	2.58888020303355	1.47280040513348	2.91275622685174	1	2.61412188109464	5.04858298573016	5.11370764361094	4.61606551488465	3.68823028714403	5.89807681086742	6.43467443372691	4.68048726114023	3.79504334808931	3.80961231258307	4.57105276848299	1.56740986969371	1	0.523197418541976	9.23468125337869	-18.3738746349079	9.75036911690275	2.04286267637573	-13.8791392378506	-4.71009700878428	-10.1786782277184	6.16522757251032	5.51493993830371	-6.93624483072277	5.00312852500212	1.36291836904064	-19.4320788486113	8.71504094966121	0.371707655600072	4.07061777023191	-3.98739748121111	-4.02554584938218	-1.66955637118999	4.47295624606342	7.96471399436825	3.32160544367572	13.3633447711694	1.89277678636869	-2.07465308148064
43	4.90449400139755	7	1.24877311047547	4.59928265948553	6.24246477647578	3.02151809282317	3.04345140699947	2.2034596926336	1	5.05394216313917	4.79218093916118	2.84489084503457	5.07800011516865	6.63432475643545	1.74377567760142	7	3.81681840632088	6.27001042563007	7	4.01672162787765	5.5243671511814	6.638765916702	4.39340257912687	1.92501995261976	0.658892234368896	-14.63154607404	11.1448719664358	5.61391001052813	-14.8293956873875	-8.66913865138468	-6.5225186583374	1.22695310347342	5.55139322247031	-8.19665845545659	4.21489783085192	5.5961480229971	-20.3787500973173	8.14678967118166	-11.6380398648714	9.36687648996885	-1.12300004339076	-0.0440234105694041	-7.11173243071148	3.94533618602857	-2.09197848278972	8.29058919190081	11.8347546087655	5.63239761381678	-1.21379340220487
44	2.61283635032779	2.37507005195591	2.53613241709905	1.82266840774352	5.95156456924572	3.6219148264595	1.28706701465084	1.51509173908994	2.38815341891284	1	1	7	4.28285665626099	6.50526802755176	4.1255561630228	6.30748965779576	5.93039353716558	3.32077697237946	7	4.75515422579274	7	7	5.43374101626114	2.97713782700534	5.44932363426504	-8.84642397572872	10.8608924428463	5.37797151967528	-16.2938414151211	-7.01302281032457	-7.76307181643602	0.0274424247985032	3.62972906669788	-6.54965963128192	3.61734616184499	0.313322306034557	-20.1976287749375	3.86336233697227	-5.34601815458443	8.40984120077959	0.101320352015157	0.227745098959189	-4.90567335098132	3.05648716227468	-1.99398407052548	3.84069847328614	10.7958091793151	3.8365800502593	-4.65452557484365
45	5.08960227131184	5.11192348251228	1	1	6.6766172651608	3.60350055586182	2.27845186820077	2.73821555919543	1.10730004755755	2.74495187507797	3.69763142026864	6.09136666795065	6.36013682876057	5.43358050390866	2.82776378502747	6.63924837239082	4.3265875316541	3.81096063455736	5.00478085247405	1.22372989214107	4.96510609214185	5.03408810572696	3.22651541054757	3.14171879163906	3.24907406797534	-13.5577606664533	11.223603069101	4.35875223137633	-15.4773376709269	-7.85873761098532	-6.73954366860408	1.04027506133789	6.87078603078311	-8.4126853776285	4.38095749306707	4.65354646012164	-19.7347870261208	7.44206134463953	-9.28161426624906	7.22566547144949	-0.822447442742228	-0.237132096196074	-7.59640573548659	3.95052791152777	8.41456795227585	4.01747271119381	13.7062523911208	5.41862942237914	-4.05144585201535
46	4.36043023591887	6.19203604581463	3.72930203772567	2.73570655553365	6.71912822167431	5.4738049735028	5.88444126819685	2.49754883194059	1.5980276310789	4.52631318432544	2.7621307369835	3.38233830660685	4.10747429861874	6.96625364951081	2.50124772434743	4.39093635154461	5.41834363747664	2.63686223419859	4.04450193135552	3.69243632159331	2.63484735569849	5.08295511493369	4.52931461761442	2.59724901876954	-4.40084235103586	-16.6123402425416	6.9201090100039	3.75368067014943	-9.75638058658644	-12.4005409668797	11.0508355893626	1.48261306953467	1.26648083572841	-6.29112653932057	3.87015212531208	0.281668081287091	-13.5913624665646	19.4576650992061	6.05865212109298	-0.87491780456454	-7.4025067401021	-5.99624169043143	-5.3071951980549	8.40865376026639	-1.16782131360116	-0.159461983005584	14.9491792940229	8.47808302507342	-3.12814308501679
47	1.3135063437718	4.44423597958127	1	2.95724840953446	5.82966761501134	4.02214473944325	1.38641457285149	2.51285311197137	1.50264345884355	7	1.54607478267702	2.18981766510805	6.68603755658473	6.44527173570409	7	6.9310630192039	6.99238561748909	4.84622499754496	6.03284931876512	2.23708043476886	1.95132418491712	2.06700173838909	1.62909903119428	3.60982715573607	2.39130513038914	-14.7459944176067	9.44113451057257	4.75632087031168	-12.4202788884121	-6.39932978249004	-7.58875161073163	3.35844364690904	0.921053294028415	-3.84492466046859	4.49500210199257	6.50644135056544	-18.9373847226625	7.33516643473071	-9.71464656096115	7.52612192794208	-2.49925236793479	0.903920049499917	-8.14959830694808	3.54325081570601	5.5220433432551	4.03393467977944	11.1078184795608	0.904960190054805	-0.710877581621222
48	1	3.57580584924357	1.95680963520049	3.29894816601424	5.11017056757503	5.87670277238775	2.38237436619679	2.15500947074726	3.32467297273768	6.4705523369312	3.53382403392669	6.3230243449855	5.85807389871412	6.29396322817402	3.31525337972244	6.27604712327325	3.97783888492048	1.10845416437311	5.60147521181011	4.56721653085277	2.34808405069541	5.34240582209572	4.7061154218339	4.57149562169044	12.4137622145808	-16.4589653668455	13.0694788995026	1.38158744162849	-10.8455454791844	-4.87851604887733	-6.31626399857973	2.38552955367316	4.82710243338787	-7.8075521040508	2.42433379911176	1.30726492334963	-18.2137186630725	8.67824481963785	-3.07704209713001	3.84738448248948	-1.9882139856194	-4.0778144827282	-8.60451382208829	4.62314164388988	-1.09792758048464	-3.56513745583408	17.4464551230603	6.71702472454875	-3.86960155124501
49	4.93088134603165	2.92707453914616	4.68239912473103	2.99986587952099	3.69185519110524	4.3290623382623	2.46422049074579	1	1.28733980690319	7	2.56693807882436	2.47512319614458	5.97031468577319	4.11116374356186	4.34735029470813	1.30845147562827	6.02278915879184	1.19462617917496	3.25402769971233	5.39885123796197	3.34997302916056	1.20191840476952	1.68211045478554	1.86812368083108	8.65047245139593	-16.9916371933441	9.23140618919579	3.4860721805736	-11.6985614133286	-8.16940180574403	-10.136928459637	8.32370123292877	5.91301549717456	-2.98383734277184	6.20268895274604	-0.908629460697495	-18.4446491990957	8.07693849049885	1.84328292482569	5.27353720342012	-4.00664605304896	-0.449273046715148	-6.37434288715274	6.61520016448253	5.96038531894047	-7.21410071622825	3.17415738522756	3.58523825258389	-7.23106909607751
50	1	5.01640917837895	6.056481439127	7	4.5466372109499	5.30463287895938	2.71071715099654	2.77147448297344	7	3.10293377215915	1.0856533664653	1.15302199093358	4.72814125096424	6.78172423127816	1.48595811057625	3.61997728051348	5.5970057801566	1.63473405760159	2.41608273270634	5.5960521622944	2.35753863847372	3.83379889319074	5.24830748642463	0.119211128557331	3.60190227971971	-15.0788796598108	12.5825838972828	1.84628868973262	-9.78995029244089	-6.09997018572261	-11.2856231774748	3.45391224574458	4.96240483908909	-8.16710693177005	1.59659965991332	2.17826379213335	-21.844224320472	6.33967087375141	-1.08585705771865	7.29943896364101	-0.131341066786152	-4.23239175171559	-1.36227425232519	5.21737742167677	6.30947859754566	-1.03282693584263	14.3681160217853	0.745963983587241	1.42439406481468
51	5.54103027928431	4.20496517506887	1.07369962055213	2.12552694471875	3.50324150581945	5.24564125854257	2.95268762787838	2.92923676936177	1.21846435054784	1	3.27277761782765	1.0591121639763	2.06527196200537	6.35783396953527	3.30987913009669	4.13122518200991	2.60198912601193	3.39880534964265	1.20175529258864	4.59431797295854	4.84460564824102	6.73153546719293	1.62539567765076	-0.0366248340334166	3.92399560015686	-14.2354803295797	13.5221059901765	0.579885928770877	-13.2699284366983	-6.10211183745119	-9.40112646226499	4.7481922830073	4.52190054299893	-5.52716023485363	6.35197957654248	0.952383243605858	-19.7470519669901	7.19233914834398	1.03969381250634	5.96347499657147	-4.69712510440017	-3.9660985409209	-4.73527238908789	8.64079741358424	-1.18883440552694	13.4612383486176	0.343345100514729	5.93092762620946	2.53841758798354
52	6.61406980009208	7	1	5.12287017401549	7	1	6.41327042314728	2.50222664353521	1.93735246242535	3.85261953787624	1.81775621368757	5.81593572174427	5.94881700872383	6.02152206127208	3.26530709581399	6.92856687041019	1	6.18000211602356	5.23604426054754	1.96843674193098	4.2964920694548	6.01909152896784	4.07973984769117	2.63760306988743	2.1308903096185	-11.8813479980938	12.0319675401113	6.94278273894232	-13.5317487013805	-8.23599940608011	-5.96413343985925	0.601493764134162	6.3164351534323	-7.49683386660271	3.82749411094106	6.1909446663304	-19.3490852270451	8.17918231344683	-12.3945172355387	10.3710442464084	-0.843009029822322	-0.225031377796212	-7.30772928371986	3.64772354888582	5.91178347720642	-4.26859554064389	14.8353030121989	5.71524307498516	1.51654123375082
53	2.94987028570811	5.9185370476345	1	1.57590898714408	2.9943415611209	5.9180575947925	5.62574310823843	1.76138971814779	3.123768121514	3.80382208637003	2.55434344984725	6.19498033172572	7	5.94463825022983	1.34397491353918	3.59931045219369	7	7	5.59285984022845	4.493529505557	6.26392533160905	6.14096970859586	4.50007288129942	3.6345333559103	3.48017572525483	-13.9663216146645	10.6673767658259	7.64588969721547	-13.2867215295433	-8.3334355674055	-4.58235908603775	3.1212095905194	4.3703144540429	-6.96945796717882	4.67850922967776	4.95204892472994	-21.9507381262591	6.22643241547913	-11.2832055019804	5.03479501408233	-3.80353239376675	1.79163044863186	-5.14969310164274	1.64203835172931	6.10730513823674	9.39459211840667	14.9538833319844	3.44193309289682	0.610317093237073
54	4.79791895665428	2.37213648197495	4.79894701259535	3.13553427373933	3.84679157369722	6.50072275555539	1.39278651257737	1	1.85987841261546	3.55709101553386	1.91867630178749	2.98492313647312	4.9216002416676	3.17910646947506	3.23745334123803	1.11059660911711	5.92919150126786	5.34496744008745	2.58489890434901	3.13483261525968	3.36465434395325	4.39680883812392	2.05427318235628	2.72989110329952	9.44155245988781	-16.9095869493898	9.43156217882514	3.69886214467265	-12.2655961029423	-6.80443268291728	-10.2800897391545	6.222032450551	6.38449129493426	-2.7713322415527	5.72241235562961	-0.27397022987874	-19.3772008208699	7.65122528141209	1.01994689023817	5.47686883913398	-3.36042003332908	-1.16742047327191	-5.94384119430127	3.56445525428571	3.57072935309774	-5.32478623027442	10.2861068460895	5.0858361152622	-6.52281813007664
55	3.3586553236774	3.91607675664068	3.12588436105485	3.93091353176758	4.30342299806334	6.35385695465365	3.3572422745919	1.17338295790385	1.13805143902177	6.57921007108069	3.54534152306561	5.90457027869321	3.10309416320406	6.92856575137707	4.9030815914916	5.84421937858018	5.31029172274009	4.32775893902119	6.34596522708554	2.30946692362154	5.4076734949834	4.40538436063484	1.5494895094962	-2.34036084298763	10.4964330087544	-15.7710695899958	10.2823690748606	2.29427488012483	-12.1200449420523	-7.00378700481661	-9.07349695648975	2.69163398372077	2.97050522384273	-5.74985660290378	7.91427106929369	1.58093934397383	-19.5630404926204	9.07721702568802	-1.4326233015174	4.65327865546148	-3.86644276597058	-2.57667155828945	-5.50187053000175	3.25233718447685	-1.25558417477042	-1.43811461032961	4.49747698069427	2.58653539084478	-6.5102414978885
56	2.417819501269	2.97348483727658	7	6.97210554062422	5.8947147442374	6.56631271652248	3.80699694021256	1	2.73331345600307	4.68130772713944	1.44559374921953	3.62984299424578	6.30542023539573	4.18568989667931	2.81561635752552	6.36040158127446	5.80963290952975	5.72118651258195	4.73090927563368	1.40622181296607	5.77643800948296	2.17753011545503	3.95246218920494	-1.06445956553715	4.13297406913418	-17.1933349577196	13.3122756136067	3.04395565370652	-11.2534422102949	-4.20138911980469	-11.1890091718223	3.1104071307067	4.71572311311383	-6.81888362333203	1.92778637694105	2.31017381513438	-20.9033578153191	6.27439025809968	-1.91874192915787	7.98923811574378	-1.73578273394019	-2.22862654865241	-0.504273861048411	6.03114278984359	-1.09970678003939	-4.15445273230905	0.82656172962343	7.64059922700959	-6.20786330134972
57	5.93188417124543	3.41694954066248	4.74211225430376	3.43490500331483	1.48425603147488	4.76798409639494	2.11347374361056	1.78298207609867	5.8854056725537	4.09045027344003	4.63692115862558	4.23361539887171	5.04736983276917	6.19466633778539	2.2329300128515	4.20709570381862	4.94181429098066	1.49405447284736	5.9011679660779	1.84563042043341	7	1	5.37877305309797	3.36724302825645	8.27025768654042	-14.0143894511357	13.189211306211	5.73884381409884	-12.1843050784194	-8.98954268899334	-4.37988222007822	2.64281229087666	3.67230925253666	-6.16671745130557	3.86018231081969	2.28454124304841	-15.8608011706307	10.5428128796381	-2.17216610475922	9.23920156848985	-7.64175295944372	2.77037606579523	-4.48274839131762	4.04173797592181	1.95583667642685	-6.49597254205692	12.7374041385143	3.05856707212328	-6.80411132249877
58	5.36064936171204	4.11143747141802	1	1	6.65497927485712	1.92895802517017	5.03693374043832	2.09022174978161	2.51629139423212	4.67123680420763	2.91857108734032	6.35775196333375	6.55104429390627	6.81801645454888	3.24252621787833	5.47689341640064	4.71966050121882	3.29618525690507	6.26352238710801	4.28466874176986	3.28012394412086	2.94858088582393	5.58228492255653	3.18406121028638	3.80658299766061	-15.8378305834059	8.92335478444644	5.46996017970598	-16.0427745249137	-7.94548091118259	-7.10320647254645	1.09436571501818	6.58310761310954	-8.86623663698919	3.71434741904626	6.6087270648134	-19.9364268559625	6.48158591674974	-9.67972310611485	8.78482334713162	-1.56061161443986	-0.419452237980614	-7.4689202457556	2.80831415026425	3.27754259829677	3.88176644466543	-4.38676212280553	0.573135345274149	-0.236998389659217
59	3.80401405123249	7	1.01912025116022	4.11431094924615	6.10974686607687	5.97008080348896	3.71492244963478	2.88461331000596	3.90152942594437	3.81931304059469	2.81659511640012	2.37893055025893	3.14670321034829	7	1.51684956743249	6.90146653175391	2.79948159575549	7	2.09917573612548	4.2832902443703	1.8676180809807	6.90432422026919	3.53496930483661	2.28287257190412	-4.5379022866744	-16.5670692148473	5.51911434847471	2.23900202424937	-13.132674031255	-12.2061783478079	7.23839299005236	2.89734354471369	-4.12200754457957	-8.36778887588041	6.76059792674309	0.590784048950689	-12.9226645630459	19.2262916079635	6.70190693734696	0.821761938459323	-4.37414063545603	-6.43572113438107	-6.12674581635364	4.41033784471105	-1.39873054673376	-0.159611360940845	3.89237547694367	5.02276753921138	1.50830721028894
60	1.36722821469839	5.14847218173505	6.34217201522577	7	3.51023507155158	5.19362342769219	3.25825936227458	4.18722358420507	6.95910545630206	4.45330615592964	1	1.61757803028723	4.64384333444126	1.58342992589085	1.37872707554622	4.08759960220057	6.08561606571792	1	2.96575247213371	4.40031263093542	1.97105133159427	4.98869891625326	4.15179523736289	-0.302399949746176	3.79963911012498	-15.4260745482707	11.5726315270368	1.27676495358432	-10.1803557679709	-5.84909666990393	-12.3032793286305	2.91200442448161	4.5472629423095	-7.60256870985357	1.48905636843015	1.52174395473344	-22.5050803019385	6.89451309464665	-0.918549845884796	6.34976817581739	0.819303355839746	-4.13595193602866	-1.03875272231643	4.9144684205005	4.61934602517605	0.235866364434015	14.0527976773273	0.134951603711197	4.41111081253416
61	1.76860635171536	2.9676966325982	6.33509411766577	6.0956085831679	3.55940798726864	2.78110888566748	3.14637851834103	2.52763715249757	2.52089323050255	1	7	2.702197458943	7	4.78739344043261	1.63149561214464	4.55956500637442	6.30406716606238	2.8079748246791	6.04697474756709	5.31636370902843	2.30989067408209	6.7674550645569	5.04153999150464	-0.295568115560783	4.22080964088104	-13.8102428829851	9.76470997238481	0.842571855302561	-12.9509463227542	-5.8817086465604	-8.36571642664886	4.40917092789701	3.79985514498722	-7.57055779579605	1.21270637127391	3.48748599422592	-22.7437368655888	5.99250907873867	-3.9572180982895	4.82706361102698	1.61382406009261	-3.36109549479745	-1.55675815580854	2.55688950514755	8.10604284753776	0.138270696496713	14.1091467727127	5.95855163297243	3.15380238849419
62	2.87858122354356	2.36075326529664	5.1401597257788	4.10786684329166	4.47018941658632	4.22175916127061	3.27328134688222	2.15658775111526	5.55469313130427	1.91300370329759	1.61986291994698	2.11168081727034	5.57588282503546	3.85737335177592	2.29052370557033	2.70996689139925	5.185350940572	1.24544902139911	1.22636821609175	4.73824988409605	5.97265466982143	3.33868531242265	4.58827941263115	0.913076142099989	7.79420509662677	-15.9186056518639	10.0959754588246	3.97476812122074	-12.7899300963719	-8.72502648956523	-12.16536004351	7.20609037110009	4.83361363228083	-2.40607035728573	5.92085383254072	-0.269766732862617	-19.4778876364627	6.54174820940622	3.59422279046166	5.35889653998979	-2.52840774874755	-1.82462062950849	-5.73286558250518	7.66358939376236	2.31786531509502	-1.91992960645405	14.6644102985839	4.42970590132981	0.281468719583388
63	5.68892014447879	5.03231225814463	2.25469061737542	7	6.38098633206699	4.01123014945652	4.30424232432827	3.87782806115385	2.02068755250209	5.12885426419227	2.69670520457445	3.54798896207346	4.05106051338202	5.52632464517606	2.84982443956944	6.40907467413428	3.52020707499445	5.71175377400118	1.66210837965677	7	5.04769422033661	7	2.82951659098209	4.67708921659462	1.17087790720655	-13.0704804685007	6.473618988642	9.12927494578045	-10.8020947757916	-9.49011206510479	5.87339594020335	4.61744078912317	6.58649722069414	-8.9197829732238	5.14879173306518	0.215806744984421	-13.7141760311472	20.287007632949	10.3267886041288	6.51924100608228	-2.78376784006676	-6.94196220397299	-0.0151009532550082	3.98995429301784	9.38706968034638	-0.0376075958735273	12.0811821995271	4.41273414054558	-3.51704086271658
64	3.34681954488607	2.75727317338814	1	2.91351061145771	7	6.11572062734978	1.10160992870635	4.42558249910626	1	3.03745788476344	1	4.73911785895193	3.47305011276932	5.45009694142284	6.80729075398336	4.19968114036548	4.2812197746841	1.55203996508525	6.04050907917268	2.22965473584307	1.52619575650616	1.68452557448054	3.29971106958203	1.30522385279638	4.26208141325891	-15.5430285763774	4.40510780654937	3.19544226863546	-12.7230946833452	-11.4352716396506	5.46522638950296	4.55448448022581	0.792841885053509	-2.81667165370302	4.5864649923996	5.24984904509197	-13.4295320980737	20.6730823661522	9.45513815043819	10.2923187766732	-5.60836171158828	-8.79051526643407	-0.775325654064868	5.77559297927132	7.21184462268004	-1.75350256793809	12.6545306881127	0.408003700786127	-2.0922930778795
65	4.88214294286531	4.53968207726423	2.81382609457041	3.50315721932738	4.56042445936412	6.02515369214294	7	1	1.36966056983494	1.84759428727228	3.22982571784992	2.19911934627549	2.34895528434395	6.98962101671331	4.38309661626683	4.2779972483234	2.6866515638941	2.02538830575185	1.03881911631273	4.28054140313432	3.52853135475104	6.06770257792135	1.89438626396679	0.0657105204093991	5.02522040398506	-14.6092807430768	12.8251093334538	-0.158428041669405	-12.3151695324566	-5.32342900075624	-8.76115637473961	5.4951267561754	4.29075307131401	-7.04863035663135	7.69596806394217	0.697739603982661	-19.3167330307654	7.5039131814388	2.58882600887022	4.37011123748748	-4.10264301244786	-4.05516884233539	-4.70746626528837	8.48858466371997	3.61400286793101	10.8812492373756	1.55824514665326	5.75155198529353	2.69284652999845
66	1.29029819787137	2.06978812886354	2.22191535529661	4.86519594181934	4.21449798151001	4.51840563322944	6.16907530154388	1.96577309977845	1.75337806992158	1	3.41763799568538	5.22281142082362	5.05778134715129	2.35574912531197	1.32671648582958	2.28058734056808	2.64676900789989	7	5.52632214797835	2.31123562220836	4.1316541166708	6.72903051366722	6.30665967431945	2.89716364014372	-3.46571544240391	-12.8168498512313	7.47066667234081	1.43901199646136	-12.5288788073855	-7.75065580995579	7.36044612934196	4.86304895587066	1.45622293674504	-5.99921707633179	5.81553266401719	2.01732762465094	-15.2087326857126	16.4433384794959	6.32218639830111	1.6644426166398	-7.69320944787079	-7.57695922578385	-3.1880231326742	5.06172432983292	0.944772947297837	6.70110738493714	11.9411616334528	3.12108145864371	2.50532956952273
67	1.32718802061365	3.16438334771592	7	6.7963683874934	3.79654845745537	4.17048941351243	1.68096212145068	1	4.66098404243363	3.46867310567233	2.07634647858592	1.35352882173467	6.41732527626838	3.76294435530812	3.62200466813011	6.96517273587165	1	6.36394812252464	5.5728407658228	4.10625190906026	2.40322236318985	3.63573590334376	4.66733524843801	0.090156631887955	2.34677311339784	-15.5444948559311	10.4898679143519	1.42280028972843	-12.1164671214165	-6.88539757167059	-11.031132870556	3.48380527127213	5.41039196586159	-8.16915995228992	1.16066640004968	1.9742935837448	-21.512686553468	5.53450494783216	0.867483628504723	6.3635356892199	0.256239621097938	-3.94820675825048	-0.200079787285012	5.45908072530694	7.87025930923428	-3.42079320972735	19.5140089643643	2.16721408160406	-1.21888815926902
68	5.90582465250429	2.50020787624396	1.72311038517031	1	4.69961260742075	7	2.9272633646782	2.62534018685358	1.24045830927072	1	1.56340780520911	3.50891693221094	1.94695937949356	4.49188352590633	1.11588551127604	4.20209060309746	2.36897470276658	2.11772428745783	2.848410632229	5.92031594899094	4.58484549990044	4.69451780695924	4.98986039044958	-0.183708785361813	7.52212583469524	-17.3881251158199	11.3121775907808	0.992990314079996	-12.1002164412457	-7.16821526542318	-8.9979336727194	6.17236649729066	6.25818549429754	-4.83327450915173	6.5571566942465	1.88022899484154	-16.5626452811789	6.49441462250042	2.79942146861722	2.49162484102533	-3.47001247471507	-2.37227438542169	-6.81728266618893	8.27352052779809	-0.447027494473725	-4.00997665976686	2.3702237862942	4.78930026398758	-3.61122283253049
69	4.25480938586845	4.89079704770063	4.5635513156601	2.55519832195329	4.16954436256541	7	1.29697580736587	2.37220526671983	3.62119852539432	4.23973111737784	1.99310244582913	4.59162202031319	2.72819451273615	7	2.84424105501658	5.41773935703902	2.7729326374121	1.63546661319516	1	7	2.36422640085826	5.05342471196258	2.47635826033036	1.38995316765317	-5.69621617824744	-18.0202428099718	6.76400062165014	3.22206834889829	-10.0706179804919	-10.5130251609051	8.43075264818883	1.34742387157916	1.89007579647406	-5.63898496722205	3.0181210012142	2.03655093901172	-13.5517247181673	18.5063487286337	7.30276752164017	-1.37074336858117	-8.31469201447686	-6.2312424463315	-5.16085841600353	9.55248749304619	-1.26061568375631	-1.03658087430036	4.76060768491805	3.22123722866878	-3.33991905263119
70	6.33668145618439	4.49009369341571	7	4.27717307842143	1.93416862740965	5.44560198715724	1	2.09308099513025	3.34945410131748	3.43257354043644	3.33069350145029	2.48943538437181	5.18943943920338	3.45632338985477	1.65397459458198	1.95770307298779	6.92235593623418	1.18528530541791	1.27672163639384	5.00831507941056	4.04635775584242	6.25762034185176	4.41442758375512	4.12607202230389	6.92262430482125	-11.1409832019889	14.5581291635229	8.55413888852526	-15.0367458609517	-7.44749821479402	-6.78680710609918	3.41351602545733	4.86201018992526	-7.61879705173736	3.69327630327792	4.33774913755318	-17.1865306075564	11.3675049817071	-1.66038581350215	7.2641474716135	-7.94114482020152	2.35138367145999	-6.27057268273696	6.44012116571374	2.28192058681062	7.47634774231789	14.4089605218034	1.52565455317546	-1.84211726457524
71	4.88237631038698	3.71315812386021	1	4.55476362690474	4.29107435040386	3.13153699828865	2.59325451257967	3.07219121598694	7	3.00250038928265	1	5.95218947681823	5.14497185070801	7	4.38953733885772	4.47392616877142	6.59396597919941	4.36597488860786	5.36910845944784	2.08032936159151	4.43220235122711	7	4.01774826535523	6.079477692761	3.8334836356345	-13.7731614903414	4.95689170056654	8.98000313893293	-11.524049857583	-9.51357177245278	7.07369499442674	9.1268157133552	2.8638039769687	-8.79349201266663	4.5207797508834	1.27815389772696	-12.7215418016124	13.7761319426318	6.94890164412091	6.06708017821652	-0.260669552388674	-5.3353826222709	1.39579199086403	3.18715188769018	5.90587726452978	-1.08670316183638	4.88970752015984	1.25325158906555	-0.456016673205869
72	5.59961538747626	4.35187834421793	1.64718088179336	4.98442439120751	6.57476935046451	4.82513074495887	4.08106527152739	3.67005160752773	6.36605253451529	1.93639444817032	2.95751881447644	6.35637943503878	2.22171764526698	5.80354367514378	1	5.63541193187739	3.79879997901257	1.26580367949479	6.59535320553922	4.01364861168855	4.56391892900668	6.24259575398969	4.64104350468125	2.06368356314484	3.39320797710137	-12.8271052711953	6.19742405926156	10.8843348366602	-10.307975926095	-10.1466822152703	9.2735158164747	6.57557901609253	3.3838086988898	-5.66809518688278	5.83407132651667	-2.00939665485544	-14.7597658834833	13.0402319596107	5.97778881576222	7.51916283211147	-2.52237953872787	-7.91915705318936	1.06630725735054	4.40200314467664	3.62037955577332	-4.26016430376287	16.6324700814502	5.97512629594203	2.00625011757033
73	1.53299128876826	3.98316109730024	6.34568558708285	7	5.79564150221457	5.02257223856907	2.72421357639907	4.5825900158691	1.99530962358483	4.94625023835778	3.77651645150842	2.13279146941957	7	1.30014910886928	1	3.37307909600208	4.86659592426187	6.73512334477646	2.44975822145549	2.81261144886211	2.11012707730019	2.5744832957028	3.08020476387084	-0.959014918277675	4.80367957007224	-13.9942159969647	12.8915824154715	4.36665665198282	-10.753179943517	-5.85010099264407	-10.2056611566259	2.27451655011605	4.08642535416402	-7.16073608899461	0.494456749744018	1.0994248266181	-21.0172899351575	8.35202578805515	-0.223355208852913	6.85073221129513	0.5910513170692	-4.0133585853414	0.681578443609014	5.5909621852304	6.20989423973733	-3.88909101810449	15.8068721960478	3.18277293623113	-0.851627640646507
74	1.97985132644925	3.3163158399208	1.62187317485305	3.62802924344115	4.418037537341	5.2825697378781	7	2.60595234489467	1.69331853233341	3.04326248347129	2.94462109035063	5.26856986000692	6.63791833522924	2.0881110776452	5.43271549659328	3.38940752192993	5.90369726155418	4.70923876725686	6.58102981013515	1.56172126899732	3.90287376719314	1.49147954921143	2.31334886888695	4.60209451268969	12.1381881071083	-14.2021398533618	13.4778080201294	2.86832014504854	-13.7245187959501	-5.19737678429656	-4.34827775967043	2.02980289372184	10.7411571271496	-4.12547859665821	5.51317425147735	3.95644053535614	-21.3714631676699	7.52156847901853	-5.72103807764926	7.69762140876223	-3.7855569412268	-3.22988322038272	-7.11739415473541	6.7262828069014	-3.47847115006354	2.66945383551938	10.7411421763959	2.92573319726531	-0.798552377386828
75	1.85377976519741	3.5355731256334	1.16102093190131	2.66461827542696	5.17900647579301	4.62841255755121	6.03633705451124	6.4616160483077	1.60461948832574	3.32702580532343	2.03639665765622	4.81510769164509	6.37966033224707	1.6936747598221	5.85104904642115	3.19961541273246	4.90038667085664	5.46334161043945	5.97072106837208	1	1.10536807007328	5.46826428254043	2.29685570399015	5.47682858222184	12.8154976984507	-14.2943544520563	13.9060644108363	4.08323317129536	-13.1392630522094	-5.72098935855523	-3.44160628615758	0.533797349830984	10.0853811566227	-4.4315991412019	5.27032620313605	3.66090007193544	-22.138893434309	9.09894512656649	-6.64345416741054	6.63770908736098	-3.84993476448355	-3.56859365996013	-6.00384092641488	5.83749622340587	-3.91180161152799	0.548697918048813	12.4122252629588	5.81977755790534	-1.0363564472632
76	6.41525782918339	6.80898574106635	4.40288389917805	4.13156505519558	7	1	1.51852934749254	1	2.13375128664434	3.92914570036647	1.84025710236246	3.39897509059099	7	6.90357115626572	1	6.49637065609669	6.13406755396458	6.89500113993818	6.19637178034659	6.61780734984296	7	3.45446484681695	3.46735674963477	0.740239692734469	3.51563807312628	-13.1963726386517	11.5093601602446	5.69771984070831	-14.8227745052326	-7.16077129368463	-4.99135599684998	1.64024738793887	4.1325312941328	-8.14386594830849	1.34402434688489	5.96268674371487	-19.4387750630113	7.97201101195111	-11.7416481166457	9.82141630200179	0.981036347677573	0.726978775032034	-7.68567974302898	3.52379416322112	3.73944086767071	4.07701509033178	11.5916032742901	4.14375280556617	-5.76887423535567
77	2.43423371232628	5.65958416602611	3.2364107807636	1	5.96193391361975	7	6.02160038362091	2.45755110604506	1.68358132637715	4.63662475629848	3.88742853312065	3.9795031719603	5.56759659561761	5.8584877544615	1.81987145185801	6.20962645194436	1	2.08610769045553	4.68011626926311	1.25441607363855	2.33741841139936	1.92596865162864	6.34211458015834	1.34488690221584	5.89059903266719	-13.4852812358424	8.10750253883959	9.28712784899941	-13.2731302471109	-2.86079010095969	-6.02320237285711	1.92800385229482	2.52806376046297	-3.41544163057724	3.01723926118491	-2.6868114409991	-20.362645689581	3.92520276274283	-3.54334620845087	5.30486932501327	-6.24522082510631	-2.06044660881608	-5.59017073446399	9.44312517046776	7.5356915762944	-2.10046122577255	1.02455176132756	3.30332684037221	1.53035923609104
78	4.74615624866839	6.91650635562674	1.69049966662662	7	2.538162070725	7	2.31177069854665	4.38935392620607	4.84499946804496	6.21202029086905	1	6.5344860638168	5.8055491668307	6.63767248850773	4.22875046796785	4.01044477109937	2.35617511410897	3.09781722341576	1.88957821735651	3.92327093790682	6.33652154483074	6.65460719927743	6.34928229738466	2.53114090425164	-4.200427715755	-9.59070387069633	6.50693333901488	4.99453912663488	-7.29681772298774	-7.13533618382957	7.73588690219758	8.92180132572571	-2.41220654874258	0.0540645774233099	6.45891547300172	1.10335826855116	-10.3831340459873	5.74883969357615	-0.210779107757292	3.72468442669921	-7.93992253639254	-8.07192207117838	-0.698788857866455	8.12582165636506	4.5680409196124	-1.41030860769378	18.4932030318236	2.20755579450978	-0.963494519627242
79	2.26810481843773	3.80246165209777	7	5.34388028749276	4.20194181693082	3.17232341906848	4.43592721518103	1.26977940435119	2.12716943562983	4.25075325272176	1.10598204990422	6.41411885055742	5.76545431282425	4.46266925100941	1.58139602749099	1	4.94584954945547	1.48190239798158	4.30482671867911	1.61252035917655	2.49924703047107	2.07335542154703	5.08335337806071	0.633592912508366	4.21909062282403	-14.0351863038287	9.39674704757201	0.793852094291355	-12.9290094692556	-5.68444025875779	-10.0091414773421	2.76401351507812	3.13413362550358	-7.1687754032391	1.92475695425204	4.12384210707471	-22.722220838987	5.08957201567586	-3.50499879300578	4.25939181596621	-0.179713112218393	-4.2723199994942	-0.656897904544999	7.4026335381092	-6.88122659420767	-3.51730283310184	11.0153963920136	1.68379489536043	1.14567540039855
80	6.95753496068071	6.06686658414106	4.0858147987739	7	5.68355835858168	5.61712774306441	3.03201534060397	2.16200277869279	1.99206270055111	3.44861136336349	2.85576456060438	5.36460388416254	5.8852172734458	4.57303016605087	3.2060143786601	3.77614892399956	4.94898282373917	5.65736379187922	6.30364779351541	5.30036563148232	4.04605275845382	7	4.93125944189557	3.47803378117188	1.66898653738078	-12.3867887871192	8.03186915233738	10.0811828449103	-7.62662880156157	-11.1263950816515	7.74902600724229	3.59546424554236	6.95799405168675	-8.12652948899117	4.24338538220428	1.67030356107997	-11.048085465375	19.5783868451673	10.0698601543568	4.5562130978749	-4.50856347416065	-6.63549753177225	1.15566003299252	3.88283821898133	3.87444779619456	-4.00424272495138	-0.043058666400966	0.422914587260255	2.33239146869397
81	5.59151168760105	5.50594276235328	1.28402170716509	4.00393341685299	2.67192060254218	3.46907062090394	2.97315310249592	4.00698824802171	2.41880738257923	4.37769163883646	1	3.77088954826561	3.21359229093328	4.94488285407303	1	4.75514989798944	2.18454777067616	2.96484101826225	6.25028346018953	1	1.61142437067697	2.39521200540918	1.16559494861679	5.28273273797096	3.83808299277207	-11.7493838988238	3.04000632261383	7.35400736615569	-11.2083645836273	-7.85292814098894	5.96026059486543	8.50509659221477	2.98444696523519	-8.46302588374883	5.17098272628471	-0.0994191411347638	-13.3514643185581	13.812266476783	5.72399337671826	5.1305741859378	-3.25081718024231	-6.28810616882076	1.98954958368573	6.54630719546095	4.97750020259122	-0.0746434745698052	-6.66562136912949	1.12593607131112	6.57544857507741
82	1.20331513867836	5.04629662315875	6.39769896308272	7	4.28495715985754	5.00378257247908	1	2.52153142916859	6.82728524442388	6.52508080935778	1	1.0243707215258	5.90362174304822	1.46998736146606	1.55112911414099	1.45616844615833	7	1	4.3445209142879	4.21963557460822	7	1.54256751327243	4.79506464687386	-1.9096734821912	4.06612935002745	-16.8981358755499	12.2171793658114	2.89858127671211	-10.2767031598266	-7.30216526668682	-10.94226647549	3.33402919038132	4.17835957485072	-8.4622871177878	2.15582593326485	2.01243259512161	-21.2091634424299	8.26704241788655	-0.593601554788674	7.27104002036767	0.29364255665979	-3.66960757285091	-0.261998306253914	6.55020314611327	4.53466410547893	-9.16308663118565	17.6703144256204	2.0127254991755	0.662384421841704
83	5.61134197374786	3.158661515172	1	2.1291593855826	6.04200023736274	5.74337263569753	7	2.24956172275324	5.30478352888889	5.28616980160847	2.15936993345305	2.62209961653781	6.20689068688816	7	4.77244973332489	2.60957468387787	4.32453134399804	3.97283696972828	5.06046110621058	5.11671860727806	4.5490265243854	6.60779524087871	1.11025657553004	1.33233802938468	5.76285941996935	-15.8532164819734	4.30171880402723	2.68441198172926	-12.1317618538275	-10.2836226625262	5.89900885109146	5.93506714786869	0.799322968302402	-3.80706821795154	7.77855940495741	5.94796697460323	-13.0162994341946	20.774462129925	10.0255094741589	10.1321400018372	-6.25276795072999	-8.46425079025247	-1.33352960128434	6.11641445129531	8.68650930935614	-0.236111640732918	13.4159092554092	3.46852460357612	-5.63360217706591
84	1	1.07044376016479	2.3714153106595	4.01118588563093	4.49594757520726	4.40957515292601	6.5532473273798	1.68083853499631	1.70765178491842	1	2.87875645939094	4.95607414197065	6.18873932742977	7	1.99601064303605	4.14497944258015	2.5308567834307	6.36783718528315	7	2.53831693413788	4.49525780819678	7	7	3.01075808411482	-3.81331705926839	-12.8860359817053	7.28873292130543	2.36117223293759	-12.1752333894081	-6.50220101449305	7.75433572929094	6.0978596541392	2.32084416085712	-5.87390461240924	4.93106917903152	0.689809963483375	-15.6619934486809	16.6740572156517	7.3536343905905	1.83388384681322	-7.17408148791826	-7.32249464068556	-3.21828417526281	3.50412513111198	-3.21952103025877	-1.42649683223622	17.1943541098238	3.18584682741609	-1.96763136154112
85	4.66980184604748	5.49451554065334	2.11597785724555	1.71729981001156	2.68981816159073	5.17599960730044	1.15669144617988	3.07663351832421	3.71229978833577	4.50024123987805	2.73654548294427	1.73103370659349	3.05649118845136	3.88701200002771	2.78999149221703	3.77208218042529	2.04267950746344	1.52865914751128	6.83836317284694	6.51691229188232	5.33635352727082	5.26392383428184	4.42870815792621	-1.66981484484368	10.9624509763704	-18.1476146093304	10.6382521144496	3.46649102986264	-11.3897662217575	-5.80098226626559	-7.79855385861218	3.62092829903661	4.33871026888712	-5.75445914090545	8.20019048568301	0.776611038322775	-21.447334493637	9.6537637176735	-0.87850344815098	3.17330525632907	-4.49280853706002	-0.628249802484107	-3.10249091915887	1.759809240963	5.88313834418828	1.93376141298154	15.0624241060626	-1.33027851260997	-0.959379186337188
86	4.77704675939431	2.62064496426964	1	2.68791374507572	5.12057680716722	7	3.92808764977856	2.62457270840297	1.62147307362475	3.45054375702024	1.96137548695751	4.33542722547345	1	7	5.56011773392443	6.53344869675531	1.60167464201253	3.11744881351182	1.49085810161765	2.14673167222434	4.52921273027834	7	3.43804610237717	-0.0656513621412645	5.54403049575709	-16.0255836444513	13.060583507773	0.0621782117777413	-13.8746793881455	-6.69760107633104	-9.80088073319153	7.07993906038416	4.66221885795528	-6.23763732859166	7.49431716088863	1.00588048734661	-18.441463199014	7.56100633120491	1.93337883906833	2.5848297212083	-4.45553677955122	-3.6968830804147	-4.86419244768683	7.64534086881405	-0.727413190522239	11.9724050040154	3.15761737407456	3.13521053660164	-5.31740379107633
87	6.4928825050112	5.64832533972195	1.9665380988678	6.54322350270795	5.94474548786516	3.8102388293351	5.06514899179745	3.53251389660306	1.57664119008281	4.89822777352791	2.45850102657258	7	3.93684301232744	5.88005527716779	3.23175091057513	3.77130689014505	4.62121329418555	3.87763260992139	2.14467048394657	6.35772891426348	4.05411269393852	6.58663243496096	2.24695154175168	5.35062991264541	1.37477769820647	-12.4210093430719	6.41971815283591	9.3531504040454	-10.7266270138954	-9.98826565185705	7.48032096645967	3.74882020662354	7.69955177467217	-7.89123837018721	4.31120745664304	0.759203804796198	-14.1372223691104	20.001519835768	10.4540108872398	7.89953512425603	-3.19298830750559	-6.25305215075624	1.19253294278554	4.68273489497765	8.14109742733513	4.00970982835222	14.5293508436509	3.05906991721309	-1.58617381038753
88	1.63275203572198	2.77327718701491	5.82127819327346	3.39096616325448	1.5849023236281	3.51790727452376	1	1.29513252275971	3.51134175492222	3.78237630854952	2.21940570041219	5.12349700749131	3.5744890228509	1.24273987885721	3.50015723562859	7	2.24009266851838	2.5730907200923	2.90140284225603	7	7	6.91489628877486	2.66102881851878	-1.59277184213623	8.14710121431374	-18.8357733337906	8.43755928165136	1.0544812617657	-14.6296918972278	-3.19522480256108	-8.65982152103352	3.01002101430444	5.24837808221337	-3.78311884856699	7.11307572519896	0.477228389081224	-22.3488186769494	6.70045131530996	2.50235829765529	4.7071256778571	-4.85762768014674	-0.542473660662868	-7.83399869577661	4.01494606850217	1.51822991794227	-5.37231404703934	11.6791864910449	2.86208655563472	-3.16702324755687
89	2.86837378793071	6.1028841448483	7	7	5.61404393859697	5.48503934070682	2.2411794177593	3.14976858510399	1.55368557693816	4.39776138412117	1.24362782610023	2.93518724925932	3.49943382221047	4.38127366092359	7	6.10828829726183	5.4875491330038	3.16799210707573	2.93852021041346	1.06752294420901	1.72291277889743	1.54775971073822	2.79840273611401	-1.51649265532711	4.33934699890707	-15.99467639629	10.5161985246131	2.81074350173885	-11.4219492613726	-5.37123745307754	-11.0024536470131	3.89272822887282	3.06760657477873	-8.94238314887716	2.17097424198146	1.221575916619	-20.7720506072779	5.65977770672984	-0.217034839352981	7.62099686379839	-1.48762250924392	-1.96760209142337	-0.0432943392388439	5.43199489767191	2.20681412078736	-6.83055759537404	-6.93477394657005	2.66537252705496	-8.47376637997257
90	4.87083297281693	5.24986313789286	2.04788464562589	2.43525919464997	4.50417890477979	6.29745401821048	2.28353344562842	3.03086566996482	3.7758569238072	7	1.96400816193287	1.22930816296814	2.83190842054422	2.77880318343818	3.08078284063659	3.24266856431472	6.57605241103832	1	6.421538953672	7	6.40710514552745	5.42103008594776	3.63157115467328	-2.17497548176812	10.2917308964475	-18.7793109776824	10.3059241483396	2.94174360376214	-10.2428402346383	-5.988446065801	-8.64210777814687	3.55174562772048	3.90752809961711	-5.16046358355783	8.06062918080503	1.0160795564661	-20.8326835882584	9.40617437253854	-1.82886049238098	3.17338149488764	-3.5532182164482	0.133590131436593	-2.66733241855283	9.80377438363243	-2.02957086867206	0.537997912118349	13.8254419009243	-1.57028310893786	-0.14248908253652
91	3.29757751896269	2.54948337823032	5.73331454268105	3.32266051427201	5.28310069516595	4.80533632792469	1.8377030476067	3.19883057397681	5.21842920205452	3.78119731633161	1	1	6.75456458296791	4.02706357366981	2.8531110486948	2.89140196665793	6.06020228313925	1	1	1.84643486941297	4.77033662739785	1.76590326887983	4.83707282210381	0.0385140761529849	7.99412288821261	-16.3027906222904	9.76612881180765	2.71760137867462	-12.4066145360937	-9.63030806698398	-11.1427678192758	7.61116582038242	5.83173890174073	-2.32892220863174	5.88604653258628	-0.522998055431692	-19.5037986227595	6.5408551001322	2.93704987200755	4.55812010111957	-2.1900223909396	-2.04682220544513	-7.91726828460068	6.28883052533148	2.49098668455155	-1.64010545380673	14.9035523800464	3.74686456807485	-0.694583398554273
92	5.64934913896773	6.3346300934861	1.86405722043013	6.05387121572704	3.34229269581546	3.12963289917088	3.29372654921614	1.90328139790556	3.52887578079349	3.16220844696687	1.21149022269842	6.4284113810336	3.87573594088523	6.48048442622791	1	3.17758644638383	2.1045660508142	2.73587421023604	1.49328988903553	1.76267392655086	3.52341115867927	6.57404613691629	3.59940609770275	2.0432362765021	-3.7062976657573	-10.066957898671	8.44853970917402	4.3287317255581	-5.91436798067566	-7.11558311946894	7.34636725807947	8.3031628261607	-2.2159725951297	-0.42681821944106	5.96828850102457	1.66478151207221	-10.3346026067582	5.84259901553068	0.103485191195811	3.92393448850729	-7.35409181754967	-7.89200308474669	-2.07727013786822	4.95712081248934	3.77803743219579	-3.07511682970723	17.5837294884275	4.58258444931669	-0.415225873102753
93	5.71143718084211	6.36964464191183	1.60471843355214	6.67646834699017	6.17739354202956	3.71062987095468	3.39388207154291	3.7320002635668	2.04474644506239	5.94839639489697	1.790068105283	7	4.62366707755651	5.14344742205751	3.19525872312377	6.35495594344859	4.62509456639717	5.28706405585326	4.3420834542119	4.39269005824886	4.64871154564031	7	2.58917394237649	5.73533073443101	1.39261473427094	-12.0875712990801	6.97913092546542	9.81852477485065	-11.112369677078	-10.6761864378954	7.65121184955433	3.09670592896137	7.35546284685988	-8.63291382269463	5.26175653342977	-0.164053438822016	-14.330728042068	20.6639176520641	10.8713924902228	7.47327688818583	-2.82471645746484	-5.82158675411039	0.578884104761501	4.74411589124562	9.94354804603446	-0.847258812088073	14.5904941600788	2.4350217629626	-1.62966278946735
94	6.28250706441103	5.38212043921268	2.56653718487301	5.1061656908872	3.7747316841519	6.96848862647536	4.35060470093021	1.12263502772051	1.56496212745744	3.08736581632221	2.96575640657174	6.6723656136441	6.50136031618522	6.4439282159089	3.03954081532245	1.23057807749069	2.02159299327912	2.69337114960287	5.19411837886179	5.94635356078937	6.80613477814688	7	1.42713817988876	3.7726925394425	2.70027504988197	-12.0619206749044	4.92864158115959	8.39894687771931	-10.8072117903943	-9.66351927409191	8.73495824929398	5.56910958225462	2.53662643505347	-6.48625175153491	5.40158616569495	-1.7205450897999	-13.8315376910131	13.3038680039012	5.40812546258919	6.45724227795416	-0.153062804484155	-10.3471297451289	2.99716963482	4.2421101895643	9.66479360636601	4.51901468221179	14.0210457342313	2.60774169939797	-1.07664013745673
95	2.6964511909369	4.69005055429372	7	6.29278816266002	5.89452265254292	5.76250328045332	2.34365473303726	5.05526842876018	4.24556187636067	5.53316427387963	3.00475949379606	1.64129484478921	5.97599989573197	5.34581220116426	5.16383398958503	5.89409665104326	1	5.63337197782473	3.05654388138905	1.07802509848859	2.29512792689918	1.09591474646121	3.5826133557671	-1.3880283160779	4.28626959622525	-15.4645499979736	12.7274272049933	3.04284213227564	-11.0091369395296	-4.6200695973187	-11.6327079181802	1.89438440721595	4.396574468328	-9.00004545445646	1.74876539055324	4.42943965583334	-21.9359934961394	4.73928652445433	-0.438943965546447	8.30526714781604	-0.943149322611254	-3.17269583202511	-0.428442228438763	8.36430918987251	-0.304514087896651	-2.64472062420106	8.83402061935385	5.70885103123273	-0.404087550268387
96	1	3.92408312536296	5.65328320557835	5.62735123676877	5.72880071274058	2.8771152817787	3.25327137300488	1	1	1.89553947873637	1.77347290943551	6.58215940405335	5.53263149695886	1.36224901508122	3.69378071548571	6.61362117934004	4.37296276493633	3.82704556611133	1.51291980219915	2.02393609054275	1	5.84004629005792	3.32541424985772	1.55711187922894	5.93198968120657	-14.955647995496	7.86059702695261	1.92915544536315	-9.4224810940895	-5.05813730311518	-8.02416246555211	3.05776618386527	3.79032896606226	-6.31821706599188	3.53446455949699	3.79370645544983	-22.2348796723075	5.4994155201444	-2.79551197808952	4.44945132643573	-0.659364656557426	-3.71431450049696	-0.0348263687512228	-0.162438203315158	3.48869235401615	-1.34895689316789	13.8131396577487	0.795591314958633	-4.33308813126131
97	2.34915776551746	5.17653017299809	1.76863742449657	3.59014612205178	3.80736747731985	7	2.81082797333441	1.83052550679721	3.95316427884325	3.96152819949843	3.37348393935072	4.005873847309	5.57928789395682	7	3.31520497187741	4.931157939136	3.0116689034689	7	1	6.13561404228583	1.74917826751609	5.75531964714352	5.12573084825984	1.73200816103079	2.87608590101745	1.67190083977704	0.250053092236462	3.14504272931651	-3.41542414756484	4.21649247207763	8.69244954388232	0.767191239637802	20.4630415194304	-9.51398372302574	0.616417055500914	6.09745729888058	-4.52117843701352	16.0999048016236	1.69528794340455	7.45255500450603	11.3457812010581	6.82588234169926	-4.39286523474719	8.78398429993704	-1.49451961186315	-0.542275913166215	12.1342665120572	2.4521675052751	-5.80951153184475
98	2.50488435101533	6.74599073089584	3.087255280568	6.31594232961453	5.61198460960647	4.92731429110083	1.20317696395104	1.91322852719039	2.72964995654455	3.48663938248798	2.70793907359604	3.66119246524099	5.64697898531622	5.66306861496129	1.50892044511665	5.62733617518863	5.84075564791515	7	5.46324160378282	3.45420620238562	6.67802861495884	2.54142952312062	3.17290816947779	6.54713942686385	5.28379656135892	-3.183346560881	7.04366172685189	8.94475820728013	-6.91379206036629	5.03226046855227	9.11634727381806	0.282378042917525	14.7641337548968	-3.56692066068239	0.512565356047895	2.36431920303254	-10.8737467390997	12.1826172973209	-4.95995959246544	4.53573457770594	3.68388735349101	-6.96286623852744	0.182965434279804	2.57669796086813	8.16141042554353	-6.31272295965401	12.6909698652772	1.67209942451554	1.17958800450599
99	2.67412155198578	3.95533348584796	1.29001650118197	5.71050492395692	6.09772994058824	4.60358379555058	2.17037580197808	1	1.90026568195089	2.88209393820961	1	6.61883548926658	6.61341933387073	5.68459914860988	6.34194327339107	6.05810046523766	6.7992222444777	6.99004277695988	6.13394044286979	5.03159634003517	4.75751233739778	4.72650288230669	3.29845348261027	5.15716610626991	4.67768181107131	-3.6513466662412	4.67938814698291	8.84673660189535	-5.62414028207865	1.89983769062705	12.8838321408982	1.98593824466475	15.5390906006249	-3.74991113396916	2.7323022284267	4.85799694402209	-12.8958096231507	11.4716205731962	-3.06778990587796	3.38159990991466	0.706892143391199	-7.96223345370809	2.78935064527094	2.50050112412793	5.87907067971498	-5.16060690302178	11.6994252596773	2.9385614709243	-4.21249565036099
100	3.55598549265343	3.83313370758611	1.71099135093861	6.14482613411667	6.60184258555221	3.01530420381814	2.15594756069384	3.2342839876818	1.41709330452202	3.37673496729646	2.6627685268369	3.32243899579263	7	7	5.46016844163156	5.42111155441734	7	7	4.61768376567822	5.24823549081556	5.39493996609765	3.01257829920886	3.70695814731751	4.59896339617851	4.22174408589008	-3.42797779351826	4.05731303507748	8.60476701849674	-5.83216709473822	2.50499953669003	12.6893555837726	5.35655889698576	15.4171176815042	-4.59446008744912	2.87781099265807	2.81241157716236	-12.4937566529005	11.935811949275	-3.31165730353134	2.93822688383618	0.967583520806825	-7.77980812560117	1.74924632557176	2.63062734110255	1.51637926898817	-1.2913493885589	13.0188862444602	3.66557733629919	-1.37512253826379
101	1	6.71714781287463	1.59205310721515	6.24147946100224	2.73887137361709	5.13015855762103	1	3.33051495804255	2.00009973477879	3.07687620783801	2.35185872376346	6.03742853337546	5.76329131307667	6.24388869049507	2.87045239623031	6.98900483664179	6.97452314168528	7	4.08176907969626	3.58662248019619	6.68975125301854	4.43695420168548	4.15971375549668	2.11430688729129	3.53214199246627	-3.01392368877186	4.53171964984059	9.95385650845926	-6.78813969343384	7.97572034085584	13.387959964371	1.48125648936134	16.1434109693499	-5.53271573809697	0.430317591916649	1.85796317430596	-11.1228742573872	13.351339861666	-2.98612257877261	4.55190828738643	1.43216406634553	-5.23087542677212	0.251007525514236	3.12636653543574	8.02973638206551	3.34324531339357	13.5998740211356	3.18546036325448	-2.97324083875237
102	4.77132634577343	4.65635719183045	4.16002168913889	2.35393349723545	6.83318760072826	4.23636190522192	1.74329911518322	1	4.38992487114681	3.80249154514719	1.84238675041967	5.06121305698827	5.30485597794866	5.08673480129241	3.86816497906457	4.73330567168859	6.93199991117059	4.1810513226458	4.29822997067648	3.68619525337534	5.29796308529387	1.28229085636838	1.4783669503769	2.61157940886512	7.27514852199164	-1.94541393622888	-2.73331583445517	6.11422287798796	4.66787379964518	-4.33643836385222	19.3436209154918	1.68548526271145	21.8069430847338	2.5440710343445	4.61318661983704	-1.74549212993793	-6.54291774920791	8.04881909738928	-4.51512036985392	6.2821355999863	6.93061501874193	1.10437341687863	-5.77808547740727	3.33788695301007	9.09820913403036	-0.0618217282710832	13.6424537372714	1.73240990992051	-0.590151242838228
103	3.95783134032333	5.64295230585373	1	4.23945492143089	5.37158946377461	3.82380144823238	1.92316290064577	3.53174665442742	2.01638877887391	4.13256387703205	2.91341579202818	4.70007604659137	6.89319744967953	5.75401391114254	4.8795148698456	5.3682573143553	4.16654843037789	4.94381933150638	3.72082986933442	2.23925498232323	3.39471798840097	2.24257680096482	5.61328449654666	1.67691584455878	3.10027601901247	-4.97196570188216	-1.43405249846698	5.09699525679008	3.48295562368936	0.63927366363556	14.4780506192119	6.28371678169535	16.8016460589371	-3.75189613922365	-7.54057697396013	0.885658395787614	-4.44364122341827	7.07706851501119	-5.07780820865045	2.01002446600983	6.57722971505197	3.25444761011134	-3.43989434736067	3.76673543976092	4.52333795569727	-4.48490261821629	19.1191062599873	3.16951130704566	-4.45042287429252
104	1.45578674851417	6.19283165125891	1	6.46051131451484	7	3.58505936321668	1.48713508418245	1.08608162410395	2.23887173541916	4.06799224059603	1	2.96930873138698	6.31088833704083	7	1	6.32157153541677	7	6.07872165705095	4.94552478212861	6.83219243605376	5.71710001603165	2.82949259756186	2.67172175925052	4.32678793757046	4.73409306250219	-2.17534051166141	5.03568494509269	8.17597222389495	-6.61408339692253	5.25282016585302	12.5869538680341	3.18188352519604	16.2998286033633	-2.77000594054539	1.51121440221208	5.42379315517174	-11.2084360759145	12.1985585380613	-3.56406161841299	3.29558690856925	0.0895697121505538	-6.5222368685042	0.735907998283136	3.30701909149584	3.49308293096498	6.19868243996907	12.8374183496953	3.89275624786515	2.95854606871549
105	2.09858129228799	7	4.42530473392574	2.14998517012123	6.04155888270878	6.54767266012644	1.29473875141896	1.72185741373515	2.36287637314527	5.52746729079154	5.22718329641441	7	5.21093579558193	3.91246616247319	6.06825550311871	3.94271940777637	4.81616030773942	6.12231456024659	2.67058505070665	3.42894704504841	5.84524937609833	3.58535295626351	2.51444404034241	6.55733755933071	0.890446107317613	1.75397060204047	5.45496615959125	7.55327571706952	-8.15456070115182	4.50589749207285	12.1200525531525	2.43426943935133	13.4206925422341	-4.28318263639101	3.19069962095321	2.89208445006843	-7.09307240596897	11.0549298011894	-1.22100372923889	4.26078754865681	2.11135067964198	-0.755073624291399	2.40307969248485	6.32208973076505	8.52547602726811	-7.24466951956454	14.1589190252687	3.24582196923414	2.84072848497588
106	2.01412636198116	5.60395969640985	4.25079120593768	1.19532319791548	5.88430914120187	5.73674808857428	2.65277478751001	1.25581475619987	1.27804461552429	5.92120912309421	1.2675624666322	7	7	3.80007173924432	3.95970000206346	3.86605541891989	5.5950604514174	5.0138518888109	4.01787746145734	2.86589519817797	5.92419476049682	5.22172650132429	2.93765078684834	6.40338414839223	1.64635404368747	2.45253365765191	5.6294581160198	6.8618719531531	-7.55233137802047	3.82308797836952	12.3411048756034	2.00925544896252	12.4241863751942	-4.63907437606307	2.59445751430137	3.2488673336152	-8.1893018983809	11.4110083428404	-0.326729582374153	3.48243670162419	1.9475096299881	-0.572588184765654	2.52925477840723	7.51329554242051	3.35464813506502	5.95988102880858	13.0367995091456	3.70221589665318	0.792402012240464
107	1.86434647857218	4.20976405660335	6.13821255491875	1.82710782590867	5.49600091592472	1.65288836661363	1	1	1.51416713984299	3.36413840163138	1.48695219805241	3.47076011943858	5.20899297766003	5.72725189782096	4.13548025909477	2.13819872289829	4.1069353098212	4.63509468725568	2.78891379720203	1.14731498759636	4.36729148094744	2.88186967182034	5.45688344037449	1.15323830207404	5.87571626193907	-1.76124950807136	-1.6031305959956	6.51060859796323	4.84294635740349	-3.52718309841571	18.1271219327051	1.44465820732998	23.5044053633294	2.88030718986895	1.82216028401269	-1.18401812950801	-4.68315276928151	7.36673140708508	-3.35850393156228	5.32982001301393	5.40884668723133	-0.624519115173132	-7.01280788495293	4.59769443323655	8.95440981944791	-6.14433612617077	1.72722389835437	3.32066186940102	-7.72887225887168
108	2.24060816879617	4.34326495310857	5.67506847825645	2.200649392338	5.86999933380054	7	1	2.65989084221836	5.06088857412755	3.21110668934885	2.26474875434414	3.42818988903644	5.92526035247305	1.37630944128369	4.1809226874961	1.77479485670866	7	3.85670527752879	2.886938715382	1.66373568644579	4.25524619987871	2.62602388962696	4.234771995226	2.17551401536372	5.56816537151192	-1.55869740979793	-0.876841563399137	4.90826898698778	4.85352923464058	-3.67653459146272	18.5265746232289	-0.0118381347809545	22.4436509307602	2.83679203240623	2.80859311922885	-1.92939666862419	-5.09230789804989	8.25396549608241	-2.63442544461061	6.30300608570822	6.68206470101004	0.767590776571604	-6.86080172829045	4.9007967997963	0.258218189514069	-1.85920536563295	10.9361962060885	4.86825771166063	0.898707319438789
109	1	6.59623040230881	4.64372491107242	7	4.1119626050832	6.97141106637526	3.18491670383472	1.46855984543438	2.70353893569802	4.78355517279098	5.15744258721411	6.61518027893298	5.89027412999031	6.88218831122232	2.54840575987901	1	6.66938911818294	5.13479157752104	4.48720997022462	1	7	1.43560561471372	4.82067766576677	5.63581282732514	2.74661543541771	-5.05318746469753	0.635134250447445	3.23765727387239	3.76474707202376	0.373201656466679	17.4710964159548	7.8929407125301	19.6044366243127	-1.19226218724802	-4.14302731033318	2.01546930927834	-3.99619823988781	9.08024533695994	-1.27934266409804	0.887852567840745	5.53598801451947	1.02997705093005	-3.8442310857904	5.64469698671118	-0.560917022749899	-8.20709258845248	10.0622866457573	1.88609110594732	-8.75906072270577
110	2.98531166467778	5.42283975501492	2.57730314546404	1.85860303310447	4.38145960858159	6.16549035740632	6.6409192609126	1.79038815542464	2.78868139877522	4.30112669895745	2.25402418519579	2.76442291136337	6.62382028917083	5.95420274615479	3.35934876714222	7	2.2670590320723	3.18234662903635	5.09028181472685	1.51939387346928	6.66839465232159	2.42419576569292	3.89168943748974	1.34246232907636	5.05336032219977	2.16901093497692	1.12247576734382	5.68545655551861	-4.9829751855433	2.63038617719856	9.47014279344351	-0.440399150754598	18.1338535828361	-9.97272657191014	0.504884429703283	4.8789805088613	-6.08121570936834	16.1505066862342	0.307553103889664	6.881208637157	11.0068847164741	6.76636979824732	-6.02603900798749	7.30373816024386	5.82097676495184	-6.01766154075921	10.5143679260381	5.65546875526107	-0.165669457029646
111	4.33000737325251	4.00991014127135	3.13700161272657	2.43516121090754	7	3.63939654435727	1.0328693692436	4.23221341808478	2.73754655107199	4.29720127292849	1.05510668682574	3.58303210933271	5.1329751685333	6.23565719781815	6.46059419241535	7	6.13307199241709	5.02851246865131	2.43048209453395	6.02502750369834	6.37901880369819	3.1681597804235	3.07967179450304	4.38288510180853	5.17363796734173	-2.02889138181613	-3.22991537881422	5.7213356122212	6.74845620138161	-3.35522570825568	17.5801477636365	1.54693147542936	22.3060326781087	1.57365504362168	2.37686423221162	-2.10282844823776	-6.37135678274454	6.26975267412137	-3.65562246139811	5.77291354641021	8.11833528327559	2.21432653329608	-5.50544904186811	5.36319052332058	2.16090847483988	-1.87785959971297	2.60401681894875	-0.764144227435972	-0.374711102772383
112	3.16004744103807	4.34926126797989	2.72083241188706	1	4.99949647886541	5.07014442729124	2.99849134508884	1.73475607824917	2.1272284723908	7	1	1.0314996852566	7	7	3.02490227572882	3.50777630090146	4.59802145618776	1.84760879675021	2.74476744931878	6.68733234798672	4.86207163547343	1	3.62983742540322	1.53605699009826	4.9279814714791	1.71793412815407	0.463375929213332	5.29363326726945	-4.03606843249506	2.39789565813202	9.70937840994864	0.272768281600609	19.975671168652	-8.7885516328402	-0.661915864372685	6.09263092604089	-5.24031573949727	16.5106948810171	1.19436028439147	6.54549445197842	11.4056528194973	6.16984943426251	-3.88752970985969	4.5094346768303	5.8684044416032	-1.35148106324357	14.9380887821241	2.00978285527485	-1.12251945294011
113	1.17602086348945	6.54756089691296	3.29577732104275	4.09499638098039	5.10621482023099	4.34949719136225	1.65069445350054	1.64732236830041	2.68817519642707	3.55798250008671	1.7786180615435	1.51740456892844	7	3.61469211601564	4.68987771373704	3.80143039732852	1	7	2.62294929654685	2.30304626182986	1.68484622074281	3.66300889689736	7	1.65640539118508	2.03208688309239	-1.92678256007896	-0.520048834537042	2.76117073893569	1.90039251849341	0.351463285102646	15.4700804089492	5.75643620754025	15.4091024642133	-2.7702655754051	-7.19444816283162	1.81841213659996	-3.36048021122683	6.01830223040323	-4.01297257989861	4.08394776009358	4.73763248713553	2.44240594165692	-5.09384363436247	6.88360467131886	4.62795009814827	-1.84973311905081	17.7004428395308	0.506223933915759	-1.36682460817109
114	2.50179625746832	5.13211982042929	3.04760863772073	1.21648304848669	4.80542815965185	6.067557753384	3.34759262693745	1	1.61919902963749	6.18499262223931	1	1.79736813202167	7	7	7	7	4.29598213205069	1	1	6.04074760337841	2.60241387129978	1.27817218219762	3.55226531195589	1.51305625709842	4.31376826918336	1.36499062169989	1.99559258161839	5.63526631391594	-3.38407935635475	2.39863983392648	10.5659339738401	0.804315563129033	19.2618486326622	-10.1104723450597	-1.15396378371777	6.3755836728948	-5.66712039548929	15.2366773270303	1.70333080235957	6.75354235738339	11.4998272487764	6.63009168995002	-4.24674568722469	4.56836643726785	-2.81974889127042	-0.930159827437336	15.1581755800173	4.74321566652829	-1.49063016787227
115	2.62175878447474	7	1.90624779845981	2.08095384363091	6.1713630926114	7	1.30463988487517	1.88930867467919	2.43812100973442	3.82736288326346	2.82940379145464	1	5.33242080202706	3.36316733445002	4.54848557723239	5.75641885500296	2.69695332065091	4.6211334763282	3.24236646872549	1.84662601679023	3.27246781615894	4.46736293634406	5.58307909521251	1.76511895418814	4.49211451410263	-0.0981782405015863	-1.70370323392965	6.2299107018631	2.9743711183917	-0.665616130999036	10.9822444243774	1.73225964773583	19.8641976811622	4.8976359783654	-2.72944845450069	-2.04600233692904	-0.462426138707547	12.051716285409	-4.15089956820685	5.78936129852876	6.6604163290198	6.11867041968737	-3.27195088042212	7.23327059894645	6.37526686746721	-6.23668091176257	11.1109316715453	9.70589185167434	-2.46000675840436
116	2.03091525858541	7	1.91843168006048	6.65650033148088	6.34294095122198	4.98728568436897	5.82574589097402	3.37160076961321	1.77584186675599	5.17702444028347	3.61755800775487	6.25878815786458	7	3.03976160103545	2.12152610641135	3.45327572727573	6.34079535738456	5.00924574902914	4.94293291239099	2.73255872524653	4.70442860639689	6.79111043786368	6.0828994168368	4.60826620774112	2.15472419107891	-4.74978678984482	-6.62184586810804	6.90109450749495	0.845305377808907	-3.89702600354327	16.1384601016942	2.57034301193256	14.6781948505096	-3.9806338749503	-0.422687162574933	3.9151166941723	-0.988713987131873	6.65443555574062	-5.43626126199055	3.8856575110845	7.40079704727947	0.0674603920317468	-5.65035917202979	3.5052973538672	3.85210651000336	-7.67531355526152	14.3565375136086	4.56703644801748	-0.833901384931048
117	2.52997354056371	4.94153973543737	2.29427699222251	7	5.72264638695554	3.53586931346351	6.36225621823453	3.18328562944117	1.47701249012987	3.09471380490543	1.6844510557326	6.66455536166539	5.21297763215566	6.2519637180926	1.19181067765995	5.86771011478292	1.14857322798983	7	6.82215024111736	2.83082293935387	6.87043621164361	3.22016528584041	6.30266469709499	5.56994659043398	-1.46046593688668	0.476126184520816	7.11128784561697	4.43381164350166	-3.62848985257304	3.02244611287942	10.8803746508797	6.64675622662274	17.3006572444265	-2.53825030624697	5.707251826754	2.99228404939867	-10.6382953665569	12.9631452803231	-2.41681168520003	7.43625812263273	4.37687529059568	-3.8898480281278	0.940787804373235	5.0270219431593	7.71938161466888	8.86837035797895	8.91343573682714	3.97497598294164	-3.55140038288432
118	1.1867574467288	6.53932840664211	2.8984866634402	5.33755032876641	7	7	6.52994496920426	3.13798370063385	3.27680691994533	2.12477102435684	1.86721267806581	3.42691986998132	5.10701884630659	4.65440457830458	3.38491614292234	5.75648345218949	3.14652943852369	2.30961978658151	3.7602369466634	2.04497875489017	6.31640092793716	4.73167510288642	2.83984351901121	5.56653595102615	3.4289126767487	-6.00376054826149	-5.19371806509675	7.89992583043478	3.61721536222796	-3.40493778459474	16.0334890947963	4.17422012379369	15.2419964880412	-1.8594581253748	0.485531307617668	4.44877149220609	1.24226927158255	8.33922762683575	-6.81995744600292	5.28635683800802	8.69459418343546	3.4462209822017	-6.29966963428779	7.64246799503273	2.92091826273787	-6.74161806776518	13.3890053313563	4.30895194884414	-1.73746034521422
119	3.57280220867816	7	3.13977299396553	1.02709408741012	5.21055158131412	1.62959223823773	5.34376391778082	4.45228854829154	1.30538862332945	1.9366785025819	1	3.44086798446738	7	6.00544435833139	4.13321238228261	7	3.48948544034862	5.29000618783824	4.70922589837183	5.26785797639894	3.8153857933068	3.2404056573498	3.88998556091568	-0.18073590681264	5.3567820850034	2.13926569226689	-6.8228990576102	6.62652919934908	4.70655390208452	1.26795231495486	16.0949823269068	2.64358884595981	24.2054802888242	2.79777871094669	1.28693203405911	-1.10060693177679	-5.05564384031664	9.54094536200229	-4.1078320925474	4.44780296985801	11.4890707153956	-1.1667047121341	-6.49243165065395	2.94081734209657	3.83073500043937	-1.35422677777465	13.011483018834	1.01756199962733	1.29188156849182
120	5.70228642672189	7	6.625189589642	3.4012376416843	5.31189697980196	1.97154441808178	1.27560958692647	2.05279715672331	6.75999475408961	1.69046854774299	1	4.25444352937295	5.98538116211713	7	3.15482928024027	1.55379119785721	2.30445416020689	4.46307761126574	3.40648677656685	4.87366799133318	4.57588730235917	4.37216311627464	4.60643026796951	3.20598740292608	2.7770602656035	-1.96860169811549	3.22800840224525	4.01872759000662	-9.9727115270143	6.81806379905268	14.9749590929229	1.54633865130498	16.1094486990362	-5.79364057724247	2.56127589444691	4.54204073036045	-7.66747826686851	16.4871264696438	-1.48490738570065	3.21771749779283	9.3504066189433	5.70743604802294	-8.76033056687074	2.86786887913117	3.23967089124405	-0.547117153498836	14.2622073496266	-0.759319360049725	0.0988443615787851
121	1.92901791177041	6.07574495764315	3.64290536859458	1.98938752407076	6.67335179687257	4.22679399351768	3.29244154220572	1	1.72712020542514	6.0499465228156	2.02672308255473	7	4.56974655586265	6.95954365539462	6.81857702586797	4.57030353481126	5.24741529587146	6.91113729295986	2.37064043449256	3.47853768879616	6.14866278727629	3.94152752422049	3.73069148519991	5.59489060973566	1.23383180089571	1.86058227736658	4.27078325549108	8.01079260746857	-8.71050942225602	4.18952585993328	12.3937767310362	2.0000691575501	13.5528097126621	-5.33751978088863	2.46708119397492	3.00842055875529	-9.10850752184272	11.8344482797297	-0.577942858871128	4.75442082223507	1.91676994586889	-0.996488314121421	2.66948685001569	6.03777840215639	3.11300571950065	5.52290072333396	12.6541185153569	2.25022278322531	1.68303359636134
122	6.04465166012286	7	6.39908920659965	3.43244741561294	3.30794947572478	7	4.37525755921658	1.86583942676852	1.02669291655888	3.91584957274905	1.97820904681024	3.90324350395995	6.09005732423935	5.85322565951576	2.84662943287791	1.94166548760861	1.13708811949856	2.86400227595207	5.40821783438672	5.71995191583506	4.5787568964924	6.07534542426411	4.98226336735272	2.38925010611358	4.61903328613155	-0.359869136837853	3.59147631252653	5.52325070058607	-8.99091410480641	5.87006288474114	14.3100005050738	2.15367181840056	15.6767624011119	-6.80461137690701	-0.364340213105999	6.84415035795464	-8.42298419839428	16.2004155390947	-2.40705843793911	6.43721126165126	8.58910852683099	2.20373047836538	-7.21002494603882	4.01801734679378	9.12931546913143	0.0423264944575887	13.2434600033744	2.57992377729525	1.48281837313227
123	1	7	2.67065654660313	5.92789120602669	4.35035864207876	3.45518310599524	3.40684788063035	3.91475325992639	1.14569755878602	2.03712065830605	2.54437891809003	7	4.93073008014155	6.0399865827325	1.86909369989786	7	5.61382029302334	1.2460993116346	5.546887363251	4.42958967089429	1.84363594015477	5.78109639341759	4.16588855597749	4.34612070033102	1.83454226223107	-3.65878177010255	-1.30734144984763	3.71257810981385	3.58630804531934	2.40423080115143	15.9961824952055	6.41901997073997	17.8772075662229	-1.47239679078602	-7.50654909666568	0.945807348865355	-2.82775321265379	8.2508185763839	-3.05803057199857	1.38902710896551	4.85919600057194	1.86607082040188	-3.55447204884711	4.63710784277434	-2.39127222398683	-2.09541493443217	16.1682585270463	6.78452196022972	-3.54990466611156
124	1.820978450055	5.48946677763788	2.83140013389613	4.82085054126891	4.87273369057746	3.55357571761918	2.37222323767344	4.58337183357333	2.0304965405858	2.53478771853926	5.15820613694957	5.45938453103802	5.40585093873358	5.64852055323076	3.06469443397611	4.20471850262344	3.87350668656681	3.30631338840617	5.29446720837433	4.82171248152697	4.81665419355263	7	2.43171855899411	4.74057946241635	-1.80676061805783	-3.39178920447487	6.07474450636126	8.73903168848074	-7.47158367299435	4.41956951683249	12.4927043099442	5.40269360788558	15.8992043374974	-5.53739735335609	5.00336607205826	3.11117722090235	-8.13065486757687	11.8847806481956	-1.61150627474058	7.58678804754931	2.94885330160256	-3.8247217409445	-1.3062178234642	4.09343780195642	1.10577220289197	-1.25221551759746	13.7437162885701	0.442613800677882	-8.37671927949621
125	3.9663042697735	5.39005510042044	1.11057162043649	1.1394605432834	7	2.4624050219908	4.5151424275198	1.09983098762094	2.77060490587217	1.44226886644297	1.46992605710929	3.4703282636432	4.26801741781788	6.94403530143161	3.82774167665493	1.20569313786122	6.58590315059995	6.65770173527965	4.96885798401292	4.4440368347134	5.85017268860051	7	4.73094565959251	0.871740450780007	4.53111836762439	-0.44927792925404	-6.9114034477307	7.87995280632121	3.90052813733552	-0.0580668399220361	17.199111034123	0.908247008991121	23.4299814109821	1.09446783353195	1.78281975905169	0.856544931380382	-3.41698028520276	8.40621311151432	-5.61453915837954	3.49638578585794	11.1289236996273	1.54978415923238	-6.93703855298555	4.72655713484729	-0.111587220562308	4.24516066415927	13.1846777018472	6.48925997905325	-4.16530365207341
126	4.19018199087025	6.29112015250699	6.2431089769708	5.07082356167113	4.65380571402996	3.95770787363618	3.51381653671695	3.79453534138358	1.10855384814102	6.3365742967428	1.98355422312214	6.77642011867916	4.69542652477316	7	3.64883998026911	3.87315645640171	3.60847419052577	5.65896500098705	2.12716306983844	6.98866143352682	4.31643399399773	7	2.59542474416642	5.10653405727436	11.0108451090677	-0.731346864192998	2.0728629386656	3.70240625463303	-8.96617769183768	8.23187172665286	12.7569087033603	2.71588456245701	18.365252991261	-6.81849250506591	3.82818151270212	6.18666677409089	-7.00467192255486	10.1833591427045	1.1023980715818	2.93345614524421	5.03619699950512	5.4371373795753	-6.16849478374837	3.75371312413369	-0.451858890931335	0.106718865394669	14.266661987799	2.96626282263808	-2.94383757160594
127	2.72745031226665	5.41742812804513	2.65565876631495	2.41101854668609	5.64106992327466	4.30841559980366	2.03047783098349	2.8786180305823	2.09862943250637	6.19269139355267	1.53593086116261	1.34610833251826	6.81734641095372	7	4.83638810173177	5.68876448578024	5.59295785721422	6.42877554474508	5.53925988118019	6.74494237528463	6.87904422188932	4.04154333383434	6.52774081904787	3.96435403556805	2.24798669991304	-3.03212419620215	-5.17399641395417	5.71875946307215	0.0354796386117801	-3.17867432619487	16.5877004927019	7.24694544824084	14.7445915539911	1.0040967136944	-0.544717830392263	5.24087293345358	-0.840093918122595	6.28113511367753	-4.27710011125312	5.46791676851141	1.94499385972073	5.21251573786304	-0.726044171348912	3.03352891153706	4.80080935187202	1.48193701730742	13.2529989175428	4.35398507520469	0.694374174216605
128	3.92878732657575	7	6.62099815231228	5.5602379731125	4.32447238261159	4.06157079616587	4.43150967974674	1	2.34147542987151	7	2.08895239432626	2.20198794971824	5.56282964963124	6.31980306816292	1	5.84774400666867	1.62158412019967	4.35820167752897	4.51839651208268	1	4.74070471873955	3.21156710661773	3.2225613688111	3.6380228396574	11.329283070072	1.00946456595628	1.65695242806704	5.09891864780873	-7.74656585884721	8.61818506856743	12.2462623174229	1.44851006516088	18.7393442931139	-6.75906536293453	3.43276555284809	7.01865544470999	-7.66071358501064	11.7064174096781	1.88598482639354	4.09044846364606	5.2684325586913	7.16402368471875	-5.41447702847604	4.43214355156345	6.38238575342242	-1.50283306044563	1.36833053173721	5.13573425341558	-2.60606994680817
129	2.86963114714898	4.97680309684439	3.58257297124401	1.42282506460873	4.49442172783904	5.47058742538082	3.79658524164058	3.64894741592985	2.68473015157134	5.89947849658187	4.43185828888741	1	6.79648965414414	6.71642605577751	6.82226370919045	6.75877921332012	5.6519293082433	1	1.51530797016911	6.69685335824663	4.07197938941363	1.4113570330582	3.61545273715728	1.01441040001695	4.42935484570943	1.40963493518492	0.481567145579396	5.3259877027085	-3.5942181905157	2.02353005770104	9.21248402423873	-0.353588507067142	18.9168750133102	-9.25512647540668	-2.27789006779136	5.22866787001545	-5.19347199811892	15.7538626327307	1.33579585535858	6.79241513494367	11.7172514793835	4.86133397998312	-5.43317854559462	3.67237556211485	-2.53875856521567	-0.728593921612478	9.76939701142277	3.0256605452111	-2.62054412071396
130	1.91736416354554	5.52194566487262	2.84956811380057	7	7	4.61309344246415	1.42463050953557	4.22775201497853	4.91985684872247	6.6981174070855	3.04590719859231	6.69765383988903	6.73534256244522	5.36814988163749	2.55334650092748	5.33209331664299	4.09941675752157	1.66431315684023	5.70730956095657	1.78446165259242	6.23946574917494	6.99123849675986	2.53518568333581	4.25003680467173	-2.07941103787417	-2.24435213160977	7.67835399577273	7.00089462480767	-4.92085436434955	4.87437417202905	9.46840476170773	5.84114093630819	17.4336784719368	-4.17056842159136	3.36206140842561	3.26739006655625	-11.2915496994952	13.1951210066385	-3.14654131663341	6.50705440959112	2.74964671009795	-2.53927981059102	1.18745566077621	4.15186294252128	1.09381236317902	11.2929473010918	14.3606308181442	6.81048179930963	-0.373934786178925
131	4.06480352504279	5.31622954227493	3.78638017512737	5.76892940093304	5.55547116684028	5.77087086625258	5.51619585638926	2.59380783416269	1.59904075377314	3.8933432081241	1.86624683328241	4.94535149049463	6.96004796314637	5.10342609606944	1.39045846995403	6.92827735603007	6.22366726473041	6.00504566769764	5.31569057523091	4.69027641852731	6.08132154342475	5.55672749304337	4.94293804925919	4.9021158930906	-0.186386876985106	-0.816382387300613	8.45216224295411	6.72233185745005	-6.46170826620104	5.65741630468613	11.0004550427535	6.68608846739957	16.8928573278425	-3.54468924487015	3.68903866018427	1.68929816798892	-9.6286814535168	13.4307995463361	-2.60478356424599	5.02395971973038	3.55039734804797	-5.3193965065468	1.62250605990857	2.48483666568407	5.3091939944746	6.42199162791276	14.7178843882036	2.5149145764768	1.04801415458547
132	2.6048903949835	6.42812220139632	3.91027962880743	4.00647916606158	4.95020955851842	3.56287832295101	2.32659318602338	3.3006856692952	4.262409396682	3.23259574677151	1.76334607115132	7	3.69594508486827	5.66109104432954	2.87609957420548	7	2.91418572370567	4.17310002796654	4.76985483281106	3.24836497550302	3.9666832299114	6.03446105208161	1	3.69979586533889	0.254957232763626	-1.88402658466711	-2.6713432174656	5.34739730245739	0.190957837162644	0.952286489452635	10.4622603494159	1.22003283735466	14.8818247252821	-2.69923791078288	-0.683164175951802	-1.37201203656498	-3.83377681349274	11.3082287186733	-9.03689825798719	7.21105132247597	9.85946245544894	2.15278276226881	-2.97941939720904	4.10814735604392	2.4204412117984	-1.42265977989495	-4.27229990365197	2.11073339093787	-4.48336230218484
133	2.18563603232921	4.73915303349153	2.89469438138367	1.97540772174948	5.60415579573471	6.21006314169443	5.32151364308204	2.57128561370627	1.70275028552812	4.44380233386307	3.9419363653508	3.06458271316066	5.83455539892434	6.22810186864586	4.31438633903834	6.87860634781489	1.62590874667182	4.74289018803356	4.56345719200482	1	6.15845553130382	1.56894391765722	5.23041625855788	1.44455166212163	5.8417343900125	2.85757009056415	0.963393819904846	4.62287713600682	-4.76982989864884	2.86637071369699	10.5647610997962	-1.11410547997632	18.6554913434953	-10.2809336731712	0.921377062662758	3.95756848293035	-5.26922030778581	15.701174644978	-0.728112646858517	7.50123594069304	11.3326044725528	6.2133413664208	-5.17320541098376	6.72938517477896	5.41626906528673	-5.72732688415553	0.574846331041381	6.22042580963708	-0.014322909998596
134	3.06739402700157	6.03307916366797	4.59815311784873	5.43036659163329	3.03016667215083	6.43106768551785	1.96362384200471	5.73069572472691	1.8029250662998	4.23758338395743	1.12849358312695	4.99128059896081	4.28712566956986	6.47636464385956	4.98556781831797	5.43259071701638	3.95784570316163	1.2636297129281	5.96153618259645	3.44954056995148	4.90943471710301	3.29317252648392	1.38014025308446	4.03302071559347	8.66969298110299	0.682365416056871	1.37641151877674	4.15230022349498	-7.80098233493602	5.3978987842112	11.0813606777332	0.518611673090675	15.9911120549088	-9.32567371061783	3.57022207961487	4.34773067166505	-7.78189923114149	11.7844437530681	2.81739890270889	8.24249471055386	8.09591715973028	5.35667211126562	-9.12299176091207	6.76875775877955	6.41793937382743	-2.04425871791205	12.7296119554782	0.829401702325373	-2.03378970351996
135	2.94307797055003	6.654771719726	2.71636214110521	5.60214306506651	7	5.61490951495429	5.9001851186129	3.18225666319441	1.29169811625522	5.38375864182548	2.11124519767063	5.16226635768434	4.3699165236633	6.83012424469344	6.14475442570081	2.37178841335739	1.78309869156309	3.75493542331029	5.60945460882945	1	6.08841009749896	7	2.04932467945295	4.53582431584577	2.25693350906368	-3.2747507056568	0.253606873634234	4.92239825185404	3.15016774052238	1.53678055702335	15.5817584489797	7.79033760717881	17.699967431559	-1.10449085598662	-6.34553215734447	1.24461234567066	-5.1772152015433	7.84000892343498	-3.8371664126028	1.68808744104534	4.47996693973692	2.21858642561119	-5.02622697708715	4.17246334662109	5.48825731195752	-4.83759403636494	2.59077631083838	4.34150643090856	-2.57863529597737
136	1.04086238115487	5.12591605682674	6.18174205457862	5.03697983162825	7	5.94799488917508	2.50839404651191	3.42780460412233	5.26008530254522	1.80025526576698	1.66951028660629	1	5.24062162788558	1.43253826229338	6.12390220853972	2.87585505148324	5.16398189500469	2.27375292606854	1.35830450560945	4.3550432312102	7	2.76828035390708	4.73984176961393	6.9439077430843	3.04800740319481	-2.79379046271882	-5.00334473706162	2.50178650540272	3.01033411522221	2.77994627751812	16.8445685684421	9.09904605227407	16.029616383895	-1.03264054233715	-3.85908250900389	6.26112603091154	-3.79600729667419	7.89938214927424	-3.50746067948922	1.88309210031257	5.6128530145772	-0.172926149027029	-4.89930508696941	4.52137614626788	5.60553632039691	-0.567571778466825	14.3706829522801	0.901877457810822	1.30738711997924
137	1.27780385333114	5.63142921014195	3.66584687696323	3.96821438803865	4.90195078946787	4.22882721432402	2.41122993916873	1	1.81708755937934	4.10284042468682	2.10769033413325	1.12924693476623	5.99867669103504	3.40642107167635	3.04430114126202	6.87265629693081	1	5.08858699861239	3.42791400426411	3.49316931319211	4.09605268619704	4.32225681732199	7	2.86616900876162	2.52499595936785	-3.50723729146713	-1.41238063548301	3.08228905234531	1.19743374564767	-0.0285362151771015	14.4307329341967	6.69532963537484	15.6558782998115	-2.8166794423042	-6.66584273140202	2.87316164850244	-2.66294422078516	6.0355503614034	-5.08166194620896	4.75846666155282	5.47337388598292	0.760155722715907	-6.74571273090888	4.76423187516118	3.72654512980688	-4.93880199803435	18.9325987402339	4.7041004508146	1.70093964105326
138	4.15968801331373	4.90155768176781	4.49885676976241	1	5.3738591379986	6.55561807898516	1	1	4.00601972699422	1.03233823388419	1.20912678308326	4.28100695875938	6.04797725200903	6.74621044512266	4.21281917237866	3.21734112375176	3.82433492825165	3.9380226601123	5.05260305513573	6.00858358480091	5.46189005267606	2.8338268545886	1	3.76923348184478	6.26004865486156	0.687068121593942	-4.53755878817275	6.46304173479184	7.47170566464705	-3.30413809263116	19.2237793086592	2.7874278263066	21.5520814608551	3.48813808444978	1.08786319179879	-3.42155316324122	-7.4762728227505	10.175411925092	-1.07378058727369	6.11670514048335	10.0928771792803	0.49528568198987	-9.05461228771384	3.46684051305795	6.86001915073582	-0.777595797143553	14.4401596472134	0.926860466067223	0.138284316710145
139	2.14281282575598	4.96978264683604	2.61561158481006	5.50833320360613	4.07868456838449	2.6086790892062	2.26680611137061	6.03296040644447	1.12363342849206	1.91106739316676	1.90056674895496	5.67248358588802	6.24396376144955	5.9563361530538	4.44119741231513	6.23011571525044	1.74972071130734	3.10228884882005	5.84977903205674	5.8125144750576	3.16425707371783	2.76232552448026	2.28460581194987	2.50791970913977	-0.9793975428955	-1.42421063403249	6.60511642890129	10.3884664596649	-7.02699986625988	4.12813028546812	13.880363331867	3.49643384999821	14.5468741172686	-3.16784314151379	5.05738468453172	5.17593196996368	-10.2256993669407	13.903680166656	0.12646341430396	8.72215934911204	1.0031569904919	-5.82951214381995	-1.46052784815278	3.73051275408182	-2.0179882803371	2.35339244773324	0.704962454859624	3.25703709994337	2.96396719138219
140	3.53537334368507	6.58308237412768	2.48919923962315	1.32621912751221	7	3.40404648515145	3.04468143883719	1	2.39931072996121	4.09034642356372	1.84334353473294	1	5.96455072402568	2.60931273874831	4.57888025621551	4.39195825460684	6.77601772594767	3.08823390499252	2.37042619281013	3.94032127849183	5.68314006841394	2.06220214655426	2.12119035349529	1.93616239899244	4.89257162178223	0.357183272954943	-3.73041050692644	6.63347943051467	6.97017402040554	-3.12066818523837	17.1402089413834	0.447952517400422	20.68339511251	4.5019183388289	2.91163765685198	-0.614274671468073	-5.61139608889711	8.0203645577012	-2.87523797757524	7.78421767226754	8.30379975010289	2.56991022623606	-9.08506844818715	9.08981573303698	-0.498954317871187	4.41287138939289	17.5649249369398	1.47908288309977	-4.49637765641399
141	2.54273791166808	6.76417737821726	2.48009437749232	2.05854500699797	5.06907946074158	2.71001408264191	6.17636921458677	4.81820923681779	1.56978722019849	3.31562910918314	1.92152525983163	5.60299414123232	7	4.57109044227917	3.13912526232371	4.68942177788988	5.77009027006057	4.99404408974309	4.95618039274935	4.70305100841998	3.53449768350557	5.05206349295879	3.19252835030462	2.03581273716992	4.18041834284525	2.05857181766114	-6.80437085654902	5.89319836086068	2.5492644681346	0.372118353130148	16.7678303072189	2.13426383866549	24.3929749403313	2.62142908233123	0.669619272086195	-0.3157553866435	-3.60239356948341	8.91700573274434	-2.9931658131762	6.0591861241935	10.2935077691311	-0.365836852883905	-6.17756177839448	4.37768386784258	3.30126567821377	4.95546791063809	14.4540806126645	1.7361948434606	-6.90535149500877
142	2.36279480217501	5.90850576809096	2.03855375882047	4.29911935800693	4.75269321151816	7	3.16668727650848	1	2.1411796573334	5.28120039834825	3.48378606048263	6.09321223683394	5.41767665919987	4.5823548937799	3.78252488261044	7	4.18152251803821	6.4270516973057	4.80704248452082	1	5.31807959721385	2.91685967722935	5.83408734347806	3.6882225836685	4.01223865697925	-2.8469427348297	-1.31816808414596	4.95210911775112	2.86516123216333	1.2068566369328	15.230148281827	5.35685694451531	17.6245588641372	-2.5899581612981	-5.97859062711676	0.899511800085746	-4.00826782307419	6.49200926220786	-4.2960372559357	0.850056447385043	5.2882011019232	3.10545693306259	-3.64456550712647	5.98347097704334	3.30718078238904	-4.87647452159175	9.98951437871597	6.97816938830193	-5.7532966890162
143	2.22704645269701	3.59376526452123	1.69085876308399	6.07990520708307	4.00578621414424	1.83955812324087	2.31994911500008	5.89915916282792	1.05018024528728	3.44656304641258	2.11269270710108	2.44488292495991	7	5.49831662733735	2.95756694965184	5.67248214325411	3.11135080084267	2.51889626770628	4.5965946368435	3.10854378341819	3.24446517822374	3.2917526006914	4.4137016911587	2.94961251291378	-1.55974949531541	-1.41301100544818	6.96634656069865	10.1224265604202	-7.62554281024858	4.72884937365169	13.9794672863416	1.95264095509262	14.5316107232028	-3.02050004223499	4.97376924334098	3.40496072467676	-10.1563773189786	14.5717661043331	-0.461788483633869	7.99255688339638	1.45403473317031	-5.90234637512831	-0.343964771826305	3.70016145993995	2.85735197471249	5.30838815330621	-0.241908478104999	3.31511918837263	0.608592913876693
144	1	5.25281257125119	1	2.41392404337725	1.88360703737894	6.74105051990446	3.72463983134587	2.62109749171894	1.76392524026138	5.83984128872528	2.60173854393907	4.66079269852228	3.40770820344299	7	5.43922769839	6.5406210789665	4.7502274318081	2.25206625317636	6.90654210310163	2.05179019316687	6.30132075939517	4.90108277390753	1.38990529252484	-2.2366218534842	6.69588087389368	-0.410722341844475	-6.3132702103217	6.21636682749269	3.38580235163632	1.98365553348951	4.24529190465506	1.88175008379095	17.538480714915	3.83210054704929	1.06418014977148	-1.66725159665483	-4.70622966170396	7.84306901365794	-2.01452887403569	7.39887697022076	11.6154465728751	1.3896528877823	-1.97699527347795	3.58119106890773	-1.48065540043295	-3.01939129442909	0.544967346111531	3.77646025481903	-5.3270941065077
145	3.40416158685309	5.83579846108925	2.87612648394204	3.81739184368454	5.91174079625305	4.90038523984724	3.35818873272241	1.5707139558658	1	5.86419290471374	5.20442806802323	1	7	4.09413851848152	6.52944644540607	6.29653958164365	5.94859315184094	6.4269643872861	7	3.95236140421314	6.0074929978939	1.33528326731051	2.42358301556987	2.77972519083794	3.60259373628349	-3.35811151023035	-1.40683242126207	4.53931571942557	4.89309115987505	1.62820820948345	15.9226076099529	7.21139874508644	19.266674187641	-3.07414102261908	-7.06289332420186	0.451446203923203	-4.33576736764819	6.56361743545688	-4.75687721515098	2.73429106189203	5.6366094855176	2.79613785029253	-6.84875435553381	2.87446848505725	-1.93297904763574	-2.80343381223334	15.1360351693645	1.93986918392704	3.31354117119923
146	1	2.67280234325056	4.49931904810245	7	6.95205625284855	4.8953425341477	1	4.3543041029348	6.6889553153447	5.97527157545829	1.04960954667794	1.07984789830602	5.46179135275931	1.31475550592383	2.11669860123243	1.50561232538191	6.49199842247104	1.12570451095977	5.3356106937544	3.39624088963316	6.42365071274347	1	5.16424024954958	4.93166098721324	3.87701166591231	-5.20040485980487	-2.41044169604094	4.90554817508659	3.59636811209756	2.31858393674733	16.5945806754495	9.59942434469231	13.8779024439421	-0.716030073514569	-2.00730736033254	4.23533423373364	-4.63643413025669	2.95249378129051	-2.87349757917144	1.09261306453974	8.74318334284187	-0.56434060029172	-5.80523000713024	5.5086458723171	4.61190670761929	-8.63482139591789	17.5367134633208	5.73228294456144	1.54317748536063
147	1.25714983735954	6.0359652272808	5.03664532821756	6.93581130782193	4.61220873835554	6.83730645083938	2.60140704375746	3.86348237692439	3.4686931058887	1.40891402096527	1.04989189285434	6.33098690005253	4.08199311772992	5.3791083551592	4.51828936696506	2.72025529957343	4.17093798931251	4.35765493858996	3.55420630154534	6.60357943870847	5.75279680855176	2.70418686320596	2.9898599767826	5.74364991351289	4.34906859166441	-7.35641394449008	-4.75913878887153	5.62833184678545	3.20677333730615	-4.89775503561469	16.6102868763557	3.79698742426223	14.7010936518905	-2.44673047019211	-0.51204545267212	4.04799475505831	0.664211568568088	7.92481996060382	-6.61848321406019	3.81928416229627	7.69360932123307	2.80071943698831	-3.96547718692329	5.72782972396948	5.67454259607177	6.43080858784062	12.7576762653438	5.9755866264153	3.7620091789991
148	2.01064267640337	4.28005158049698	3.02703413549808	7	5.99574186317058	3.24887796800784	6.45624233941925	4.16791934595222	1.58157686224276	2.93617843894534	2.14448812981027	5.11988128906857	4.67496773282853	7	3.74306731464722	2.7918284740638	1	6.52942063868941	6.39055936888596	3.18320435643263	5.64302600292138	3.6750049514204	6.83585909684935	5.83285414278908	-0.457101157685895	-0.0345219764507082	6.18649151270949	4.25054110223717	-4.48405619470863	3.09043032058324	11.0226194677593	6.42142189596253	16.6204181126663	-2.51468499761019	5.45488023460907	3.64758250962225	-10.2800011675228	12.6750160046992	-3.03751761575653	8.35881236676274	5.31864711111134	-4.15381355306882	0.835197111763556	4.72658459812269	4.01649705533294	7.57606508978024	14.2286421957964	5.60055557342367	-3.24557823630422
149	5.34021048956403	7	3.99720707689621	2.31489657904097	6.45282112412283	2.11855849130229	3.35499255169426	2.52968841497889	2.11171728572543	5.24752147417891	1.92418819479274	1.30217814276743	6.51747272233588	7	2.18292122473293	6.65604655167918	5.39924947399718	4.82974712244469	5.67622445481132	3.79793942696103	7	5.30613814516425	1.00426775258558	1.62551744177818	6.50490568675613	0.927406921067447	-4.02395313486318	7.18205900950263	6.65952483871857	-3.81088385599027	16.824850703306	0.90761818161988	22.9634741387666	2.45092003439118	-0.989632476584631	-0.511805655315684	-6.23460895101743	13.3847357362775	-3.991522572198	3.78081164912686	9.94311376920419	0.544884718373473	-6.65543363915506	6.99352435605286	-0.165371158069166	0.350342567961022	4.68034689600433	3.38395283544037	-0.866334165014347
150	4.16348895571139	4.22914635621124	2.70258349766544	1.73642151982527	7	1.70054488542607	1.24417321369275	4.1083122066086	3.03517440497872	5.6698688277051	4.39479736951701	1	7	7	6.82269916528158	3.66523258250821	5.8637601998885	3.65270772404377	3.33442931936776	2.32274458376076	3.88365954530573	3.86820179547106	3.97142805736688	3.60078847324546	5.43633707400181	-0.94783190530975	-3.22958476835563	5.69503749480321	5.91563279267491	-3.76351934175224	17.4246669928846	2.27299124000656	22.4275246114907	2.31434762079667	2.80595337810933	-1.27702076469395	-6.4135655181852	7.58309556169417	-2.82543282712068	6.33692263909018	7.52863427304844	0.840504142653487	-5.84521780479816	3.81581883171159	-2.48427187992303	-0.406820976147983	8.51689849525454	-0.841223774808233	-1.69374557013761
151	1	5.63337765505801	1.24864192897147	3.5373845965118	2.49556707710601	6.78139651107815	3.24163595621211	2.41351132046627	1	6.38436991466626	2.62371221021184	6.38069439073148	2.84375028286534	7	4.63596068753157	5.42215357816549	5.57738766703422	3.60766236689245	5.71036704191758	3.44633158052292	5.96377149754088	5.73695170415187	1.33688285314927	-1.94142861742826	6.39784871282977	-0.552176778395475	-6.7965671960104	5.5602375494087	3.06095284126298	0.876124342823585	5.09210600669719	1.81821579742136	18.0004208204518	4.10449627996149	1.26473662676009	-2.30064372653988	-3.73773267739762	7.03817627682723	-2.07006494876217	7.01435923612141	12.7577177880902	1.90177640207005	-1.58048080494109	3.43574593440565	-1.49094925738001	-1.59175122118993	4.58473141061765	3.55331497668114	-4.10920595682545
152	2.09356087497831	7	1.13294178728188	6.42751189110608	7	3.30026155586591	3.74258759987921	3.76909217372609	2.15592583131322	6.50451282975354	2.97042093726399	2.2455641729046	4.94322880331883	3.27387916033145	3.11658061243651	3.97460114375305	5.91729559078308	1.25666220816105	1	2.02844766101372	1.12875535126193	2.28763075702829	3.4683161356646	4.55825581968694	1.67803067431388	-8.49097196924928	-5.4000422628738	5.62078484005953	4.24716097733023	-1.80412044786776	16.6934382616944	4.30076272845724	17.1954018632301	-2.40869346830628	-2.40799881830422	5.98633247781109	-0.478840314043122	5.79078260287656	-5.90441541017778	3.19137107698639	7.55092366196406	1.88604266567631	-4.36656622710786	5.01344799687313	7.92629309684394	-1.28554405002017	3.86381810768961	5.18346027898102	-5.7724816628935
153	2.54379983851389	7	3.17233281246638	6.91081261730547	4.64230019960518	4.24118401359486	2.40290425246068	1	2.13542504484683	6.99470992917274	3.3789273100871	3.75622554208421	5.14402869336544	3.53415537345183	4.369453970888	1.27769110452259	6.36483968961291	6.42160379487917	1.31563482421179	5.65003447877539	4.48808032302422	3.74885706990368	5.97182108019194	4.49756085092346	2.43223348832729	-3.35303766855343	-1.10694606678706	4.92686632960408	3.06664383699654	0.913113027888841	17.8668708209889	6.09234373833627	18.2162811247477	-1.21052712479498	-7.20816235698799	0.72736102941436	-3.39578893361802	6.76991080150302	-3.51338865775308	2.61876250915855	5.58049923824329	2.78340963196037	-4.63413157137615	7.00087982515444	6.07179514860208	-6.23551710852638	10.6953267549571	4.90137501399551	0.164349693451984
154	1	4.82920429642883	1.76520531633202	6.62759868778966	4.55681827362384	3.47491717289614	2.77763716735286	2.68502139795566	1.70217398528979	3.36026514642527	4.65681552730129	6.38767078067485	6.05621046647935	4.86136289704974	3.5590804770551	5.85346113496464	3.7672808579813	4.22976855393927	6.72917788788639	1.03357464918761	4.85853637323375	4.66133633002938	7	3.86838248400264	-2.24325541096848	-3.74731431200681	6.45715800716141	7.77688620555378	-6.87224274787318	4.23428553588796	13.2606428136762	5.53855361057522	15.5548645732083	-5.3863739119256	5.01832490842189	3.842851881479	-8.7623653146895	10.5772335725059	-1.01354971978106	8.07141701293542	2.25827522467958	-4.32418840577388	-1.05532828219382	3.99319818666711	0.813515327638303	4.04488591999152	-0.289693566356377	0.137136204433565	-7.90756675280045
155	3.06933601352707	5.3075617889047	4.07682081938168	3.17688556562541	4.7793123348195	2.26518210891604	1	1.50741766250743	1	2.87729889241056	1.38439039266861	6.21109823589305	4.88948682438991	1.29184041795406	4.95951744367668	5.42322513152676	4.49470815875726	3.9950994996593	3.3710884852687	4.28395108789556	1	5.08932113580589	4.92862973183079	4.06866629680455	1.46820705249069	-1.67444801006576	-2.72600868601935	8.5118124773249	0.778891515772862	-0.117315256222406	10.6324083775565	0.806570224259906	13.8108148359625	-1.59739018684963	-0.181521347941568	-0.492343060198424	-3.18259911474692	11.5717865175577	-9.52587872166756	7.30574022867574	9.90692038043342	2.79495526897042	-1.8233673368299	3.89040599309975	3.81960905927231	1.80380450781098	-2.94440238497373	1.31387912459429	-5.79641854296697
156	1.88689649373566	4.70358057328163	2.26246735435106	1.26439610128312	5.87566201140023	2.02972031373401	4.2231610654113	1.37222583102679	2.9682240582629	1.98102666981071	1	5.34661280333718	5.69333417360298	7	4.13189643833612	6.347891317422	5.09319270672612	6.23362740006251	6.44921960711072	3.70898683495694	2.64628803221077	4.6534168851392	3.87615881841262	2.22672805586242	5.94840917296611	-1.18221250623425	-0.416839377951053	10.4419624032648	-4.82416678533409	2.91147770577877	19.2268665385559	7.01761667489061	19.2433575338214	0.569288337808849	-7.06065454470741	5.54069483090655	-4.48612969766398	9.90883634935053	-7.56817890109416	1.03089149592298	3.65913403784372	0.635926055492652	5.08411823377889	7.39893415737704	6.46834173637717	-3.46129817764601	10.9485867833112	5.05535574503227	0.891515252846896
157	2.38589526153863	3.97336902671432	1.89032745470273	2.33042426649143	6.20425457564802	2.2888427270393	6.41508624159598	2.21061808794878	3.48489598610987	2.69649653313903	1.39851222902909	3.04779038702961	6.24833843095228	6.41820129853592	3.24852803849586	6.97601102501661	6.02414345398767	6.22855474250444	5.52630863353349	1.81350571767368	3.33198566244729	6.34009844100046	2.85120216443441	1.746019005003	5.10422305151804	-2.56845349280802	-1.17277631357264	8.8943229570742	-4.2585790504685	2.36324140871843	18.679317414957	7.91407691925248	19.4560499550695	0.879257101950688	-6.51240375416554	4.75698888223964	-3.43459830594506	9.60257318592967	-6.71885118228378	1.25610436862773	3.28194395011781	1.18856492755695	4.78351432420038	6.68724149102595	6.94148361998079	-2.64957343046399	9.09658372255562	2.74844716342213	0.418080318311031
158	1.89262342881465	5.75694245357048	2.76681885570932	3.18541965963612	5.68025639168244	5.18667050355716	7	2.1953031027123	1.51783555967142	4.95914885510205	5.50325046293879	4.21333068671761	6.71855925160276	4.03212125066577	3.65189235903971	4.03562599201897	5.47178670847641	2.92535471288849	4.63222302546683	5.74703211958703	4.56155149794039	5.5496536709457	6.55391424666167	1.86627727764731	4.07230670773971	-3.25550332765092	-0.230774394590385	4.47911481402205	2.80167084449519	0.196450403726751	15.1454342098746	6.57585758598888	18.4036256227919	-2.65718217827868	-6.49441688211043	-0.529554382517056	-3.95295050747764	7.28821594749939	-5.0452324491996	2.35535052493536	6.89689712940279	2.13673172543358	-6.4866616636559	7.59893756163624	8.43466556422982	-1.88707059080702	9.43776416426899	3.47480764972781	2.99254712579327
159	3.70641550441952	6.76150390337544	3.69575417673954	2.50974444631699	5.62282614342167	1.70384242991447	5.13183713197626	3.99353848586769	1.45779910296956	5.92027264625557	1	3.01550882272167	7	6.54081105946088	1.72298923909295	6.50703484538384	5.65355418036636	5.23864547401011	2.95352367056697	3.20013810515188	6.65001467400179	1	2.25854792267033	2.45761327616097	6.86003317667368	1.45627511805054	-3.29826377754145	5.90152127298915	7.35183124023196	-5.19491787664737	16.6566337122225	1.36988898216557	24.1700944830059	3.7638116698238	-1.34319615100038	-0.133655573370961	-6.11526019416155	12.4323788638765	-2.63370578905965	4.70165268060478	8.73521787569613	0.759795433110037	-6.9939028352638	7.77176701819169	5.65526978090545	-6.23609858553035	4.45156830314702	3.58942967638051	-0.94468447216882
160	5.05957094972573	5.39304414148302	4.5882965071099	4.3424019228598	6.08903737524992	2.97960356140417	4.76982602955669	1.82744047671196	1	3.99691766066677	1.70892213197087	7	3.83649097628532	6.68122528003978	6.42612724154624	4.88053861077774	4.64118971629344	5.01006738118796	6.68535035284077	1	3.20011998265011	2.96962548774465	5.64841656033704	4.28585659033943	-0.830195259979344	-1.23140520026213	7.65663124032552	6.11191917931221	-5.01765293675404	2.956649120234	10.855768543243	6.08971533922742	15.1375891541518	-3.06286662561781	1.58579234426751	2.43004187197118	-10.1272571012957	12.7454409502377	-0.28034096482426	6.36887596155501	2.65730694342423	-3.94923820072885	0.340236872470306	4.764094460953	2.99154686178069	4.10852790369858	13.2121514956659	1.05582767186964	0.911183930343739
161	4.39726305572696	6.78733900421835	1	2.20246629217031	6.61784525053499	6.57680969860896	6.65986398849117	2.63759097933059	1.2025725250972	2.3835286547932	2.86991898835441	6.73418571286241	2.51619503066221	7	4.05411187699515	4.48431097671543	2.83610609445945	3.07229555653789	1	5.82136800752818	3.6417019882784	6.45387228270768	1.38534881974753	2.21627961434883	2.1287254522109	0.8139391122682	-5.11332653526858	7.35259687911184	5.36051827972128	0.674343679490921	15.89449239993	3.26025981493894	22.9965242167056	2.52612065479865	3.07557528639206	-0.5879301964479	-4.38049358198751	8.90693174723779	-3.94811302104618	5.95895067844405	9.96383285818495	1.54928557752771	-7.00773219717761	8.38048492607673	5.12245979742136	12.4160967767544	2.94739998699537	5.51129285253191	2.66336222496255
162	4.83631702114253	6.29074231698529	5.3838498668792	3.14448431697337	5.343518874391	3.09716835302205	1.68181481284469	3.28267146259851	7	2.1739109646016	1.07552920432701	6.99988098479253	6.26307696849611	6.67816157559459	4.36217029822877	6.13621384887462	7	5.05029777148294	3.24756764930772	1.74936071396699	3.27906218348831	2.22596737641724	5.14704000880014	2.29667761530711	4.86568892903307	-2.33777988085865	2.98761548557803	3.43088438665863	-10.0836135065878	5.35121612939047	14.1210540264778	2.29424685665467	15.6062388374852	-6.71471216581252	3.4801704160226	6.08396466761826	-8.74630329152422	16.413696283451	-1.38770975054785	4.87660799587067	8.31059758879361	5.43166522052495	-9.71830680544219	5.12340096448713	2.99001510850809	-0.572086265809359	4.79767515483409	3.35286992451131	-2.59495472698275
163	1	4.55273935079163	3.59445389596366	5.9010944078995	6.57226599919592	6.86463161471831	1	1	2.51287823675374	4.35469353585171	5.28141829850902	7	7	6.25195437908274	7	6.82664239675062	4.16273401382724	2.07643387930653	6.31363301922131	1	6.11704505273494	1.04346169713424	6.29818599540534	4.35236477531507	4.82184104900944	-4.2975557611474	-2.14863108156477	4.62000952845569	0.813455807794003	2.35435742933222	17.5086899007219	7.74909987898204	15.2613597484762	0.47578508400158	-2.06699059357581	5.02685769810863	-4.23983070412499	4.2268507990839	-5.14080163391019	3.09373682049409	9.40553562806498	0.0897254466185078	-4.2018090223758	7.06634956104979	3.23472363207539	3.81561712649951	10.2370892748906	6.35581658614003	0.80726603161084
164	4.66146464588782	5.2523985176202	4.83350388248079	4.98780292812316	3.01561297129934	5.60747570084202	6.96931820136087	1.7352074798554	1.50699178538394	1	1.36455210028634	3.9874901279434	7	5.52122850965569	5.43897098960267	3.08848494141994	3.68761570333548	3.95543251787913	4.73554444054857	6.88832111585765	2.09383362876928	4.26903058460274	7	2.62919061672467	4.06399336124466	-7.04370385051813	-0.75151005038535	7.50875784047403	-7.41927148291629	2.81654535438305	12.9894192461652	4.37506465870937	14.6547559564296	-12.7391293143644	11.2757172324495	-0.842020723275062	-5.80884882547831	12.3465922030852	-2.05617745899484	12.1400189893588	0.257144039505819	2.15242459449589	-3.92474867117957	5.12511369195581	6.5157864173916	-4.48995360730286	18.1538309843983	3.39539868334748	-1.53786083361623
165	4.93359734868139	5.40395788324178	4.60953639793683	5.81892212274408	1.65317366431253	6.01993906073563	7	4.32575381677356	1	5.22034073557799	2.53590960544215	2.91452452847071	7	5.8191922344595	3.8294126556996	7	4.21249700199403	2.96547253645213	1.49937009818738	6.3400083288173	5.96596765349862	3.82399343949904	6.39409304908699	3.30222051716991	4.66939799341232	-7.13528077008113	-1.08762501929458	8.36106018996137	-6.25548636656303	2.40185458406226	12.6245401868603	3.6298731355505	14.7951940319049	-13.0514485378792	10.2389339138008	-0.354969635067822	-5.17732166939892	12.8295048704337	-2.21664300930314	11.2051828448444	-0.957138945737742	1.86984711282103	-4.4037776952749	4.71716471430987	5.31190146927105	-3.94441901201379	11.5647555170162	4.1624677955031	4.1800582781045
166	3.69003403891733	7	2.5267803167651	5.01935377403406	5.45819801052369	5.57512812641311	1.46927621037017	1.67790641708061	5.05475724198816	1.47549176085389	1.65938867387236	4.30891107815567	3.67391958862377	1.83886611481782	3.1984363087352	7	5.23808892361859	1	3.84216723963367	2.05609240852397	6.7282323704429	5.74635196806745	3.89663608976389	5.5444652750294	4.68910053855317	-1.10304912325792	1.23062006671174	13.0063747365981	-1.4790284188314	1.04339349172624	16.8465602122618	7.81002062283588	19.9534061779819	0.972084976035283	-2.91769589723048	0.0790795219489591	-3.87985165671207	9.1175090833264	-3.90287007931759	4.82980493030397	1.51491213430906	3.65190195605813	2.403992881284	4.41627708827543	5.81932900443918	-4.87642912505972	15.4822755987114	2.31306256318712	-3.08011780317423
167	5.85408022373027	7	6.57594061881007	6.55379845164912	3.56872663072811	2.07670598907771	2.95061490943204	4.14468976728972	2.54610694912269	1.62288565990779	1	4.2550436999097	5.11734682059662	6.70461705037178	2.26485022449662	6.11110803170944	4.115752122764	6.89495414806724	3.03244049200532	1.79794715944402	6.38493132024656	2.20202290439214	1.96019713211554	1.92016338203484	2.42090073716338	-3.29852726354264	-0.857533696875342	8.464676790832	-6.8448587612663	2.49523691262273	15.0867325133224	5.35276079999248	18.9143621080065	-13.8543852226678	6.89694841760029	-2.3180199631645	-7.93050329117353	14.5319879740273	-2.67159650622947	6.53970030868317	3.08266531975494	1.42197555629506	-4.31708257303682	3.8485784956404	5.15062915756437	-7.33372407671787	-1.12522535157879	2.32543846796118	-4.69631660618748
168	3.285201580935	4.67202387456597	4.96922585280814	7	7	2.82305260213131	4.82063920203355	5.755076796273	2.45888316024351	1	1.74722155757553	1.67941520610769	6.29129858779959	5.89344268962556	3.09464145431823	4.58253647335321	5.96262562855715	1	4.35796385514192	5.08834718319631	3.70449144228822	7	5.00026666733824	4.74030008505633	-1.46973173505061	-1.3700484317253	7.19378674142633	7.14722117482254	-5.31875151432945	3.24818448037214	10.0988117847976	6.77864106760314	16.9541907046718	-3.90453959974108	3.72081002678943	3.803398007836	-10.5458599111271	13.9485443936374	-1.75661601663176	6.42318613046641	1.91172983772749	-3.11430440010622	0.892342858263209	7.1661479983568	3.5487407402603	-3.94876034086307	13.0835670339817	3.59131207397237	1.24474349879492
169	1.91028304398298	6.21503753331513	1.81917632427755	1.97277587553068	4.82122898316841	4.80419796261568	3.05069530197951	3.78535476893909	1.38764401289461	3.76031449574022	1	1.69086584168584	4.42247414428763	5.87243743592837	6.18102425595657	5.87431350260128	1.54297354937475	6.46530775122257	3.36009047322553	1	2.05521424757788	3.27411560264009	1.34070424029187	2.91695056012048	0.783173088983516	-0.0790536216810601	-3.71560611206074	7.71520635624778	5.53250414827143	-2.01607776108134	16.4500364980726	1.31856450243415	19.9205055152644	2.03413154591821	1.08155853524877	-0.152081314612316	-2.34907701396478	10.082972241602	-3.4531330212446	8.62029014759873	8.96541076355419	-1.27753111642321	-7.30553599569879	4.78923843899547	8.63537708218493	-7.2262578338018	10.2315144488259	1.58203540718406	3.68208425937282
170	5.41828341572312	6.67578330486831	2.41684010690022	3.32660949855784	5.92025764312231	2.41923990016385	5.38740692473299	1.78781382092462	1.32128958535982	5.37265106658516	2.86238981855433	1.35776392458317	7	6.46006309599666	2.04030922522491	6.36717575229105	6.55639608639812	5.7814602915085	2.50589942498718	4.2115031701376	6.93854059149473	1.07680726647412	1.64936011433492	1.43159870132446	7.05196377459661	0.618410163447589	-3.36424219936122	5.79361449182421	5.98657293705237	-5.1870246167435	15.9909707820367	0.457401654441361	22.8979069659899	3.84748662991721	-0.738801492780862	0.429870364246075	-6.53677732388623	12.2843356836018	-4.09009920408178	4.17144442763156	8.85845240508928	0.162563320832841	-7.1219657983899	7.7215519132598	5.21399767085828	1.49201037489928	18.5875199403457	3.13976117393094	-4.03575821689315
171	3.90669497948838	4.93807769672475	6.54041134520603	6.31249481582035	1.50785452205792	4.94847717304998	7	6.76712663534073	1	1.21292970965342	1.50001749911595	5.06364839034319	5.72893354993819	6.40357353269229	4.63593170864342	2.52452863475806	3.38098980601868	7	4.83578726080353	4.58047929038936	3.9918685989778	3.76104828517075	2.87872140320344	3.76463719564171	3.17505414283446	3.50563592780779	1.28400580506443	4.4844015208539	-4.48070005120543	6.08779832447186	18.5904717438036	0.0661224584089053	18.9609955953237	-11.7604201019603	2.35625222624584	5.61035667951107	-11.1290125627492	14.4786295825696	-2.77681658027695	7.11285262386844	3.18897894155741	4.89129355881784	-9.73431311529196	-0.139727273220872	2.2277189088288	12.0590425816529	-7.79948495602536	3.99896855573649	-3.90282471084663
172	3.80465700063122	4.01838834512722	4.70343652886105	7	6.92581349043678	3.05007319268268	4.9630407300625	2.49556842534148	7	3.38350727811476	6.63364846403454	2.3188664669756	7	6.69121613454005	2.47553513417693	4.98478405880818	5.89290949960088	3.14453255477606	4.42221435463037	6.0024642748266	4.86453332295566	1.01672160459927	3.47813100383173	4.93976395691594	-1.11671716840953	-2.41211010624275	7.35325252558021	8.08140125165857	-6.38661508965857	2.90093501182585	10.9508683131574	6.97917355180419	16.2953748015522	-3.68166449554892	3.95359579091787	3.73954732410952	-10.1961934577825	12.7712734528003	-2.78341842457447	6.44663185478107	2.24383258378306	-2.52110977627453	0.616713852716383	6.32967957303434	7.56779832236843	-3.67526187440147	13.2493582968626	6.81357513270952	2.83864619474773
173	3.77103693093732	6.27317956472098	2.78841748439122	4.20199258542849	4.83242586539929	6.53246788376145	4.13302082333894	1.41449124566983	1	5.73009336514188	5.52191603463723	1	7	3.20716838664978	6.4577008731057	6.18174909688187	6.38057327998769	3.09811114120858	7	4.71478793053646	5.93169928516924	1.60441041703556	2.05228432950357	2.50320172294098	2.48804452624427	-4.28614620266668	-0.309337935957494	4.63172573403333	3.79991038242741	0.667482643740358	15.7112422720877	7.76870768802073	18.0901125516701	-1.60882602243677	-6.67182696643403	0.264276378173939	-5.14023173582911	6.71191599110523	-4.32920504182577	2.45988587332897	5.75965808089236	1.58450966031071	-5.91021646722031	4.50452839671585	-1.42841425668289	0.258762140981614	14.2940181600335	2.33260522470163	3.32092652376231
174	3.56816778681019	6.29884850324612	4.35949260875566	3.57336491909276	1.60627796053628	5.23226614252234	1.27143299125815	3.43458567237856	5.24695475592512	5.03918420502973	3.04957187549726	6.57240232616697	2.26701458635249	3.95203890220768	1	5.79595442733861	3.57308172536886	1.02551153149743	5.56312785819714	1.93143629222479	1	7	4.82035784079535	4.632102315792	3.46252352011705	1.67784042624192	1.21876405303559	6.47413114327571	-6.11969644396486	5.8200921921592	17.3346655956201	-0.417499537596227	18.5977097677751	-11.6679308400466	5.11753521164991	4.17532050255854	-11.3470033234326	13.9985191943263	-5.39577456773127	8.33399288134102	5.17385927317799	4.55889512857508	-7.37283943851186	7.10654191974714	2.42985910234779	-4.45256167729427	12.7089204865804	-3.17468181976176	2.16001340231481
175	1.21398312778243	6.97101975896715	3.12613153333442	5.43752024381443	4.01193866876341	6.18444589846814	3.26609838990571	2.57033225385142	1.62052761315439	3.13982520464031	1.61856658609677	6.45666534854379	4.36457285900759	5.1872045100028	3.57179859021234	7	5.88137430345193	1	5.37612156309349	3.00953239897443	1.65065333252236	2.71889351213666	6.02426297582787	5.45298203599142	1.65776496073801	-3.24217704299271	-0.147852197470352	5.41288959992938	4.07756955545694	3.7511493255202	16.309282777203	6.04403173647786	16.2713098743063	-0.988833971601575	-8.38523494266438	1.27930798963055	-4.04168797661324	8.38099141651813	-3.0118357521221	2.7397025395658	4.68254789672475	0.966943020451434	-4.43358698101218	3.93358617667508	-2.28600901601051	-2.53372454214147	2.70068538158844	8.2226409843997	-4.89538404465977
176	3.18749684063402	6.67741584976926	1.15527816146141	5.8100622267878	3.04672399499337	2.64864342514364	5.43773079307455	1.08746711574528	4.67121675438733	7	2.7945651338493	6.32826309431598	5.46753386668139	1	4.83168636047909	3.83160693374748	6.49462894523485	5.01886828258676	1	4.62517163784591	7	5.77334951809479	5.05240145886524	5.06261259902362	2.39413974322563	-2.66485402211572	-2.00072283937972	2.88099232044589	3.63084311505939	0.962270344642215	15.9758908516298	5.09776829932861	18.3092051456948	-1.18116804481655	-6.70744951405895	0.93415545272268	-3.04792609700447	7.67979417623043	-3.67016854655632	2.91969111594952	5.32847707624304	1.34963299384942	-5.520405091592	4.41601996193984	5.09523631525431	-3.7121091743966	3.89798396187725	1.43143247120838	-7.6796512444849
177	5.13843027639561	7	1.86385781319795	1	7	2.14968022129608	3.08438211684078	3.44075534916696	7	4.5182574559234	2.85721009375244	7	6.67130859971206	6.37556350324596	1.61433403956497	5.08071460929791	2.38722150660009	3.68949285292536	7	4.22584641538214	5.92576088277082	3.45712283500013	1.39110349957985	1.7695304324641	3.91651257797878	0.878541391379267	-3.0891383612146	7.2321300193733	6.3395851580602	-1.50496630878357	14.4662628770339	2.53109737738567	22.0770982124141	2.30973352808619	0.352176086580251	-0.00383403592988751	-5.63435869698844	9.43671864975894	-2.76926007677809	5.66029780805231	9.05237394041409	1.33298460649589	-7.76082025008301	4.06376931967702	4.18732183718093	4.56538681729412	1.151606209545	-1.81306790032537	-4.21313995084758
178	2.59553828675506	4.06029137218903	4.02582708485523	7	7	2.42244622400121	3.34218787479649	2.46195564426338	2.46671370689277	1.28201516056714	1.21733057587344	2.80493100029269	6.93618259050987	7	2.4424906460007	6.52085493722518	5.78062475692047	2.59657608894497	3.65884828431638	5.73692743157008	4.71948840474517	6.5511714151488	3.23778913891123	3.85064089897637	-0.650028537909972	-1.61553997340652	7.47747730965877	7.33032654707131	-5.96022349827347	3.83662393205814	10.7441566921239	7.00299545483348	16.710172323856	-3.74903393211935	3.74686943099391	4.92004448869019	-10.4653405091446	12.9508289785213	-3.12261490246314	6.22561576461339	3.07137606988002	-3.05349752609878	-0.370272562835842	3.91587600801622	3.89488587591012	-4.52086457475179	14.5364706691633	5.96306824254005	2.76904825558524
179	3.50189708373062	3.24380650382175	1	7	5.40840726917648	1	4.16457246624591	2.64326944670462	1.72801570210998	3.40574781953278	1	5.71018407527942	6.22485423557194	5.74231525801102	1.83433366838764	1.55302255090857	1.31275328108422	5.79060145307503	5.3807301791786	3.84483292081387	4.37965854370468	5.42142465309659	5.98125518547055	5.36074947667963	-0.0447992560742496	-0.601245214261434	5.44936314193335	4.9272679235094	-5.66542044301161	4.1099066207371	9.94641179795369	6.43613807461802	16.3313120587001	-4.07060681496185	4.66174142022797	3.20569201962526	-11.9892165201992	12.5664227490798	-3.1227512470527	10.1998434698562	2.39824694906305	-3.07831602556459	0.507104148305433	6.4499910726987	4.10247794577968	4.88350891314623	13.4706115140039	5.39928546197786	1.41356018626399
180	2.74967185492976	2.79849094132607	2.43489091132273	5.98306130822335	5.55678175046651	5.76915859301649	6.23407615520317	1.98005591609175	1.60925747215171	1.53637355355369	4.72374263728751	5.98747994797976	5.86112885887533	7	2.78687947897692	4.20652719707952	6.55793000044185	6.56161310519253	6.16591828649867	2.69437184712291	1.20374895177426	7	6.75509367593964	-2.32606914894598	4.27574859993354	-8.19016107204658	3.58544035253772	5.94684241965253	-6.43559694219761	2.15664282701927	11.7451775493617	0.476666328003557	16.3054032596979	-10.2570478624784	5.42765022523143	-1.87228779746547	-8.1658331460974	8.5993503209665	-1.58018824142832	7.87443850099429	2.670534287423	5.15966186078882	-1.02738461751914	3.83164424999139	1.83442060981558	-1.6658955543891	16.0768180580828	3.30446688095923	2.81098690779449
181	4.44643290459065	6.88694408952713	1.8102335640628	1.59785620938266	7	7	5.57123885190773	3.08896378467335	2.24956671478177	4.16662430791281	1.71082998133097	7	6.78516011034958	6.3521208270259	2.4123998942818	6.27858368900772	4.66624152910364	4.9199059569482	6.60120293524746	2.64320475955057	2.43027412401848	3.72687415614431	5.41635493045785	1.02275019194348	4.56649557326851	1.00264354290591	-3.53754461030783	7.32926525215119	6.47929736795411	-1.56469978769233	15.6195214042888	2.96818231927934	22.0419503089857	1.63416306442307	0.635940535970435	-0.858543677199696	-4.25401076031124	9.97552861192043	-1.83171677086494	5.94231889364224	8.8609992316488	1.14827663782233	-7.66797634368925	4.17292438491122	0.257272242306357	-0.517054563750599	-3.36593670985068	1.18730032715099	-3.88637593579994
182	1.74632574417987	5.40807333795781	3.67850784488858	1.66690970159442	5.99146038502981	7	7	2.67848557182334	1	5.30667078537611	3.35545266093234	6.26514930106571	5.75815149937407	4.48223049025921	2.10285239785978	6.08305166852851	2.00631202204408	1.26637103946067	4.57573494675121	1	1.59511452318947	1.88726847718115	6.2783750575272	2.27386792028219	5.67339554768771	2.73914486844283	2.33678445897533	3.67204208024688	-3.24182720834184	3.96072008207897	9.92205332302153	0.069126967847959	17.6079965945486	-10.6677005373944	0.274261078674278	6.47496655638205	-4.13121283280994	15.3170761828186	1.20137640778528	7.49708896851515	11.1953375881809	6.6630193986499	-5.51689384772573	7.88084279194974	7.22560033557956	-2.01467811670884	0.752250582769969	9.29206521601246	1.07523100528336
183	3.94604750960296	6.94844892111167	1.49436357670762	5.95570824749224	5.36243141645816	3.17834831980208	1	2.54568685558583	3.64404833632325	4.45397366830748	1.66153410308146	5.67222968286194	3.7909266161726	6.46153957097946	3.4465462019084	6.84359451516099	4.25945076959503	2.30604156720347	3.778472528306	6.83633525013005	6.77398456600284	7	2.14496314540287	6.7141814656418	4.53996099126492	-0.151258901007986	0.840149452230562	13.6382593626229	-3.09032533220887	0.769819574484092	16.5079468913434	7.06893085710488	19.2553225216686	1.78043519345513	-2.47800289233982	0.165164780499245	-3.05038633771776	9.12394437090796	-3.69091402710317	4.35136481047953	1.72985727162981	3.60222953225077	1.76201911243671	5.13859153344822	1.81046331090581	-4.62874978640898	12.5071567209785	3.53086033237374	-2.69499341027538
184	4.34248530449982	4.69325648380205	1	3.1570009106362	4.41888701989797	6.4560331686112	1.9586502997789	3.82388355518923	3.3341239008498	1.94817032805849	2.28822084829502	4.7381416917661	2.12116454629201	1.21171387070684	6.03381067609842	6.63101004565425	4.83535876594407	2.19803321251402	2.69348355638885	4.3506469483216	4.43368171332809	6.6476795001501	4.37155901598298	5.44260364314366	5.8062609519218	0.363768310077679	-0.834075959964576	9.90411521034863	-2.44421382609277	1.37931700226392	17.8983388752401	9.17820229087443	19.8911446593175	2.79927739029284	-2.32949222883977	-1.91754558397046	-3.59119670194634	10.0263463997448	-5.63133708619669	2.67137681429528	2.64624935039301	3.48740596936719	4.35034947620735	3.9593152938962	6.72317387590344	-5.04345085819985	16.312479701194	3.09925608418141	0.201497287935776
185	4.66072409418969	4.61556420141816	1	3.85039219772667	5.83821270762274	6.14381059897315	1.07613197690594	2.39426453157338	3.54264180177749	2.79564409470752	1.66401566837179	6.22881651403299	2.95950440754988	4.96853967657929	5.80260312119467	7	4.98129957755333	3.24224141147188	5.85831835299084	3.94646056408007	4.6975119405751	6.26499769031886	4.87952075359817	5.57316104173799	4.99095640159636	-1.07744573794351	-1.06454234628121	9.45425425081179	-2.97159229721932	2.45455514078388	17.1135222451085	8.54698626037121	21.4421062140584	3.10045161810504	-2.53882362570489	-1.05110854636366	-3.5647470694254	9.67852208939468	-5.78823253027724	2.35216900270142	2.76942001411611	3.18446056109472	3.86615430432862	5.29222154120202	6.16702957671772	-4.99303140344293	16.2290636937136	2.27041526365795	0.454435942043267
186	3.88305088748722	7	3.17656654856521	2.06383650106073	5.76111025573824	3.81928027354665	7	6.69467897156295	1	2.51601998440442	2.03561365549721	3.42569268291599	5.19854488722645	5.54343677831917	4.53126702276974	4.57055058565006	5.07752424068065	3.66494672737985	6.13551691671012	4.76901931429285	1.9807425052504	1	4.1107028808869	0.461164937899467	2.42213875888973	-1.30518306545406	-2.61166202587421	8.81921695675547	4.11137371845183	-2.68721180978243	19.1143940991163	1.04763280510162	22.8122633908731	3.54866452804701	1.99130107806483	0.551325329613639	-2.89897685686768	7.73663210724669	-2.76937337333744	7.33253571738951	9.51490109740442	-0.287277270541852	-7.392833681968	6.77834200124365	-2.20868570439551	2.40213300738977	12.1938350655617	2.09160696234713	-0.452573958448651
187	1.80012312798095	6.42430129495424	1	5.85583081971035	2.35792290617076	2.77170602315335	5.41957586881204	1.28269769923938	4.90864247509991	5.36929800336981	2.02998143097733	4.43714961747462	6.5790544907679	1.54037252250124	4.91543326915955	1.79257160907553	5.85832524003374	3.39133419463624	1.18677474487711	4.92399341710605	1	2.24254360256867	5.89871821215906	5.98359974711359	1.40954517692798	-3.08063659331959	-1.01979883833385	3.06866229256323	3.37497397250416	1.82322545787289	16.6695382542789	6.37084924915567	18.9015785228719	-1.75630301487091	-8.23097253903268	0.150143973756917	-2.64296962168489	6.98189157890313	-4.09858057695287	2.16822663791523	5.72113374038513	1.05900439463391	-5.05780432593743	8.43570822989683	3.06160932764726	1.61599942486266	0.722481550342171	0.481377072728047	-7.64956087933232
188	1	7	2.77216726619484	4.43397448043546	4.19238946208311	2.20389924103257	6.9480226419353	6.32270277739833	1.41988370970254	7	1.66545355645217	6.3315855205204	3.61607334366172	1.43954232903194	1.61642806672581	1.05976371277901	2.94140460566476	2.7669399412342	7	4.89874954232166	1	1.57222083843167	2.7470480513051	6.54385600467174	2.1653475644327	-2.71430957376014	-0.989513444001338	3.90164965790367	3.37319164378027	1.4943697799236	16.1958705747795	5.93424398881076	17.0672874244245	-1.19476105530199	-7.84939152814294	2.24479039886658	-2.49530538342234	7.4656185533571	-3.38368564176663	1.749282440201	3.9353666346594	0.866753396064197	-5.81228882115361	6.52143256875174	5.23813505787493	0.160363671653006	12.7112037840973	3.31576987286441	1.99428311930271
189	3.30885128341929	6.96646646600043	2.47006945265879	2.83661190432215	4.55774417569261	2.33167117881056	4.93271469112313	5.58081797497521	1.67083658401449	3.05490782746818	2.91307800883232	3.80464502752866	7	2.60291251791974	5.21166660798715	4.00183073134592	5.95900333145194	5.59242737798078	5.31129942038437	1.81620320327635	3.68429779265457	1	2.63577800049925	0.820621109502659	2.40336244637401	-1.96913860035372	-1.8649482520614	8.23936453267901	4.3365908682	-2.02664479383731	18.6685063767731	1.06967188614543	22.7959185508711	3.83187740598357	3.14618003048497	-0.079743495291174	-2.31844844427024	7.39620133096058	-2.75319704746742	6.32219107474643	9.17814965581594	-1.25447466220235	-5.84636728071418	8.29591870376271	-1.61636459111702	-0.00798882457921091	0.336525599416148	3.49130540623525	0.0499800318808595
190	1.03683674061421	6.57947236080251	2.68585626077506	4.83647656034	4.34792280425447	2.94655699530406	6.53741248349712	3.05995859008665	1.82719774991697	1.76295115148003	1.77681266609851	3.09128598347396	5.73667035371512	6.08684973834932	1	1.96204880824743	4.35025228140621	3.06681731409731	5.31355344362746	3.35773532029133	1	1	1.07691473588188	5.46589420950338	3.17459015470241	-2.69677366652224	-0.354243249942451	3.26886700438221	3.44784807134665	2.22478725186332	15.5111011326853	6.12294909035239	17.365000626898	-1.56353950977256	-7.71424482569336	2.24341984918161	-3.37812760061464	9.11733434590906	-4.48046625649791	1.57038379373184	4.70094220416924	1.44466676206172	-5.63089814360312	4.5909495652819	8.52498753486681	10.262904451954	12.5913855487585	3.29031639496278	1.64954394241003
191	4.68648232519931	1	4.62956724301472	5.26741328707141	3.492609973315	5.9892931336651	5.28148788512375	4.54791249575155	4.81832839425183	6.1412100467826	3.63647320828597	2.35618640646858	6.95434525936649	6.12029029680581	4.92366423051592	6.51889914659035	7	5.18037346800567	1.96333663744094	1	2.18782762629936	2.31537078294471	1.57722613565991	-2.81329459991216	3.74917598132814	-6.72151257948723	4.90876820374673	3.3762257195087	-6.57746243456357	3.21903907692215	11.4749735981473	0.76539829708123	13.9741033285594	-11.4706823246203	7.75655673059808	-0.505816963378373	-6.03364636657233	8.23928639044529	0.145958925157304	8.01143470044169	5.80585061013553	3.43967191182821	-1.39571781489317	8.29263904627914	3.550898716572	-1.65106013887032	9.08374047759568	7.84419278554907	0.159049278106499
192	6.24266152541754	7	6.554183068839	6.50599524892603	5.01123132819841	2.90511748778998	1.64274688954683	1.1886748646863	2.94290230630943	2.95922921535112	1.14033867791468	4.23556853861686	6.19248072379297	6.20758152337714	1.71671827869506	6.41657860459231	6.29193950337372	6.54656418621783	3.38442019068966	2.11225114061564	5.62544743458904	1.5631129904395	2.31444212521086	0.970332997338307	1.38115029748373	-5.48926921909862	-0.431837555385679	8.40148606092359	-7.39115725683259	2.35964281688454	15.2783536670935	4.91742897629066	18.2905234737118	-13.2471114827539	7.51303495465659	-1.06792705343799	-7.26269262633863	13.6618370504995	-2.15600192746885	7.15355807916247	4.44835359556527	2.28022234740738	-4.42182263690606	7.67376294868238	-4.53165810809453	2.53700374778744	0.202369051498535	2.30997093173041	-0.93312938908331
[truncated: 74 more columns]
