# Supplementary material for: How Are Mate Preferences Linked with Actual Mate Selection? Tests of Mate Preference Integration Algorithms Using Computer Simulations and Actual Mating Couples
Source: PLoS One. 2016 Jun 8;11(6):e0156078. doi: 10.1371/journal.pone.0156078 (PMC4898694; doi:10.1371/journal.pone.0156078)
Supplement: S1 Data — Newlywed couple and agent-based model data analyzed in Study 2. (ZIP) [file pone.0156078.s001.zip › S9/Euclidean Model Data/Euclidean Couple Population 11192015 1711.csv]

	trait1	trait2	trait3	trait4	trait5	trait6	trait7	trait8	trait9	trait10	trait11	trait12	trait13	trait14	trait15	trait16	trait17	trait18	trait19	trait20	trait21	trait22	trait23	preference1	preference2	preference3	preference4	preference5	preference6	preference7	preference8	preference9	preference10	preference11	preference12	preference13	preference14	preference15	preference16	preference17	preference18	preference19	preference20	preference21	preference22	preference23	preference24	preference25	preference26
1	5.49899682873463	1.37292649093755	4.81979279657334	5.2219198643637	2.43404140664555	3.59955958139367	4.38426732324091	3.20849844576691	2.79162298978766	4.4642615559159	1.7228666064805	3.96201751804586	3.77651311791897	4.88762146239097	6.9265018591303	5.93988433365182	1	5.46179981678801	3.82941908014034	1.13155105695429	2.08413475434714	3.32426921462572	5.15969032975893	1.30242381427224	-2.13320559206822	11.1617092764728	-1.63750974684033	2.99048273442134	2.86375381532003	3.84223005781739	-12.314144041392	1.32786675481988	5.24982642910376	3.33184300480979	-8.71712342540461	3.62586210352705	-3.56786521140448	5.44987083177288	6.54484478593328	5.40885633825833	4.69789843800876	7.13325881235393	0.181411849367517	4.03411331618876	-8.45881498898268	-3.87627797075966	-8.22098987712471	4.5914161888286	-2.90078702736944
2	3.74814975515739	3.41337452635678	1.14395964459152	5.17570509139392	2.59867983931683	4.65492438249188	4.01397067487816	5.68336498743846	3.95330674373291	6.80649746373356	1.56426501110776	2.14260069749122	3.02569201329896	5.13624999986815	4.81689222715794	3.41590233091568	1	6.92090245002516	3.24105046014579	1.77681551665731	1.97738533713219	2.17173632019061	3.26589645407315	4.05485197358888	-7.62840832601128	11.636549538098	-0.00974915270877519	4.60443587765772	3.09851189049499	-0.0463998361156056	-9.56978250605054	2.16803633345511	5.80796012512349	-2.60962035600712	-2.84693115623489	2.66183432802918	-0.927721527675469	4.45835647852387	7.06131972123417	3.80320407045431	-2.77459187791968	14.4805435054877	2.38751451609873	4.92439673443002	-11.1630012304192	3.76309592338859	-1.41748595992299	8.18828056926981	-2.58859218342202
3	5.57754892078942	1.8971360741893	7	3.98390030498883	2.1978510624005	6.71382062925345	6.53225610373278	4.44565402311809	2.09677032866524	5.87824147548086	2.58782483425227	5.29894712689085	1.50354391552403	2.47079932423219	2.65918791623585	6.32046995856756	5.6316898394016	6.08853054862369	4.29451805134847	3.68468160907564	3.8307642915249	1.10345059608068	4.38057774668467	4.59004486215331	-7.74827728350199	5.99171379184271	0.849932936285607	0.632892623758022	-1.73793237381129	-0.637598594875249	-8.43844015180755	4.44850359865217	-0.703802824373984	3.28414281687514	-8.27798059012676	6.18590969735102	1.55826557235832	3.09208312823059	6.78696018875357	2.39270943585681	-5.09169575936098	6.69864804253818	0.784961498437594	4.37617958082459	-8.20564110560736	4.45226326670443	-13.1005523871976	5.27920363173838	0.222450594603064
4	5.31889576830417	2.53452122451846	4.4570765283756	3.76636444017842	3.88008877693718	5.98995188147959	6.99224102715797	3.61427189223066	1.20163880216149	5.95357185844422	4.26526702254733	2.6565635401064	2.13728677241011	1.86500832695761	4.81937372289709	5.10398667387194	2.09425796100246	6.00669438347875	3.52335419030838	3.23136120305294	2.15407600680768	3.69081141929997	3.80674801353323	1.44218821074738	-3.84804683502718	7.29759832917583	-3.1492542452719	5.57499604697815	0.0206931488698193	-4.51144570402876	-9.72252052519546	3.66436330396324	7.95128539818782	3.55780696810974	-8.85401748886771	6.85350669877039	-5.69909389706431	-1.27592134021081	6.70181358256165	3.83451188389956	2.60365078547934	10.7131101286692	4.52690008962423	6.0929574769355	-2.13476824568663	0.927936571331054	0.678645018245086	6.96488691319967	-2.29885826696856
5	4.88092670680901	1.09674358856821	4.68035779109994	5.10193381004392	2.06509749035016	4.28022253032971	5.25295615331147	3.96008961525919	3.40220443114131	7	1.61304498708482	4.59521005597893	4.15089049919014	2.92566360923635	6.86765021773745	5.45727164205874	1	5.50773782860995	2.8386776563871	1	2.36783583462096	3.45025800804392	5.47102843052865	0.900805225044873	-1.10280008673761	11.8071244063908	-2.04568913708209	2.45819463056983	2.64752089194976	3.47411917757902	-12.6442764143823	0.668565803001256	4.26814702132233	3.4285795029558	-8.31093490094569	4.87329142887068	-3.98442872491419	5.44206677732288	6.07691171541789	5.44440904182735	5.12787513020485	7.09366355628344	-0.19497275412541	3.66403500088932	-6.37553757955698	-2.1182684573434	-7.67877063714921	3.87163224551137	-3.05724514638519
6	5.52174514090559	1.52615598587317	5.01975740986488	3.66658299722704	4.79908333590554	4.94120962093155	6.06873661536858	1.40193168478553	2.94692135125176	6.84526878199661	1.62093371891182	6.54134054355898	2.39265832555132	5.72775761144764	6.03270910257096	5.69566918204271	3.37037432784202	3.71448057450016	5.70378554615267	1.23783964658704	3.21641540258201	6.13154087799666	1.90622551032379	2.55180756397586	-0.278911248639593	10.0640752367514	-2.56759211070314	3.99022594610687	2.22346382348093	-1.0948672371878	-11.8549183833932	3.19672467783297	9.68560121251493	4.36708831276962	-8.26012249516473	7.5720967597709	-8.57941050749505	2.69526794083026	8.1233896877912	3.56874241137852	3.67078799614179	9.147810906064	3.99612397347182	4.90301051635633	-10.9794536138897	-4.79402845169854	-9.96522211964059	6.59811440185204	-4.33670907025812
7	4.15508876885033	3.22264031307527	1.00585882925109	5.1180131230998	2.46335109864615	5.0254135641919	6.31987055412656	3.99854069556857	4.10010960002088	5.99927032377847	3.07547951952467	2.32802583796101	1.28820784795537	5.12388322020604	4.99024571925538	1.6508825484353	1.94083802447719	5.60652624409777	2.3212033699047	2.03761262946067	2.82893212927664	3.88294651950476	4.31165372768585	3.57449766453112	-7.7278181202032	11.0779931975089	1.20964627125633	5.1422220068711	3.15734709254804	-1.33491616392695	-8.78869231682857	3.09408857978699	6.49156789573667	-3.29555356927856	-3.27455062597403	1.9801289473275	-1.45831815348866	3.91234378800134	6.66621811701547	4.6375267629139	-1.86015484477467	15.5321911808935	2.98827959975218	2.80410151380373	-1.665175415033	2.97690042852903	-6.9320560213494	5.63249275093603	3.57124087396767
8	6.34685808650671	5.80628002839708	1.63637249060588	2.26259922152636	4.22915000953914	2.57194356483933	5.20044227622937	5.91324408841942	2.94616086597636	6.54101381581157	3.43027316558569	6.65027280131135	1	3.72412033403852	7	2.69551313802277	1.19317627501706	4.58131403699644	6.03009426299849	1.78873129596611	5.09012288538077	3.62223906176535	4.22236881401399	-0.521614246542157	-1.9967829405209	-5.05275008748096	-1.23359272015892	0.748790499881799	-8.80790934564701	2.41057857138449	-7.0645653845569	4.29788142934314	-8.57164415935968	-3.15361856529715	7.63664582109705	1.92315636036985	6.36669399278657	-2.45120633087762	-5.29554351585887	1.46612837858983	5.08118791628979	-6.78046631824875	-3.21548725502501	1.84937519478465	-5.63263622645113	4.29976106454536	3.36815667663101	5.84274530557982	-6.69994767609268
9	5.66971439171331	2.76359583322139	3.98654936310012	4.3484577606741	5.58709193446128	6.08541533124051	4.91619873689889	4.28973164865295	1	6.49268287290989	4.55238516966285	3.40464678892155	2.39073861295733	2.46276530695181	4.27635755941166	6.1295575352172	3.83709863181632	6.73010898603744	6.11036737029255	2.09885290808669	1.9676360201176	3.6507273126333	3.59038630415436	1.24604992745087	-2.82808336454025	9.10122405686827	-2.49859570946933	4.31164599281907	0.801727287282832	-3.57751131463198	-10.0368181843688	3.41914997538157	8.09665832287226	3.28523590929841	-9.31061447691552	6.67754414871785	-5.10514009035132	-0.131657911720774	6.93457091353203	3.89265624793295	2.66719889998663	10.0442326353672	4.47202915102885	7.6708604643203	-6.08588424557423	2.39583176217329	0.729259522248833	7.32186443434524	-0.988237915625591
10	3.18270072028168	2.74086878037893	1.29540028264515	4.92137256222445	2.55025734882955	4.86344755409811	3.53194417066886	5.39909635606745	2.51110255762459	6.77207410352515	2.28710832940147	1.25497825824545	3.00308288876935	5.83276558104256	4.26524373385642	4.08682996160565	1	6.05266310409169	2.40711195055871	2.47166989401846	2.51626520427604	3.52349383719335	2.7572696281548	3.66630970827658	-7.31337520127706	10.4460907035701	1.04750864556667	4.14887955519704	4.63017212091717	-1.1802895601158	-9.4133681802837	2.34781213396617	6.74005760537294	-2.89480689196044	-3.11346378115401	2.51261023313936	-1.66670188755474	3.98674878892885	7.53875699440784	5.5926862616509	-2.84200265478492	14.9631357457885	1.95337823248327	4.65261211143819	-11.4186823730685	-6.11525635878048	-1.92657579554617	5.82131967233317	-2.30785535835687
11	6.87413942859293	4.63080582698135	1.75014773716865	1.57341351890144	4.73315514970084	5.11499881337278	7	1.61258534399036	2.77804893990185	6.2987500707054	5.17999265945691	2.96281651340315	1.08895176208166	4.25009413623293	5.99638935453653	7	2.77360751833237	4.70592977643814	1.48919420924405	1.77988010726305	1.48135837248179	2.33731831845895	3.61041311313097	4.40589471697086	-4.99588228845158	4.77609306650424	1.92205026372486	4.25814851570947	-0.594803484036511	-0.668191220260379	-13.8123482941547	6.46681988924995	6.40937425857953	5.26556452644071	-1.73935237347738	7.81420502819011	-2.19115299874078	-0.854547803135629	8.56263060174689	1.63212542645681	-0.302359916818149	2.53314977427554	1.31065139104775	5.98837978791764	-6.94907527477181	3.86827050771435	-2.04834427923139	5.95103118708406	-4.03264270545283
12	7	2.50037078466648	3.10714108096596	5.37721864560345	4.47089697756475	5.82226005162601	3.40761246854508	1	1.20934019547361	4.5029138840667	4.99554425173986	2.04530103316312	2.42604092358225	2.88178419404088	3.74864899981999	1.90551626199808	1.21389782761777	6.89041416209391	4.51585580716075	1.93651809894104	3.68338554696248	4.26419330401019	2.6877940311805	3.37779533591032	2.6117355067508	11.4953751805753	1.13911694419966	0.867355896764636	-0.37616964749005	-1.97434066230783	-14.4321648971322	4.78552039832558	4.31624315648638	7.49764754658764	-5.33500725100403	2.17510548708406	1.39656169455487	3.65166188944662	8.47085170815742	3.72974665579773	-1.99793158217313	5.59540592495242	0.839111571389302	5.29037534341842	-9.53488565801718	-2.03710510690259	-14.7447070392283	2.14214968925602	0.718873547345574
13	5.89587212235652	2.70056058615834	4.52808786870457	4.19050286008426	6.71250076089198	3.67927964361148	4.33285345309561	1.62448692507733	3.13717620569602	5.38895102844353	5.62849940101241	6.24892875572788	5.5789361944293	2.36673700106824	2.76982030268145	5.62450739098626	1.27970056693099	3.50763702209789	6.31374752734451	2.98294875863471	2.25445622775285	1	5.64442426015553	1.36334041918533	-2.43102464258138	7.78495907711938	-2.30332810045498	2.70218528985588	-0.706719834115979	-2.34508946448469	-9.90994617093783	2.32125425961863	8.40476709360277	3.20763857860023	-7.66840680962486	5.43571865216234	-6.54548922547777	0.0714526068912534	7.5090524942241	3.845587667477	1.89535010229711	8.65775225988918	2.84648494991162	3.22154050011556	-8.39464285821096	2.36199992417396	-2.72304007499466	5.22559025697713	-1.66986735253794
14	6.80824916384823	1.8947134796846	4.68061508818946	2.8945706916348	4.71327858946372	7	5.72020350808646	4.05668623113449	3.58091975048837	6.19881177142009	5.73496768055039	3.68286032776198	1.20265262537929	2.79216276052082	3.76169154921102	2.00047911134054	2.76909121499942	4.43942145361594	5.19305617410144	4.56567140159411	1	6.35471013126046	4.03387067674678	6.14529035575353	-8.30960336768897	10.8610909264705	3.27984417194426	-0.0518199440255903	-4.77292124848533	-0.791487775246285	-10.1567775648645	7.10014371096055	0.507228876581855	1.13040137633917	-6.05260625970317	5.7689285128509	0.479019952279732	1.84480203437228	3.40254691053391	5.90589221718287	-2.94802167756802	7.48856121563853	-0.137438002880335	3.00540301911947	5.21781908165878	-6.92128332201829	-0.626334596973212	7.26309287485273	-0.655844179976262
15	6.06957987780115	2.33876464936773	4.23574942304434	6.42570478853285	3.98912292430474	3.28897110545161	4.74900194009946	1.39716068071098	1.61209802583235	3.61257324716591	5.01913387957763	1.24881242194094	4.345801973353	1.6101233776169	5.71063447110052	1.80720549089182	3.80705411089417	1.55825321895097	2.94071094680371	1.0213331843767	5.48975013776485	2.10022081203503	3.05800117959405	3.85644581501064	1.95700748488649	11.0970325114921	0.766233421436336	0.589150746461327	-1.20827714064004	-2.56590828194128	-14.399235515298	4.73186709395895	4.59054715096237	7.22226442900337	-4.89183341976594	2.72993173816786	0.430904129740474	2.18203784605407	6.28184084097804	3.9897650386965	-2.52618347694414	6.73892379551186	1.01071075889148	6.62807372642218	-11.8550480820192	0.342205696654562	-14.5224783516127	5.83833357333092	-7.67356815994446
16	3.01474888250071	1.83434006787527	6.12507946113956	3.6321186798629	5.38630720615073	3.80908532972476	3.41692851946214	5.12697201722636	5.14386081625715	5.10128657348978	6.45581426266397	6.24628995473818	1.67684464126652	4.94199327241383	6.96262599993884	4.45915147876949	1.32257039183839	4.52957487492552	6.94837682161672	3.54398901209073	1.4302355745962	4.66051875431565	5.29425320067899	0.470241279310655	-1.57482738543477	11.0993122196221	2.13154249014739	5.77306998340201	-7.1862901141572	0.645208332280629	-12.2863873543655	2.18913604059774	8.95347239639835	1.16984603903751	-9.21938045309357	3.96482178961371	-3.38410642514396	0.496063035679729	7.58357344105743	2.76322923266545	-4.09632539244989	0.697704136516439	0.931820076117407	1.7272472751112	-6.17806350611905	-6.17270104205242	-0.240915501358456	6.70648993870738	3.01212160261612
17	6.33637774316324	3.01689362544984	3.15771745451411	4.58892734735845	3.91208596213209	4.62103834717313	4.074699260374	3.07201881091943	2.20202574424634	4.74029968742227	4.6604845564922	2.39668996966429	1	1	5.59457170942441	1.96165226764032	1.83132639091785	4.36638519805093	4.02656500506196	2.07179814858972	3.55079856209296	3.6770362512531	3.89046183180134	3.52152670028848	2.31230919943436	12.5119987099709	1.77028334002085	2.13498163250967	-2.12867729286766	-2.39021414373518	-14.7238082330343	4.12597643696814	4.05680441219652	7.26565456418188	-5.37365644391638	1.10317299976244	0.691472301752579	3.52552777501914	8.7401601334379	3.71356397982358	-1.84998594127538	5.24995038529926	-0.444699870919118	4.71643249321081	-9.41810542671996	-3.90921555910725	0.255319166236752	1.96348001669251	-8.81689473639105
18	6.72207174238367	4.24746199832768	3.70199026112291	1.71977043368726	6.0396685996846	5.38753879505014	4.44333977137997	2.64202055904302	2.46671902782255	3.60097568011663	2.94608615132611	4.90085951691606	1.90388512147092	4.75095903587915	6.64568969527322	4.12555320083754	1.2159389329183	6.49445895201229	3.76797258867826	2.75437699571546	5.53081270257836	5.34828323954334	6.27060572422293	2.67029390733891	-3.82829835935391	8.55431597775102	1.06024299551059	4.08239224568107	0.577832354018126	-0.644136755673577	-14.3003468463384	2.80888037467209	4.41526541515895	7.46332545631759	-0.677648503706621	4.59695269753897	-5.75049677011991	-1.01212309775813	9.97590431147506	-0.548350453414792	-2.6001696856923	3.17083153845567	-0.316545576635341	6.54504086564955	-5.6983649551289	6.54689004189269	-5.17225319168346	1.66942613826704	-5.88068888494476
19	4.12947826264665	3.47051784627869	1.91751508633495	5.06764364183278	3.50837412399512	4.11259905360463	3.88553264666637	5.5917104868528	4.20171359907918	6.83642547124867	1.19424738687271	1.8440174466295	1.18326361284703	5.79089576834389	5.04689173096684	3.33304976559307	1	4.47842018352429	3.24631814717953	1.9735823930322	2.21087320058697	4.33137871992079	3.4133585578584	4.58390705509465	-7.46907848749675	11.2383431243939	1.0374728668228	5.11589538023527	5.40496082647297	-0.485416741113186	-8.5290043359806	2.37126061217799	6.23308256675309	-3.58685245564003	-4.15382543426962	1.3886331757879	-0.680343186491326	4.52906202302516	6.6346724374013	4.24672410040046	-2.94474382666195	14.0346826261704	2.37441933824315	3.50606185450976	-2.98110460238192	3.01068478617921	-6.09118297233722	6.16255260006311	2.92078881083541
20	5.35714847478414	2.54233886874588	5.61562564859822	4.92451947155385	6.43203511804254	3.23762382389406	5.74565159688768	1.6840849723224	1	5.59100886862988	4.43159577899754	4.10797430399784	1.29952658499614	3.25583425808157	3.51878274193821	6.70306897649213	1.2317365214716	6.35824753998301	6.36290669494965	1.82682672389099	1.92427546021754	1	4.28142941692092	0.636915769148308	-2.18781909623229	6.94670851993591	-2.07434036425315	3.44173563901921	0.600448764816979	-2.08278898296159	-8.66927706689668	2.73348858386635	8.47763362075203	3.11896791734504	-8.85450492516546	6.08897742640339	-7.08376422108777	0.000111598966139059	8.73113476185831	4.68392800035176	2.6422435452183	8.41358158848897	2.37007941789314	6.29773774363787	-8.66296440249085	3.37320142997832	-2.47187406950792	6.55028272959956	-2.50183006488771
21	5.98170550817994	2.63556908257744	4.10924580194962	6.79121023537266	4.98610946974801	6.19027104748698	3.19552195066255	1.7373271532294	1.57227106091178	4.04072017975945	2.96245167088692	7	1.94542019725509	1.10976859296181	4.59224299378938	1.87465583973307	3.62195686429745	2.83173507179002	4.55692159702519	2.99620641352005	2.15361912034017	4.50980641045677	4.83902236436773	4.35068383214727	3.05876489412942	10.4937218367513	0.0613655823193844	1.74277602546071	0.289878645264247	-2.74219941441544	-13.3763954651	5.0603279744293	2.46549379425861	6.23519694075743	-2.92235157106568	-0.295354538958485	0.126277133097787	2.38990773446815	7.11142340973019	3.92146991171524	-2.36332905264236	4.51511244755995	0.344798416345295	3.32868637306604	5.3806891835782	-0.664513235733203	-1.13071293039698	1.85870701758008	-4.51761165017829
22	6.46175232844028	3.08323417567371	4.42517096545518	6.69482485130127	4.82493642838738	4.67785338411617	3.67233849959615	2.30606924450323	4.187364959044	4.97730904345512	4.20266517159205	5.84870522456628	2.09858286030995	2.02569236050441	4.16869472937557	4.36419907439114	2.90069801148367	2.93384411448308	6.28057557741235	1	4.51883861990196	5.21933423810003	1.90168785659614	2.83027957327427	3.97151048984516	11.7819461958163	0.799261981723927	1.42018112949345	1.47750699339144	-2.80773707840839	-12.4384063934909	2.36742478339454	3.06412552132244	6.10565529230798	-4.09784919537787	2.03396869035269	-1.42730790296772	1.39851734302882	8.07124306882831	3.96446834992487	-1.59416324638645	4.79914097716957	0.443209638467256	5.26151008008136	5.22153630997908	-7.04443653017646	3.78659485227791	2.43552508947241	-1.73434216376487
23	7	1	4.2398960366743	1.83625934133108	5.1281902837351	5.5796899613278	7	3.04263877411303	5.27925851853423	5.72944779843024	2.9302261796468	1.9547997732494	4.92683536143861	5.73907729656079	5.23575744901334	5.73839250221362	1	5.66149826192314	6.49383990542523	3.20795363674177	2.38809285242156	3.46104035570677	3.70857715068381	5.62898660301585	-8.39997116071031	9.32528236923841	3.34576717333491	-1.08172466863497	-4.61531094466161	-2.09839782839208	-10.451264298528	5.91774302782499	0.167348107577502	1.32790963732738	-7.02361513121978	4.44969180253698	-0.496372554422694	1.74352649030081	4.09862607730367	5.78123277766515	-4.42227001917819	7.16019058613135	-1.08103502064506	2.96084443656624	-13.0993999208351	13.681610834184	-0.680947281525546	4.65534102270827	2.89333885792925
24	6.78762328113616	1	4.55620631464341	2.73513979079944	5.41844395267221	7	5.82424366730162	5.09021232342395	2.33061216077245	5.4522641829601	5.5637122690756	4.00119391229849	1.19132935685632	3.83772174518437	3.7663604971216	2.5009334055112	2.65677872708753	5.09152128673456	6.17570945735609	4.78331862499071	3.29687276863082	2.29480252606439	3.4141412882652	4.42780194053269	-8.10588702507065	9.81096753918101	3.16052844440655	-0.39927907692375	-4.59123450212011	-0.429460643770249	-11.2659859100448	5.99312489307484	0.620006497789915	1.45389945694733	-6.25882535492828	5.24853882185943	0.130461558964708	2.76542885111582	3.58388252106896	5.69820189525894	-2.60774663694094	6.7720469341249	-0.129880598446508	3.60515288168106	1.31520202800195	13.2535854446583	-0.239279915337961	8.23650794165902	1.02115837399624
25	3.87576355334815	3.10153811636174	4.17397939484838	5.31294682998067	6.29501423260972	3.64378119854054	4.01481957057402	3.43969050533024	1.80130342566901	4.58666402145199	6.54482943969344	5.22659524999595	1.12443703490347	1.43747408658748	3.13495406812741	6.7901353856329	2.64968870694607	6.09303478322783	1	4.4188524783712	6.47473724675122	2.14332933961236	6.96433067405946	4.83530663798942	-1.23334529451353	4.83274433639145	3.44479127136118	8.41852282001018	1.08023394648137	2.9270905861466	-17.8477288715804	1.47813750979036	7.05563580335521	10.5847723990554	-11.6078349582587	3.94995798849092	-8.97485220725554	3.92611780309428	0.00145854077350871	1.91353882921927	-8.74584583458264	-8.39172218747645	5.068155284599	7.18461641949923	-9.65346731338208	-5.4129086364369	-9.74065747918218	7.72773160904919	-4.77214591714971
26	4.75092605326765	1.5539197260631	1.26495730382945	4.45379700971471	6.52731970736399	6.08295220956319	1.89907923734621	1.89308747912893	5.11186379785579	7	2.85404202446784	5.22348401228575	2.23977314317487	4.2949388540144	4.65460399562306	6.37091747035996	2.66473869767093	6.18173055341056	3.66934957970961	3.4491986858849	2.51385249737207	6.15027243047767	7	3.72620277741634	-2.12705434657362	6.17910402658727	1.34281414346001	5.33547648921929	4.32221012432209	0.757219752090777	-11.9533693592867	2.17943468781902	10.4806262514864	3.77225340474327	-7.51092180391784	3.52882294080061	-4.7005624857153	4.40593493983046	7.42679470152068	8.29531030791649	2.92700099588037	4.97280580930349	0.395190227826987	4.39587736871107	-6.67197282116347	5.49487117624544	1.22790369929774	3.01911937122912	-7.27212734681001
27	6.72398604242495	3.99482483245044	1.53957652212669	2.27188332008538	6.99070401214337	1	5.47335662039109	1	1.13464892412171	7	4.80318993784165	6.78057217216115	3.893999717564	1.76339393506688	2.06459101758746	7	1.74366068341557	6.60003164272469	5.83653468942291	1	6.44054331631829	1.39114952900354	5.45677579467334	1.25065837656683	-3.79428186947923	9.00713014207582	-2.47039972082692	3.03169549109296	-2.39688820246887	-0.56834415897238	-11.9907134873613	4.21521339124078	5.82707724522743	2.4014400755599	-0.587676479665832	3.28031545057658	0.115444239793444	2.05384604863875	7.74753348072046	-0.948617424195406	0.0335506720169072	5.08506924175088	2.97645133187801	5.6530004558032	0.159821737530829	4.55810930731594	-12.8312604583048	4.97783108979783	-4.14117016762693
28	6.13829285323214	2.32192840916044	3.76757418445836	6.36558145286715	5.87868053131065	3.3491686771676	2.84767472636456	2.44463355066015	1.96296805387755	4.9241228338122	2.65419241002018	5.95603610978722	2.39814109439768	1.76089410431443	4.65936030335044	1	3.1114229053468	2.86271037785762	6.86498498798573	1.87251131094835	1.9987662367568	1.99542261010033	4.39136242153211	2.37419835756423	3.79786277502124	10.4613881364564	0.376027250346868	3.19864576838941	0.298351781221511	-2.96805326230952	-13.2663131017575	4.37420436129835	2.37011442742587	6.51628774963178	-3.72676457496879	-0.272701322349301	0.0109292150976177	2.0170148346762	8.46537935250282	2.75757293027024	-2.12825129630607	4.74697223902075	0.324693782222624	4.33625085481115	-10.6338733481556	0.148365630120554	2.80116259260444	2.1151981499544	-5.47309748562216
29	7	2.8151346141824	2.13241099090331	1.00908848204854	4.96611920301576	3.30203816303099	4.46076329670716	4.65774708235819	4.55997030503657	6.93500780558536	1.5510425744395	5.08091550967817	4.5326361646371	5.40680871588423	7	6.87791084845312	1.20504942869163	6.64543916859825	2.31917771817127	1	1.49649420752321	2.4796276445829	2.75473481288479	2.64984422179917	-7.65849737648663	10.4365516613422	0.215175064987837	0.28290359981134	2.04227827738862	-4.84042660159654	-10.5628293136507	6.10737680425732	4.16484558851274	5.0998207104164	-6.15538271792052	2.26866795839039	-3.42001857733404	7.95013218441612	2.19191505668549	1.5828308798346	3.04207084547614	3.95542843276209	-3.31056837188276	5.14428880413335	-11.2327408404337	-7.19043486663515	4.8648570850942	5.86026657889599	-0.581045524867606
30	5.43196064907564	2.43096798947361	1.70099234516264	1.72376128880233	1.19440242432064	3.44084694312197	1.97997620676143	3.7757097445755	1.56907851137305	5.48681470953047	6.15925400071397	1	2.68899057144041	1.94538115895734	4.73500355694094	3.66951031680548	3.45567990719468	7	6.84172967935003	2.47318294851342	1.05587827698243	4.32227673654171	5.6836189395829	1.43488070679577	-8.90177836616426	10.7186837550799	0.101409894240874	-0.904011951111516	1.33464725173267	-3.82112867681861	-11.024981960864	7.0322147058175	5.39719890119713	3.63616380054171	-6.8022979506498	1.4875519803462	-2.19430807349311	7.283576490118	1.17965092494468	4.55290871698882	6.33179175531828	2.43944410404242	-2.96534182042796	4.50047395575606	-9.00759945718676	-6.37281032756488	-1.94616893520684	6.32969486966133	-1.9528200085065
31	6.65474889539117	3.04325153736826	1.08209098117817	2.85429830183413	3.31874630073737	5.44378765241287	5.43476800922166	1	2.91694424360097	5.46173532138987	6.39480815755432	1.69366441329745	2.92225921261544	4.14384184521121	5.48319564759385	5.66581693713985	4.48977913633178	6.45058501508691	7	5.29654437760913	2.15400070135739	6.5539511674969	6.66373307615168	1.24136919982204	-8.90512849351934	11.9414501325001	0.619604003312643	-0.687240749287542	2.95706625454388	-5.05863845210709	-9.6808269770548	7.18791328463649	4.40537925656548	3.39117193117831	-5.3760615069924	0.763885079042634	-3.35253576897784	7.66674568884101	1.68670370346292	3.92777361825742	4.53066855212351	3.94468897204282	-2.99103207262072	5.68097407308566	1.45054107016796	-6.32954322300426	-10.3238025755127	5.60922709938614	0.313862553874228
32	3.18249031382468	2.94880802615631	4.91965650599852	1.48696475923866	3.81230971488874	2.32651824612318	4.93562883835727	3.64322032130967	2.93759131157046	5.41823064405821	1.7713105850448	1.74699302714355	1.18162958275276	2.83478432500439	4.52601119306971	3.92795484715749	1	5.26763528406494	2.30903242067626	1.79253194204678	2.0617896368265	2.56172140811599	1.09069481001694	7.79417779701852	-6.85833416434984	8.55016123251112	1.74592542052167	4.82795704249303	-3.91181405298463	0.922182470216345	-9.07372789615472	4.75214301483801	-0.536539711570025	2.01141680004136	-10.5901401313061	3.04880231474817	-1.45237301430265	3.92447265731771	6.80353550449386	2.64465054787706	-1.6720061704267	5.25519926306146	-1.02781927486386	1.17682350581239	-4.38755086012391	-5.41639012085864	-12.8371794017214	2.47234666161249	-8.54293587530021
33	2.46424242259746	3.16803296149104	3.202834896014	1.45246274937521	2.83723761736886	2.22641421329168	5.39742271295395	6.14638503401179	1.58644954130301	7	2.60365830672324	4.04818305749976	5.29746354711422	5.21555603575784	5.55888039355173	6.64845304472654	3.44485510645128	6.0363428031959	5.66681010060671	2.30413750946304	1.90302875532854	4.86277966534238	4.17955029661851	5.55577654085122	-5.92398220021829	10.4527329504891	2.94784952354489	2.13307272542854	-3.46863735551255	-0.74050237569494	-12.7374661406352	6.46110669991795	2.6951904159177	1.0096615445977	-6.36953915383065	5.66717933307596	-1.08356062265969	7.12118515878281	8.14698784152614	5.64204576425125	-5.04250383929225	11.3057310792624	-1.35698990662481	5.10633417173968	-3.47658999843777	17.752605344583	-11.1005057714047	6.28832247065414	-1.71785852130502
34	4.6267654926582	2.96066451369117	2.09842852724396	7	5.08894004328249	3.92352844964896	3.15422752357063	5.22159220677575	2.6104000577347	7	5.98024410722435	1	3.06437368870631	1.62621238938716	2.43751207479241	2.48997682993095	1.0401670775529	4.50111840804996	4.63535542226355	1.89190298235663	7	2.82775698078829	3.03171837917988	1.86420831027595	1.02049791449666	11.7238820540364	0.299699619555142	-0.291514636303877	-2.23961057820664	-3.49306223151197	-15.1287832502614	4.26805443392063	3.44558292299098	5.01354546945377	-6.22985711480538	0.419799141507649	0.599340147485517	2.62350652683462	8.26601944685742	3.45817041814383	-2.86020188005094	5.25781990373185	0.0335724597406351	3.90203009088443	7.25398060763622	-5.5118445740583	3.46795717043749	7.98028537179692	3.02075460852879
35	5.73892612047385	3.24859477775839	1.28373373572038	7	4.51228794925765	4.09648367401457	3.08719716251016	5.3323207531509	2.42891174542002	7	5.6539518399805	1.11016037163526	2.34313421714337	4.76616997100933	2.97726297850676	2.47724442900293	1	7	6.55680722417823	2.1492009897555	7	3.77734941383884	3.19279423691153	3.84731443582873	0.687357979741293	10.720002959938	0.417609022269675	0.412322867757932	-1.33494853687822	-3.25921095509651	-15.4688130824755	4.70276641960082	3.29611643908408	5.3778480948849	-5.3470883586757	0.402317918865725	0.144863248217113	2.58072320986704	8.31355782301555	3.65454347574361	-2.53879689011848	4.18952169377935	-0.191698365795581	1.03888775067321	-9.6198896909598	-5.59836018119551	3.60187396273774	7.81284795300856	2.19580757221004
36	7	3.29221919312393	4.38383375001376	3.6621817792183	1.41539849529186	5.25843664314454	6.89022248144563	2.44920005415088	4.81777762570424	3.57011796144514	3.20567061733399	3.95832620100501	1.37291431676723	5.4517001566826	5.78905020649324	4.99637935536186	2.75963435502023	4.95249806471307	2.05491701812188	4.02860661022746	5.02579940882686	2.48921548574177	5.02441265880915	1.89504477405245	-5.16340471097939	7.07404468572563	-3.75889331956082	0.192663743278287	0.510203875284759	0.411961421836152	-11.7531187930143	8.97866130598306	7.24540494240784	-0.303484044054279	-7.00615073921841	4.95084386408398	0.217307770160465	3.17618165219022	3.82311514552945	1.45793633833602	-1.95496611198588	5.02779054915134	-1.95892880306109	4.6278980555287	-5.74068773244974	1.27736703930789	-5.5408895585602	8.02417433774858	-1.17027339533352
37	3.42388298127593	1.40782776603712	5.13943222653353	2.09244284974147	3.69532641882335	4.23661746291789	5.00796210858284	1	3.02154237166154	5.10035340766057	2.09563795613948	5.21850413898613	1	3.56654805763078	5.66239461954981	3.11176144445513	4.14530192832279	6.86951606326027	3.66360558350595	5.4918080017522	3.15941202009674	1	4.96805276665257	7.80781393368704	-9.61635271068796	8.42404962444333	1.34643704499976	5.48764902097886	-3.5896440477202	-0.710195465170251	-10.3486777159238	6.5051000272693	-1.44057976975025	0.509005060351742	-9.57084608215672	4.13013886034796	1.40483551488088	5.68461827566593	5.39098447192382	3.26801607657112	-2.00383103154929	6.10584781396902	-1.88490049385539	3.67939804856087	-2.57200538873738	10.5485314931337	-9.14929840040465	8.24806544143713	5.2981990484099
38	5.16860847791266	3.21081773005587	7	2.09077728299737	5.60520943262383	2.67651220624028	5.49779062403454	2.71430319504929	2.25005445086227	6.95343518261987	3.11235965967844	3.27939021222598	1.54163453326738	4.70870589115223	4.19105778922401	1.55738544170523	1.65317041346153	4.51833860439552	4.02297094084809	1	3.65282872753296	2.23981632147354	5.64547445733555	3.92690281927326	-5.93735068585557	9.05795103935303	-2.70811821648456	2.97682953528659	-2.12766262334702	0.238757993602973	-16.432470647725	9.88733728088951	4.18985807267729	3.14473638184878	-4.72659843976223	2.29213663619525	-0.788432487804708	3.88643638149114	5.69253349196416	3.07324017770249	-0.280285947640563	2.70694541324706	-4.91113764266702	4.83133257411267	-8.72134406682611	4.78490184589965	1.81590101825419	5.24347764389936	1.84311723760826
39	3.61339357430654	2.4446068953006	4.49260261126359	1.90139967863781	4.14468802127643	5.46959499991989	2.90058834726748	3.60069559758121	3.3897668389172	7	5.45161036706851	3.06234475324367	1	4.22678783508545	4.13629683239411	4.37350444000467	1.94807490782876	5.19969161270394	4.01097348642743	1.53916679289309	2.86233782058687	1.43729981443324	1	6.66825000069947	-7.57657173726449	8.02482935506655	2.22942911928092	5.19628491349001	-4.41609827104462	-0.623704346731994	-9.13559503150578	6.01880232656823	-0.808917881669792	1.68288114026581	-10.8857380265368	4.26927977126397	-1.33551539283212	3.86711085873064	6.68325093699313	1.94828274761377	-2.09321240115402	5.74470899342544	-2.08160304426759	2.10435291033205	-5.32123989418963	-4.12782317659957	-12.791843470352	6.04639080989136	-8.83149951030373
40	2.64897377755118	2.02013096785212	6.00294057951379	4.40647077372364	5.06977341762291	4.53805021745923	5.92803643064152	4.07812403625576	2.60666126329003	6.15052386201367	2.44026509983532	3.89896578998487	3.74888548869926	1	2.85225341150214	1.78160120910612	3.31744994730328	6.01199789418829	4.43752430410683	3.5532354925965	2.19336324876567	1	5.52298979676876	4.41798817250835	-10.1538482536992	7.46911057150912	1.31269464714579	1.51042106468352	-3.59010603854869	3.63357518495089	-7.5930550628139	3.9227054963337	-2.01400551442045	4.07186514298645	-7.84838372627426	7.06262582993595	2.18129519346832	5.40115595180352	7.17204743855021	2.789770412494	-5.93297272384692	3.94004723710961	1.17809001177709	4.55317038955693	-9.87890687983228	-4.44858515510924	-11.5065374801	5.64101038435767	1.77993405558418
41	4.49206353562894	1.38006379518827	4.35980036547276	5.41156086829819	6.00186345746972	5.48592709334265	3.33846759522265	4.10414185043829	5.74814350928162	6.67843472504582	2.15359887860784	5.76597218464819	7	5.13473034869804	5.12410138009296	5.46787191803249	3.62632917908829	5.33598101673324	4.91266726713055	4.70004848497338	2.21316100320784	3.78132548045504	3.99563422839274	1.95039858877983	-2.36424214622995	7.87835229924906	-2.04185423305591	3.17504238168847	-1.10240474683999	-1.86292172759849	-9.11424320943939	4.43115088260413	8.18608987010538	2.67601135157998	-9.51703853281568	8.50358102356671	-7.89396515639581	1.92880333154453	8.03319473926463	4.62046229230948	3.25850441845219	10.4436412130175	6.12289079621509	7.00310906004074	-1.79858956775151	-3.70748422105135	-1.04191435443226	5.33648618495901	-6.04565243299982
42	5.84649591162945	3.76899845771985	1.15270585068302	7	5.01413201849913	5.19355027398417	2.3666695238902	3.41911846204662	2.84063548439255	6.13041177195797	4.21531451967944	4.70122720235359	2.24283227256689	4.71754627881537	6.64023589575491	5.47582358814537	3.29586486167095	4.11201562350457	6.58476219482425	5.8956687056615	1.44478042331777	4.85151917471936	1.46259041011193	1.59908312963346	-5.77852482521973	-4.1778979782053	-0.391056588408382	2.52526878227603	-6.72576817819688	2.00716039997169	-7.93427738543095	4.03224898235258	-10.0355909510132	-4.10699159664317	9.42809683039109	0.121313725029169	8.45963174613735	-4.58358893787932	-3.63957696228929	3.84493615288237	4.44258491112396	-1.58377960805221	-4.42875831520769	6.81934731005495	-10.1027062700184	-6.32374645078769	-0.28778698409708	6.35136863854951	-2.48393438690745
43	7	3.8552263951015	5.14588906006883	2.22995261225268	2.18804885340649	1.97727874757269	5.74783958124119	2.30634746328202	1.90124853736506	5.31772641973927	3.06118204857404	1.39997767421563	1.45068611487936	6.64191501988949	6.73822444016592	2.05668835470472	1.70377012758134	6.64634831643777	3.41465640015905	3.89294975231768	4.71336786924495	4.40051983536922	2.92783873534493	3.00074117175363	-7.17960233291211	6.06946162983485	-5.39008127354004	0.368878758589437	1.32773264947444	2.16576940319873	-12.214833532531	7.94372927094064	6.48123385017954	-1.75621940138875	-7.36319114583789	4.88929300164408	0.13825464271037	1.65063298998366	4.33543512180672	0.974566609009707	-1.42781603879665	5.01941860145078	-1.49360906647	0.54384057289187	-0.015441916026662	2.20509313992313	0.357582709388676	7.84810917994885	-3.9887895011205
44	7	4.64181320472057	2.21048788405985	1.46581850271141	7	1	2.75941474487904	3.06121215212877	2.34384102528865	1.34116043735275	4.52862516267139	5.83118106790209	1.62569088361521	4.05508944293372	2.67311511636253	6.97727174854779	1	6.70717942217204	5.70862368560956	1.87125177123424	2.17620973758441	1.79795830345835	4.16821192616915	1.06978031688834	-4.1334071578999	6.71295793443359	-1.33550453516458	3.11165585468544	-2.26201536269213	0.047623010962808	-11.1358592762813	5.20929716750838	6.33563877495927	3.46679818685891	-1.49116626330401	3.55027461898455	0.751707484133467	0.921840599217764	9.81171600757389	0.327962393714858	-0.893116118828885	5.35583610659777	1.40449362599158	2.52980542888308	-7.55158872495399	-0.164149465776685	-13.3677641589285	4.32945846881609	2.29316491278948
45	5.7321602617265	2.56752620210855	4.02654774565039	5.62887354185303	5.25812880198015	3.80056544017775	5.67670532054005	3.21026324833439	5.43641206843209	1.63276074569423	6.44434556752121	4.49184010512133	4.52784264910249	1.1795331773399	4.33703923535963	4.64222741643136	1.59914346657079	6.49068802182462	1.71545819515565	2.29796036351397	5.75968779165134	1.04599370517074	4.24932373466069	5.04427725661177	-2.25420665505762	2.73294900604664	3.1221339760866	10.1817856167658	1.07307441555575	2.83542524570422	-19.1938643569062	1.48742481517963	8.20699492461731	10.71599934772	-11.9676670262882	3.27933457317726	-8.68148295769841	3.43594192943642	1.30716233989112	1.6686137397998	-9.308348369355	-9.02744414290787	3.50121617905441	7.9640311468337	-8.92646343525939	-6.30425105138098	-9.66064046556321	8.2516150143239	-3.0343710202618
46	4.76119412997483	1.85019517214265	5.65152571144995	1.09286575490655	5.65351626309645	7	5.08334716094038	2.09464194466501	2.95981514454946	5.25218076636221	5.45463583825396	2.40892871317343	2.6281262475585	1.09072663427739	4.63668442521156	6.54443798158164	2.57653692787705	3.19559190107377	2.5297672539704	3.07402668123613	5.76946258667315	1.70423337359068	2.53583700490796	9.05040740961639	-10.6935324248017	7.35367673009765	1.83360730270376	5.35276584567027	-3.76775823374647	-0.641749479928696	-9.12315047102689	5.64460641039738	-2.54678257331612	0.0111119473130799	-10.3099208599231	3.63320318034634	1.64478959858192	4.07399811030149	4.33465351667752	3.36392857614884	-1.63606204013991	5.40830431467037	-1.7338906364043	1.88135799688866	-10.3325765015058	-5.14525387769879	-9.11277698595601	7.89032285123422	-1.77454228681939
47	7	4.75782327980217	1.50907240924222	1.97246414030918	6.72150181361122	7	2.80261578320691	5.39276222349166	2.37942416567479	6.38999321172825	6.7674171994447	4.88072093607509	1.07533102906273	5.21070046985579	6.02856210027692	4.77004662249481	3.06966516571473	5.37727555341914	4.84662098269831	3.88767282114997	1	5.0938764587579	5.80046202847489	3.69496281417835	-5.70151947801372	8.93934359057999	-0.750898263773482	3.32491982768227	-2.01321342414073	-1.93320565022477	-13.5295063826699	3.69846643348083	4.22473167320966	5.26041504434634	-0.752268325848868	3.30782577631608	1.78305830881062	2.31846661342805	9.36080080395126	0.607425021416106	0.527280234872286	3.58223746522617	3.06557010734579	6.89076739878934	-10.00755947313	10.7107215444156	1.06452205559142	4.30919328545969	-3.47046814846247
48	1.97248942098866	1.55022637405793	2.03242337188394	5.61079330654467	4.73227150717326	1.69000392700856	6.7360404977439	4.94880525512928	1.51567389158787	7	1.66898420593438	1.3593498951271	4.84417221524833	2.68512088584837	4.526970786217	1.27846657518241	2.00019130696848	1.25590589292196	4.331417002366	4.30408625523343	6.05746549516206	5.09842756798808	1.42022625247473	3.48649692812383	-4.11802735671619	12.7437468838649	0.97397571101681	-0.508467458731302	-4.27431402255168	0.15503103628545	-13.0473445011812	3.85718221865016	4.74110362024577	3.18069717520515	-6.1747847228299	6.99576578575339	-4.03104376420145	6.76341441387581	7.83454423333635	4.60529573780371	2.52911504571626	4.69651150109701	-2.46307355018592	2.58691974532978	2.61815885549744	-5.36275853470439	-6.71200426991452	5.25428698121339	2.14206042900685
49	6.23426720673648	1.95609071342003	4.77371029692263	1.1759542461015	4.388188840704	3.46588597231247	2.8755730799412	2.86300684869951	1	5.24279448767237	2.77661537429875	2.8307645680695	1	2.5279537465652	6.67481965003355	3.55839058968963	2.33832057707827	5.56270852539079	4.59492636595047	2.59272417460471	4.83095694067269	2.71503476225828	2.58847723589051	7.20979546122603	-8.14433314163997	8.25686935208205	0.0231919685005355	4.30576432240798	-5.98166042983868	-0.10845309936027	-10.9744033544062	5.16025434590978	-1.11086206130096	0.451721839605604	-11.0981002134212	6.32196388603283	-0.968548438853466	6.78281116460537	5.4713972103552	0.494374738513414	-3.04926708865701	4.10802534470811	-4.91526319530801	2.13698151393255	-5.65502654778533	-4.80297433799748	-10.6808378537297	6.44309126768927	-2.84012843830482
50	5.20564795579196	1.86547269940085	2.90871857010929	6.54236993347934	4.71302499969554	5.41123760108484	5.35276982078731	3.45543207066334	3.66212200569808	6.80405340258181	4.94344133832878	5.91922509714722	2.00494458944237	2.89057783058154	7	5.51132774272734	1.20199296357564	1.94970906663441	7	3.42176335492787	6.24909254281368	3.44217568307545	4.03785557345585	5.00399750404541	-0.878331506013845	11.6213381318746	-0.452538904153137	-0.812858945184752	-2.29626549893025	-2.81486596633539	-14.3288736658136	6.01495589359872	3.91890903565338	5.03938083556088	-5.8977149339416	-1.71180888497235	-0.285917378567094	2.92787097079006	6.66345675697193	3.29372784139072	-3.6194319788379	5.04052454570142	-2.21805384537561	6.65800476131112	-11.4022850658259	-4.0303402766385	0.952424445156747	4.92961550671834	2.81244450813178
51	7	5.95145286898168	1.75357110674513	3.90894450777695	3.84955800950974	2.63926729008984	5.07420381706509	5.11143920944214	2.81899278647405	6.16233199921676	5.02536688915409	5.90561428825657	1.98845795965583	2.4234315084803	5.49308285443859	1.52107419897527	1	5.0752423278681	6.3990247909295	1.02607437569459	5.92054839225076	2.53899405940035	5.42564347530832	-0.185593384967351	-3.13029453654643	-5.17074316631241	-1.13940040875984	0.560041174465554	-9.02995240057103	3.24860333504731	-6.40781005239501	5.63759586073428	-9.11079831947765	-2.36727874328819	7.01767933869381	-0.278470931119939	6.85692752842624	-3.46880133735029	-6.18702853859806	0.83620697379477	5.27746955157062	-5.59628368933048	-4.38773852897281	3.73684162194064	2.91627182571819	-5.61428198639559	3.85776802391676	8.25242248746354	-6.20278317533863
52	2.86296695504369	2.12608936538927	6.14791200581615	1.57044171689378	4.89514199806845	7	4.7776943475246	2.23689347695756	4.06241660782705	6.71871889744789	3.31725565805854	4.14319707316275	2.34457889503032	1	5.17980401533872	6.07628456206633	2.01821323844044	6.95732868127797	1.55812460359825	3.56497707685776	5.82419735958315	1.86856473478599	2.98072035330429	9.67988630259069	-10.9449843448487	7.75926008578695	1.022469104189	4.60251749991799	-2.34377797370535	-1.24925529621323	-9.75968370229089	6.65285237185197	-2.27947750570349	-1.44893112151714	-10.5592909825573	3.1605060146014	1.20603015063312	3.83551798163167	4.86931032282856	4.43679844841179	-1.98043484580211	7.20525266356818	-2.52238191241176	2.53127403754677	-3.29373288568176	-4.589284547969	-9.69467827852948	7.4639957684615	-4.66105408196123
53	4.97349472195332	4.77075444524814	7	4.15048616714112	3.49615055839402	2.96257845340268	5.73074890688466	3.02924618722665	1.8031228031933	5.71165670710281	1.48077687453104	1.68473822580303	3.52130326814219	3.58394615979164	6.20788228642345	3.10876458995694	3.66364392213647	4.41299448490732	4.12755667195136	2.48883406633439	4.19189666722846	2.56235732062969	4.60647272999532	6.02179722289698	-8.17138186714815	6.81459387718982	1.89319655467126	1.61268569499077	-4.22915651952267	2.20329208078305	-8.8193476724818	3.75296865089117	1.68744646831925	3.36802890314349	-5.55302292296351	8.06264613360481	1.57311559253589	3.33032671200108	6.73831902166303	-0.0904264506986752	-5.00841752671326	7.11273686869938	-0.220885550220873	3.15962428376452	6.49882886079509	11.8042712156758	-12.2492232365963	5.33027884805235	1.9719154517889
54	5.53787429569504	4.44701527202088	1.19131906912069	5.99477884253279	4.20370753244871	1.68977531912081	5.5944610023659	2.41696319746118	2.29274542838198	6.44962246649191	6.11058159162842	4.28794175441062	1	1.09985434969883	4.09521066185613	4.88020121910351	1	3.73905204295182	3.96517850612128	1.32702002983159	5.64747633065478	4.55462074333684	2.69710389804707	1.86472789111076	-0.408685641207573	10.4439484216251	-0.0893839663240109	-0.0426464033953309	-1.65030981754114	-2.61780536566653	-15.2559811922846	5.58462807642043	3.90765603189513	4.96976671457069	-6.37953792991873	1.08678736593192	-1.53500217708917	0.802980865030591	7.72185686609381	3.9933718378496	-2.39634327653875	5.3845873270824	-1.83475344593104	1.03492670312547	-9.75178503828873	-4.67293156951816	4.55982738113894	6.45529110651263	1.8050176515756
55	7	4.05099823846149	5.65425164976474	5.49274775139755	4.72333473317349	1.10451157012681	5.6402388932065	3.30257299952255	5.15385810842568	4.61338435989879	6.8379706779028	4.64017216597079	1.70460707415151	6.82364055722929	2.90737204039976	2.95143335696824	1.48670378994014	5.39026004761733	2.70688582597858	2.18675057150213	7	4.25389096873112	2.94716836176456	4.67218046559249	-6.53862466047984	7.60826139400324	-6.55975251470687	0.513596723266333	1.18182099455654	3.70679266014755	-11.7094696990628	7.85744816518192	7.4007564409807	1.74763272275166	-5.35910124904134	5.33093806246453	-1.30521162056228	4.27932158217798	5.95868615914981	-0.680945870788611	-0.750339238192968	4.97973150559243	0.647444177690196	2.3685268159167	-9.74161401925324	6.12418222517058	3.70522894131725	5.12061655721378	-3.39948600928953
56	6.81386857184123	4.976989825225	2.92530476716115	1.82076531058794	3.6690109062012	2.18233113606942	1.87196476762782	1.62597655987298	2.43094073092252	1.78764889459355	1.64572922691045	6.34744651740151	6.11434913575416	3.98683572921213	1.1791218365584	5.92522408726318	3.74587724539144	6.10274786589626	6.94881898354571	4.30856064431963	2.41315552232066	2.0204239226195	4.79782932383698	3.71450100177704	-5.14593149367566	7.48517547798864	1.38239732321273	3.0487044306221	0.731444852429945	-1.81194719026189	-13.3820811271595	4.97532983977748	5.25877979402873	4.06613567916821	0.824784806702244	6.74997747879442	-1.42484172203046	-1.63587707217154	8.55874124129573	1.74863072317979	-1.62918814195015	2.96263329212112	2.80352376208969	2.88496959668537	-4.70035246002663	-3.82446351181442	-4.59553226967055	1.45865236419575	-4.69028185650972
57	6.34815526243292	3.64493427285584	4.62985354899131	2.15497655654281	4.32733498283997	3.02953629980873	7	2.0520414634419	3.4236444585673	2.60730031404027	1.90101214572755	6.35529777211997	1.25591058599958	1.66817096785607	4.96358566355689	7	4.61222768622371	7	7	5.54747090881068	1.68255240080796	5.10429321169307	6.04069431651814	7.81063397334059	-7.41795176878566	6.8117610419063	1.07884122236589	3.97081979715965	-5.4096808813721	0.567049264525072	-10.3467039716685	7.60307484937897	-2.09738970474038	1.90823609058659	-11.935187342059	4.03825687511454	-1.19267204063317	6.30072716689914	6.39171408439579	2.78850174732351	-3.27585892320599	3.19361480654101	-3.83677850414794	2.61998871704098	-6.99400363774109	-3.21082585858646	-11.0988490963603	6.75948081651072	-3.00457381143601
58	5.595219732152	2.30186804084012	1.27801696884867	3.09435523530624	6.48150873208445	5.64072652444322	6.34001062340673	4.3852115331993	6.37482318302928	6.11672220876694	5.99617704579563	4.63684577931588	1.87689926640081	1	6.25985706550997	4.59261329525573	1.25839348125226	2.85099537918214	1.29613058506408	4.14928911343235	2.10159321287705	1	1.45826213936402	3.58030913742505	-2.82127963299088	6.05573738432975	-0.16708793972122	3.32538049918136	4.71090889704394	-1.39164673410993	-9.37260539043578	-0.129768262135258	11.0626509469658	4.27904406905165	-8.12448280801933	4.42031032481628	-2.89792080717336	4.89898953382145	7.10618033697587	8.95242668326696	2.35225028274004	3.87757027429741	1.04768380522128	8.28411067316456	-11.9484215734965	-8.2716448273837	-8.50081384884288	3.66121228831596	-2.30114781179362
59	4.9710447055027	2.17123017613886	3.3186563858701	4.56589485415944	3.69310815265662	4.96365541285968	4.21400283668164	1.13786610301763	1.99394730206322	1.99531346977111	1.83445124180677	6.10192926161486	2.79931303342663	3.49150850684093	6.24957937684611	6.62197576189468	5.23989392748829	5.93184262206759	6.49597827576333	7	2.68548050564402	1	2.87388954024795	5.32521868316168	-8.37909888520457	8.30469384537696	0.531137186568493	1.32820185439703	-2.50689231752631	1.81254188626402	-6.68301083934334	4.61917396471948	-1.81102636311227	3.1136149448586	-7.57663148286716	5.95724377172575	2.15200786789007	2.89722629440594	7.34181460931207	0.402842334896628	-6.24942161043305	5.03491604568935	0.024486039072618	3.21243743824986	1.42847049262231	5.65287451656782	-1.06128926447718	7.57816417511792	2.95836267493311
60	4.99301853559465	1.89707367654813	2.35575407542952	5.45108917803659	6.1254890452853	5.24916077147461	3.78406528068359	4.0043183505164	2.83741519610001	6.75421018807286	4.10662795325342	5.26881690031327	3.14144088928954	2.91639048303068	6.98439139237178	5.52208078019495	1	5.16085218220814	6.75246824382903	2.26069533874849	6.03049492458147	3.36504983626245	3.28262598024163	3.82822464370788	-1.30662489170315	11.3321813014824	0.792914493905436	-1.64248866068762	-1.90534051692308	-3.79047141831617	-14.8984798260266	6.26476018343663	4.89302407170459	5.08461094311685	-6.37039240335304	-0.468944986509376	-1.08452126648967	2.70516220262177	5.70306663474498	3.87392571113047	-3.15154145398637	4.66267081959893	-1.71070913790252	6.37786820028314	-10.9402393534038	0.1747111414021	1.15824974046848	4.60254947317739	-1.92689488114239
61	6.4620449971353	4.13231451556941	3.64071113673452	1.23477014722143	4.79043242469475	5.7773636793977	3.34443953138039	2.23706057441228	1.10685694800537	6.90257080210956	5.08825864469415	3.27622451595672	3.10795959917956	3.41477076986655	5.48945015654275	6.14539858914801	1	6.51023147699661	4.55332592875475	4.83182117272025	3.28063709639734	7	2.43015188423724	4.89973826949792	-6.02638845067244	5.93469538199178	-0.0980961484434134	5.04770280825838	-1.53956768617802	-2.28112356159048	-13.9810167552829	5.67113442470885	5.50696613869652	6.87733987656006	-0.216870335585134	7.51096777495655	-1.6814004034993	-1.4520427492261	7.69752727468917	0.570355027367956	-1.63010730327602	1.42305244868788	1.53995113798523	4.98618096822544	-1.01103315743708	-6.1787702520368	-12.1503568233907	2.57677322034838	5.46337489088486
62	5.08666413343269	5.78599649127072	1.35689439639903	3.01078522216905	2.72485212315183	1.20699165438015	3.78081429990602	2.00579931242262	1.79304658962474	5.23208298844549	1.04816123081627	2.29509509505039	3.04721084215183	6.14349057175482	5.03817861737748	1.46266688598692	2.23193148050545	5.26144046307416	4.23408872604588	3.29888631861164	6.16853335022251	2.96669166296152	5.3468246076824	1.02808847261692	-4.25212912822743	-7.84467231983254	-0.426124456014825	0.127125736152516	-7.1318333960505	1.28280339158029	-8.43557937218513	4.5155637877239	-8.89030747177684	-2.61099233954301	9.36483455875671	-0.52175372490259	6.47456314913258	-2.35878896556317	-5.37544413543941	0.871987363551816	4.95706744582925	-6.36303785075036	-3.15878218373608	5.7162240361513	-3.30950744422567	-0.285359134967441	3.89639032937105	7.58238171051182	-2.40708109717661
63	6.65164170108708	5.05804281856514	2.29759905117857	5.2794826516225	4.72796410908479	5.47347962245591	2.73755521778793	4.82245073727998	2.43284109516386	6.06621998927043	2.35508411045283	5.0166550199692	2.64538094745203	2.20275833734952	3.60699817002407	4.60627611744874	5.47868646970603	4.35821761013918	6.23945661598242	3.89763613838619	5.79988148493078	3.32242873875982	4.26151397834173	1.75562035737244	0.534012188724221	11.969823417034	2.26468787827631	-1.01390187161612	-2.06334253444351	-2.67324653596355	-12.3677272212719	3.75122481990977	2.09512068240115	5.87241201034512	-2.4944478029239	1.62205662947004	-2.02191579051291	-0.0895520157667881	6.85858837667482	3.86292826129354	-0.437627096925958	5.46612859270803	1.59051859271691	2.58185646474775	1.61241261017213	-6.42390248625173	-7.38925324009748	5.84329002673105	2.95126441810334
64	6.19393941284806	4.11034872590371	5.13958700437663	2.35865727182303	4.61207405751725	6.86850117520121	6.75095350595472	2.43112198215629	2.28799164860394	5.21540523659061	6.13703175691739	7	1.4995087341847	1.61730500705823	5.33805169284947	6.85092933295187	1.56943392797661	5.99641571382004	7	3.48542182068935	1.73391678916767	3.16557598339373	2.33657587569585	8.25979029719329	-9.02947867890723	7.7611240814401	1.89850037196234	3.25304253178542	-5.77213782613166	0.820456181795905	-11.2582365094923	7.31037444897513	-0.512821105644767	1.52034899179645	-11.5274430923745	5.03587696255368	-1.08582365942709	5.68856807258612	5.58929628171608	3.02622531566887	-2.80516317472059	3.80614191261933	-3.55750077401064	2.15640143072215	-6.2504498146029	-4.53300355833996	0.860369928835587	12.0931271347048	-2.31172677090025
65	4.76446408436681	1	4.79603449392826	2.81573211957343	4.54879756311248	4.23794000496922	6.99690990582571	3.53118238640515	4.62458098007887	4.82109820384299	6.06249092767851	2.71576172064195	1	3.65903375572771	3.88220993656042	7	4.406578595217	6.77130398479303	1	2.33123578646651	6.18945393873372	1	3.20855638446042	9.68512852104524	-9.75719856267562	9.04828403972837	2.5260678831406	5.56597427483829	-2.69824794902464	-3.16011337641528	-9.45631020880961	7.69846092308202	-1.19683571785631	-0.0715508720488186	-8.45600412890025	5.87915591841178	1.77065139451897	5.36441206585987	7.37780850866802	2.65535948661706	-2.1030899461919	8.38095107215549	-4.87208115646195	4.61552908866996	-3.80303257308809	-3.20124215259099	-7.15893079841853	6.64797014213611	2.95091661967169
66	5.8123052908611	3.20267401778636	1.35261390143789	6.66504392563495	4.9847707062014	1.3692085647288	1.28425058947422	1	3.82006450408261	7	3.03364340604634	7	1.03237755536147	1	4.47124138464549	1.60015752422111	1	5.45789633225493	6.08321548202426	1.6017075835286	5.27545364055333	7	2.70584293265285	1.75167992354648	1.4763064249838	11.4746473830745	0.543294009254242	0.677274613030915	-2.73072086094915	-4.45095376654569	-14.233738816762	6.29788233258484	2.4177617802922	4.04179039439351	-4.060993038073	-0.679450653168308	-0.0882674041911559	1.2453079413497	6.41551359719436	2.73255243212661	-2.32773198715697	4.89911390803261	-1.06456101129079	5.20360005627202	-10.6503143843028	2.6096507620353	4.28861789600791	3.11883932428735	-1.25246353144904
67	7	4.22804015598425	1	7	3.49980421604975	4.34690445563469	2.88327164672974	1	3.27381054841173	3.20770699105554	4.83632931601383	7	1.94750255350729	3.99136687463482	7	4.37803263011472	5.04230328986543	3.75266685275624	6.62577672321003	2.19654557419157	1.57566150883973	5.03048914228055	1.81289315944762	1.09520472158374	-5.15999312838731	-4.11637948693167	0.209373612619047	2.04602100257896	-6.15512645469659	2.39622226762617	-7.91955078288821	3.03207136573271	-8.33072537419057	-2.9268748542077	9.07039924294159	0.583018051582093	8.22177496448061	-4.13694441099961	-4.69952831317225	4.17810844848854	4.47611807454113	-3.585347088426	-5.03807269587005	5.0443327685978	-1.45733788297152	0.121540147291082	-13.5014693049278	5.88772279467177	-5.33574450871907
68	6.69729339458948	1.97105009421161	1	6.63485777905188	5.95863395105063	1	1.22978981577701	2.15614334223488	1.77608277846692	5.68407193836094	2.92594756389531	5.82344990916496	1.11537048457863	3.57605252529777	3.9917332647109	4.94017241233322	1.68353396315305	3.21453639115105	4.20679359600176	2.33863063122423	5.88361243044911	2.92406143643682	4.97644386804451	2.02470153139294	1.6665060926633	11.2533981066007	1.39693243400925	-0.451043972789393	-1.96732706938256	-3.69160912629539	-12.5785010241315	4.76849993688423	3.268467599938	5.51968549132665	-5.98836205930573	-0.261324971898548	0.940704977117842	2.43583907254607	7.23923681744867	2.78932721168324	-0.435609964548669	5.94757411742647	-0.0742009173344517	-2.65678841830876	1.19567932515968	-1.34170191516356	4.60448808987743	1.72205693182318	-1.88557766012762
69	6.71953704465543	4.7852549235654	3.25589037484774	5.82941309936661	3.38319760179031	2.46044603547753	4.100679739264	2.4509510322649	4.93117510045585	4.98605480881351	6.43101164262807	4.18306227562045	1	3.03906866044107	6.89632607214824	1	3.40492561931722	6.37866292293908	4.52887477591291	3.4610275177841	5.75634505339569	1.89294559689196	4.15410939082627	4.77189976254652	-6.60907612486998	8.96839484967306	-7.37968171017209	1.14241993322605	-1.30486146230143	2.61569514716326	-11.3120734353877	6.55827837685373	8.05827873376699	2.25307505610941	-5.5213300348067	5.34572571578131	-1.73557203148183	5.44487937248148	5.41993040503757	0.812473293564243	0.413263523641317	4.16890422488156	0.67214416931381	1.52722150279577	-10.7833360569892	-5.69640344683589	-7.34646810615037	5.31811434146909	-5.22394002550528
70	4.79193066823978	3.45084261020777	2.70531291614285	6.16665233046576	2.60511017874012	1.894691058978	6.56764201331952	3.37846489454083	1	1.87963574598931	2.65650955802086	5.79241470659702	2.34611285301017	1.62456722785883	6.04130473186061	1.85372765578944	5.37226222179119	6.70903190056232	3.06704969387042	3.52288208895204	3.1121168653638	4.86293327298703	4.1842079092198	5.63694957335788	-3.90704639965017	7.66024982176787	4.08665054059107	0.76941490225791	-1.42813632732584	-3.98716554532667	-14.8988250807924	4.28022047702468	3.35598145049501	6.09058026698332	-4.12083761273868	-0.4156957866088	-3.0441979979539	4.3339102644832	8.794029228428	2.7552948342357	-3.40235108960145	6.93444911325751	1.89314088475925	2.69410067479653	-6.91799818307928	2.09826466141415	-11.3463692750789	10.6774921270345	1.24638551558554
71	6.59807923280822	1	5.82850830418484	2.25098388226154	4.66034634841067	2.10265688785948	6.5296629853133	1.87273017445039	2.0515005600021	7	1.79230892518167	4.18921350349615	1.61588497400165	1.94885494942089	6.84551931411367	1.55472031687344	1.88937381005995	4.92602337350424	3.73214058209526	4.83080757594829	5.9497516863879	4.64776911437418	1.72514310220245	7.23354043405645	-7.65705606805064	8.3298933779135	1.60479599185187	3.83212388352719	-5.65915003556379	1.54112851755407	-11.023279370684	5.68120419766599	-2.77944434589017	-0.433104165930477	-9.83427938874183	6.07770903952486	-2.2836123092373	7.9401353760634	6.82714954344618	3.67483262326403	-3.27133066085024	5.26659278379021	-3.68426558596208	1.68345539122333	-5.27422671140153	-8.30007738752961	3.89712340822221	6.91333370224377	0.664021266065457
72	6.37352975701779	2.298354278544	6.27214081893373	6.6364264938061	3.15001516208272	3.2335321780048	2.51478187655639	2.5141950807655	5.73783153236656	6.62322114601839	3.63963075207933	1.8265800528798	4.35865885782137	4.32942358239964	5.36796463442592	4.59189243141182	1.85941733924033	4.49605455788353	4.6304486699957	4.46723346301362	4.46389600459414	3.20515527607025	3.11737224352795	6.24186136865949	-4.92390811622176	8.16575898326553	-8.87996663075656	-0.598027628585489	-1.84881780927819	2.08408680765037	-8.32048455681234	4.32320946963977	8.04496301868094	0.486953611966621	-10.3316060399496	6.48402171653835	-1.63610926059218	1.63575154532662	5.86533423220294	1.2161896324234	-0.852577006462994	3.59593410903646	-2.59303310462496	5.63119888370561	-12.6591136366872	-9.03638227405346	-2.13341156536918	2.02843516224272	-4.55010359767849
73	7	3.54415927242831	5.54806004540296	7	3.82645869077428	5.4775782224624	5.02199178312672	1.93781400122612	1.65481423068	4.56659503525089	5.69647726302703	3.47390428469967	1.27593904518577	2.93394958174585	1.36998452753729	4.09826739921111	1	1.5686874094315	5.10052670829249	3.37293589885835	1	1	2.21195814642405	5.39212869898112	-5.60887170290488	7.90447549467724	-7.432439980382	0.491164964109469	-0.271526313572998	1.40413358344132	-7.47329654306731	5.92671859737807	7.53273931534247	0.765752395979959	-7.71431971021981	6.60024863725952	-2.00637836414087	3.27037249122797	5.33169527250796	1.72761457170789	-3.28953598009094	2.63281413753767	-3.16365474617174	7.1767023513585	-10.4773304099845	-7.14264324739422	-10.1638473587882	8.15269255705913	6.08757099304991
74	4.19970739141413	1.27147939456418	1	4.60070536546594	7	5.12988900563044	3.47037060333913	3.158164308245	4.76878174000827	6.31927246220509	2.31433717185871	3.61519772238242	2.94729121516412	6.46178744196833	6.03637838745828	4.44616438708527	2.23029678081641	5.78159442160934	3.91624567711718	4.298251175005	5.38699225293393	5.98185270438641	7	3.9650391071334	-1.22346749302122	6.06894765028055	1.05733799138081	4.94403286021977	4.17041085000375	0.150790585607999	-11.2706960083202	2.34726559565361	11.165474490148	3.97016277033815	-8.27757403684944	3.70989136986687	-5.0455557464932	4.35144512580445	7.28150350899417	9.82099490611019	3.74001531512091	4.10370134828304	2.47893997926773	6.59625379899125	-8.22921903480743	5.02841356780936	1.16523555641082	0.82210719529407	-7.27695158509841
75	1.50649179309926	3.06140047349654	1.91005492238351	7	5.75794536281472	2.91992797689915	3.86047529333329	1.81394924969126	1.09160814659785	4.6986753491274	1.28696036666293	3.22712733454972	5.95433606596475	6.4248159950644	4.69281331520244	2.53879216386392	3.4178009813792	6.71765787763263	5.06692566092278	2.38259699405291	7	2.82810279025252	4.46551516232078	2.21835752869328	-3.18871121252667	11.294257053418	1.42417146383556	1.05171431837497	-5.04522074851	0.4722009924293	-14.1841733677678	3.24833078777939	2.93139601394239	2.96560407710816	-6.658367472419	7.10325311073583	-4.09999810232132	6.18756578822229	6.22589481004001	2.98546170035701	2.93022417364209	4.32244150108814	-2.26084206475483	5.577958674423	-3.39383983285191	13.4128806768993	1.51205102840912	6.42746832153053	-3.11174630382611
76	1.2387499343491	2.92791386563963	1.5421081548336	6.95619357896612	6.37728695859736	3.6208823975754	4.93586261058078	2.44418382277147	2.13375845144478	5.23462453068694	2.0275240998052	7	4.60451369196215	6.06447821563807	5.04113475417357	2.90114627953708	1	7	2.93189298029813	1.84584162559203	6.51894127793593	7	4.10532652717726	3.10686599075928	-1.83443311604103	11.8230904922472	1.06947921314576	0.943439076084581	-4.74680019058134	1.25747519094302	-14.492536359229	2.39614706468195	2.84240128975079	4.46585822019528	-6.96741512584892	7.78786515042488	-3.91670186391903	5.58276234157634	6.71800408972992	3.12802868877531	3.64434035499627	4.15885657709421	-2.57898104071408	6.0197982373379	-3.60948879800601	-2.18648057163341	1.15962515224499	7.61909158429654	-4.02592144606678
77	6.55403903644213	3.39397826273049	5.45180482416388	3.56296000291038	4.35627613052833	6.6213134159402	6.94641584719101	1.51338354252386	2.86229525590629	3.50056567791078	1.70028500625199	6.32193217016019	1.09742196805419	1	4.94584963464584	7	5.17288418135557	6.9414439859308	6.88772251476479	4.08633044943403	1	5.08089662851635	1.96822805335491	8.05077071217654	-8.61126331873011	7.25840805929394	1.88233681924726	3.53147317652086	-6.74523507809368	-0.0886877092384777	-10.2018418967217	7.28161014862478	-1.53694905483139	1.8066465831748	-12.6689891420843	4.20227699293576	-1.08166578333567	6.56464642760528	6.22030858440209	2.83212434442866	-3.54340544811221	3.62339900650401	-3.06104066073192	3.75819358652673	-6.4999177061984	-4.83071389717814	-10.496795066434	12.2146566400652	-1.73878290426449
78	4.13723749570714	3.47550990808559	1.26284649791256	5.4218987719828	3.02417348201122	1.11293440041185	6.55932068039213	2.90695114726139	3.82735005543839	4.28629729977372	1.69310983079091	5.68963483434186	2.61318744698512	3.97895362415767	6.21361654389503	1.73746862834133	5.74160308120608	5.71484890515729	4.68029204532339	3.15560335801197	5.17392848159548	1	4.4631322191598	5.46540792367722	-5.319643024917	7.02777683049856	2.84853974777677	-0.227079035279497	-1.35108143270079	-3.74007574264033	-14.4941197902774	3.95468897299091	3.06082863895318	5.70625832876772	-5.33448987527865	-0.309734282940666	-4.83300241296886	5.17281401044515	8.76029091134259	2.41036828039985	-2.43295311604066	6.57966260066954	2.71496693908949	2.33818364554311	-7.13670569202898	2.69781037036955	-10.5008801766575	10.5392057588375	0.986900583562444
79	7	4.70227578854726	5.06001063696809	4.07272747333616	1	4.34392666226133	6.48673897010751	1	2.3879864201261	3.85811664806072	2.4696049066802	5.07684876820176	1	5.04527432538872	6.04012732108197	7	1.60861036463503	3.85867280582831	5.18160688550563	3.81042478060315	1.12897147499198	6.8258978265097	3.382438833204	2.42621517542921	-6.40203723939977	6.55104804390743	-4.97950327256521	1.16768174114583	1.0774118617406	1.4337878388655	-13.14278156394	7.07076061032947	6.49934683343372	-0.712128035175799	-7.27331396730825	5.32410895663489	0.957036111709428	2.78745451767354	4.30964633991307	0.683407280868872	-1.38973117022972	5.61727514507504	-1.84202509532993	0.857367836044165	-5.8233912745336	2.64498853451601	1.52039743230435	7.18691922644462	-5.6695246243997
80	4.43908520994485	3.22274056853202	1.38300188647585	5.62328267737173	1.95277911410674	1.12560363082853	6.89322085249257	3.72093934813085	1.1576744290043	4.12045995810531	5.08460996962298	5.78121157578149	2.69673056451876	3.18706208109248	5.12510582579967	3.39017744805108	2.86813224783823	4.83310030887011	3.78129666935406	3.62434384180718	3.93631684988787	5.13138693636886	4.75033456466193	4.83061796520682	-4.28791254382261	7.44674928074859	3.56716177501599	0.181354236784895	-0.785765342795634	-3.23476251412857	-15.5056955680248	4.74389027664966	2.54683857834084	5.72463126300532	-4.53621315551144	-0.535897170427567	-3.78565810921923	4.39071981134054	8.99543340688222	2.65126159734411	-3.12946250807869	6.8720561430792	2.05717201983426	3.48829789705313	-7.64375645632096	2.69270619262382	-2.55509258081318	10.5090521781809	1.23110495772881
81	4.70142697363461	5.41695260736496	1.69033296117164	5.52812976487818	6.09048425057169	4.48656817333044	5.8615181238462	3.08440634512758	1.70546332242785	3.79398687054736	4.99049154801174	3.20087333330221	1.23174243112999	4.9290337656938	2.3239575059699	6.40961737991462	1.04648407015285	6.62295079761394	4.07654404750578	2.46233754200932	2.06509874812577	2.78142243952901	4.07556240697772	1.64501290351078	-2.11962263950202	9.27207707921658	1.05025872694772	-0.884379652041127	-0.2063706145644	-2.69787413250401	-11.2802888789412	6.15463423706341	2.67566497684994	6.16860488652939	-5.61654268431294	-4.0436857924868	1.73161497927495	1.48133455580284	6.84776820058516	3.87884776720645	-1.75759846561121	4.16981971345831	-0.824960398063566	6.42223845378827	-10.6884892730354	-1.32140531464679	0.650714034599755	5.15076636612395	-3.99997977203708
82	6.89268324611343	3.29928164648241	6.70902326462419	6.24670901074894	3.04127158864643	2.26640150412618	5.12086699925379	2.58871654746152	1.43908377662013	7	4.56251676723941	1	3.48704257271056	3.62319497330958	5.13454097079071	1.85428355664929	1.5643245193984	3.25859570440859	6.91704752130657	7	3.55020292076012	6.0583247761851	6.48610227952999	6.01609172710327	-5.28993857919325	8.10746777935119	-6.1752383680277	-0.172636686198952	-0.423074054719346	1.17247415882985	-9.07595261773096	4.71558045913047	8.89095508884338	0.715672574146631	-7.55974007383674	6.57306540764841	-2.4957015397474	2.31020100392327	4.57037254679108	-0.542571330375259	-2.18530416818789	4.18517134430957	-2.68632615412774	-0.79459084209382	2.51030142549712	1.93211841635454	-0.887906037510761	4.69512591871738	1.41906247652139
83	5.70918176803875	6.3171587428554	1	1.49864843090511	5.3545493768971	4.59307351933639	4.10629448728289	1	1.23875813569395	2.95443957169193	5.55753424214582	3.49004226537389	2.49116266323318	2.68850223817485	6.35064365710699	5.71991276006284	1.73292620905303	5.39404950498633	1.84764842466182	2.02934242521263	3.44743616534678	2.23147293797739	5.70077502247996	4.85048473646645	-5.86549020653763	5.23228647671496	0.257818977630618	4.01013278954454	-2.01958949400188	-1.48622574407178	-12.9634531206514	6.50719881079484	5.60210774281402	6.90566121886351	-0.423728290770127	7.47246370381287	-2.51635222067717	-1.46859992806353	9.25292392687755	1.00202821118924	-1.46478135781649	2.12195835410877	3.32489974226168	6.53114700811628	-8.21485576183351	2.94738470036811	0.269502447856134	2.48062953224355	-3.49316071149945
84	5.42043983669567	3.71887355610748	1.76241417889752	6.45070498094403	5.81272467335878	1.78475029351702	6.73069926060657	2.37755326338132	1.58269977806839	4.71643510638947	3.00690767333101	5.46964510573832	2.88904009600531	1.47101099152211	3.8002171373972	4.14188758598213	4.96051400598269	3.28889113009528	5.58664827856068	2.08915296128733	7	5.49972680076258	7	2.25360292782193	2.36693220360194	11.9689533798532	1.50820914396722	-0.0140766923784733	-1.32481056719411	-4.03877447952784	-12.488890355002	5.65033345533078	2.59394278901491	5.26674577390243	-5.54612447933364	0.746054448048384	0.682282348719	2.52760679204045	7.85581413748157	3.18728441763574	-0.711337917821967	5.71720863088106	-0.546347889825467	-3.54793538920411	2.49355668272986	-1.75597723736691	3.9354082792828	2.23323737035585	-2.85959699193509
85	6.50520691899777	3.14876717954029	5.46162147339151	6.91726683270866	2.66504703542757	2.26403924102013	5.87589073472043	4.75579469541784	1.43875828743012	6.37699057976151	3.86040717493549	2.14044370605538	1.38356225079848	4.6042925817234	3.93489367439658	4.85705464217578	2.16351439950534	6.59184744562405	7	6.78569430345372	4.10914918092512	6.24617164669547	1.02233254352497	5.95409683986804	-4.75583840257122	7.97598126286795	-4.96236167929579	1.2340802231168	-0.826841451962131	0.83554066299967	-8.89998088437473	5.21079722968462	8.63221054599497	0.968311570877159	-7.41954802447549	7.11303517060453	-3.43663117398597	2.44472994741707	4.20390262363437	1.23029957934066	-2.6081565116621	4.38297110183889	-2.90807565449831	-1.97536570168283	-11.3685510636239	2.79170132162674	-1.76491463958733	3.35589747686719	-2.78295293512315
86	6.52459265751687	2.26952755807503	5.42318894208673	6.33022662815407	2.32301862980601	3.84303331130804	5.37980457645193	2.33091266694677	4.67987612795334	6.75414251289785	4.48760875109123	1.9359463653221	5.24609843745467	4.71101447674171	5.20592065495203	4.81227057216732	2.13765268164286	6.81990387306553	4.71464679312682	3.94037899868818	3.04523821694769	5.56780514300486	5.72179786421817	6.42285667765273	-4.81399471692456	7.24670228363639	-5.75860474783656	-0.473761430925864	-0.796268739267458	0.737558865782899	-8.53414174243135	4.50190941740405	8.27699005285004	1.23640349500463	-7.34238908967375	5.64008731524924	-2.6867166063731	2.79494753122946	4.36896731833008	-0.490968533306838	-1.90264782964235	3.94393261453078	-2.95109390380743	-0.212059483868343	3.0030617643633	3.71662440944452	-11.2509969284146	5.54220656223314	-2.61661596173614
87	5.41766410788464	1.40444554928913	1	3.52797933147154	5.85845293144915	5.9970691572133	2.487295358945	3.45346086660853	6.77762956443491	5.21050685176695	2.90187732345475	1	2.93632228211619	1.72730083565439	1.23470170452828	1	2.89937000073475	1.76846922109089	6.26035971149432	1.53121482926128	2.13499191170739	4.06679593647004	1.14773956461202	1.38069468458659	-0.891228247530926	9.88929394804819	-1.59514710535666	2.10592741287547	2.64381709798678	2.3185081056312	-11.0680267643093	3.35262080367121	9.38912080455025	4.23563433932578	-5.93332686392374	5.95069147502788	-4.45113616881297	4.66081789345942	7.28655257088904	8.11254004907803	4.7167900842019	7.42438727024077	-3.6979630241486	3.57157755298445	-5.60346505046354	18.2170618449853	-9.48841401150302	2.3331923654943	-6.95325112851725
88	7	4.69387516978821	5.79207491110048	6.09884237195914	3.94568680396543	2.8634725668044	4.64662325260237	2.38520955870304	3.04203509723129	4.86014337823246	1.32071674116841	4.60512365850327	1	5.78426608943475	3.69446688560121	3.81007590716969	1.63826041296704	5.28245062248699	6.16938459050965	1.28524913035914	6.68422601954188	6.48038640255858	2.67752114451388	4.124465304408	-7.03508748694639	7.27037914823811	-6.36369588760192	1.62568988132216	0.730881069205472	4.31967284453538	-10.8412422633416	7.95846514694701	8.40181648025679	1.5648823446184	-4.83151461289244	5.52880950682167	-2.02992812991477	4.26209653219938	4.85889604724261	-0.739110631438336	0.671187297665967	4.97110487782364	0.486385126377853	3.01546028932991	-8.93769252418515	1.30987150733076	-0.321090412450585	0.473850987679888	-6.93883935210673
89	1.03220399677777	1.45607122008631	1.15575131410448	5.72081264956171	6.57547972159616	1.57869390212884	1	1.68321377406551	1.45872653935186	6.81687333235341	3.73590469482603	6.53732402684674	5.55141355834431	3.11185647125753	1.10504110557554	5.15387596768402	4.81321781142187	4.35141147395094	7	1.41537552150411	1.30522851190655	1	2.52882675804145	2.81352892497351	-3.65998552335507	9.79673728622415	1.39575472107285	-1.70795738709646	-2.96411312049148	0.210718575031951	-12.1912083922435	4.65255995452984	5.32151771303359	2.70502583973232	-6.72820422915593	6.95309757062953	-4.78147835825238	6.46490115394265	8.94024835597494	5.91356484266238	2.96274248528822	4.92704471900777	-2.05330053365212	7.69148545548379	-4.76537523593834	-5.28560024593451	-3.84773499025867	0.550685937501139	-5.79393017678429
90	2.05144524848411	5.07490115059116	3.16268099474878	2.56101093558779	6.37122058998239	3.5218527281862	5.27799007808279	4.48297971903147	2.7572270762491	5.297479426921	5.74955135746213	4.97360131575248	4.95980407144788	4.16196426822767	7	6.30805716668457	1	6.0324415834617	4.1256296658774	1	5.80765574760983	3.3760225135165	4.75160262346695	7.10675944783914	1.8477003102916	-2.66730520769701	-7.49694456241938	0.128719796427207	-3.00943955757241	4.65220231587351	4.01174304608683	6.37592948778936	0.113999038374214	0.167991206661654	3.04489297909662	2.90831770074203	-4.60086959922115	1.71226788629385	2.85734096227687	2.11058345187055	-1.42959453808503	-2.6603079345451	2.62985499078055	4.94559213639913	-10.3688960582058	-2.4799252107569	-7.16585501018532	4.04798671327908	-3.07354320203142
91	1.85021182421496	5.65627294854095	1.93091067663489	2.92383844281097	4.14959567324851	5.00247360402994	5.06691563680631	3.48145339961212	2.02496281918998	6.8390563975466	2.58262636648672	2.5958973855692	1	1.36605582326965	1.25683959735221	3.26872841984928	1	6.63702636915799	4.15945803887261	3.25890639863037	3.92866763519387	1	2.17725895354121	5.86320029667311	5.67614666581879	-0.941468734434388	-4.64537864488046	3.01904684302013	-6.88367940854303	0.26820703777528	7.31954859186576	1.65150566577056	-6.93983238211668	-0.135103276298807	5.88480241015901	2.5033303361696	1.14309159081313	2.05610829867229	2.93671837608852	4.28220537901935	2.6336571662363	-0.668762900206669	-0.32090837787335	6.57408401184058	-2.78755047927809	-1.62551893545564	-11.876693535689	6.92834076193586	-4.55980110861926
92	2.91236083450145	2.73875157992026	7	3.49259527966309	3.90884842358752	6.23455883995148	6.5994384359686	4.60101758886771	3.42453004982088	6.04417805480145	3.42780318579392	5.34433410716802	2.29864848161444	1.55592053744056	4.24533754358196	5.37545299473887	5.22312359534616	6.64433080060958	6.99681965918161	3.09902427732537	4.40365570770347	1.09733414148207	4.39289825596746	8.13070529781714	7.63238509086792	-0.590320357524394	-0.61529998319616	0.234458323907747	-4.82660860991531	3.05466590206107	5.55745895207239	6.37130731528427	-7.61944092629209	4.89690134954137	6.07464780612748	0.872436216877398	-0.675740802967502	2.95445331525494	4.41876735415001	4.79058766411252	3.37030463722639	-3.81055560753664	2.75155212844485	5.37441326252644	-9.15657257723417	5.62017367612296	-13.2571480446774	8.74229300728861	-4.10865711858407
93	1	2.0843974035351	3.90919437005456	3.61925319976734	3.86494339331704	3.32955321046158	5.01016042659147	1.83533782416792	1	5.89316761735556	4.25591049609033	5.90144497365111	1.52032822464597	2.91600335438068	5.66490382434162	5.8572831966769	4.50425310167669	3.54092645158773	4.49855591047247	2.59654357443475	3.46732593761234	2.34814778737594	4.09560325091376	6.99716350439939	6.66772297946479	-2.32123189344881	-6.81869213441054	2.91524072624967	-3.41821133647685	0.4101885955117	7.09765894479011	3.23689135964508	-6.82792427051859	4.33922191891709	4.72419007923908	3.4058346368085	4.25954542060081	1.8184647865913	3.98441130739179	5.30681207024874	4.22789230163162	-0.645049482405837	1.06299769224171	6.3586806055889	-9.86233051007394	2.69634160628543	-2.68498642687923	6.62070136684041	-0.549429819730071
94	1.27448201673213	5.59761478382504	1.50871522005555	3.33275287288177	4.01205651467727	6.56287181752197	4.03502290921749	2.46637649920386	2.04620986660514	5.44462422448719	5.20432805147343	5.97095368441652	1.17821633895666	4.42803943462135	3.99836001303984	4.34100403422043	1	5.9000781292944	5.85096457204482	3.1970157261047	1.71791520932889	1.08560298240928	2.39279461352109	6.31697790775315	6.45346179390407	0.109921634391531	-4.85698036803616	2.96184539698864	-6.83206686875818	1.57137864685419	7.05085474286852	1.8669084810142	-6.85051798668887	0.8265401928444	5.7336603961223	2.06508104293202	0.87009632357537	2.58023099018238	2.54193899242283	3.82336253791225	3.87505039932184	-0.942178369865755	-0.356779788478973	5.42045761293928	-3.3777276145318	2.09536842704318	-3.36559114044471	6.21458020014247	-4.27298456339669
95	2.31771008558513	3.53088142871281	3.64766872986244	5.16343732627785	2.14189027414101	5.79787600656623	6.79523809711292	5.26337199128221	2.02723801011618	6.58061968101082	5.66054604883205	2.88112381434544	2.27258890336769	1.85184859836671	5.59742472275036	4.84167602597897	2.03751232432604	4.71101218855789	1.83391829650782	2.95199230469871	1	6.96272866909645	4.12793946515992	4.30490598786984	5.70242148457298	-1.42135128794837	-5.07570895574695	0.116972459376779	-1.62708136537069	1.68956827867317	7.11104459346561	4.04306352147518	-6.46377234341258	6.61085435221244	6.76465894096159	0.769569426068986	-0.17505443448038	0.954128703334751	12.7220296726972	8.98049214862243	1.84543654472154	2.23443154041499	6.01368919895098	6.98604603434792	-12.0762678746071	-6.81736369990452	-11.9104233600519	7.14089755992176	-7.0609226868182
96	4.54797180349929	3.57319647102323	4.23037062459856	2.01805664451794	4.8964113764153	2.90621053631151	6.66017840463911	3.02531255210795	1.30509676724303	4.79064506274164	2.13891505201779	2.66354320110905	1.52629404664785	2.56458589664955	6.55841039759821	2.49621923169291	1	7	4.89598949233984	2.4790249423359	1.43137710789402	3.88773406813002	1.29834269102866	5.51088784708296	9.83035741580875	-6.03124845701634	-7.57564434419648	4.20730293176609	0.635530666887647	2.99186614119356	1.31531116589398	3.25223246459413	-2.87799636576341	5.75322493488523	-0.900538139758354	0.465075355408557	3.99599389813159	5.60351558983518	8.49700070158212	3.95749974526313	5.47136399588745	1.27592432361942	4.04782035186091	2.87528666937911	-5.27445410752716	19.0002069739389	-14.9253982845381	5.82237645151553	-3.24729057555352
97	3.30782401874971	3.01726268322383	3.92739569978256	2.36959056725757	4.01126855974247	2.73776853152949	5.78452055998295	3.22280784664098	3.08075902534869	5.16495070682612	2.28797095633878	3.40202085987143	1	3.18914416549272	5.64768389616338	3.41482836065155	1.33862918864308	5.4007371999486	6.1120890130354	2.09380278857713	3.70635406917902	1.98075515768206	4.52113566756571	3.45110823193728	9.42495116074688	-6.04870413120237	-7.82984720091878	4.13356781093948	0.90404880103179	4.90163332136424	0.243474361037909	2.16312458014701	-4.32538282585663	5.18319640119041	-0.658898253109774	-1.0018262637275	6.37711257914104	5.8827341110046	7.7666232840313	4.11907175080144	6.18427666815916	1.99995564979046	2.66621995825551	0.718939451752751	3.04626876909238	19.0116871586534	2.94373114359985	6.78929343889078	-7.71970486194322
98	1.23204951004699	2.53794627359774	4.57972942938485	3.84307008033851	4.36418227384557	4.24110269703327	5.64879700348543	2.0807724846886	1.84307553164231	6.12386999856048	5.09476810340633	5.50337447541225	1	3.36414745814573	3.44569009704652	6.62420006255685	3.92337899003212	6.59105661665096	5.55876057598279	2.28436622657016	3.99701079137327	2.082917395858	5.88457211708832	7.19418675860588	5.45204747872337	-1.22159309906978	-5.72125967149316	2.41418074240641	-3.7519586369771	0.389812709884915	7.50525678638424	3.49921785660988	-6.50117924699668	2.89618876874969	4.96645108062753	2.01925735087355	3.80184640075359	1.54019765920094	3.59125173423624	5.08110964974039	4.31913887636942	0.552810490777189	1.44059023620809	3.06436758824381	-9.54929242156012	1.85598881552078	2.55534594285334	7.85287907905355	-1.69907437497367
99	1.61222495900768	3.42497198932866	1.89049679280579	1.43517188899183	5.62324131379319	2.01534647643261	5.61929851844847	4.84366122998033	2.55815288819833	5.80956727956402	3.39106944392485	1.7779610999814	3.42827461486269	5.40609241283122	5.44557296699696	4.45806939552189	1.25020162319703	5.30269899602907	2.20683245582358	2.0131229646699	3.54420022733412	1.40208651308809	4.70287354272759	5.64965716197496	4.14556944378202	-3.6364690485295	-9.57156597850035	1.39578525148206	-3.96458472636509	3.8992065973759	5.13648147270028	6.25968904198405	-1.04356870090328	-0.620012221978119	3.29782773071985	3.77660264391682	-5.10918195979564	2.87289157364438	2.5421711048876	1.36990382207539	0.339020230093357	-1.88239532875654	1.64942804524832	4.32315623252712	-12.0651711528797	-3.37552287188947	-11.575317418773	7.94303399784623	-0.963472422347424
100	1.57076165100833	4.5396450062826	2.83844919632435	6.20579365746817	4.31897744560423	4.58229769829102	7	2.34155031974936	1.29261851073593	4.83593000096679	6.63353335736261	5.5561779813505	4.84966744828954	1.04527197695979	2.20329536750386	3.57367921887631	1	7	1.83227775381816	1.59203788702519	2.39819339579923	1	1.1535723024801	9.0363634375883	4.06525713758092	0.169488838919822	-6.21297548542643	0.642476214363591	-7.1114377070077	1.30546859476178	5.83742520156717	1.55418499236195	-6.61711242898692	1.59831482134629	5.3251636980543	2.97231709906969	2.38719286723864	2.25762995534858	1.70731027157407	4.058323627977	2.90227355166317	0.46713812653857	1.02237629192051	5.25997043928179	-6.78964693694051	-4.63398383088167	-2.50884719471666	6.3027316448662	-0.738198423604823
101	1.24549222999762	3.24778488735563	5.70641005793506	1.63055874366757	4.57877092787687	6.37935359593388	1.69097839656294	4.8644126524674	1.85599889209695	7	5.41956204224704	3.69314967634117	1.81071390819776	2.46388130232462	4.43963422567187	3.65367389539261	3.86055596437517	4.68445224715074	6.06769001712692	4.69346440555147	1	4.64751253902182	6.87659176154023	8.39216775802347	6.75871443817175	2.65916390520461	-3.94602025082017	1.27014159159785	-2.2006584468032	3.55270981276628	5.64994158079706	3.96810781940801	-6.64886698088705	2.66483388818563	5.13719036862947	2.48188784224682	2.03601891654887	2.42043297819645	5.30818766203921	5.29893680164182	5.63005739951876	-1.4659904677275	2.8025335140517	4.69230051140962	-6.85536643365968	-6.04896848595112	-2.26188134199788	4.03514055505052	-0.493058542592235
102	1.31793960532295	4.04868500695666	4.29961365718652	2.69077173377567	5.35481768609673	5.07582438903677	3.36943889471133	2.40070440475696	3.08834866563131	3.89868774942058	4.28886873579228	2.60986415840733	2.65715859623526	2.14601300174331	5.66550924045338	1.0169219522021	1.35578958795372	5.02941441520078	5.02888012149721	1.15381416524002	3.39846000605244	3.95534075531578	3.90141810893945	8.47574347225824	6.12336226823374	2.62453920591452	-3.96424059935549	0.868259893330143	-3.27218869751288	4.50820896762211	3.42100211668933	4.79262320565606	-7.35290516640357	2.62588960580593	5.15773809800878	2.71954619522373	2.1856408815027	3.74182823029846	7.46528759165186	6.81245106652032	4.35193408328769	-1.98290317338072	2.58585605564423	5.26870055539464	-9.76293390996343	-0.935121914387454	0.0343631709663003	2.27818717582	-9.75878944770417
103	1	2.75569237703052	5.98613110279269	1.26315514659535	4.65246525695163	4.82231003584664	6.88171023430122	3.20557231381811	3.8465836739687	7	3.5562157346331	3.82138777855728	1.58126595658695	3.87360688319628	6.62686778383481	3.47287201541236	1.44081897787325	6.56751198517518	6.36190505409475	2.41513382531504	4.61227313242506	5.27068021056195	4.40313267850348	7.33571454577065	5.90021953629074	2.04792840878155	-2.35229417345733	1.08457287706424	-3.40790861024798	2.44230731944706	5.28961283454878	4.729822427813	-6.41446955588257	1.70976777205123	3.89439501914835	0.933507501334318	3.17261420687159	3.74274064947801	4.76438748335583	4.75707810394025	5.73118958016598	-2.05980836505933	1.77829732516461	5.96280486742142	-5.31846398074063	19.0843830797066	1.26040882604822	6.14090245920514	2.52808083205844
104	4.31470999730896	3.15005530676073	5.57541863854359	1.32177528145788	3.14080302830895	4.64648204687634	2.49842262029512	1	1	7	2.58461698346346	1.6489787064789	1	1.48731551811717	7	3.78036919664465	3.21242798989665	4.53807537426521	6.13398859202474	1.18246529505568	4.53857195255409	3.9250873034398	1.06913198481706	5.54824433258548	9.82521812799612	-6.18694402753358	-6.80161086824269	3.47043336827006	0.597676696043751	3.08542126077527	1.50034252811869	2.21110490935876	-3.62281182664198	5.87077904730662	-0.528984069369301	1.56402112997387	4.90534028583101	4.94214850800657	8.0474886461498	5.01387682235048	5.99454158901746	0.756642398790583	2.50705267225891	7.10373030876479	-11.0531098389686	-5.70012205947993	-10.5488782167691	6.69596272024747	-8.44146285558709
105	1.17110016105239	7	1	3.92786550260654	2.86666471379202	5.84741120763529	5.43516752762349	2.55488289370956	2.80872403022932	6.11094420417347	4.31786148267453	4.95253848527047	5.39347102838643	4.01124057511113	6.7057798226532	5.10649910931483	1.0685966931842	6.88073724423104	6.17840595435825	1.07713751044449	1.64153350166744	6.59462591336207	3.55046134126839	6.47465841690673	7.51725574786148	-1.53302045689003	-1.54873309397486	1.65862774413462	-4.54912804623293	-2.74139807696935	9.19670036149355	4.92986837306429	-8.9552263004712	6.60234662436896	4.981331848742	4.9354039392666	-0.504330750853482	2.05479995914534	12.3787313797389	4.3791700814926	-0.212529815818584	1.94826796828851	11.5525840335679	5.79236533027288	-2.41254523414144	2.08200650060392	-11.2678025406308	5.6692689427124	-6.36091956211563
106	1.82783358163892	1.73651933765018	4.93046277940917	2.92413794952753	4.20634291785844	3.51484427856229	4.25824318941461	1.37511732738507	1.33604470080068	5.5930147686992	2.85996101557172	4.46084233982068	1.16698928584158	1.82987109934232	3.02672774978426	1.39168317117947	1.01472179235196	4.42994449749982	4.86636368571287	4.86459386399419	6.82540493130223	4.91063651408144	1.81760641404049	2.9999822106861	2.97833779679166	-1.77337364305407	-7.31782182737353	-0.70016455087461	-4.23701848736072	1.98067849717626	5.05502032609218	3.05691284166481	-0.963774164580626	0.64520850403225	0.87577632630797	4.42113625428759	-4.29169907695076	3.11124690909083	2.41059949033468	1.22923849832791	-2.41310396386237	0.357063778825571	1.94059570468271	4.24150038495018	-7.74901907935869	5.53700312870211	1.20241719633623	4.88162641452779	-6.56607429046165
107	1.60862043614301	7	1.13546754448526	3.55465531313778	2.84831695351378	5.27784645365383	5.36997321866884	1.21383727676282	1.20067106662548	4.36898540466455	1.85324455700148	7	6.5788860101518	5.09002576585426	5.67687790522957	2.1635980490716	3.02123008182606	5.68905870986963	3.96978406388626	1.16630052970941	5.32608209992479	4.9098250039993	6.85298233131885	7.88370197000893	10.5056253286013	-3.13692351557094	-1.02407692171211	3.608282295211	-4.77088734928011	-1.14568671483973	9.07100394111198	6.04628000051865	-8.2450280941946	8.8117160272249	4.86902882923601	6.00554260759698	2.23592859298491	2.3350640633915	14.1668718893869	3.98328626539288	-1.17598632810893	1.78056054318784	11.0709432686127	5.89144056590159	-6.81779641644829	4.9482305223994	-4.76886392110352	7.13295567672421	-5.63447806018864
108	4.00003398534492	6.26378872355849	3.12221377879625	1.4087874878685	1.33183707073171	5.42833170839342	6.01867315090147	2.90905957398127	2.30840651319681	5.25282614934567	2.36270122739648	4.34637767286899	2.50562564606781	3.74655477411005	6.08719950677939	6.31252079132354	2.17178583302744	3.11035582507294	1.89701909282446	2.30175159113723	4.59761626557056	3.9171347961691	5.04314340364319	4.67328961906581	2.03526632722222	1.81612727009125	-7.71708600273808	0.441693452036224	0.40449927149541	1.20964060580495	4.44052708047085	4.34196707657905	-5.90710791884783	7.49774452186233	3.39176199022461	3.80316004472794	-0.195392080849131	2.94328771526188	3.67455111381904	4.70074005215732	2.45386306651042	3.52072861142929	1.52951918008801	3.21667073403019	-3.61734702181527	10.3393672976227	-5.28520474129792	5.45393320059936	3.0055880660424
109	1	2.81036348805205	4.98070640829605	1	4.57309489964694	4.70153298397111	6.89231281162411	2.6498232274485	3.45149020441639	7	4.05483585760056	3.70243793207675	1.02602322192009	4.03960778712718	6.62907748382504	5.12295488773977	1.84891322997197	4.58313850218737	6.59465604091689	3.93433901606758	1.49017315672295	5.06386498435846	5.51038746334599	7.23159689124546	7.31102326180744	1.45179762798399	-2.21253919858271	1.32659217009555	-3.6416357029712	2.62073665045515	6.01450221117335	4.53525243976456	-5.75520960215635	1.79950109557365	5.19304896262575	1.72871590011832	3.48777159660059	2.04935063846198	5.39222041718229	5.80624499055533	5.30486630777651	-2.32950979661877	1.69591878031676	6.87541029373385	-6.00301001326378	17.9114977028867	1.60663860031955	5.65243721318028	2.14183063120874
110	2.96637663933973	6.33019257322236	4.39543696255673	1.00254166385461	3.39122857685755	2.91343253934957	4.68116406298703	2.36621270439369	2.99884779053143	6.69824669714244	1.44866948498756	1	1	1.49909284368789	4.8380121342754	1	1.1254997903055	3.22233755581488	4.22656448991441	1.44965716829701	3.94259603944219	5.13835310306472	2.98559366378977	6.06362822464592	1.10591094135078	2.56666504662493	-8.28709206709304	2.46218131830127	-2.80879222427513	1.33752913360055	2.1926424597882	5.96890501703284	-6.6289399361853	5.7473073726016	4.19628507251341	6.54436416926125	1.54034255918925	1.77408770873502	7.12918630118219	4.435534128217	1.05026379034954	-1.85603132504755	-1.7509839575306	5.1783301200475	-10.8812766017373	13.5865089163381	3.44750873990768	1.20231948056024	-7.13539361082048
111	1	3.98204583156723	5.77881920770537	1.40004002476833	1	5.48303055330965	6.83542300961919	2.22662413814066	5.11614919935035	7	2.31090223614968	3.6662618590284	1	1.70220313612703	6.71839220540797	1.28959181060336	2.68315139819578	4.47930143024629	6.16084114990836	1	3.34397080660721	3.45185959740478	5.2843114970583	8.15551228411878	5.52935548176134	0.952581152158457	-3.25317315380884	1.99251370672234	-1.26008162184469	1.66743724961882	9.27853953804322	7.76202154554952	-11.5103417302431	8.46444311327181	2.74463692443929	5.54913678116062	3.71188131161387	4.82589625683212	13.5805598722761	5.9649986218031	1.22908659385621	0.953273111009504	5.31190793433885	2.94082491916028	-9.80932901286621	0.503998531579899	3.21313609805114	5.97477357907731	2.03497031096401
112	1	3.12869658547399	4.44904277024119	1.45685256466597	5.65372878714366	5.07777891264952	1.83098917546584	3.07191354181363	4.77078943841834	6.28171799069173	3.6520910504002	3.30299457542073	2.60227407466935	4.18346473249338	6.62084493612055	5.15841998665426	2.02103959835737	6.64092226087751	6.7016606285532	1.92076281962698	4.10771231676223	5.21962239617785	5.55763963838446	7.20583881860122	6.99535726128426	1.85384955610677	-2.68243884557855	1.03471393231895	-3.27006493313181	2.77593702075884	6.24367366094838	5.30106339184986	-6.42857565515768	1.36482982285283	4.6981503769992	0.957818514473518	2.12007568895244	1.72910985613906	4.49893518090773	5.53960646350469	5.60967047991004	-1.51382446036209	1.57356346911152	3.89295044349202	-5.04878682040478	5.59307090099699	-14.2775346315267	6.82756030036375	-1.78652945986515
113	2.28477240343806	3.85419014576161	6.20085806381972	3.51598399299901	2.54808592645779	2.38753246936887	6.10869145570234	5.2640902534575	4.4129110233771	6.31522000600173	7	3.95837500580451	1.26179027945877	2.4114794786189	2.30584063125001	4.42447889065707	5.15063701362706	5.93882412443763	5.62315037348971	2.31152847874176	4.17181996791927	5.21209108060984	3.07564757956379	8.39500244752766	6.62838877125563	-0.818674585327098	-1.03707608848959	1.09364365606403	-5.54737298222202	4.01280187661617	4.60040980678353	6.92648098182854	-8.39058954630211	5.29867840047085	4.56604138171342	1.08434355343735	-0.0296023137725045	4.83865180303914	5.13237066254476	5.31351527466852	3.27767719647447	-2.29796578511415	-1.2347132557199	4.90996386467117	1.12045933164522	12.08933429417	-12.3885193917698	7.39132599826848	-1.95847288693792
114	5.31041087028361	6.38271389278578	2.84821333700042	3.84664081345101	1.30152909875065	4.5207079157695	5.7857915905327	2.47653283933516	2.65298085484428	6.31788242419186	6.3807096335549	4.97541853097923	1.89170741890406	1.85731324079373	3.50859730084692	5.57482910313414	1.1116159894138	5.42235401918636	1	2.69489852500109	5.52732614233682	1	2.98426092610212	3.40046778947983	11.1169527368804	-1.7042902101559	-2.00725868563021	0.355368791898511	-0.302762977658221	0.212392309713196	8.73244794451297	1.50660663440636	-5.58288143458875	2.88161786818238	6.26444926151566	5.45761704146162	0.572621711375302	3.90311952796153	12.6131646493452	6.87318181817046	1.98911391350477	-1.56006450625427	5.16002219519611	5.26375728997794	-10.726560882387	-5.12267762348459	3.2612770125877	7.74372284844224	1.52191440508985
115	3.1403349604022	5.33985400042573	2.63851254204353	2.33611292953326	1.97630523223089	5.94548255324671	5.90375899960037	1	1.79685910570104	4.65759787429654	2.79397226162204	5.99570930983895	1.45890498122471	4.54137241445135	5.82797493139446	6.82011155220822	2.08200307922929	4.06024909879477	3.23009876823954	2.92484717295184	2.66209432951484	4.35721191340117	4.52815706007755	4.26223262504278	1.85128342495171	1.78503693070287	-6.76656812063832	1.69064434152915	0.696387696348259	2.0345323021803	4.55343647990905	3.62050991393634	-7.43876789405397	7.64272839449509	3.42177452645612	3.72626990195518	0.842392894150715	2.55242719000708	5.29463570893398	4.42054246952675	1.90828150558652	2.12268803810664	1.52513528941183	3.18891967146105	-4.5528067503625	-7.152302262329	-5.25206738079559	5.35708419081838	2.09030866003566
116	1	4.16211676780348	4.34691717264872	5.63959721169189	1	5.46578422887915	6.51366344035282	5.60185198549919	4.03733924010519	1	2.15860490343995	6.47830923028284	1.13558613733896	2.2151013593901	1	4.04850383652683	1	5.68002601111559	4.0758644868141	3.65427725338087	1.21578119815506	2.8248377477279	2.39272382427522	4.25490150667104	4.39832406463909	1.84253600872316	-6.79829333474146	2.16771702804659	-3.59483246141953	1.27945117205094	9.15457881216926	3.09644431221444	-6.72792670240156	6.29532324031865	5.29327571001412	0.424662194108624	1.69129524187665	1.05055357208466	13.9331570216659	8.36316072978517	1.70579470552677	2.96303568404936	5.18576485474049	2.61374007314841	-2.66125514630137	1.85424748672504	-5.09040060950131	6.38552425363552	-3.31631879200886
117	1	4.33779466628096	4.97368796312036	1.62902069897454	1.11278625642189	7	4.19875452945214	1.29479007837871	1.89259475752602	2.79520966290945	2.58037352670461	6.32120132959423	2.06937159541633	4.27349766145686	6.56472156197838	1	5.29508810274698	5.83445854054755	5.7913453046567	7	3.17168127632404	1.03895423780699	5.27270243382692	6.89992162733934	3.59208515776741	0.483131766147352	-2.40687045285987	0.172338337466097	-3.55308071769181	0.705984980909156	11.0468088359408	3.71833318625823	-11.0577317733489	8.69959649266108	2.29693077282274	3.95489792681232	6.33657727712628	3.38808749565872	13.9964950628063	4.93988569170306	-0.311014397519844	3.96250230305559	5.92250109512299	4.47557481790718	0.209780609122296	11.059950840438	1.03790745303736	6.33764238950701	2.75710452114122
118	3.68628367602865	4.32549843646626	3.31392767803532	1.7197187923575	2.97966984244527	4.8088801677633	5.4682218662887	3.52073814441137	2.03675519401296	4.69838156177085	1.57495934544574	6.62591542391349	2.21217902452248	1.69341240287034	6.9179147237241	2.75626742055843	4.78270745382218	3.326595489091	4.88707002404782	2.62864036502718	4.27022002064505	3.2995800059477	4.98295814482733	6.11355824766569	9.58234899532542	-6.8200696869854	-6.7448726984116	4.80657093182875	-0.881964513998065	3.54658872884964	0.180840460714997	1.61586037952155	-5.53558449287853	5.51096173059257	-0.730191969469246	-0.300311925643896	5.29532019774041	5.85904449248904	9.25169984078886	3.82558694649699	5.22547799920237	2.91335521933749	3.25044495091232	3.50946163353519	5.87323654579179	11.0554874935056	-11.7275598555482	5.31053742211869	2.07842158155344
119	1.5084971523352	2.91450811818355	5.90227927105609	2.43548413699	5.75551739961978	6.47048874003358	2.93819270802196	3.9849892671133	1.93115389271834	6.69943159053745	5.56620771043147	1	2.4190006584524	1.57232057689965	4.56731567316576	3.23862409965025	2.75220741085621	5.29561698342875	6.93273530142895	3.3351215853076	1.15283901514359	4.13340324616303	5.84370536803693	7.66670620124219	5.85908649104138	0.814387794204569	-2.78197495803972	1.45135595707552	-1.68392102482518	2.16381471424422	5.58069832390793	4.3729502238622	-6.56025159074753	2.72345893717084	5.32678390321687	1.39620361515799	1.33251245805766	2.45105355839381	5.24699083850832	4.70077118585409	5.24424175103035	-2.27338953405241	3.51742161674649	3.38058905188094	-5.81411457538759	-6.3516406923726	-14.3752644515392	6.59141370463791	0.567825999514347
120	1.57995456503629	3.66107139145662	5.35696058133457	1	4.28613714664695	4.50798243409324	3.84596795084303	3.95732889192831	2.54477953853867	7	6.73812653009296	1.2234934292838	2.64143646272391	4.04818088856786	6.29573508369392	4.23061801272734	2.49409891900273	7	7	5.09146855413329	1.21289031900192	4.98007831955369	5.76585170727923	7.76216382789017	7.38759131273123	2.65507967246187	-3.64931219457208	1.33048376082236	-1.27740109353878	3.22503168421621	4.82565818287159	3.6852639001915	-7.17320097833011	1.46759987851573	5.2112446645493	2.5044494278279	1.74472323111407	1.57023844730561	5.64193216425289	5.13622634368317	5.42495257085347	-1.4560007741147	3.39487852690501	5.08851855265964	-9.21217111889365	-7.50131836634186	-1.50631730756125	5.79253644840245	-2.24595915790187
121	2.81414536981903	5.39618052880546	2.86750704060186	4.07954677113591	2.3891611219216	4.48744588995061	4.93842742053348	4.02428624536639	3.21922586159172	7	7	4.09970613280017	1.95753278055126	6.67391309506329	5.59520593003762	5.60542469660905	2.142677010669	3.46475932536902	4.35553678335666	2.53453159572553	3.53377404129187	1.29880970626942	1.27602146984116	2.52417368269335	7.27081241996074	-0.47225916979558	-3.68874218870098	0.408244810489453	-3.43872274924875	-0.624768583972626	7.7010775169311	2.6634105778703	-5.0583759694978	5.14551999886336	4.40730489604858	1.79464761550737	2.69001216340119	2.36091551917119	14.4460517706893	6.51013975311303	0.817377198629518	2.92738643795806	3.08896906072387	9.42628922077741	-8.83601031984771	-8.6831876368217	-3.44102002824795	2.71736701925418	-2.28602750612763
122	3.02312613129341	3.68435447140111	7	3.25140656788876	2.85637513024428	5.75671589207218	6.88169847476856	5.56814475866214	4.08034065297064	6.15559309856927	2.3015117538311	6.17690874898064	5.28233383510924	1.81052536421136	4.38614710498062	1.81881713582025	3.70819037521051	5.96857444098606	5.5885298166153	3.30780686068783	1.80421548825997	3.38411013953204	3.42612861098271	6.84959882993975	9.09740540078392	-0.565864110313502	-2.17097171456898	0.423080834976418	-6.15539935287794	4.97214700133496	5.21670677268029	3.79054666180436	-6.95322024481041	3.7022394524644	5.14668398973757	2.60343330069931	-2.43108329500869	4.88660012917224	5.6651237463505	5.2165092911515	2.60702691459913	-3.03187769577714	1.77442948949402	2.86312133640176	-13.9008937785652	0.714755075043451	-0.962918569143614	7.6593921006388	1.53610198496503
123	1.31700842719948	6.6900321200436	3.23564572769576	1.1139594157875	3.10043954806842	4.59344806069219	2.34347644640308	2.40205343083897	1	7	2.18913240776689	7	5.3079110496022	1.33174909832081	6.47105613870403	3.23077919926603	1.9300344135953	6.22441771187674	7	4.38891363154644	6.64047512145378	1.27533429685272	4.6489307941278	2.95673374144494	2.13313507908131	-2.73025395820835	-6.38518956165545	0.089522034761339	-6.64874911488505	3.51634796638197	5.61604275069033	3.6128997771572	-1.12875625013087	-0.250327382580909	3.31021659659052	5.80967553693625	-5.06508772460071	4.68485810296656	3.11299477498429	3.85492554330663	-2.25915645034553	-3.19119284079055	4.0247918998796	6.66279909930946	-3.23750550824673	11.3002237449433	-6.07459716563664	6.68609893692433	-2.77639526808138
124	1.7992638000664	5.01351207929997	5.08533533784025	1.11654527194868	2.6908562900037	1.97787886320193	5.89232037062988	1.81054355925115	2.07661090562852	5.69909228263482	5.18787924712152	3.37524420388808	6.37141255085134	5.92314404491124	4.92221182118333	5.04105287594655	2.59453039922587	5.59448145120118	6.55010794434371	1.60784482685495	7	5.14495573332764	4.06725221274827	7.2296812373607	2.69368131197819	0.28406210056999	1.43969054164477	2.02932576723372	-3.95704549585073	2.61166002363907	7.72028953959319	2.58664850270816	-10.3629548450355	8.12332534710382	6.08212466319146	5.15763333104651	2.46543826774752	4.59047442993418	15.0921586829386	4.85129799720196	-1.14282271043908	4.89489159423639	7.82424622150243	4.07702852638017	-9.37321388768863	-7.71944939948621	-13.4362816522739	5.25830112999334	-4.27691954051262
125	1.04223774716611	7	2.2858729766459	4.93219707047984	3.18596933036832	4.65877069430052	5.05313896929609	2.37796982477015	1.2427824531265	3.40499231620372	2.68844818790582	5.84593518637464	3.8517419404326	5.6211518555955	6.5643393560075	4.03468370464988	2.54487801088585	3.65177971190853	3.37815156152297	1	4.70908885018104	3.80630896028403	6.59205019942296	8.49956823055473	9.17706203571749	-3.95153550092004	-0.773175825666738	3.61784340682767	-4.76079818685579	-1.28615180575228	10.3120246347729	5.44300620296968	-7.89942463202593	8.93968770012019	4.91015630028069	5.36027072430677	2.1998427640282	2.08481027919993	13.2923499225245	4.0560616341242	-0.538029291987437	1.35762755245682	11.7793159963398	7.60020583628989	-5.59115962890789	5.81734935180306	-3.93210585666348	7.75534102604823	-5.33170326877655
126	1.56424322750141	6.81228843541812	4.0968185214818	1	1	2.27359639072589	7	3.50012312509783	1	2.67460372370038	1.42712732042884	5.73861920115205	2.30218724979881	1.1658903858909	6.57016717220461	1.16841518148919	2.85433708547284	4.37363852341899	3.77375261282278	6.76534570871499	5.28743391957022	2.06827647388454	3.23751565834765	6.31499759025188	3.999810579107	-1.05265065896513	-2.01328804613071	0.545763847021444	-2.72858357521676	0.871704558411413	9.73321683328895	6.13461098645065	-11.7042044943965	9.3427677638576	1.96510343458736	5.98559959530421	5.33134036696892	2.03870708061425	14.8755551905925	4.24724317393101	-3.11936708581434	3.44038266190484	4.76645952484346	1.56715503933782	-6.43558728911347	-8.30887695779149	0.646051138760034	6.7952080319206	-3.22747265909606
127	4.37640530319708	3.39901698075653	4.49261111476788	1	3.91653612126515	2.51904463528571	5.42344706971954	5.24150958294626	2.43528048847136	7	2.91725246192607	2.55345294925563	1.23503215994033	3.48691737686755	6.47980644413101	2.68398795957125	1	4.83170525672509	4.56773320895123	1	5.66706885547274	3.23889438026731	2.81461865421859	4.93593620253009	10.4790757836307	-6.43131423133654	-7.00597966006573	3.71659539667415	-0.176365383284756	3.84626799617393	1.1327483279166	0.949371322349186	-3.92537676382649	5.13754189444653	-0.398336791855677	-0.345622322408346	4.90399087579481	6.99868062083088	7.8449553696662	3.95425415736919	6.0281879899964	1.27495174434432	2.62755939907622	0.818187785800234	1.3730959386443	5.25459585370897	3.36272415767339	6.21679792624187	-7.92989072225628
128	4.21048727988903	5.49638111424898	3.94840500150051	4.66279845705857	1	2.90159181142317	6.73764301123373	2.71647495538327	3.41712851857961	6.05673936274562	7	2.45731737994572	1.94929227319076	4.55880902904614	6.62516080116245	6.65504217223621	2.29089346513487	3.40107301135745	2.55758245226968	2.50077707773574	4.57715686321894	2.11161160076349	4.22187576816043	6.22324990727846	9.70725721129134	-0.757038190089348	-1.2684126538381	0.876823973036565	-1.76433194431937	0.679003898085057	9.14722920340153	4.15860767866334	-7.39637534568796	3.43417558107953	4.79956175724773	2.78989390128527	3.66881394228184	4.23432401539055	12.758850176904	5.58883902025264	3.45777936774073	0.369904426694063	6.08763257352097	6.02485634693882	-8.74971108928031	0.736575634606377	-2.84949206790791	6.33462330368621	-4.26673591733692
129	1	7	4.04043781516675	1.80065412200231	2.16524607790495	5.0035513034565	4.57563715259242	6.25651788910474	5.69167149190995	6.0961582947375	1.26791918063056	3.18652605646343	4.40165963028182	1.52219869872982	1.52079112435714	5.2978068702289	1.35975905400064	3.54944301271512	7	1.01963024744039	6.1934495099507	3.40286343087327	1.0595381644475	2.56598303153273	2.73639692143611	-2.1292008851904	-6.76444969568731	0.498516472476954	-5.65989506633579	2.78528357188741	6.03612657751303	3.52961150954681	-1.5452162346947	1.13170631427805	1.79935291919942	7.00120138946216	-4.49267747299677	3.72775782658637	2.089337697369	3.87563237732513	-2.03947267945617	-2.05354136107967	3.69264667390788	6.00202270934944	-3.52325415633782	10.0753738634461	-5.90522715865814	6.47853786963273	-3.54462974006614
130	1.39066518310695	1	3.35257301653704	1.1680342643137	6.46578418734988	4.33498892321006	6.16680002575446	1.61975673029604	3.14754140375015	6.14240047348421	4.71065401942535	4.53527839398816	4.3213968471224	4.73223269025298	5.3716736582498	6.61647638846221	2.50311788875922	7	4.78666581139176	3.75524836741464	3.59243879850424	6.50985435875347	3.49542271687362	4.91989550617445	1.99478222947174	-0.820854427941487	-7.85727085455645	-1.16090649824403	-4.4058044113876	5.14023265669243	4.94242824317196	3.49196674833025	-0.983647002608007	2.6782647899341	2.96754574225374	3.62284978925531	-3.51132585892983	2.98620592405998	0.66165971374974	2.513387743926	0.494583751391261	-1.22771237591496	1.72467112587855	4.13636078827658	-3.84050214357264	5.72269841315785	-4.60103417792129	7.92018875347186	-6.61536205488206
131	1.42755981946075	4.37219083018918	4.3059549277913	1.09861165415093	4.30513708154306	4.33621858544549	4.62732370958243	3.92323921260152	4.75502049620752	4.96011323875276	6.84154644341783	6.58995483398762	1	4.34719838923182	7	3.62747608024374	1.09339977357743	6.56968421375145	6.54561752846103	2.63971762520674	1	4.11984539336964	5.15932483272829	8.3932111348132	6.39993126118776	1.1280606233697	-4.37115431410256	2.01872850647488	-2.8959243256416	0.861858696311796	5.60311750314494	5.51029099898916	-6.87363322544472	2.01895705122813	5.73307283813034	1.05942673820725	1.16966855367843	3.95077004192256	5.60782440694759	4.9915088368837	5.02601571016175	-2.63474455328194	2.32658832961203	2.72996911366594	-10.6515703112857	5.18570687840709	4.40653645326039	10.4512855192887	2.48931278024904
132	2.09400884973861	2.33485992205455	4.38302411050841	2.52705399804847	4.60810585316317	2.58365500469567	5.86510802704099	5.77841346795613	1.15481499146873	6.76796550063568	2.78393360893278	3.61032308788467	5.36587549299354	3.69538596911907	5.77650723979048	1.68303385236461	6.10678976076158	6.28133865857996	4.92227021563324	3.48932980476378	2.18832689275639	6.22311941113684	4.92448122746868	7.01485866377354	3.4996686479903	-2.19792868880002	-5.09289245507392	3.89033720187368	-4.10317987106301	0.0655265727807776	8.40767385786003	4.10034488783655	-6.78427038805392	2.29438482023527	7.50645112679464	2.92958170615575	1.33039679694429	3.60290417827904	3.85735135441236	3.71757056540797	4.28854785676375	0.997549450477228	0.0738983438489715	4.2222640015048	-1.30074099047339	-5.16307851387612	0.216912506108573	7.24036275919338	-0.48142745935633
133	2.93874763209601	3.78836837338244	4.203719878434	1.07901032159235	3.38401543935241	7	1.94225714406228	6.10043398539695	1.34557554664489	6.01978062381451	6.22565323028607	3.73773802856105	1.57839956593159	3.29967536006718	7	4.40074218353181	4.07638087598778	5.39847289571847	5.95535442741128	3.7109079719789	3.64140405784298	4.56233539386187	2.28975288874677	8.27884655919643	6.54397314090556	1.68492026908615	-2.17801951546498	2.58500932734177	-1.84744122919831	1.22561754955663	7.02769349828329	4.27586194148136	-7.91676552139245	2.11743321892765	6.13327564931289	0.135042405998715	2.73972071180112	1.11019547250567	5.30360904111147	5.74818654174357	5.56640940400069	-3.00198736850695	4.36742943287364	2.08768310970484	-3.51048855344291	10.6993681414819	-14.2460112921301	4.62123993957168	1.19947813385263
134	4.56594030605249	6.90963349383364	2.0551737011929	3.95764743654322	1.79142685390285	4.67327378742873	4.71797070564485	1.52258822545047	1.39928567870393	5.70064446977625	5.91717737564672	3.51184985566111	1.57392143637525	1.54368409022651	4.01113242414629	6.65221696417614	1	6.04962861676439	1.35028037323945	3.32215509557425	6.04613924091765	1.59252621335673	1.41848825406602	3.38597763157613	11.0088151258393	-0.42356390977829	-2.60763180525289	1.09755294435326	-0.647234491709892	0.394480430790786	8.98354410270218	1.05446568369827	-6.21843090365684	3.60433424141458	7.46349627036092	5.68494656221693	1.31620016289101	3.09496766512184	11.9766506302184	7.76637510587428	2.65737959223184	-2.64552670977639	4.89282269091139	8.55839130593405	-11.2980381568657	-2.72987293118722	-8.34940886021292	7.82086447018682	-3.99209519840631
135	3.90497887545169	7	3.83738913481125	2.01868592520252	4.44263162949287	4.90406388530737	5.48820143470567	1.61358020250715	3.63790416718396	6.36285195540506	6.11333516203226	4.61436162077314	1.18679905469284	1	5.39382933067769	5.28496826822363	1.5002040894458	2.58830333570408	3.21862515684263	3.51882304479573	2.29956577726265	1.18856558246315	4.42745706031626	6.88283703333067	4.10749574675294	-0.891255122214835	0.0407219011648988	3.65774998937953	-1.405538346972	4.67906023184577	7.38458300094285	7.13076709437239	-12.0412604494539	9.2116809745597	3.98167013046591	4.29873631658111	0.667941659725497	4.37064021998438	13.8291152652075	4.98880271478659	-1.60801732487286	6.10180972898509	7.00047505713225	7.63559888693926	-9.66523623808939	10.747843228144	-1.07788303035497	7.48755414850301	5.47856123082061
136	2.37370603963414	4.25761862339852	3.83380083029653	1.39236667766635	4.11503474082129	2.07614370426509	4.27302760858686	6.72918865406673	2.78573785432054	5.19722247674397	6.69550346203953	4.64317894200693	1.96926944094141	2.5274089770674	5.67734877446561	5.79760351155955	3.39011196411797	6.80795815839542	5.79182992251012	3.21539019528747	1	3.95735499930514	2.37506590711899	8.79199262795269	6.92227815683152	0.147849436964586	-2.18327203557248	2.73720498504073	-2.85663027365553	0.70044092687433	6.1887823083432	4.29756100473157	-7.82533221009338	1.76348203950929	6.81290415250915	1.28012279382332	2.65547475158237	1.55685303227784	6.40288601473852	5.11747006833277	3.70660883525296	-1.82748485175282	4.10681550696601	2.54887365119098	-10.1281365405126	-6.08678402735577	2.57858925667291	1.97473266952021	0.561256443612809
137	1.2973477651213	1.79473779021461	5.32005745622008	2.52665434953023	5.25633894055959	1	4.61085493760582	3.24943644507563	1.39006407834493	6.53756634157542	1.52167106909949	1.27567922769136	6.08721194012865	2.22329907019531	3.62255563626967	4.48155056322431	6.96366077887167	5.37083458284382	4.19814072147819	1.34528757043065	5.97300308751806	1.41995659579504	2.81076836449113	3.99168919252741	2.44015463638032	-3.03159339328545	-7.40160446413251	-0.412116971475834	-4.14635240810266	1.43112310249907	5.23692872937968	3.52276086786165	-0.95996960445545	2.66563488927643	1.49515772462692	3.41130850181768	-4.37293351349529	2.78247047295297	1.35411821451179	1.26507524081696	-2.6761123342415	-0.686236190130419	0.338304486998268	2.35128901924992	-4.54085411122882	-5.55046622030845	-6.5906922002438	5.25315253235706	2.62560666809954
138	4.23129356297201	3.91751370736657	4.61041625193623	1.87757346146351	5.21654153115466	1.85689403220264	3.53194648614063	2.74332762331709	1.82570480832384	4.94195566458933	2.40577344981821	5.69961758893923	1	1.48350097779585	7	1.47619200529832	1.56610446744133	6.42483197379906	5.74076527545935	2.26096886134282	5.16077946490229	3.09246841241725	1.11715938619311	5.18529310437788	11.0355103175782	-4.61346512050376	-8.09668745186279	4.62267227283139	-0.302090209741461	3.02368978582737	1.58084768795766	2.9478361191268	-4.90381205743342	5.47659367844169	-1.28180580664754	0.0135893707136136	4.90549825496863	5.32271318596499	9.40110887432014	3.97295204009618	5.1756974009328	2.27312307076569	4.99694718658859	1.34203712497457	-5.20922946079617	-5.63816928327467	-10.3583693280437	4.68007187170937	-7.71868453514312
139	4.70811196578647	4.98573710190972	3.41213489742083	1.40434575158829	3.32934935896779	6.16849975386703	3.16540808781915	2.93949487714538	1.99141124065119	4.00590607029635	4.56409082733525	2.85179798324267	1	2.18740851535131	3.84748208079275	2.21576774852201	1.93732615670573	4.22156850088647	4.97904578804714	1	3.95877324318506	1.50923248452081	3.14046262753519	4.86684894320353	1.35615364911398	1.38725245018389	-6.72843756925245	2.39022468294675	-0.661814635935358	2.35769044971473	3.6765071467833	5.61773872870279	-3.6194805206589	6.8012321219312	4.57874962753576	10.0765276017571	0.807637020686207	1.66517937076128	6.70641351729815	5.60332522920139	0.866477126125602	-4.820852445433	-2.4753148283793	5.31151951696405	-6.16519255693611	-6.27786651344835	-9.50958429358175	7.22986746676232	0.438324497938819
140	3.17528924066549	2.43119276154649	3.91849036071602	2.03409480522775	1.79864603348515	3.38533811933221	5.26147269261888	4.79619791645457	3.12705516430516	5.99381643663066	6.04706433575137	5.93062000675878	2.3654288329412	3.05428138095141	4.85889386395416	2.74388428076995	1	3.81860049583602	6.37393557664172	1.06459773913406	6.53663398235854	3.21692708301145	5.25421210154894	1.4371278065403	6.57293597455973	-1.12142957421854	-3.64082527808907	4.48395444739661	-3.94792775323184	0.475302045294588	6.06265679185251	3.10939974966656	-4.7808959611508	4.24761690205317	9.42585991962896	6.59607022545272	-1.90123613944324	5.9604906142908	11.9810869129192	3.17242560338806	8.71344896998482	2.97841693681946	3.9875788502797	4.6180642162352	2.43988088227286	-6.1872366458556	4.08064509253649	7.52929186190262	-5.41101943692229
141	5.86074911931506	1.21227265597259	3.2731520288855	4.15588485412376	1.3553805783905	4.47127236853239	4.95679324242532	4.78208402363216	1	6.18790375017975	5.39877453327062	2.51416597119062	2.91422305893697	1	2.2165566650433	1.21391022847594	3.88685294625616	6.65289957849152	4.39989154344017	1.92522924330432	6.06789471580143	2.0163444764329	4.88145210872518	1.50356216206688	8.96870377604728	-2.84778104570937	-5.04558269557823	-1.37582085855608	-5.84322523164413	-1.0983301201863	-1.07298564631438	1.24508520079382	-4.33567875765862	-1.19075533350831	-0.496563273379664	3.11812825561393	5.44894427635323	1.61846369359491	17.622377172051	3.20562842589144	7.12749542101392	-0.282336597798958	3.36820814093172	5.04132915244755	-9.28028688205426	-3.85437097116273	-12.0717997754725	4.50856220490134	2.37134849151061
142	3.67800399058779	1.47253996402037	3.94298283056791	2.29747408164731	2.29234866878518	6.78254762586176	7	3.48184881862475	1	3.93832129330383	3.67350813529614	6.32644141573188	2.87345412924501	3.09992790692769	6.32603630959018	4.12242917334257	4.98566941909052	3.86070900039984	3.17095678088383	3.02578870961928	2.83263697654653	2.44539816993532	4.19747192601014	4.0431508153149	3.09938750670548	-0.432882421567006	-3.06991334696578	0.715657674166554	-3.16150572908669	1.40340217254854	6.82788793994321	6.4568769645871	-5.65062892562545	3.81738215795704	6.00234078122325	5.29387276591255	-0.478774420995216	2.9317747847942	13.3375266344497	5.13807452056352	8.02523068763503	0.176701299512571	4.39202373659405	2.45706134277821	-7.12551873714834	2.82583333325987	-2.33264195051765	5.25661237557662	0.895877106291822
143	3.07674641729642	3.04564136929875	4.70809121626107	2.4860556936031	5.38606190830999	1.92837696313738	6.80472276089051	4.19680197109145	1	3.8172411760767	2.39433034197346	7	1	2.21138651093544	4.33185715946147	3.10405999254473	1.97984945603232	3.99477445155613	4.68525153633157	2.95295380715355	7	6.23085481335996	6.9983490907864	4.45355873974629	10.0326779435889	-6.13986071457461	-6.0690254356335	2.08087077031042	-0.783399687343564	2.0602765012964	1.34999929490388	3.7206109942086	-1.09218837013444	6.57274112832646	-0.396013965571453	2.0385873779908	3.40268705094825	3.44171789944542	5.5337839846286	2.86557418219186	6.65000730129184	1.35043064279969	3.20465810494632	2.84725476458904	-7.6098457410229	5.7290580814751	-1.16895969094884	7.86837071693775	-3.5441108225082
144	3.15733007041437	2.91447024427894	7	4.47252714116892	1.77789622571659	1.89601051925906	4.21247737030193	4.48149357113751	4.48546476497786	6.36696884193141	4.95315636876375	3.99305355487177	1	3.22897570716446	4.98084277873485	1.14764632149071	1.74470724432244	4.53155928469536	4.50731785672887	2.36261501412961	4.35468883043115	3.49763024903151	2.64803235351122	6.79008647360152	4.05655663964228	1.62559524304154	-2.87732861818723	2.73955868187402	-3.05323677628929	2.84334505335396	10.5199921191591	6.89207248237026	-12.5870649950193	7.53447713241116	3.20572203292982	7.50327079938698	5.26025498829176	4.64686288921148	12.6633502155173	7.98132179984143	2.95041919462963	-1.47562697896815	5.96061000363274	1.97406534705198	-10.0987915122636	3.19425948110783	-7.73343396997676	2.72731202550179	-2.26057786934528
145	2.84261717270563	4.8888187994152	2.72158990475262	5.42775518457998	3.08584183183442	5.88115781688879	1	2.28026679549381	2.89960095989062	1.78649131465451	1.80220783522366	7	6.22199887771833	3.21404609763866	1.68181585095251	6.05478218143232	4.80124763850927	6.59699966887815	6.70303343787008	1.01037095896387	1	2.93513286797168	4.50467283642139	6.73016728495958	8.71775036615333	-1.87436185853821	-2.46903419980178	2.10119575444845	-7.25924217064097	-0.383324063651316	7.74222484981736	4.50244762725928	-10.0330960805808	7.28191134109634	8.38370001532277	5.97961841097144	-1.54925296935783	0.326272378588977	11.6494407571364	4.3844947492469	-0.680901808364123	1.83102602944906	9.44798514571198	2.58120072151046	-4.60767373998865	3.95728141205889	-5.19680467792477	0.984528425290804	-6.05801731788837
146	5.74922889670225	5.06441485854838	4.13645833728675	1.20879044834322	5.35729177949981	1	4.33581236607196	2.24334038887056	2.32019200732843	1	5.04681748177717	6.50561228162932	1	4.68129681429583	4.83507301638805	6.5747648977593	1	6.03001997306398	4.8165357364114	2.08473323435079	2.53746701581261	1.1820107660006	5.25496581195604	5.13853277829324	-6.33960362266176	-15.6746595211657	-8.07230363762508	4.11093095462888	-1.63903216263637	5.01146609851734	-1.248805158233	5.49999099542048	6.21750457535193	3.14199235063759	2.11802448624607	2.11280265537262	-7.57452468684764	-4.9240917293644	15.9808653747627	6.07436390510302	8.00804782296983	1.22126986977849	2.63597479295494	-0.0178895366150376	-8.01277477909245	-0.234092473019254	-13.4680560802557	5.9140903817105	-4.02135660785902
147	3.22351085732722	7	3.79425673971545	2.42122868351531	5.5744569120383	6.81930654781716	4.62176599651582	1.05062524836388	3.71861336026517	5.63409248724822	5.77269938332793	5.5182105625408	1	1	4.88667531684585	2.7712009331697	3.61031492675708	6.0150768914958	4.72278648270363	5.78635505406936	5.49565907912673	1	3.6595450730156	6.69241615664673	4.60237130981453	-0.98606279935415	-1.18458245268689	3.89040041834286	-0.746383315898282	5.12940521181719	6.7377014628932	7.01545390584901	-12.4463509362706	9.1510563106133	4.14215965744447	5.13512162836903	1.299026519451	2.7939745674224	13.2360018546778	5.30243238759964	-1.16516512590781	4.45412480215352	7.06229733385865	8.25533602268114	-10.3922957931056	-6.01285126244217	-1.60595210928741	7.87839126151234	5.75248232426426
148	2.28306108496288	5.56011960313179	3.90003517264825	4.91766701337614	1.47505413074239	5.91510922337153	6.14155352605996	5.46514067142034	3.2003774553209	1.40724729487681	3.08187289692451	7	1.178662894927	1.66170804803436	4.23227699046368	3.44972335102579	1.04638735210293	4.35917055664734	1.578269239902	3.71677897444782	1.66025766767596	1.05602083631548	3.14844166654954	4.43494140159474	5.2621808564053	1.35420476082251	-5.23996338389065	1.9449339868624	-2.13095407128761	1.18221841877392	8.99835313138617	3.17278390154439	-6.74881784983347	5.93908647686438	4.95233839529184	0.785686848182547	2.55253661233559	1.62490255087559	12.9923900430379	8.64688143536103	1.56342948798414	2.81451157564043	4.74077610152497	3.39465942392778	-12.57085136607	2.63826278342181	-11.5349430952788	7.13888481691754	-4.60374931475314
149	1.72083305536017	6.69691413966691	3.36970672854211	5.59937637157617	3.01881373069611	5.59360015345515	2.53563880055817	3.1929894658292	1.65003442942831	7	4.4609076974784	5.00639714381183	6.58635160146051	3.80633206482222	5.68769500677845	6.48470356780001	4.18767723433188	3.05618793766012	5.56977366248103	5.12818560057267	3.806956082648	4.53427647177413	3.95977338530386	6.29911320052449	8.55137953624465	-4.43936760347487	-2.12614183553916	1.48447066072049	-7.87021503948233	-0.636421176722695	8.78453950291263	4.65730548390712	-9.32485321997587	6.46448510140722	4.44784766230669	4.60146041967656	-0.400905497653254	3.64065495228661	12.7711284343066	1.80734457213953	0.939287846185637	2.59678391011987	9.56973877321583	4.57075706951411	-2.72527489811784	-4.59228975515659	-0.524041317074033	5.87967809001871	-5.26232212236369
150	1.03908671797168	6.48963352196581	1	5.47434958064654	2.32720755393703	7	3.55390395420919	1.72025823328756	2.15106051644584	7	5.26499696849077	5.57568056475633	3.79951674289926	2.57293994226301	5.59767865419297	5.21251561997757	4.83412979049197	6.07778424880495	1.72462883024919	3.23574294532644	2.28472225467663	6.5522047492005	1.838809009053	5.37446936440993	6.83169974341708	-1.80229928905111	-2.54574153092021	2.54617089560003	-6.22953892697299	-1.48615697617714	8.31997064877327	4.45080000439024	-9.84561092199974	9.02192759855773	4.00014829450703	3.75078322520408	-1.05108293505761	1.50634726015729	13.4557322253129	3.00979872661957	1.13798342905889	2.75159826152674	9.42119910475579	4.48320326053175	-7.24548258540039	3.61134390546286	-12.3279565548899	3.36852109822219	-3.71993830167582
151	1.5544947559381	3.05568256981688	6.52026961849335	1.06717865395375	1.86408421700851	2.24114792497935	5.52878889801709	5.10988896427643	1.03047926027749	4.36595478758199	6.46807830983849	3.03503990371463	2.43666019540335	3.20669770686026	2.43190252307249	1.5960339526393	1.80447540356727	6.02438724206634	6.08056286031761	2.49229933016767	6.49150241808392	1.10463306094382	6.12761903788526	0.97031802752969	3.39189333898458	-3.78828509251343	-3.27447053781082	0.189922255533118	0.127853284708975	3.40710891232141	4.59583170596051	3.77505010834616	-2.37783842144581	8.16130323367042	3.01980408955967	1.56528729473231	-2.69222539692552	3.10929792634354	10.0952297989665	4.57737445465495	3.83134137473785	1.93752417236503	5.25171526122967	4.56798110461698	-3.77496997722999	-6.07273041233082	1.53877809207245	7.8093385864645	2.8158833542105
152	5.54246598902223	1.58268694461906	1.90854597578285	3.84067722912823	1	4.40657005415218	4.60238556529644	4.59333781664674	3.24588403439984	6.83562156824004	1.74595797324163	5.37146199401634	3.07939148335053	2.75725231554905	2.21587357738177	1.75140417609689	2.32355171064826	4.97839515232222	4.1536451386374	3.20875028140919	4.24917725888708	1.96782429894415	5.19303900929603	2.34046362176553	8.31649912703738	-2.53329170906342	-5.74349534652151	-3.09632154039784	-5.58615698067338	-1.07970536257972	-0.937893559919185	0.951790628641751	-3.97859821944258	-0.0922260414880968	-0.401262466889666	2.94295571999414	5.40670347084205	1.92279341958184	18.0879676642927	2.91417256210343	8.41032170607526	-0.313897743476935	3.18461519425521	4.8453725344588	-8.66883107456812	12.1068323980495	-11.3372883917407	5.06251088472797	2.15044266692411
153	3.47988233428559	3.95961040456749	3.76730327134035	2.89949785288505	4.9366785202503	7	4.67953581880935	4.2757117155145	2.14591250107945	3.06224057245034	3.95389241814608	6.76444827964231	1.68831478402032	1.76379012117867	5.31537415892526	2.27673014931676	1.41403344064825	4.17014251137379	5.13059805596169	2.36734720385778	7	2.60645221352289	6.61351805334716	4.63744537536249	8.96898116133967	-6.08871614440754	-6.27777286726694	1.51797971795933	-0.160426337649431	1.62787192131334	2.24326495164696	3.92064304459054	-1.87274011653556	6.33665530870336	-0.950838379075966	1.35921249830052	3.49075270015466	3.89376710675659	5.4540585384848	3.70361106192514	4.92884421987776	0.897873426579018	3.86524988774178	3.5625999051049	-6.65618485034331	18.0120605820106	-13.5871212144388	8.31909395565873	-3.46835297047488
154	3.63750948350835	5.38148256869169	1.43830452438315	3.59515285628419	2.21820284685609	4.22590776547082	6.05251069756135	2.15716279304682	5.5127867988878	5.22024283484041	4.23176177025175	3.81255151615054	4.43837838630542	3.84538964031651	4.465890285888	5.79943265177969	3.14337158000726	5.12674327480667	1.09778341820643	3.67113668923962	6.74286942689893	1	3.02916034524342	3.74313995895281	7.02971660409612	0.926289966646907	-4.88512927045912	1.39723156397526	-2.63041767351282	0.0132693863988324	8.19717247454903	3.56054374433863	-7.12132188115978	6.10871690139118	5.20175628781005	1.41754184238647	1.14638980699612	1.3787914575323	15.5953515718431	8.38191045180364	2.11992748435952	1.85632906470213	3.63352536583985	7.29647967864891	-4.78191896578004	-0.702171628171382	-9.054412676098	8.5920092997393	-2.18997898619135
155	5.47818951556677	1.59472417613398	5.1229665283719	2.88569989469729	1.07458652062507	1.66057288401614	1.46950385405396	1	2.99939610793647	6.95772808318995	5.32265299464165	6.49553510952391	1	1	3.40432410920239	1	1.58031350931388	4.97075092169065	5.29126932549038	3.37192251804007	1	3.41941823441873	1.91709718892797	3.11426876311434	5.04980395856079	-4.1789888699469	-2.05137376065929	0.767662522329752	-3.12117921203966	1.57147491527211	5.94584613782261	6.57970342126766	-5.1418050403332	2.37900028723839	6.86047005878549	5.28334329140633	-2.72859534763081	3.93202815901623	11.5403591306962	3.45157193334142	7.88636189227216	0.878257098778116	2.15093291612194	4.97217214251208	-9.58298204357647	-8.20497003179072	4.90439625249021	2.08891564832182	-1.5284992958148
156	1.17672478721582	2.22116532658853	3.4473507874796	1	6.72659534812759	4.37119446222126	7	2.71667719830507	3.69916383553333	4.39231707049727	4.47965359786926	3.27285964012865	4.5417119369938	6.17402887147716	6.22838519288699	6.54205084632932	1	5.76397142241694	3.2944325620731	2.42297887027541	2.87032416041425	2.52769567385651	5.60262569591751	6.34253000361264	2.87836187056189	-1.83147299561164	-7.64429400207839	0.240975452773631	-5.52637932157868	4.11280415624225	5.60114124456202	3.60689272493328	-1.94930497461504	2.63650424536189	1.77814258232536	4.26453969025649	-4.13909786567659	2.70276195264113	1.93359255201406	2.19124313239743	-0.0302266297034686	0.616684308531845	3.01506246112661	3.40311618243557	-5.78272970185082	1.49172299984651	2.32145593412611	7.10411855264648	-2.64088588705916
157	2.05865449940695	4.82301009268981	5.45706110210254	2.36564336879535	1.21466970875352	1.52021908796684	2.88031515068118	2.70335228403351	3.40781676915673	6.2551647012018	5.27991571487337	7	1.6870074534317	2.33643387941251	4.0915520433377	5.01411974783435	2.57006311746871	1	7	1.86694544074219	5.52006076932651	5.39332825306647	2.82269144022107	7.42982613716622	4.93849593628959	0.482142648911427	-2.36436947214209	2.74859316578941	-1.62999702750149	1.29743581151535	7.49513072964257	7.65915941897681	-14.277044010496	7.65429206817858	3.40155521832101	5.67135557440097	4.92073885511875	4.93177212096662	13.1414916072119	5.69120277558635	1.51125049822917	2.58018023935534	6.2709252587088	1.99904086325635	4.20930798623584	-5.45202269092527	3.34991884734421	1.95807165247812	-1.95710500899795
158	3.06466278484364	3.79101496951685	4.81948420913527	4.73711670277773	1.80502776258054	2.08445074288874	4.20500429751809	4.93454235492072	4.58171102872731	5.30020341073054	5.54218922996462	6.76315304303993	2.63825964520296	1	5.4145788427408	1	1	3.66658110278722	3.30190181227559	3.3939571180656	6.21795670207183	5.08464307436212	2.36520106351272	6.38953308362308	3.77723557438974	0.581708101976505	-3.05776916734278	2.39694528010367	-1.32210508630212	3.23583182904278	9.51225782758037	6.81770385737627	-12.5593564434676	6.56174620346478	2.42661610365465	7.84283751421402	4.82215441050883	4.30052135502495	13.2189248673291	6.6409178409295	3.1723794306113	0.296405697920957	4.82221576905413	0.559787385061527	-10.7632827483535	3.10116280555228	-8.2585116847542	2.04988861833398	-3.41702378779415
159	3.55953503174067	6.66215502615805	4.30914961949467	1.43707156483822	5.5532733563383	5.86302547194806	4.90139607255517	2.3814781264499	3.55689948467243	5.28662170611412	2.56938131295526	4.01908129871207	1.03257819838975	3.22054052954135	3.81534879188983	2.13029243302656	2.17305798698563	6.29770004165856	4.73423184178728	3.5421251905984	2.65118872316685	1.63592416057984	4.91462097360868	7.3155229238758	4.04552040312368	-0.689336336611728	0.0688002781305705	3.68868586814659	-0.911412145876059	4.41613476470463	7.31536095606414	7.87939990673645	-12.7449412428824	10.3926018128282	5.53200541666927	4.78890717259779	1.47798469794777	3.4449606102699	13.3075280653894	4.99892382854337	-1.55971384717504	4.36753563812123	7.47289893159251	4.02371230476201	-3.03889493964043	-5.71141891207065	-9.56479326159974	6.89610769242644	5.80607765794476
160	1.40916075051463	6.96064229828985	5.45145895993085	1.14127509009823	1.21208198390351	1.96873781586116	7	1.52710066956019	2.25851781719721	5.82250929206372	1.73601606234075	4.09110737797642	2.25968123735869	1.49205855916263	6.94137342874952	2.45737894200729	1.72499879713934	4.31794868219137	2.97282016353352	5.07226565231979	4.32912718524135	2.45507066840191	2.80572393022909	6.98376015951765	4.77843138306849	0.283690710058651	-0.482740248399758	2.35023376748204	-2.79752200855961	1.3150020985839	9.21048373751591	5.27215248602375	-11.1588243818665	10.1966451337083	1.64179975639419	6.23426688713341	4.13989835583838	2.66493816528828	15.3000453489484	3.93169502307192	-2.02839112407256	3.50987143122238	4.69042844474358	1.01745791949316	-6.93678612487314	8.98295672585657	3.61040311360531	6.97108355154511	-3.70644951129957
161	1	3.58374931777015	4.9656845449912	1.55093870635512	4.18719320661671	3.23215936092186	4.26287321995239	1.35962195827165	6.00824091132646	5.79053478137187	4.09703806368204	6.00814114958527	3.10600150961043	4.01841861098253	5.39130587131819	3.50742698500374	1.746745543447	4.98929008553999	4.95197936678147	4.31882543613356	6.82060599029485	1.13001331400837	4.87117338450253	4.58793950793943	2.80448152121008	-1.32344375848542	-11.3174892698636	1.90991139507823	-3.57816099124148	2.11870002697328	6.81352954748373	6.832767162028	-0.146810448115187	1.53347042884246	4.54988109259498	5.21045237115181	-5.84137498633031	3.36149760528763	1.938885517189	4.81412924797873	0.308534708298892	-0.464718446116427	2.82547821719295	8.81418970122461	-13.1331725214708	4.06951609197527	-2.83235650326225	7.76828035241255	-3.15236909036924
162	3.57131866627801	5.78072654681511	4.15099984799444	2.07080333069396	1.63375882846218	6.23621493080634	3.27724980561342	4.02256628434603	4.30941894987168	3.43700476761949	4.33015265379501	7	2.0607614335033	2.80956736590791	2.70300719559725	2.77920929490131	3.96973260842202	1.33788368354655	6.88056831377122	1	1.34244546178486	3.89507239550513	5.10479691062894	7.8429888120378	2.19636065018345	1.64382840342045	-6.12827089999865	1.43813719015129	-3.71392131244383	0.993483651895255	3.26048034353662	7.128238724312	-6.84831660479179	7.51006068500862	3.49315436773109	4.72577534245447	1.63363100768855	1.39313020126334	6.99449538538657	3.12223852429384	1.78180990006557	-2.43989317882689	-1.32948660923864	6.1996406825096	-10.5129192920226	4.44458905791316	-0.901953418016487	5.72379081554611	-4.36238678081591
163	1.23190670521847	6.49361764031008	3.69289786042699	1.72043994735742	2.74091575535866	7	2.7234065085384	7	1	7	1.26862305419806	7	4.87701532601135	2.40359554266529	1.6279504711096	2.59688503863038	2.21018537590198	3.24078278880792	3.40266280444119	4.52101341885907	5.79114692409403	3.68400122295784	4.12030519221367	2.52714510855157	1.29622910611395	-2.20107500022838	-6.56814343218359	-0.18969686969	-6.29508934207915	3.40993886396317	4.88800863124265	3.72428808633637	-0.234999314303599	1.05978403024078	1.98758166232044	6.06818414286028	-3.64910862432393	4.71862719212971	3.26937546763153	3.85754730809974	-1.23210509746809	-4.10354835020612	4.3191590296843	6.62775960030495	-8.44161271042035	10.446996185234	-5.92137746660736	8.52683590894997	-2.64362264456857
164	1.56958866986963	7	1.19695895305604	4.06495700757122	2.44869270913146	5.77049523578409	5.98847338339471	1.28361277574071	3.1327516307577	6.39273189986043	3.22238765165536	5.48620818468882	2.88652230734512	4.15182548978431	7	5.66642058100447	2.13087078978375	6.29770353973941	5.08520777706831	1.50347238982556	5.94338644709418	5.64174657343391	7	7.0015559169376	6.03695432359527	-2.77035253844997	-0.18939883655445	3.0100314145491	-5.99568671069171	-1.41545630896669	9.19478528014809	4.29303251040404	-9.66794255997647	8.8384913096622	5.93421972007727	6.05725181221672	1.17626124069004	0.960047846369058	12.9014637776709	3.52517345724123	0.147863337857579	0.888895134883594	11.3621297242385	6.59007915593971	-7.61171180270449	5.39085348965656	1.42339363635232	2.14574193915764	2.15298292297809
165	2.97472168309163	6.98443379580604	2.01908637758282	5.07946205420972	2.32987196274983	6.2754401627815	5.29800718512102	1.83406528992156	1.55209884257099	5.6735749521447	4.39761368068724	4.54691276682927	3.04454293959349	4.86604351689456	6.94261071433823	5.81695447017186	3.65921620236419	5.84351690117955	5.10357351668333	1	6.16095526493562	5.8072168892916	7	6.45484588810253	7.16283709873791	-2.24277937229702	-0.426554145188847	3.67430571088558	-5.11998330391238	-1.59316858267444	9.02226759449733	3.6541418989939	-10.4957384380008	8.47925922890124	4.9385850157694	5.86712048027557	-0.0886495294368022	1.18281983012425	12.3183922411907	2.62511934916984	-0.305673327055744	-0.441770815988417	11.9312744488937	7.26162818496708	-7.52211346753691	4.07480118637691	-4.71552252001069	3.06629669798627	-6.08622101195178
166	2.15336639189799	6.11806497392792	2.52341387532501	1.42447883357084	2.55811564128549	5.64419500469377	6.20944544904232	1	3.94154158696423	5.12819785931089	2.38295956521488	4.23016332663171	3.33530037324368	4.19687088068316	1.09001857171563	7	2.70282754913508	4.91168872889305	2.50467580674988	1.74021735893532	4.19075737309342	3.0982991877212	3.51271126171417	3.76247205546984	3.17190921907128	2.53251953934105	-6.5489081821533	0.811806917017527	-1.07940359423294	2.18226714452639	4.32459742142052	4.1185817384862	-6.64278691941493	7.61127095686769	3.11334239068548	4.01901873603332	0.160444548735704	2.69524804404903	4.59658595812813	4.00539179125158	1.10830396339011	3.45104717211322	1.99846166213192	3.95593671587297	-4.9265807382147	11.1516720882332	-5.90512273572453	6.34426641615942	2.95969211014901
167	1.86789988449386	2.11884677067662	3.80119274688474	1.15284651362224	6.2624452057836	4.83845348339801	5.52570625449328	1.95200950490319	3.79014178029523	3.80755153451178	4.86079392798827	6.15486816335214	3.29557747064533	5.57847547220542	7	7	1	6.87844959401429	3.49663791142801	3.61290674085867	4.30026318215843	2.65973876502389	5.52536352157858	6.62335198896185	2.79026657019519	-1.49391390170186	-6.93623547523257	0.334960157261535	-4.65906987728754	4.79836462675018	6.09060118418344	4.20488576510602	-2.03006480917651	2.71574462031794	1.10664276341799	4.39230435931029	-3.13132224396192	3.03222137833245	1.50521061070175	2.15495595298385	-0.385360384308225	-1.35224779258895	2.92898855825006	5.73648864256426	-7.33352144734735	1.78580743404828	2.06407601736326	8.15874808543259	-1.36785567091438
168	1.36583605160081	2.33108591892975	6.11384048065466	1	2.15426416947938	2.17926150474671	3.43022805821488	7	1.43554564912184	4.32316100335615	1.49056294228384	2.21576827551097	4.37042061338306	1.20298719732454	3.74587226652516	1.66824486093468	2.11573264401218	3.91343196394227	6.77520246733651	2.92633748580004	7	3.83643778193719	6.04884535375052	-0.660146414199498	4.23303278311868	-4.37025201852397	-1.85758515325115	-0.036401509982174	0.966807760848034	3.00303970681897	4.36133211263768	4.00623278193738	-1.54108587352399	7.41109670585717	2.86989951184303	1.99782449543324	-3.51624604424464	3.10629227945283	9.86212129315633	5.89744891088053	4.55327133730315	1.47539309774148	6.92188107442331	3.36681010436582	-3.66026469137582	4.95312007481733	3.23688698228549	7.34819170094398	-4.36462155387113
169	5.59477742249171	1.9208961661184	4.09967238054696	1.10280739958579	2.06760932559131	1.74864148980582	4.89235619314105	1.37004552783771	4.14325960444308	7	4.69473685873929	1.01367097747386	3.82556603843557	3.40930074617324	5.03338755743597	2.07113546608721	1.97368123934228	7	5.82970766946383	4.45284153543724	2.04576188489886	5.31050273548666	1.38421766718274	2.55537457920106	5.32269562584233	-1.95430798175192	0.194335509847445	1.30905349085012	-3.4760843756233	2.40031809464185	6.87893199895642	4.47169332088232	-6.30793431694096	3.51999083102777	7.48019161923545	6.69585077167758	-0.128054413753336	2.65821846885584	10.9419211431588	3.15357782893909	8.65814086378288	2.03855650198331	1.37775320630803	-0.536228474199201	2.73732869439646	3.30749281322758	-1.89379273260947	4.93684655811386	-2.89644575330065
170	2.0721131472428	6.44828554360748	5.03631389071556	1.63380585220035	3.70680811193873	2.00909807516017	6.12529052242004	5.95186949788499	5.71548973830175	4.64275041345553	5.31166607184778	2.00916008598249	5.69426929181589	1.12662571495916	3.64262509551761	6.30574339787161	1.62747365717184	7	6.35339582410904	1.14685343949933	7	5.8308791194515	4.43179196779243	7.15761804640238	3.52971034238408	1.15740427444223	0.752836643210275	2.70278251893232	-4.00735352823142	2.54384634831036	8.55370939906015	2.82209559347485	-11.6833194566854	6.82586944962297	5.81994610501385	5.30122201376812	2.74445957525439	4.14945647319527	16.2783727039277	4.68427701037635	-1.10545173341569	5.63449140823239	7.72286509689765	5.61908552400013	-1.05766645494875	5.41737031793142	3.91882344810225	8.24193818353567	-4.47896950923789
171	4.26217375314117	2.09796992906282	5.48744381786921	1	3.71273365359774	3.37890650065943	2.91799628616959	5.57753244512321	2.93858510319119	7	5.48492741548377	1	3.70116126334306	3.0292590100228	2.91798442902721	2.01000179437747	1.29645492734511	4.65123434133296	7	2.19222028495334	7	2.12063576735106	2.54524964873295	4.12046717798446	6.35421779696076	-0.488901566192841	-3.10916515805486	2.5994040438115	-4.82748598112935	0.271458949597529	6.58490166700107	3.08035346901011	-5.76138135705827	4.81308602598851	9.71006456253759	7.51784991126165	-1.97627291396306	3.49370709012515	9.66837115871904	1.15876843389942	9.5952384161215	0.88190533428394	3.30224837400891	0.870397965373891	7.36921208572996	-6.06471203146357	2.52421399328468	8.41472648706196	1.13593138956999
172	4.74162394119645	5.48947449163529	3.93828758023021	5.22209204544973	1	2.09200578623721	5.89808124282249	2.19811442078334	1	6.50247127430371	5.71728214058735	2.55887135690991	1.07366230543186	6.38852396820705	5.97567900050509	7	2.66424725795512	4.57413928141303	3.14728204105742	3.98088497243357	1.34329496494369	2.1745734772946	5.07639995722205	5.58366766382436	10.253105862569	-1.02130727871214	-0.911022637376383	1.55604252853409	-2.54168427259587	0.155409954269167	8.62626218659432	3.29754879142585	-7.59806520204368	3.39395913406201	4.91942287645297	3.04924574657259	4.93151279900446	4.27569914646076	13.4288743578684	4.88772809460016	2.82062727785168	-0.283965151644018	6.74957330521029	6.71281903840451	-8.21389809674593	3.74617731998612	-1.89501435172739	6.99791609673786	1.58604701654364
173	3.30899338826683	6.56813559827852	4.95676817457272	4.01699953438742	1.96631625132315	3.04673987503162	5.47015226924966	1.54744171311064	1	6.39415293977937	3.42916939786296	6.88105056495186	6.90478674578508	4.44795983226477	1.0556129456669	4.52379695450021	3.76402100563815	5.6321348128076	6.13862302417344	1	1.84986017723781	3.61912279378841	3.10124709595199	5.4556904657535	8.93940881543768	-1.76291153167047	-1.3483444318246	1.94680227423381	-7.00659431492337	-0.298316242905413	6.99225744049309	4.52916474052677	-8.58419807857008	8.46937893098344	7.18925754312384	6.72294168528768	-1.60430554763137	0.468123647795565	12.4855334766135	3.1196751775395	-1.0874385473248	2.82292755754336	9.56298820480811	1.92455054463752	-4.80469287776349	-3.63672742989958	-4.55611441886468	0.753632928775812	2.84045477019248
174	1	6.65645519767223	1.66273286141864	4.15308244603917	1.36431972872008	5.26193647537852	3.42964152099872	2.10211929875793	3.04106689958527	6.5727935169002	4.03403329616618	3.79150862639343	1	4.86674956379397	5.990729688459	6.55552869633126	1.34570547253222	3.40044991320745	5.77658829559717	1.94228240880467	3.76957029216216	6.27330437629104	3.27130560764774	6.10038054556547	7.36811695221552	-2.58594171710911	-2.04164085346224	0.863220414716013	-5.58503527607381	-2.3321986554449	8.65063793037571	4.58842073475989	-9.49999491240839	7.26616915999485	5.5046215104943	3.941342591035	-0.63407837047521	2.45492963118508	14.1215818577124	4.03100638106258	1.01806340628554	3.09455316980115	11.9106728090781	5.13848606095598	-2.20182200415222	-6.4739418784816	-11.3339525269014	1.61841052916093	-2.11611903283493
175	3.53445052118574	5.7124349501251	3.75226483432527	1.66791538690331	1.18831122881262	5.74064549876933	3.00243202916143	4.55842596731723	4.36724260441421	3.97359289933385	4.05002288501108	1	2.94226840562859	2.21677016478939	3.00855164344057	3.89088818428061	2.37764262100876	1.57799097601338	6.83721241413912	1	1.30262183470278	4.18290052985142	3.90140741354105	8.34894209822001	2.31132001413691	2.18326703964105	-7.47383903069036	2.87018305060315	-3.54743753303287	0.588056071794207	3.06291282932683	6.66970819407578	-6.37294414202812	8.04070369132997	2.78891806421889	5.3044806012789	1.98411682791352	0.317682870354987	6.37083812543476	2.34813582393947	0.593554102418942	-1.65775316376773	-0.789143382049952	5.03508582972437	-10.3648060914494	3.7793683239707	-1.23556627540348	7.23462263672272	-4.98908880378449
176	1.63068378898836	2.77860612130857	6.50264383470614	1	1.08944692358305	2.36248913593759	4.19484535469491	4.58902951054647	5.61909637440699	6.3347706422072	1.88389829757318	1	2.59202737889383	2.80503678022337	5.29538489478494	1.34415014111359	2.36448743146183	6.28803071625375	2.44622079569698	3.92801961939115	6.29571487529621	1.80194766095218	4.48468798516908	1.33121096201771	3.98151231836134	-4.11864695345272	-2.8945876351142	-0.136641514861473	-0.1921357270097	3.58083760005249	4.03924125011004	3.98524125765309	-2.62716128087214	7.23492848971585	2.73407765417186	1.05740922558457	-2.85479397863255	3.43214656164023	11.727110828913	5.16572668208791	5.03991892523575	2.24302062943994	6.93550898883383	4.54511525127427	-8.92464094414038	-6.17751978408433	-13.6886494369039	6.46749103294432	0.00692709385103352
177	1	6.36514154378266	1.70079616084301	6.51574133265348	2.90946274456173	6.58640051198322	5.53406097708457	2.41677848270869	2.52536146423258	2.74295027040857	1.73756748648618	6.73882750628809	1.91223704536975	4.24287742697382	7	3.46378399407684	1.99200241805132	3.41545588423793	4.08707457479097	1.954042385261	5.36553992175539	5.03473863276462	6.76015693217322	6.9232883687892	7.69319195367793	-3.68174780139572	-0.452884765021469	1.82831187360295	-5.38387543183697	-1.45561642268985	9.018651091266	4.49432884882621	-8.26787334054587	8.2552843055561	4.5461289660911	3.63064683301709	0.777635217548269	0.994249959862875	12.0547413310001	3.46050219360296	0.538274182201591	3.27327404686846	10.6317656083959	5.41751668890026	-8.72956085718269	5.94164009013956	-5.08494089344856	6.18082651709591	-4.20730674136082
178	1.00786266488515	2.6247334155997	6.66306762608173	1.48957006878905	1.75491831173335	1.24052807112673	3.71466895215674	6.53125001084649	2.9097232680261	4.94933234653489	3.3694813627127	6.31512368423687	4.63768384218433	1.66272921544193	4.09188286990141	2.93890335473761	1.29120936602463	6.75823893959093	3.05379844259961	1.94134750732602	6.50875984122039	1.45480668619958	4.55173193533237	-0.192775980426414	3.96357099093711	-4.11815516890635	-2.21916732662398	0.488515254909832	1.27724549339846	3.21032689680961	4.56824988696081	3.45033552978385	-1.71639735967379	7.02325469900364	3.82264498105745	1.87528820947363	-3.47990119142866	2.78409537510441	10.416785046375	5.31300974080631	4.70616299989219	2.19778956498762	6.42947861003608	4.49809472916858	-3.74302692756387	-1.75594433236133	3.51484793097345	7.02489418187098	-4.25289857064708
[truncated: 74 more columns]
