# Supplementary material for: How Are Mate Preferences Linked with Actual Mate Selection? Tests of Mate Preference Integration Algorithms Using Computer Simulations and Actual Mating Couples
Source: PLoS One. 2016 Jun 8;11(6):e0156078. doi: 10.1371/journal.pone.0156078 (PMC4898694; doi:10.1371/journal.pone.0156078)
Supplement: S1 Data — Newlywed couple and agent-based model data analyzed in Study 2. (ZIP) [file pone.0156078.s001.zip › S9/Euclidean Model Data/Euclidean Couple Population 11192015 1712.csv]

	trait1	trait2	trait3	trait4	trait5	trait6	trait7	trait8	trait9	trait10	trait11	trait12	trait13	trait14	trait15	trait16	trait17	trait18	trait19	trait20	trait21	trait22	trait23	preference1	preference2	preference3	preference4	preference5	preference6	preference7	preference8	preference9	preference10	preference11	preference12	preference13	preference14	preference15	preference16	preference17	preference18	preference19	preference20	preference21	preference22	preference23	preference24	preference25	preference26
1	2.88210488815122	3.38980652424854	7	1.16679351134598	5.75593266369887	3.15989862793112	7	2.37998983248376	1.85445380655456	6.01500695417665	1.65682591168379	6.57946836838549	3.3623456599508	4.49334608309132	4.84297128925474	5.3617628227941	2.99427049596883	1.20755132828675	4.51801275172434	1.61106841040547	2.75856438833581	2.11494440091854	2.94949157354805	0.986608606545983	-13.0888860442217	-1.03538672399018	8.30337306506899	7.18144281040264	1.88612943358835	2.1122891928597	1.24289246754428	5.49069295221761	-4.18266245591683	-7.98331895687877	-7.47619086031647	7.50824380094776	12.4467321238626	-2.18642883994183	6.7412134010624	4.18145682732869	7.48155473835556	4.58227064687111	15.4370033258463	4.84041477825169	-10.8883833160452	-11.3923705452515	3.63551243001345	5.40088581679504	4.48979369353659
2	1.72957149192567	2.02491509406934	6.03623023200046	1.47652316822356	5.86917931531021	2.61919298604707	6.59732087502578	2.27765861587963	3.29282522847959	5.94775734183191	4.78765948853731	7	1.40617980327702	6.38671687324177	4.74909305121184	7	2.50437658405289	3.29294812054068	6.85935537772263	2.84898941838728	3.37289985906065	1.74858559803387	5.33426415757535	1.28978996598933	-10.9292220521605	3.98873049359733	6.18538246408438	6.84667827515269	4.36397732566291	1.56306220332693	2.68096279733994	4.7917154905446	-3.79011675743679	-10.1483332260713	-7.17477098236577	7.71791565537395	15.1411379575307	-0.854134275868389	4.93587265155931	3.94399954198003	6.74266529590605	8.5805791252785	12.1299628552302	2.27072510870258	5.59358647753049	-5.05129446840751	0.472591163283302	3.81708538833854	-4.28244792614836
3	1.68917643722711	3.11318147933748	6.11138568004989	1.92239070930389	5.76986062331898	2.62712907071455	6.39136012679018	1.8140293749368	1	5.2121392413866	1.64320502651137	6.41233070335047	3.73204986732355	3.85191535919084	4.4588928634671	5.51047332305577	2.74834928398455	1.15498650873585	5.36131334661847	1	3.40825293283611	1.89966774125339	4.99446068035551	0.891407834817509	-13.2927579769934	-0.973596755568479	8.74572171938454	6.38902852155998	2.38347893575928	2.81976720564944	1.39938537602986	4.57325647079567	-4.26806699017316	-8.98742713204796	-6.16315465744367	8.35257545150946	13.1117038669682	-3.29718292274731	7.44158520977278	3.79683839706058	6.82091825669545	3.61874658605679	16.0591328540534	3.70461274556598	-10.7772128345247	-10.1875857990439	3.21241556612685	6.7746690050672	-3.34477706668456
4	6.55884384137857	1.59175226990231	1.88952175274576	1.53005139463408	1.88419694720653	3.07709743624787	1.74503082583339	1.82730605321224	1	4.46494587606433	1.6129391706847	1.00626089492336	1.27132505225438	6.77274846838493	2.2111346424869	5.41418597398661	3.00806084062655	5.01889080952045	5.26510000404232	1	2.05007741661033	3.49734629944591	3.52693885140781	5.1402749419952	-2.74934329239897	10.5548924815052	-2.09748140558133	6.740372064512	12.2964847053475	11.461385043564	8.4685488928265	9.45916184727022	4.3310233169083	-3.81606715710481	3.28696589421167	4.91681762665277	-0.769269798870773	2.40529760401697	-2.38809118028863	3.12773265808876	-5.79111154697195	0.901723177393137	1.5650159418563	5.33448946955762	-6.05835520837797	2.7135099357045	-1.4064001753292	2.91636679666212	2.58546532222671
5	3.53875452698208	3.32750954647182	1.69672519295108	6.14178815386679	1.78278905678616	5.83440413020505	1.49086848076471	1.30663253694265	2.24724151611521	4.32338225464335	2.20560600315872	5.74038595354773	4.99927496199546	7	2.09271431165443	5.86017358821505	3.26347326020952	5.08886491623222	3.91510246452882	3.91706445390593	4.37831557454206	1.70537463882338	1	2.79125455620773	-13.9054281062695	4.39590161662813	9.23588446632251	6.60167347500657	13.2532990940086	4.79889711535159	0.211557005074477	5.25252349507116	-5.21110794342516	-10.6663022065307	-1.03718439385857	6.32227568318637	3.12127810094835	-4.07369157723143	12.8182433631269	6.57386260833568	0.284879123208716	4.43812887710031	13.6657546148161	4.16297407084053	-9.40325551797486	-7.20866864042004	1.21989579921379	0.552641629547561	6.59137779128158
6	5.08600912849828	1.10132664352426	2.37481373070315	3.79837350039928	5.60790183699071	1.50821683748902	1.23815012214995	1	2.42007198859704	5.10102602672605	2.78493289252225	1.35042782093974	5.26781332512389	4.81551677793758	1.68477533750496	6.82051238784632	2.07282381337384	1.00235023584832	5.4985346760843	2.24743487545756	1.07582431538817	4.21915210566536	5.70497230431728	3.20283592282006	0.125336328386001	5.53193241903554	-0.355011450607612	5.35344411693298	12.4981606973005	12.3241220514669	5.54669514763228	7.26263056515949	3.38943488461301	-4.46279940984984	4.02118831924252	3.09372236805229	1.9944740408384	3.56043840127708	-2.27485793889274	-1.28827723961443	-7.31443279632195	4.41340906834737	5.1300294438435	0.33037887781327	-8.13165040848766	-7.40146596316209	9.90575952688755	2.99974478133792	0.196370537703703
7	1.50635330175001	4.07742180786646	6.69408551972478	1.42773449174655	6.00781059162641	3.33630311188721	6.26520046080578	1.77157657528709	2.35102898802235	5.46297962957208	2.32964009936245	6.778878392816	2.65515994798722	4.43714039325536	4.82956532581206	4.91803481301772	1.72833044126921	5.88682295189447	4.16156594662925	1.7744688079184	2.59884413072813	2.45409203245447	4.45144213828189	1.49356360898066	-14.0792321637596	-0.459119308118399	7.94630237744342	7.01027585413398	1.8961082058502	2.77592805747474	0.879875557508304	5.50954609553755	-3.45805252372454	-7.9523072978128	-5.716456370623	8.26957024920794	12.854753091249	-3.23001761248984	6.57556242626594	4.07473049431999	6.66991613413517	3.9259598046106	15.451985529458	4.18927927856335	-10.8265614199504	-10.2784881313449	2.78150020263216	5.1249904668154	-3.51209224205995
8	1.79414086375556	1	6.24398274144605	1.70475117123372	5.97388429369461	2.95687161084947	5.46758822912673	2.32239957142483	2.7851573300645	6.70528424180231	3.32792788897875	6.65426040013212	1	5.25356358419191	6.5244930368548	5.17332906758975	1.68194269141903	1.35298557255413	4.9581747463271	2.24654917803973	2.73489267777887	2.53411321762018	5.87656469076679	1.30107530050295	-12.2754322105763	3.31578458115223	6.16933575327858	5.42644275373788	3.62596598781055	2.79134860463491	5.54325642338187	3.70580057878944	-3.50058092438411	-8.40591335785911	-9.33073418781362	9.88501896404657	13.5523292428881	-3.29339823353852	6.11109631826945	3.83879299254634	9.62935484374435	6.33854435332011	11.6345286760196	5.80393056253557	5.16832805087781	-8.09302125795155	3.16302137147743	5.55941027579035	3.31006288438412
9	4.08876887827558	1.55167978921919	2.19604530845835	2.89392522731894	2.05222157681045	3.54214745131813	3.6924421217487	2.85167033593805	1	4.95943833208771	1.64682898694868	6.7551350548969	7	5.20046256645406	5.70734775149028	3.57964495286724	2.51233918952733	4.60339374331138	4.96501239551222	3.19738922939141	2.0469865683038	1	6.98248311624928	3.21921407102054	-15.7177146135588	4.67029794519475	9.30229333794999	5.40032829252673	12.4661336983073	3.47323473550238	-0.583718499185656	7.0352191344017	-5.89217148513728	-10.5047713246088	-1.48573371342795	4.75645131674223	2.07402381396102	-4.29640418225527	15.4816036126528	4.64513698397309	-0.450085587423339	6.62276890846364	16.5637335853591	4.45491177961431	-10.5271425781297	-1.80386709641101	7.78226595528792	5.02019279877339	4.68513029579114
10	1.38268606902784	1.49425519147295	7	1	6.30098975799663	1.85486126762523	5.02717183574075	1.28633217297592	2.33240351769214	6.42972343260588	3.90389447333244	6.83774040638449	2.18686978210338	6.58574261498293	2.57139919105996	7	1.57682626074198	4.28804117141391	5.12405210561615	3.51547985250611	3.21423284116529	1.49252215290479	4.88685646065337	-0.226745576754096	-10.7408722010882	2.74534125038518	6.34537342145348	7.22781960911702	4.8827902542452	2.00817852353372	3.09405442304708	4.09858692545393	-3.08089610318824	-10.1299200808574	-6.35672585056647	8.58717431406623	15.5476190449831	-0.00550768816212832	3.59760600277074	4.16337914274609	6.92709969972727	8.15312807536251	11.9677581561004	2.98256166485738	6.38189231529822	-5.23524753438649	2.8938508376136	3.97489871637827	-3.89892833667659
11	6.30324739364408	3.08583649136862	3.09619951792342	1	5.13510393921752	2.69978233900819	2.45123482448693	3.84346604010385	3.41515406513164	1.30047662698495	2.70428706557272	2.96983725391308	1.07379009888178	2.65187776148942	1.35970296280676	4.31503306984771	1.37542624769046	4.53243087769489	4.30868364111841	1	1.74984760098102	3.50060542165095	6.86837878864028	8.44146748956843	-2.34953649065972	8.16677773566809	-5.17811245879099	4.42866462615543	8.73430001173159	10.2005707488087	6.9720610565098	7.53604701911006	1.76167193919656	-2.36434244529305	3.35639598220726	5.8681614650247	0.0787801908141402	1.98489053830619	-2.90353727182307	5.25831181907451	-8.68841012644634	-0.245891450657555	2.74319089460228	2.98707559862932	-5.58251229295238	-9.14876201747314	3.5387220351244	-0.197601300466087	6.08077878042898
12	5.74882261890481	1.49423466041081	1.24173983833455	2.3865432529624	5.58696443296995	2.88345578973295	1.90581437788195	1.77620986377513	1.54398273451816	4.15150087025447	1.09328855225976	5.41921712111674	2.61590414904911	2.41964494913351	1.2476374733774	6.9324840995562	4.9634186906934	1	2.68518917318216	2.81308430223966	6.39437622238006	4.92105137705758	5.54477745659184	5.91431835874113	-2.0138548456473	4.85478879157662	0.348523071161397	3.61309633642154	11.6621593418397	14.2634861660913	5.24144547476275	5.61909614456627	1.36441865060253	-1.73934301666362	2.26047490671646	6.35168423409256	1.77886414318889	2.12800032245554	-2.82281488201491	-2.61180043879776	-4.57508655621797	0.82171267471086	3.55297356105615	4.93566136166833	0.755171666503642	-6.37784871790556	8.72347420549399	0.677040901455681	0.835625969191931
13	2.632692215409	1	6.8576881536847	2.45405673450142	5.04330252901075	1.00301865310035	2.42994808624171	1	2.5998425485929	2.02441277958758	2.55714174801552	1.05439519611305	3.28917442035474	1.97249443050443	2.46409727810532	4.65802757921937	3.24451280716653	3.75179684625676	4.49641482033909	2.10172878785146	3.37707283766027	1.40999580926538	2.56011830599112	4.27602796031655	-8.34531881753398	2.95550169581171	-3.31991894148932	4.22063916527067	9.13305332450435	-7.71523208666483	0.963770910954358	6.63132483253604	5.94000302295892	2.45920513674419	0.222907364939299	0.295093393654322	4.23583080296822	6.93139239568789	16.2838341527165	0.501027241759295	-6.54865917899812	0.695118128617515	3.05207250288925	2.89142162364841	-5.79958156338096	-2.54654126216758	2.06017608052838	1.77416477719503	-2.8566784910687
14	1.62410556748382	2.35265391900397	7	1.32647282539575	7	1.16382403488254	6.45235123083404	1.70264947623389	4.05769071789406	2.39944562241199	1	7	1	5.99340320937818	4.11700214980497	4.45088001303314	2.67943549342166	5.33435068904781	3.52986460688747	2.44177794123171	2.33309009926045	1.07072989441166	3.4508542318708	1.31445036010639	-11.9929433395836	-0.868687090720317	7.52510649366818	6.09194369569548	0.314589454613149	-0.0529143381253137	1.37865107064622	5.37074922642763	-3.881113710174	-9.15943466170151	-8.36242360214771	8.19357789526747	14.2129313349023	-3.57757089212557	9.37943161616186	2.88252847388115	6.26272178024968	5.13645462463609	13.4986975795302	1.85386994937754	-4.40506889330836	-7.02758687524816	3.20586390274581	6.35760339612636	4.71928388149198
15	4.53163154774926	1	1.10159888109876	2.1581724362184	2.44768096426903	2.6407346296964	1.12582559127566	2.31796333017455	1	1.06295540168703	5.1566107740014	4.24741505635845	1.8024157827583	7	1.47414848284056	5.48090380139938	4.5216804133225	2.73335546635726	3.59573218558155	6.3149943995396	2.25506771162561	1	6.88098055698622	7.41877944384319	-0.197023470360445	6.18798361966732	-2.92504411672491	0.790771304290593	9.53479033677387	6.66195675147396	6.06559972727041	7.44626506582259	1.83342543905137	-5.44612852574126	5.34565749727964	7.52547344862239	-1.76813805725816	0.628504901720662	-2.35600309998347	0.688106880447905	-8.33106371670647	1.63847757418139	1.20069322007189	1.19607840867287	-5.37577411045248	-7.25087141374144	4.01748899779985	-0.181030279861388	5.00774420728896
16	1.29385023718554	2.36509066063081	6.92419308481203	1.47709428074358	6.19167922469471	3.06107348595959	5.64455642269956	1	4.88748299947568	1.66788758304862	4.51291767312664	6.21354369726069	3.01259025258129	6.75049345916021	4.93517146872724	7	2.00137073255633	4.18151722663879	3.94838340778647	3.94879106398652	3.61385209746191	1	3.94729359188119	0.734242328575694	-11.6391088329131	1.88440383706262	6.47370996208115	7.13138652492255	4.87548951881153	0.918222658164615	1.950211671369	5.54081617366395	-3.96342605772747	-11.0989839976233	-7.27686726811489	8.56574989565564	14.7393395138717	-0.0401912093352218	4.07849069479594	3.56134532826807	6.85205496659973	7.61851011278784	11.9424183250108	3.96171762503416	5.87451810818603	-5.66612328399299	0.778847614189236	2.81762410250139	-4.58110686795762
17	6.2211761787519	1.74252167967686	1.28633939944357	1.83298411395047	1.47445229038535	2.77679235665896	1.9316611875873	1.6941376342781	1	5.78719561617857	1.3664149758758	1.69693627443484	1.81601515590259	6.5763583037031	3.46079138688252	6.02293650851159	2.95153532169724	4.90328934341668	4.13633591669927	1	1.31544065502157	2.80131092702156	3.27069861154202	4.77079747959437	-4.12116100293556	11.5270622103629	-1.83495549700946	6.29016472983841	11.9710602755397	10.7983487201301	7.682039034168	10.7385632152841	5.72624548738574	-3.36508733785245	3.4261365939409	5.61177885976483	-0.546353714279062	2.07113800334602	-0.886830803407718	4.00291152020995	-6.50745051799758	1.63413327690809	1.74159774211633	5.83323616605451	-4.44490233455058	1.91086397105334	9.36927293371021	-0.0295071033439139	1.38252206571806
18	6.0214174695775	1.12164545424202	2.53764473081968	3.12524592077394	5.66974541087711	3.30138827676782	1.69143965508849	1.9719541734156	1.32117383426919	5.44141843936162	1	5.91775204278105	3.23515604093051	1.77629509867118	1.51917170752188	7	5.99686471273939	1	1.54838189564333	4.68178289983981	7	4.61975815019432	5.59730703992552	4.57196042429937	-1.69711650799867	4.37382523088287	0.130804033964586	3.44968109549787	11.8672466554564	13.5933028442315	5.41548857568625	5.98649671389501	1.48762840670472	-2.67457232815163	3.57303375046152	5.94499477787411	1.81539224391212	1.84056208508813	-1.96544513974246	-2.10416665531221	-4.99484486484615	-0.229781417379901	4.53472793340567	3.09228137510337	-2.06001822573816	-6.58837865598601	10.874484444858	-0.129327398523442	0.794047030672465
19	2.79528248943328	2.16573505384749	1.65306402705268	3.5326461649194	3.82535595688538	3.25921125871976	3.51967756923495	3.82828902588143	2.35921791837081	6.16470914396755	1	6.40646609246112	3.72594092250765	5.86003335184101	5.08895563877256	3.87394076589716	1.72754406979987	4.73070519511627	5.02092681426126	3.37473177187585	2.69254619972564	1.26987836383624	5.92373313837955	3.87801097317369	-16.3214342854083	5.6800629621498	10.0127954525942	5.10798666728218	11.8209607835819	2.94661744408591	-0.211939212921959	6.43825273843204	-5.65821423205348	-10.9022752271854	-0.907228854852647	4.92035471361861	1.68165715649365	-3.93120797230645	14.7690418507787	4.29716629689485	1.66012604139257	6.54765912060187	16.7697061797622	3.82717338218844	-10.9387636720785	-6.87243503642871	3.87199548589074	3.5409529155013	5.57123117181739
20	6.96312587129564	1.43426153655922	1	1.72126283254255	2.08926333093335	3.25946600802702	2.06057701898233	2.4140567020009	1	4.52793479806167	2.33612606638433	1.4210561439371	1	6.05932093065211	2.65636902545893	3.97991764233765	1.32381318137412	5.37164250519677	5.0619709725198	2.10553896721867	1	2.53626226765278	3.67911126531372	5.64752757916414	-3.03478495255452	10.4982456625242	-1.11728409697728	6.41498644438781	11.8366957951213	11.1613938087453	7.6903829383327	10.015428295002	5.60628581050517	-3.1036693093447	2.79302423209539	5.67291544164709	-0.486556590425783	1.53607689013686	-2.58074661287307	3.27077028666226	-4.20855297339877	0.594722684053312	2.34991261829413	5.90590580105581	-3.80559367372359	-2.64278338843283	9.60982155523944	0.669561587754935	1.12702647585653
21	2.05568081243608	3.21141733832434	2.49516863542014	1.8714988137267	4.25098221762145	1	1.87543135665007	1	2.32792764297334	6.76782467559422	4.3121337811327	6.74682912397402	4.06689834083349	4.73978986924892	1.59984583460346	6.03943586503013	2.09664054316257	1.27008977212769	5.41102126194968	1.25752738324198	4.08367312565146	2.5122824782111	3.91665661470517	-0.180255148896832	-3.97801582899851	-1.20722179338388	6.25058215059796	7.15250650143036	10.897087250758	-1.36216169600888	-1.591233385237	0.906404225956965	-5.54172434321233	-6.59975615722202	5.34208548678953	3.18262297061916	12.7701240396999	-7.83007141225847	7.35772908493947	2.97261948472172	-3.9756533027411	-2.20972308753003	13.6079589054723	0.797416087221301	-1.93498053377826	-8.08738432509772	3.80306206783757	2.67569388501812	7.74941313833159
22	1.24281488990071	1	7	2.03131619113118	5.27268493830092	2.65791009543036	4.61943139754049	1.80654283125215	2.58561728866935	5.54178388231798	1.14639182136682	6.93134945967568	3.11587632394192	3.35718242297295	6.60969322465649	5.93788051525761	3.47824255692105	1.71954395107815	2.66297863625844	2.05519356088704	2.24177813091	3.16758920393506	5.76999744848503	1.35862511209479	-12.8628464146021	2.91856437994472	6.19434122733728	7.82727668375696	2.81175843359158	2.87386981117445	5.31477232461318	6.00047503396043	-4.20318153475192	-8.99475467129314	-8.45279314197604	11.1704404479133	13.6149216505816	-1.92302881844805	6.60336077298158	3.64574514340389	8.63000236457151	6.82097526193676	12.7922692366488	1.03088499834702	6.2173395828996	-6.51955590911589	1.73298238627119	5.04053555328602	-4.78294789266201
23	1.40083110378741	2.44920088229244	1.42740153492296	4.73085443720748	1.85134218146701	2.28151805182832	4.63563308516239	1.0549001517279	4.30837607762864	5.27589508387689	1.16833843117241	6.4015023286287	5.8987828604444	4.99132010020241	6.51589861295754	5.42284721170883	2.09984017413119	4.50206399749135	6.32010315923969	3.75461417300219	1	3.60687374650892	6.40256248183967	3.21089551290538	-15.0913245459229	4.76680207033486	8.70329713438366	7.86831944860746	12.7979049783891	1.62548292324365	-2.11863698754436	6.34276022126354	-4.56652588310197	-9.55619311893598	-0.420863178957902	4.82349699639737	3.76389372881023	-4.42895072318262	16.322160838249	5.27545990816781	2.24807796413976	5.69860504257392	15.1666471704089	3.88260323378421	-7.98145960419215	-2.01806974597329	4.36176545820517	6.42124664350952	-3.13257518532271
24	4.34466585186078	2.91136075788456	2.19789056669414	2.76196051108955	1	1	5.58771690419806	2.55160834015669	1.44546358153861	1.73498407095743	3.02369854285851	2.53662324169145	2.97850974647521	1.26785351657625	1.40760598322135	4.71802249792011	1.88806110145724	1	4.27324545173985	1.4426128576109	1.72863488232764	1.77921907674427	6.27508474945385	5.30613452225599	-9.81493423598483	-4.9009439053517	8.32694740367858	6.06711666105978	11.2543635539828	0.75574799492195	1.67875052373458	4.06639690337118	-6.4063476788534	-5.74641542725274	5.79847036092836	2.29905293803146	10.0305021498347	-7.12126380070395	9.75054383658554	0.947828520449287	0.23344822339331	-3.53342433082249	15.5738680350909	5.17244939786087	6.08826762414622	-8.67271800130802	8.97769821817032	3.35206140095809	-0.367897811497597
25	3.79874935663791	4.0673379346755	2.29498891725797	1.68948522485228	2.82714051913235	1.37427097013692	6.11616602150424	2.65523341010556	5.012947461508	4.24423775708549	2.01746135742699	5.31539610243228	1.9291229019738	4.93535483001824	3.77187794283572	3.41581883908841	4.24667694762477	1.30308426174281	5.95390719212661	1	1	1.57791510554964	5.33398134708342	2.37646054268275	-5.81841640592719	7.26202581894224	-1.87556775698504	5.47846110831559	11.6351876371499	-10.5654954767164	-0.0327007610367677	5.54075994780407	9.64464539082618	4.64925450735272	4.72860458717052	0.441749415845231	9.43382404568981	8.04644733263914	13.6304745419047	-0.120223228198056	-5.41470066235992	2.20306092552764	2.67992064602408	2.49877137525796	-4.61737942370519	-7.35848842509702	3.06178050354288	4.74173578254067	1.88946462225555
26	4.49148751864739	1	2.4923368538303	4.90069312316033	1	1.55149649117433	2.20906599010408	1.11934015004085	1.27123010997618	3.40854807704966	4.25874573705808	5.64146841764916	1	7	5.95583730268257	7	3.22111728997846	3.24822777242958	6.08506051341797	1.72711542194625	4.53138711065411	1.72597061600328	4.1064722421018	2.26009504254674	-13.5363603100002	3.26860009757194	8.91398489536975	6.47599205158218	12.521976900654	2.86673543915886	-1.64879256613704	7.02498577731875	-3.87690305443095	-9.10132435754369	-0.98706463519277	8.32853197403753	3.22324005285727	-3.31238021212905	15.3126370700829	4.69486038736405	1.68091721723716	6.05724839944894	16.5216420865152	0.679691808224428	6.59002958650201	-7.22735421702378	6.66242216339684	5.12672764013162	4.119939115117
27	2.86669112039944	3.66126604761527	4.66749693486456	2.28090315652995	4.63799814736447	1	1.67326435774241	3.76683392524303	2.69595902918145	5.48662628439242	1	4.13741558744064	3.94844459864408	6.071618829813	2.24260091480599	5.0028076565885	3.63801956148096	1.8599267182225	1.79968457575952	1.51488287122771	4.78906150186082	4.30029443588527	5.44402117816511	3.59435832628724	-15.8715540302636	2.16882416821655	3.0831609533424	7.34075898530326	2.51646050855564	4.07269119995261	0.0828394975391555	4.23583193544628	-5.9938781070579	-6.81217475320085	-7.16736920055273	8.89643708207896	13.4754805946413	-0.296983929839129	1.33270092608444	7.68632181972161	8.14374815628469	5.3855629655518	14.4753417939908	3.58430134360176	5.4618059570647	-7.68086902000426	6.82605225237583	5.34683233539606	-0.267606993258745
28	2.13548862352831	4.49229433828598	2.98553113660812	1	2.78413441741929	1	7	2.07952527816016	3.25825695123216	5.16926479410115	2.48346428832299	3.69621464234075	2.02853510090406	4.25134676400776	1.37218197056901	7	1	2.19269295759115	4.25905764221407	2.24984772664473	1	1	4.95408933325433	1.24370176774028	-6.03649657908311	0.0907016539682672	8.46568214905383	6.98644916930786	12.5616551174741	-4.20238589487658	-4.24377712969188	0.384739970978995	-6.3695938341193	-6.98112057596984	5.75820558983022	0.848045731958866	10.7278869940228	-9.23044613313386	7.4838895109034	1.06210933095058	-4.52645460039763	0.221988523659615	13.2279779207724	0.38950575377178	5.80499896727227	-5.50495389343496	1.08791782731558	8.13879558475189	0.373998003581806
29	3.28110143001526	4.09635156735622	1	1	1.99299059694712	3.77547531097571	2.66640677692575	1.31787400819646	2.04850076762698	2.56156753871291	1.10542497534321	1.21898698271838	3.15869327473603	4.81731544540815	2.59648507747609	3.87504262711479	1.84743223843691	4.96628767472711	3.77213969290994	3.40701463836987	1.01792299616162	1	4.34109483055338	3.0097408773728	-7.25786921290839	6.66207528977038	-2.40922515575501	6.14301348686173	11.5888091033085	-9.80356977318052	-0.209908099587106	6.91543139386068	8.48863800780807	5.14124508489709	4.5397310089758	-0.154127967598965	10.0772340151234	8.50853651149686	12.5024550093501	-1.19623696791319	-4.84138819093643	1.15679399204309	2.42429134535874	2.84065788754111	-10.7238242088686	-6.85433000940313	6.97769949613875	1.09844734795893	-2.1779451487348
30	2.47527701763929	1.43336227963841	3.79282563607312	1	6.48454687235391	4.30684090641264	1	1	3.55392846567766	4.30122192611152	1.91141365867879	5.54416987841243	2.5921072970715	1	4.50040685308911	6.80022677113442	1	3.38174577882981	6.66078962781432	2.23030119501341	2.83204314513363	1.22447993769066	6.02904575037717	0.234949136620353	-15.717919162038	1.28945885972904	3.26721849460473	7.458065370972	-0.475018534844903	1.23831538644758	3.2350813144677	3.4426618937682	-8.06081492989392	-8.78687702929683	-11.6975249460879	10.3292759830452	14.4481427587586	-0.48499819344388	2.2477887945826	4.30451092582058	11.666691223998	3.0285410691749	13.5893032071138	0.332292119803076	-5.1374797247726	-7.28281807096212	0.907205118042763	4.92781152626292	5.3068240246023
31	6.5204224700074	1.44250581483851	4.24343430181523	1	1.08318902023567	2.68224303421484	4.71259712569684	3.04598364258646	2.48969225235454	2.61246385519384	1.78806187283326	1.17670368462127	3.16669110428598	5.19164232250418	2.30422110976396	5.88806669660911	6.10329419261158	3.98027716466826	4.58362548826005	1.10253416234769	1.02545297012363	2.81378238100855	5.51847530588787	5.1931474819856	-1.84888448608709	7.34341926151012	-2.89629600145604	2.20407233232503	11.8743652488121	7.82850256147136	5.66497089934169	7.39577415448118	0.945793591914604	-5.04382953824677	6.43633043645556	9.31638727598999	0.889786304323479	-0.286355262075719	0.155675889305005	2.4857382838064	-7.15809307288648	0.167737286026442	2.08772239576377	3.52951154963995	-3.53102160781103	-7.22353730686965	3.35763333101312	-1.17013063922834	6.08103086947162
32	3.82198475977492	2.28936514123105	4.00755032409466	1.01702454269568	3.11534340565738	1.51448550140241	6.729730859291	2.1676833342263	1	4.61008371104085	1.91241100207426	3.70371802715402	2.36887397426817	4.76044453716542	2.10440274900799	7	4.10234133451807	2.76522381187159	3.70581659294648	2.80109978049264	1.8646904135019	1.45861718611871	5.60769364854741	3.18688604905942	-6.06742743530589	0.530161698555532	8.11671903031652	8.73033716630443	12.3106943844238	-4.49530300903951	-3.46724527177899	0.226703888134075	-6.19749730483056	-6.00120263983996	6.68820160728352	-0.61945843015445	10.9810115506484	-9.43247179697607	8.50161901045433	3.33821162538892	-3.82253185396508	-1.37166679545642	13.4367556160621	5.00416687511162	-3.3304979408594	-10.1836124532379	3.49936723814096	2.75088476421715	3.64983762064231
33	4.5564759415318	2.44795165150082	1.86226453867257	4.45052497845473	1.10455775502307	3.37609589326033	1	1.74832593209834	3.23084771505753	6.320862480898	1.63051297093336	4.53600678078045	4.65665362471357	6.95419013528591	1.57194730930838	4.65126654489681	1	3.35487046586178	3.93334916712113	3.43979318566111	1.82306812110547	1.15285938804578	1.48370009395151	1.22292760770836	-14.7448692865566	3.67856395003521	10.008584158321	6.72262541302501	12.9032625774829	2.25615142108583	-0.673751211397034	4.77309840707665	-4.96130705168693	-9.78914420641996	-0.531285618621168	5.57837344831596	4.23357847623775	-2.68509764789228	15.2048119148959	4.96876162655776	-0.466565205932956	5.61660640389268	13.7181854842197	3.39146025417031	-10.2424600750835	-10.8523250027384	2.1563985514032	1.79713225352777	3.62142833694447
34	4.23486775433415	1.29407684141252	1	1.77789960730923	2.92654749579416	2.41330358624292	1	1.96625310527557	2.90247187588341	1.06540823275226	3.56598230328599	5.83744967496267	2.78283628839223	7	1	5.31167833289006	4.6019860466058	2.60709252969968	2.99723911260075	3.48839905026554	1.62683473355807	1.69782923070195	7	7.08375866124178	-0.834826209583597	7.12334416972132	-2.20907131734516	1.92672961166556	10.1044668859452	7.12575746642699	5.8333358100261	7.580772123509	2.25678539244483	-6.64391490752356	3.98046649569408	8.49774515853917	-2.31216169223076	-0.815320292343185	-2.10132841836447	0.830726039274055	-8.78759409691095	1.33706654798989	1.14402319490461	3.05454400269553	-5.07183950926305	-5.76771473912018	4.9509653251864	-1.07220618435622	4.68164870713656
35	3.150975749848	1.9193532000732	2.18875040228855	1	1.10825903538097	1.46848733867766	1.9295378092324	2.14159080856289	1.51127179042214	2.8648167054241	1.48328829555413	3.44907511587077	6.57145982357384	3.6253018034421	1.31552825794806	5.29967305402773	3.35959927150872	6.49168625860691	4.53191199778092	3.67376051174612	1.52847994844338	1	6.82442266527765	5.12207325929387	-1.12595816161139	7.39707581679377	-2.76250922616108	3.63364123178933	8.89679780402439	6.75027908902907	5.16834763032751	7.39319229338781	-0.100964062605505	-4.47692904249649	2.79992306879479	6.82068749996942	-0.780495542540071	-1.4651768306943	-2.14339200901801	1.94494329600588	-6.13397076148937	2.47377110945774	2.10776988153048	5.80034920747136	-10.6078139211508	-6.82787462361897	2.4500770340495	-0.946600947918058	3.83972436023438
36	6.14765606642247	3.06664839710087	1.9237682441471	1	4.75153154702692	1.68249863572785	1.86399604175416	1.63563452903581	1.0995363650112	4.37848175543254	2.96489940633447	1.61762267590292	1.95119912887046	6.49235815169949	2.63335817927982	6.23414687545325	4.0863969124799	3.27764040229888	5.57466093738142	1	2.50253270342804	2.65824076803709	6.3948729195894	8.28140863966198	-4.99851703011561	12.4150962980623	-5.8208773973821	5.83944766091882	12.9867839247589	11.6492560579022	7.03782817557144	8.54645483486739	3.65782481671856	-1.14867695146746	2.05069632719605	6.52703889358211	-2.54471732715559	3.01548302021989	-2.97412368724136	5.62365651297677	-8.778452745859	0.433437008574867	2.38646676284849	5.56711270682255	-3.0503402885749	2.99051961792061	-2.76531208245511	2.44623305478956	2.88163230665863
37	6.66362534425196	1	1	4.22047634380553	6.39547071370425	1	1.57744095260238	3.49030525948318	1.07661037231479	4.83193226405684	1.04304751065814	5.56280725788103	5.0964456447947	2.6468332301468	1.34747923432396	7	5.46218470932589	1	1.71767215641662	4.43553778209051	5.88968864360375	3.37016087119179	4.09440293839574	4.68014233262676	-1.78584999700119	5.52221318052595	-0.390986980859014	2.36625637171794	11.8734432160151	14.2936775345046	6.15648226190747	6.06771706996771	0.239948466824625	-1.20685044011714	4.02238148847415	5.6409059838705	2.00592512306611	0.372794517624071	-1.99854401592026	-2.26571590013869	-6.16486002108239	0.0798176204851052	2.77875943281179	0.909872608479698	-6.27491866319193	-7.11141914392344	9.8982090024431	-0.848368189544917	3.55796976544871
38	4.63008876056105	2.39571920712429	4.23217045077094	1.86592344714837	2.64931805893186	1.97460969897071	3.33596200888963	2.42516062584524	1	6.75124039562715	1.034703607608	3.24577292270532	2.33967702344919	2.19845838811773	1.74864791268593	7	2.36202895085171	2.27878430975959	2.70711270795974	2.8777621020471	1.6606262557611	2.60810217240664	6.61811727888841	2.84700176560079	-6.27124726230936	-0.428353725473637	8.43749422205715	8.52181603031247	13.7935814696332	-4.10654649431868	-3.63009802513583	0.363459110942258	-6.4527213646138	-6.45428979018479	7.08239666509416	1.44547878174972	12.0111410134323	-8.58895573047896	10.7459060680685	3.33659418237105	-4.27335305698841	-0.00903515833287072	14.3083690381841	2.23760195738414	-3.69649591336092	-8.45929525705326	6.62249147789996	3.74249863960222	-2.27751165336984
39	1.27100204482216	4.07465165822589	3.82603265769062	4.39919639497752	1	4.1078504142163	3.52182765517726	4.13654475213285	3.30849896910417	4.85819532542696	5.08959096205176	4.16724187153804	1.07318963006954	7	4.37699447853067	4.97531799020677	7	3.28108323195458	5.39455395491604	4.63595180352071	3.16440076123072	1.10855504245947	6.23887649680583	3.68363108110493	-12.9920112315133	7.17170170427752	10.1469349489244	9.5544279429195	10.7366538468789	3.32554699963786	-1.56527091678864	7.15081496637204	-1.88303736401925	-11.0294146337658	-1.66372013995908	4.50644294756909	4.00022855317697	-6.04665859444584	14.9139189932283	5.65088291671587	0.0187231954875152	3.04748121203331	16.1524634964436	8.19992737220361	-11.6837348564131	-6.78769639360329	6.83299673110231	0.316766394670686	-8.78064285563703
40	4.47282659593193	1	1.15361177550391	5.26102870183985	1.97533443714635	2.24258998821018	6.83762633631611	1.19118833496283	1	7	1.46170318888267	6.2028536564484	2.56583551147304	5.91806730502347	4.58282850122352	4.11653247443751	3.34939655359639	3.94151885460379	5.94811667404165	5.52827717452045	4.17626668768092	3.41571145997192	4.63188099684391	1.50107943440529	-13.8482983154364	2.84804438771725	8.98664073399456	6.676662882371	12.5502176947917	3.64727302417999	-1.24393962436082	6.0427166135529	-4.06916120940434	-8.7621846913865	-0.885343337152963	7.28671061760137	2.65946319842804	-3.3213547783599	15.1756047876795	4.90016070602254	1.31551066573213	6.11849505066355	16.2966434295831	4.2837922771568	-10.2943831068161	-7.58786052722127	2.51419790752233	5.67418701012582	6.34518818724566
41	1.70703494857988	2.09216659852178	6.16676891848371	1.17995999925331	5.50471320726573	4.36793359067859	5.73268795578008	3.86388600492127	3.14541414468802	3.77964793613014	3.76272687882327	6.75664612518436	2.49358845394412	2.59693041230054	6.84927882948437	5.74895645241534	6.79139485415271	2.10151144595615	6.47019497459592	1.37529502893397	2.89565144935161	1.90166029860891	3.61904408558508	1.69494290392864	-12.8152206647297	1.32969522141073	6.03556484006018	7.14519207834187	4.26022767475533	1.58700320825143	3.22770425690686	5.36085269213086	-3.79437170441401	-10.6533815867436	-5.8933079581978	8.43540870640863	14.2267219251863	-1.46035391012927	5.11557762277694	4.60807725753435	6.15199427138001	7.76870212470505	12.9361900917791	6.07402395344464	7.03050178113004	-3.28411556617743	6.06288274222721	8.64772133006507	-4.48969748225979
42	5.42092433280841	3.64843895200619	2.10170409510951	1	1	1	3.08827623814423	2.75856697877976	1.06681648840891	2.36660786180468	2.07984773073266	3.40829875157272	3.56082086641465	1.27144426626345	1	4.32272079491588	1.23529721853581	5.8980299708682	4.10123836642596	1.45489854192258	1	1.0521283165603	6.57689927407623	7.10146839474053	-2.01122050465296	7.7352852380208	-2.60593260807355	2.8024962664988	8.4537551241397	6.91729937477256	3.64858102659276	5.93606929599954	1.06699212425913	-5.55365439801436	2.85262476688572	8.50062958928796	-2.71131272894341	0.185373364985815	-0.832937522718462	0.757812884528688	-7.31571475982945	1.8923409079079	2.51950075587592	0.107915580640342	5.48686677778032	-6.36844950318182	2.87060657615864	4.9285764879842	-3.26805131336585
43	6.6946246823193	4.30522061466871	2.08348450838518	2.73158012695439	1	2.75596097456388	6.10516489808104	1.77497690886806	3.81107745895594	7	1.75356560451666	3.66648553196276	5.71720310900634	5.42304399684083	4.28455580836363	2.05073242669598	1.91050679054538	2.98758943471141	3.82362610649674	3.58828711293894	1.47381250627745	4.78519822175974	4.50753567247724	6.63327472016407	0.664633180628942	10.6353261977168	-5.32871152510133	5.25799454026541	12.7192273946724	10.8076325149129	8.06753734731342	8.61376955219156	4.9350647272021	-5.04540912052483	5.29500301441451	3.5649442970735	1.23686098031564	4.17976697166325	2.40921394309087	2.3682744271866	-3.50994596549192	0.0944316988767655	3.03945394594164	0.34230509992237	-6.3207999053467	3.27479976913971	10.3033702776372	4.91750911164223	-5.32352562923278
44	6.13957237630933	6.21715329771604	1.85804590699978	3.01181647213831	4.33030816377919	2.66695348245892	3.31056650596033	6.63896718723387	1.13636544177875	7	1.3768048121948	4.63881618183313	3.84951709834119	1.69858652327216	3.86370429286374	4.09187194263831	4.95154718398912	1	2.70441261645692	3.25083217565742	4.27410223975259	3.6304649308237	4.54180147800417	2.78633954962475	-5.48780873778171	4.46763697121834	0.485301665892945	1.35990027155676	9.45703611172535	-6.80998038773574	-2.63497630861425	5.75095509024129	5.64566677406203	3.04449641377945	0.928628836105274	3.60806242501077	8.91638767233944	10.2779922231839	14.3609870937388	1.51462646279411	-10.5107830970856	3.07917530850763	2.81967982640797	2.69841949337792	-3.16183105961119	-6.9623321632469	7.07715053641786	4.43093213869792	5.28930313176493
45	2.03281133257163	1.5437990972591	1	6.17619832699195	2.02462667485179	1	3.72530271156334	1.50927716159036	1	5.3259292731199	3.99349399008768	4.78637162986691	1	5.58407429290181	4.13454265271781	5.44319689626608	1.40775672068757	3.75556064972179	3.9087503306494	3.30031552211942	1	1	5.30924390449935	2.87122534471128	-15.7684345513928	6.38781314038708	8.29455854131071	6.64711447904484	12.5164131214278	2.19230906603103	-0.902452955547544	4.75059794612074	-6.44632938976541	-7.7155353544837	-1.05203514194779	4.77677021442907	0.901814329509167	-4.50938380677721	15.1970669906455	6.86689862061642	2.44316239187397	7.27106750563162	15.7229018518493	0.269456049625754	-9.11475537109997	-7.13129984699583	6.87875674870704	6.42673685636243	6.84326430236905
46	4.81757844477095	3.35567633681231	3.26507222368557	4.77280912766664	7	2.47059109289887	3.13649945172151	1.42687910979675	1	4.42567158345813	3.24735424964289	4.75005298199565	2.79428764276005	4.70195930769364	5.47681368731432	1.83710018549875	2.99128809770252	1.71847267568612	3.95571912370713	3.40928571477444	4.3264561519848	2.8536633606446	6.23799639371894	2.98681259790096	0.550216385667924	9.70438957002701	0.340707428144759	1.91913518288183	15.7502047320352	11.7438148832541	7.12360588453724	9.0676267175579	2.49251092410961	-4.0579199591325	5.1531041221277	4.85438201348747	1.01218364725977	3.18845799800196	0.791264150618113	-0.248513773805089	-7.02609420318846	-0.490617736967415	3.92644276085295	3.33489126496855	-5.64391464301302	3.77755955051318	4.03290968383078	0.914093028080159	4.90791220434467
47	2.38056257025643	1.29189147990055	6.21565337827669	2.44258350182407	4.76675963559674	1.70497764456589	2.59752410327412	1.2053367577627	4.26540674748144	2.57975889656792	3.15698273213909	1.49104670321391	2.65043580263972	4.73768588177353	2.94389902657533	4.5337523574629	3.90686936640725	2.35854098976841	4.54213872078264	1.80021498180807	2.26698814050342	1.2321569266948	5.84016920129167	4.90988167867104	-8.98893530342493	2.95354406085511	-1.45839110299736	4.43866468452888	9.21470303532732	-6.78064247955599	-0.540221193177007	6.71990920846794	7.25319005924059	2.56192334572969	0.600215746174199	0.0976680550608086	4.35417136670895	5.97369269995097	16.202921643435	1.31375312251583	-6.94801105511337	0.244759503635682	3.99195491107686	3.53005192457266	-5.10238196877122	-7.27902728282205	7.28451563192589	0.375690384187427	-2.41737366877705
48	5.36165640978595	1.07055273179149	3.56643636863655	1.39735050560943	1.01556935025676	1	2.50312356095624	7	2.5519669862961	3.1588286831432	1.1994515867598	1.57108119633497	1.81755989101241	2.66436530430877	2.27217203795407	6.65718180612265	3.01723056192682	5.32309203973767	3.03843060207311	4.7862578583491	2.66117076606171	3.87154897697955	7	6.19805223931141	-0.39323653616952	7.54230150932531	-4.28446783067835	0.696742167717963	11.8208235654495	7.3069396203696	3.5648015644227	8.8427855518016	1.88787903005173	-6.11196701588964	5.94549707727067	8.83421952052683	2.30861356196006	0.17770554558093	-1.98073216204641	2.20620234709467	-8.19028569307563	1.28862675759255	2.30467591721311	4.07081146296504	-6.63397081208407	-6.18232386101461	3.3504984313533	1.12816100494993	-7.23320477845184
49	1.7883856297805	1.75361519723185	2.30763595116201	1	3.13745773956003	4.07177907005322	2.44165391274123	3.50727203443113	1.62600755744051	3.98045558882501	3.41172469180379	2.07986949285069	1	2.47568688353883	3.23678086029362	5.60037399451531	1.53744529504813	1.29811509590666	5.33782231458117	2.7884281014941	3.40876941975661	5.7605953469473	7	2.78740064474826	-6.76609345548366	-0.087340411043946	8.57502448686699	8.1592967032779	12.0158216976848	-3.62043625196379	-2.11529088291744	0.836881840339168	-6.13475909555243	-6.7569236957113	9.89764850969078	3.15710956051874	12.8087484411865	-7.55274745059584	8.51606055245059	2.56968744063545	-3.60472184075424	-0.714886052531533	13.1011542736884	4.49880682620837	-5.50121114859289	-0.493311132009019	1.69437804314711	4.25903855496835	4.05223506026794
50	3.96140098463728	2.10730519655043	4.41814746190657	1.09331466194597	2.02755362962066	1.48863976888577	1.93301047582528	2.4498858221806	2.21327309317367	6.6738027582104	2.87824380627386	4.7885191184417	5.09411166266756	4.24415846439123	1.12676643438321	3.95510882600064	2.16145294011568	1.10912911370195	5.20632646029338	1.00804761476371	1.07084697241056	1.68501456586323	5.55365342670173	2.02357626960072	-6.45445936964555	1.32766489234086	7.57364724954232	8.72638073509024	11.9819936513279	-4.42098967491931	-2.98838292827664	0.603358387510951	-5.73415903705182	-6.6504584498749	7.6887123846725	0.024465711622302	11.6192207009212	-9.47233999982295	8.68972922871902	3.72219136933317	-4.37578257212675	-0.562824664745443	12.5863749911054	4.63261308825153	-3.48447765823323	-9.59419012077442	6.24395692182462	3.58861838541063	1.98463818835335
51	4.50083018591057	1	3.45772734039815	3.88304175932974	1.69736511907667	2.21792282410702	4.63206220053522	3.5052174595766	1	1.92263536067895	1	6.11174595112766	3.08592597145413	6.05675487429406	2.21724914110765	7	1	4.52504062737659	2.71083111730331	4.07864537927807	2.17855883063462	3.8709021801312	6.72389543092376	-0.495497116330714	-14.7551772344378	4.2916891108467	11.0805882942478	9.18160519301755	9.9864802420741	-0.346399142282405	-1.24019460672491	5.61915109166581	-2.13173744528527	-11.431129162392	-2.72722058329481	2.52571114441886	5.65469783148116	-5.844593350286	13.2220681166601	4.19120688177307	0.253709184927661	5.72609642793932	14.8204713618487	4.14477261720724	-4.60333518208672	-7.36887755683557	5.76559032911614	0.188936305687592	0.870053451295902
52	6.56084387061129	1.24173785497211	1.7405711339147	2.76056034752215	5.83818620524461	3.61395539594715	1.3596801409998	2.1510147401656	1.32906986061496	4.14725350055047	3.64992853926878	5.52601719767336	2.38498541159397	2.04106656173876	1.30310368617711	6.4742985187973	5.67052196213608	1.04570227757043	3.51945202972453	3.45452471068308	6.85185240729277	4.4195924024057	5.02308133223881	5.17416842860232	-1.12502268309509	4.02763099671481	-0.766309083301285	3.38668764758858	12.4305316436971	13.9844915688672	4.57282503770666	6.13373702039964	1.33054253788904	-2.21323359969743	2.91422547577147	4.99706757508301	2.0587795790069	1.5846839226476	-0.718464355883626	-1.76668572190925	-4.87790768021475	-0.309545250508966	4.15270543902348	4.6311343763328	-1.72648158834174	-6.82482608322008	8.9899116815529	0.441082323068767	1.173354553688
53	6.31712139672065	2.38880613019729	1.77888823797368	1.69075771863987	5.56956279048957	2.22271896576613	3.55658084278196	1.04583318368508	4.0293720685238	4.03338929266649	1.23649844868881	6.03164811291148	4.61869645425181	1	1	4.27242686719688	1.55821959959104	2.21664818553034	2.45017168913312	3.18239380965491	1.64863411294763	4.61132695918157	2.64630316009099	8.78954936807424	-1.80257163532799	9.2509453814123	-4.62649975017774	5.58663261998027	9.2294196544796	11.1454984248686	6.51843180799126	9.67206586867849	1.98951488205887	-2.87783140436446	2.34528549742814	7.28653598023969	0.663764395555883	1.2525395420169	-1.3707607806287	5.28874792204047	-9.36003399517331	-0.26478157609204	3.10185978832323	3.51758663140105	-0.922381565956185	-2.15532380271664	0.896625008354073	8.50119104837242	4.42964220908024
54	1.61984674621873	2.092057786145	4.20973997025916	3.98991827812316	3.6705045036563	1	7	1.27030241289969	2.54518241789227	6.06227975513369	4.12144185388707	5.69428038055582	5.5822152310729	5.96653804106499	3.43324672101166	6.70117809561723	1.54415158286503	6.38460441433041	5.90314420169402	1	3.79253924196751	1	4.23203857659438	-1.03271120347325	-14.7548137128168	-1.0516448416463	-0.193140238770376	5.77339579608004	2.11484662083824	6.09397388332833	1.30183334079473	6.50281786644057	-4.34663902119826	-8.92595005405904	-8.34083282865386	8.64652680689927	11.989369693735	-1.85481472222028	2.99249943451476	6.33580296231527	7.26153108155461	3.24947847022838	15.1472984198527	3.37984644460532	5.11260145252452	-7.78768300325407	-5.07578543381916	7.00319476801064	6.50484483816051
55	1.58130267908528	2.20835548317193	6.02509854248136	2.30561581884984	5.44510568906384	2.08897118049632	2.56850618108134	1.25686372916595	3.33531592244507	5.09251006848598	3.72244965300871	6.84759880663005	2.09727445036684	3.18808490322814	5.54671091020669	5.23204002246698	2.43108433423656	5.06366425211021	5.16376004295814	3.14068072374141	2.94239136355128	1	3.95952193291693	0.079116110849097	-12.690851845615	2.88267346943799	6.69270928178664	7.61063033937274	1.36952777048214	2.73203411391746	5.0886687653043	5.07115190062482	-3.90096266243193	-10.6821180146127	-6.72423566166047	6.58727924405961	15.3941329965548	0.844495923651802	4.74838475430993	4.50302163678366	6.94773180231207	9.25735955353695	13.0799022788266	4.8034343873256	-13.7371529510973	-6.93238111180389	3.32809589130408	2.71979309732933	-5.04244951146186
56	1.76884833078087	1.77806022555318	7	1	6.25342293611813	2.10645200154764	5.27366261382079	1.78862992059317	3.44821000484034	5.68601139840902	4.51579966978142	5.7313914004134	2.03410551456026	6.76909187832073	2.25043219874573	4.76114678770586	2.5063875303709	4.04224746183094	3.85106187467685	3.8502739645554	5.25561333235846	1.3584377631861	4.71421997632746	0.216446000771932	-10.8644463638309	2.67313633540667	7.31252898766694	7.82148545191249	5.00792824514568	1.56000371238483	2.46843989596783	3.7837142244835	-3.45568073561765	-9.87738605170294	-6.77261476528688	8.46470368156032	14.1485771175691	-0.787816003625579	3.82408011737225	3.96489754274055	6.75476500679417	8.04297520901027	12.4714650295634	3.61157684385865	4.8230128066604	-5.59195794802985	3.57343051892808	4.69790437706674	-3.36070884942044
57	7	2.56985643268518	2.26667265761777	2.28915414704442	1.29027852465017	5.69295555843578	6.60420550365962	1	3.45592624862755	5.89978972944346	2.90936575800808	1	4.01382705769749	7	3.414928633259	5.80343666085245	2.48294625558644	1.78828714425528	3.38351517352159	4.97104449386002	1	1.95031150849237	2.50078732691663	6.37562999278017	-0.101744424391104	10.2642447472925	-5.99800649624216	5.8547489296955	11.4187020557958	10.645485927291	8.46095479361657	8.63491364560784	5.47765640201268	-3.32525754239998	5.52614812402012	2.78335639898983	1.60492575215202	1.60616660540102	1.50016707633579	3.69967459389833	-3.31397421275005	-1.57783618257824	2.25883247529636	3.39960215899794	-8.51014885908007	2.53623742041822	11.0497815036833	3.96445608381868	-3.79705683368268
58	4.29746399556456	1.93588496923777	4.87435663202177	1.48774840488669	2.64842817486657	1	2.13242121866601	7	6.06202226032896	7	1.07571762247503	3.9624117234055	1.79001861700047	1.06213946864927	1	7	2.44121714017938	1.99039775038719	4.54273561155804	3.21169676748259	1.98453170764298	1.67769248625362	6.60235759970342	3.57841151716092	-6.32888898473319	0.444041170629757	7.79935742292585	9.52499099528967	13.964391271523	-4.82162805410457	-3.55908436763822	-0.779723406466049	-5.95071802001505	-6.24133724392521	6.83683358502288	0.677868096933712	12.3591596732324	-9.4373341650545	9.90517522177445	3.9761701132238	-4.0431202992308	-0.707334324933393	14.9954458995985	1.45370473044583	-4.40823921977777	-3.89532172308217	6.75957285590088	1.99531386966655	-2.96390119934422
59	4.23490355636121	2.0370675696599	2.43804452983012	1.2394918174884	1.62334847464957	2.07154333862762	2.32507047379925	5.03574745946769	5.77027664909417	7	2.11491377437783	6.31663810791765	2.04387852454859	6.3620818069891	1.07412194876121	4.26598977701669	2.21534146431243	7	3.89646296570071	3.95943604495629	1.05660584546318	1	6.59192348563638	5.11621171103192	-1.90097379543278	9.07092145696329	-0.622498752738595	5.16128465314037	14.1274553410928	9.55261340823723	8.5415441886168	11.3947869027163	4.72907031301005	-3.82534283970346	3.45540174866285	3.78365377298864	-1.60179596183081	4.32081344414731	0.059360380069355	4.38881301397755	-5.62585295198005	-1.61109243387249	2.9130128535265	2.54412560013279	-11.1051642683664	-5.78780786398643	8.74617815482971	3.80552679869069	4.4368885584037
60	3.55221352535594	3.04990265565311	1.272985035737	2.25911578889934	3.09227134190292	1.51212993483274	4.50826673059748	4.04051742535279	5.05542585188269	6.39847176116047	1	5.52551641555716	5.76788491045253	3.77542231510617	2.92091514264931	4.97583334415084	5.41108971110523	4.74512495763693	2.29467175333227	2.49609227476561	1.0309364710226	1.65503289768159	5.79897797432352	3.1305462518159	-8.31472484722943	7.14581601968953	-1.22986546186842	6.03389221369539	10.9057440314417	-9.86583493187158	0.0354454960216876	6.5610557652114	9.53805446445405	5.17967582397205	5.05342547352719	0.0549765015289552	11.864616114077	8.11549122594197	13.5098671857125	-0.357449454771195	-5.31861694681509	-0.0866733253885833	1.42825943159516	4.71042823341152	-3.10696377989885	-7.59241047156142	7.67114395456271	3.56968112259707	-0.631252142014513
61	6.23741800817536	3.15944990303506	1.66616450589298	5.45308605484187	4.53391374002837	1.06268035362959	1.00509171044116	7	1.39030938716852	2.65551029810943	3.16041113372971	3.62790517127416	2.35647940268134	6.92320024916448	4.4177118605384	5.0261032414551	2.57286075809536	1	7	2.34219557881549	1.6621127772665	4.51407360749087	5.32862819970171	3.96989734181462	-2.13125188912059	5.86642233470674	0.312878746786388	3.342301497278	13.1320052399036	10.5293094835096	8.38682896224227	9.45476717084728	3.34251444023625	-1.70144431620814	6.8529093338404	4.70096244128932	-0.592969782283185	4.11254228094012	-1.05958030866548	0.40271269763925	-7.20635123105117	1.41331240027999	3.17708809508321	2.05199242104439	-5.06174062788216	-5.38563094453474	-3.97869907569272	2.08685871739764	2.00179561403195
62	5.91753710628057	5.44440487841645	2.04122761563223	1.80140605796297	4.11128483064231	2.33393138299284	4.04079578799835	1	1	7	1	4.14080222748156	1.54251736435402	4.80491285309559	1.23105888527991	5.54969081104489	4.60345325772552	1.14720047070781	3.18568019799973	1	2.25112388234405	4.17295983682585	6.80444748515333	2.36157377089832	-5.22650852458238	4.55899114612804	0.864355193572548	0.977546512733174	8.66194573731286	-7.32394601745093	-1.48334857255201	6.52318537760327	5.3108084302805	2.46258926637585	1.08285261852657	3.3629683338996	9.34557194494543	10.3476342893443	14.956801123114	2.03258264576166	-10.4368973767725	3.62464516774486	3.23823627837758	2.22479316262558	6.42927209599111	-6.40697168411589	6.96598754836458	4.91275349345712	5.07615717049407
63	6.9797579140342	2.73123230152641	2.43982830358011	2.76160753399894	1	3.01507512109713	4.8857219252398	5.06133027275539	3.2893157043516	5.58126626484853	1.39276084846871	6.68095953271487	6.77737060101486	5.42939818082408	6.28960138870138	5.24028649092723	1.35908295439448	5.27298150686017	3.09702402194482	1.22162423000296	6.2812007869113	5.14063558486677	5.38488852006138	6.22661973759137	-1.1196830091599	10.0061279697126	-4.68952994159321	5.34755964828565	11.7886935366506	10.6974186643133	7.52277367174213	7.95260393768939	4.38761721969938	-3.25955753775092	5.45651139181102	3.51936455077214	0.605624251711711	3.84480312794587	2.15955709061191	1.43771903259374	-2.72543179078015	-2.34775114760316	2.35132826845283	4.79554946833168	-11.0358814704152	-2.76762535951694	6.0348856352216	5.51802802753643	-2.79677673368535
64	6.24614072950339	1.60088505679398	4.1275488614085	3.69705586576188	4.57217002856633	3.86920160359901	3.23426771136728	4.25422949324614	1.37150797488512	2.17404124237254	2.84637591813046	3.55420145994127	5.81712897821296	4.51712901452009	2.86669757029516	5.17835887544547	2.47736930895523	3.71214860549747	4.44243194866581	1	1.00277534493513	1.64153235510993	5.85081829597292	3.69315855713814	-1.97366887254788	3.04468666205573	0.373724510686851	5.08823938561085	14.1032924921296	10.3258952386516	5.32168884946615	5.88126412848196	6.16694574153985	-1.74405385433317	4.55808188002257	1.98921637005315	3.68526098803622	2.99368928720663	-2.07455942060051	-2.51308466212139	-6.12591331481711	1.72215481160115	3.18438581160299	5.43464805611585	-6.94283012451112	-2.80538771286132	1.91642812277561	4.01379057396954	0.495979357753659
65	6.58789295099485	3.29040743050599	1.91617070840557	1.31046682400855	1.38502245873599	2.38834583844106	2.8001394113755	1	3.11296226164944	5.77769364735927	1.7277240363616	6.07340754430479	4.72465744545961	7	4.34108754964007	5.49381688641773	2.11709770247316	5.91096371331681	2.70029678140252	3.73683053367994	1	3.30775726204184	5.16599247441209	5.88582352303416	0.174086091603723	10.0649274762319	-5.85355065138836	6.46944608074587	11.8474082775146	10.9600919404629	7.31471865980443	7.72461596019289	5.32517912042787	-3.54805830518993	6.57430993714472	2.49729251648782	0.816559365586424	1.05562604974383	1.13729917607572	3.39528073152975	-3.50380031782325	-2.15261838175206	3.27071308951203	3.22437830334902	-8.9405835752521	3.21537462865765	11.0407715089829	4.7899028896565	-8.04501423791452
66	5.7420451614876	1.61290994803321	3.11374547498272	1.2525419044573	1.51475486762599	2.3226204136405	2.29976043335908	6.08493853899957	4.11217262178892	3.70378647371522	2.28360244194287	2.35313144992258	3.68357774776148	2.5318819997099	3.03509481414168	6.20229519698081	4.10327366256575	4.214669592235	4.37025310183425	3.88334958776066	2.05302728581566	3.7010180040337	7	7.10482559458622	0.141090323976686	7.57662792871848	-3.36620397033496	1.44108870273922	11.2073717470581	5.97851977651219	3.90642006266831	8.20317601967574	1.95572363715801	-6.88370420958866	5.58755841486241	9.90908227113705	2.00641899190784	0.0359771297750291	-2.28951577080938	2.45217741592352	-7.87858923798671	0.658627492805267	2.50419658488974	0.405833218979643	-5.51342104175126	-5.41850649024451	3.99428141095656	1.24753557496351	-7.46928032758595
67	1	2.82421091742924	1.01623033824239	3.93867462924685	2.52788724822476	2.93397886168606	1.68854422786392	2.8549529231008	1.70136646636767	3.1937932769171	3.40058140154521	2.9502549952415	5.19149077821536	7	1.88140461460139	5.76583165214209	2.19086965578665	5.1147960279176	6.00541620899426	6.50891489062036	2.62938279845806	6.62758893441662	5.67682734097774	1.21009219209664	-13.003590723285	4.0863187687054	13.5416494888042	9.53177953074514	11.6120264169652	1.29909992413151	0.347837254206933	4.73359036266235	-2.74117953116258	-8.95551009716308	-2.8497581496171	1.93271338550672	3.98150046044017	-4.74891361489574	12.9847641465455	6.72552229990151	1.97698075372005	5.54819177620829	12.5398913943948	-0.831938739698719	-11.8246921031879	3.87624567576337	6.02989557843483	1.96085337210726	1.38227460448034
68	3.8341598419422	4.02798148692669	2.85522316976626	2.16957817936732	1.81682630399172	1.98077382678301	1.24052313981835	7	1.75173574180177	1.02070251295899	1.23491918988053	1.3446687981991	3.98557996185494	1	2.01637630334131	6.55889327406627	1.5464498642613	3.69890844848074	6.36109020209278	2.60083816966703	2.55595842320679	1.04359034636027	5.52915761485624	3.33469445224992	-7.3703473912979	-5.52351555520203	8.77439714142758	2.07208190329222	12.6391111907305	-0.42991068913551	3.12508235155989	-1.92618070912437	-4.73990479001195	-2.39613340433128	3.0685447285735	3.73263115997061	10.3981094943214	-3.83922364657357	11.5947507217972	4.22832801018564	1.23560659689598	-3.32213110740869	15.5012354023837	1.71094864026714	-10.3900016286662	-9.55404462738557	3.07129285720126	1.03525337527326	3.33295354769393
69	6.03833972051118	1.50529777561286	2.58050423724531	1	1.7160612245523	1.0889079377592	2.13595395769383	3.08896299760641	1.43755972866972	4.59556014645949	1.53364290127158	1.73070406421848	4.61454092444039	5.70729188013561	1.68955415174345	7	4.17464114292461	6.91110673886497	2.75999156230897	5.61370774254414	2.27306053944272	2.40287616313364	5.36210781889804	7.02937273081906	-0.955503903368688	7.58149133427723	-3.2379182265351	0.337107416371961	11.6769226304512	6.38604614104653	4.53094088876743	7.82266250209844	2.59112721554489	-6.25939613275242	5.68701680111922	9.20809313842152	2.48473714821298	-0.28812750495	-0.714745270230279	2.95236606944929	-6.08214527765495	-0.0295563052090786	1.43091343999242	4.4069465101454	-3.11816647134478	-4.82364719583103	2.74272209434307	2.27764154895572	4.85871568411439
70	3.09466870045429	2.36799703661594	3.32446278705691	1.36684499680461	3.78032079536326	1.57622341511728	1.90290289019878	1.92660965622535	1	5.40711688455042	2.50431230093889	2.18295561454872	1	1	1.10511750678416	4.24778348976829	4.27921254101045	2.15716088250283	4.49717996247413	3.28420790976427	1.73838576870061	2.56903787074881	6.12261816816262	3.85805560100733	-5.45948234049073	0.706772560885002	6.87849955493733	9.23930706845713	13.6550725549746	-4.33517602461792	-3.4311797870672	-0.289702171675641	-5.99924345863724	-6.93168777660016	7.01272254918232	1.77315481941083	12.1619214123991	-9.12210067813266	10.5814022386289	3.76324793374199	-3.42342350755235	-0.263808122992907	14.6597639849627	0.741933042648261	-7.74739932333552	-4.36113317818781	2.64779949960672	3.71700497828632	3.13324308396912
71	2.83769932092766	3.27608544038341	1.24956202121084	1.38972373976027	3.0040252721359	2.62290021183862	3.39826363000895	3.06175972906008	4.72059018503566	4.26194453552164	1.54743490515753	3.05531346544036	5.58229298835501	4.66524856009381	3.48770695982972	3.44181911253618	5.01032106730764	5.02858002946197	2.03416742629957	2.54445334743589	1.26027227123282	1	5.73544828059311	3.85552591418467	-7.78232330824709	7.36211961312743	-1.89479236622349	5.44319174320491	11.378161699139	-9.24390898667798	-0.0739753805002605	6.72016730218193	8.23602795451758	4.8559753100431	4.25032472254734	-0.291711895820026	11.959790655212	7.3626873197353	12.953082962814	-0.576728921650436	-6.72173634084129	0.440699177467518	1.82350417423712	5.08000118605746	-3.65719797160888	-1.17100501346373	4.30448085228383	3.15642764377974	5.67020035740417
72	6.70673056019714	1.83681148934292	4.09664613673719	2.75145544155236	5.18511542487507	1.3877281227776	3.86062748244695	3.18782570263541	1	3.16395047115923	2.30862954460173	1.28836160809886	1	3.53200404070355	1.28467355689709	5.29613567309552	5.88023708866995	2.89493510586258	3.71078246468718	1.71507709077789	2.58127269131081	3.0290024968535	4.50484286351624	3.57233813266393	-2.32849930032918	3.90987344659409	1.25927658741132	5.00243124832861	14.2772502251162	10.0022733968699	4.8712232206341	6.12455577370873	5.65368908683054	-2.03732142324973	2.90970247097455	2.28694312373773	4.15524690748511	4.43034551046426	-2.00763353195579	-2.30452982670328	-6.44289125798327	2.29859819039323	3.03542485446243	5.37018947948097	-6.94531858375703	-8.61826073818981	2.15977502207582	5.77916226500492	-0.199227842260991
73	2.41828751384117	1.82739223418825	3.50685866584962	1	6.64162423842871	2.72269299541809	1	2.77674945955319	3.16769139564045	5.44933680370936	1.62250227439822	5.62249623677165	2.72997664668125	1.33739709524171	7	7	3.10964332174109	1.11015063542763	6.36271644382455	5.75367451050377	2.97010263338293	1.03119607042173	5.62085736218691	0.650256138953117	-16.4830356250313	0.941965082294115	3.13292752113353	7.46859520645516	-1.20823410757215	1.4057391232679	3.36336139713782	4.04246907733506	-5.74579225662836	-8.66722960431178	-10.904693874803	9.07066747692626	14.8864594908736	-0.273610119650012	2.11257576769746	4.49380315131838	10.5892828960419	3.66827895143175	13.6180476356212	0.588919529852008	-9.06292093828095	-6.96732047299028	0.754157805310968	5.06673068227237	6.13285548799103
74	5.41993480466193	3.61072397035699	3.42487713365075	5.08835170723433	7	3.60130615923038	2.76264921530127	1.7360474290678	1.22299019769127	4.60079023794592	3.51205475467361	3.34363005991129	5.08164946676945	5.14568801498304	5.63792248999625	2.24844652142376	3.21577370967271	1	4.13010143983059	3.89417040799759	7	6.18210179633545	6.03566540658408	1.99526297975955	1.45526045212933	9.41045239121989	0.235272622354104	2.39851707419491	15.4086771606651	12.4974252510412	6.37165340373388	9.16411562293255	1.90442988070432	-4.24320767422307	5.01398771656218	4.57574051914623	1.21029875055195	2.15475806915072	1.74219986421904	0.252116031196643	-7.36795787174292	-1.56818382225827	4.76576626946973	2.76252946845683	-5.3114487321029	2.53714430786224	2.45617445938636	2.29908971163227	4.62381081121652
75	1.86692742091606	1.89051440619164	1.62827811070627	1.17990314192617	5.93602914732428	3.9471570649584	3.22233135344144	1.01338425859883	2.26477002468747	1.24477011220656	2.85700188677911	6.74438649011854	1.38898080738887	3.13750108563811	1.77142347694098	7	1	2.44558979987298	5.34150506347877	4.39384561739197	6.44925815182914	3.21510575244821	6.17996696032396	1.55922994988438	-16.5699322434915	-0.259245367622761	2.60824103720408	8.99834214356424	1.89349448371787	2.05027630976937	3.60533955155691	3.9591496414657	-8.35107377861865	-9.05397107409499	-10.6750371990703	10.6948525155731	15.0075424917804	-0.579418020686337	4.19164015836664	5.45243095560312	8.89100009951268	2.60329264970474	13.3822717010157	2.54318114339624	4.00880007227037	-7.56581975147338	7.7024501685646	7.93915965283005	0.677810578292486
76	6.52415831398094	6.64583730213432	2.34541944987485	2.50688595999765	4.04351326759032	1	2.06657146738522	6.38620576555684	1.81900903737367	3.73152520258475	1.30342464002422	6.74461746622739	1.24376880956202	5.84986061058602	1	5.92296971728014	1.67115615345084	1.44102021058681	3.02612497234173	1	2.56324312891508	1.00220908782772	6.33251666517194	3.53734347631536	-5.01580856711905	4.91266291897928	-0.0977163401746044	-0.465343337455417	10.4600055584576	-6.9683702911514	-2.25145091345359	6.87366076187426	5.1552841593043	2.53369395349203	1.39960215534892	4.4932631227922	9.26721424993558	10.3245135900991	13.8946305978315	2.93885899721985	-10.2424742035997	2.98515011113562	2.35982282253273	0.906183526102014	6.34787081664388	-7.32420926869472	7.71531585269924	4.60099784668616	4.9933396551784
77	3.51844083167238	4.61571198111611	3.16874123633045	2.02360562937705	1.05887176839704	1.65942676615887	1.57236620926019	3.69709931502303	3.26332658888899	1.43644305148245	1	3.96909746191441	4.24751844187741	4.89546979925456	2.76844668743533	5.43396735031432	2.33756730786043	4.03625971623133	6.59322129162026	2.91464770058167	4.59224207695993	2.989625820808	6.20048046217274	2.66987781653964	-7.67483736661571	-5.34787190339309	9.14056110409719	1.86809355653379	12.6468868115032	-1.09818572858146	3.50381582789401	-1.70424870653613	-3.43991760194626	-3.09962043022913	1.96744237633813	4.79147639537927	10.836630566313	-3.97263336541423	10.7801160269022	3.81907678340932	1.1931737310894	-4.65282987881536	16.5630748986708	8.23585908496213	-5.81010691545611	-8.01823665182428	2.99069897171008	0.818079390735759	3.53506859455841
78	3.88190288993034	3.53669759194124	1.92190010421934	2.61453113461829	2.89047218070602	1.76261082533611	5.98470894980048	2.97978502165412	4.12042194231529	3.19135474243168	2.64357449413368	5.46908651244579	1.05196969979018	1.83329612215235	2.63972521368105	2.88503776663015	5.42252837729826	1.0542076661108	6.24183143323176	3.67597060069565	1.60247495565894	1.4120170366468	4.2635591390458	3.28420506342825	-7.23471026760743	5.99630112481618	-1.31486665683662	5.41072533742959	12.0029735674881	-11.2269394432868	0.876334523439491	6.39636104282666	8.89825501156806	3.69228654004484	4.33659933719344	-0.881120043030674	8.73285986229153	6.71008872595703	12.5863910385543	-0.642256941736478	-6.06584458257283	1.42584946418373	2.21750134751725	-1.44217741750128	-4.47956851561268	2.54722866403228	7.7897079061623	5.30552365157734	0.738681258273645
79	1.48451673369745	5.19067677061088	4.07253469800678	4.31318334144468	2.43707058578769	1	4.62190616011658	1.11927197775793	2.12448002423088	4.87215614881368	1	2.14083846569933	5.35753643975266	3.3865692846771	2.19727489927549	6.86428652736635	6.22028875618433	1.11348539944673	5.22403447481648	2.08382049372814	3.90445863695677	2.0803191301519	3.26528311304991	5.3482632829164	-9.62892840507287	-3.44851781890743	7.89402821603772	3.95632056070991	12.6408256564548	-1.2766586258053	-2.57244690705225	1.55063575562707	-3.17465989426424	-6.48600713662274	8.35675431806347	2.48087864815246	11.2918917177513	-5.73357260424465	8.20322116264609	-0.62864818714803	-1.43665463538821	-1.32541495624963	15.8975694656939	-2.76516464760111	-5.47402108138996	-5.25050029253232	3.50321846841406	2.78644550731827	4.38026946422784
80	1.18156102410074	2.96481222742277	6.22799223182734	1.4084201111298	5.82626153465745	2.24348554108732	6.77137824043728	1	6.50441556484376	4.35025532075015	3.43403472371973	6.547244377172	5.62153442911317	5.12488840804151	5.92100704123106	5.15146168573524	1	5.9701835615219	4.94337798128875	3.48999960846843	4.09958975921997	1.50336899281612	3.80499398219094	1.22691104281458	-13.9105207140564	2.6562450253623	6.56109626107934	7.45199532625495	1.82466571102681	2.81214451855624	5.12846716959682	4.6818825759037	-3.33007077513908	-10.8913629934801	-6.90255073333144	6.99228225240864	15.2800226452915	0.362272917961651	4.5336167626612	4.88160573942443	8.0663887216484	9.2830429865922	12.7667015443639	-2.21596605676405	6.07834013219947	-5.73452519665721	3.56776521919482	3.37085035166784	-4.96209882726374
81	3.39357747136663	2.16296819277337	1.4402366662145	2.89084710037323	6.39325384577324	2.36855077817421	6.90921188051692	1.52739341461236	2.76609637964238	5.09477995472489	3.36396302725956	5.0847525539983	4.52387276315712	1	2.57357102409799	5.6201586301809	1	3.4125679666012	3.73151976138992	5.98620697794456	2.35335824479819	7	4.76002018671898	-1.10853347124905	-18.3404267901143	-0.0174694696853797	1.70116678092923	7.05682754808626	-2.16837085765482	4.07550927450723	4.57744015787609	7.32943349436066	-7.79830720129818	-7.28684688219716	-11.5267491488302	11.3348415450453	14.154586500971	-1.49038193054683	3.05700648259103	4.79738469912767	9.02173478438415	4.07659395528309	11.8421025529028	-2.18547391217949	-12.1813288243882	-2.87555254836621	4.00352294184981	3.65096932960541	4.92272220011188
82	1.30299113308839	3.11515209516696	2.62090216027945	5.39328265807498	2.18059717832287	3.1384500519063	1.32349048737187	1.26466007694739	1.50486872747189	2.77108266833382	6.21574873711797	5.19329979945993	4.89988078163629	7	1	4.94663236462717	3.75470770495689	5.21457530609838	3.78445669662524	2.32612380197159	3.3788318211819	5.9410677714456	6.68556320163648	1.80057292920805	-13.1109679095746	5.02834750194533	12.1111999503974	9.16681692336087	10.7559093671321	1.27469328817852	0.86625867125581	4.74493236305876	-3.27978548209569	-10.216547943469	-2.07489143111319	1.89063754442707	4.12952200049417	-5.03845736280378	13.1429885424891	5.49859037173314	1.75284054924854	5.64260860578755	13.4924991125127	7.6812985123901	-6.54563644602103	3.06809986432698	6.4736887038553	1.11353268304941	1.50552447590199
83	5.11755775311206	3.53246070421065	2.38451507952659	1	5.94159961407158	3.53835126383113	3.26355217451275	1	2.61821737597357	5.47250723975903	1	6.00725443287938	3.76840721882796	2.28232684026579	5.36856203782422	6.76288996619952	2.36426112942916	1.86957939744871	7	1.36033641896374	2.52467765604942	5.90141859771781	5.47779306556018	7.73974912200104	-0.900406550826822	8.00833768583796	-4.8127021281081	4.22297394185996	13.7971686814567	12.2506922643665	8.61148555607074	12.0116801590431	3.99869510159918	-3.46451279466495	4.27179571323181	5.35898641863986	0.415886694223281	2.76104981313789	-2.91859855284681	5.11553496432844	-4.38431464799879	-0.961099883239336	0.863154328734312	1.59071121020104	-10.558254564966	-5.74860919650901	-4.54928343552659	6.90131427832531	0.738643139797149
84	5.61873925591909	1.21490354977832	1.85588454253115	1	1	1	4.01560260838057	2.66940623978472	1.56411913283877	4.79712577864154	1.57266498613916	4.41330796147984	4.44886952102731	6.4319500590771	2.99726666933409	7	4.00342943824547	3.69709861160868	4.99614067122629	3.51825493034919	1.07655859317816	2.10459792087974	4.88894043855006	7.41880032438528	-1.39236233237561	7.79961492886037	-3.52397336677126	0.5668466174957	11.7878011266177	5.82234478849579	5.29815476537814	7.60969690567307	1.96995457791484	-6.89790643244796	6.57319769198646	9.12044897587412	3.00553939852897	0.242610814383811	-0.633794316124055	2.83706218059494	-7.22421959300396	-1.03989569075596	3.3700157418278	1.08322836121966	-5.15447389599926	-5.21983803603201	4.49487709675727	0.156349033709221	3.93100012192604
85	1.05252063335944	1.46894423119113	5.28933587089307	3.75708851799839	4.21940474309751	1.72446101666762	6.46325682257692	1.30843099732618	2.72972618072725	5.62509015945545	4.26498909067932	5.90550527869048	6.215041081535	6.49267729206236	1.94932352892578	6.65287955349298	1.16848165099904	6.09164241822616	6.06344561602398	1.04406682104567	4.97486430794059	3.17766733917933	2.84678266377241	-1.90223753076269	-14.1635887768568	-0.215822275114611	-0.487176317589623	5.11274053184079	2.08431136502077	6.30531593607561	1.35087155270043	6.73660962462637	-5.48444518650932	-8.98915286578785	-8.58629202409688	8.93855766919809	12.5278825991149	-1.8820769776368	3.23621402810292	5.51931939633172	6.747382513131	4.16929063843969	15.6729599784588	0.434112124475205	-11.4691283215891	-6.35150634314933	-5.05841075978252	6.66595438681082	6.51643716657071
86	2.2661862543128	1	2.25101518598024	1	6.31596207367476	1	3.92995041974707	2.27630086827853	1.30492912267166	3.88858983445119	4.17194609769466	7	1.87874286177573	2.72442441150609	5.78299353350412	6.09266153435105	1.3698369202302	1.19222413596106	2.80321481304993	3.52235349036636	2.06220618963723	3.30962874409295	6.20426161212115	1.61826294642317	-16.3340086104725	-0.561940293883119	2.25747249056532	7.87382063240795	-3.00808756942652	5.09331971614979	3.33689179732869	7.36914558838624	-6.01146619955474	-7.15825754758476	-11.4133368640679	11.7354449668674	14.3344721418368	-1.25050137229567	3.28293424593011	4.55752652021129	8.8771270079327	4.81698442937252	14.1121365706161	-0.633572704917627	-12.4473835290204	-0.0549928003605945	2.09592706921559	2.20957456295364	2.04109321798871
87	1	6.23722169629299	3.7526036008068	3.85223465182175	1.62930643138945	2.20953002536013	4.74927715518347	1	1.98090709214163	2.89202691261609	1	3.20029578423332	1.26255930897428	1	2.38763470284164	4.59198205643704	4.88884366203899	1	4.35224522977103	1.36110476896503	4.04395655025821	2.1326602292983	2.12124727625185	5.94424301435734	-8.82506826821745	-3.70354680912754	8.74074271420954	3.91352283715381	12.3653047672115	-2.27104560442979	-1.69721809227598	1.67475199005027	-2.61373179954969	-6.59237127624564	8.17616160443139	1.41084801745664	10.4375222612954	-4.7898840121902	8.65960872217707	-1.35545203239394	-2.66935959155233	-0.776182010374355	16.7663174084616	-2.556998605931	-5.03234314713598	1.84764593076236	-1.35394740745951	2.82081876880435	5.00473074514791
88	3.56632235299562	3.35909186154431	4.56715306146605	2.70716467846493	3.41188233732656	4.94230460246576	6.89317008722756	1	3.73523459225067	3.64317522224538	3.66615607061402	3.99375407539521	1	6.37546385174639	7	4.88907818143055	1.37950123785296	1	6.63935131122722	1	3.44270529968836	4.44158591066692	3.76394478792237	0.519784070378051	-14.7019304746368	-2.85846982469811	-0.0927735873998423	4.90368522538397	1.36711149679932	6.14544947597198	1.08606859661474	6.75015153706771	-4.33659524596814	-9.71111896950071	-7.94809244277954	8.82051921346976	14.7705540858822	-2.32187812311524	2.21404130118804	6.48146121570557	5.31115629831037	5.32113573188132	13.2089894850504	6.29160618004031	-12.9769541603123	-5.45759428470108	-5.41586578726101	9.82863967569659	4.53714414895227
89	6.05702057542771	1.2705546684798	1.58851570811221	2.78352138717608	5.71963007864584	2.92661713461105	1.24524313004125	2.67303860121956	1.68383717240474	5.7060309341098	2.38611542170478	5.00782240691249	3.16352788705534	2.49573308071578	1	6.99571759485409	5.3191841730089	1.55959204339659	3.4064622516419	3.99140074677016	5.93513630149164	5.07813999085415	4.45320767876811	5.54191656975747	-1.61303485210393	3.59667402190648	-0.337751978926534	4.03280952781314	12.246021259326	14.4195425565599	4.11601511767167	6.21205837421862	1.51719132281283	-1.63756627790932	3.68108592890798	5.88930818811353	1.99204800815748	1.51281547978613	-1.01426748879446	-2.73428312882797	-4.42554963205711	0.262945670038035	3.19802495437816	4.41532038807855	-2.66429778389435	-5.78680677408297	10.3199331543414	-0.575395211255582	1.04265973903539
90	2.01832263728577	4.02710793380794	7	3.48864342548021	7	2.04130019521121	1.81879547943692	1	2.14078936867113	2.02561621665451	2.2007976545288	1.25893302013488	3.56252338989182	2.90183676090397	3.63462270752038	6.33646486849091	4.74275783209136	5.08703506540902	3.73315230104037	1.92870853927125	2.20954333588119	1.26107915948673	4.69897104889149	5.61453796767133	-7.89514912885023	3.01119680706484	-0.984098983461488	3.55155910588663	9.6573062553361	-6.89734712385159	-0.21877861782393	6.90310292014668	6.25364840851381	2.53045066364531	-1.23206139388844	0.543179529846659	4.99726870646863	6.61076086629631	14.808535872843	0.623018419212958	-6.49801098085946	0.867588465978758	2.95879534256218	0.179699469301379	3.45509596209042	-1.79604016014793	3.5284836056679	0.972797871883734	-2.60664155269943
91	6.00098752940064	3.51865042907913	2.00967894729419	5.53089756313948	4.01032873358671	1.55000176099944	1.00226032240258	7	3.48465452792799	4.67463762631472	2.01048186216834	4.25758775582631	3.37087030947742	7	4.50111120706415	5.782451915485	3.54856838804932	2.17590594813778	6.5946067236929	1.79878880479448	2.34523870922322	5.34789105429815	4.7850709613623	3.37024798725752	-1.88742552469443	5.24065680386312	0.590266680198058	3.77276056612987	12.6089367944929	11.7302513628493	7.23804448772719	10.0000656370003	4.3031712418384	-1.77755123905511	7.76543986311409	5.20248039393609	-0.0347674778050532	3.96828751502785	-1.38030803934045	0.849084658336521	-7.64255003111621	2.63760872021926	2.62253883198132	3.30080022817785	-5.69113658868469	-5.70338823668544	5.0718575240019	3.51549926419314	1.03300824951117
92	4.10412022106323	1	3.430200966178	4.11056142734438	2.01342419651524	3.90668871713846	3.76800493895455	1	1.63569958801694	1.29940451169753	1.67710776759642	6.13357235287787	6.10605623222101	5.17306864379859	1	4.87420479084671	6.90845488293331	4.89385045687246	2.46004405650349	3.28977760198077	7	3.32224658799488	7	0.396959052551314	-14.7760341313364	5.04937972623626	12.0608544040917	8.68490880057981	9.95798748322626	-1.65507558175406	-1.16903917912752	4.79290253070073	-2.83824325565189	-12.0492447556721	-1.53992213609527	1.40476545328227	4.95955300578519	-5.78840118771788	13.1147256602056	4.14950579297816	1.61785208787803	7.15011784925593	14.2104306160239	4.32923264562078	-3.88181338203356	-6.22581855480374	4.58689847636822	0.399688469301049	0.595053992329352
93	2.53651792391302	1.674312685593	3.86400227591171	1.01479483959802	1.68829873248085	1	2.63572626166733	3.51707589139254	1.31638194196645	6.22939356311957	1.30152693652642	6.78734129621426	3.87076819120058	1	1.75684970489331	5.80408791809024	2.45326758779495	1.02998709248369	4.28784562948721	2.43164441227091	6.75793679019631	1.26402535588476	5.40849229577316	2.43944982149195	-5.07357726997445	0.909736615316672	8.21680041840973	8.88234922664052	13.2243974559622	-2.35985612707948	-2.60735539305208	0.44435354884804	-4.7053647401706	-5.66552958792941	6.27158254292065	2.08891662926391	13.9424358134481	-8.58801850232399	7.5695990393816	3.21264221283817	-3.20416686685642	-1.44830112495789	13.7801359397542	4.89402713651603	-4.85932701822555	-5.33810708548929	1.5475434746419	3.12179406867735	0.75157085653738
94	2.85832887172176	1.59848943102472	2.61682062741278	1.37160392014345	5.99201799257089	1.33995469522505	2.9824413183548	1.10388282019157	2.20369380105788	2.93640885825589	4.67136521515566	7	4.89455875795316	3.06068842200358	4.41814047588843	5.87818471740603	1.90899955631024	1	4.81977544438168	3.04934796089348	2.60455415566643	3.56825894123626	4.68553793482832	0.346814501541829	-17.2608400061745	-0.0879912484658088	2.66960421655886	8.51648345749199	-3.55505668066952	5.26530289932638	2.68590792508987	7.28215822632928	-5.59035523864504	-7.44779228744878	-11.8809465577502	11.8135805950831	14.9187624473727	-1.57706796791131	2.98646648281232	5.85615549367125	8.37505091153636	4.52532972231603	15.0017862530052	-1.87216196629804	-10.1335599738228	-1.99933942133132	2.68170740047896	2.17147289155675	-3.27333138676571
95	5.76042563974376	3.7456453497512	1.25517962887977	1	7	1	6.28129941677935	1	2.0303754062126	5.39357774930156	2.59920277956738	5.62612083516533	5.14418517905884	3.69295030494626	6.10427303109562	6.54553147550088	2.65241447182844	3.55410185072654	3.80994637878353	2.99452879084171	6.7697689076875	7	6.19304768719298	7.98274853744135	-1.5308187488809	7.91917645040148	-5.16818575798158	5.42077489192303	12.7094165534683	12.1258152272025	8.40405989244382	12.5995441241372	4.35161522992838	-3.28890345562197	3.86858069258037	5.65604574781316	0.666147683375559	2.82402973626152	-3.57189370389863	5.49524923998821	-4.95462229538371	0.8216472648687	1.24887563069817	1.8070333434165	-10.5374845888448	-7.47748212003402	-4.3413641941985	6.55161404307881	0.585949367308169
96	1	5.17602822529367	4.40686635117487	6.37184034746824	2.1014492359389	2.47697936679596	6.47333370695287	2.45569305591773	1	6.04703743773084	2.35415095486821	7	3.05315852375461	4.235271482901	4.82723271810494	5.40533699874647	1.22408231767608	4.48332580613264	4.36763258909401	1.26156129323926	3.51297812196077	1.50998357369106	5.10311451560818	0.171397034805398	-3.35936247198465	-5.91276157462579	6.50433813489131	2.62316825047431	14.3424905200517	11.1470713465449	3.51175909059289	7.03614258534208	6.40997474322754	4.7597827112899	5.17328919703468	1.35276402714117	6.80918215440991	6.84039376498127	-1.6774080921884	8.04906762525789	-2.8263675962452	2.69997850812319	-6.30122190323234	6.39398840328403	-11.5951463566333	-10.9507133229728	3.01104518645519	5.02643455947148	-4.27015692196149
97	1.38706297802152	5.86483015736619	5.69365573358013	5.4190544165691	4.92101417886419	4.04387863654802	6.88875946336615	1.0409581454155	3.83522119839782	6.41239899207383	4.94091741241145	5.4992731967664	1	6.20783165324308	3.66642660367421	5.85807473526951	1	2.12190014402039	3.66376924002926	2.04164189499313	4.60216773719964	1	5.07335404385026	-0.858395310513993	-3.65954950672176	-4.4795196771	4.52231073996583	1.27891282288944	16.8914952042697	5.38723259873326	0.775079892389362	5.85396103038835	7.10749498365751	6.70352443217211	6.4841713803962	1.63787538136041	10.4038861132956	6.66510668299895	-0.0324021318474944	6.26215991771859	-4.06524078867712	3.03329502693012	-6.04337234014544	5.78842768999889	4.584857987025	-8.81581496386662	2.42766631768648	5.34035007770422	-5.33460122039887
98	3.15842798949464	6.73450250902679	4.9870067274999	5.19752462842799	4.51222161671967	4.54372727466207	6.87209785906281	1.95177965713653	3.3342809217784	5.65342482895727	3.20340232198893	6.11614508957827	1	6.78366010614939	5.34783847912866	4.3009934270024	1	2.53306429166216	6.56623970059208	3.20188631900384	5.29976364244719	1.05740510170036	4.6132848739528	-1.29456393224004	-4.51805988887402	-5.72788326627016	4.44308346306884	1.60387847297112	15.8607794179915	5.94793899552458	0.86190059350049	5.8315622419156	8.33874520255408	6.51248441025316	6.06255458724113	1.98277799121833	9.95265612347603	5.16717032748856	-0.794187431906319	7.49693475236655	-4.09409474559798	3.14248348073176	-5.10681134439157	3.13404592706253	-2.35687820650093	-8.57466392744494	1.78508734363084	5.90954471521617	3.8759293932258
99	7	6.77660407425221	7	4.40538141961374	2.71291868006458	3.39961723533011	2.74481797088049	1	1	5.31704268400403	3.04449403287732	3.18909222547756	1.38421897801314	7	2.43753413320437	4.94659089198115	1.224324661689	3.45809958669407	5.60497362767171	3.10276557392009	1	3.06282551378276	4.20417859918396	7.77064783140785	-16.7244988906633	-0.281014907741625	3.55506900696907	-0.438098052851788	7.39009686273317	5.43691848479207	2.53911933102836	0.567730533027132	12.5539574561361	-1.85262010756271	-8.73385430241191	0.752975513704481	5.20677137602326	-8.66117394190673	9.14954791175685	-0.724757004045091	2.66390397382009	6.82215532798414	-0.118191613156417	4.73198470038071	-2.86498493246678	3.01008985623695	-2.56011749352527	2.37285923451045	2.93676952817813
100	1.54202149056522	6.04251984355813	4.24874386282734	6.16086947058999	4.13241825188068	3.88586340931407	1	2.58102690149451	2.85149313340578	2.76071890339404	2.20598058836481	5.16042842784278	4.46155428282943	6.73186145363445	2.73700955704248	6.21930354652265	1	4.63507232847894	3.78788015671806	3.51206274423731	2.42665865759379	2.05163616916294	1	0.716894525893903	-10.5346009982075	-13.2895362697026	15.0142982479867	6.27766500426796	12.8734488870423	11.1764615275712	-2.49103397467301	1.98691423969844	12.1705971954315	0.694354990527506	6.71470453866045	3.69800871702779	6.58108471892799	-3.38315367090434	5.67741232641216	3.14560574834819	-0.884786090404782	4.89256047393148	-14.9100091307328	3.98701745293591	-10.0891367827432	-5.93502482460994	0.558145673847682	0.843962494262434	7.28876296912353
101	3.96882803742727	4.53896698169752	5.08311511387117	1	3.43936160152275	1.74430380678657	1.62249351372006	1	2.05193638458183	4.62132620512519	3.05656093901883	1.80017689498205	5.45562154875178	6.35481021138382	2.01102653053816	6.47813889186704	1.13839007890192	1.12096469927358	7	2.14552619050778	2.44957830136631	3.46187849129661	4.87089896113792	3.45691048024873	-17.0936140506596	1.65412484899627	2.80068739781053	-1.34053416832025	7.89152797301846	1.74405957282624	-5.36814996441011	1.99440166545102	9.68566294951833	-0.268941588615927	-7.66649762264771	4.01813294230106	2.2793223136989	-12.4915836720791	7.01308921838427	4.0390441041794	-4.08346403337501	5.74536093758931	2.1803120724997	0.386864526492376	-8.09849773991024	-7.06843217468961	9.78687502640612	4.02776875064269	-0.792132761837195
102	2.80180347210136	6.17408684164152	4.59951909517387	4.66587459435025	4.00186638757342	3.85261317352286	4.86548617575276	2.28514497289278	1.93292885367007	3.2310091753874	2.37030946390181	5.0583091864086	2.43056526523176	5.74226608114496	4.27909526017612	6.81246251531281	2.53519404101272	3.21886606446233	6.94500343594011	3.36040707636478	3.18926185847557	1.76520772479494	5.92720435209043	-1.5321963217027	-4.23845201089114	-6.10961062184101	5.73007972828913	0.977168941134976	15.9734620762333	5.63136489778531	0.959521925112129	4.83170560621731	7.37067044598599	7.27875702853163	5.9925248918705	2.26106256782806	10.0756941344823	5.37406251797268	-0.783626476205931	8.0520822118148	-3.21059283723601	2.42799729366726	-4.65214761063851	4.70296525156105	7.49851030624543	-6.99907630407071	6.26548928202351	7.94254250460977	-5.69630395413287
103	2.12421217676543	6.59941582535286	4.51203242320372	3.99973820006533	5.43898974241527	4.17851616237505	5.83138797036845	1	4.60519171614832	4.8491818678263	3.43205486395068	5.99258158481979	1.59566426300052	5.44315399268199	3.36749763082902	6.94355485509699	2.57440882964654	1.97083662521759	6.39126744314429	2.58370267348372	4.64393333717246	1	4.10363042413778	-1.16553669530734	-4.26464411204953	-5.12226163519435	4.8634075524972	1.52496390732511	17.2905428775141	5.32809705253617	0.989313946796585	5.09967182838498	7.84485966557771	7.4071324891329	5.60454162826196	2.04551400780436	9.12605656362731	5.88921185117566	-0.241612934709698	6.93351651154051	-3.7492594716859	4.09069865906603	-5.49968407303283	5.74117832917264	-2.86197521248303	-8.49309527922255	6.5171949797667	4.60401381679291	-5.26899874274501
104	1.86908840643035	3.25340959864249	6.56086533780291	7	6.10782223953216	3.8504127171663	5.72564357394077	1.15859526357591	3.13489214591684	5.83997412657283	2.4320682446098	6.70385406539833	7	6.57376069440476	1.36786785701247	1.93083207120817	2.41955867008585	5.46128727982999	1.42662321038411	1.42607403336937	1	1	7	6.50775172625416	-11.1821502613012	-7.8627538684876	4.03994649710883	4.43606452813972	12.158839506006	12.0383566437608	0.788597556114215	-0.221837304264806	8.22637643978311	1.8274547117588	3.40502002427436	3.77323188884837	4.1551831384233	0.120777995119978	-4.9752797806343	2.10658791155524	-0.55831941567787	1.86448670852669	-11.5427097536849	4.93409477814349	-9.54745476689944	-2.51545640616641	6.17129068279203	4.10743315385226	6.37516069525239
105	1.58953659007718	2.57928462840251	5.13927309415958	6.51627630571696	3.33627387168887	1.66643961036338	6.5367473391336	2.07596629341153	3.33560674477495	6.00398881239002	2.28655902579016	5.55460247435627	2.87197880953859	2.19329394224731	4.2035510141279	5.71109232090251	1	1.82180162431645	4.10491773788024	1	4.8981620857736	1.60696620142974	4.89197479698735	2.38474836130938	-5.44970860265384	-6.83586188966097	4.68393933797008	2.96365786740201	15.4704353528386	10.5793173247153	2.74854549537456	6.16902940920716	5.75060497856881	4.18719325421668	8.0817894614672	-0.2924960478505	6.87943195913392	5.47345303201622	-2.43479839479122	7.35426107782451	-3.42972766565975	1.60459455462324	-5.0280868355815	-0.937499245470351	5.25670028016032	1.99299841500317	3.34971515327383	4.71270840488623	5.32073031540271
106	5.37249591101978	6.80021154883064	7	7	2.7162956280853	2.21907345232434	1.4674107673079	3.12224800498121	1.08927283118615	2.69034772911396	1.04708688007013	1	1.05089088285801	2.98701026680807	1.06252448938068	6.16748292147298	3.43304176308647	5.98309419952367	5.06729006542549	1.10803060365173	1	1.8169607397084	5.80868984668314	8.9959945932811	-13.3689697362989	-0.319224702505189	2.80889523970949	0.162406790774213	6.38335485669985	7.09208826196447	3.83289552939851	2.46884431713479	12.5576913665963	-2.47100249144655	-7.28198030926222	2.31181742271075	5.11166024200846	-10.48708997287	10.3533734193906	4.53318904482923	3.18764906850497	7.87731289912213	1.03289599645098	2.26750950470677	-3.15869535148416	-7.95680533336786	2.622599923953	0.64666527401072	3.1584402254147
107	6.33322910093145	2.85270817120869	4.81896198090078	4.14236658848408	3.6016956856835	4.88788543433398	1.66542476991927	2.3523001498016	1.91673561180456	5.01938154882125	4.86718389264869	4.86912194475481	2.77081114803918	4.72049251618685	1.63370431936591	6.23197755599163	5.79855442979791	1	2.95711873480079	3.87206640251236	5.79796916475523	1.31636786492336	6.4781746881849	3.76232375577478	-13.4796506698321	3.27038262095623	2.86200773003129	-0.450272044055701	6.45813042342809	1.73948685991783	-4.97905180110185	0.999353246611795	10.6248529248994	1.93040448074297	-10.1083108074724	-0.248718802708312	1.52077727380248	-8.94584240264985	5.92803723308674	4.25167051172829	-0.336968902294419	7.47085607005497	0.896601523398695	1.75042535022122	-9.38401245856232	-1.16214690286036	7.97230178170949	-1.64990704935147	6.41642671681832
108	4.24985983489362	4.65784316566966	5.18208547553761	1.48838716879503	2.92017220966431	1.15628035518968	4.61338179151898	1.21845925729003	1.25073228862447	4.9341386872577	2.83829654462924	2.7276422521661	4.68592179681149	5.21476725449274	1	5.45312646604248	1.84351243175842	2.06470597006125	5.34766499889996	2.25174540650324	2.31574419932381	3.31477496395563	3.76433636829837	3.48181571100043	-16.6198979585425	1.51590002762232	2.85852479880585	-1.11007143032001	9.24107656592754	1.18481738070999	-5.60763401566004	1.52187840806875	9.06002626121672	-0.315551173164858	-7.79650297366951	3.01724049467642	2.46042314774916	-11.084494715612	8.20912430083281	3.255302935806	-2.71820837239552	5.05585409005356	1.71843224111249	0.317149643016074	-7.97976831798168	-6.68921418603901	9.78028401318362	3.4503567988601	0.00171925475016105
109	1.18676672993946	2.74703577046229	4.19608805815858	3.79853419784717	1.35017103181067	1.51872962564223	6.16439584776844	2.54781835967403	2.5930311449594	3.2962744164785	2.08731163762387	7	2.9745570918695	5.95815574118374	2.57611813295908	6.16378304694695	1.28797071779967	2.08402452224949	4.504076579747	1	1.91894935132208	3.40793603353407	3.48796838267559	2.38138857147708	-5.94089105418701	-5.4079853223738	4.01784125647607	2.18197182674774	15.9448075210861	9.94289881437892	2.73366310625772	5.44662008478743	5.6164323080233	4.78134459809417	7.26596580506832	1.22153912493792	7.89524076715064	5.45513316244535	-1.43685490915398	5.7780122099488	-2.0293460013766	3.33200555117738	-3.98999518348825	4.82778488999708	-11.8732347539014	-5.42721249053539	2.58378467211203	3.91167005600092	4.59405456102115
110	7	5.71193227531681	6.80003839118242	5.46081061510823	1.06977653041	2.98039699137395	1.58801212270186	2.21654237235582	2.77403800403662	1.79089241641225	5.23394962195012	5.20958366333478	2.49194815787382	6.83156271747163	1.09554305714785	4.59770826954172	2.53129427335417	2.95767407632156	2.60911714947911	3.91174094125823	2.07108916300106	1.70243514399888	7	7.32782244203807	-16.1067201322285	-1.83660546838057	2.86005328631102	-0.0447276500890891	8.05136466183976	5.21711522847198	0.749709638672418	-0.806055859307916	12.2808802157539	-1.09143019522525	-9.31286842432364	0.022736112246228	9.03281783891363	-8.5565694046884	10.0192800066679	2.58789304161584	2.0813111359006	7.82304848492506	1.73976967108684	4.18544504258439	-5.30851379766432	-7.32961098555801	4.5108883885424	0.180855371186843	4.14491129951618
111	2.28191947894874	4.55101572339396	3.65393978508483	5.9643106469795	1.01011690464122	2.97601341545953	2.98496292278794	1.60615700882903	1.44052136538549	6.05092730598371	3.92084368783313	6.66918683383482	3.65758144412321	4.4291255414667	5.33542548356414	7	5.02851140781938	1.436832375658	5.87276519056121	2.84803259488027	4.12921972294213	1.71051143870669	7	1.42829804806583	-5.85078068209229	-4.47263931605342	4.73068315542471	2.78916288190824	15.4965138426051	9.75527722884065	3.73075498638893	4.46036741279331	5.45476693329174	4.92817421604156	7.07425540117288	0.478771266205337	6.25182111403187	6.67045116605885	-0.952778157283772	6.29066131768571	-1.06785280421023	2.5951767984344	-5.55282194981195	1.63616400617496	-2.77488274128374	-8.76842101222537	4.0130771497133	4.57829573920371	-4.96799171304609
112	7	7	6.82609120350242	3.73121589258595	2.66330014872836	2.53960898184682	3.62809977552158	1.46174183633871	1.0563991599766	4.68826798974358	1.97228407532081	3.19659448908363	1.82959279493528	7	2.36370845697731	5.01876312181232	4.47806976342156	3.65600930548912	5.7148533410678	2.28900616824064	1	3.33774581389319	6.50520858760331	7.99567885019984	-16.511238598464	-1.15608879027079	4.1033594564965	-0.303868135170366	8.38639031117574	5.41919164722106	3.33665735137431	0.356954705193154	12.5135104626163	-2.47840511465418	-10.3087903213173	-0.559411917813527	4.79645333232306	-8.96737470776865	10.2380727757845	0.542283289962638	3.03855995767882	6.95544880172887	-0.317505436044843	4.41157565745753	-3.75769358787224	3.05482079063064	7.82031532788889	2.02571147344464	1.06315344859533
113	6.50453910199698	2.47762038037162	4.24498620248134	4.61373485125026	4.68251936043893	3.33570918240715	2.15057733154488	1.41183199582829	1.29286301497248	4.74509124998189	1.39715265225631	4.75693723564928	3.05247493394768	2.1438416804576	1.57986803511221	6.0096920208418	5.23447042494347	1	1.97095302682253	2.57619875999107	5.76941916257092	4.62239613480748	5.01492135875362	2.19432635290634	-13.627938655035	-0.59168745195796	2.40103003188159	-1.18931080721832	5.86534777652668	1.89063899380109	-4.64423592776261	1.60731141576884	8.94259386289581	2.03731212655087	-7.84692390217195	0.169495917479312	1.4478722263445	-6.80450933101178	5.84194001613975	3.75378984372828	-2.77858723354316	7.2928028292817	-1.40641071299683	3.46007311009072	1.58439449644974	-5.14906431476844	10.3753407657184	0.121043101419378	2.0893258878746
114	1.60671824826251	2.6002665908036	6.69914464371345	4.84841341561271	4.45832773294346	2.29116922004755	1	1	1.54283324702224	5.1566642823477	2.48370775608399	5.38427564330475	4.8238012563406	7	1.66445721787056	4.95901077585651	2.91230339621046	3.72545809076458	3.01354965688307	4.24917230905836	2.13462466276617	3.04956279852604	2.58509973216081	0.932761558522153	-10.6989200022285	-9.89758311012573	4.68293561769372	2.52899319452814	11.9190920672941	13.974234297043	-2.47377264668442	2.31914994273589	3.35919350085929	5.73750495396704	8.29248121270051	3.11131210795705	5.18626557302158	-0.340590485357275	-1.59250365552403	6.92319354956212	-2.9523873128658	2.88216771127639	-5.8660331219405	4.31289247986486	-6.80793376697852	-9.95069714142439	2.34331496235188	4.87118776457368	3.32402763484105
115	7	6.69222957520999	6.13648454085886	3.84374759460148	3.34327476993632	1.59713980210746	2.38302870773234	1	1	4.78502294040193	1.72400376047154	2.12096205083294	2.11178552805072	7	2.89003193812412	5.91217171868075	4.31473052379423	4.1556670593363	6.51930415445001	1	1.27765657084281	3.31270556990321	3.23320916927213	7.35654564237447	-17.2636346343305	-0.257482689080054	4.54647030726091	-0.308658344315678	8.45079694344767	5.73414011822513	2.90536360226328	-0.10449777582728	12.0772470556507	-1.23739633091957	-8.58349125002379	0.815259845633336	4.98724647693931	-8.07351948243075	10.0318685305431	0.702855743420728	2.8893687389812	7.18843627645217	-0.525925652730516	4.83901533904513	-3.96644203646226	2.77161550181731	7.19795511820911	2.5200501806017	0.948016060264128
116	1.51198816920948	6.68326171169268	7	6.94945487166836	1.76882721862188	2.56170019752701	4.68436870231063	1.65242176470027	3.31032376237579	6.04739856951631	2.98226022772496	5.16463172850292	2.57578413950563	1	1.32052927329081	6.3727826559126	1	3.52684805004841	4.22445916982785	5.6527852953892	2.51651879316442	4.53857248206922	5.85625995080039	2.21402044826987	-9.6170118499178	-11.3974950888621	6.00539509553687	0.907766663974292	12.4118313715978	9.94162226711164	0.0210088654473757	2.53403557358521	2.88770721620729	4.72834676023138	7.44125349434606	2.22628962892084	4.07962345334476	-1.95988875076119	-1.84969718352989	1.91430482254924	-1.5269858614064	3.2863629118596	-3.67155314400543	-2.28686370956187	-11.9934753312749	-3.5756804350938	0.514154340026652	3.24747966973531	-4.72246298866601
117	2.63914890683745	6.7514732981953	6.078067110286	4.68355254433657	4.61455432356475	2.86127394831028	5.42186995552623	2.58030954368716	3.07298033033907	5.88269439779075	2.29295251139802	4.99861417179633	1	6.48952361951752	5.93900349125993	6.54820654199689	1.49907060663437	1.19579756391878	2.51982807801236	1	3.53644600970283	5.29181358180848	3.08594124079607	-1.50214987950045	-4.75972594093525	-4.16856876501928	4.97527753312705	0.299536537776187	16.0575801752654	6.41564330197032	0.933048316445659	4.83036584537214	7.95667090610616	7.32585338647008	6.05040079032406	1.30461562109062	9.76934652882692	4.936241078391	-1.73910352576914	7.67508343472401	-3.90541799261344	3.74361883085507	-2.98653667793208	2.01640699624767	5.47396641075709	-6.73149218601376	1.37794963178596	6.52595890417913	2.40220038433213
118	2.10002008202415	7	3.83106878730641	6.52719043023065	1	2.66111383838619	4.56903467104593	1	1	5.29604134295469	3.75004813332845	1.42545671102462	6.130620335855	4.63212659466456	6.35254232933484	6.40603544742158	4.80353016367995	4.79551516269879	4.22155340333504	3.45673043518431	1.953902426116	1.83370288169014	3.72475242331866	2.09659095035797	-7.60887233548435	-9.6688303972256	11.2712419020487	5.58810491755538	13.9711457143462	8.84981409982938	0.139077015141551	1.3559450665168	13.3341507640909	-2.67187482072508	5.83986590096072	5.55832604534588	5.92357563898286	-4.43964267169783	6.49212466718189	2.6136976622144	2.0363099228937	5.02971835587253	-11.5442475431126	-0.496240269514662	-10.4582378727078	-1.59312402075408	7.34146107558406	4.31151650190845	-6.22085194677368
119	2.49203986859792	5.08840320492201	5.19078257313116	3.15952370951055	2.44428937313868	3.90692946422139	2.9122063801492	1	2.23427077624393	2.48459579138814	2.30444980070578	3.26574461115704	3.2864486436103	1.66203298308705	2.88537277131457	4.49109170174048	1.26514590134172	1.19044419181352	5.4406167367576	3.59209196223744	1.25256638389353	1.87716405424787	7	5.37245345354605	-12.3952003520463	1.85345907740877	5.93307268583712	-0.384187688683748	5.96001924428386	6.7617134973549	4.37081081142337	4.47261598958397	13.9377398448481	-0.808205784003554	-11.0977736409592	0.645675608004564	5.93739496801431	-7.8379128251069	8.98031212196998	3.31957799929152	4.08335009196218	4.19027574080645	0.573783142072637	3.3299587166725	5.43887794245496	-8.69305661375246	9.43399657121977	3.45604413790896	-3.0317950133113
120	1.00787758682581	4.8945373566166	1.18785603043097	2.69920009935564	1.81450039338377	1	5.57844069294531	6.59568380139514	1.6983230278358	6.27778228806308	1.9409738506414	4.16395033059861	3.11189934973241	3.50107550851063	2.78206069280595	4.27701571912969	5.57942430656621	1.41470355740039	5.25237939844504	2.20318293878927	1.35117343580651	1.12811456935863	6.63121958167002	6.98921841109932	-8.62531709192015	-5.71518812620045	5.74425862062304	4.9658796076001	6.38597573943807	3.10353963029218	-3.15403117933016	0.56504019170884	10.740226154653	2.01345555358128	-8.95140490800949	1.85431129693139	4.43245837982141	-2.39906549640583	7.28265596035675	1.5183615708661	5.43651320023383	1.03156422786457	-2.02798627073777	4.42396236596894	-2.79469455280621	-6.6865806075223	3.9750397193979	3.57228308146488	-1.98760416705528
121	2.29543695486547	4.03935178055972	5.67490484640598	6.63491535880565	7	1	2.10558559346404	2.63441931915396	1.20495629059513	4.49463454310232	1.76285556659445	5.53173896635473	2.1425539100394	6.08775433747048	4.13867247249294	4.92634536198651	2.76577627461309	3.0125571641721	4.2680762242949	2.97916805707855	2.29312569620786	5.97394531841171	5.32841557847033	6.34540081673552	-8.88149154736824	-8.42303871274689	3.84768248290686	4.63259909457782	11.7751161717911	13.0189364651055	0.720574195494504	2.43150832699692	8.03552062596977	0.718020881129238	3.01493217309291	2.76867281044726	4.67953328518667	1.66303598829728	-4.62710521295769	3.51009995550921	-1.75885528853415	-0.0357310776143996	-10.4189259161964	-0.000282027454741818	-9.26978414314266	-7.7302294661828	7.06565648397604	6.12727714243391	-2.20950356453433
122	3.02411532917185	5.45353624112032	5.93533620145361	5.41775649234719	5.09282698025045	1.97660941826499	7	1.08596640410297	4.74783610784012	4.24570542494399	2.83393114492926	5.70388776237734	1.09715359463534	1	2.08239388858784	7	1.37491829995056	4.7203435519235	4.87940744217524	2.53035551378593	3.07793384450184	2.6195154365024	4.48584247952226	-0.0230343336232079	-5.92543981723853	-4.45958067892245	5.14970119179532	1.39568169099602	15.8706544258136	6.71849202146029	2.12732571131864	4.04821650967463	7.55673069471972	9.37119848538546	5.33429849940945	1.56513495425769	9.82240407073377	5.77081152313153	-0.281074466353234	4.78790079856853	-3.91922398361716	4.21812359258785	-4.339879240567	-1.75799131576248	-4.57418432851784	-7.52310509824357	-4.84225977925049	4.80722440451077	3.64775829153344
123	2.0733060950996	6.83881721744036	6.81583536629178	6.68270404151994	2.62918024651936	1.80764836768632	7	2.02139838725488	2.20975188118301	4.7757828550924	3.87370479547922	6.27404063631504	5.30224855925497	1	1.35047387415963	6.43463667603506	1	2.94493206609612	4.99779098934156	4.93988048280583	2.42985805927055	4.07824203432525	3.86705817930841	2.10221837557346	-9.57430362161677	-11.2651227526882	6.03375273723905	1.92718925916181	13.3848147406034	11.1077918499807	-0.228045999556584	2.87671919364105	3.55817041868537	4.46892880794628	7.81529253822822	1.23083488483145	3.74041981068284	-2.52171193875632	-1.33658517706879	1.95130626382289	-1.48446982365507	3.12483997934571	-4.19023840182225	-1.20895110742594	-10.6994086667823	-3.65415341739782	4.29224001513943	5.32370523710169	5.32761730833726
124	3.89279203693328	5.63361588175344	4.20114250842058	4.4473908619838	3.06034665419809	2.3878228602783	3.2272248572288	1.39190747696592	1	3.02727128045288	2.31179536721794	3.40720545409174	3.41332380394221	3.19658489255986	1.39192307611512	5.30573917623108	1.13564711149744	5.26607845138768	4.39630518424469	2.89837253615823	1.69792172759892	1	7	4.77015263735813	-10.9043690386231	1.89728915666903	5.53482506768067	0.76826427768706	6.21819219285425	5.99666025429882	4.11405672326534	2.83723382194523	14.4498770375035	-0.851921288747668	-9.14314957112212	0.66901386149192	5.15926597092891	-8.16528617827517	7.85599505930227	2.29586794573984	3.76305986839293	3.72498229673301	0.312180232264317	-0.423725667223321	5.04210353232401	-5.95811927512421	6.09826823350388	3.63552058803729	3.77646331857088
125	1.02517231205809	6.67726578429131	2.48398882097065	7	3.0371827830623	1	3.8209576760216	1	3.82137251377969	2.98944452405824	1	4.03281754833466	1.65803855991571	2.90666932797734	3.2552872841615	4.18584976874306	1.76849521357175	2.11985496971009	6.78319983120984	5.98390209262746	2.58145856152508	6.19495693716857	6.64902547435642	-0.807700271888462	-10.8868036012131	-8.52568785295926	3.75203787458857	2.07723707634917	14.6400585117329	11.4387652973913	0.033275809124727	3.34094579409496	1.58492350281364	5.31314321118082	5.9694080179896	-0.0325752426146594	5.69597067992166	-0.582282929314115	-2.18458477507098	1.02649042801716	-0.528915585883542	3.0541432513221	-3.72331785993631	4.73786353660936	-7.63411028660531	1.89110623946513	1.77042243039802	2.26838630591061	1.45312829360844
126	4.66734004527475	6.41172832231539	6.5496790196029	7	2.40099553800818	1.6066147379581	1.11927867906394	3.4611168608952	1.46854305733143	1.89844615114093	1.68927301659587	1.43036700998279	3.42534558661902	2.70914995170875	2.1224685250989	7	2.33420655656757	3.85989380697784	1.51454731887499	2.07574713484689	2.05149633972843	1.1054563811363	7	9.24874593740772	-14.3870849728731	-1.32228539817711	2.49412800392082	-1.32645682169112	6.82042860831801	6.79165094521431	4.1668272851382	1.49790027145715	13.1472555533011	-1.56833069573701	-6.5709543610821	2.32721166570442	5.62389789982715	-9.79310533082346	8.98337581415414	3.30821777794431	3.516221094447	7.99360831544256	1.71760061925668	2.22348843148929	-9.26294475973522	-7.38925491139268	5.03296006937185	0.522474114036209	6.38929673025623
127	2.98489157825283	5.09513777351037	5.04074850656781	2.38195819807079	2.9895283780013	5.12607694349945	2.68183394040224	1	1	7	3.44090384372563	2.86196879989206	1.30898217962082	3.46519618707336	1	4.61356581892534	2.97017141916619	2.06982591952101	1.87451348997779	1.84675240805782	1.43803283023566	1.06245375458493	6.59707760454083	3.86903002153551	-11.7827690466046	-7.86742507616845	6.04328474414117	2.2183099029138	11.2612494664327	14.1758526749307	6.08456331912332	-0.876173834939978	8.23839127531346	1.34864350083576	9.45806297523763	4.78527184982033	3.71611510264411	-1.51535344494466	-2.48203848937364	4.70977644383312	-1.247568479554	1.73532614048659	-8.82421524055599	-1.10454753535435	-9.36648475454206	-2.37552959504689	9.39504874914901	2.08724938843623	2.21071281844172
128	1.38249305946767	2.80695058591727	7	6.92796214596807	5.64623963512499	2.1122055053768	2.42395186039474	4.00992856216853	2.58143972315086	5.75543525523728	1.80787707844405	6.52545255404445	6.60805900890139	4.51538464534604	5.30310987646441	4.30788581006074	1	4.56636365192539	5.7925101576814	2.04747348883284	1.48537344203598	1.01346314408614	6.95393850767624	6.94869493984854	-8.18029137718087	-7.56156495396393	4.11330777774645	4.57736899102703	11.8907364900776	12.2299431860878	2.00078846321467	-0.859511413146212	8.3405955827036	0.723278660710247	3.43010476009726	3.07731036239877	5.16357951125454	0.7662254917734	-5.09851661177275	0.91504446789394	-0.516201621772068	-0.319803439528859	-11.9698095925665	3.794180169832	-9.31683341649943	-6.69283275547159	4.04210925267705	3.85931605493951	5.63227400833986
129	7	6.1952004906414	6.09126763627043	4.85774520193916	1.27199525794989	3.47810614621843	1.32390552566127	2.96190215394802	2.02506607815126	1	5.12090076260096	5.35630588128843	1.9744940634522	6.26812664634305	1	5.56385372715217	4.48255078628598	3.56650292825567	3.19366197559252	6.48875878844016	1	1	7	8.14610289366258	-15.0025648674927	-1.80220910428084	2.61156656914035	0.516371311965283	8.5188070200133	5.09949852035834	2.00007472569609	0.165028860630104	11.790610039921	-1.33953577621696	-9.8294947787244	-0.0888950429815235	8.58281735723174	-9.2648645213737	9.60328950282739	0.987651087702527	2.36047277142964	7.74979702579157	1.23287354858102	1.69959601071207	-4.53094360572668	-6.77927516073041	5.56459167456242	-1.1496303906642	4.93508081411877
130	7	6.52907514911979	7	4.73773903631572	2.96972460799806	1.79933001284441	2.59390601379133	4.15480655072032	1.16151060180082	1.34874366396353	1	2.21978853967795	4.25697421750099	2.75186646722537	1.78599179477534	7	1.13424462526729	2.66240363651651	5.64031285578268	3.06465558217901	1.34447130564242	3.40464801070949	5.05428872421285	7.24816043371251	-15.3765370851292	-1.07690585121012	3.61203653574042	-1.18303256546413	8.53064673153082	5.66540678757109	2.49095177685405	0.207518903392535	13.2323776306088	-1.56826535028295	-8.40754229053197	-0.792228539978459	6.3599035679659	-9.16818388922547	7.81435645026725	0.838880975268041	2.57880504725363	8.24235950081988	1.58160855096421	0.724051653438192	-6.66407041093961	-6.06653805137716	-0.345552194025048	2.29607197938643	4.55836899049632
131	3.30553048747539	4.88600537585976	5.10570126794126	2.59919196986441	3.37372595115624	4.24675976989694	1.12911589917611	3.00325408224592	1.98726536951059	6.27457835595063	3.09730509531097	3.30786221938024	1.14940009146869	2.98985069066306	4.43898386223363	5.54262035850114	5.2111866855824	1.7180559195033	5.94658510677834	3.23727119947698	2.14086098718415	3.38529746092777	4.61617569189952	3.34660685382555	-11.4276614750078	-8.15480985329216	6.9200918062681	3.09100673824489	9.93057815101888	15.0623983862562	6.20161706155816	-1.21124545628271	8.38961442267085	0.642895041492247	11.211109610117	4.16956507710525	2.87335525340147	-1.17836955411246	-2.28954093121142	4.68364517708127	-0.776767567603462	0.877298604272516	-7.5642273218497	-1.68118065575467	-8.34089063087849	-9.93633013459597	6.77179822798633	2.96492901054793	2.59603807845309
132	7	2.57556652154116	4.17155999908346	3.0963384864897	3.14829495384743	1	1.14259917080218	3.24969766789391	1.29398167756771	4.5632649387731	4.55928194308804	4.94500355888268	2.18460832894543	5.03143135281474	1.42650665132094	5.5241011811831	6.61886742361324	1	2.16042454337947	3.56855854064373	5.8000574834525	1.67909367229258	4.81815290748942	4.01039964715603	-14.1001743940987	2.06127962969423	2.86087541671796	-1.6021480683397	6.56901344860412	1.90431848760991	-4.0604873090071	1.6652407244738	10.4099396007897	2.02643897761893	-9.35796764077535	0.544960932582872	2.11985257077366	-8.0278759127947	5.57641982336903	4.36232454950373	-0.934841481768165	8.14528465584975	-0.138671636405273	-0.678868799666234	-9.77458012581929	-0.818866593596812	6.43575778556681	-1.24854770963901	3.40695925941156
133	2.31707400961232	5.37717150766038	2.04958345720585	2.36205054386321	1	2.36855476934043	2.69333100403479	4.67855899906748	1.16747755564125	2.17759498660915	1	4.97692502505321	2.18648819173268	5.08572848092668	1.61978504171568	2.54328580698916	1.63661156865098	1.29530385598143	4.7131282386464	3.19765539470577	5.08302123388843	2.05620677694553	7	8.23916272119611	-10.6597630446903	-3.54984522426949	7.87907063635846	6.42927443468351	4.18009638571449	5.42103887719609	-3.78858211768832	3.22538113623449	11.2141618096955	-0.215815526012454	-9.58158218752608	2.73854348033666	1.39111836237734	-5.44489443289493	6.60309100912785	2.85093728253676	5.3390981513209	0.12078431287923	-4.6460879567119	4.68258452580121	-6.08842729668686	-7.85560482773482	6.32086896219622	2.57489869579414	2.12927880699913
134	2.20030339627287	5.88777140230675	6.78111314555783	4.26203461675136	6.6459954326306	4.24607257086231	2.60013080207085	1	2.77655116517026	5.9411027876375	4.02044485525517	4.80168429366094	1.55222846900882	7	7	5.52812837956982	7	5.08913741948295	5.54927286629286	3.28408558740991	2.46509215168445	1.80710020317782	5.48217212064058	2.81642751500575	-2.73220139776689	-5.81776556724304	7.80305493753611	2.29087865141735	15.7233532453622	7.74497501509334	5.8528191022682	2.76328171717701	7.54016380867692	6.66188879987333	5.51390115638335	1.30987825172748	8.92779071985315	3.82409180029801	-3.33301257980513	7.75710950700252	-3.13414476745878	0.305517428198491	-7.10593483498128	6.5917475518968	-12.2968096229722	-8.49915011345248	7.38713045068249	0.657021962343483	-7.38669602451956
135	1.59712062405755	2.20534305744526	6.83171040102352	7	5.425263580482	2.12572296211546	5.96341391287825	4.550789182683	1.75353536318744	4.48208948278873	2.73559317861496	6.1905210452024	2.64284684127436	5.90458359646546	6.16329185943164	5.78547208469415	3.9709512644576	4.95335959524229	1	1.75813788348612	2.07609275591773	4.95666218059324	6.22625086719625	6.93658647912719	-9.30531351793851	-9.07225007321573	3.59972764913695	4.36260884437431	11.7500918714315	11.9918189750834	0.638825738505066	0.613154710502462	8.42863818534549	0.113510506043567	3.59553967022539	2.57463330457758	6.26011823899354	1.93284657227934	-4.8115154304787	1.09104463927008	-0.720729148561479	1.20342710290878	-11.2785702361626	-1.10624102489082	-2.90088233422608	-0.0158639964342613	4.14473473753493	5.03927176781702	6.4765285483046
136	1	1.51629357193901	5.98579276433224	5.76714644253218	6.68500780638008	1.77864589552248	4.29499797132847	1	1	3.22981475024499	3.41922593825737	2.35669248059481	1	1.28175940923983	4.65451661388925	4.44525099072145	2.57064511664953	2.33698187429406	3.58256213815105	1.60490941354821	2.84833699736589	1.64827878132619	5.38650578286857	1.83188324290472	-7.62419333584829	-8.5600336323605	7.06137482992253	1.03034796501076	12.0476842782786	8.52948191808806	4.94662732500712	6.65399756746838	7.30948174459982	5.03417818627398	4.81478441943588	1.6720129443509	8.75383166252309	5.67416012632892	-2.79646697802956	5.40530541060185	-0.64829263441056	1.38459633292404	-6.96032593126637	3.47127965956789	-7.91934713044592	-6.63464458354289	0.702156024812613	5.98163652038156	-3.31086844446322
137	5.44352726305688	7	7	6.76845396539817	3.26419951306873	1	1.26932063474801	2.86969652860839	2.86419110526759	1.14710573319592	1.5764076783021	1	2.7695966177633	4.19173769539208	1	5.88170200839224	1.85698903672207	4.17147958454096	1.75194716029069	1	1.86382810365749	2.46478597939778	6.4273173087636	9.1684927915945	-14.3808762420843	-1.0792048918549	2.65205477295687	-1.25558211756108	6.94860928865601	6.12773007615716	3.35462339296009	0.978318894989536	14.1365035495269	-1.85092745391756	-7.18836504546828	2.46886676718263	6.26759124274475	-10.7868490553052	8.58973856552226	3.62240890839161	3.31752165084741	8.26888977192656	2.36228106221485	-0.695456393195662	-9.71017392118112	-7.46602092528674	3.86117264634657	0.276980114084532	7.17027194435802
138	2.11295593890324	2.95214832044014	7	6.45673626236441	6.60863215102304	1	3.42174778629424	3.34658994892977	1.49425747102037	5.84116030315801	2.21842434425033	6.07696647170162	1.22923028771904	5.24280166558936	3.4258085780568	6.11395363971206	3.03770125876361	3.80013243862958	2.27892213974697	3.72292308813216	1.68805896748164	6.72167173757947	6.35757884095538	6.05730092901903	-9.2834561195411	-7.71584664308971	3.48496695090707	3.72970505047326	11.5998840646515	11.6582558309129	1.40702762741142	1.34241054226816	8.1480572129095	1.10135627170147	4.60648502350329	2.25383069107545	5.54838745564299	1.34729635139536	-4.30099883158551	4.18176764546032	-1.46631756286381	0.690380119254455	-9.9066813564458	0.828140757663525	-8.93995195066789	-7.40667070658893	7.69154388558307	6.1488679532063	-2.99542976057299
139	3.31507453580012	1.08825983310418	1	4.73811193722818	2.95621412203996	3.79186580676737	2.4556603630151	1.43612174469517	2.58061252437247	6.49183851869857	2.12539560402738	4.37873469545214	7	5.10589571984344	5.66420101111187	6.1056674910936	3.5925769797915	2.39604304831845	3.95068532622116	1.62256962528768	3.45812881034533	2.19876431255186	3.42764182487328	4.45404174339423	-8.05319064632302	-0.801564357530342	7.95204751181015	6.14318652346485	7.93072200453253	3.05961334378231	-6.68775016640329	-0.125936040659564	8.05917686732698	-0.634809241415735	-10.9065300118104	4.37687369511461	1.74435113079693	-3.19429773836577	6.46458241122	4.52000792195824	5.21601300873746	1.05670092275856	-0.288816251796697	3.52889958462577	-13.1617576177735	2.15542372080237	2.72033104983147	5.40365095366579	4.09737561164762
140	2.52983298133636	5.83853507426719	2.59633666656899	5.85055936035443	3.16747191039668	2.39627227815803	6.61321897785673	1.11343895864349	2.74674262581945	4.52340676257559	3.8461531212893	6.5650193692377	3.68128570857265	2.50459886550715	1.74979665220105	5.94390205167144	1.70558169258885	1.56293051213067	4.05563966593568	3.0412448910319	1.6649693981431	4.268290883239	3.69918011864058	-0.464844734334743	-6.9052563523316	-10.3441763459715	14.4637720419378	3.77588675913028	14.6923067958101	6.29941366361125	-2.12105202015432	3.11728196183502	13.1643504315089	-1.96807336938615	8.73546550746643	6.24558631731177	8.76569942515357	-2.74846858433088	4.95966135331607	5.82200144356147	2.17879766204907	7.96814026188676	-11.6839816090734	3.50156196265031	4.30802530110344	-1.5531650031002	11.2614935643342	5.23130054816739	1.62904350470368
141	1	4.70094386123663	7	5.60259897672487	4.72091439232536	3.75183249027904	4.97521055584138	3.90196323191424	1.5090505852713	7	1.47174666817373	3.4953049452806	2.98215385122118	7	2.02314473378389	4.30788141885057	1.77379767647366	1.51716064952488	6.93317065355361	3.96751267617484	5.47746235590763	4.10710152415665	3.6654806073575	1.53418588431209	-11.2106128872677	-9.12487945630676	4.93441858198846	2.49509322946288	14.3859360350831	14.5551913362863	-3.36371687067197	3.21964668300379	4.12580457052526	7.72023414300395	9.46567233706615	3.25889348627849	6.36923526472261	-0.927297841614316	-0.307915670184169	6.62599688044192	-2.94009167934168	1.33154277691276	-6.02569062856386	4.3266635633777	-11.0059455659616	-10.4009291802055	-0.910734753438489	6.7184396496067	0.513508987376752
142	1.28341512207256	5.75520848244134	6.55781890456971	5.53909139988281	2.17295751345366	2.15161093918587	3.02211983738646	5.09047196937935	4.94718094808101	6.55387532753064	2.45897805674842	1	4.41017874817594	6.75978604848518	1.46731734013231	5.32827030506987	1	2.11846775532128	4.26059883559604	3.75413940241576	1	1.94977431389761	1.94497517533385	6.57309980298815	-14.5882756328515	-0.693565935341251	4.96676243237608	0.405136939897664	7.2373338519053	4.0337059383393	3.5429279972142	2.38955457766493	14.0470455139838	0.972385314038753	-8.0548178714661	1.23617380063423	6.38980014111178	-9.07542361369363	9.59279194110975	1.82174296323332	4.01622207695662	6.01298409820014	3.91786862545657	1.58013841612468	-10.5758482814303	-6.1944946933796	9.09203122369599	3.33196154387177	4.10849310319426
143	3.98434661228811	5.88899075798898	6.16818539218298	5.96336598998695	2.80249869232595	2.73211838794517	1.99204867921363	1	2.02331618237828	2.56725144497031	2.47250945318474	5.81067476265632	1.07120036679222	2.35393787601685	2.38025016301391	5.52733238901255	1.29293627456325	5.05358758189512	5.50204442281873	1.82968604050223	2.77598947249503	2.37872811148374	5.68875488785192	7.45786693589247	-13.3581176994196	-1.34723452379411	2.88637217378048	-0.706185704928978	6.97669691773191	6.54287516267324	4.35986900898388	1.19287813953745	13.1350510756148	-1.08358226826553	-8.88100754135695	1.22943342808944	5.34280294870756	-10.2586126232515	8.84288755476384	3.5320916484284	4.28849669757491	7.78223181430741	2.68236552241016	5.48371846189188	-5.70526801803954	-6.28668905587022	3.87670746799328	2.20841493556129	5.3526601825535
144	2.03433910426524	4.89524277480294	6.25732830272191	5.13706842153381	4.68132806069285	3.20570567300713	6.65120726233135	1	1.45179611545885	4.73882054291412	2.39390020636288	4.90721159621006	1	1	1.32972251862769	6.14873931819372	1	5.49236732897113	3.88731219614112	2.78454154505774	3.25664828995659	2.14480189002624	4.33583793695086	-0.0244838222851302	-6.08064192036768	-3.94559007459641	5.21114167479749	1.66078218203909	15.6046941030463	6.59800565676817	3.38032800427364	3.70466791097888	7.68157515749232	7.87979965995345	5.58751004988918	-0.0695204967670666	9.66477316115858	6.24767515940583	0.431353788249374	5.0120027275771	-4.47600397788914	3.02490827456149	-5.47087858245966	-2.15158481323896	6.38802110597598	-7.76413326645448	2.16234933082685	5.88085763087033	4.18000833248339
145	3.74783364399914	4.86221359957561	5.48395070217992	1	3.10072544193912	1.49211206161258	3.88125875828527	2.85474513091862	1	4.60353812439006	2.9091388191999	1.38407200025208	4.62755997614396	5.95941350893308	2.76550736968237	6.81089950285873	3.77288232527987	1	5.69533151699666	2.24025987318631	2.79000880161612	3.19053345895733	5.05518093975329	3.65299319245218	-15.2636177709721	1.97910672657829	2.10013925337137	-2.04569685866887	8.5093312739498	1.68015450712259	-6.2866193787969	2.73158268272078	9.10747036949393	-1.2523139677743	-7.29819236708016	4.11002011959447	2.48873144420273	-11.1299471457004	8.14949802759431	4.17061011357547	-3.01639191341226	6.07258057913502	0.426927325861745	-0.352950480896209	-9.08235986870499	-8.17764375683642	10.6548641988831	2.1182258251889	1.59669838445699
146	1.82579563478439	6.35897495860098	7	6.10708999319747	2.06986328600952	2.53211958393087	1.63422576506486	5.52719648776668	3.29548477582474	6.67859911305282	2.3776626742443	5.08327887402953	2.56206890623266	6.58844556706062	1.54207280545082	7	2.81611300755447	6.25562623886004	4.61654259158419	5.10629175344216	1.2782085820524	2.99969089284049	6.92266537171224	5.85572082777243	-13.3742857929367	-1.24875337505463	4.9426849325541	-0.904297457235797	7.76540642421645	5.041441318812	3.14897847034302	2.14714099625358	13.7016652624358	-0.31372695381788	-8.45217958912747	1.08214710062959	6.20585860668605	-10.050236089058	9.16009246290521	1.59536252703223	3.11720427706332	6.70251060343937	3.21224489230361	4.01368605565313	-11.1344420056676	-3.40769267923032	2.00301680220233	4.84004808977035	-8.31677161036753
147	5.40939475035543	6.56461080919308	6.14015606776626	5.47783465165725	2.65769322788241	1.38517656336833	2.36066886818946	3.30602696112539	1.78968844905369	2.06147301182988	3.94791105435758	1.34014012946336	5.05848802294585	1.58399768428954	2.95908046528329	6.56916883602096	1.82761356297125	2.42693540450829	2.72610877879866	1.93421648837887	3.62183707109756	5.94478865207014	6.54029254056513	9.57235382874131	-16.6394832827133	-2.34515776187709	2.47587267945542	0.295300161188351	6.9997010711827	4.17832373085561	7.22855753902381	1.4853241811342	15.7175428996375	0.39564773247542	-10.3417412572116	3.44432262764742	6.33747518135168	-11.1250852882435	8.02783125388377	1.18269894328514	-0.560974242203082	4.11556038844036	1.01080998946934	2.35409758477675	-8.7826474395522	2.42508996252307	2.19532067057411	4.53738394778867	-1.47851216615851
148	7	3.74006896669146	4.38880294700102	3.43118062647954	3.63660892871858	4.35849956441411	1.4759973303189	7	1.63814244781197	4.33041893749202	4.68034842822252	3.46345183891227	3.31824777305201	1.61651426914772	1	6.93974162004586	6.33862171146503	1	2.98069343860424	4.54084973913496	3.26241243540381	2.88091452701821	3.61657600235745	3.97817876393359	-13.0710248407964	1.95684930614204	2.95931952640822	-0.308982245046964	5.25312398033051	2.03100992613934	-4.77007452228702	2.90441681773607	10.1837821353046	2.04509994208778	-9.66520174208278	0.352646374679463	1.92397300073355	-8.21753579588863	5.09051846863529	5.26995171895959	0.0442339630505355	8.82062641008753	0.498286308405857	-0.767132177974755	-9.76369931531937	-1.19600945473197	5.17460552070851	3.64300098418952	2.19490344688858
149	1.86400013198742	3.42388255759319	6.28300261054643	7	6.09086288484446	2.09920122125023	2.21593891573563	4.61415016388844	1.49121482111176	5.54221775492631	1.13427615801421	6.62991140470836	2.88482016418534	5.49383551751982	5.40966319979709	5.20856607735017	2.18530444295048	5.09359162098823	4.62167645528026	2.40931676611494	1.98921042053654	1.10469114243836	6.07302814236419	6.43116167327045	-9.09651266493559	-8.43892302492666	4.26300417958377	3.98565397610298	11.024920877413	12.888324924335	1.76741364575487	-1.68037103515927	9.0916489761137	1.24754392565768	4.65734551517677	3.65624521497803	5.37206191468381	1.18166524082767	-3.82998064188629	2.15004793550574	-0.74964235559449	-0.294380037266283	-12.443260087748	4.16730430351067	-9.84187483381241	-1.07690169969182	6.88952954151348	5.11262835823926	4.91616176040431
150	1	6.81425844567764	2.64315973868461	6.35958282516367	3.26407002202973	2.427797047637	5.18396894951861	2.2061526750891	4.94709004943776	4.33602991680729	3.08654767722722	6.71416355725992	5.43430372746155	5.2446039376305	6.22686957105583	4.94530068329644	2.61286882533125	4.3275187128111	4.84869347730207	2.52367977955923	1	2.84658130797516	6.26748311602306	0.734141005498361	-11.2635301525887	-9.06500429012951	4.76039779841726	2.67372037084518	13.3059915139741	9.91320470356715	0.372090846300064	1.85252937752876	2.24895588202389	5.61220879162827	6.20185094282405	-0.0867855974490166	5.10019580578632	-0.83715121939981	-1.23810069223462	0.16203459220442	-0.314426910603578	3.60730810621902	-4.75074942340352	3.09615687915652	3.64291634198613	-1.06374607995955	4.74332071070244	3.27359133546979	-3.26380672290227
151	1.83175540820176	4.56300892102287	5.70702120365149	6.28252185252574	1.51926047539934	1.10166411051809	6.79084797014221	1	4.39915126368838	3.01479241594522	4.52179331799198	7	2.92798754460514	1.79183267794594	6.47630637956759	6.28820994465894	5.70147185613032	2.06635881763637	5.67498230723189	2.09796755023033	2.97225238127749	3.69414395768382	7	0.795452507258627	-3.29365812622207	-8.10129666414903	4.72168902857017	0.603924329068443	15.8684628044	7.9854541903414	2.7333382256141	6.56705646147733	7.83672912573723	4.74032762541868	6.07795986346292	0.42310172603377	8.8189216038315	3.75216198918562	-1.38337910914137	8.75035451694944	-2.33345432502978	2.29806848115503	-7.51674247015487	4.23170166786893	7.83929257471225	-5.08564187676197	-4.74488871050336	6.02972660347718	-4.25323914385254
152	7	7	6.34709993853497	5.5076937959211	1.32854065371206	3.30262840206884	1.33640383868868	1.08347698046817	1.69280411682281	7	2.5154020815466	4.5383660017927	3.15278939644398	1.80386214956501	3.02474997248719	4.99631710378632	2.88004405020802	3.99633511306202	6.05202121218696	1.47864003646503	2.79620355641697	2.3478760267015	7	6.02386455770303	-13.6978266505051	-0.26896440999878	5.40600288919275	-2.61326910238601	7.23458351637735	4.29046469965232	4.07443907138026	1.46379440761552	13.8716732851115	-2.78589357280569	-8.20245944579516	-0.425549459743532	6.20462086561746	-9.99198986048741	7.52942587845941	1.59670117312984	4.39618623131565	5.33849343404691	3.05494462934802	4.89139399452075	-11.1198643788543	-5.58916512898417	9.27758775629944	3.81483345648209	3.1218518065699
153	1.90646353362804	6.8462463904813	2.51077461507524	2.54321998783849	5.91039327417159	2.47099833491708	6.01192889398946	3.13721128880175	4.2585787023213	7	4.33477001364038	3.91733315181876	6.56856064318236	6.39759172671727	1	5.49158071893584	1.79430062408286	3.33403792556832	2.86874508728843	2.3279427919197	1.23869113248921	2.31675912727421	5.65928436118059	-1.56510492201661	-14.8478279935856	-11.4901190956366	14.4727951853895	4.46858704052734	16.0780969818851	4.78471106944179	2.97245542548054	0.785560092016813	11.469589029807	-1.07133127489224	8.80826612011345	-1.36833519528777	11.5005374179198	-5.85665863244736	0.749143285986797	1.47367596284355	2.14288259832764	5.53306311653053	-9.06432085931711	0.00841079896376261	-11.3275986162839	-8.10744384816207	5.09279155440934	6.44821998295254	1.41548224058654
154	7	7	7	4.95149483582634	1.91109388102011	2.57051490573879	2.01758109153214	1.80640985008539	2.18012675086385	7	1.10553422399636	4.03822658388452	1.96412425970338	5.28925185035403	3.02268572067736	4.45466626567891	2.04057897969412	3.88979199121041	6.09536518023427	2.94983503351887	2.71797265697171	2.08866207545902	4.22870652302741	6.99509810692959	-15.4632220368908	0.307178708924337	5.41151918485618	-2.00839838953535	8.21867551420542	4.68691200718542	4.95828408505496	1.65165596776721	14.3460812485454	-3.21004819681823	-9.07345559905692	-0.76265590267152	7.19466725073686	-10.263189607411	6.92140357389311	0.99666114707069	5.35654761618033	6.46845812964495	2.7821470635212	4.86650375972189	-6.69133017408872	-0.313527072482801	9.60568190327075	3.56591042195841	4.71327699326243
155	1	7	2.59669704177889	5.85407781590261	2.8995325945997	2.75984279221251	4.47847491786903	2.0621172015896	4.2040611076721	2.07378735109841	1.68806115275827	5.97938233392199	6.34447516569686	5.73570282328033	5.03814416774664	4.90328991539331	2.12642395377793	4.71136494981199	5.79032360355407	1.77457187469973	2.3823074172215	3.71511758168401	5.99178617652373	0.45227783042039	-10.4224109112372	-8.75467719264748	4.62237355836097	3.10167399964601	14.5315849032807	9.73150938033177	-0.761150836248075	2.15023015927133	2.46800958014778	5.29539966194468	6.95843668097639	0.388582137321628	6.64094667084557	-1.39808927599948	-0.864276358683374	0.0897594632404979	-1.22577347955376	3.57004111155888	-5.921290639003	1.28845072432092	-7.41842439074466	-0.858026197210308	3.47606415408774	6.47545821638024	-4.22985065224436
156	4.2250213316443	6.52270452743246	6.7072158323261	5.84233942641669	2.15712217386908	3.33790015672606	1	7	1	4.7460067484351	2.81030209895313	3.29973512431001	1.92691061472363	6.79154461374178	1.63260245790144	5.22669691759435	2.62196868560566	1	7	1.16284493829583	3.05733242088763	5.92814810176527	4.83073765060441	8.52401019589499	-15.479130963087	-3.4538068546192	2.07150574684064	0.66532438758358	7.78056467505614	7.04044618339656	7.06693319176716	2.85182512251039	15.6177871446349	0.483055523437404	-10.6578532531503	2.71654898787716	6.5765363063561	-11.1378172495172	9.07656751720172	1.70552011920683	2.35668082092217	3.23011219899582	1.50738841730457	2.82044112767378	-4.93537210897256	-6.41338938463002	-4.49315421386152	2.99217470474478	1.82421748552606
157	1.40818132412044	1.09625188896265	6.16665600818911	4.05662667414676	5.4410996548093	3.29912701357368	1.36091075067125	2.35266126931174	2.42036169373183	2.65784441559354	2.55015862599279	5.56164938954042	2.31457189882066	5.78287724944015	4.1058900466875	3.93946548253116	3.89565242669861	1.36109510383764	6.59384022064022	3.55547323681843	1.12414984045429	3.81487832175253	3.67363005438641	1.58964912552518	-6.30035362438769	-7.86236797865571	7.03148678452168	2.97961727241494	13.0574719052503	9.0707340470608	4.58164772550585	5.32522212450306	7.62880710034537	4.37918280518261	4.33034744420043	2.77548445566844	8.6596014310355	5.17557246600584	-3.79829598070284	5.55053231031725	-0.787848728675072	1.1389870261598	-6.96816687831267	4.77085305001035	-10.3674991626131	-6.26771377970126	1.11505844147315	-0.0112617377425957	-2.97104087616371
158	1.09379765401396	1.82087236689463	7	7	5.30733339034379	2.01141324420779	6.25368949292633	2.18168933022679	2.73294331255098	5.14630453455456	2.49678304471291	4.72444915479714	1.45977382442753	6.43964667808767	6.45183154410687	5.62451966428026	2.30472080454452	5.73426532407413	4.19216794836765	1	6.37630283776446	6.51962835478465	5.66406354828691	7.39874798470583	-8.75346113802067	-8.86002215170714	3.70513569148137	5.14912177029993	12.325418668106	12.762827128144	0.674142757911224	0.898626068055055	8.51993586798467	0.643377666880465	4.51260700806229	2.65743869952506	5.20628304981282	0.123529598619461	-4.21822239880141	1.19525502091097	-1.33438845858847	2.37715679579588	-10.8459057472435	3.72213614542638	-12.6561653769844	0.825725776151349	3.7385113902782	4.94297483173494	-1.82120580095432
159	3.36192573903679	6.65487120783176	3.47667911747768	3.03690651791308	2.69481216098877	1.44527767607663	3.31228534106482	4.64474726205314	1.44762064442848	2.03463633863853	2.01464413491173	3.04057604609863	5.92231580512644	4.01241626341696	2.52388743479632	4.58971957081032	6.06449657230903	1.57632553667874	3.81713659974438	1.5226013542861	3.03046308095385	2.46903757189229	5.28398383880453	9.87460001992389	-11.0555799171155	-3.80169418058515	5.63445030052816	2.91152883312326	5.49782188318327	2.34505945563276	-0.966266662108153	2.43770807865103	10.555253131175	0.599264434068962	-11.3324610098496	0.285409470138038	5.02464236108049	0.132803659146789	5.54686786453705	3.96717574325092	4.87390532036896	0.487355936777498	-1.91118755869102	4.44028671387638	-7.47653845400055	-2.98096348872851	6.82828219713582	6.44942168305894	-0.682342475024334
160	3.49741181978158	6.78859259834437	3.72955536436002	4.30025494266029	7	1.469482578417	7	3.11562671401575	7	6.92975781763028	5.47679211546617	5.79798773012438	1.70565545441828	2.13884665793707	6.29688615174822	3.65973209209735	1.08643650583506	1.50155658067643	6.07073257692574	1	2.21138763339154	1.24838299323494	3.90887255186943	6.31883071952171	-9.46334304240942	-8.54516555807698	6.2091176245438	1.75815977517491	13.6433464887088	11.2588083621566	2.53920768969492	1.62958360989078	7.89068440325885	1.68319134445523	6.12002725582831	-1.89039831874622	5.38555720729416	0.250353576509603	-2.7550906506896	2.98061304330264	3.27311308409755	1.65241473112654	-11.8982227964819	-0.451640616544264	-11.3350631888049	-4.76397542306712	-1.19073913787867	5.43484739051479	-4.55339234217375
161	3.74803413229315	6.73343747743511	6.61737463354012	6.56593874372151	1.82644953018135	2.46045942002551	1.44147325057651	1	2.20671019305552	3.55940930182335	2.17159518901511	5.19021923406947	1.16274066601307	2.88122725368565	1.99354810856304	6.04625817125992	2.2637997608718	5.08394750406318	5.07540128847351	1.91461525532192	1.91143484897978	2.29430060031087	6.51313769311987	8.8324588904534	-13.2609134905425	-1.58113228276997	3.02361738630305	-2.09461445731682	5.78665133218655	6.9010147093163	4.27279775213699	0.491566533701642	14.6519226318259	-3.32603721748985	-7.85038606060371	0.162736411266447	6.86504696529788	-10.0261841877792	10.9178420513593	4.06979794059036	4.00093596316894	8.06008115050299	1.31158198315426	5.10128654371774	-4.7755322718392	-6.15051647989179	4.59343601751718	0.301089724185624	1.9809442038709
162	1.7360511612492	3.85089401067862	5.71557108374439	5.31248950698245	4.04383076100092	4.17349869436787	1.94462962740611	3.41492474793586	1.23205569641397	7	4.11502417425852	4.39187783975635	6.5259002047917	3.35917457463845	1.90175673405325	5.70110457127261	3.01010284424873	2.02926855717669	5.83423050913899	4.99368827922755	1.16777037287839	5.47588817756164	2.60504368824559	0.127870124722017	-11.4402185300431	-8.52072911989935	4.04957905322962	1.92371068103881	12.1444542233023	14.4225577124118	-2.24775398312017	4.43687013972159	4.73065768677948	6.75333363918981	8.55281443239813	3.01068410254556	5.77592309082937	-1.28322098989189	-0.264929270842481	5.57105430036395	-3.36531690278069	1.33728913060317	-5.00665598771255	4.56295554897342	-8.23172567540797	-6.74273825383982	0.79139712082005	2.56001006682745	0.30254506055039
163	2.01252239965431	4.59116634322977	1.01652124636596	3.1613687618351	1.66892822508603	1.34511435866323	2.05302169441652	1.73630572437573	2.85776748584495	1.66399051123929	3.83181971421899	5.33850127079296	6.18087256604057	1.43916705666291	1	4.05882931170337	3.63687209654431	5.47851950815718	6.4668234432476	2.49739876317146	2.32129196295077	1	5.86069101249969	10.0149780413698	-9.70085566033618	-3.28522125578274	7.32489565717456	4.01449327693587	8.60648292543034	5.64859853810862	-2.76045233891325	-1.11810115361504	9.7076367365687	0.68943976943614	-12.059499979392	3.12521295395524	4.36755782094653	-1.04560346747876	4.02690727568833	4.23847669681922	2.288784852928	0.839527126711003	-4.79816966090587	5.88452202605519	-10.9747196536928	-8.65331010304372	3.77521381231026	1.637838970113	-2.14992865912511
164	5.0493435378936	6.56164484605025	6.13591651532017	5.69757783785972	2.15126245675299	2.74499720014244	1.69744193324231	4.1700682307621	2.70453001370195	2.76621833707333	1.93721129474316	5.06320680668131	3.16729056981871	1	1	6.78658923920891	1	3.62887560639752	4.75250897531661	4.12801334047523	1.30740735128358	1	6.30525622541393	9.57520497802339	-12.9117895427224	-2.11762992088477	1.6060859337716	-1.08755352727003	6.91522234284889	5.39083927669418	3.11350720762699	1.21549977867427	13.4802026274698	-2.34364884759841	-8.59508917635988	1.88549674410017	6.58117735409609	-10.6512133886943	9.12007724270542	2.60252954134537	4.05215710224987	7.06215218036683	2.45951173873157	3.12840477902175	-3.54128381035625	-5.84071937550825	3.71438975724137	-0.997050959441815	5.07082179842728
165	1.97740816507656	7	2.88562461222675	6.92634459206629	6.63600818529651	4.97864415656433	2.54184817838079	1.02212580817196	1.8072050467773	6.35285001855582	1.68626520579398	2.49731198577208	4.40516568259628	5.25520024055394	1	7	2.92202810009152	2.08677290809762	7	2.80242637184472	1	1	5.01435212283782	3.2390191101782	-10.7052024335395	-9.47240193852874	5.898588909166	6.80064260175622	13.8403290140206	8.84415603798613	-0.590778067600864	3.69499901134426	6.55234276145858	2.41700179002643	6.08331203257376	-1.60361077421328	2.71433899775288	0.988215260976573	-2.68637908312124	3.79964807668917	0.206566912175863	0.415018595330327	-7.78937280576694	6.68995866113714	-12.375315977117	-0.850429013594975	-3.19965572464285	4.02958681445641	-5.84758388741049
166	1	5.5352074129796	3.64808504343422	6.63238021138084	1	2.49523441783653	3.12357450634845	1	1.21332089882825	4.19867532007876	3.55151160371322	2.2382929178004	6.65302628874106	7	5.93331779121727	1.93253018068191	3.69769571889512	2.89148088711029	5.14864566777605	4.60914671818234	1.44518368179094	6.74488108839317	6.25952066492503	0.927021129009355	-7.90721653538513	-9.84497923814982	11.6761923395385	4.64767130656493	13.7587887402547	8.38581343603933	0.950897555333869	2.74892757319304	12.5182829314356	-2.69478244224133	5.85217464941935	4.61572592332999	6.77046194867386	-5.07758493068239	5.84702411293994	1.93470670595348	1.47953764854792	5.60069950313145	-11.8208372528516	3.58996312512857	-10.1467013249797	-2.25643425983812	3.4121851636004	2.60297383359388	-5.96856941269729
167	1.38547919708569	4.52196141219336	4.03381072024585	4.46031307195524	1	3.2013715881125	6.61527134912058	2.0946170880904	3.12448251379247	2.70155137519571	2.27443717485294	1	2.53876538836482	1.99878413414813	1.9645907528879	7	1.17621098129522	5.14384928575665	5.63845586002256	4.92644571180551	2.83800303211441	4.82013712567322	2.41800115260469	4.66257420951109	-9.53031662463527	-12.6853667608935	5.37512459506179	7.01824066874495	11.1641672625541	13.9902456275548	2.07766335571189	0.932268092782315	7.51215930306419	1.63207919445331	8.74860066128936	-1.13650626569097	3.53506222352386	1.7172467243542	-4.09476276946082	7.32224296488347	0.394677121882389	2.77395257997109	-13.9507448945182	1.4195071329151	-0.673860404676108	-7.08541039002286	-2.42370176844278	7.76363800342915	2.80143320917312
168	3.20505013488729	7	2.03874572097119	6.87976235756236	7	1	3.75848666753325	2.63944734674915	1.71519038769889	5.46433488194993	4.11723376290153	7	4.21666509028613	7	1.87432917991573	5.33728704249367	4.71345565949147	1.32315856074016	1.26646268271876	6.08964826737402	4.74181505406018	5.17339631895976	4.25699433582273	4.2920709356	-10.0223658370873	-12.259375513696	6.65532282694264	5.42849912636068	12.4159945022823	9.84650459600172	-1.44062254491159	5.67624537699442	7.61314396957957	1.59619952948033	5.24162565503642	-2.71457105067263	3.50907348939873	1.65014835748947	-4.5365076789461	3.1926342770365	0.844869871127798	-1.3445773958537	-6.53790606476525	-0.514544576473932	5.64597245135064	-5.85690803247157	7.38215313261945	4.73893149146506	-3.82314294062606
169	2.43999177059821	2.5930564031916	2.4334875979558	3.97052293290598	5.12500872438019	2.64268596734981	2.82110223668097	1.41750570779978	1.34431128039145	3.73248655383132	3.51991188795506	2.16887672738886	5.83663964610926	5.71275026329713	1.48183219199103	1.87497763000379	2.5832090541307	1	4.4108913156826	3.54198345347475	6.908935727191	6.30368696225077	6.23100214162254	6.62390194616653	-9.3848059311509	-2.38139620909726	7.23944013381574	5.88072122226697	7.35370706249131	4.38601194507198	-8.31621942274622	-0.366041435069975	8.23819553915923	-0.219302614557585	-9.31399798149786	5.36663365259448	1.03797131247475	-1.21091831768729	5.94060152026932	3.572037259517	6.88184312487424	-0.178472481077149	-1.15011505833328	3.76006822551504	-6.47260555412859	2.76805621224072	5.53039525082241	2.6960009224679	-3.10562177115982
170	2.60461092891604	4.45913710691968	2.66059572069326	6.99122540588384	3.90022912908131	2.62640638584895	3.81030149647086	1	2.24469801305354	3.82831487089979	3.96040920320919	7	3.04738013871588	2.0611600743565	2.12957310945124	6.41733841746774	2.1311348491329	1.94413867809765	4.31863905633857	4.82239969633232	1	1	4.41345156171503	0.0672068321454385	-6.69502070514563	-9.93242520760936	13.9283585975626	3.36222246891654	15.1570148756433	6.81130911741487	-1.48499137364873	1.50192571242997	13.8088787957543	-2.00138164165986	7.91647212520069	5.76803544280039	8.75395068908393	-2.63522634343054	5.57694555448583	6.19938037412863	2.47657151436152	7.65145097334668	-11.0453161973361	3.01210266358772	4.42518863928962	-1.97277207305013	12.1696799052866	6.34427121194976	2.35314546524656
171	3.02280819680272	1	4.84179819368898	2.78029415902015	2.28799430127597	1.22933938174852	5.94321597984036	1.67577268073449	1.3424209197701	6.54827671289208	1.47938413042858	3.16075219244738	2.05835047025621	6.6182634553648	1.84923968970776	2.16097626315446	4.8313268963163	1.20323704280621	4.98929422858926	2.88634851178842	5.30470675231387	4.97410525224413	6.35621129424506	3.3626735224595	-6.81351299397621	5.88981739381672	4.33608326250441	9.86438385184028	7.69638730454941	13.4775263009264	4.66310712315345	-0.742189389192368	18.7162882932002	-2.47739372122617	0.545411377434878	3.07719834976992	12.2793787081167	-5.7908759287708	-2.76625526916833	6.27577204698891	2.99565525994738	-2.97168293206628	-7.32947590981264	-2.16273644933038	-6.02165403223191	1.38313252193633	-1.32284799782667	3.68983153387053	2.0546481868236
172	3.14654422475687	6.44554263324159	2.83249412354993	7	5.81666395986754	5.79778925488452	3.10716770448121	1.66720586423624	1.74224897578078	5.65021078450184	1.7378348552242	1.97430973993936	3.57706618024304	6.04002901162559	1.4640962758662	7	3.88374316472033	2.74132713331279	4.08220039993333	3.0089947530592	1.54810310412418	2.5901739037204	4.23023673400412	3.59265372101933	-10.0710769377859	-9.2623851246557	6.3641901967375	8.2054745032496	14.2646535184829	9.18136212308628	-0.475882908827304	3.36379115882389	6.51375332818647	2.27503276726827	5.27279759197554	-0.439541572839805	4.33813159446333	1.7438258581118	-2.3967799053551	4.26271927327456	-0.0148135404822928	0.29704646900338	-8.22007376613321	5.91824533372658	-10.9412280197453	-2.52679910820863	7.84443424054154	3.78589280654762	-5.14375216940953
173	3.3781825774521	5.00927949010067	1.27118491676142	4.06743103988984	1.56739393625638	1.7229636523395	7	3.72112861039304	4.00305182269128	2.73767641640463	1.23191842756807	1.28347948014879	1.47040199731176	4.25339787344483	2.04511338389813	3.72872815476909	1.97548118805547	1	1.55769713535505	2.56016703913757	2.56225991456001	1.5145010866747	6.56674195513418	4.38709735795646	-10.9220812766877	-0.419048935961051	4.06636701890007	1.59119757613167	7.27943630896327	7.76071237694532	-4.95365474607029	0.151319164007743	9.33369578306888	-2.69864684395579	-8.25120907963579	0.59786238429656	3.13027903195192	1.11586150188028	8.77175805293384	-2.92016052042681	6.7649249108406	0.452476122460474	-1.72698515067412	1.97567799416045	-3.11931285209453	3.06915294406188	8.47767542358677	5.83354882720692	1.39308453241612
174	2.90435649575054	5.28740170543379	2.52393433764241	7	3.08273830919256	3.53711722075775	6.95669965459911	1.99055576818001	1.95969981745357	5.05554698566769	3.72769558793505	1	3.27026088786458	7	2.41485877939535	5.5121349291764	1.4016747294919	2.37513622678353	4.13358990564883	5.72092306920857	1.63361291901471	1	4.88101384970625	0.562945532778996	-7.18853169097945	-10.2783013752365	14.3663241409882	3.34016327505404	14.9733892195484	5.94027269222054	-2.31145324122889	2.3451839360226	11.9266348222796	-1.67757131772946	8.32109608900855	6.12626992670407	8.32718032385805	-3.60572978458006	6.10757350081364	6.47296459579583	1.92364273270376	7.50857593843127	-11.7530888853445	-1.84779838911009	4.29958819750888	-1.50992732948446	0.737323301952637	5.51146830116826	-4.20549438954797
175	1	1	7	3.06837057367998	6.54535858542384	1.14436155239378	4.31189374987664	2.54000050638141	3.30766801934032	5.04001348451572	2.40163444337243	4.90608814615621	5.06733703427507	3.34106523043606	5.28967453849331	6.22534798727182	2.8115238405641	2.41391390352776	4.65449466213739	3.02905789210186	1.85084160055028	2.31262441339366	5.25179532230627	0.53103461769191	-6.54246111218077	-6.88480262357094	6.13983300584225	2.07304689612671	12.8976762099481	7.23054849680403	3.80008993715757	6.23782667886612	5.47328531981466	8.11867290132067	3.41620455783124	1.42584897289138	10.191744323863	8.12305404414693	-1.11186667826881	6.49127292799345	-1.22462141859001	4.34495254168546	-9.34864701331793	6.29819172719979	-10.7772258710392	-6.86886818086816	4.64060749316212	5.69869271020886	0.973412736088296
176	1	6.60397135152284	4.99112172385249	6.41139724713498	2.96579366176766	1.36096560152882	6.38304135679039	1.35348507618549	1.88431354136596	2.26190932750308	1	4.30576488331182	4.86902429361263	3.88577230609916	1.53613942584441	5.68310741473577	3.9169171553513	3.25071487745721	4.27830299227836	1	1.1989729018909	1	3.59217079740098	5.49358890260204	-8.92928357813094	-12.8650739668719	3.08925696295193	7.87938753575179	13.0071081674766	15.1175340519348	2.77000638778276	1.18745612963066	8.80011550182003	0.707389969391588	6.10641818264721	-3.10172647477356	3.87656343713272	-1.09085861734573	-2.74445383626903	5.45555376245383	2.4146213531563	-0.800853302448371	-11.6308938086053	2.38007366207812	3.89735186909955	-5.60137494190606	0.182193296594604	2.72072379627742	1.87373499578315
177	2.63109172699404	4.61895663516633	6.25590826417117	6.12124746099777	5.24600587877383	4.29343857388535	2.07958531729047	4.51786783244526	4.8976368923643	2.06126459061952	3.83224382745265	1.86700956424999	3.9827938663559	3.77549275594999	1.04523589567271	5.75040717810008	2.01249691426692	1.6965165474888	5.41914063845125	1.99471861313121	2.24811832960701	5.71886188543922	7	2.59088929731807	-10.967627139516	-11.3321072097067	2.9394102815943	8.70965110156675	11.7595273166411	13.6058703012519	2.82958958952222	2.22706560782151	9.94369399215442	1.93336626786378	12.1396696374108	-2.2097470723399	6.75733288629677	-0.480544166644837	-2.74296176205405	9.19805956935854	0.445889412099123	-0.272900128679422	-11.8673662895796	1.46169867534943	-8.83557594718257	-6.04193603224664	7.8932092571592	1.40380379328643	-1.54087061014161
178	2.26610309034265	6.4965249815224	3.04337818686337	4.31559715584996	7	2.32831835059668	6.94719250751879	4.47758604226022	7	7	2.02133372809408	7	1.01141654598412	5.03698770544757	5.48665595447883	7	1.70241946922569	1.00694193355503	6.44137427818004	1	3.13234902031266	2.35337981694794	3.93767888104292	4.84527640567739	-9.88321084075723	-9.41729527047899	6.09793560690439	2.5671623115486	14.0276926278148	11.4676845220176	2.35291862682908	1.17034602525781	7.64795538198078	1.14667992911177	7.06072717408548	-1.6277942277745	5.45181482583735	1.40452069434501	-3.26269506835229	3.01893586376959	4.03228634242526	2.80367424851564	-12.1289035730596	3.83464368384992	-10.846956179713	-6.44778250022975	0.836047753652611	4.47733403567897	-4.96482503226584
179	6.5535592199843	2.48054146038385	4.38816445939346	3.78764981172449	3.81788623285381	2.72009100169986	1.65711405670784	4.25732242683247	2.56258959096942	7	5.71595809725295	6.25474581257185	3.74395198276685	6.07512034144754	2.47652790952244	4.82800577246381	6.62078269974152	4.94765089145784	2.90064951850481	2.86318195470198	1.90464045305179	3.57632211963502	5.64992948031372	2.7664124699885	-13.5738045683532	1.83941423700981	4.10577386165882	-1.40183079806086	6.22701302981871	2.73181729297689	-5.76919442481193	0.779591350171982	9.96781266006517	1.68297737996301	-9.28412157755692	-0.311924030784543	0.830900626388768	-7.8177870903273	6.35751756049691	4.61740206311589	0.225320325367034	8.35238662649435	1.30820261953147	5.31225493598522	-8.64510529450717	-5.46185456633726	6.62396274290497	-0.414647873746005	0.154784119039605
180	2.33788881056129	6.50201264088548	3.66594486567196	3.97213130068199	6.91815449495572	1.14567981785356	7	5.42471203657839	6.9549362212242	2.88338009642279	3.50683323768618	6.44949538768147	1	4.6713714298786	7	7	1.21552250582867	1.53220752204401	6.82076492378183	1.33882050865457	1.97465846475024	3.07543464626417	3.04803523777814	5.99047927279165	-9.64245521516969	-8.6230072753342	5.65107886264665	2.56505947752948	13.3451366193841	11.7976245707467	2.40435495932351	0.729358506047183	7.37967047447933	1.59136381704314	7.26420528442784	-0.683171440296326	5.22413537959301	1.15730430315871	-3.45517569966023	2.52112101177034	3.02303729527621	2.45152534255462	-12.4792360400038	-0.29359572950752	-10.9597438629624	-6.02175958261607	-0.608179486956698	5.02584676267757	-4.75510087852201
181	3.72804230689066	3.57561989152176	4.75545247106806	7	6.39815658618543	1.84536086253835	2.49093784803972	1	3.48461276204086	2.99328315443142	2.32748728195512	4.6841593254454	1.11428117184014	6.81503747938014	3.47765402897587	7	1.00208605275525	1	7	2.56756449248745	3.35856259291156	2.20226855970471	4.87032875987867	1.69499507133571	-11.056309939809	-8.48561827336671	7.85314756459517	2.64684108580264	9.53968442371715	11.7990762848064	-0.262621783880231	2.38842514154155	8.12814125804912	2.45734332517379	6.1138622092704	-4.05508124182185	4.81666413669955	1.93020459640413	-2.80669586362441	1.57356483691343	0.294577958485749	2.57278318950121	-9.73612232304227	5.6197773473802	-11.926216681717	1.18947955256558	8.60858785035864	2.20732846454008	3.07260159839314
182	2.78313796568909	1	5.73795823411547	4.77225911196643	1.92139154343384	3.43768510565542	3.66728608996292	5.91861953528919	2.61617934158797	3.98732001822966	1.26466554270395	2.44082202952829	4.59416590515434	2.19412157135324	1.02505925469296	2.30171253765249	1.50520114061473	4.46202948809459	1.94770419040474	4.65863145500023	1.23170055515912	5.04228248319031	5.36419210370554	4.11418088733424	-5.80090308887634	2.26420339899357	3.72177272381816	10.9690165587138	8.55014335756129	14.2313315654923	4.64661114221846	0.125154748177296	18.5001647769102	-1.93334183152085	1.91882529115529	5.0737462506254	11.3558463654792	-5.58157157506213	-1.27958778509926	6.16523122396035	4.01835501297362	-3.09911210416714	-5.93232435736026	2.74507670958811	-7.52787180450953	-2.22068153695401	1.8267943264787	2.71136393065773	1.89286798452039
183	3.42521922729156	6.81549317925269	3.7424173401316	6.08906424709359	6.13093502957928	7	7	5.76491534680115	3.77085568663109	3.05189145925511	2.19597018754493	4.40219059269079	5.97727356499934	5.34561261127568	2.99331356794973	4.26384466774286	5.15115196521825	2.59699101757843	5.90108119059233	2.21051786852179	4.20004043884778	1	2.9709818630402	6.03828349999953	-9.25480435517667	-9.47938692386365	5.45275394741646	1.56015636329823	14.9137417745129	11.4878605333047	3.55443454977869	1.46263627480171	7.40703848587891	0.379815841841861	5.18763849550005	-1.34809966935778	5.91532941699101	0.918508703089502	-4.30590276242115	2.18213175756754	4.73016887016374	2.74679421922047	-11.7531131236184	4.34809147249611	7.25066327651456	-8.70337116829163	0.846671352397756	3.34207514708502	3.98003970158258
184	5.70174920265626	5.95480378645296	5.46948213583796	5.61116688663209	1.7389107200405	1.73533104897154	6.39953591961838	4.19585129852098	3.41646809532417	2.9437006984559	1	4.26347555595378	1	6.42367960138686	2.74261312377174	6.36764533211201	1.84325806394133	4.07300272303386	4.34062206000524	4.71110517675328	1	1.84952883967092	6.52547200314481	10.894918322182	-13.0305180277589	-1.51699951355146	2.54006354121013	-1.12206818198917	5.69911595775866	5.20340955154422	2.13250216057671	0.124923556888318	14.1942649911275	-1.25428888380393	-8.36834399519899	1.92706771179568	6.25719548112036	-10.3775816596908	10.0253985515394	3.54584945402154	2.36367776544781	7.56363345043935	3.48530650913679	4.74900479985636	-3.86165067404786	-8.35288606287469	3.81256481013503	-0.37773456298789	3.4705439166845
185	3.72344685769695	4.08563615974616	5.7319101013073	6.65956539312676	6.52854426340475	2.26992920428302	1.55707953678673	1.1665540901122	1.81383144138947	3.299124582254	2.4005410023696	4.19153088144738	2.75481797851218	7	2.02695916181893	6.68047863984257	2.51671050030215	1	5.867536324187	3.64254855876637	1.91374979378641	2.89728194099914	1.88419643800873	3.07544459267621	-10.7654915457378	-8.32155905455835	7.52782448798787	2.26693642166889	9.94887605917375	11.2979310039939	-1.04587518646796	2.65209894430989	7.07825441267983	2.40236083701187	5.17150653179255	-2.99197702794192	4.14667794267887	1.89665970770081	-1.79695832562037	2.84630863113185	1.78187059054658	1.955425868688	-10.1497644566889	4.48835699472651	-11.6631491385721	1.00563542294098	9.53249694782991	2.34898860509254	3.74994675808876
186	3.2884160719934	1.34396562898995	3.46113494646364	4.3232295647569	2.59948189415983	2.79665259446004	7	1	4.25653422623488	4.22630085488683	2.37341109193715	3.54092431266856	3.19031112963572	1.86037459210368	3.7405476961855	3.27997514286106	1	2.16804711417667	3.63955917870989	1.63805978167389	6.41792869112149	5.24862664241615	7	4.29695782660251	-5.53297361182025	4.87639128566857	3.1669491325947	11.4764327218835	8.61643449792009	13.4925199892734	4.07314733260041	-0.191866215280287	17.8922649099634	0.304674031116734	2.50426361159733	5.93688956649316	10.918131974164	-6.77885232860288	0.129546062938356	5.17409835685953	3.55526490760674	-3.81446670805637	-7.63999693360019	-0.744678921741497	-11.6774739027805	2.96786931624578	1.92074895149217	-0.118667141977158	-8.39951191322788
187	1.47797339055643	6.52966146935158	6.55218933923272	6.63825413559812	1.86364053670954	2.28384642652894	5.71564309069196	5.48581185016056	4.95889879472271	1	1.10773620390361	1.12391375226943	1.93225753950758	6.52033543474543	2.56001545638616	7	3.23600255717551	7	4.36166383356989	2.75831974207723	1	1	3.17008328833002	8.41901471982786	-14.4482089634923	-0.222771826351285	5.70594840995458	1.92377981093826	7.42932408839083	4.03698689961208	2.96754933166962	3.57202253712596	15.4623387482471	-0.285066942745952	-8.1659709038707	0.652719013609046	7.7214657937118	-10.2407636440656	10.3979115962268	-1.19703146571948	5.35375004148855	6.48665685698629	1.70957308281082	6.66547899557337	-11.7139598779759	-1.81772198168102	7.26577986989976	0.953483776582292	6.22139594842303
188	3.95528275757557	6.9301860731537	3.86772012718814	5.64709550501781	5.55706286161867	6.54041169862735	7	1.53703085522819	4.15491757766267	2.94489214481867	4.27145704429366	4.84896814454556	6.44102230590553	6.639898519722	1.24587871638633	6.86751549143768	5.67243121605335	2.04165746432882	6.6186823118244	1	5.52493444887222	1.57286212017365	3.34415597677061	6.47467225213508	-8.52794125433082	-9.08632347862316	3.89901603328796	1.93194950558156	14.4786635965012	11.6391143010241	3.16116686150158	1.50906288410419	7.15410165290719	0.834374037175969	5.73035758591394	-1.45554050697138	6.43816741075569	0.137233775889623	-3.06423943992503	2.92110226952019	4.33366530425894	2.29432375601169	-11.0819788365869	5.13081995459692	-8.93836688291142	-7.93502111118968	2.39161799692273	3.29653444563161	3.29264491211987
189	2.25175162612787	6.63016526468215	3.34782357913111	4.49239772920957	7	2.6746030269735	7	4.57497669935295	7	6.84239584983807	3.98601865506324	6.09535936352621	1.15487968337246	4.44774549637289	6.20769169793069	7	1.33342064889496	1	5.52793458400034	1	2.91420265867067	2.56640921856912	4.68160192164118	5.57383223984187	-9.50402855766291	-9.55387021049018	5.87972852378856	2.54540125632872	13.8112173213115	11.9877381031737	3.31248400085957	0.799087593525068	7.43774760513662	2.57179045593671	7.17176997597336	-0.455507151500818	5.32819580786351	1.55740014157688	-2.79768698606886	3.25534819782605	2.97786789134724	2.33076282202293	-12.6256987064003	-0.38445360222276	-14.3097808622768	-5.5139065169088	6.49404805380624	5.76013693742256	-4.64082821243741
190	1	5.59762495307997	5.80206420516247	7	3.81659647941537	1	6.78501361001173	1.71755889485805	4.51065449904934	2.09155714820245	1.52193909764766	3.98824224472673	1.85585948145233	4.52545848309696	2.14488942356873	5.76224480446764	5.08812062485923	3.82559740970577	4.23858533049984	1.30552254946073	6.5211289266732	1	6.81957639198939	5.03445965677047	-8.29106361164451	-12.5098228319695	2.85627829218442	8.29382266017229	12.7868795555046	14.4628718851935	2.81464278695324	0.723447755208489	9.53720518715147	0.210415239529898	6.09416117780053	-2.63428168966893	2.98544994194611	-1.35548485631071	-1.67509982551041	6.24655667728311	1.53069169527502	-1.92359467544071	-11.065127488138	2.30516452870235	-2.97267811152314	-9.26387469126801	0.718526347420269	8.78086889572319	0.322060614640554
[truncated: 74 more columns]
