# Supplementary material for: How Are Mate Preferences Linked with Actual Mate Selection? Tests of Mate Preference Integration Algorithms Using Computer Simulations and Actual Mating Couples
Source: PLoS One. 2016 Jun 8;11(6):e0156078. doi: 10.1371/journal.pone.0156078 (PMC4898694; doi:10.1371/journal.pone.0156078)
Supplement: S1 Data — Newlywed couple and agent-based model data analyzed in Study 2. (ZIP) [file pone.0156078.s001.zip › S9/Euclidean Model Data/Euclidean Couple Population 11192015 1717.csv]

	trait1	trait2	trait3	trait4	trait5	trait6	trait7	trait8	trait9	trait10	trait11	trait12	trait13	trait14	trait15	trait16	trait17	trait18	trait19	trait20	trait21	trait22	trait23	preference1	preference2	preference3	preference4	preference5	preference6	preference7	preference8	preference9	preference10	preference11	preference12	preference13	preference14	preference15	preference16	preference17	preference18	preference19	preference20	preference21	preference22	preference23	preference24	preference25	preference26
1	6.2961933959598	5.30360034830735	1.00755490017582	6.60025691218761	1.16890277612665	1.95711226578591	2.3256336072106	2.65592064352503	2.13624883560657	6.90893941778229	3.78990344394976	7	5.20406206475531	1.78010472064326	7	3.51368671162052	4.54934465325119	1.92061078982312	5.17345497436066	2.79388876596415	4.80877353004355	4.61722024425147	5.54267857684014	6.10316012899208	6.21436468452563	3.14383385825022	0.0203269771855402	2.03129764279253	-3.61864415782073	1.38071253095736	5.12419521697744	2.01612581545504	2.19115526947582	4.5510285944587	-2.66649131865575	3.17444792909699	5.89093928276707	-4.40870762465643	-2.84286645780114	5.54575546610322	7.39612717978913	-2.927782996446	4.41376914100357	0.333733525717384	4.28047475062866	-0.654496975508794	2.54655579594416	4.94946107068934	-7.64442333036301
2	6.61609924796954	5.38290631409512	4.0880411777793	6.86634796397842	1.73173960571247	5.26537425381884	3.78097281886041	2.84917432798757	3.76492378537902	3.7697219762981	5.91408434509168	7	2.59989748705003	4.02792652859183	4.98427104903223	3.18399218484481	4.99855324071417	1	5.81368574623813	2.93200115429666	5.40973940742521	1.28196641721578	2.13382694902779	5.38283894290969	4.04361027306858	3.11634025268472	2.18753501984711	1.3032964919667	-0.838484669318185	0.440636621004713	5.80357670274882	1.35576440469452	1.40800463213265	6.04886394234427	-6.49307080038186	1.75260200624501	4.60916854859788	-3.30559875334639	-2.86259649830637	6.07618250443053	4.32295543967788	-0.34827409950079	5.20366685396267	2.16486800021787	-12.4722629004606	-4.41481031017004	-18.2113347936927	3.97516587552549	-2.51738028403537
3	1.19705698790452	6.05457079779185	5.3120581459009	7	1.00636085504525	2.31724727126677	1	4.91129796691085	2.59632065673416	3.68303693941425	7	4.97373211869823	1.95743320586046	3.38058229906532	6.03449683124265	2.18741964851804	3.68245765428057	2.25707379448814	6.78981543842534	4.27246689818468	5.21433072777052	1	2.55099469486848	8.4402288463723	3.68193067238928	3.0972380565167	0.814833795844351	3.17557948539608	0.611778360234192	3.03696274018572	6.21582576821227	0.147832724006513	5.78011569401629	8.35573639193924	-8.94584004043354	4.30757774052719	2.66728335590812	-6.02761955183042	-2.50653182945231	7.26970178369666	3.64652954564583	-3.43558619246722	5.46932072611623	2.42014194526976	-5.26718645571159	-3.16762854641563	-16.8476166771009	5.46416679993084	4.5689619408378
4	5.50397303541194	6.18154948328803	2.01096556360247	6.19657110883533	1.80798474743436	2.1326563376727	4.21087728261303	2.47325753518076	2.40495435658453	5.878985694948	6.62961739919067	3.47026663030776	6.06793892905168	5.36011700251115	5.36357984913199	2.5366411582338	4.97725754836672	1	5.15161256097842	1.3765899256019	4.94437251754948	1.31915962859041	4.22413828047188	4.92204372346981	2.17922109667205	1.03346584136765	1.76091272403743	6.38134740455413	1.83283239666795	1.2891189666096	5.60929553330066	1.15706713157714	0.142454231469656	5.11431126645877	-8.40484019621421	3.49230490729297	-0.376654134418435	-7.27325361165067	-2.70532704342724	5.13706361107796	3.33961826911047	0.0203471082619854	2.89704510654358	2.28877114410425	3.98727703691513	-0.690515316817586	-16.0550700061609	4.14923921697985	-7.34574185498969
5	4.56767064369019	3.39033798489362	6.92041211752721	6.96518093056662	1.57015590491064	1.96402498228822	1	1.13106305563899	2.24001015233361	6.20172867866168	3.79776986614605	3.86025240961325	1.8067812096031	4.12329188250796	5.9716600349659	2.6616174754846	2.67690556301786	1.43726918795773	6.65590132114791	3.90473580348816	4.94631325144615	3.46347876349738	4.49566010181624	5.99927519417984	3.73749618374997	6.32697288804776	2.71750422149903	2.88155675447139	-1.57403718112909	-0.511112590722429	6.60940474299001	1.42566990140646	1.99058457965216	7.36558798130619	-7.25596647265559	1.5503800632685	4.52585568069095	-2.78437420183925	3.2281691172404	4.56350994286776	1.25281767668889	-0.730696113712788	1.41066878006866	2.76398969480943	-11.7237976263744	-2.26684429291321	-5.42727642642297	3.09284097853698	2.27098620157175
6	6.45028926519095	5.36242746749394	1.73861419937403	6.68142760853976	1.05482721997653	4.90131623716279	4.18428457370456	2.82617976810412	4.47579115416945	4.56783778899722	5.26725619144821	6.32620721135333	2.5088435607296	2.24668546938045	4.82582657053956	2.18732315951704	6.32477188107384	1	3.92851370117919	6.10672011581948	4.77955641267119	2.09886227313476	4.96209376934018	4.27360538735311	4.50134882861747	2.8913363749296	1.51387802697894	2.06689720153098	0.381627114707703	-0.175430628724083	6.18746319932906	2.20818610258318	1.87950688975641	5.93104975845858	-6.50472412213778	2.29179398710517	4.26236127002221	-3.78739898626405	-4.02678948039836	5.61539185727848	4.46736256353683	-0.536062759081285	3.77925843153921	2.65430203804406	-12.3064542568275	-3.41399677596452	-18.1256068339845	5.60830145131658	-2.76527551082578
7	5.97855772894235	6.13332322218707	1.39286705236887	5.6519897235034	1.7309792130569	1	3.30573149549484	3.54950485335446	5.58149063027129	7	3.28930135011503	7	2.3345624561853	3.18484876271259	5.45300637744323	2.61588782325624	1.4002720491214	6.0442365678406	4.40728128978505	6.05592296691151	6.57404912146201	2.24392460521747	6.81063805108939	4.83262055111836	4.6296699343505	3.28200030300506	2.23398789915786	1.42256825839173	1.06866434789664	0.48059821942095	7.44698226641309	1.55682646316549	1.75601694686048	6.69472830693903	-4.02792780298231	2.43467926325579	3.97267515561748	-4.24266437892994	-4.19843624100793	5.4367593721303	3.88305870558473	-0.486624484306439	2.01775820616319	2.25660897493689	-9.32692370029272	-2.88558690829147	-14.4430810842682	3.26094706750253	-3.41604553048321
8	2.68560005085134	5.11832205986585	4.39013612145233	6.36963605141151	1.56090610740893	1.34906529000433	3.38356410826614	4.7940068080836	3.65703574091627	3.68913893250255	6.82321215857465	6.30480888986447	2.32930446970134	3.43802226739271	2.89288535239243	2.75379185583508	3.97523551930542	2.31207248509415	4.43379557941345	3.78923230277351	5.89525030330109	1.37169101107811	3.02932048302581	4.86796569086068	-2.03518701317292	5.34604500213827	0.952636887935242	-2.48912041347674	10.6201953257386	1.31277406857361	-2.05661794886639	-1.73257099960203	4.37614687057993	5.50083556395441	-13.4006482478275	7.56532182986907	0.951736812705764	-9.03063381022865	-11.8852491254873	8.42052588427622	1.52826302921097	-1.23600567827	2.33298883319689	3.40564055254249	-9.88012404763878	2.26706654606843	-1.42708945309708	2.96078533800758	-5.46796617088337
9	6.60083906902063	2.45214218555027	6.57487754325202	5.84281996909274	3.00620718014831	2.72580727093695	2.29321255425397	3.69164727530728	6.23482690257676	4.54482202677478	6.10139263007666	5.92802717829182	3.7315538712297	5.94074835758189	3.72679498930405	3.14496223496112	4.22999795290136	4.34419163615057	2.76821054405416	4.23321531356811	5.83030101971024	2.53855214259271	2.11725567225561	7.25970414723937	1.65320032806885	4.86046820651454	2.52812799395439	3.42040032583237	-0.0480407132455225	1.59897897972784	1.91148498687989	0.973365606200147	1.1668142195189	5.884867205819	-9.80006868941379	1.14053300241236	2.08464100051892	-5.37644818269776	-0.336690780367003	4.42391431953119	5.87617904474748	-2.51773999444665	1.77850368176225	3.81042032814625	3.30759676281673	-0.149144502357613	-9.28204908670205	4.3654862359442	12.8813439106769
10	5.03797354825281	5.07209820336404	1.67006621377642	5.15150478133911	1.85748030967881	3.11085726997192	3.64209112861784	2.17531098390565	3.20282928851969	6.55131170081206	4.69883878921675	4.19652984955846	6.28521114102476	5.41230673022369	3.79886601565075	1.10279387319208	5.70918333845854	1.80942454842208	6.98082948414276	1.06513290506412	5.57183609853374	2.66608400152823	2.90733107630395	4.69433103565429	2.90001500171532	1.70049425562599	1.83462348023287	6.01334106325152	1.22982192959798	0.963606467877837	5.98630248645952	1.09571969232059	-1.01299621974916	4.14788385885771	-9.49305783223945	2.96167255476512	-0.295732823183247	-8.31991257793326	-1.88415700262114	4.65337607164903	3.31618087402389	0.505371712746469	2.61096151678827	2.08140201575033	4.84594071669992	0.0830571737925376	-15.7181981434674	4.6325820210947	-1.91370632025967
11	5.77362032182546	5.93715157921089	1.44573547127263	6.04685865748131	2.75978059940337	7	3.36014685595536	2.68076480950704	1	3.38203626002954	3.81886506793871	4.47379329244028	3.09694906613941	7	4.56250706343398	4.2306841141591	4.23688099359434	1.44997189672711	1.49091344105117	2.7905990650785	3.82640219937052	1	1.04299876703406	6.51665068772408	3.63561395753101	6.78740567802411	0.337794484995197	1.57221498339307	-3.47982014516949	1.43436983900107	5.88351298920165	2.60817296678141	-0.844001087501089	5.8695868106515	-9.86800948314322	1.39302338504464	4.23597519530288	-3.78203662375954	-0.648023298490051	5.20420865429883	6.19316041163212	-1.70864387687337	6.36439474718631	4.80518628961954	-12.3099229622719	-0.334398557177645	-17.3026527378494	4.16609362215511	-3.74793944219452
12	6.17304073264884	4.97390373549196	1	5.41630068430276	1.38362103192195	2.6195141883626	2.6117063504298	3.72463202226266	4.10659348841524	6.66400814756649	6.08009905009632	6.13978997108648	3.27878513374371	2.53904849452123	5.81072040921545	1	4.6627077414159	3.2966991179175	3.59674092809809	3.98704109191633	6.02426492987858	6.78349994085209	5.59372085866858	7.50958950661194	2.44862206269921	8.22920838529922	-1.15436648992217	2.49157825544699	-2.53381437591599	0.519960071755674	6.08016126022093	-0.00761096527852573	-1.10981145178381	7.88813539023427	-10.7030576475771	1.68146798052786	4.30189592838758	-2.7354928156105	-0.209266098889346	5.8589965901228	5.30203358309484	-2.18020928862821	6.56975261407024	2.91170063205644	-13.5440665530425	1.86254089329803	-1.66137438894669	2.22587585173288	0.608550065216706
13	5.32511298262297	6.15638952624736	4.3712875782934	6.87236053440929	1.64356928345012	4.99363670944068	2.92129095724769	2.86093704008043	3.57982096344345	5.77066774665882	2.75586643779328	5.2436675897426	2.98334313235048	6.52249628750178	1	1.97353885942285	5.23358035096572	2.83272970757839	3.02780512232368	3.06981541917915	3.54084456667801	1.29314247813568	1.38869316775432	5.53985726862663	2.51390033389084	7.78721247151004	0.579513331605239	2.51046876599492	-2.83664333725968	1.47561921991234	5.55864328455035	0.628666647234913	2.27618123241244	7.28237880183686	-10.064486924772	2.79886396092391	3.95760630387032	-2.89897397637835	-3.6752234310301	7.0583324260774	5.78201880792011	-2.06198137357481	6.83950844721605	4.0371283768437	2.49724565441872	-0.217615846440185	-4.86075892986669	0.756324781530625	4.29863718334124
14	6.27472083495309	7	2.15808488901346	5.05733530203656	1.7544389244134	1.52672599945102	5.68918439943076	2.13818941660251	2.50818550378149	7	4.84317739981883	5.17481028188054	2.93711289423026	5.01947587108681	2.47248159645371	4.18773443349109	3.51785070629207	2.59309532108885	2.66761348217826	2.63729189622692	5.63441101489798	4.68335323659987	5.1262613409979	4.62729200260055	1.40077421506964	3.18334893334055	1.4162541111535	4.96479927689478	-1.28197150642042	0.329353335892658	6.61132535145435	-1.80032239941648	-1.09960619187756	5.66598883370677	-10.4195802066417	2.62900813844542	1.59400352779258	-5.91563927258817	-0.592507463379127	5.06242813286907	2.78076199051099	-2.91093023149241	3.05228418186428	3.08856278479387	-12.6616791542315	-2.50031964049487	-15.3996348640507	2.99981448671337	0.0133622589432776
15	1.8113060614028	6.05742108844564	6.14905166545464	7	1.31905967028147	1.83432956334821	4.79593165664001	6.38490129342496	1.40168629126735	4.15671467168106	7	6.58695177469133	1	3.1337929558495	1	1.57157690801504	4.80018776425101	2.00536434399876	4.30443677590578	4.03462650064371	2.86966986304719	1	5.1023728874806	8.41608060087055	3.97821986433899	3.33756203618802	0.984503029520598	3.79093254257582	0.597048690572194	2.21759527664473	6.10050048662566	-0.628324402808268	5.46600852790766	8.20828837168787	-9.81989754055231	4.55871275608845	2.3208064746398	-5.92314171859366	-2.93853534053247	6.62498290315295	4.16944136775494	-2.98226475731587	5.45689872513984	0.224905536293583	-12.7649471163429	-2.76805535088802	-16.5380548459273	5.26230439023033	4.49374258418889
16	7	4.97828236975503	2.12939268469975	7	1	2.2416818083018	3.35700387356386	2.21926079221489	4.67164189575373	6.74043347368688	2.45358924819772	5.18487909439351	1.11411159408188	2.69623952855741	3.74048773102242	1.92220311099662	6.19677700264111	5.96590748441622	2.49508047955353	7	4.37834322657482	2.07138574936471	5.87827217111752	6.15998254333476	4.13154989954364	3.67211478009096	1.61414142616409	0.42516761322193	-0.496209181390652	0.721276912626289	6.348531493146	1.86964649009567	2.5765772428778	6.77319272360227	-5.94172769951875	2.85956933137099	4.14872820399537	-4.34561366699102	-3.43704506736237	5.97676697748487	4.69989728202355	-1.14928875516491	3.72629682875314	2.52177467175251	-12.1031708105511	-1.69351946300075	-18.3117548746137	3.23878542563558	-2.66939959051831
17	6.57728467905676	6.33967485564918	1.2214813782865	5.63000200231081	2.4417572610445	2.60881441623258	1.40956039699533	3.09952254489846	1.01106788531981	5.05642675412518	5.98610883193567	5.35574213681183	4.06373072042233	3.5307419853499	1	3.9862796749566	7	1.60155742759228	5.51691906056877	3.16783025958123	4.16275119839779	2.14838461643034	1.89072836067944	5.56455117274143	3.23104004672477	7.04090462478308	-0.211751062764126	1.24131406725362	-2.63547812964468	1.22664727832541	5.92289191772347	1.55995502407638	1.28874386375688	6.14103601859355	-9.28845625447713	3.88751401683757	3.24729394733649	-4.59473333820009	-1.19983004278794	6.36269693993749	4.70201626841578	-3.79425126643163	6.4208073783445	-0.64888949465175	3.62858802113867	-0.395218167432619	-3.96395331723106	1.31271977166317	7.24303126405784
18	5.10743599263114	5.00023371191281	1.39935676088688	4.59565142566537	2.6155645522305	1.82759254681805	4.69898210487098	3.5670603949728	1.52010835987265	5.64858028713418	5.20790612712493	2.67158204970376	6.30672117307007	3.06273412173268	6.73536429640273	1.62519504769812	4.69553827067951	1.86289333318891	2.32318180207144	1.61962201052542	5.79435956382942	1.55263256935911	6.36601524066559	5.3725504935786	2.84228471620306	2.40813729849981	1.74631936980575	5.04581675940571	-1.06753170133093	2.15804772834101	5.97039680405098	-0.753353034530476	2.67176938324256	5.45407592555557	-5.26484073166105	5.41355941380674	2.73530602835734	-6.07233376095816	-2.05035366142439	6.75714976068338	6.84855224122825	0.544383514542688	5.23431690643477	5.3320860399376	8.93719523677249	4.2721654938069	7.1538497066603	3.86560808180588	-7.6276536750051
19	4.1901877070704	7	2.80317423327409	7	1.04598480587527	2.14516508858074	3.5526750036157	2.20382174316625	4.61947493727243	6.3966085162537	4.93015086290156	7	5.70609155040586	4.36491925472121	4.14008417455722	2.24361366661766	5.4075607668582	2.43732097161059	4.48520897282312	3.99178598263278	5.35714989986328	2.54800735545239	6.33915975016498	6.95000819285501	3.12633563009417	0.368066879966364	2.88308185561113	2.94090258781761	-3.82794903256935	1.34913541171364	4.36437095444454	-0.256565779641185	2.22069032853231	5.59654161954082	-2.59629244229532	5.46072367091917	6.21706772418945	-3.30423432174368	-3.56222047528807	6.07715254659298	8.29277078951543	-0.682028179566873	2.42731588945715	4.71710297573373	-17.8366338769116	4.36168230336636	-4.83801671526042	3.38352334608146	-5.88419634446441
20	5.11255125508077	5.5866873690674	2.00078170395621	6.26392542519957	1.99619348017477	1.4538384541656	3.37393005869639	1.36236423934688	2.57187511078331	5.90281073108758	4.14965033151543	6.22824613380143	7	4.98261774646058	3.3959657558898	1.6335289438511	6.44216282082626	1.70754530068169	5.48552301901224	1.9408710031418	4.85971934773825	2.10016513158367	4.55315672640368	3.74562763543847	3.2204211196255	1.63555711873999	2.19213559888568	6.65715970911903	0.809026317451305	0.856269812741755	4.75916617199445	1.97446035591873	-0.158235634833177	4.56087823114762	-9.2407041682364	2.85962253133254	0.234203770758211	-7.06061882550169	-2.45354748079568	5.64298047960316	3.25849312155623	0.330082709419967	4.37161825916997	2.43053384568217	3.08831322856235	0.577318204809474	-15.6683636214758	3.97918226560025	-8.01276032668857
21	3.13344990612785	6.1944337267766	7	6.56724054718731	2.92896251401667	3.41095402511565	1.0518101963484	2.22032696493601	1.301003975338	5.2869774978104	5.77093441055362	7	6.61610264688881	3.1583197580611	3.32480641868405	3.16715001565302	7	3.25955660808093	3.35643492247139	2.29262647559327	3.42655715231326	1	2.25284050618828	6.93524247164987	7.63716078899202	4.29641227738306	2.67254175747951	5.51190409507529	-4.7940963325018	3.17765535532598	5.043080508	-1.67742071026773	4.59656174754909	5.37650932155823	-9.37311936317306	2.8540052793092	-1.55192429575178	-5.31315121272047	-2.37068028175934	6.14384392436381	5.17716888463429	-4.31060309956924	4.57558985335938	0.671347151257236	-4.90905092098613	3.28789987792897	-3.61845886480163	-0.188070304822742	6.09544492398887
22	6.55117038257681	7	1.67216937099468	4.76514618881292	2.5635813667878	1.03737998232855	3.57338704625373	2.19587039164342	3.48394713565337	3.89270520648859	3.05734075565817	6.60324919720247	1.83541695045037	3.11416101249543	5.59297955536086	4.55728867594634	2.87186504505983	1.28754732089077	1.73080042856089	1	3.5781411731383	6.46506827663751	2.03824663746652	6.94430385133807	7.63396995287717	4.79624935794377	-0.556075001189204	2.42274228825627	1.14599568635591	3.98849020474532	5.20031803897618	0.741814845115449	1.87924632180472	6.24839047970959	-7.32028554162097	2.60515669795306	2.08773711776594	-3.73379100742679	0.977343066720059	5.8264157257931	8.56393692494138	-0.389665845168134	5.19495800759019	0.672489149356431	-14.8692512418692	-0.691919404292664	-17.3214690576137	2.15246763764684	-8.81022645317648
23	5.55457545969259	5.77413942898174	2.67865657976934	7	1.3843132250288	6.5081763998563	1	5.18556577502077	2.33472807235967	7	5.44122761711743	5.69816547179853	4.61460876764269	6.79790748957969	4.1648628572946	3.11194374222723	5.3641017095533	3.22744236306679	3.27950825577761	3.93947677685689	5.49699862557002	3.07494886232583	3.04476861929008	5.86055819736056	5.00205366916741	6.77516770249394	-1.06586307283188	2.49228219911027	-5.30506508549995	1.43687521302916	4.42501573167595	3.31301084646306	0.0375041408061363	5.71634785581206	-10.7395703651104	1.37551138974983	4.27998814862694	-3.1893514780746	-1.21520435429563	5.90466205836608	4.89547692270972	-2.18554190248079	7.86788375392162	4.05352283891649	4.65705772899121	-0.32896708264583	6.31344861964533	4.88451401081758	-5.3039053991409
24	1.39860049358186	6.07306958713041	5.47333091001688	6.553563991226	1.5430338084744	2.40882823904551	3.30999721004269	1.50595659881483	2.99373987330061	4.37099565164531	4.67846490322825	5.76851434682311	1	2.04442242677588	6.63079061026901	1.60585957179893	5.07397954481652	3.06607330768109	4.22639256966004	1.66198833254156	5.21239029372347	1	3.60880322126711	8.60986409285657	4.07919082310956	3.85168465654079	1.87383827763164	4.59334894543478	-0.234995657517796	3.31574073544306	5.8032699740784	0.1562766907359	4.80107606496369	8.38202903464459	-8.69534026666551	2.42050346456532	1.80803195558934	-4.01857213494042	-3.91345530431472	6.83169126218748	2.82351281661431	-3.45747167918803	5.44725682875016	2.26191173361594	-4.90037272184128	2.66702829523747	-17.5665579692278	3.16684713110573	-8.10824744622767
25	6.69924521497578	5.5823940967299	3.14596918173794	6.26575595889073	2.04151494505116	5.78252124377885	1	3.79381484156979	4.439125548537	3.06864511618705	5.81495110345999	6.62804386324873	3.74647644106434	2.57986136800556	4.47006711921049	1.57098827267969	4.90813579129236	1	5.83254840624347	5.84623843427989	5.10741006695064	1	4.58488246783968	3.60868664526567	3.76679842366313	2.50204989359226	3.58993490892775	0.720803828552682	-0.339004285393287	0.616838261301781	6.33550464165804	1.45280824509439	2.59424676299181	5.94976748048766	-6.04138175447028	1.96469739579724	4.08369334828121	-3.60634590798211	-3.12482873632676	6.13312852276291	4.17877736765808	-0.682722161441684	4.84154046240959	5.38106029744419	-12.2925497985902	3.58252156790405	-18.8370955768252	3.47999684339765	-2.10191299496018
26	5.9424157828182	2.93106069966462	3.09634737069981	6.83971893100014	2.14278614908198	1.95777816023311	3.91977722672016	2.13025377233755	2.99936733905614	4.54120325367524	3.13305196539038	5.79993605652997	4.93285069699018	4.32564190658911	7	5.03539152604772	4.61442192144424	4.10528072130921	2.70417736279874	6.74896559237296	4.22626745089233	4.43847193122858	2.49284106113153	5.20435618301137	2.63100626348161	1.34890806887229	1.56271037259322	2.25725792076077	-2.74164075930256	-0.425685344737573	6.18707687059033	3.08479471584285	3.6596871934854	3.64529009743346	-4.55027958506352	3.97805446883209	6.37845201168414	-3.10128066267194	-2.14345451151891	4.97440771769392	6.63657460918665	-1.32628142502899	5.53474877244533	1.44417487342723	4.9539571030954	-1.29012029835992	-13.9979151724566	4.08315615645947	-0.829054799171674
27	6.1022283963061	1.75716944258173	6.80275065731978	6.47264779075548	1.72405510882766	6.29134930975371	1	4.12945235581936	3.16376278999124	6.04248490477486	4.00254969336275	4.33448252897219	3.213638546647	7	1.24663918883265	3.69826232243185	3.29283331806215	2.46381502469003	1.27298250228855	4.64349437099691	7	2.12969748252323	5.55987313492733	7.70870739599431	0.99545571364142	5.68915858412678	2.01927832795663	4.55804362658988	0.0401588293489806	1.42217178088883	1.92209243749078	1.93963170490636	1.90184775395284	6.22246057473715	-10.2324052797263	-0.158216338798863	2.04566506260405	-5.34152999030106	-3.26023408706306	5.2526671930883	5.05549648376465	-1.8588003730448	2.01698385433017	1.53192309778868	5.83388312126635	5.79540078285189	-19.9859908096841	3.65036950734062	-8.3089684118234
28	5.90256272484818	6.69337509457817	1.44588060998531	6.25554290412389	2.47532804441318	1.02433464464176	2.73195996741329	2.10488278601088	3.92012995614902	4.1970820884706	6.54329533705396	4.99403226271752	2.22586171821298	5.85679705996242	3.53265228648641	2.88318514437056	5.36079144243034	2.74599817669946	2.21911373366408	6.80278627130206	3.60381634384373	1.08961135174101	1.49184031970782	6.32010429454933	4.90061369691484	5.8331598487518	-0.266754653110063	3.16196089109659	-0.336627539328572	2.72478843992279	5.55417045986946	-0.325097259550238	2.14514989974559	4.39439738960502	-6.91435094266498	1.71664687048717	2.52585282615377	-4.6572038457499	0.225015999382768	7.4016874221093	5.29427891613352	-0.782611053355116	6.09916712951493	5.15318839044664	-15.8704063716321	6.25378594429125	-17.1278705128468	4.05009695982307	-8.27050408147555
29	6.57895104053371	4.8998006615577	1.39078089618158	6.18580057368592	1	1.60243844156299	3.15501838185815	4.89715049095763	4.14758630802973	6.93328988286929	6.12765707121396	6.54859593175909	1	2.13865725488979	5.96276739303465	3.90875607334173	6.2175310566816	3.57404976232015	1.29471790804587	2.45163300287333	5.45987245804987	4.94998209434503	4.6931905197618	6.42716644032168	3.33290195169735	9.45465055968363	0.229062900134015	2.93897204767559	-3.59294089361401	0.608199381925204	6.2440220040675	0.545795278497242	-0.678866041795026	8.30450269732424	-9.96316570401086	2.56100813891443	3.89200681316687	-2.93184662775224	-0.150121994894693	5.78592824506491	4.69209266179873	-2.81705797076742	6.15702230121446	1.51734740345715	-12.6805025132005	0.326419754128031	-1.70420591910916	3.69595025218423	-6.56177441775812
30	5.80484037361206	5.00097163293832	1.88848681318278	6.42518881721769	1.39785289260302	1.06372817530537	3.82598955599057	1.73167370034241	5.10392976623362	2.97233547867279	4.50621101091643	5.67946101404605	1.35460468288265	2.25953714064285	3.81185244029391	1.39798929833112	1.12864044734261	6.0408273665248	2.45636227000401	7	4.6725940200016	2.37956398152829	3.38315295664711	5.16020534510358	3.48402752999258	3.00652598688063	1.81219401857503	1.24227742344617	-0.811718977039589	1.45126343313779	5.98920758371058	1.52993597535208	1.47868011120888	7.72590302841129	-5.94678397429017	1.84468243201302	4.82878023015882	-4.18529451865347	-3.08693925466753	6.43320141858214	4.99244337042435	-0.976086887151364	4.38289682054086	1.95017210539587	-12.2411727064139	-0.952881723147044	-18.6651513653565	4.22819112065354	-6.12127154440322
31	4.60054406869219	3.76161020797475	5.96299801845001	2.07848334764348	1.89245596689304	1	1	2.03489723365253	1.42771338798636	1.31703844228002	5.91181995684695	1.02257793566941	1.98515487295274	1	2.59177057635939	4.70396777037179	3.87744320058319	1.9842416784387	2.13681128581625	1.63980574140743	5.04379586141517	1.68743560980959	4.58025284794168	10.4406795763838	-0.753929355838753	2.07792961082259	3.3869052823184	2.39477991950363	0.00939818243441615	-0.409920945025244	6.23162659610916	-0.0278856981558036	-0.297341126681863	-0.83342996937826	-9.75862644799922	0.88157665013368	0.920123489831761	-5.03544717681369	-2.91137377278984	6.43196525013769	0.925503495954525	2.09061101993642	1.21728738681909	3.05324226011801	5.42620093732853	0.62380194859217	-12.3004006556376	4.22027126836036	10.2674698722467
32	5.73211188055916	3.20111383955431	2.83621113782872	7	3.32470086646876	1.44355811779253	2.96199015184611	3.99340434768264	1.28338067993539	6.07564412515337	3.69116220847438	7	7	5.42605737107917	7	7	5.63828475720294	2.13648774330249	1.86740323703775	2.90214140191006	5.34250666831624	1	5.12245263651395	1.61142699345504	4.64566392489455	4.89631989837744	0.0667814707722952	0.673440060703986	-2.95793996738521	0.640855659972068	4.92963359564766	1.96098761011711	1.78820562655434	5.50946981770101	-9.08706019672779	5.47464152929192	3.89397767432975	-2.92163359664739	1.85709837823529	7.02738899259881	3.92609891967003	3.14480489553534	3.61684192243371	2.33484391571755	3.94925744574858	0.375681722683838	8.56966182791586	5.3281178122279	-8.0176133457468
33	1.26459327058513	6.3784961380936	7	7	1.09225442131792	1	2.64384763442231	5.45732156663167	1	4.79505538626181	1	6.35998407866306	3.05821930592452	1.64927371696721	2.63791762045224	1.77463989307713	5.93568737545183	3.03901265437248	5.46321170995423	2.91699015938173	4.67348087227092	2.17626515167202	4.42723122508905	8.0236248315733	4.34643109381186	3.30424197150768	-0.742068471315508	3.77258150451836	1.80743415812572	2.52674509388896	6.50220587790185	-0.139596846292897	5.44207176734083	8.54866098039023	-8.4530105277639	3.77612097719972	1.26364665045556	-4.20107959002149	-2.75502743059672	7.34999756759507	4.38473662312583	-3.12661106821111	4.44870274864226	1.32837511993366	-10.4673473664526	-3.061315290027	-4.20128225738147	6.66089108918119	-8.13066863965293
34	5.60411567083923	3.65288620313868	3.60589712335167	5.798451788635	2.87261613438847	2.66855084422404	2.59266103213019	4.17763785118766	6.2864001470003	6.77461137760953	4.91122058456353	3.06005786250768	6.59054046710347	6.17646697172937	6.57022826442233	1	6.64170447336864	4.78543101103915	5.35895158291426	3.29278376859635	3.33470148054681	4.37943364781823	6.06008814077346	1.89242182087676	5.01688205173644	4.3811994210174	0.440761057625549	1.49644522939462	-2.06440627372652	-1.98775506339708	4.49323128143055	1.12312082789751	-1.15098840573558	6.23783841210372	-7.25812240587371	3.41392337533961	5.44565613198932	-5.98328609865993	3.35182158242405	5.00186916532338	4.6726753136803	2.01591264983584	4.37807865459354	5.47959978797689	1.67803515299817	-0.501467030733848	8.02844407982257	1.06138288601649	-7.71424403584977
35	4.70552222328485	5.06008682397232	2.41520435246243	2.85598490902599	1.35026660472077	5.59301697450809	5.45764384258485	2.49769168131198	1.2606403231568	5.06144670180461	6.55670091813018	4.97391320276679	6.34627908068117	4.69644009108612	6.29283453131434	1.59918473159581	4.7632099101321	2.05076098066347	6.38945271800447	1.07311857985693	5.04736832112274	2.28494167787026	5.61791310018102	6.31080460458377	3.95470837854952	2.40234061466227	0.813170797808649	4.17058016082701	-1.28150864218928	2.7050802276311	5.65330835728062	0.306434380031886	2.11316401834065	3.46140141977254	-5.66074796585827	5.19945691705674	3.11656983020153	-5.00393259360613	-2.44751838096959	5.43387866926979	6.59779178160997	-1.40725867845682	4.29258771824101	2.84405255899303	7.09630869680813	3.79936053896212	-8.08358127784813	5.09573885939557	6.18497869992423
36	3.4527801668618	6.71814424359047	6.39239128497249	6.40386028422156	1.55476726847131	1.9763358689209	1.56674650645294	1	1	4.88235427276361	5.924234074229	6.95433781685473	3.66645252816895	3.61421396346382	2.62267340999078	3.9409053660095	5.69515817986719	1	2.98175304446761	2.85935749739149	4.1270305805509	1	1.16047955015508	8.23183336995882	6.7831535323238	4.3930097366831	1.79961003708842	5.82059812608259	-4.51937579368509	3.84277798491359	4.7100314422113	-2.54261006611078	2.94952073935148	6.73702273252932	-8.9575144475547	2.76917018832109	-1.23382708032534	-6.09328598130848	-1.42906527591778	7.59860602600477	5.01108761550526	-3.98926388851732	4.68747331818968	-0.274291311618308	2.27218506010329	3.31702413021618	-17.1917351786899	1.89988322323786	5.26911268774447
37	4.60737635512521	7	2.66807099932866	7	1.3188011323302	3.500922789747	1.4477902096441	2.73947671133953	3.60401406074366	6.70598177533443	7	4.46561680112895	7	4.14888363275875	6.38630468333716	2.79954902488512	5.3862313884056	4.2165041878009	5.63429745190072	2.79301140823831	3.23733794699338	1.49171622896692	5.53642406985856	5.43189105264548	2.65250337477271	0.116825387637048	3.46493841300153	3.29806175751327	-3.78587800610553	1.00341938935935	4.93181932282581	0.518070627286518	2.31970173238964	5.44199479145371	-3.11444644760327	5.64736025340895	6.20411688138391	-3.55782113595069	-3.5094372048543	6.2764202561279	8.1410639652413	-0.681272533271369	1.72140219092853	3.59519318404862	-17.1466273320258	3.36640605429464	-4.41593242303804	2.50673287516422	7.4507749714346
38	5.63335084618272	4.82280973172833	1	4.58125923381736	2.58152979243132	5.40911440770542	2.14227489003546	3.37548506458521	6.17853888032406	6.39138035911054	6.10204153297027	6.35633714486353	6.32009888484372	5.13431361657454	6.90558804505672	2.40062144504399	6.78622950765233	1.86168540111543	2.74469381799114	2.80604309458414	4.54781984627006	1.99863339764551	4.72967348617903	6.45764810141083	2.53346566304501	3.43855756108414	-0.275910585686686	4.30284297157018	-2.05017480857185	1.25241310964712	3.92699165620796	0.53880317559592	3.74469908623726	4.86913702113018	-5.68934655427995	4.5231016330099	4.47329042571481	-6.27934444109317	-2.74549923091132	8.44167694434126	7.20060403874694	0.150983620479165	6.43783497459494	4.42932486596967	-15.3425832455675	-0.290483240527953	-15.2681092249226	5.03290684109298	-5.28768392559008
39	4.51660921349787	3.07279016367392	3.76154549182388	5.89005133960569	1.57708867434137	2.35555469736694	3.15890722574358	4.34168535477645	2.25397876251718	5.42296900759817	3.42393993076313	5.08258922874607	3.6216083979422	5.31974325472304	3.76929569534851	6.25375736205873	1	5.10168059250517	6.24856435017815	2.52615412432783	2.16994549807454	3.2949180249759	2.52923753100624	0.712200529434761	3.19770598872501	5.28000513975241	3.67571844967529	2.2263379816757	-5.01721189293907	0.131186998470372	4.76432328580436	4.16120484682558	2.49081137299655	2.35544081293297	-7.58144887881502	4.7832063933501	4.44645460978839	-3.14340323022037	2.41322853236957	3.84213450977031	2.66396903478375	0.685854702771132	1.26698929045889	2.57651703976579	-8.94379008008901	2.81094387158042	-1.18005967856549	3.77183169593358	-4.88639829787853
40	1.62210179338034	7	6.76707152815442	3.36649205676522	2.4558898208515	1.8631226657873	3.1636210294505	2.92089518910872	1.81942555819805	6.97724871327789	3.97392278393112	6.96229323063826	3.89326967695509	4.93190448149573	6.13083676625134	4.07569546726826	6.53896828867104	1	3.49298290847159	1.45032899094278	5.59272883116588	5.22031245468836	6.15138892050186	2.48102641084658	-5.93447186083976	-6.18883925909509	-5.5491747859112	1.81715101242926	16.1044939152163	2.83976232816537	4.51560895551812	5.97579175019706	1.63573509508395	11.3471886806958	2.40398432921313	2.72499855683758	9.06370310735543	-6.67240377390988	5.41520367794914	11.8788246989518	-4.83875936855876	-3.98551337578252	0.683832512430024	0.857532696494396	-2.08068995236795	5.32866252226696	-11.1361428510906	5.46643960022148	-8.58128972281892
41	4.15170694198069	5.17349684342068	1.8826140444784	6.75604403086563	2.18270515190703	6.1627100224478	2.91154436292786	1	1.79575226351293	2.95559015319496	2.62545177245359	4.36471901046162	2.46234089314814	6.14691343513911	3.42456282358626	2.21624049416213	5.79068061676478	1.97703240683582	4.44257902274872	5.87536117109411	7	1.21883693218459	1.73896718056771	4.59141472984244	2.42738403421301	0.660058293584246	3.96905760670772	1.72455975183628	-2.25629741161905	0.0174038453429887	5.24886564068962	1.08824134564313	3.3379583727949	3.55838961687697	-6.57442844475428	3.95602347412039	5.76908533875027	-3.82940914702817	-3.11868797024693	6.43203071076768	7.31999981249732	-1.62091450058054	3.25029119845283	4.72446804125196	3.22555077633439	-0.638646376121171	-6.65857015223795	3.91736233161188	-4.27728351169849
42	1.62754957512278	3.59890034969013	7	6.97287083566346	2.33552510455196	1.74845252204834	1.19976739222801	1	2.62491031957165	3.09162743365216	4.44259839314675	4.82049676940641	4.81726031595462	4.90984342984117	1.22051952514366	1	4.68931169616867	1.4128989165351	5.08313180340221	3.74899504372297	2.23490186068644	2.19892629942127	2.12816122155749	6.39687894071297	3.82513535249753	3.24933499157017	-2.04795813737235	4.3978586027407	3.12251390798771	2.72267479346258	10.598639084561	-0.179315105420044	1.32718823498664	6.56202007516567	-9.60522201786124	4.36021082249019	-0.0895066299025572	-3.61404267521012	-2.11619862214945	8.26998536608118	7.40321043634496	-2.21248060195056	4.3863457493052	4.89735152189051	3.02798517264185	-2.18443582880694	-13.3304464116719	0.479704960594772	7.17868149978634
43	6.83252485536454	5.38876045159187	2.26380816444717	7	2.2783334663174	1.35716039527877	1.27608077756366	2.73368105348316	2.0852401113545	6.30082550588528	4.67493901876623	6.33782350663804	5.87492573885405	6.45518654551397	6.43021897880886	4.1249460184619	5.32112847651334	2.15137393393897	4.61796568869776	2.58600372873294	5.70886026282961	4.34117276062533	3.0967821432188	6.01563667184201	5.77602968480924	3.36142558785891	-0.816273570882481	1.95476415407946	-2.94182259466498	1.08955804415633	4.9431168463025	3.12154915330567	2.72084378136824	4.24578408717468	-3.40611129973274	1.96811815577886	5.49854136157522	-4.76420950751483	-2.02375632788924	5.25852014925488	6.1447827196717	-3.14572186691899	4.47765934288052	0.0417816272028392	0.0354601726315431	0.704854971782765	2.04032068041153	5.26138845906687	-8.02246277266402
44	6.48617840285118	6.94807445283007	3.08453359036001	4.31572086441071	1.37669386941559	2.77354791161497	3.46991228166825	1.08244268712575	5.7736762118356	1.55926966172347	6.52206982051309	4.5499799797234	5.23217992156265	4.8467870013021	4.27189092790306	6.69328233946873	4.83155757417088	2.89506268025635	4.24689985380612	1	1.04216267695723	1.84241591915029	1.98408936289264	2.50902963852241	-0.125496245959839	1.47209062329874	-0.285083419009893	7.15588505538567	0.0811221048413366	1.7469257987678	4.18769704367077	0.786400531789975	1.88495746100689	5.20918756937	-10.503320520675	4.02961418744259	1.3268438679048	-4.82997544879496	-0.158121866369789	1.12961617643583	7.26159286706982	-1.29763868190792	2.75677473978409	7.63257489419157	2.34869070425608	1.55948823306568	10.3850484209989	3.90783817299305	3.77458270162245
45	2.37040988179301	2.44782290221644	2.81336608010081	5.09377864813404	2.65873214483353	6.15072763999594	1.44705025248921	4.41646967885543	1.47346816801744	5.13581361695024	1.53999235005794	5.78477561807549	5.55756537983746	4.36066989303974	7	2.35743825236858	5.93999561439307	1.38605130679446	4.81776773428325	1.88234584031262	7	6.56300588196464	6.55610751952154	5.84599366951508	-0.399333145114351	0.709947069757441	6.55590227598982	0.332967660291447	0.660745155714398	3.82324858385178	4.4082597585055	3.16895515592098	-1.86282015511189	-5.34065197576805	-11.9374253905239	0.00525686978087375	-0.242291169126932	-1.14924616557801	-3.73278208902346	7.37246843623344	0.970157089876085	-1.11673839968639	1.14703562762779	9.22023086752833	-14.2641674251921	-5.85444603385326	-13.3872537675515	2.8474169623401	6.55343436571898
46	3.62744328068807	4.96821670301477	4.89458453660633	6.06167751808259	1	1	1.44817808798202	2.03700610193759	3.64372983566083	4.43147450100573	7	6.09178876438499	1.62785560592039	3.91153439445269	2.8349010496908	5.04466572430055	4.40937707315845	1	4.69498927785328	4.45157590005434	6.29067844958996	4.79489466010393	2.57248465738623	5.04285232427613	-1.39614958925445	5.63136934152789	1.69406981575473	-1.21469259318625	10.5033198881352	0.857317603160396	-2.17771532256698	-1.95709308130886	3.85549308922	4.50578209850367	-11.9891363152242	7.08831260570537	0.995862484034289	-9.38978161863946	-10.7429725961146	9.62475926924184	1.35010555948685	-1.59006052165959	3.51035983290079	3.57418880378101	-17.2245395180465	2.60104007723706	-1.12603148568738	2.49980944226898	-5.79034488961918
47	2.93530679362134	2.16468885758306	3.2741298461059	3.64811352606123	3.33432949931558	6.64953144853408	1	4.3883994738186	6.20493956309964	5.49008521139827	1.97318668521744	5.73679729390538	3.12335475900127	2.97071261379952	6.6547266919878	3.6463019584399	5.82954004181043	1.5740426171682	4.45508544725354	1.39370840376468	6.96561330101656	2.7451345831015	5.7659303746166	6.02625731027392	-1.02326571679616	1.86947781988692	6.87271599135621	-1.23550354916339	1.04758170258717	3.66406725611372	3.08461141197098	2.3942829939804	-1.34033773234214	-5.11049085104306	-11.6271071154734	-0.166523814341769	0.642098124896517	-0.450822761525467	-3.03697494537947	7.83050452465243	1.07722064499765	-0.265626739798024	0.417659646579735	5.07722739720726	-11.7757180879229	-6.821824386482	-12.5566158921663	4.84737971457848	1.02820165767898
48	3.62980538660618	1.22849161130906	3.28353577134046	4.76054398241551	1.51764425678123	1	2.29805080151606	2.7269718850977	1.06404529594802	4.60526109221681	3.34995297300557	4.10868302842876	3.31557092021275	6.74563230846656	7	3.77107424711888	7	1.23079772418878	4.68373990885197	3.67203108880488	2.31743155957553	2.51059808679034	6.2831065621259	6.89504368663701	-1.7627474949189	4.21906576679197	4.95246574456302	0.542440621484352	-1.18128103221872	0.286325422331618	5.83483057467057	3.99647338780983	-2.0837625270714	-2.68023046454717	-11.1687790291419	0.702430900643788	0.918414152177986	-2.27325376068825	-2.13734287863112	9.45852651276753	0.522557146160085	0.872350754714308	2.27796307971855	6.52697331037918	4.13062541261788	-3.48575869724128	11.315510956612	4.82106677797836	-4.40358580769635
49	5.11732550075181	4.8119765598621	1.66796689272546	3.54028438672363	3.10691602560852	6.1093611628475	2.22642097454724	2.56794964668153	5.58661962445874	6.84432989189491	6.74612798120875	6.44179099832532	6.68433389874975	5.48030555382836	6.80439379142065	1.87087771494067	6.56492155442721	1.71440868009246	2.36883309211366	2.02789251069272	4.53048708165316	2.32295500016526	5.44874711539974	5.95672215925872	2.29779173319439	3.50192355519942	1.00126823411429	3.61127979555984	-2.57767394690836	2.02586710847944	3.82031272014894	1.01668969367093	2.60803669636783	4.52266531577187	-4.16050926002087	5.22030423633922	4.20635302439756	-5.19161474494148	-1.07653545514065	7.88615502307254	6.17967185810494	0.0128020959519375	6.45392056279889	4.2252842571711	6.36512557974422	1.2245134391998	-16.0702690203784	5.48398220496772	-5.30466285596059
50	6.28943710831117	6.6997038027535	2.29342604237466	4.92514954377859	1.45480163367043	1	3.89274185881032	1.098062664595	3.03755977273722	7	3.36411509282702	6.74581111668399	2.1736636681647	3.82512217123803	5.5357227085115	3.31886282873177	2.603905428913	1.45370620203976	1.42951886247903	1.6650045712277	5.79279604711521	2.19999516667499	5.66644256588474	6.7983938763942	6.86770837223097	4.67928885701288	-0.0697563029077611	2.00637654441376	0.627684431885914	2.24050333595888	5.30122302576708	-0.423947515390924	0.407485241763169	5.49703832304671	-8.14614918625599	2.47150401966625	1.95698019325919	-3.99187900287887	-0.333029664996831	6.66078145963251	6.84339080317787	-0.719175018929409	4.36898109104065	0.338792635168562	1.97273364549592	-0.709782146312556	9.5161958169205	5.64993837303688	-6.13005269805016
51	3.60241794207815	2.73086250110633	2.68961348160004	2.98332460960873	1.19635334902704	1.93079883536462	1.45395369691326	2.80787811681722	6.27630787106912	2.89716130802808	4.77702564110898	4.99141464234435	5.92158774251182	4.51984532159643	4.46665244210993	2.48747238357442	4.67906185483471	4.14121394788835	1.31731582598377	3.90468601287335	5.86684636521321	1.37275880150248	4.84019755256194	10.0647663143734	-2.05877732581307	0.557940218976414	4.6684660314269	3.50849377919308	0.362834507146918	-2.10253133571099	4.36323419521527	0.549289538031786	-2.88526520653644	0.185948336913523	-11.5664614237057	1.6535257323057	0.0204753425944018	-3.98538683138763	-1.77947200438353	5.81884269008582	2.65048855831793	1.45737376784939	0.179963257339597	4.96059324036534	-13.7254771156305	2.62256204642072	-11.0440189220077	2.88814374522829	6.00585004438486
52	5.60540061367128	1.89654429735134	3.30303999722195	2.42627015727517	3.5659282359942	4.02421982187473	4.78114380063464	2.42135325738754	5.54030565501355	6.12542441146068	5.73664546019443	6.52966968383618	6.77167731194458	4.38952573009867	3.0178268348019	1.37162637647871	6.53894085506714	7	4.81138661959278	4.96881010763387	6.33626157126743	1.78700343144746	2.36120111465677	8.91255336116713	-0.472407123649048	3.61857983093779	6.54110574799148	-1.82843080308013	1.26822109760363	1.75940635915447	5.75771030712533	3.15889369686534	-0.291141444154542	-3.01148489168034	-12.6810255456395	-0.530112830140878	2.91591439694387	-3.57732589678201	-2.04427626225088	7.38742334202395	1.24022096572899	-2.10203407971292	1.79478630800537	5.55533313806936	3.71803146719594	-1.56515331933138	-18.034452014935	0.0924629241642351	12.5432682559482
53	2.98822348214539	6.59988229298017	7	3.5510445888402	3.44221820770379	1.47989419938415	1.1735731985445	2.62273790245016	1.46042035049163	7	4.94706822384573	6.78741972813392	2.92922400657169	5.61582162028102	6.59249888286529	2.34091850849164	6.64499286272678	1	5.27287205263409	1	6.01825778866913	6.42361549285378	6.5813238350122	2.02003875373818	-5.99613397141058	-6.70407779958212	-4.46396813432578	2.40481120684437	15.0914612178102	3.53629015039124	4.60573999580977	7.37432389485646	2.11597761839502	11.5653365980596	2.31555588919929	3.07933884042546	8.44464817820347	-6.8131111051251	5.04013542349917	11.2376858705703	-4.79788761813882	-4.20854345858982	1.00613110175068	2.67179159172285	8.59787919640839	4.37874241414007	-11.1686143326894	5.91479448431835	-9.34004847262555
54	5.84236006051891	6.35532037417426	1.80009239024681	6.7202376486191	1.62743040050759	1.44433236457181	2.89532228729029	5.78507264293503	2.75224641867633	5.29111078281138	6.11397797638107	3.87755935074249	6.79347900622124	6.09302056728636	1	3.59602311467406	5.18380113657408	5.70207535451349	7	5.12158238840924	4.64019788292209	2.22898782577812	6.63204263882567	7.67496454035654	3.16126165725487	4.2309052900941	1.68823484033655	3.45153409541144	-2.50820890696064	-0.975407726725206	8.40051561384373	1.95907015546596	0.904052124596887	5.95669395182457	-7.24338038058575	3.17031133042176	3.65620705266687	-6.48311028757746	-6.96975355012301	3.05329804868677	1.5094772102788	-5.77166126994588	5.24751415939935	-0.512296653430763	-9.36563289963191	-3.26580815065235	-0.166137530020505	2.24504794279303	-4.45580330413607
55	2.55492843087371	7	6.27405530487779	5.83615337003441	3.11361618293766	1.60839465650263	1.95226250218734	3.08214764497816	1.81087861764461	3.82526728790085	4.15793600093243	6.38545835929638	1.2140268966443	4.2806233775717	3.38029907760948	4.65961700365487	6.48454212181229	1.66459836574217	3.02950193307082	2.54150071527264	4.21728120326394	1.95326118160075	7	8.44644403921536	5.86738025920698	5.15635992102976	1.99453495490882	5.1715573702556	-3.51343506410907	3.02062167860627	4.56711234789359	-2.27855259734307	4.29934484218196	5.69414118870127	-8.81713561278862	4.61391031946015	-0.788111432913669	-6.86718236090474	-0.0996632687279553	7.62434352595083	2.52923336335329	-2.43742701347429	4.02331550751667	0.533515128971324	-6.92517611526804	-3.00471429955171	-2.653985696121	-0.883048420779829	1.76652324315642
56	5.58709093295673	6.48204611055346	1	6.47385112415726	1	1.81642880190561	1.14377768112821	1.9628223442044	4.26384461951082	5.6611174803151	5.23921524256304	6.88765925752765	5.75218035255395	7	1.10549433344697	3.41188044155034	2.95843625229769	1	6.97583195250319	5.43725682206143	4.3175960081439	3.20015836099631	3.06187979817932	7.93975912990336	3.16975457955478	3.45346294818685	2.24608060674556	4.33965875784469	-2.08607865272388	-1.15785076342418	8.23346401277208	1.17955583709372	0.463754557967271	5.88065694531527	-7.92713699937661	3.83785769059186	2.96204108581739	-5.29528636584487	-6.61355186289385	2.80355070718017	1.01964301761741	-4.94159811896251	5.36689292181822	2.09018098090645	-8.38944239692393	-2.18395747332974	-2.8812982163105	2.88016079310125	-3.37448402474677
57	5.72875870655314	5.28081154017984	1.60397900758736	5.57835176968301	2.15146988737611	2.00525620433499	4.19744815005767	2.88396235750362	3.0312802425815	6.6698076206592	7	6.85298388342222	5.54346794777722	5.48826283639919	5.24258628914026	6.90833188200198	6.03309466231744	1.88707815944511	5.26266517417617	1.33308455119408	4.91795842699179	2.71899916390201	5.46502927223191	3.53664554747254	1.93279695540168	1.35400970722107	1.65289982128392	6.27209693663105	1.77133011769399	0.625422527237384	4.97197203829921	1.34164290793881	-1.10447737141959	4.86899935862602	-9.17272072257839	3.04603413330787	-0.935615031131372	-7.43817591974794	-1.23467463318947	4.04105423958	3.2546937523247	1.00703958679624	3.43197369876814	1.50766032091578	5.70617130118338	-1.18715128784982	-15.1914024889098	4.37173350305001	-1.82626254927954
58	2.64487193739396	2.73662591171714	2.70686080574853	3.33000874290277	4.20865384277274	6.44856377832927	1	3.47910162069036	2.33752445946372	5.41001089927314	1.39897164874856	6.22067354583208	5.36809029187687	4.32385028302825	5.94699400104084	3.53307961327262	5.9559981211066	1.45145387261889	4.56528239369297	1.06576383553681	7	2.97010488628509	5.9011399597557	6.94889955142995	-1.53685809545682	1.32582558985496	6.73636076449239	-0.545704257769811	0.904627966120714	3.35221498698348	3.75098747355934	3.39307605642404	-0.965387328316999	-6.11349376724039	-11.8197673305139	0.365591530968742	0.865661578393971	-0.432098565551392	-3.52762187703366	7.19550703205276	0.344893469054017	-0.520906972321649	1.66776006748138	4.94610029535705	-12.2411946492021	-1.58896078766994	-13.6155723733658	2.11852523027811	6.35203767297273
59	3.63231194702394	2.539163097012	3.87342213565448	1.17621132935891	2.47593006915614	4.33864402334371	1.92219183797938	4.88011833726133	2.13094114101695	4.79953063281464	2.66462068898312	4.55898367436732	4.96589098236347	2.37637010466196	2.58412832061253	1.68905197697298	6.02260974515741	3.08667143812242	6.35593143384086	2.31048533865867	6.73358147932631	2.75342839694078	5.9123969492707	11.22375025341	-2.7106894976535	-1.2073904094524	4.63329596996422	3.0437619765424	2.28925776762292	-2.02063823064499	4.56874990349578	0.894841651411751	-1.4624047385114	-1.10074635888236	-10.7180274448607	0.78158795256517	0.54257407600387	-4.11876505138055	-1.2143996047621	5.2801012447596	1.22031502709931	0.144957896539472	0.763611535187381	2.07663161814146	-5.54062541702111	-2.65841729860899	-13.014658883962	1.41356139822067	5.968514486134
60	2.61896454080135	1	2.79089377570333	4.58194153421871	1.19171228909237	5.42190072606492	1.28270147500932	1.44113953229892	6.87238882133636	4.08101257816561	4.56810243706927	4.29892003024329	4.395830984756	5.2761189565466	4.98499874504319	5.3664682049234	1.79675717018395	1.97918957875958	4.01464091694518	2.79639419321295	3.97875623312678	7	5.83225919004604	8.71966652917411	0.0100851679422646	1.6242433153611	4.09067643020617	-0.616434028757963	1.47320900421223	-0.703310501912986	7.6769250702447	3.42048254866817	-2.58886254321523	-3.19238750478919	-11.3600617257738	1.36296372433568	2.69416870106979	-2.08605683034554	-0.869626575990177	8.11056179395355	2.32229651370882	0.727773160162706	2.17587492234756	6.06756414711584	-11.9947008803421	-0.447313686864741	4.08823559826403	1.88855549595717	6.50761148198218
61	3.44201486571394	1.80368326388463	3.51427977796674	2.38496641978428	1.0872223205739	1	3.53992712825734	5.99224341742573	5.55017383105181	4.95609784854827	7	1.32179162227725	2.1368297512034	4.18265317924756	4.4955898272052	2.21972333805785	1	2.17980994334817	2.79596448014119	6.86546633049298	4.2875931483756	3.57268455761971	5.00761600488153	10.7723568037127	-0.795926916389421	1.71151468790897	5.21942170351053	1.22896893592399	-1.22431595135733	1.32666891200769	6.15889061439797	0.0884625005156033	-1.99973504693498	1.1739173844938	-9.18376029705691	3.88046627474162	0.36775910423655	-2.77394298498739	-1.4946869783376	5.13885816738271	2.37937787905623	0.138230903917195	3.50010609349126	1.81701590600076	-11.5839015721172	-1.95900339598702	-17.9442123436245	2.9783937194698	-4.47409066848604
62	1.40703858478843	4.39777279602956	5.99525916170396	5.1235485851443	1	1.34850241514554	1	1.00603738445907	1.65981243243529	3.83121892521748	1	1	4.33527693796204	5.15205976751278	5.71658034150453	1	2.15036748743989	1	5.77573463597855	2.95407858242527	3.6565385533087	1.56307281719742	3.42774834436258	7.77147539759619	3.72710153821806	3.285235840736	-1.27269323821746	5.82463742250354	3.6865093297195	3.42860388651102	9.85456313918433	1.33212946389185	2.03516524618643	6.1930565301249	-10.0575688208758	3.86873170888974	-0.438792131962	-3.64803818480795	-2.65150787455807	6.90853095390564	7.56199308777216	-1.89644824969311	3.37315325711677	-0.30649903501	2.61231844057967	-2.25532856938658	-5.7835601459498	2.04358095237117	2.03550892768342
63	6.28413203685103	1.3049572596783	5.83570508087128	7	1.57452521809291	5.5844946045892	4.141772478736	3.80600923454376	1.23370331063345	6.00777957869581	3.33323662528964	6.08637043747952	1.96191858858418	1.75552905507566	1	2.95300425215386	2.76738006655668	1.50898346446765	3.27315637342108	3.51087084316838	4.97796078947089	1.06872010573985	4.30723056949042	6.63073489371354	-1.46801073028561	4.23072358327043	-1.2542350881634	4.10380446061042	6.95494494422149	1.33871828627893	-3.67199415288735	-3.6280311789017	5.77301708398169	6.88771906244154	-11.7299580005421	8.66018207632834	1.30465172716099	-8.58953405479612	-8.57264731565136	8.80492868584511	0.528610189194922	-4.22671844244744	1.45772101228518	1.65349120473682	3.65869949473922	-2.02151555204445	-6.74862097526334	2.70185542605394	7.83916875174376
64	5.6765364484563	2.51250671363137	7	5.08552177913362	1.20433817015041	1.72422132417815	4.26900413503507	3.67803652932007	1.58530016994187	1.77115143766374	3.55127355079811	4.38320608605115	7	1.42536194017575	3.26005493589585	4.56271836917465	6.0987177676394	2.63354499800556	1.45910011022497	5.88720055285625	7	2.31201500621343	1.74397292159618	3.44151206307258	3.22647317251336	2.95681503329167	1.55744551104314	5.14954648026678	0.102010188226149	3.32676593150087	-0.712375103721314	-1.89416592539812	0.985922456033413	4.67480318771464	-9.66100706491368	0.746407791170166	2.19805486037646	-5.95456227282078	-3.90137118801847	2.0812023975525	1.55817524091867	-3.64243109486743	1.26693668719475	1.05291742735375	4.22158488071138	-1.37289161116001	-13.4499716210907	2.83071560073432	-3.72288225994323
65	4.7410918274468	1	6.09503492860261	6.5559540812046	1	2.50981037899399	2.51852227460065	6.15417138948728	2.94436153084874	6.29028949403249	4.82615033688087	5.26029993978227	2.66951881467315	4.06083963172128	6.20046114283248	2.50219203524451	6.52685013634015	2.42740106220482	2.36196432049947	5.81511640965685	1.96593800481713	1.9179796359058	4.74445509153348	8.12123365156936	-1.65225855471285	4.90624718642982	-0.532067449163125	1.86083085967224	7.32856798768108	-1.69600572079102	-5.86886359506264	-1.45204391897307	5.71935371024588	6.3549048238603	-12.8704266345194	7.98414274131351	0.529800305156054	-9.35353173938808	-8.79818993026948	8.54542103813322	3.2312918248698	-5.56027146301766	2.49260948236283	5.53766546258202	-16.176001508405	5.20805480782028	-13.0065956472261	1.48539103337891	1.90554491055863
66	4.15215683992921	1.64569160870592	3.72112397036429	3.6890179720089	2.86522424196445	2.39471075887999	2.01406817075765	5.98541566308137	3.75036220837801	5.96815264239779	5.82770701809929	7	4.5991806429332	2.28299001836024	5.34686174659515	5.6346220648142	3.69467287165977	1.92091774351125	5.3896406369644	1	3.81009234853801	4.49498548066187	5.54927467391889	7.75397659337504	1.14628893028283	2.61440763680456	5.96930347633378	-1.34111857878541	0.51874896308035	3.71731482777059	5.23031217188662	3.03258290765907	-0.745667076728655	-3.90767857678547	-10.7989664050173	-0.106573877336028	2.13214544889836	-2.21831218598375	-2.03521863114155	9.24337417954387	-0.377286165672291	0.13165124834095	1.80360672537247	3.92250325952582	2.52270706298186	5.55036907690309	-11.6495864685026	2.00143171764466	6.2973579261005
67	5.86140139022678	6.94224965899132	3.59765510477232	4.02517007569536	1	3.08666896171466	5.28135479195687	1.2148746641494	4.32766090246061	5.49030634850722	5.77546018772774	4.63464605760361	5.84201354391751	3.6624667321744	6.53253703156754	6.58812073675055	3.91295089673617	5.01151070747567	4.89045934256882	1.18360513813488	2.11206326266675	2.30992675813101	1.30651669010464	1.61770455371074	-0.136903667570493	2.21417110864078	-0.21455707175654	6.28893959774809	-0.0369552602745158	0.65071904090317	3.23503695148251	1.47220440940756	1.91034368109301	3.3981960837102	-11.6380980736832	3.84307891373883	1.70553659023958	-6.33800007339723	-0.56163959435558	2.0027065148393	6.48772737623691	-1.22971540770492	2.02470194558923	7.58927389194919	-16.9950984646935	3.33744954605721	-7.04288469699288	4.8680803490925	-5.93624618475858
68	2.70716604420744	6.44606466762431	5.36937358804164	4.17197192243513	1.63560646811594	4.61910054580798	1	4.83968628545329	1.15910915773592	7	1.52245071666756	7	1.64225978756102	5.52803790239574	7	4.43431107525001	4.6990541388086	1.10002069447588	6.10349207998992	1	7	6.47920477063002	7	2.06556369019119	-8.10972679049901	-6.27664674544441	-4.76538269143566	3.31630900498839	15.6495310525604	4.5410011664018	3.55090200168206	6.6726280125969	3.29184466910769	10.6624364088496	2.9210518784475	3.03632239426128	8.78209454291009	-7.00271879566975	5.78010088530581	11.7732258380785	-4.47618737391608	-3.98416635579377	0.137168186193372	2.18331858220116	4.80010677096937	3.12906262444232	-11.7977873893277	3.18675974366122	-2.4356260611617
69	6.54462442477463	2.6999675080615	5.63305069584739	6.69858174424299	3.02815439453605	5.06375341730012	1.50048475539051	3.88493199670598	2.69930180162619	3.39373601747725	4.45819099039628	3.90871269075327	2.11595716618142	2.00260159569171	1.73494688726286	2.77757804228291	1.79933009795371	2.39876688680187	3.71011584579666	3.79812505773416	2.67570929504844	1.97215096970519	5.11132942548855	7.76463277402973	-0.092906545569805	3.82906002073832	-2.20778930552951	3.56408502976073	6.28612987954864	0.780389182884665	-4.34539947429424	-3.18224713592819	4.55456135577761	7.36963993544062	-11.6685147452161	7.7675886945118	2.24430195370866	-8.74239792068788	-8.37026367592213	9.31715519353468	1.43707080495242	-3.76763214044723	1.64937731337617	1.43514406502971	3.39872320538464	-1.65324427578082	-6.08518483966729	2.73729185255848	9.39122902318181
70	3.88112101118544	2.50886625241345	2.95295135088189	3.05942854029998	1.70735636811651	2.75411622597555	2.28989962519214	4.73209790919018	2.61439302654858	6.28961484633886	7	2.41898102324624	5.27113110010109	6.26773800414596	5.45505031722448	1.2439239709741	6.89713953099132	1	2.67843484210658	2.96255270705227	6.09198843841824	2.94340057954742	6.35975484005976	8.15478564678387	1.3826115028101	3.95666409830302	6.62520327815384	-1.89947152573319	0.545002886022413	2.68384452390618	5.52135066362982	3.18985107876833	-0.0484131408939069	-3.65101114402604	-11.1989202386072	-0.00865215506157935	1.60344103271226	-3.36687436146852	-1.40069550639423	9.41856919759891	0.572409359525876	0.0595638628383511	1.90028521633769	3.52324771027335	-11.6252048802918	5.2422339313468	-18.3907842048914	3.05720933388956	5.13799783219865
71	4.71284389496046	1	2.98496795690067	5.75385039698569	1.51522794268816	7	3.66250333754737	3.56542926826677	3.93118951455552	6.97392270809283	5.55749019966256	1	6.5219124719769	5.43722680478429	5.85820289436525	6.34237884138411	3.87984537779544	3.45128172138381	4.34509392125288	1	7	2.40266685383776	2.94960148298947	6.18684598180134	2.80535182368668	5.99257855520113	2.08124287470574	3.60910107847584	4.66531472757546	4.41870550132613	3.29985524757147	-0.570195556889019	3.62406018986921	2.85283956643037	-9.74164850686278	2.26975130131532	0.872959242227817	-4.99549879908323	1.2623904090957	5.02488326338077	0.682192255823085	-2.24803715499607	3.46681007873752	4.11865616319872	-17.2623465892663	-0.697269461678508	-4.28647788396529	3.51553958558186	-4.62021461842782
72	5.46380061260247	1	7	6.37684304835162	1	1.73017443571896	2.32882058670655	7	2.98230421968104	5.86515547026424	4.97631633997375	5.97288627121147	2.49402796462771	5.46004086864932	6.0560835435575	2.18823935281276	6.81375739813175	1.77061171195689	2.45025076136075	2.2434595194144	4.37235307956846	4.71085819803754	5.14494734442618	7.2869254271532	-1.50820966815738	4.13143152135479	-1.04973691480797	2.34494600590766	7.27297242955996	-0.964146904864744	-5.35145156898826	-1.94988943203228	4.93125497817175	4.82071855767342	-12.359517347847	6.99922654750312	0.77373578610876	-9.2809937934101	-8.37482526941526	9.01887482355599	2.22884098358158	-5.26928453625398	2.20565370791773	5.44845565941608	-13.0010241232973	-0.186713110369755	-12.4295959168549	2.35092643694603	1.50438444440097
73	2.23647109280044	1	2.37998131479402	5.47663555271597	1	2.70522883783521	1	2.84981874081627	6.37250021834699	4.806936630084	2.11828190549186	4.08161148993514	6.46216782317311	6.90957203707363	5.6875669557162	3.5499128392951	1.67804931428936	1.03018228455053	3.73839414423337	2.86181294586635	6.11605798472119	7	5.12289579440087	8.92279746848737	-0.657652507669709	2.2686793830497	3.58514165901157	-0.787068351643816	1.19581687674023	0.388521084873755	6.85702180543243	4.00262199578016	-2.8200772853425	-3.5909315540611	-10.6490554659135	0.667145614678414	2.4588126949656	-1.9048230815704	-0.04622937550519	8.85940046377089	2.24518977586062	0.767333241795598	2.9146258992015	5.74484790309694	4.86215815812888	-2.21036731063918	4.67651733010552	2.08097852299003	7.6363977605717
74	6.20753646348946	1	3.7433976639897	3.28372024167538	2.91341334187074	4.11814770689549	1.17298547792966	4.80585178667683	6.09875573684012	6.75291256850684	6.10383143999824	6.15727445911622	7	3.26782851402504	3.45830089497148	1	6.56776875593551	5.69594617568549	3.17627157058943	1	5.03830405931549	2.71212776070713	3.09653087991726	9.0901490280457	-1.03844914839564	2.40917102523901	6.29992355705386	-2.40368135557074	1.15073942345396	2.78360679024957	6.12389319730624	3.21837120791072	0.964930020457648	-2.43517556521981	-11.770421024406	-1.55035620244838	1.75320968105896	-3.82025579761074	-2.19128597567695	7.24453900557686	1.60482667468182	-1.54931480119062	1.33833475856811	3.95613902085982	2.8482204621042	-3.54856950039603	-18.3481264146582	5.94645769415089	13.2785651341533
75	6.25950555215717	2.49434317986423	3.84927119137502	6.64572143641375	1.01364326457599	2.25321746533438	3.08402163815011	7	1.76586887413106	1	3.94108839434325	1.40929551182187	3.53315945901567	2.50596081451023	4.84496495994155	5.11748579643235	5.8301304655105	1.82309505344331	7	2.43178782106762	3.39535823969469	1.34642947898887	7	7.46773303097113	-1.43446263878444	1.37778000340276	-3.26710987323459	0.894234943016901	5.35468733446835	1.59699609451106	0.276260470918729	1.06807771569506	7.7994431690825	3.62559190215366	-13.8634726474183	7.73842304124966	3.38989707997097	-9.41832646627485	-6.69229826213351	7.38885204973224	0.439504164533828	-4.61966204442768	3.64061085491445	0.0307024147074368	6.5401872992257	0.0560999400094623	-17.1876521631897	4.62818655321894	2.38474997663613
76	5.16137036288283	6.88853113312081	5.97479080461973	5.28032822500434	1	4.38758402296824	1.7588451196214	2.14121309938195	2.43448304955541	5.27100706933275	4.42582056614643	3.90309599586293	2.86876523684943	7	1.64141544108692	2.79227869486218	2.26084776157443	2.64359329246682	7	3.78640715404211	5.0993518173607	4.03380744435457	1.65712886800629	3.6290492878724	7.4723646709274	3.72467088038606	0.222640267515916	2.84923632683717	-2.06364063831515	0.549123504116155	7.48126709982	-1.17511480330591	-3.33725278154427	10.9928329692935	-8.07651084692614	2.97257028359558	2.17378057872623	-1.43423346283735	0.514121876489546	10.0195623632197	7.69721472939962	0.142782708136195	5.04025293730861	5.3800089795236	-13.1580687074295	-0.93706457450029	-5.86290383032633	-0.290857141854419	-6.38033038420749
77	5.98888726847762	2.09583264166074	2.40130462916634	6.83812840511572	3.39450889438571	1.71001362887422	3.95243003679188	2.48730132149504	1.51484397206641	5.11673154812039	7	6.809476741787	5.84830088253895	5.74670924683069	7	7	5.7803831512459	2.90197986380537	2.95513981880771	1.27811765414307	3.05642109517406	2.24726551465177	6.69768712002511	2.2013558397761	3.74474744509262	4.29017808320226	0.253031206438084	-0.0581555036995238	-3.68253397965528	1.1380945490769	6.0083849255932	0.655153782630528	1.18036628464119	4.66260913815362	-8.6277937840536	4.35467858640762	4.93763882891616	-4.33935032147174	2.36762406066085	5.80689047484662	2.73911701509328	2.53896482252267	4.14282803947451	5.22303753667088	4.49122818626982	0.633755684449646	8.21298409909758	4.07904696320515	-9.28976493389904
78	1.21386886545487	3.92666690699816	5.75070560815906	2.16198954208761	4.33272936114671	4.42938441331491	1.22670109851208	3.66258388108542	5.35263889858674	6.03750147924676	7	6.59402469728341	1.13268201200336	5.54320543517867	7	5.76376129746746	5.29570598307339	1.69740226852774	4.93907288640585	1.76371274592716	5.5609859521063	5.86576304665806	5.97632488670401	8.85543407122881	-1.07209680452187	2.46273843231787	2.13598064340001	2.76080143946945	0.80879537383223	1.33465382089768	6.30935302502539	1.45539047043191	0.916697132752284	-1.26062043225873	-12.1048741659356	-0.521307002699559	2.02683467714555	-4.83157612365762	-1.22751512241404	9.2692896176734	3.42925118878313	-0.134977455471503	2.7915050252894	6.47647663882056	4.68192306619954	-2.55414066837173	-1.41466807632015	2.46595887533385	3.71606545643346
79	4.22510416580827	2.58684360132093	6.92662439242366	4.52410695093886	1.55190123728997	1	6.0728172315871	7	1.22712942889935	1	3.102115356029	4.81778165383918	2.46840722903691	5.13869971979438	3.38681262153057	6.9368722647885	1.72131518959985	1.51379635595319	1.17127531580682	5.18810549215109	4.01004973443401	5.9898554964417	1.3294549028315	3.24878666882695	1.62143642485126	2.69389932358832	0.385655573421307	4.3975056777978	1.53035573122625	3.81175962082893	0.811389319495497	-2.23605354677169	2.41555956593693	3.90149376931774	-9.73666660704634	0.139531376003987	2.53888746011438	-5.14017515945472	-3.84509784599918	2.89405827848361	0.8988101421827	-3.20328189288101	1.48002670110584	2.77862913089043	-14.9892196201265	1.74440313885178	-14.7149608809385	2.71339604678291	0.654453647563294
80	4.51096195723619	3.48719631967646	2.3839625974444	1.19058634299706	3.05023743534423	2.03259784986879	2.2775632960231	6.68225347789233	1.56382275783896	3.15593613837364	6.11254015541826	6.19303552047436	4.66981272005998	5.70987326668717	2.32464406858911	4.44658122566839	7	1.36343523885124	3.78235864721452	5.13338210855646	5.85981135570499	1.3934307594431	2.30457374996211	8.40614890430421	0.758170633247314	5.98097544529262	-2.17149964055617	1.12669376975452	7.71373022722686	0.114993790790854	-3.98462178684152	1.54584279587972	4.70796412830522	5.66289012303372	-13.7939105995226	9.02320696869165	0.922028901568246	-7.31777234405098	-9.62948996985817	8.5131297380012	-2.02136839987592	-4.93752445165339	2.43608736136808	4.81408619429734	-13.7904650464978	10.0825064212158	-6.23451069769445	8.02182041072088	8.69740700743477
81	6.97856105175527	4.17739299653846	1	5.02703073075532	2.08898009118943	1.52533345827566	2.48095960584607	5.51146140523722	1	6.66075032735271	6.75619355780414	6.14715475091067	3.33322729621397	7	6.77169603816589	3.44969857259416	4.81259114881664	6.75883691404444	1	1.38273984323462	2.40005167576597	1.69257740328767	1	4.66612705620442	2.58355804466075	0.414202708108726	-0.787409893417541	3.8716352830136	5.22838614341843	-0.0459675957799865	5.21693928457122	-2.63850585044844	-0.804718561875253	4.71890146914568	-8.87267381958184	2.84608958194439	-3.51292904886466	-6.08487697063662	0.105978947802803	6.5732135608878	2.43375160758262	-0.335199062920586	4.80372089036632	0.718492893643764	-12.2764849683375	3.30735808959379	-4.60214355357706	1.3675969275399	3.58478690537113
82	5.66415022085126	6.71958978741983	1	7	2.19006903210143	1	2.7095647848693	6.19687862395304	4.99476004997826	3.58788642004466	6.96682569320724	6.58122035985663	1.30846221933789	7	7	3.34111485238518	4.26151715898679	3.17133970762644	2.1625652080272	7	5.8612615961039	7	5.26733780384273	6.64147374972634	5.07435021533945	4.39664996114952	0.44833349729788	3.05230708927677	-0.633919875376953	3.76340395366632	5.89080279314442	-1.13692726121454	2.1595475229126	3.93878294539142	-9.11073170470604	2.86046591357239	3.14732758732946	-4.67776978088444	-0.470775472049712	8.21022012252938	5.80186700595882	-1.06578525656591	5.45415373330665	4.45537767586431	-12.9416106704683	6.52246882962141	-18.3060300442514	4.62587073151975	8.89907951555176
83	6.72061024588702	1	2.84173007247697	5.23432899183125	1.14039844932005	4.4308607926405	1.12850252122357	2.54326070402116	5.69794713576531	5.79551195353323	7	2.06161755411796	6.88194528661603	4.41273061400225	4.65841996584052	1.35275494173115	3.89306703921273	1	2.76274743679358	1	5.8081718386969	1.86652746469702	5.56193843549139	5.54144501038953	3.0384136396105	6.31299769452341	1.29085315910914	3.69324780912201	2.06359475372044	4.84156749797795	4.20868015696564	-2.28398556909842	3.02136256319341	2.85803640473827	-9.75538531105573	0.938249100115806	0.829957419359209	-6.08806110580914	-1.49955966039	4.946551272369	2.14307352797087	-2.01239388471813	3.07475234037485	4.94902344331798	2.51946340338097	-0.840911365390658	-15.3704348294858	2.36575810542651	12.1403977771957
84	7	1	5.99124494631712	4.48834853313635	2.05973655914232	5.03390268472536	7	1.94394909840669	4.01115608585308	6.59437686632688	4.78127455231069	3.78273202205478	3.0220416180048	1.46549116422513	6.71673506943357	5.44750846053379	5.03134541933899	1.15669104358028	4.63212587247881	1.13532345630595	6.16137431026227	1	3.18278276625333	5.29340480521423	4.28503004213187	4.65744965937369	2.85992499388989	7.51089871715885	2.39565556008452	2.55262571799762	3.64592148686405	0.2825508119377	4.81356672152664	3.16857510568381	-9.08623045544055	2.85177923781558	2.89225059469084	-7.39789419148286	-3.03650664058613	2.11000345408276	2.71694337151667	-3.21159226007696	2.84304346306134	7.00041738429929	-16.1916704946261	1.77373970559218	-11.6358292129854	2.36084936260693	10.2520975397674
85	5.27698159286513	2.72442425051313	7	5.42358091316673	2.18622814421021	4.51982111901078	4.46280682715393	6.53161966078635	2.66292895725607	1.73479149551098	5.78366607601172	5.94214027324447	1.22027379647856	3.13519858324157	2.40128957850305	4.18570099558721	2.73398141819976	1.81582256291169	6.30663171745464	5.25275369172446	5.80794257920922	5.76504160419787	1	3.73876466735154	2.18788268561558	2.48238078134349	0.936745222926273	4.96514870882758	0.573876189440415	4.04894137255626	1.35831475983479	-1.67541824246106	2.58708511846698	5.70257373631108	-10.2803074722597	-1.31630644962525	2.08281978205407	-5.01732213792662	-4.09457959332941	3.00268006063407	1.91085801805793	-2.48352828389103	1.95097011201236	4.44781159048894	-2.63315324554454	0.445670654878012	-8.31360858459969	2.56130642322657	-2.85546287949757
86	5.06683784224783	1.68015402754568	2.59771340744355	6.30749668224412	1	3.28795004818414	4.20041110271625	1.35819435641313	6.57738101653917	6.31666479509506	6.18403722486324	1	6.08619388603511	5.04511897777379	4.33714679917274	6.57343712568119	7	1.01156781368045	4.52994462926131	1	7	5.36653582828716	2.92957234872665	5.48379234894748	3.47429702776446	6.26703732522682	1.69907313283073	3.80093644478644	4.42595286869938	4.93948454964239	3.27725730894682	-2.02870336740093	3.56917655800697	2.92207920022793	-9.5086939447056	2.92980766686281	1.77914758297993	-5.19891104522275	-0.318497404576139	5.4039897685641	1.10885422150682	-1.82918686166738	3.04143131952169	3.98017786216497	2.99037202733499	-0.476301229974689	-4.35983334584778	2.4966659837049	-4.63180224648885
87	5.62847184636164	3.17504174864674	7	4.51606198087751	1.72539568428612	1.33081540265355	3.8535361696983	3.56167837212186	3.93825978929462	1.29701536402991	6.89810252042172	4.37223793865119	1	2.09994727113247	5.43686849863169	6.38765019798821	5.40365906604839	1	2.02543549275273	6.27221236141126	3.14360885621293	6.17073339763135	1.23262054353624	3.42392362738757	3.60553717111322	2.79440823356112	1.55412067578249	4.37873756602134	0.738799310506357	2.7985570743562	-0.629088620083632	-2.4133625710265	2.47543707125559	5.46717761358414	-10.7325041169036	0.324548963521467	2.3645934246754	-5.03778636982532	-4.0033656116153	3.0877338935143	0.455567272642624	-3.59717391127824	2.33713645839578	0.838448207720512	3.52875788308214	1.32576373879695	-13.4505400773465	4.95006822586655	-4.13174311279364
88	6.49487414506428	2.69378323704408	1	6.81054597377904	2.04326550609016	3.42459179908029	2.9154389331432	2.55568051313499	1.63459890069685	6.9582027963281	5.44212084563529	5.19823647419879	6.78466045053141	3.98857022725669	3.49959824643593	7	6.01246197279414	2.02749985034734	5.63919102067667	1.57736198919976	1.69816723371939	2.30243251335812	6.47163444591681	4.91096032448347	3.84247324109756	0.559490339172868	-0.902923362139065	2.84753103724457	4.17361096319346	-0.136907143323572	5.08758791146137	-3.02193038847168	-1.34859243707983	4.12258388669061	-8.31853125962086	2.63739553797845	-2.39276249589845	-6.94772987884154	-0.934617015443549	5.45263036205219	0.863171900267673	-1.68119769415389	3.44529644065953	0.880009481114389	-13.1960199070547	-4.15774098070946	-7.95758058573846	3.15061100024347	-6.90983817984452
89	7	7	1.53157121108326	7	2.01749053476575	3.61184287714986	4.01990599349775	7	1.8757568684024	7	3.59424991848674	6.02503243119435	1.38225644551501	4.65857129001583	1	4.14018619242268	3.55422465308807	2.35742743494774	6.84898236223187	5.8419194500898	5.03258024491154	4.22502302580171	7	7.32165061669689	3.34619280546589	3.6384075327877	2.52855760797513	3.85866817844731	-1.78517228025948	-2.07122010688704	7.78094206589542	-1.15621758855371	-0.863039171269289	5.82625011202801	-7.02367362466191	2.37893111104776	2.74143836988567	-5.87356026523876	-7.67073837281033	3.02742655989605	0.933423143213182	-4.52130358490577	5.03769319218707	-0.955908781542046	4.25301354267802	-1.42947476156697	-1.53995179689723	2.76867449196708	-2.38995037369818
90	5.19536530860975	1.29892843536149	3.06455740875469	2.68979549742021	2.67266244159502	4.02530969665814	4.66877130296022	3.16463930901298	2.48873302135986	5.89142185782692	6.17184942233291	7	7	3.43281219444948	4.1764387987359	2.5332536107909	6.85401827823383	1.30447347157768	1.77165059075024	3.64452106975224	4.89071278846679	4.58490112482955	3.55622975899695	7.12768828928856	0.86008870124645	-0.360203259273029	6.44239721783719	-1.5547763374448	0.876227221944008	3.54169338326381	6.59057477127066	3.09188187224268	-1.34320549846206	-2.18417265369434	-12.5522397954393	-2.9991423167369	2.41711555247139	-3.60733192940715	-1.18770212031744	8.81472219028139	0.0302771631320369	-2.07799278255749	1.14568399587549	1.51169694088123	2.92159725401536	-1.14176045087833	-6.99907611934022	-0.131768844123167	-7.62189301650569
91	4.99820461260285	2.95061197140218	7	5.51335849684746	1.80454939942206	3.3758808108363	1.7998721897247	7	3.45478378148368	6.50606995732906	6.59377533780379	6.47704073267436	1.61543383972393	4.66402727404294	2.56649675050999	6.83057104962115	3.12465156306566	1.30843158502777	1	3.44385410522605	5.78109493732775	5.60674246251465	2.54857542388602	4.22885008113887	1.96572306857605	3.02154649458701	1.44091170791736	6.10900622472909	1.12869845832659	4.21214764963453	1.13358778586044	-1.44624384335816	2.709088417184	4.67421626534467	-10.4659999645378	-1.12999839236606	2.01497190706392	-4.56561706162945	-3.05128976928303	3.82418150321041	0.782172958758418	-2.44465991183414	1.69480581250885	4.0339462092241	-14.350882190536	2.52513450584872	-6.4369485459851	3.05569009109595	-3.55500248759498
92	5.60847107698382	2.8262103743474	5.78380428530966	3.32306058309163	4.42213877093609	5.64277776555806	3.90058023421302	1.60187840395634	1	6.59614352047617	3.99025843651764	7	6.31180343087727	5.74728359917986	6.54538201911713	1	5.58599127787249	3.12010788159875	6.5994509416498	2.91995272588695	1	1.92116819805762	5.7612881145866	7.52622440791169	-1.95243537190624	3.05906929276687	-1.42815680977594	2.02419709656006	6.92853195370448	2.79113947338821	-2.00257323715237	-1.09423515720082	6.76331001304738	3.78211855654833	-11.0167294765625	10.2993124692875	4.05648839695374	-8.86325283959881	-9.86611385533427	8.02948108198733	1.69754090712612	-2.5925279044504	4.13739753908379	7.62379642439215	-1.36102557676493	1.0550712615588	-4.36772828428081	2.45433089406621	3.66403599708846
93	3.02443103327687	1.80866776073543	2.93883237138807	5.68947831697779	2.75473432419355	3.88401850925042	4.00832163379184	6.75220709988203	6.06520143817427	2.58354102426191	4.1659539572953	7	6.38630098087842	6.01795270748514	6.8882917191368	5.90642127272724	1	4.13576842774503	1.73204189196109	1.32275821109645	7	6.42900172077999	1.22098124912062	10.1434787483376	-1.72560603296661	2.97664018861288	5.0121679955518	4.21550086521844	0.782468464969846	1.15729398518809	4.24472267628881	-0.0211875952828047	-2.3844225186723	0.726436121113367	-11.3959830045714	-1.19894886862499	2.00359385911638	-3.41721262891519	-3.25566298521293	5.37037686604721	-0.0316179312450965	0.0187313534848104	2.87508837759125	1.52787276875044	1.7900938636558	3.48249294017458	10.3806668872484	5.18147646547776	-4.73344511086792
94	5.20881424922218	2.94568001031201	1.66206329276671	6.98068134833699	1.70040929110077	3.68728315286489	2.27793702876345	2.93022926104101	1.31521065082278	6.28704588111741	5.17898317619379	5.19595475522431	2.02948564723966	3.84711195995369	2.56077481241357	2.80738970726127	6.05512529800905	2.16119196643218	3.33008524040311	1.73725077094254	3.55558973100826	5.6553784972018	4.06350837275972	4.27335726850157	3.3146831835927	1.02178337020259	-0.378005706186279	4.10349623457972	4.13822122689033	-0.575013222485156	5.15841457995446	-2.1508271490689	0.00584136354524756	4.41867956169169	-7.538253970735	1.95256613330801	-2.07176797495746	-5.62779780261968	-0.800742865273718	5.18057261199801	1.47663684286591	-0.952112521962056	3.07904344482814	0.971671248134769	-13.3764535264714	-3.72088848590858	-4.21435668828061	3.97270305030974	-5.64720078006297
95	3.90662654038538	1.84684657574139	2.85942825758057	6.56153457018245	3.33540616739308	2.50156783214976	1.19620427041508	1.76247575782381	2.87186627610628	7	2.39806793041092	1.52559515787245	1.42027324976592	5.55192396856576	2.1648709251667	4.43718724665345	4.48938704855143	1.02528388730517	2.21076944426035	1.42274372911334	7	3.88818561587364	1.85314547688532	4.822093093892	-2.192028638952	1.16222427464766	1.09110311352715	0.879563472104153	5.6025163107277	-0.43383796854031	-2.91585619425574	-1.72680049839425	4.54138191382845	3.28505996355288	-15.2497505102489	8.01780150015747	4.32780265572674	-7.96165378514137	-9.62477459915221	12.8152718388135	1.29702853441259	-4.93215961898639	3.89928734008063	2.41713160138191	-11.3161703044528	-0.248175867281425	-14.8679494293582	2.52289370003687	5.45949350569163
96	5.59925406515627	1.92478113883138	1.18681151868369	5.65170223019558	1.91684307508912	1.69846152864264	1.36393153347655	1.25308394271973	1.36995118610495	7	5.69772886819405	4.61018650905787	2.75863806364663	5.69292540152863	1.10949136002638	1.37188889120137	1.24677610030622	3.10987377209893	5.88788146266906	2.81905721622988	2.72992119395697	4.86604547969333	4.52692367323992	2.73592033477236	-4.66386755889691	1.48868111504796	0.14977053209964	1.89559229666371	3.94315284439785	0.775123713626727	-0.695953148192507	2.29089980855712	0.182226353028542	6.22632575088277	-12.0583104764032	9.48933364288935	2.89739607997486	-8.77510776562528	-12.0959129816108	8.85956746022045	0.0215614908621748	-3.0400610647028	4.75215019939648	3.59544676644877	5.82110705139988	3.91655258567887	-15.4931498026169	1.28707113481209	2.48061878680108
97	2.72362832134636	4.57596609337402	1.48380477393859	4.4378292195076	5.37605547638492	1	1.48723965341767	2.35187106111004	1.62397801130716	6.69924647636069	4.65610632228922	7	6.95802985418874	2.43169541609467	6.619105823896	3.84989414156658	4.85412618451608	1.86902892194786	4.17949981992761	1.79841601670714	4.46448376377619	5.62606728975715	3.44773467493407	3.66159326640731	-2.83545456252619	-7.12427129835516	-1.70172139464096	5.15193842011523	-9.69879621471573	0.601690469818208	-17.3247249951738	1.97879523411773	-1.31471094450247	4.51450700902763	-13.2152907155887	8.11040878590096	1.3517069440263	-11.5589219236579	7.21358251107693	1.63370620497239	-0.867427940002685	7.92364722924443	-7.2339217551868	0.244924101850567	4.36718796791419	-1.28178505477444	-13.2012357519541	1.31174312504151	-6.56448544885573
98	4.71963592983668	1.36225957883581	2.70148572983449	3.97214868532831	6.92577390682272	4.27727786252023	3.49105459739239	2.8585424892444	2.17076885494134	4.48117329033943	6.17554074715563	7	2.88945317960055	2.41963867850515	2.95982832631899	2.90727611709358	6.94918969219876	1.2999487375367	6.61083829360533	3.27644997109964	5.90127249335119	2.65581016330184	3.61941153935089	2.41911925021589	2.73757148667368	-0.584395701679899	-1.95759945024852	5.96545758146166	-5.75504237787851	-4.96827631618939	-25.1523216825687	7.33003179720758	-6.85079239596052	3.91806045418519	-12.3792069366648	6.45105557114554	7.64048385107821	-19.2322842438332	5.84446370654154	5.65696963588823	6.12047083342813	2.71481272407953	-2.06707954832039	2.13840088318703	-8.48758220738652	2.19032747590611	-15.5206843346563	4.73506764258439	-5.69428094505809
99	6.10481838938134	1.73540007092223	1.77002142111248	1.88477295981179	5.18292471323111	3.11510083578343	4.25670206227517	3.31585628447404	4.80837135654718	6.50930901863234	5.48740585216785	6.10516534606488	2.22110493632963	3.72326406243966	2.32170890064199	1	1	1.50954528694851	3.77816531636065	2.6106672604331	5.38954932687163	1.49662486137918	2.09453038788746	3.83659530279868	2.29456994189086	-4.81715153737207	-3.58810404597984	4.06246906032487	-6.37794564026268	-3.48439650534956	-24.0501217347397	7.1815222163074	-7.01001783921352	6.91517636149984	-8.52635879896033	4.72832586289245	7.22218027892224	-10.2890219783497	8.48268049406194	1.20655473595938	5.00496028579762	4.59718819959317	1.62571748153803	1.75279930258703	6.7318857323465	-1.89181526363213	-11.6593023897933	3.63765450414815	-8.10724211316355
100	4.2396345240604	4.30326840430549	1.05563896804386	5.42289197352143	5.37310398526268	4.8259553102496	5.70531891531214	2.93582951436134	1.34833293553569	5.86776787121995	3.02775879777579	5.04778238431015	7	7	3.43625035593054	1.13262798604204	2.92256626348954	1	2.89039826288469	1	4.26000119224758	2.68877856276049	5.38521442862528	5.08811518227757	-3.48805281495179	-0.431849616524794	-4.48560312167844	7.2160076673479	-9.9347361936749	-0.662419147565619	-24.1791251693619	0.953633706383726	-4.35684810460745	4.59345339276243	-9.66966043371141	3.23458342377218	2.7568290065907	-11.6020377245071	5.86699088509524	1.38956235965003	3.3079869599047	6.00478540685815	-3.74923775088344	2.74827347461421	6.57881078226323	-0.628152478599205	7.81114942205283	4.40414739845811	6.2850977570326
101	2.75809780057675	1	1	5.34513290492319	5.725889607228	1	2.2552449174905	1	2.30660406446163	4.47589345602348	3.43512556532363	4.01157443562638	2.80769748307329	4.86143299600711	5.21536804364793	3.39510006567749	2.83674016889531	1.72220769230395	7	4.3552745173617	4.94125301597163	2.66030943134128	4.45042083114652	2.61114978779229	1.95881261660752	-6.97186550730042	2.13703777680896	4.48411051792113	-7.89497011574175	1.72813817660907	-17.1139971777986	6.74204528040507	-1.5808689006015	0.453799923988773	-14.0768795855221	7.83517432364134	8.81842446814122	-14.5028951581778	4.31162365670813	0.439397054291592	2.72136083402435	3.90264865850809	-2.44056694939227	5.65595299616523	-11.8207772201881	-1.43457589841602	-4.89065157089727	3.8083185556521	2.50617058115812
102	4.08017187956182	2.16114656975677	3.21954514183881	1.07077150844717	7	2.65913909543104	4.90214444098851	4.78596920882148	4.22762505924298	5.07959186579162	4.48710522612114	6.14327705537443	3.13235447992579	5.03278330147056	2.03754968651682	2.8393036893742	5.67902416242681	4.94149289295862	4.72105830818301	5.52911714167513	6.96171604612587	3.82379496211629	2.64005895390062	5.40705027597085	0.178637849841941	-4.20705921102601	-2.35240124770411	3.89596724219103	-6.93737193894605	-3.02285095728557	-22.620469291078	5.67649656813921	-5.01570731547096	8.5268277846793	-6.67529307663912	3.28446483630005	4.56715065443794	-12.6071614761045	7.902351980297	1.92608118038138	3.44546239105222	5.84725415634621	0.718775111038414	3.48931694338522	-7.55976936186821	0.559809443080597	-2.76618853928603	3.25465782294067	-5.01335315680525
103	5.55342064278643	1.77343178732111	1	1	6.27275772214858	2.7324589613456	2.4528184608798	4.42793813283478	5.34737797520363	7	3.42932735640986	6.61317387873404	2.75129115452559	3.03966035537002	6.02062184934036	2.38314158051628	1	6.79329271419574	4.42357870607396	7	7	2.40657854167263	6.6264445128934	3.57280670542361	-0.47799142443989	-5.22657036987858	-2.36302570718742	5.47559649790859	-5.97227233594551	-4.07551102790728	-22.404256583415	3.27988439989388	-6.42627385286609	7.52073094804703	-7.21292697175918	4.09973391674569	4.29094555611426	-12.7026662452006	9.38733895705471	1.77408989731093	5.22996380197866	6.03230156608121	2.28695647717106	3.08241784951945	-6.67423749377522	-3.9911788976087	-15.0599917206441	3.56878413938649	12.9855223445593
104	4.7459196450918	1.23882290496867	2.94532912790288	5.76393820203063	6.48597418429721	1.55613744757883	2.01844989867799	5.38519665487009	2.40045975252233	4.3624502326555	5.92013661268344	7	1	2.38018932326006	6.27670642044546	2.85038631390915	4.77750596992309	3.31768129211148	4.97878111665922	1.38311583074023	4.34789738093149	1	4.74327950357836	1.96729125793962	2.55307296855585	-2.96050511843605	-1.81556857812054	6.49345359705502	-7.20430897758503	-4.84377232088172	-25.4629527096932	7.20081349784957	-6.40188355688837	3.55094705586236	-14.3717801781947	5.88314816539957	6.79364388578124	-16.3340949979178	5.02353682969947	5.05217725179763	4.21829373782695	1.44843054845584	-0.0430856675443148	-0.493859827354892	-13.7358287360833	-2.53075245099101	-16.7310758483067	2.92127349161657	-7.77929681340125
105	4.9321252420645	2.41606238024266	1	1.71064511971436	5.59684768963901	2.47852131195576	1.81465675413467	6.622647251287	1.61839475077807	6.41627114446622	3.12809767464341	4.85096750456464	3.78351427988634	3.76464718627222	4.23950730187843	1.96136167552267	2.53574040610257	2.29447803343291	5.97302752171994	3.5888134496782	5.07196534113859	3.4918267755017	2.8899749088119	5.29648401402783	0.662269844860587	-5.89135345113485	-4.62719044789051	4.38512179819037	-6.691673945481	-3.43305151219099	-22.4506079812725	6.62037786467945	-7.28222774837903	6.68746429181622	-8.39448974898968	4.10164559902135	7.41801097735756	-12.1564148071234	8.68173357528074	0.532579835724637	5.10909267479228	5.02373231847236	1.93186605667836	3.50254729428729	2.64492220160083	2.8951025496712	-10.7008687790098	2.23780258543602	8.17748502545485
106	4.49291611705277	4.17036849674481	1.88424393595583	6.55848510278285	4.5779304391846	5.5573131619327	5.72397099294704	2.1116757977467	1.92420204318531	5.96270535017444	6.30673069416246	6.20202361897959	6.89266680285683	4.73454219719084	6.08740233014827	1	4.38496209920425	1.34897403252848	6.56866974689632	1	4.81167584722999	3.14790115392467	6.00405658302408	4.90339321999211	-2.67601988967807	-1.40737422599361	-4.56792596310995	6.98888075512069	-9.19356329977518	-1.48160913569524	-24.3049361497715	0.246250358257889	-4.90903918171369	4.15869450166928	-11.0937531208427	1.58134366997022	3.42910195605577	-12.706666495192	6.39709527203508	1.16409195115071	4.0920829838086	5.21727991873894	-3.28098212354325	2.9653854118459	3.09545182162477	-1.34232275162419	-7.87894990364113	4.23674751097661	7.45140627177561
107	3.85024151056131	3.55414418952226	1	4.5656941714285	3.14718116772566	5.91308078155449	3.97762319934125	1.71806393286208	2.37629696805851	4.10895463538082	5.68589611520707	3.6547808234085	6.05277092611892	5.82895795433779	5.42550444168535	4.48899671282317	5.64276508736296	1.98320189943172	1.29982888364946	5.38936419387015	3.92570610678263	2.72265956929161	1.73936619503191	3.6317231565612	-1.26373588978244	-1.97538793055575	-3.16227451356868	6.26763824075389	-10.3647001026659	-1.75060693071282	-24.5507579971441	1.89090848985006	-4.5101756558044	4.12962539178078	-10.6184608419705	2.92226175383145	2.31097552512724	-11.4325124475897	6.79477933801268	0.153753304602962	5.64187057379292	4.64011906384325	-2.92370207232418	4.03423033864376	-6.42081065950117	0.377776130308318	-9.58793840876059	4.23144314066526	-4.24857236471942
108	5.69959741602612	2.95732154963977	1.1945300347009	2.17637467282233	7	2.29635972337849	1.94966668635893	5.56611203428047	4.43341292840691	3.84614222839348	7	6.06797505919067	1.47230432333062	2.65244495167053	5.56715173574527	2.72786552103314	6.25450810963014	3.11273146582328	2.6255685380486	4.21443692293077	5.16902303540673	4.10131864304367	5.07546310884304	3.17218961432272	-5.04274940955275	0.112823478192717	-6.34228640081921	3.72874886365987	-10.5199427230254	-3.36514123199903	-22.3689939648732	3.90459583471728	-3.81380823848794	6.78102106210108	-10.4477652460755	2.51786100415633	4.6125481575237	-13.19248067335	6.38120518190876	-0.648765348776769	1.39540613345352	3.2480634962683	-1.88732913804469	0.761009521891563	2.39921790115555	1.87664508630172	-4.24292263867782	1.75423760906344	2.59593351333222
109	5.300053646354	1	3.64544364927076	1	5.60256987249835	6.14455018519501	1	2.03013088762764	7	7	5.2905788970598	4.74655694120537	3.18459157672491	6.62710339235081	3.81509267089953	2.75011607380943	5.54205897309868	2.41147257043659	5.29923646145871	3.44321186253909	5.22140842317136	2.88353471054919	3.66423993987981	4.92909719018275	-0.400431817195314	-5.62372363232603	-3.27089774516001	3.8563528491385	-6.07933788280501	-3.65356015159214	-21.1079130957964	4.43074098207232	-4.51632678173019	8.66468816637416	-7.01146841412971	3.71683124521655	5.15465972641971	-11.2020419102888	7.04843342385866	1.21420322506801	4.31300124537105	5.59893066747647	1.5638444045808	4.34460820954722	-6.97323036030964	-0.231864886255129	10.4240772233016	3.35946330576436	-4.77898446953543
110	7	3.54355909044539	2.13046930547675	3.97214102011652	6.31597048616778	1	1.35710003528789	1	3.98314461405331	6.69625172834836	5.32740752373839	4.5364286746415	4.71180695393607	7	1	5.63584988323388	3.43052759381755	4.54766023400163	1.68711912528125	2.65861508952961	4.77356326781356	1.20833649428062	1.43091301802468	4.69693612054393	0.834393354507235	1.92841714817374	-3.06885188208795	6.74051725275627	-4.93925791933004	-1.02352790714023	-23.1682062467439	3.08580442958264	-2.25306390149045	1.25380759061837	-12.6436351053259	7.57356164098927	5.24876452996636	-10.2623507030681	0.605683953399985	2.72899785126595	-0.984098544966581	1.87195567388225	-6.29178835754797	-1.12826477408201	0.845306225893552	5.50386274850006	-8.06442488686474	3.0002558820635	-5.08272479293481
111	4.42264246003544	1.90050136028815	3.4455370471822	5.43280517669561	6.03763056242712	1.1696316978192	4.41141744765447	7	2.49742078227068	4.35164726924649	6.20584887342168	5.85630913238186	1	1.91733860825911	6.28437201059892	1.25143752581453	6.80626734238107	3.78355919585742	4.45869428394423	1.03099508568702	3.55854766265151	1	4.56710952455671	1.51428805635886	2.90234572458032	-4.36353205772458	-1.8304907386744	7.15918429093743	-6.38199301826675	-5.37776463992093	-25.7026528919615	8.3362270512401	-6.32772725646266	2.62409848928912	-12.5650219012923	6.32969939813342	5.13023037650101	-17.5484891876913	4.93518133168624	4.43532393420304	3.98197031666482	3.94933798745932	-2.04302999116093	2.7791476985164	-13.2352376226836	3.32293227182457	-16.4281965394372	4.18029499507122	-8.2917241440497
112	7	1.28822740475444	1.67701481835065	1.2829731295521	6.36864350399631	1	3.016547387467	2.06807249123522	6.00781847377482	3.55265316615206	5.24069819391293	5.67933879007741	2.48595750068277	2.08096221713578	4.55017447887749	1.12289339581695	4.41947284797175	6.47483586147322	3.14744446441013	7	4.57350611927905	1.72452966902667	5.47382302083584	5.12101311036238	-1.37609290689171	-6.3581256906128	-3.43275852669369	4.7742277639235	-7.70181755142952	-2.84470533276298	-21.9791789859014	3.47602906247829	-7.17702319655585	6.95045088437997	-8.1132323145314	4.21273963882461	3.82754515758095	-14.3196013985026	7.22021881187984	1.16163205153874	3.18358283344731	4.28105076447645	1.26742231016197	1.82332111165086	-12.0313031867453	-0.808533534759228	-18.2886802747463	3.80869375252323	-6.5851419755261
113	6.11283862286953	1.524369865024	1	6.97943897905994	7	3.69337060756057	1	3.52585170588614	1.33200386172297	4.37163854312163	7	6.44620721257488	3.21546368742774	3.36392860577824	1.25594321612491	3.53178388648592	4.66436471223408	2.20085335281808	4.64534648235337	2.5706703616482	3.25537477944734	1.00957199633014	2.36383730061908	2.35271816082037	3.74228903562466	-0.244620276973066	-3.30919080921878	7.3766816313598	-2.54254407470208	0.293728524346703	-20.3090327781538	4.41580681718644	-3.27748578981086	3.37477504492856	-13.2290710185819	4.98418604630332	4.71665500981724	-11.1703488647361	1.00536294320954	3.18243147188011	-0.832529537170105	3.42407276908707	-5.17959782008217	1.1261857298174	4.08222393279579	-1.49927312254558	-2.85759281376238	0.847536444131471	8.14363964866737
114	2.27140783615471	3.21968967004155	2.39067947812019	6.56200950210987	5.38136316784221	6.7962003481239	2.55440012913378	2.9250858423919	4.76841696614443	7	4.24600470434022	6.06721222327681	6.35305101013634	4.66439384965312	3.52614195019922	2.69925878333803	5.56524971546456	3.11820893953796	6.10835266997779	2.56124110584145	2.88082811637152	2.52127481797562	5.39876019542082	4.46592420689451	-1.64852749166253	-7.56951141584544	-3.12470554817349	5.09617290665597	-11.3885988930327	-0.0390289672512315	-23.3528640345396	4.71388650425896	-2.86640327409311	4.38847931553751	-15.0446815237248	7.34859227082645	3.13524459486626	-8.79432984751991	6.48162438417546	1.92332079029516	-4.29768733451833	4.73557348129099	-7.07451065405722	5.56159959787942	-17.2785789194352	3.75019059312581	-4.40099552270707	2.55419028512296	7.68259139318161
115	2.66200115643636	5.99605182730358	1	4.32655771078628	4.4143582086784	5.95700195175503	5.01065553718205	3.90765583732418	1.57653713339616	6.12048072518998	3.35795357071598	2.71197604938632	5.95028734698699	2.00750727055367	5.71309069246531	4.72549655463044	4.29669339658129	1.97492803514524	2.70991111710307	1.62373158144019	5.43398122151069	3.68728857778289	5.68313815809066	6.13330301196062	-1.74464945553912	-5.71332092170169	-0.964283503629134	6.92950597303138	-9.73124410284698	2.14210546474288	-17.4257576971456	2.07310541607423	-0.27523667640282	3.08798517356508	-13.8974945877069	7.90346479020077	3.45076064674654	-11.2971348707593	6.93213320386414	2.1412554510192	-3.5273280891438	7.34098863051859	-7.86899679806097	1.32537196425931	2.93562695516264	3.88238784217024	-12.8758727725826	5.89491349481717	5.74850557134772
116	5.91369083237886	3.82280191290251	2.96278373558604	1.54897806929205	7	2.19813857897762	1.75723924619857	2.32845509794977	1.60105561775007	4.45308861398177	4.24716933819926	6.21818156441647	5.77506388274511	4.22376521740088	6.31795532270695	3.91243135851253	4.60842670068194	3.0702479694394	7	4.14839498033331	5.80894501379313	3.09879179918372	4.5061070668987	2.47659719330858	-5.18559740471972	1.94450419735159	-6.17342307029336	4.61828733067103	-8.80424419081852	-3.75022284315264	-23.3450576623212	4.19421839829631	-3.5395369874576	4.85205196903334	-8.98613740163142	5.27583251386717	3.48759972478677	-12.6596895219582	6.65362700889609	-1.75083962157377	2.52326313773307	2.90981240446784	-3.70686631122281	5.29123944978601	-13.977966304532	-0.0226126411784939	-3.50691843422173	3.27740042478187	-3.8008380501393
117	6.17616553045498	1.79780849390377	1.06451721748617	2.32625301522907	3.99221958378822	1.6363682787536	1.09563808439346	5.19193321038639	1.26807010887708	6.28540259832997	4.49985769705805	5.04588378185846	4.23484052999682	1.03960143636371	3.49271838886164	2.34228741733266	5.48624610382594	1.84456428947096	1.3928371947002	3.43077732980772	4.30143826619476	5.8600200436828	2.50165551411529	4.10802198293277	-1.68694520238	-4.15738594630257	-2.45679819894443	5.47679715364464	-6.1286460004655	-0.455531178410117	-23.6876654561999	4.57314853214055	-3.37231854129374	8.35531830305819	-7.36628588829183	4.02392868427166	8.30298903197849	-16.3738471833829	2.47323573614208	1.74681127181712	2.15651980907532	7.33884024888489	-1.62819582969106	5.02844955882753	1.05061685112018	0.00465923668033535	-10.8432692107129	4.96041330758221	10.530854718835
118	6.38126533357514	1.19154385843552	2.03408961251408	3.79229427174284	6.88250348139309	1.74436528356906	1	3.49803232346664	1.24253817199319	4.46987254414678	1.61424140049894	7	2.18817438768623	2.34750154928672	4.14748386796704	2.17126826879039	5.70937761644625	2.80539613140202	6.60776498888894	4.82633139254818	3.32268303186341	1.66817557036697	2.28917954373655	1.79762537167863	0.378710899488065	-1.10907598232575	-4.09483381084961	9.31088741285163	-9.91035879622444	-0.904254279391919	-22.494981905474	3.70362131878126	-7.52866805275722	0.812411922481617	-12.7783366773833	6.57435590777727	7.79497385436968	-17.2082109966023	5.97856701293229	2.69393934451482	2.96915769094788	4.95622757079344	-1.75917402507972	2.07698453926417	-12.0532287065981	5.16026731883057	-16.9704722786805	3.86719046613817	4.21785986037818
119	5.24799912467003	2.22485191032564	3.28250035956768	1	5.55768623180499	5.92847507551148	2.1771067079381	2.17643636600856	7	5.55434970789688	6.23909725512891	7	2.77977425772973	2.83448316519515	4.01375024682163	2.43959321129888	5.18861406552635	3.93003088130698	3.87454702287672	4.24643522153776	7	3.83269278265913	2.20176716085163	4.72257522768536	-0.468971554153558	-5.00091165751734	-3.88264134722788	3.96409235383925	-5.03152492186026	-3.68282120298137	-22.152616092143	5.05311119716886	-5.11041211624715	7.92260352908006	-7.48261552668637	4.32820955312113	6.37908516416731	-13.3881905960037	6.86314898413191	1.50076988875326	5.43190640358599	4.88267218123831	1.61231613775752	3.93643926311849	5.00969988803565	-3.46528102277686	9.59680864976959	6.12044477409647	-5.25913383698087
120	3.55249117017286	1.99233991452428	2.65448531009281	5.23976625040987	6.34623197189798	4.64918777021379	5.08050456772789	4.13097192197302	1.81170234795944	5.22404986816399	5.07571878004658	6.1809455272804	2.58100367836189	2.98484151511093	3.11542185472315	2.85611561673694	2.88244613112129	3.68591196928176	5.40170851316883	2.77518956748599	5.73995955336025	3.165844799072	2.60063637145062	1.81307388358281	3.38798578939442	-0.863106025980499	-1.9772673027429	6.12279730316291	-5.58151898581614	-3.89796309821915	-25.2908334187601	6.93618524064965	-6.43560546251571	3.19937829434846	-12.871962602696	6.889201481853	7.4228584040779	-18.5136957990242	5.47170291245535	4.97511707599544	6.2011364272681	2.98649845029272	-2.98240138777172	3.59860800455522	-9.5024366029917	-2.36700444750445	-15.7565094885019	6.55242176335969	5.35071516144626
121	4.80095049918331	2.40114837992853	1	2.76061707775085	6.13660583754909	1.78476969231131	4.24588024490282	3.63493950559633	2.70496401975733	6.78628342873947	4.17320006001953	5.75130462529412	2.77475953018176	1.85185484887502	1.67635218250699	1.31521837831467	2.46539439570644	1.44281607817023	6.38407693566958	4.56130370331429	7	1.39194215911371	2.58979278279459	4.32191737006797	1.47152159703486	-4.53037121667285	-2.4034478034034	3.66340206511344	-5.78912207118465	-2.63954716334198	-23.7630702086133	8.49157690818357	-7.79356552262123	8.00637563397905	-7.97746814637411	4.4601348518525	7.48338471568645	-11.6060837784449	8.17593789079099	1.78087713529608	4.3516142602054	4.14823351887223	1.69590968209411	2.0807939934486	7.42849390970552	2.84297582910717	-11.3594895729849	4.48841074292796	-8.11241137324255
122	3.91280081884788	5.84140785332232	1.38641354497797	4.03127767102754	4.17244467772811	6.73269412357526	5.2252713689607	2.3379861994196	7	7	4.26192127416365	3.13043797101901	6.39946345757155	2.47144552272748	6.72845319166071	1.60948933788005	5.9814619519266	1	2.53340432436444	1	2.28505662259593	1.93246118070628	4.9588933749972	5.88064590983331	-2.83681104876826	-5.95112423013553	-0.447675611157836	5.56927253086757	-9.49731967478568	1.71522160957615	-18.1782221829937	2.6001796161118	0.302139785758178	4.63890886154208	-14.4713544768515	8.00118737556313	3.25382491338761	-10.7025097243797	6.00097957835542	1.86801635322296	-2.73506480918266	7.02369099402981	-6.88039538460556	4.97124343413096	7.50018647386278	3.05480957438584	6.82596500567674	2.47968979835171	-8.64772829149838
123	6.50825800996336	2.89532080975151	1	1	5.9065821871799	6.10022433143278	3.74541797976721	3.73165649828534	3.44717123872012	7	6.38591533479557	3.61307755058782	1.61092634324642	5.37382757956692	2.80554058273296	1.9515180600454	3.42490516589085	6.33619445906539	6.3242345665841	4.26703887962931	7	2.39422491633425	6.16920379148101	3.78738622252721	1.9759052855048	-3.93840710251949	-3.55472911922245	4.08386593149543	-4.30276371066843	-2.30235267000825	-21.6746563125526	6.04551654490939	-7.71678924004768	6.81265601729065	-8.00529685425648	4.84527424061272	6.29337641455327	-12.3480184689777	7.52337648157313	1.8515654039589	5.63613403296027	5.72719098427643	0.608012880546499	3.50136018815409	4.26071412846584	6.02642919231696	-20.0802784914072	3.48535129783488	-7.59838285783576
124	6.55235671833325	2.82059832532701	2.31668821101369	1.59508481582828	4.48855407119928	3.64399598652183	2.60510687297032	6.32582149466869	3.97996346906473	5.72291825111391	6.8072664055234	6.30792929983384	3.58568168367351	6.18591775355002	7	4.23954130423593	6.26905823900513	3.68200838629218	3.40099433932594	3.23876233611432	4.18749977909295	6.54979473077278	1.63994276484618	3.89548226338523	-1.46353009079814	-3.37680310533035	-3.87338486378532	7.50879493704532	-9.23003157527221	-2.47881272105736	-23.8838750137434	3.13393912841758	-3.53748059103463	4.68239912611095	-11.1111179007839	1.26739061740916	3.41447238988655	-15.4198006917595	5.42176827109178	1.59574687774735	3.91312530956158	5.21595871584461	-1.95276762709062	5.6789568722818	-16.2582033099288	10.2788449339192	0.734887289821161	2.4599881494674	-7.02527378957705
125	5.70515358665181	2.97452597181777	2.96062701175363	1.32163562673774	5.29439751033089	2.22334003785457	1.14505070920231	5.46929905205736	1.94718034342917	7	3.74876484896227	3.18602863692726	2.27019045617645	2.52893239817929	2.98102432719793	1.55514683615936	1.68470930809005	2.52700141041961	2.3497871439921	3.12054235809157	5.03198269385372	1.880241877369	3.41295425367768	4.50001874083523	1.21136362229736	-4.70782657384216	-2.52687318912998	3.75237337211344	-6.26671983705732	-3.76787440837031	-21.8793181500593	6.06306585630711	-8.51297272382891	7.1650313455678	-8.58203387240162	5.9808944289295	8.93026129118922	-11.9295746617211	8.09125709189696	1.60882617871894	5.38975729195519	5.45071274095581	1.24364396652942	2.18839875952011	3.65425034329907	-1.89484411063014	-20.2635623779785	5.01116371328254	8.46981985876966
126	6.72571155602906	1.01372880348801	1.62053532116372	1.58086190584501	6.05992710505418	1.19456113877257	2.94287567156364	2.27076879698934	5.20019813059123	6.80767735326061	4.6636654114156	5.5345951320095	1.85980680560935	1.45805497639882	5.05073863389734	1.31454425528035	1.72705364797466	7	1.92438662459974	7	5.07908899662468	1.90373974448157	3.40971378828019	4.2379355500632	-1.23928689133276	-5.76461173704666	-3.28004572541048	5.04624894120087	-7.20716760144822	-3.15040315205392	-21.5798075483377	3.53287549934227	-6.42774397788614	8.49406478231417	-8.15278560242096	3.96739093765919	5.00436698650408	-12.520279955259	7.43188120247591	1.01765024413303	2.37115156281845	3.83562871396529	1.88405944209745	2.03361991256548	-11.8432930202321	-1.91955317825792	-18.4489948319639	3.40994055721896	-2.64042778052577
127	4.98047915909255	3.11590057171443	1	1.8713416255151	3.990287791759	2.75986143813629	1.75852723199059	3.68703038927103	1	4.67300899718304	5.84236799857622	1.33101051576071	4.98673560184023	3.17305556881321	2.18410095768862	4.51146759778696	3.55784977679192	1.18783022249888	3.64373319768601	3.69499243406159	6.1216128215014	1.03788816022155	3.05021522380034	2.53818132087757	-0.261595107194116	-6.12137242994153	-4.35724415307366	4.12763148661923	-5.8144806448846	-1.24186369299787	-24.4573156616245	5.49386712582851	-4.44743730041394	5.68765750702096	-8.14727584929349	2.45893303041254	6.38121896438852	-14.8165589766087	3.62191606909875	3.01442663438253	-1.47159124900918	6.19976324563271	-0.79021104856681	3.66643059176304	-9.95098063667306	-3.01675797990432	-13.4762522419344	0.913836317541379	5.11907938832069
128	2.5711369349719	1.88082997559479	3.62653064993289	3.42000152545764	5.35793090531372	2.46854244283107	3.31661742178382	3.18302546982747	4.59123970940577	6.28398729719207	4.47748261427447	4.4340372366777	2.41500932529535	5.58061239817043	3.96163798103902	5.3977477123494	4.49521689506152	5.08138879820632	7	1.90543590499789	1.53224091738552	4.69648198544804	2.58320041795556	5.98876761260368	-2.88517985281921	-2.69298181878032	-2.45616932193854	6.96401232178767	-7.89920109363089	-0.122066814131844	-21.7702805329888	3.8615657825403	-4.51838329989156	3.05429591902274	-15.8782262456718	8.14894061819235	8.34870798545304	-10.7326188934788	3.24612819111239	2.60572749883596	1.64288606399595	2.74539996793424	2.11402429148983	2.32739084970106	-8.73660044769136	0.620153888918164	-15.165421482885	0.86076029882586	-6.01847553302287
129	3.65825279484193	1.3869911561759	2.5919606606351	3.71862483471971	6.07729710805122	2.06307161009036	3.60659432217109	5.72713034057816	3.84283920856432	4.47468332230568	4.23831888996764	6.06054198664818	1	4.55737822823589	2.24663148860109	1.2927616970676	2.77489147198106	2.97882197795417	2.9785921416969	5.12145830760603	5.18145255545525	2.27713631693177	4.84997882043696	1.40911556903668	1.02970077870404	-4.43168600507895	-5.60260750879784	9.51405358331255	-9.05532954276288	-2.54846986246803	-21.6515258813599	4.32769483304858	-6.96956835492259	0.8139204644131	-13.269034927457	6.96209910940413	6.64001411992541	-16.3175112218149	4.07565579847981	2.89127510836213	2.76927244235997	3.81762251245584	-4.35002120775572	-1.48691315508759	-11.1542188603061	-3.23661873947299	-2.59681699698917	3.25602623082518	-4.66310650166496
130	4.78102322693461	1.17616793273582	3.02119967105858	4.87050008736501	7	3.1011443632748	1	4.31987562007259	3.98537871425601	5.73819234080138	5.95031763568023	7	7	4.82908990092857	3.10200289481984	4.59309690198277	4.36061192047065	1	5.49648121324378	4.26833482434539	1	4.88828643395056	3.29204870206773	1.62425347136047	2.66905373773884	-1.60946932288536	-1.70633616650814	5.90620218306461	-3.48575872826101	-4.20094667061752	-26.3345635193175	7.52524228333461	-6.94407329365236	2.99516150030008	-14.4586658044965	6.63685678256066	9.01911555450158	-18.9379343009	6.65822335215931	5.53610321667687	5.57225424887514	3.3401274837556	-1.52855258269955	4.69410332538158	-17.5326350954578	1.76801017286151	-0.220043944300878	2.91032275940275	-5.49292507967717
131	5.44037401616228	6.10596923734098	2.64870032750987	7	4.52744861008706	3.50261572539052	4.77472740099374	4.05420555667964	1	6.29492220611423	7	4.86341165207893	7	5.38805923976567	6.24559308792062	4.55510007302807	4.7773824698306	2.71936731453413	3.4453888911468	1.15062879454605	4.09644123751579	3.67188766828297	4.42029819302532	5.63385471017275	-2.82473185057888	-0.11757413356961	-3.19594621483771	7.16484808179322	-10.491542872758	-1.74465808075527	-24.1266575597184	1.62258983870441	-6.13099596199083	5.18941217152476	-9.68398681039698	2.15628799071423	3.72088306705664	-13.106607563161	6.1301179121601	-0.302665896917302	4.69527049679064	5.89548642390162	-2.61386344706454	6.46292912432983	-12.0651884106214	-1.38395091382048	-9.30115220161097	4.69050515566892	-4.94722055794839
132	6.90109150903251	1	1.35138616603172	3.42622494299619	7	3.05818292689307	1.01913960093066	3.02803800057334	1	4.61395125610316	1.06449135553761	3.99481850415077	1.55178523202368	2.8493215932959	3.51622134751851	3.873630722239	5.13065351058687	3.77513109073321	4.37849876375564	3.82837063882822	3.73167684842768	5.1653370813889	4.78627355631797	0.769878654242019	1.55595536570034	-3.35024655956543	-3.32685079524613	9.00814784584949	-9.59525955189549	-2.82038758209116	-23.0210968310773	5.14616134825189	-7.85981304466353	2.04982468845631	-12.6827621629144	5.48958040046859	7.42314430883175	-16.9945146025418	6.47595373209317	2.66930679592519	1.8357971354293	4.59642097089572	-2.52225482912361	2.8742083943147	-12.6535153572813	-2.24057156299468	-17.9937762211019	3.82308879733334	4.66298903571308
133	2.12236504040806	4.48046734937336	1	3.29377877516683	4.13689951722112	1.78886369158244	2.72485889517394	2.76082486498893	1	6.88299243498483	4.71348387428167	7	5.59628738481859	6.60704215633107	6.39529141011086	7	5.22514897200479	2.24343768140117	1.9151205499515	1.4092109280735	5.52338612924916	1.24535328733417	6.40588601690203	5.09216797513761	-3.42306675327284	-5.1117777763886	-1.92929672579885	7.1835960887966	-9.05210837096685	0.334281185879777	-16.5674311170658	2.38342302546017	-0.781229120356856	3.95044353522502	-14.8439373789511	7.16269614111282	2.99536190977838	-10.8168030908885	5.8502998187175	1.65976575907475	-3.36327994518179	7.52563822343056	-7.40594179459896	5.94712661502067	4.66830815491183	-0.0979621096128305	7.89169608593185	5.56507941489061	-9.04641978593077
134	5.4582129545802	5.77763836888335	2.99756104701688	5.77376005802168	3.95671629604756	6.03450825012995	6.31878468087088	3.16860386372284	1	6.49528234257635	6.09345355649763	5.94742834976057	6.51469569934944	5.8737494262501	3.6409154847649	4.87302546627074	7	2.85796216259367	2.53167194585228	1.30047246345686	5.31840708561106	3.38227902195892	5.36331407652405	4.98761062481763	-2.71186389350029	-0.858209779491906	-4.15240781308256	7.36842188225293	-10.7173715885493	-1.84976435372221	-25.7412773306337	1.41897262458298	-5.95253409271869	4.96289527551476	-9.81778815503963	2.0721527666747	2.91051009777507	-13.9093676696459	5.80431682756168	0.162188679064835	4.97835836575251	5.18508778532556	-3.154760984657	5.48998796441399	-11.8134678428312	-0.98198882471201	-9.51947296156883	3.98671613648373	-5.15706906132738
135	2.69020420346522	2.27537323072839	3.19238970543157	2.31954729366186	5.92068866832492	2.23428361378727	3.41650601125383	2.09383718088151	3.3812866762861	6.20122929641607	3.49480804825489	5.11572614926879	3.16375376944005	6.16302232057736	3.05498227971387	5.86125977405228	4.84736158576067	3.90966137277821	6.7429311188795	2.3116980143271	3.88191828298851	2.97907513981427	2.16490511646787	6.2407309333334	-3.07682582818142	-2.3791663871222	-2.18489249205206	6.5735609101118	-8.50519010358133	-0.230799380264088	-22.859794661623	4.86794993796043	-4.10557918731357	4.70088569422854	-15.978072270608	8.97255644663839	8.61816038550375	-10.3079405580083	1.89044078921563	1.83235411657141	2.52157287662486	1.24086846054253	1.80215626579191	2.44024569708253	-10.1492315286732	2.29604894646398	-1.9803850390701	3.03255071556494	-5.21706723075829
136	4.80311386745868	1	3.65765830813718	4.68029479781456	6.76374356863466	2.08336914385195	2.74058381580423	3.93688651700467	1.77061938840676	5.96541862857041	5.45074384402805	7	3.0709036310429	6.17641167166861	5.93783541090954	1.7536668377045	7	1	3.89416437886623	2.59082849496053	5.93849604035998	5.43004368015083	7	-1.11223380594879	5.64801741644431	-1.91154479144308	-1.54158662764976	5.07660026062195	-5.16801680112565	0.980195128536452	-20.4179528961468	4.84093126400302	-5.34650689372146	-1.15512868265239	-9.35926937316552	2.61178267486219	2.21970513700991	-14.1042773260255	3.96717702000956	2.46391431619881	4.23990149149844	2.69677246473769	-5.53465820222094	0.962105586778237	-2.57354741303348	5.1855871059694	-10.891524386513	6.0007265886596	-2.83967606028663
137	6.81544809006292	3.5826722154401	2.21458277181154	4.87526035992391	5.56815837046195	6.61080071875663	2.61140502797223	2.82601475490013	1.05479599654295	4.0742418892106	4.75812320465798	5.1640209385324	2.16187630803172	6.34803105117287	3.35815928627441	2.62141044720783	6.18061822197819	2.51098796037121	2.88457397207962	5.77383434920736	7	1.31454861526171	1	2.77937449808093	-0.0407379096145223	3.60419874164725	-3.18806543621224	8.94250354957316	-4.32027402442819	-0.389304224335017	-22.5460753625753	3.88829063718147	-3.74061525705405	2.71900481918772	-15.2133406976426	6.53665445309993	7.1758381550014	-10.0525319288224	2.96186356095023	4.63633004499718	-1.32273325022065	2.25112427694819	-4.06691433327351	4.15082810661515	2.57515588919594	-1.8181700301766	-8.72405584976236	4.61702105847311	-3.77598621108979
138	4.02428878842554	1.41003226529312	1	5.66022866678102	4.65217854751669	1.1372871771529	1	1	1.54132911747535	6.85382758142483	3.8062923866449	4.07809441641742	5.08681255129914	3.25804873822954	6.19635871344521	1	3.30153659102766	1.77154674956431	6.29851695787397	3.87915606499746	3.57812897559463	3.72662226919936	4.27124183015211	3.51884890654111	2.97962757055231	-4.6278545029746	0.538388095371266	4.68406561763664	-7.69811069068602	2.74553230638497	-17.372604238098	7.91371286924497	-3.73768792682074	-0.648742310063451	-13.6098371688377	6.60102818160763	9.0401332078278	-15.4321672479656	4.91720727563282	1.86284224336594	4.77670144385764	2.05593007233762	-3.25244502382847	0.668637479755313	2.59695373693796	-2.73404045087024	-5.96865981197118	2.47421757091499	1.8787595119695
139	7	1.95689063637582	3.1650338153861	3.70247794886601	5.84510695373169	2.3485444869796	5.01066126610033	2.03617843231709	2.99500067179149	1.94924312099432	6.14197026986632	6.53122645799154	4.59890480280639	5.04079308414414	6.31189318344645	4.26555089506675	1.84877836686388	1.58710117881913	2.70763614765378	4.58600235884911	5.33242068549075	5.82969771196066	5.23545975227585	2.11163046211484	1.90407629967471	-0.175195384121307	-3.12110713581184	6.34413268762482	-8.93957422606903	-5.54624866795965	-27.180524467224	4.4657904076269	-8.85003251603149	2.36628569759473	-12.1763494089672	7.00865269426805	5.92849779601068	-17.3290650921892	3.8590380747405	4.34411454274986	3.68132231024889	5.8708133095556	-1.48556494694731	2.1023072982517	5.12165755212053	-1.82212799737986	10.5639337933261	2.05962314852548	1.27168278981476
140	1	6.01681483146162	2.45002096511255	2.67098732618579	4.74105458301837	1.6084577519553	3.02005829194336	4.93761681817174	5.91468633891852	2.59557828410376	4.21946520794533	5.46257605751771	4.00886289405816	4.85385796619286	7	5.56221787893503	5.87714490684372	3.23821313684838	1.23458722349343	4.28099088492324	7	2.12519161481249	2.87073437269871	4.12065246728813	-1.01416758145111	-5.9900459698781	-1.93990153412702	7.04420468869699	-8.95670321885786	1.66591971425321	-20.3590320826862	2.58643366596851	-3.66580311337583	3.0998141470717	-18.0683600813546	7.48032011633251	4.11925387917319	-8.45383901850795	6.80100333335636	0.870888981952508	-4.27363854145107	8.05929985330321	-5.52431481627192	5.15402657347203	1.7359057058823	-0.623642895833428	10.6528196357785	2.50011874549889	11.571239704786
141	3.06159291110293	2.50246221150211	3.88766769937643	4.24367354474739	6.0923037683764	6.17318509757036	1.16032598144403	4.64282576383355	1	7	4.91625254945722	6.75754456641981	1.10076173635134	6.05774635521348	6.45873441835056	5.0908560742106	6.67664757975315	2.56958858619998	4.72651829869108	1.85170174463394	6.72104089803216	6.435648946102	6.44424025620078	-2.18756705545389	3.17399358285362	-2.08038789554731	-2.56601720176866	2.60809528182997	-3.24002778128186	2.14520503502229	-21.3907157416167	4.61771900716622	-5.47191157704853	1.31103412522445	-9.18289760122872	5.27816619784568	3.91315875352922	-13.8977617995423	3.95665507417372	0.684783744626307	5.09625957434806	5.03962681559832	-4.18253774151153	2.68140789046248	-1.55665531600606	-0.947188105847753	-11.6511130232796	3.60965495909282	-1.88932131131378
142	5.16261273773108	2.08468056218413	1	2.42375863194662	5.86908043181623	2.37081837372069	4.6869785457117	6.68824170356998	2.38510872132532	6.11538459970542	2.80735449559418	4.88561457907172	2.09964036122549	3.55354212714472	5.17426021887252	1.51760702233429	1.12037099539021	1.68942388599109	5.64348152437664	2.52020177136696	6.74131655604993	4.19431259978926	1.72689883555575	3.69762174635147	2.3736361352841	-4.80866765348128	-4.44611923179388	2.76637350482054	-6.2571583773259	-3.46284201625313	-22.9169140123979	7.79863322909481	-7.38440007497945	6.67997925052133	-7.78155167093982	4.66226464699918	7.65803221731402	-10.7342469072684	7.53193276939164	0.68692013739191	5.13865613751896	4.97774302124927	1.99444978960935	2.95133111502857	6.77347523742193	3.55350558269462	-10.8673911092384	2.41307747469861	8.48425383526853
143	2.85301013294255	1.90449651514851	2.15499141858427	1.15527150375094	7	2.82030973001075	3.79217861385445	4.39212982759616	6.19032548420749	6.05772792091905	5.46131943614526	5.60295603808119	3.7606286524269	4.84370625028778	3.66171542361404	3.09635676474303	4.71953626402133	5.41801085193689	5.94969291929839	3.3941730433138	7	3.39104410329866	2.87417353616404	5.0644963224228	-0.550281795382271	-3.76639438257879	-2.27096872658361	4.25333564088402	-6.58249523969507	-2.43088750409865	-22.7716763418203	6.00075338020568	-5.22996436130256	7.70969611866387	-7.55850956465389	4.7531661714237	4.70663957024983	-13.7840582736156	8.7868047465047	2.03512864928939	4.28576829413864	4.7609413807486	1.21306135540767	4.1049160781035	4.32848382736869	-1.14367234644287	-2.53717167229514	5.10900784226518	-4.94799785728127
144	3.13673320352668	1.97927357517397	6.45441232172801	2.56417138915092	6.62638177300874	2.95640276228738	4.23820552601357	2.68498887163299	2.09908456028125	1.44045327352821	3.68201469487683	4.80738435674777	3.6794885707889	4.49599265948105	3.59656484068405	3.31379496621303	4.67397569662285	2.02046198684839	7	5.8953801664568	1.5811066210927	5.73412577845751	5.88868945926018	2.76862555287215	2.16438578544184	5.07950765871869	0.0885000199029486	1.83690059900635	-6.94595489130673	-4.69597933992191	-19.1539810223971	3.31778955237526	-0.399721585213464	-1.04158167068535	-10.7874614048367	3.35062499648804	1.29150899784737	-10.525517359969	3.91950963569341	1.54860145461344	-4.89379702629514	2.13421950964198	-4.23831970296619	-0.973392775097947	0.948078684414462	-0.398551320935192	-2.23167703692648	4.21309668312025	7.61212526172121
145	2.88261113832384	2.22042210578084	2.83638019684537	5.85969950822436	6.38849920557432	1.99092060506652	4.99410137943099	2.17291577542135	5.22624252342815	4.5655056840003	2.76670651006131	5.37120802230987	7	3.59111302664765	7	4.16554851224729	5.13848884705591	3.54007802040704	3.51143715866112	6.43837080390741	2.27798462745943	3.45847557314578	1.95137460926016	2.89079978661551	-1.48953308120847	-7.54559422201522	-1.80019117233483	6.72175050038376	-4.91235471908778	-2.53822362572841	-19.7151110552226	3.39651100801235	-3.87413281084127	6.67690393743058	-10.4259595322654	5.44398440000546	0.352245717836771	-15.3284074956945	5.21922809113106	-0.85779764574812	-3.13887337831581	8.46591883186807	-3.81448150006121	2.58917795086446	4.77105347662955	3.44408612357741	-15.3428596789553	4.08327385019893	0.0861399087462315
146	3.58253357636782	5.12381889682449	1.52382739053943	5.47474384472726	5.7278392701794	1.17527805046007	1.44552385416428	1.48502456723343	1.87400656926618	6.61842425294751	5.15135702395263	7	6.81208738495525	3.11561865036245	7	2.38942243128906	5.82304008225986	1.96908027493791	6.0670923134058	1	4.78445267423135	4.77172378805142	3.94896428819183	4.14220449797335	-3.52503010118133	-6.18263841289091	-2.41352794410871	6.20802393568079	-9.80120176446013	-0.00671581101588509	-17.9842267916171	2.59596224174503	-1.55312542733198	4.46406592925722	-13.7140315186461	8.7555463620167	3.13192804563592	-10.2379545240984	6.31354009909365	2.1339140809518	-2.48889753129173	8.40058397620315	-6.87404768037665	1.41833619164086	4.23272817563357	-0.342795685361944	-14.7859983086186	4.8793326276901	-6.80873102270711
147	1.34009420553003	2.4567058374092	6.05151161889793	2.53514026539748	6.11814668170067	2.92836940730323	1.08501751658808	1	2.09065411062375	3.79739948950762	3.8299164298757	6.26135450458908	4.16754520586835	5.02097658523556	3.1328412328471	2.58454537965844	5.97846319763342	2.29998640484453	3.39533060823851	6.70640117271136	4.10591155092471	6.59058574265988	4.43697287155944	2.80823392163532	2.21241236633182	5.05627494258256	0.458495703248854	2.92563044687941	-7.62520712520436	-5.66718192284781	-18.4726952111129	2.67724484957695	-0.338876183854783	-0.217427756487685	-11.1006722129843	3.87115932811204	0.988515231601112	-10.2324536507591	4.35325548845072	0.844469554139989	-4.94136615827254	1.79829716544031	-4.31275276683039	-1.54733450532939	-14.7866607726469	-0.208940890909244	-3.00591552016981	2.26394280662509	6.79820200712841
148	6.3732131741073	3.43331284951825	2.22064711094539	1.31796407922177	6.07801322348986	2.69821792617187	1.47828348364883	1.76220468112905	5.76135714983037	7	5.69065059215837	3.80562599956628	1	3.99672607803999	1.37971027614843	1	5.12856115763273	4.06618001313748	3.95161462876554	1.56734336402645	3.54366184575131	2.8500955019104	3.03668735582386	4.97762989024628	-0.183991716136146	-5.91442071680015	-2.32176214017126	3.76112855661583	-7.09581638151996	-4.38891384762594	-22.7313282544005	4.59503860216416	-5.22974644257142	8.45695475874499	-7.36647341393698	5.0855827899667	5.96583613621018	-13.1087995350971	7.90997945086592	1.81340499623566	4.52160838368439	5.63911045075489	0.484935423599264	6.24349990638986	3.47013373625737	-3.15966026446517	4.68001118913781	4.16303267687998	-7.64780830870975
149	1	6.01808123188643	4.05624754645143	5.01648679873764	5.45567184661701	5.34070805788493	2.58848874495377	5.15010687442296	1.70381115218028	7	7	7	5.76963131078099	6.7331518129172	4.37201945964526	1.82633544214281	7	1.16766465862677	4.58837104327826	1.44612972308937	1.67678684419153	6.97756685232094	7	5.39952995191832	-1.79067240854084	-4.5895812792796	-2.99427253148505	5.41471070813442	-10.8083693954383	0.377121652373794	-21.7303179711771	5.15580008784247	-2.99469425034124	2.8484558452836	-15.1565833303771	5.69234449784227	6.38167114137706	-8.99357268531479	3.58373415820022	-0.22536434374267	-1.75571082718625	6.60878142041944	-4.89697633756471	4.96082538014457	-1.49829587483946	4.81996709468727	-14.743689117533	4.3769057856541	-5.07857093731466
150	3.78489213440299	2.07708681842486	2.04068274853316	5.17383378759279	5.53456785226571	1.37581449152706	1.21601038375878	1	1.8904547208564	2.89282793252087	5.10152966109081	5.13212144131424	4.48642963466248	5.25522202574133	1.87879977090814	1	4.8487502998496	1.09374430831394	6.35244298043649	2.98071630354196	2.80610794841851	3.8987263213652	4.46094899710131	3.98747919760929	1.6723555692531	-5.35212819514918	1.45136531265423	3.41406034171111	-7.74546616918092	0.117630987165217	-18.8859547526366	7.10820695605161	-3.79692435084513	-1.07746495823776	-14.0753616215867	7.79499930680866	8.15772893608024	-14.0720102854473	2.58671247749401	1.21218942762561	4.01073824370276	2.77478634948931	-2.2485965457575	4.45939528629376	2.65780823911305	3.15312220234571	-13.3112447466047	0.539573787203042	1.57818193063239
151	5.77312042223758	1	4.06061170486163	7	4.79568111217139	2.1916998526855	1.4894190365974	2.72064827483191	2.50173411769095	5.4891297975195	1	6.00343906619275	2.39857691985831	3.63106995057983	2.84346894761982	3.02556167868585	3.18198339117133	1.82435015917358	1.75886766738183	4.91001070934831	7	1.93242535679752	3.23248223051262	1.6782597532603	4.12519980628892	-4.13535818912517	-2.83196393858305	6.47545386009401	-5.68377653289229	-5.56091297511769	-24.8927367025196	7.05633884693052	-4.62618063789928	2.35050156990488	-13.0143967285256	6.08399249019167	7.37875857041049	-15.9633445099106	6.53572055789158	5.93672696821429	4.19658224928331	2.27845601320399	-0.580755942153606	1.43974718865617	-8.73032017977228	2.43617930809948	-9.98852234584851	5.39560352917504	-8.21145817566005
152	2.41376963606666	1.24377574355016	1	5.65559743213067	6.33386162880446	3.68042625892841	4.27762330667405	1.05224769488888	6.94777080162027	6.91608666582279	5.80749335082785	4.69098912890026	6.1343617333691	5.34783706754353	5.39814642710028	6.75001795639451	5.04947531414651	1.48805809682434	4.42894821995157	2.68012325380592	6.4349096385714	1.25886839819798	3.01312573712291	3.95971045231137	-1.78271607207994	-7.87477022689391	-2.17585215294745	8.08221312222567	-4.67777136089657	0.291087516363735	-20.2912134412357	6.19075597787808	-3.55820994628381	5.44474012401722	-11.7395479765975	4.04248035476044	2.21452122045198	-15.2434948769523	5.28364558861529	-2.04468247594532	-2.07996717483039	10.4565173831722	-4.30088656705265	3.02299486399859	3.68362812197991	-0.984545792375121	-3.3118830574917	4.43302845407183	-5.91856154736939
153	7	3.33124649141471	1.66820364883527	3.08809662567846	3.87048364298526	3.56048486419876	2.98529057853503	4.12603348445022	1.94198542621602	3.7849583015558	7	7	3.51974197195964	5.49559863768427	6.78529724306677	4.06885669407758	7	2.95270361039524	2.89406794992907	6.81571747002985	4.7713394417173	6.66685631260411	1.08192576806524	4.40486731060078	-0.618243957018822	-2.8613685532141	-3.46671313402422	7.98101860117802	-8.32229795410815	-0.234562816440559	-24.7412111033535	3.04832391349611	-4.94323698225736	4.12713986285666	-11.3986740504203	1.41607401842969	3.94940215363216	-14.8310186946158	5.49620825757033	1.39160340899152	3.35991240183081	4.54788552234268	-1.93275755191441	3.48260342756274	-16.7832017388594	8.85887409691785	1.10330345996879	3.9067517090878	-7.59910744989131
154	4.15517206836643	2.26517688842508	2.53512769276551	5.26006314612601	4.05927325341737	5.66784325674339	3.54125025103265	2.62644748012515	1.45384565975503	6.50391315847132	3.92765264066178	7	7	6.30048589083496	6.82337992448649	1	6.4600352752288	2.27968802142887	2.58677810935467	2.92408317388876	2.43611733857765	4.93760382389247	5.99831907329577	3.8201408935403	-0.136938159845715	-3.15603613223223	1.02228303135917	4.28573356036856	-9.36122125776235	1.36521303717422	-15.6281235476743	7.36652561298697	-3.44202954217507	-2.21812236764341	-11.1487459874439	4.91905522946901	8.08833905708563	-14.4630935106835	3.33045497454118	2.08697574914624	1.92682647946835	2.10412237401742	-4.34405798875396	3.91945335530913	-2.00766598189221	1.07673069326717	-12.1241799157868	2.26250699726243	3.18112637335735
155	6.07339384314258	5.11847105669975	1.13442360996826	2.59213453505746	6.66444435544604	3.49404067268354	1	6.53061377324032	4.42875281088382	7	4.93880874462987	7	4.87246001498077	3.05472097063291	7	3.71859945145307	6.235268874448	6.07928771064006	3.03041313927988	1.91998393690252	3.81344349854863	7	5.64015467248975	6.71981338659073	2.96342433966818	-0.241678632614571	-7.47954549668364	6.02298418228201	-8.91370011620432	1.49189792441591	-21.0027268405484	7.69962927474953	-4.85898600307759	3.1624759399063	-7.43245400346874	1.44932407910488	-0.290821503836611	-11.9190547119841	4.79110372682253	-0.167223376016216	4.19903291898207	4.96473329864191	-0.972249581843971	3.14269784900566	3.61425681448211	-0.376954531996137	4.33247577332956	5.12793693796342	-9.27502308843731
156	5.30567622938471	3.45871960149385	3.76370341200158	5.10417463627081	5.22646022809013	5.1838568388056	2.24956405656617	1.67786422260148	6.55690095049315	4.45033378847304	4.8729716933471	5.24987652001649	5.32040598201324	6.74055335054277	6.2458216454855	5.57299180560017	4.29667631430545	1.98053154460413	4.25254765252687	2.34270112734981	6.72191624744855	3.71328293661328	2.67923454496551	-1.84907477938216	3.77715183289202	-2.86885171358917	-1.26726981753417	0.833065737530107	-4.10582303570273	0.381304610379145	-22.5578882775426	4.12090326083178	-4.48335782785142	-0.165581057218331	-9.01893071023644	4.57724855228907	3.47535805620256	-12.8764141646436	4.5793974809405	1.5015860351594	5.97777464809516	5.44874801419118	-4.97074535721841	4.82103047971055	-11.9925472472681	-0.216344597019334	3.34799521963054	2.05373961130768	6.51284519230655
157	6.79307721861276	3.53223064745213	1.22018448964431	2.75288931792564	4.08884836486776	3.46336715689559	2.36140284797804	4.13775101309044	3.42477436375383	3.10150004794089	5.8702286378322	7	3.05598313903252	4.7507277204581	4.48115355297882	4.28851752165571	4.2935863210589	6.50420789815986	3.10330864475242	3.40536600687943	3.99208497335035	6.29102564415608	5.71571025711603	5.05339008746225	-0.985124727624564	-3.29661221830971	-3.92226180801778	8.54204455415831	-8.99858424250317	-1.96561238933867	-24.5795228461309	1.86753440005004	-4.63592867128652	5.0305588588282	-11.519469051299	2.04016079904118	3.78112643686103	-13.9027020403697	4.38418707073726	0.630675076409441	4.6170313419746	4.17318357765154	-1.86695614825243	3.51984846392506	4.84186288075022	10.1471491064292	1.93760593921787	4.59285815606078	-7.06831421207604
158	5.2479458744306	2.51872061943408	1.14680330190214	2.62695805254631	3.6164817478736	1.04079521118481	2.47532244894805	5.47566108906664	3.25197004996715	2.58945944988496	4.57839176512389	5.73307807971845	1.21074912666905	1.59030757619942	1.0703947715343	1	5.57506505744048	1.47403001002291	6.32576160280991	5.10012358853649	2.71696689717748	1	3.45966272710758	3.40906492459946	-1.82356558209702	-3.04573390575564	-4.45504378228416	5.55886537771719	-7.33904634460365	0.293565161385977	-24.2686284007851	5.35819011697028	-3.63789068388738	6.25122126103444	-10.6050495476955	5.14839625047989	6.6495732700336	-16.1787960652574	2.8115030050086	2.06429147708787	2.09411378649339	6.60181757571237	-2.45575562040297	4.08596636080765	-8.54026588528117	-1.06973970993552	-2.26775215745914	2.27878090077388	10.6403604561178
159	6.75236744674282	2.53700995719157	1	3.34042787840851	4.60703191693437	5.79385425159517	2.23511980417276	5.42994296706602	2.77031018348102	2.71926309991389	4.15271294255497	6.20740920239672	1	1	3.04621997319518	1.92028623188503	1	4.39823941134412	7	3.09927339629796	3.4363498372813	1.17254465846858	4.28624335995567	3.93440481684633	-1.59227246410544	-3.49761605114126	-4.71748568793814	5.55131450630343	-7.78657830250202	0.0318309687543861	-24.6980646373409	5.6742654297829	-3.18352396273643	6.97550845194077	-10.5550967549837	4.25430456972887	6.81287025488326	-15.6333129931143	4.21458288562108	1.71745223359823	1.42078944363226	7.09235112337981	-1.62066096815237	4.7160744539549	-8.49873536844355	-1.19756119953735	-6.5439227891757	3.34806090248107	9.63606721975971
160	2.91242954093041	1.54891190070106	5.62731041070244	2.30153496241462	6.7663239321409	5.54726724436625	1.72611423781595	2.38192491860252	2.04165932783663	2.67151728183074	3.58614891224556	5.91972922499894	4.33995890165079	5.95328488195873	2.8016900080819	2.86503844271459	3.47647813744483	2.57639360311141	3.41162571760449	7	1.64294719828574	5.52063099722217	3.78152721824389	2.47977780555892	1.6700029151871	5.27298583487187	0.730330523461643	2.52745019834935	-8.40467339284797	-5.40832130985314	-19.2206746004019	2.85180546285875	-0.500014035025888	1.28822270020736	-11.0512469236619	3.48070532220289	0.798831881580291	-10.5780006443423	3.85232822776995	0.906411302676802	-4.86563497130131	1.55984413712059	-4.13790099337535	-1.42328352955827	-15.0629615670775	-2.46448520572554	-3.50128881814146	2.41238093705326	7.19536693376143
161	5.85097021241184	1.1970779426945	1	2.02631103761193	4.53283072873545	5.8464000389719	1.31417829143429	7	1.02594370714977	6.24036320500957	4.31540415748855	4.98250168133688	1.71402395223855	1	3.55565094447525	1.62079262688861	3.61026629493463	1	2.01498041483286	2.6393450136322	3.93929656007762	1.41865426926876	3.71385965087758	4.7265462114192	-1.89435699780127	-3.85307128999376	-2.70061939936756	5.66871567865624	-5.28125696819401	0.267005989322924	-23.9675410850996	5.067099063052	-3.46182937290685	7.9974548478213	-9.09933994082952	3.66482424405838	7.79849943000734	-15.6220664982405	2.32017754718244	2.04156043419513	1.93144648328153	7.93480335632303	-2.41792784955219	1.58788545609899	2.15256160373054	-1.09800996184559	-10.5668064292117	5.22818952612374	-8.02025807645678
162	4.67820822777527	4.28262024705661	1.83856114625328	2.50644113692596	4.61076281043356	2.5428879984659	1.46073502854475	2.97208591006822	3.80416953080114	3.32740587691531	6.72858989050867	1.35473421013472	4.31720110866544	1	3.53614477171969	5.04335206074817	5.15541987403262	2.04981961426935	2.7043998817141	4.65778104993796	6.02073349231678	1.19687758742839	6.56899460062861	3.1495216601837	-0.707675416163441	-6.65374892122411	-4.11802792036684	5.27240796342808	-5.36619186528182	-1.76856917978684	-24.0147409815905	5.50276861256542	-4.58575532299467	6.44140380970619	-7.86067442920712	1.92822673560333	5.45348334432484	-14.1954750524695	3.01183243381936	1.70905163624488	0.589102632694208	6.56109968327775	-1.47833791155146	4.28402032637978	-10.2169806133443	-2.58524352540603	-13.2694424659164	2.24819341121368	-1.29136121755331
163	2.53563372117765	2.03750257090149	2.24183316271954	5.48995841139347	5.95832117625034	1.94085351217898	6.52571477820669	2.00766360694388	3.15160364826546	4.63297229504148	1.94846890278254	5.10828534654421	5.24211350202474	5.6228962083219	6.84289273066818	4.81571552112668	3.35808147381828	1.94564467028835	1.28323655867809	2.56629245037487	3.32474902753681	3.43680096768092	1.78134667700066	2.57944893890963	-2.42713285332909	-6.78631978640766	-2.11548376234004	6.77198061415656	-5.47857224250212	-1.11482992455492	-18.478664894101	3.70915915953914	-3.38721697368618	5.9635985157634	-10.7123775820821	5.64481070152778	1.09849016656707	-15.6791466373435	4.2416887983951	0.125510512915137	-3.66860927866946	9.04164006695283	-4.25554051960571	0.891097017033152	4.34862926778371	4.47280975799996	12.3966730801567	6.34283859283964	0.535209563925843
164	5.51183530466526	1	3.55474692665297	4.22948709089641	6.20088149616564	2.09787241812342	2.29390021612189	3.29221773349695	1.71968669285227	6.5724200987763	3.27366425028976	7	6.68974799880117	5.56531739491193	7	1.97942927715181	6.90819645832795	1.25201712011208	4.98314894408538	1.5729204255538	3.07532605289439	6.15874874000562	6.71187138768527	-1.67617731106294	6.07535712893535	-1.15310087058459	-2.27472197867199	5.00868631669167	-5.53129017809222	1.3653064820548	-21.3647626577006	4.03482081513975	-5.15189260248581	-1.98202302406304	-8.31691435166482	3.09527993091614	3.26958624321363	-14.7442391842023	4.02259919691776	2.01409958654176	4.30100928301107	2.70173076086969	-5.43287278500112	0.833057381542936	8.48222987953565	5.33773704303498	-9.55581241970407	5.48559699911856	-8.84219567544519
165	4.80685902888825	2.11829818216186	1.26646322917388	5.3487479055191	4.75959057090189	1	1.22296971811675	1.3983173300834	2.09867252244809	6.54418610254594	2.45072467424034	1.76030879372225	4.35589939997494	3.10680674385861	5.63945574126869	1.58682346868848	2.82952915473531	5.34854808153371	6.93479342022589	3.15134667095641	3.84458655271687	2.15383637211132	4.07642486334237	3.35856883564864	2.21849335928014	-5.90795065966376	0.863844025667818	4.82674709361024	-9.20846693629843	0.822352517693584	-18.0476161731333	8.58978941694152	-3.0708896052874	0.398850271001407	-12.8529063434744	6.56869673153441	9.31069803151113	-14.7482730349664	4.62901071643628	1.55646650029409	5.30453298473629	2.31163839357026	-3.38016194066153	-0.0851147906266282	1.93510618711899	1.7979508194455	-5.6825826418428	0.820442316744052	-4.35253332278338
166	6.19455767128974	2.52176953609662	2.51954863087416	1	6.72572706178445	2.2150105108326	2.35499984465486	6.53143141612239	3.83642748890743	5.21640114848427	5.89993606412802	1	2.62568905899117	3.73114832274691	6.47264957953558	2.61460090753894	6.8856392324824	1.81283077225439	3.56325004660063	6.90454319929646	4.34357242866	5.71655397807056	4.21983043977248	3.49187468356577	-1.042532537424	-4.83419257192599	-2.24854731802413	6.08761028824316	-6.24904552663272	-3.37247524765714	-25.2964341465578	4.38652936946349	-6.98186273109952	4.38515558149596	-9.45559767075078	4.63391199257318	5.53848885521357	-11.8736746187863	8.76766634619967	-1.58442400312185	2.36241719978893	1.15168484767337	-3.65094945289703	6.0905078015284	-17.4075065819745	4.20069590326852	0.519944575349859	4.41660279229143	-7.03081612795941
167	2.47011272160846	1.49113866551008	1.41031546871905	6.64400350866307	5.67712276831777	7	6.63160602565101	1.08376772254495	4.40187380367428	6.67198995576157	6.43398982318864	1	6.47054786618583	5.42745919077114	3.64619143090444	7	4.72087701309309	1.5513693412809	4.24503835207204	3.28678185175456	6.41179923277276	6.07238828813576	2.08193988299582	2.92189133160123	-2.29148952200744	-7.60164990261825	-1.67825219954829	7.5054426396762	-4.22485047598148	0.0496681956378902	-20.4885062822585	6.00247423532244	-3.9384284485468	5.91583805324892	-11.9362868564633	4.31684717805642	1.69862027441862	-14.7736448205717	5.86712538619058	-1.87322025163887	-1.83308265921145	9.6065963265863	-3.58207989056758	5.21979007323259	2.35662929044959	-0.235932482131493	-3.72749597957037	3.06046197234438	-4.69567815758268
168	1	5.01826696768552	4.13868971360716	6.3693506600382	6.03432910500914	6.03070099976707	2.51173295069873	5.33200684320822	3.06280828070164	6.92505130641996	7	6.78175468422842	6.45447030196241	6.32993606088801	4.59945096644059	3.86878052449932	6.88458524013286	1	4.5163599361112	1.09756699630495	3.91894431633958	2.8172955754081	6.39846383070577	4.85688308089332	-2.83724244760366	-5.14911790791764	-3.09029357325054	6.45804346136826	-9.64934938553216	1.35452414900749	-21.5187423756772	4.65293358343474	-1.76616188071502	1.60047952381717	-14.9772506686967	5.12979206836234	6.41107193286236	-8.40477511693188	3.86283622258524	0.549399980336726	-2.63159801528439	6.82677970359074	-5.20696056957926	4.3771727923877	-1.86087511303283	0.779481918692522	4.51474113817911	4.94053842275768	-10.7662372005222
169	7	1.47071505309411	2.9665824835259	3.96968895675995	5.81754955310735	2.47064650391769	1.44736219543498	2.96942806057564	3.66224323340206	1	4.83839862805282	6.57377520252363	5.34436056854812	5.02828462318319	6.22092140162989	4.38639334856152	3.85053559512439	1.60536416116161	2.3719274949862	4.28271482925445	6.00828954023406	6.09485400062562	4.22500603973677	1.80103181597797	1.83749564921094	-1.8285834606112	-2.58100926384567	5.01961293082473	-8.89108634174688	-6.99053178422926	-27.346676859105	5.01499856207705	-8.98529570646136	2.44740828440149	-11.5861519339988	7.26259278405912	7.58475789452063	-17.6584014333088	3.13885322487229	4.30008668785706	3.40702336106677	5.06730316538643	-1.59991533906435	1.26600195277065	-12.0310754707264	-1.3703977392592	10.4743505898125	7.63302148142876	0.798759270921152
170	5.21629944441917	2.02209048252359	6.26894068765487	4.89261643243534	7	1.06115192895796	4.23958052145134	5.68592183559883	2.27486505109855	7	7	4.69381121223839	1.76441089980829	2.88008062902365	4.82535734214559	3.49542226906928	5.85857128596837	1.00591232867367	6.68291338093838	6.47126500173123	4.81404597946833	3.55865036616121	3.113035969173	-1.68667791119714	3.99576651811287	0.559949083148845	-2.40886828203143	1.93797768819881	-6.10771638945904	1.43134508183775	-19.9896603085899	6.08477822337194	-5.74292098244957	0.173170919201123	-8.07689349415725	3.54050993172125	4.22086568681647	-13.833854343545	5.24354392508185	2.97725653752928	1.77831973817809	4.38105929062749	-3.43868715881756	2.48727459083298	2.85021004308812	-0.450924634992324	4.67292057181702	2.67524370257464	-7.51531157378322
171	7	2.48163973780417	3.12876736236758	5.49441265953367	6.63420465541919	1.01683902171399	1	6.70297027424205	1.61837436475698	6.65309326045779	2.58802495098047	5.9459014793799	1.32147672621713	5.35870980187632	3.21367072696244	4.28048676563933	4.10654592744394	1.04254761751969	6.51063525201352	2.65149994475031	2.45763033691746	1.63365684629256	4.78666220370857	2.88784863555044	0.146654219652094	-1.41296045929728	-2.5421753508591	6.32356665630534	-7.56240219724049	-4.48137577435504	-24.477092449467	5.17537062271756	-7.06515068753391	3.83775347819279	-12.0866803900045	8.13506050011315	4.52153447762652	-17.1189488599486	0.889076173927786	5.30917546354805	4.90521026885169	2.85619204754411	-0.415337274567964	5.13989329346752	6.69651491986209	0.45585360807271	5.2845872865444	4.83853397224353	-6.02349761113071
172	3.95501387649354	2.74834177145043	1.18305373626857	1.80902873625349	4.75986699534458	2.69935275212756	1.30037027369053	4.06479672489881	3.78113639372111	4.25494185231502	6.45899243857175	7	4.57712841457935	3.19344861303893	3.66666099065219	5.62648945505414	5.66621451107173	2.17053699191908	3.6734949153032	4.52035928474722	4.93246406166223	1	7	2.43679330672118	0.343468297520582	-6.17079974423202	-4.15332018519469	4.04743079893102	-6.17143253441377	-2.35930819631724	-23.3158176724615	5.35084854097971	-5.20395882113905	6.24635419056994	-8.50088756422447	1.63536048365115	5.70815361204366	-13.7893546134371	3.42831422181792	2.45770323777517	-0.0370471365379621	5.76636347251417	-0.402628464082126	3.07682494358336	-10.1185490144936	-3.48441180570062	-12.861828159203	1.70410666173352	5.7214557406394
173	3.92931927688998	1.35459265115365	2.11355446237901	4.00935898373507	4.33056810557953	3.37624961691164	3.14701999756905	1	1	1.18539602140227	3.88151318800403	5.60552273625568	5.66167887425972	5.15612309565326	4.00414905770504	3.11554899667519	2.35903983131752	2.47259427520072	2.4912745966128	1.94701672967769	6.00725425454276	5.43923635751612	3.51470178366498	3.55034447071757	3.91347840869961	-6.22943596832699	1.75029633080889	4.53605141352482	-8.89764719609316	0.383122232109112	-18.7712947779316	6.28445130841923	-3.99784624622409	-0.252736603622588	-13.7825775549827	9.33554169804481	8.81658671718797	-14.1806746002353	4.07792253535681	0.320930365941023	3.73039662130178	1.80031067374892	-3.06629952122601	3.83381955863891	-13.2572738133388	-1.22127289534021	-13.5445424211995	2.55153364235271	-3.86101523753359
174	5.06046646070664	2.65815462090897	1.51761482738815	2.1208708234816	3.78697411096968	2.16334907251545	1.39785003519744	3.56142820579628	1.48019274432151	4.00563748393591	6.50589775233928	6.23904114688255	5.43750439996808	1	4.01746915313324	5.42903204955493	5.28099594214298	1.60001897623934	2.02492830051248	4.72047362844403	7	1	4.86706162560433	2.61269771370571	0.540588635900235	-6.49528562249741	-4.86337555190485	4.6816986929217	-5.50506958208595	-1.95082405186585	-24.3370949721367	5.49864602148462	-4.05233358881103	7.13798002661451	-8.2394115619136	2.29559206746789	5.4349641182116	-15.004252359424	3.10038579276922	2.18222078276772	-0.646632894840004	5.93294049500802	-1.04086903358241	3.86742762007516	-9.95900535674016	-0.159429232786823	-12.9954465097095	1.5418722615851	-1.29388796571141
175	3.78009777975678	4.54858119671726	1.24670539668051	1.19668821407624	4.43412712020001	3.23954223299173	4.45299139570997	6.35119764396897	1	1	3.50456768375877	4.96275938003126	2.13336900262356	2.36440558297976	3.45737115837191	5.13869169447747	1.33674780421906	1.59116496186038	1	4.03171301207847	3.6428135578239	5.08103633796566	1	3.50595790292556	-1.66257858303733	-5.08188446292424	-2.29946730486381	5.75292906255054	-8.28788907563854	-3.42412476524326	-26.0858778093874	4.19965502264096	-6.26002661302668	3.09835878957276	-11.3803343799936	3.03377535574587	4.24668397082531	-12.6526262571488	8.58769744956074	-0.379005766356368	3.92964932526659	0.597089136408732	-3.74180061903483	2.28559306083396	-15.1358777466404	3.41399091874252	-14.3575284346043	0.102709033274487	-3.05437511542462
176	1.7509313211376	2.1521125841969	5.30163721857049	2.59471682772054	6.27585349187181	5.38462805928043	4.02530193104832	3.58718397867784	1.17500710288966	2.89730276925622	5.07507623128144	6.37774191955208	4.87801559122621	3.70543059236977	3.13387525410282	1.79249534438381	4.51521023797904	1	5.98403786838733	6.36137483324516	4.53920773280702	2.07996093877498	5.58490522970335	2.22966198509331	1.47975159451887	5.26106228517991	-0.0619987128745141	2.37407370013629	-8.17930251695267	-4.85070762976643	-17.5918227631688	1.85793002827886	-0.489847477889076	-0.0686949715149359	-10.1377091864389	1.99804651508748	1.87312537758925	-12.0505350770939	5.07064618161666	1.13372841284121	-3.50177140431679	1.09666579927344	-3.87090973369386	6.70564055238546	-15.5068700104486	0.137865661178567	-2.83074458551655	3.2589000748415	6.90458578984451
177	3.3530689462829	6.88884939073722	1.90664620833785	3.72290429706819	6.39467966365497	2.81285440332023	4.36629904488304	5.28864810114886	2.41590763914668	5.92149191811937	7	5.97191847729601	3.69891935814799	3.14171590198044	3.25451452133937	3.39324424471259	5.64163128598205	6.51740441788508	6.43227477723411	1.9646161007971	1.79424827354748	1.64996831021034	2.52537712784962	4.97855049127759	0.894153196340051	-7.46929638998074	-3.96668267892102	6.01240660982632	-5.30341570459331	-2.67613658189999	-20.725477095328	3.48100012390619	0.805327282050907	3.23594801001605	-11.768308799865	2.54159858474299	0.85904014800379	-13.9644971924126	7.2941943078529	0.187191274159543	-1.72621515058024	8.68542954882681	-4.14060668317657	4.53350132182006	-13.9854875970727	-1.83857691425489	-10.7366719941179	0.76222452904138	9.78030450488465
178	7	2.08091301989355	4.36406947420446	5.05306327902595	6.34014356742089	2.93383839378776	1.1852528376902	5.15400728356902	4.51861195529707	4.19702539926168	4.80162186858704	6.77293343857878	1.0161333822194	7	6.26983599441401	4.02202250082986	3.25028722254384	3.5402165187575	3.92312589705926	3.46001813681191	4.70782801076154	4.44285790012754	5.77026111495232	0.215567862195151	3.52161654032664	0.186779988434258	-2.49652971546063	5.17422941757402	-8.82936536469776	-5.41510689578043	-27.7717896584502	4.69335897437635	-7.49522353843084	0.626629072575303	-10.9959300677719	7.01472785699971	6.474205970894	-17.1807311504536	3.71587759043566	5.74109729825921	2.77389987013072	4.53959084744906	-1.47447011890503	-2.24724366274504	-8.86978932527203	-1.41644927129666	-1.09020590966756	2.57837081817163	-6.49649442086669
179	4.85026913223106	1	1.51143325044427	1.78159351890218	4.90836792024642	1	1	4.58659300673087	7	3.21466935542024	5.79715784576812	1.33763012439849	5.27217076130049	5.3075586325657	2.03124563126241	4.42430644345152	5.73281658873767	7	1	1.35416411811529	4.46260243410403	1.9467871820175	4.41163272126563	3.59117335848177	-1.62241725162035	-4.73525122966054	-4.47393591923985	6.00662074400412	-6.38836414225664	-0.656785793630892	-24.2246131465223	5.14925913778869	-3.25516378893838	7.30819433411016	-7.88806174854536	2.33077455081789	5.47212480822199	-14.9381803473456	3.29320320672245	2.67472757058282	-1.15307824584827	6.62148608505163	-1.0043230154485	7.38989966855122	-14.9392839137861	-3.9603182608265	-4.85897333858646	2.81004272051411	11.4754523186676
180	7	2.77160364257054	3.05405944412923	5.20771049209628	7	2.99960939922709	4.93032957041577	4.37124951844309	2.82136564131853	7	5.03508018746656	6.4462681093921	4.38459537256568	4.9814269138483	5.25114283411685	3.09224101716509	1.31071890685944	1.24369674949273	7	5.65980017344781	5.28080073370167	3.26300189183063	6.83163457346507	2.04617797321689	1.15141765436324	-0.599353712802141	-3.18948626801382	5.66257968586769	-7.25220245353072	-4.82026167571609	-23.2934882037813	4.87478864688196	-7.78183343664544	4.87989576453328	-11.6469417919437	7.64189817496614	5.61463171674055	-17.7322461243288	1.92126035973788	4.04354652337201	5.42128430176369	3.17965304391267	-0.8142347669406	4.72072134156325	-16.8041484854726	-2.05069603754259	-4.30423470393502	8.59596078743837	-10.5857540528366
181	1.0758071454127	1.86961892347892	6.59888441470804	1	6.31138822743089	2.80005656118436	4.1980616872555	7	2.99357236205342	6.74213525283383	6.71065656467865	1	2.61220194619981	3.44718196417077	4.88666616949521	3.3299993910442	2.66336475951743	1	1.04782467158445	3.8214389791905	5.8035294147582	3.14140475275832	1	5.19612702138704	0.501586625483934	1.02083279025949	4.80045311770633	1.76391111399835	-8.62455351601287	-2.00143596222409	-22.9344564838077	5.25781043125937	3.49995445848385	1.5334857664516	-10.2426295457084	7.74279107694789	1.07446825543576	-4.76536284245547	2.05586770794707	-0.834588998377879	-0.160863824175146	2.09523276385131	-0.124289896135232	2.39780871867941	-2.93667965047697	-0.0684611943217252	-5.81455813708232	2.70432848061054	-3.7667753052634
182	5.54073787064218	1.68372832825472	2.85130583081189	1.23228067568561	5.43301338538542	1.95298243430813	3.47690687168017	3.94934025063931	1.89927902313735	4.06656701370387	3.2458040160258	1	1.08050609272875	3.7425165741864	5.1412374115377	2.26840653840975	4.03512440329065	1.74779854309148	1.21491109041146	4.03270952732434	5.63195337684977	2.55830236917414	4.61402246296834	1.02262242764524	2.22659195383923	-3.05259933115183	-2.18860340809512	6.01242736247498	-9.07819182688147	-2.85740968478143	-22.3315034189748	0.809084688876338	-8.8453857182495	2.8928809841201	-8.35131791434709	4.88926997043622	5.90927344914409	-10.7490245555037	9.69521358550442	1.51696693527499	4.47878808171098	2.64703735474055	-2.34257772366569	3.09034997185647	-10.7409062148612	0.0513631612750564	-16.8120714111555	6.74120330622706	-5.29547419864907
183	3.5222733534366	2.19273550033519	3.76206024242698	5.80824172011916	5.4903512737569	1	3.91254510695067	6.65053079564644	2.81101309277326	4.23131925659942	4.58189600653975	6.38483974971968	1	2.72815036204119	6.26438131285187	2.16879180788741	5.78407999350832	2.46817921426782	5.01925452858882	5.60209651771261	3.94870830081847	1.03521932554433	4.0409577804647	0.707827027925974	2.83535883005919	-3.82219870283229	-0.82417274350173	6.80987936636632	-6.18841358608554	-4.70669325488057	-25.0866856704365	8.75138091608304	-6.29402118424662	3.19668793932909	-11.49526394135	6.98166920896462	4.4917024766368	-17.0085342162713	4.93614284530534	5.29399424788848	3.97988572220295	2.58085254574889	-0.828473482638951	1.12668662378674	-4.65203588945944	1.40773262663351	-16.6511487116569	3.68492426884993	-6.53194917103163
184	1	6.01259157415429	2.55279675222577	6.29128221210162	5.5450329858613	5.27007905072243	1.67619426933702	1.16284361279469	1.01883281300468	4.04753508078673	5.2371977830762	3.84427919201452	7	6.25587940210885	6.31940685962309	2.43246110928797	4.87839427274615	2.11332802841626	2.37930221058814	5.99769943457473	5.06879441011967	3.81926442628435	7	6.16342997939023	-1.90119380439643	-4.88381668958931	-3.68804258679119	7.67997862285901	-10.5165143952832	1.5040361762983	-21.5136638703965	4.41444176165501	-3.28729160127287	2.17771211642641	-14.8435370647942	6.3353368687832	5.85080476489317	-9.13583857931872	3.7426252766856	0.183841015410319	-1.30739375464494	7.12363173410154	-6.2600479179184	5.05802608182844	-13.8709325354669	-2.76919298122061	-0.829713897788952	1.02129670561142	-5.49110404338133
185	4.41874684302418	1.29722839092858	2.66710956609091	3.63092137514188	5.16233522199831	3.0631872875415	2.73587239988321	5.84044476967603	2.21520898064367	3.28251950926749	4.82703856354614	4.47273382582706	1	5.73300986069733	2.14642851211976	4.536026816219	1.31554902824774	2.73970586507544	6.29856672354085	5.39799611384522	6.46893473567834	2.96240947268583	4.44850303230817	0.437563102376541	1.33144982174189	-5.57253979742301	-4.60501308854276	8.64111153145264	-9.63873439991325	-2.73246080399797	-22.0151920700816	4.63829069516622	-8.31667496233079	-0.675130953885567	-12.2501096905193	6.45791484862745	7.25462172611501	-15.9938666058172	2.74266273523507	2.16387300601931	2.81896748533935	4.30307824454066	-4.59902434435836	1.14059776635556	-9.1933250239132	-1.60469499633786	0.369597368383838	3.01464743011074	-5.09116145756639
186	4.71173084837287	1.61608505149658	4.0305902820396	5.44879105212258	6.29097620531222	1.01392579939408	4.25482545564634	6.60281446241591	3.15227602329535	4.8629723367008	6.86474402251644	5.56360935075389	1.47386798999639	2.63892267183981	6.51677713966889	1.83806554001096	5.14120342556445	2.88206188372082	5.08432976250293	4.84438578048523	4.47445060569237	1.81108901436524	4.08004055502504	1.31757991352021	1.9992711734931	-3.57970691264718	-0.680592048038406	6.13120344593048	-6.16274114520481	-5.27346921193751	-25.348371199646	9.26194498755813	-7.16532734346238	3.4703571414093	-12.6045560470492	6.54828870368998	5.31868191072862	-16.9916351969897	4.91039747038322	5.59831469371335	5.66337051353322	2.88858857041444	-2.0777649698552	2.59207353978108	-12.1323025217348	1.18240417188121	-16.4356191747631	4.59273135832375	-7.53454051620225
187	4.13521107963813	1.85476986696705	5.5645324085552	4.53262508060044	5.83063892486129	3.14874096500111	2.61120001363081	3.04876306372721	2.75228595691051	3.45584144458788	5.10185416645744	6.51797976833446	4.47313315531666	4.50596263928937	2.55218410355321	4.10670305880472	3.43723606324349	1.96154600200398	2.38601240623461	5.55477357164866	7	2.69397665718208	6.90329706422208	0.209978789337421	2.95575800729652	-4.80329262352536	0.384473414789613	4.91156980365832	-7.46618430895455	1.38607115140045	-16.769822716116	6.07583906551913	-4.65836653773463	-0.851319448880694	-10.4972738197594	6.28536472960664	8.67950143093168	-14.3022306337381	5.01003020555521	-0.43395316514591	1.55115116136247	1.6284109741349	-3.56504099829119	4.88139811152478	-14.0620999879957	9.30115647408483	17.0292566366585	8.48282939719631	8.60157741222316
188	1.13326844301611	4.77082120677589	3.20573034420513	5.70966713725454	5.64364976432558	1.15278001690012	1.60767094792762	2.6671225616534	4.41340515250902	5.94877041041137	5.62997076321799	6.26402408044106	2.84361992285479	4.87783390815108	6.32336588114195	3.10275635486716	6.88423676550823	2.06932979898402	5.19012870976478	1.86968906149398	5.84483526676409	7	6.92121550986094	6.47583346503533	-1.85774663147454	-5.81654529377432	-3.40924878074296	5.96234268732588	-10.5286117022108	1.442344261282	-20.358082580561	4.64118661272	-2.85056185317866	2.28259638691742	-14.2434693936071	6.50622561135112	4.82948361466609	-9.875245003467	5.30723893790731	0.530961517201447	-1.38637041080422	5.88659145676735	-5.36854384118095	3.37545938959288	-11.5214269160589	-0.620516766688361	0.179843710589665	2.16052792360491	-9.05369799294937
189	6.6762691621937	2.90353213968321	2.90545391238291	1	5.08932283190275	1.66324660399546	3.91469483846813	3.62244716076171	1.76893472736328	5.26955129422545	2.78753694244188	1.53129230438986	1.37132481966893	3.03206201918399	6.05404083482415	2.75434334308147	4.8218626385732	2.61325018029614	1	3.6599848105968	6.45855253077709	3.12496895057766	3.52182624924539	2.2780614386709	1.10423797178925	-2.76335402489853	-2.35670819096245	7.67562166627037	-8.48759243720372	-3.78138584860052	-21.9925675129904	1.39717607250356	-9.29829746597955	3.3569409367565	-8.54643133499526	4.5077323133725	6.95103963477728	-10.3979666170819	9.9930777155453	2.03482376355032	4.17548335392737	1.78851953728519	-2.2120056338868	0.727876750472625	-14.0618260750934	2.88143910455394	11.4226226047758	5.48925340671006	-4.44444742166127
190	1	5.11999933916801	2.2031055157568	6.45300376297448	4.62788530488676	7	3.31790566132633	2.80707651534	1.03932078426228	4.97309614568475	4.92876954870878	4.33271366662433	7	6.21090323269188	4.90769206008695	2.1754123308249	5.90407423002965	1.29901879147898	2.94142183212255	6.06628750655144	6.0408148748103	4.08691840377612	1.94771877722502	6.57625046204302	-0.78266433560988	-3.93816304223871	-3.4969842515922	8.60874178224056	-10.374247472354	0.5085238999592	-21.3419640345994	4.83634271863173	-2.92288542681667	2.87852935076611	-14.7186235931178	6.64824652913518	5.72861581022669	-8.61210829665589	4.46824350952399	-1.02539042584814	-1.4009347725944	6.68146682930144	-6.06822023075855	4.60142111533926	2.97549256157752	-0.783033587384639	-0.040234166201623	1.68222530008141	-2.83584101087933
191	1.95191338643572	2.51276718944583	5.09270494060746	4.62698266020495	5.94805660819688	5.01177536057673	2.18355247971475	4.11110583702365	2.19163160943225	4.1414028026839	2.17670685693761	6.21898183900517	4.52216642016121	2.5495078302816	6.24332756012158	2.92942027622894	4.62842154034901	4.46152546130122	6.70037240995929	1.98405826554367	5.57079508236139	3.48504141427216	6.13168034191925	-1.43723016646949	4.7132567757367	-1.95384448008514	-1.76479752283041	4.75260200792213	-4.97890878531446	0.634758780712496	-20.9598046739853	4.59324500943368	-9.28299336549883	1.74437097988016	-11.5772359365515	4.12467193147567	4.45560087966175	-14.2129868826766	2.31530729656449	4.35363928186284	3.69517416392595	2.28487998930485	-3.95969985110278	1.05247773204037	-6.20813823307912	1.42458267699498	-13.1294260557159	0.398281172217555	5.60787792867866
192	6.69202870856509	1.22081746665213	2.44987610301116	7	2.57353831924734	2.29835880706251	5.27558073897605	3.4912961807349	6.10268241907062	6.26552040174711	4.88522546905366	1.72420803294095	2.90812178825678	2.85794352951429	1	2.74830749628313	2.88915301665232	1.35983415210003	2.53396650364835	5.97449067666178	6.1968566436916	3.25405338226576	4.74677414990431	4.27956838808863	2.55236280719695	-4.58357881132321	-1.69151440020079	-1.52879383776642	-0.362749008539108	3.30470567780876	2.42422859259358	1.27755004824771	-1.22846794863972	4.49408661801978	-2.28146939131377	5.85973439948565	-1.55870356202761	-8.9020341969293	-1.05637194783082	9.62398467851928	-1.1651126261191	1.90063582386041	-5.3410582319069	2.81063107260523	-10.7469712207838	-2.6367593830738	-17.6081460362026	1.9340345007121	-2.07836021758
[truncated: 74 more columns]
