# Supplementary material for: How Are Mate Preferences Linked with Actual Mate Selection? Tests of Mate Preference Integration Algorithms Using Computer Simulations and Actual Mating Couples
Source: PLoS One. 2016 Jun 8;11(6):e0156078. doi: 10.1371/journal.pone.0156078 (PMC4898694; doi:10.1371/journal.pone.0156078)
Supplement: S1 Data — Newlywed couple and agent-based model data analyzed in Study 2. (ZIP) [file pone.0156078.s001.zip › S9/Euclidean Model Data/Euclidean Couple Population 11192015 1718.csv]

	trait1	trait2	trait3	trait4	trait5	trait6	trait7	trait8	trait9	trait10	trait11	trait12	trait13	trait14	trait15	trait16	trait17	trait18	trait19	trait20	trait21	trait22	trait23	preference1	preference2	preference3	preference4	preference5	preference6	preference7	preference8	preference9	preference10	preference11	preference12	preference13	preference14	preference15	preference16	preference17	preference18	preference19	preference20	preference21	preference22	preference23	preference24	preference25	preference26
1	5.46661626934719	2.46758286103818	3.58830902878737	4.54618989593174	4.70655394350822	6.97741484019678	3.13084926951667	2.912818984294	1	3.23964275648552	4.55224316274218	5.63167624653711	2.9354855188798	3.30475237664193	1.23079407612236	6.16979967152228	1.62591325277785	1.04402813951425	1.8956517186879	1.45319624548471	6.34303073792962	1	5.39581998301959	4.55354184621048	-4.66591304957224	4.65668804084721	8.87427306439205	3.91781964260833	3.32891594117153	-15.1293469203218	3.89653778687449	3.30925622916051	-4.28044710263925	-1.82587545888124	-8.14577137305377	1.18423055782611	-1.84148533830737	19.3717327073537	10.1281059839225	5.79912640995354	-14.3240755176	-2.29262966177944	-0.707872534954451	8.26633166613764	5.29624784958674	-22.8424754888067	3.87200502688597	0.661013653988478	-9.61637213506777
2	6.51188120163951	3.21017592570654	1	3.51333053145714	5.68432063548269	3.29736171346339	5.66230226838636	1	3.73022222703881	5.31933204258647	1.06130921485763	5.63541812064696	2.6048282461604	6.0649607135304	2.42286844663182	4.36237281211516	7	4.40044481823308	1.99112866012718	4.90569686945924	6.40942153617879	1	2.02209638201422	2.03079599366626	-4.80794013414457	4.52577325232229	0.975724462388688	4.36086805043685	14.8554575059932	-0.990169356146591	-3.13249152475796	4.43436533291757	-4.25250740840683	-2.44892191651569	-12.0778143540466	0.605291052870632	-1.70176690655299	18.2550407813384	12.9038116531089	7.3377606872142	-9.07749143299641	5.63984550345089	3.01406634501698	3.723744495562	7.05049408339101	-19.9011912736096	6.80139958914967	4.30630734995374	-0.474441175608647
3	5.6407905060108	4.20558910916184	1.53328338208646	3.28337762147638	2.35271560095756	5.46136666664563	1	3.59166050973727	1.44525014665876	1.29847243347432	5.41939064706843	4.95271913165015	1	3.80021046831642	3.14533080111827	6.99467638259818	1.92333695604688	1.32315389565874	3.06778378728554	3.02669389895942	6.19998123386466	1	1.01914894787026	5.98301131131011	-8.25336902979611	4.29228903267858	10.2750668698878	2.87661188270285	11.0290601836919	0.318889662433798	-1.87945511705903	2.83812540273407	-10.7308746634009	0.720229517014462	-2.13252793908504	1.40469705995313	-2.91117242540072	13.4893192988215	13.6588858444617	5.77243205350179	-8.94271953380122	3.94933301635279	2.54198496983982	7.70907764524633	3.03977476453833	-24.437001518578	1.22397991585169	0.301498022466203	-10.6404524799391
4	5.52026998184144	4.68435034090915	1.05103116291167	1.41924493292891	2.12890568391592	5.15949952410464	2.63481384221987	2.60743185632364	2.25748116892032	1	4.25926465601078	3.15500496692732	1.25028333580977	4.06746786875503	2.80637243531102	5.58064812028962	1.73145645629529	3.07814588269397	4.3511240278837	3.66705701622672	6.32757196329817	1	1.00696002480671	5.24941459552819	-7.72631980082587	3.9495269090158	10.7070837446122	2.64762727617087	10.5862989478635	-0.144132044713672	-1.95208438131186	2.4259057495822	-10.0456864303816	-0.608377487508621	-2.97047181062651	1.2522751740985	-3.54761894573004	13.2752347508041	13.7993174918637	5.78712565582662	-9.39172280342445	4.25946105402707	1.64529760272628	7.34235406911264	6.70104360484166	-22.6476204888418	6.64533325981423	2.77684792368947	-5.14136103683712
5	7	2.08482156791345	1	4.02747019672394	4.20681763973068	5.66634707166765	5.05386986943271	1.26758109252495	3.78916365382598	5.73995683668627	5.36594570282553	5.39759765680958	2.98132414702287	4.57573827177796	1.80447319646016	3.95205237893343	2.34679582486048	1	3.00510951174884	1.15469515695133	5.11174306227425	2.07937648981665	4.63445902192242	2.71539454431939	-4.09020457416184	5.97263471755413	10.4160477503217	0.518783605422542	7.31077175414722	-14.0234917668972	3.05857821955656	5.18455192206434	-5.83860817247159	-3.81773542069402	-8.79273343678813	5.57174633083381	-0.893123013504425	19.9724152695816	5.64449579906517	7.77894564988047	-13.5223259170585	-1.83653290237707	0.288716062183661	6.64999091653846	-3.9485848073961	-18.9359440616994	8.93667219851184	5.52895593515862	-6.58864674199234
6	6.40053406353374	6.22836851218486	1	3.16246760374514	5.79376762563857	5.06111932187472	3.51022104492391	4.24973015010183	3.89260680821767	7	4.86937200745287	5.39292317903949	2.57851616176326	1	2.73226800804016	1.26510776622756	1.39539247218584	3.00579310307123	1	2.7577128975701	5.42233018986332	1	6.4946946089867	1.88408229891067	-7.79585411256112	5.25074614996097	9.36348398271756	3.81631029465206	7.02976937714242	-1.12902831455608	-5.17586739997712	4.29869613917073	-9.21969429082461	-8.56126519205083	-5.34394442433984	4.83074616475721	-1.98716511352869	10.1820211964388	12.1995428262823	3.91212504644849	-12.3826146661388	0.459332391686396	0.448466430201093	4.89840821177058	7.65503089944684	-14.4823911522196	8.14210233697881	2.10523923729972	-3.24218843292894
7	3.67930728163917	6.36191738140201	2.13808727537424	1	3.20889116390437	4.38461546459105	4.15557447097717	2.00719409023398	4.1747485218352	1.95436638250908	4.10695920567243	7	2.78761288305081	1.90111082732202	1.66527576672547	2.20135013936218	1.54844050952996	4.806008191505	1	5.10372030949556	5.37118741588604	2.14776720100377	2.98865672389556	3.05260083224441	-7.46696036990347	5.54298007240368	9.52755388297754	0.478162470950017	7.06891893297675	-2.35136950546815	-1.03993601016543	2.44221778026853	-10.5305027832104	-7.61863185744378	-7.41132565155466	5.42636529334871	-3.27619765517312	12.9558933816612	12.0598560406087	2.15641445816957	-12.1054705509478	1.63046762212652	0.594219324776718	5.25310499273452	-3.20346741775283	-16.8899389996406	8.70668314675651	2.92852594379426	-4.15661234241445
8	4.45296202267158	6.59461947163155	2.74831305342478	2.75344720144762	2.67007947396505	5.20702663982358	1.0672429930259	3.05940960242534	6.86427612328497	3.75933718848855	6.14020768214231	5.50453775978625	2.56770090416469	4.62511796597712	1.10710504388006	3.26851822641707	2.13945699205059	3.65615440645222	4.25073084839066	4.67869873492927	4.42033903178082	1.43287046326961	4.12340425524668	5.07854451040788	-8.73147633950733	3.46629187471714	11.594527049131	4.23566039903969	11.6228651166385	-0.0434805562581313	-5.25398987964563	3.17268845382657	-9.98020349562761	-2.06606417867765	-4.40859622306721	4.47179414911148	-5.48362869326386	12.8591395072456	13.1247110486458	3.4158349562211	-8.41659191634538	2.50511394055533	0.769481502438213	3.24410944311819	5.3267492705968	-7.23880005943751	-2.83957358202163	2.56537009807105	1.73754265793902
9	7	2.53348497583794	3.77535155721657	1.2925684003601	4.98555441419734	4.73103188787967	5.06929816485583	2.47900504055228	4.44208852331275	5.11024266756514	5.94978534252049	6.03086077807516	5.27664599543121	3.92950616183098	2.49771136152337	3.90187624589534	3.04349781240482	2.871583452415	1.77787875622566	2.43376076505741	7	1.6944667024838	6.3227130406132	0.924116149013836	-8.28947437825765	4.56728656656023	4.78658880880597	5.12496113626035	7.06622269002027	-7.3011327643544	-0.507504984016896	3.7996062268756	-5.2601760640552	-7.36878538004993	-4.66917132431684	2.9913225634646	-0.374168431358387	15.3526327448334	9.28439139752361	6.47369127006795	-10.6704647065243	-3.91110005215542	-4.05607520501682	4.4063859612874	-6.13706445755562	-16.7176021224201	8.9634863414035	5.76048051600924	-2.0190209136629
10	5.30158121845895	3.51536937009895	1	2.42697772541278	6.86271822127769	3.7702823601176	5.74020371925726	4.01032311402827	6.78776434488299	1.32191843379606	4.54853419278989	4.72707205540757	2.07010002706525	6.39850691138629	1	3.60563957591326	5.47983691456125	4.83075941554712	3.75528471096511	3.92729534678745	2.13331587426555	4.55163949786233	4.61723847349285	1.82635059675156	-5.49897525033204	5.83649179525532	-0.473014893212297	5.40690345461778	17.2383938038219	-0.0715010936623915	-3.32975270575811	6.843667100948	-6.68760820992371	-0.828462540254431	-11.2988909301611	3.67664063467843	-3.96693363478305	13.6102959580503	11.8454277022834	6.2132346163993	-9.73630935923639	2.63697962303086	1.32165633168969	3.18684971331367	-2.73748099053323	-8.18206953257695	7.89191696881555	3.46429839940699	4.64855467036435
11	5.22477174826526	6.47028299903528	1	5.08846923320529	7	2.13258873273428	6.4798501161235	3.3381688453772	7	4.41742771812325	1.11431135357967	4.2952072488158	1.63117521321088	4.89908472257253	5.1392093857724	6.38838283719274	2.34653165703158	1	2.81765675757363	2.76480300342389	2.03834209651811	2.38185951228458	1	2.4256211820054	-3.79373953080333	5.04810915430536	4.57262705880322	5.27049533474245	12.3910303408799	-0.7175279559237	-3.21994120172498	5.55640955324596	-4.26604824473692	-3.20251394946472	-11.8360170035933	1.81085603952832	-4.22627036515083	16.4092797562401	10.8984509864445	8.52835910678332	-8.18457150274609	2.10026919122005	1.92802584150754	4.89939844426967	4.01857386109617	-3.7985469160998	1.13788522253244	3.17034903378963	-6.22243328521736
12	7	2.1257150307199	3.06137800594203	1.8821863709461	5.85606797159488	5.82719744502048	3.32272087937236	3.17450139468435	5.15104330273716	4.5637739464158	1.30786190342647	6.55128382910036	5.4914520089849	4.11613659766569	2.84147400607024	3.18186470265885	4.02937265203298	4.06696332332811	4.85345828706717	3.36297379700516	3.12753318599284	4.02406134734181	4.37594120684162	0.799318941966262	-9.07137256860906	4.1298662127683	4.89341261982252	4.50553439240831	7.43488061971674	-7.90446949090425	-0.784386998858872	3.87778004064732	-4.24773309747432	-7.77306557025301	-4.1968346132582	2.69759394218161	0.150663226618387	15.4445395103041	10.9366787847097	7.41820036055698	-10.6936929024837	-3.89062788048217	-3.18925756154091	6.41007597645912	-6.87648428799196	-15.5539667520764	6.96993174510845	5.49675779703557	-2.3651252481737
13	5.38965273866997	5.29496786499895	4.32665844735159	3.38551294059546	4.06708096517611	6.59933535101225	1.7189226760895	3.55462878318213	6.22885393059125	6.76511770853267	4.2152671208754	5.5579098069566	1.55304688337405	3.19366582951498	1.3783380272092	3.93596889261329	1.72776159647635	4.19677919654181	3.48479391147364	4.35393735351013	7	5.69464156897886	3.51360964917973	2.54116066561666	-9.86859076334122	7.62503942691369	12.6390019059097	-0.843283321645402	8.12065253362745	1.09314857605535	-2.64722628737298	3.74927059925329	-12.0443876021084	-9.27298938609213	-6.02589097893941	3.49409726164414	-3.66915096603891	11.456679672865	15.7723432759574	4.37296054618097	-16.6341706249612	-1.0551923172062	2.75633392049786	1.72381042931227	-2.32296696730687	-18.2062496148318	5.13354113518094	3.16388221958012	-2.33444225218464
14	7	4.05173836595077	5.14229787239156	1	4.03833592441831	5.54306097649997	4.39200102619917	4.79346730841318	6.01095005728592	1	6.54882984191419	5.57616198953141	1	5.30005724889399	3.88211858183194	5.02447795467132	2.46836860728583	1	3.78783099629486	1.55885553871696	4.70622468318116	3.0578172126252	2.65988911773763	1.17843496564305	-9.22535636983374	4.19170675736091	6.80782109623981	5.63511143065387	10.9506658105725	-8.64380076258527	0.755267765953623	0.994046825835274	-5.52960664232837	-8.66117100777508	-5.68110751893724	0.99932394698306	-1.77330180688046	15.9706406692657	10.3066265591448	4.50741444949675	-8.14237110595944	-3.43033600041742	-5.42787890656164	8.33954395644953	4.4363485408643	-13.0654924082977	6.6728687434257	0.651630937184835	-9.9109113396823
15	5.0048410432383	1.46895502098793	1.07432185940067	3.56631255064144	1.35552175966762	3.86127174083607	1.18405466812115	1.97987160359616	4.94774251520404	2.04554818112128	5.62484671335677	5.06015880544035	2.15633601131962	3.58959269146708	2.534352236635	4.85484776953835	3.03013961608399	2.79914087380684	1.11312342085737	1.91544794346993	7	2.48768141171276	1.28962840625153	2.97910018536879	-4.52585085045701	1.254900831706	4.50010403416467	3.59193698760182	17.4133113325087	-0.889950316422976	-2.58630688006704	4.87758534084216	-6.91346996537384	-4.74675741511609	-9.25103352816837	4.78908296057728	-1.53991015070621	13.7073140624809	10.0767931019235	10.4941666017	-10.3620452276057	3.71403577040519	5.41826760546525	1.82527565612113	7.35639575362055	-22.8076278385393	7.94713501812807	2.96924819506392	-8.60361101508092
16	3.32475520958396	6.99745803910699	1	2.55532658297467	4.44384931586033	1.04524471923898	3.11960461677468	1.5752272373056	6.90771699752367	3.24751142423272	1	6.05013170071278	1	1	1.56985918036443	1.20095119996118	1.80853601122667	3.27907665868702	3.65847670750119	1.55462242781999	4.37248026302995	2.49659726238864	4.90083135040881	2.40352738909389	-12.1157132957209	-1.26491452813094	6.44525154186307	2.89569182979015	7.87212076107944	-10.711180230688	2.53834672357834	2.75629098409863	-5.55338783684228	-1.0409884029605	-6.16775238742216	4.17459048385378	2.50182896888966	14.990595867588	10.2770972978997	1.15542457413271	-9.55050924939137	-3.51630688285854	-1.99966183583125	1.8484982342576	1.68837862623633	-17.7643898527436	6.12394515544489	2.4474957093116	2.09899507821948
17	6.07867268409091	1.95959455197372	1	3.56057942792018	5.5488105253176	3.46248764884969	6.70195741547592	2.11345884032087	6.32745888653958	3.27385038151543	1.27030534834385	5.09868138277556	2.58791655830279	6.90817894729813	2.91082101501922	5.48664969945341	6.42345487152153	5.21075546765343	2.10037970783976	2.75145418416505	2.10059265239265	1	4.5182507749855	1.61331639637887	-5.21966926400232	4.59135168835201	1.40371416520009	4.16148783251279	14.5262975159163	-1.05546768772316	-3.41447519471379	4.35747871118025	-5.25191542981837	-2.88838953819567	-11.7172689006037	0.616176101732284	-2.63997706055952	18.4286897873555	12.5882513020202	7.33463506431825	-10.2454175753049	5.30890576982779	2.33622133745842	4.93162290626593	7.34489933054663	-9.85021526420203	7.1229393477071	4.7587393605755	-7.12073113872849
18	6.59384838157008	3.22323561209828	3.37316747568849	1.71112363645209	4.06459001616369	4.04887832327807	3.28894253287237	2.47007153735791	1	4.95536083435415	1	5.59192297683032	7	2.44546975406615	1.47713515138944	2.71929167548005	4.24974929321087	2.00838469042086	4.57891371406327	3.02954049638765	7	3.07511425033323	4.82049155576292	-0.138695569527253	-8.77386428115111	4.32428799243897	4.40509255956703	6.47100368349635	6.80818979441867	-7.39438461443615	-0.728104170983341	2.57624683260585	-5.29159170397029	-7.36179239377271	-5.82170644007583	3.64108850461021	0.910186700584904	17.1607621883222	10.6157649084575	6.681934512763	-11.5092439715033	-3.70203285998362	-3.90599703006788	1.73433081268518	7.16706705107784	-10.0046339076686	-4.64885391982688	3.19335337357878	-4.13369323816708
19	6.50315886676475	1.13722338550575	1.01443198650332	3.95089040199635	4.10134440552191	4.70946614101284	2.85017481161906	2.30512151883454	1.68284963624001	3.76198366990286	3.40280509490877	4.233739333021	4.43889750481922	2.77453701628583	2.9817952509285	4.25875634352606	2.34041189089464	3.71614320765377	1.87192633930708	1.22103274347482	7	1.44539785240004	1.91649238995427	3.43147251070275	-4.22335444413732	5.22546593389317	9.48725129955263	-0.250704407171169	6.75037879369864	-14.4423414722527	0.513143287136663	4.93406044628576	-5.72113465078572	-3.394800197509	-6.88857273985364	6.12123469258938	-0.3812597723727	19.3920601552079	3.81475393525817	6.93750694000896	-13.564704391946	-0.695276746899306	-0.180219622234118	2.05751947405023	-3.25364502345854	-15.9008055374642	6.60595024358767	1.01740094704848	-3.73601924934523
20	3.28545979866996	7	2.9036773654199	1.17692306741733	4.73122723174993	4.29499375921741	6.26077705770039	2.71331565175138	6.10166546936446	4.89426187199556	3.21253359776976	6.89775675201992	4.80850375346435	2.00942944339538	1	1.97076696089193	2.89336097189356	5.76868422611807	5.0582940665577	2.14624327789883	2.00962336999473	4.16472555084149	1.34181981793931	3.38662935240455	-7.2328918184843	5.84890113618383	10.3872124671852	0.147945686124767	7.21294225982913	-2.77983499668654	-1.83834594158743	2.11592263850462	-11.6009873769438	-9.33193437247784	-5.45223471747906	5.61893310453433	-2.38763879803988	11.8668313485074	12.0431065208203	2.46519603412979	-12.0329575647498	1.13230445043097	0.158114411495619	3.63366442079023	1.99802108173147	-10.1413682730911	1.54893715545304	3.24094147011867	1.69370830715105
21	5.74600852729494	6.63065796252891	1	4.28882415975557	5.66278964377822	2.44746662416341	5.2634852871406	3.60963671384132	6.63185208707302	4.33736886849324	2.74277557719602	3.04641136663222	2.18941841241067	6.27075803458508	6.3794523137213	6.47778746425681	1.84539811360455	1	2.1305390319159	3.49074395822199	2.95838889392173	1.94786838613682	1.44771717275528	2.99189469410025	-5.56125934660465	4.73541699416323	5.69043518736651	5.61704999340895	13.3826399618642	-0.650889209038589	-2.81873870368889	6.18949090057132	-4.69150300194157	-3.21395975808195	-10.2470018751454	1.15817705777976	-4.26431381651797	17.7041446580634	11.8484252625037	8.59928426779453	-7.85517476202918	2.03553337252329	2.39660667876552	5.57677622625402	9.18928517013184	-3.74277460333011	0.553585295591563	2.72224591049681	-5.52298469220529
22	2.69350534663289	3.40798161288441	1.52479046422126	3.28868872441098	3.89303528429782	5.46049882903485	1.59295037752852	3.50195860669801	3.83178676002019	4.71028430327407	1.61095396100228	6.4532553222415	1.60091687197157	4.94436447866449	1.08797496940219	4.54456302293764	2.01574689663799	2.44780876624991	1.11805932426699	2.9655962606494	4.6971269841418	1.87496426744615	4.90959161687973	0.77188477270925	-9.69707801491878	-0.115329703444197	6.20000586371519	3.01595397359637	5.77409994909219	-11.7205217700651	3.6403129384437	3.97267928231462	-9.13957300873016	-0.882219552267153	-4.01883262681635	-0.144019416515281	-1.15322698811215	16.5583130381741	12.6660937261386	-1.14174037070234	-11.3286066459182	0.700701323427501	-5.46589307319792	3.74127533488019	7.55539205955563	-17.6298725723253	-1.26428670642759	3.78766715788241	-4.00916348945549
23	5.68931812069096	2.74256537525451	1.17288144569245	3.91883628945315	7	2.62155300108026	5.18312130122229	1.01385556512543	4.83753428863666	4.73697245011524	2.74530814835183	1.71902522868475	1	7	2.13430059971024	7	6.54561902443868	3.05622122609294	3.29515825676842	4.16993290272307	5.87968748712274	3.91565876482299	1	0.0145199137237486	-4.88102266799562	6.49425618276977	3.0091408642277	3.88935148571218	14.5072623977094	-0.670317017077653	-3.15914571151719	4.72378113220251	-5.11205962152789	-1.83253718624495	-13.052940487389	1.37457998525001	-4.2079122129912	17.7717602763939	10.7305475744889	6.41376862629185	-7.5960495790991	4.77934158657943	1.28178923490711	2.37610003708647	8.08435048536286	-9.41301652312845	7.31362924130169	4.04969836251062	-1.02284284067401
24	6.49153740821875	1.75792103623575	1.82961866540145	6.5530437356319	4.62326664294594	6.12728899075912	4.63979713716331	1	5.33926872465198	3.87312238011465	1	2.32382083806608	1.06863957558152	5.71679818689042	4.9540348550478	5.43840730522243	1.01450982011249	2.12815314537382	2.50907294438902	4.5777115675934	3.38237527616171	1.73139241429725	2.37120082570127	-0.937315976634367	-4.42164053503399	7.82951253491283	2.62251234703716	2.13870218971263	16.8748663444972	-2.11350997555458	-6.54507321486184	5.42794066457721	-2.62597518316981	-0.650137368899436	-10.8894358867344	0.266272980443175	-2.97036503303692	19.1223416194938	14.9954817913754	6.91144446205792	-8.480612848162	1.98376098136821	2.85836575752974	7.08025633093116	7.52893720543088	-22.6399911700379	4.95151734100985	3.45261698894219	-5.05893708920498
25	6.79677135181172	2.93469804412383	3.30563715237907	1.38991195242309	3.59925022503753	4.14360489949747	5.37812141229165	2.40692401735531	1.3134654975364	4.73237860600671	1	6.70923915136914	6.07541786888444	2.73454928019743	1	4.2555262946246	3.35641884420908	2.03992428876805	1.52150386786759	2.71713098965842	7	2.43500740022231	4.72737622178178	0.479732160598533	-8.01542163600434	4.3112489601376	2.82541762840974	5.42987529440782	7.0411089020976	-7.9637193027486	-0.931128586088683	2.62084262282446	-4.13691444296702	-7.62841063998394	-5.02143692980582	2.76976830211275	1.56129092779058	16.2570280106889	11.0708963814468	6.53846257277332	-10.8136322821809	-3.45872687537691	-3.46960368983225	2.56376759803831	6.72747211214773	-17.7579422701484	-3.9338934299198	3.97094523337364	-2.21894996682005
26	6.31179080920423	1.64193547577958	4.45278403355889	4.85881137988173	3.06063864633909	3.74758744402848	1	1.75175113362926	3.64287638334131	5.72927892997154	3.71631588978193	7	5.09900143690201	5.25403714689393	1	4.19324518097538	3.68335528629933	2.74061445335099	1.03217157022167	2.75763868956269	6.24932529659378	1	4.20679672921916	4.51285361724235	-8.16787066041701	5.89747173997968	6.54466535713416	0.506574866957719	2.85497903056761	-14.7599626429224	2.41314190699254	6.58033294660116	-5.83472167625294	-3.49033233260245	-7.23754133972646	2.56889638892581	-0.216384421725265	18.0083588129875	5.31633901252716	7.59978086804348	-13.2504527987255	-0.257515496920582	-2.39567537713706	3.883898570911	7.66091481183305	-15.7457634556997	-2.57402084374108	2.9679293732301	-7.20129516023191
27	7	2.51972673223768	3.87756536744225	1.04251503741117	4.18192993257196	1.12878050493223	5.53975157287839	2.78723966084651	5.06583808220323	3.17244539466734	1	6.79930376153008	2.65510888032663	2.70270539024175	1.92486634568207	5.3561520392532	3.00291575840946	4.84789863103128	1.2716380203286	3.342107823869	2.76309162988547	1.16551556523017	4.87303153817193	1.56958149164665	-8.53838489998411	4.74797648420859	5.40846601628717	5.07186897018748	8.03269077388508	-7.78962954779845	0.308259945098429	2.83321847996097	-4.3380950518001	-7.37220458338436	-3.4376049701111	3.60717892329221	0.373052375226829	15.1256913040227	10.7450963463475	6.3690300671946	-11.7126193847639	-3.48413957610272	-4.42491482020963	6.99041625718846	5.85192236335905	-10.789364817675	-4.04817591825556	4.20220031105909	-5.27217943832741
28	5.05866456924057	5.69227060277839	1.94712727232472	1.45495924428555	6.43922101050749	4.79607336138931	3.45539046992823	2.60255232323252	6.59169696543073	5.9537060204982	3.80136914287908	7	3.8380172322255	2.40040194662637	3.96629011474886	3.41057912958111	2.02448666583109	4.363317588983	1.09739607308156	1	4.66421545480137	1	6.7262915104197	1.33840480761486	-8.02418013324245	6.22635687858098	10.367713217349	4.13000362400946	8.44389667868092	-0.996798787272084	-3.72843624806057	4.69772349672277	-9.64618820991794	-8.53307174820815	-4.28504296524215	4.04191780795854	-1.41625959373156	10.1601618438789	12.1318729158165	2.32609252123753	-12.7151417951483	0.481118764717957	-0.103526364872432	2.78743018490654	-0.00714738399680614	-13.8865086153014	7.11808713073834	4.1194205691859	-3.25220368406743
29	3.7375074772733	4.39925638910414	1	3.17715905698259	4.68756527166451	6.1174845360093	1	1	3.59069566096633	4.41225299674459	2.47456202372231	6.08458282127831	1	4.84053571835992	1.48515402725861	5.07917883249341	3.31570490132137	4.75867009775151	1	3.69897692436105	5.57543937112169	2.68998884785115	6.69547707225896	1.58122443591864	-11.8442416935022	-0.115034314844217	3.46135661308859	2.19145512136889	7.6169633984188	-9.792927998984	3.19702284474683	3.99752792359	-9.18018783533869	-0.87775698972108	-7.68106707122079	0.0208779627552417	-0.926415844321879	18.2384447216101	12.8528964777661	0.196485360970451	-12.8367613434792	-0.221621916452438	-3.78883105711695	2.1695882246291	4.50474329373744	-17.7752984625214	3.03476054111555	2.68402349334657	2.03071877136749
30	5.02558546490909	4.65394566694994	1.89963876424475	3.40780344199863	3.32410196266605	5.44510866667577	2.12760155287757	3.40436062480884	6.61006524507664	2.38544138652323	3.45377625340192	3.65169886829332	1.78467032876198	5.08203036978329	1.34629320542305	4.83531231692616	7	1.457004012112	1	1	5.09083214403702	1.02725825798901	2.93046786117742	6.45180562245023	-8.79365916703213	4.58406009990315	9.19072274368619	3.4447859986383	9.42828961484399	0.063546738574742	-0.557913973067828	3.24629758880919	-8.78321567208049	-0.106654538896674	-1.36794351379113	3.22312273391877	-3.34068221283007	12.2082143299767	14.690431508849	3.22099016078397	-8.16985167479984	2.32392954878315	2.09024340320676	4.40569038695917	3.49722861392812	-23.4556329171768	7.84391603736341	0.315345559024577	-6.25248835676216
31	6.76897431423095	1.81574501090965	4.40368775293738	6.18750932339283	3.18040172442944	3.04678713583323	1	4.21321990875075	3.85319552733101	6.07182658721389	3.4285404378376	4.97243298047729	4.58890155099274	6.33167657662585	1	2.12516760829552	3.64785086408702	1.74397871635924	1	2.19115879342285	5.28325340787697	1.69893641260622	4.93560917455128	5.40723387377107	-7.9178727082352	5.99820017477122	6.5977028917298	1.5316798283046	1.69876147047115	-15.4043422569879	2.24502691265069	6.69246409486712	-6.62814406105403	-4.06569604905502	-6.55075247937948	3.14953660772659	-0.237880826767476	18.7766241865905	5.48490233977283	7.88448736188041	-13.9183843858603	0.301092418824576	-1.99144993281374	3.50654042055894	-3.52934516885334	-15.4966683735774	-1.79579520244485	3.66404475240978	-4.2107308097049
32	5.86446563796203	5.00805916974699	2.62089736974967	2.97395599010123	6.92181209552539	4.38695286798693	6.13039417442906	2.91838626518376	4.54906039435484	4.88293100248157	1.41846919206784	5.97332225063806	1.90960031216776	3.68424632533632	2.57094362336748	6.04320088218865	3.4460582571309	1.05025249748917	6.24390890247745	5.59302341324478	6.88734843242736	1.91594787760655	2.65303482371404	2.00228383003288	-3.18296385912055	7.42949028388881	5.76853968282891	1.63916689447959	17.4911920311567	-2.12384690032922	-6.90437462385188	5.40830856729744	-6.41928720508091	-1.89174123147469	-14.4612870457204	-0.745598483861493	-6.03758652998698	15.7287358454233	9.14383975348074	5.65853364656696	-9.34116071319814	2.47190780435984	1.21396965658652	4.13661725693636	2.88245869607274	-17.2790705670599	-1.93611270969958	1.64722830233523	-6.99571321715124
33	5.80465022683207	3.22447359727069	2.3266250288622	4.30158412244785	5.76140683995489	6.5193670244268	1.73870208640643	4.32245005982749	4.30598148204257	2.98782003735968	4.29149816574036	6.63314966546467	2.36132542464749	2.45726799590115	1.65171579472685	6.61553886122242	3.31266638959251	1.34059762715763	1.47205473815651	2.77511439927029	4.25004702268595	2.49795750762354	2.7070647592101	3.73429467265807	-5.03615430364513	6.68246005027411	5.76445700583635	2.3858402369986	17.1482940155937	-3.13723243081314	-5.28105883164277	4.26343920490125	-6.38787928286752	-2.45433792337911	-11.3552936200427	0.633152789346488	-5.21438922560954	15.6478336406932	8.99294414358673	4.92297976622723	-8.2948634936016	1.21665173230054	2.41384882771345	4.95678501495332	4.33765168910362	-16.453996024831	2.52372579154257	3.44807111835749	-3.09935719426028
34	7	3.07560892669342	3.02052120814768	1.30928294416806	4.36212754145564	3.9101441143981	5.33974841459451	1.70772597912452	4.94951103000804	3.30336071747349	1.33899340258801	6.35230221876617	2.79011431245618	2.78967518806429	2.4185633135328	4.5341838860622	2.50137096323321	5.61200798163667	3.68566887410611	2.25698189006443	2.61283467288566	1.56712307101769	4.97439186736511	0.87612668690927	-7.9002413974138	5.7962863857261	4.26378040897787	5.02936344866214	7.62689828541567	-7.74296346885993	0.275269841042682	3.34448228727364	-4.50099713391858	-7.2274936373183	-3.96995718166257	2.29499880234322	0.351180275431323	14.8965768329708	10.0228107737938	6.32955030806671	-9.56238449194866	-2.69310433117801	-3.83728239346773	6.52668741259584	6.14389647651144	-15.9404507250288	5.75610812007257	3.74548795863596	-7.75870272189304
35	7	4.017562408982	1.55226767714312	6.29803623854302	4.19337803644809	1	3.7354262228618	1	4.03941231831843	3.73018070461357	5.42732008507099	3.65146775264799	1.06440512204661	5.37834524421478	2.34239361272313	4.18401737130513	2.89560739697474	1.29406044496434	3.50523731666228	1	3.91321570825336	1.24473565820703	1.80310030863146	5.60654834375393	-2.25475282101194	5.01950942974086	5.58487108126181	3.83310632569379	17.328418914574	0.0695519513792553	-2.94613824795593	3.8655676335767	-3.0104490060431	-2.64062222539451	-15.8783913572784	0.329191629854588	-3.17560796226058	10.530997826062	8.90692920628052	4.34410787267474	-10.2616748434146	0.238037484419659	4.01137405473789	-0.321551888631517	2.33963079099925	-6.35698229171936	4.85737333501143	2.48614557425762	5.27720160938688
36	3.89553954524516	6.65024423663016	2.0614552378053	3.06377200011466	4.56760904948493	3.7256507248751	1	3.74528368331823	5.47275264543069	5.33025934172067	5.38285521540529	6.66469527630239	1.05318454149215	3.60264108325241	2.81322116216577	3.19576566782199	1	1.05466829253538	1.59770466214956	4.55013772785549	2.16571764902298	5.10827558341458	6.81061263785985	2.38707120435929	-10.4281937971068	6.46261851763865	13.8300077350421	-0.48711733638943	9.47807792765888	-1.6730932573252	-2.16333706977773	4.845149277707	-12.0019757392734	-8.53255590099305	-7.00378392268653	2.68414693212816	-2.96077266440566	13.5198449654465	17.7158677586719	3.99153001670771	-15.2896367476636	-0.969583981174027	2.25387914375181	3.81953747791001	-0.935272292237377	-14.6609954327841	9.88249075810961	2.60148946722339	-2.54916709322749
37	4.12858900839668	6.91943654576413	2.96662478664274	3.12085968892688	1.7158758686519	7	2.38409576076805	1.27889045903972	6.24549794981627	2.93344827515496	3.0780891368434	1.14102202347715	6.60176126684128	3.11059523588842	2.59146006324181	7	1	1	1	5.30929429875937	5.33606094198165	3.05877631349072	5.76239788005588	3.44693971806054	-10.1416509760446	6.73308820335997	11.2380465160683	3.50673692480987	9.75322029178801	-0.34530356530758	-3.44924945704645	4.86566866309875	-8.55224250419965	-7.07687088571714	-7.52350406840583	3.13802158901365	-3.18386986762269	10.673558307432	16.639031819275	4.0192401420432	-11.3482849294811	-0.928457424217431	0.884281279400076	4.85832634341532	9.17393440125398	-8.39119018084028	8.9293405746646	-0.174485431661208	-2.86365235137722
38	5.01377378968412	3.74860593043327	2.25643932452253	7	5.79464294912999	2.86125946485538	4.3680471421755	2.76642114589914	6.05868342073356	1.88870923533704	6.18033743489455	5.80776064327058	6.1079771969228	5.94096470412535	2.43901395402892	5.79404313367464	4.59987149947709	2.51020455168534	2.8997876941926	2.19662836316586	6.41731789012061	1.61529364822694	2.77235588131899	3.11721690253827	-4.59374412270823	5.18380757889628	4.91127813951077	4.70473072570408	13.2624948492754	-0.10072763529296	-3.75401120047565	4.79035265629662	-5.19966398298785	0.141797133240574	-12.8502045621898	0.547384510703856	-3.56664426552017	15.1899046951595	12.3559884819554	8.25313577977867	-7.63599442501217	3.33917954973106	0.605030896994743	-2.15195199395091	7.82824833753556	-14.7373547143565	0.370759330962563	3.13823095010216	-1.03908829372461
39	4.15284300548072	4.94109582568572	2.35161559950196	3.11646133745524	5.07941109551926	5.64723661425159	5.99951282727061	3.08379341490306	6.69242446880389	5.40843365241426	4.44431336148546	7	3.19014166883448	3.30437069216385	1.13651059532722	1.98000685989591	1.45075688393145	4.20800887583274	3.74046831378168	2.07458629586078	6.67573276178465	4.30358806638225	2.27054078743794	0.974631433425432	-9.99174564492244	7.49936692360688	11.995979226446	-0.392471969835577	9.59571404094773	-1.72693791485358	-3.95071712485819	3.88709892671035	-13.551047645878	-10.0538330121913	-6.36026265709413	3.45906220454111	-2.3859476825708	11.8282898894577	17.3380439835452	3.84755597790179	-13.9536171020394	-0.713170168944755	1.48898940200233	4.34226967164073	-2.43052575082571	-15.080314021977	5.23193279392088	2.65033611424234	-5.26923431884745
40	1	4.62945370927992	1.79109388272427	3.97683261790065	4.43574951228702	4.94140319140177	1.0982463767054	4.98659292845293	6.9913930743808	3.97627492575513	4.89568868138959	6.34060903686722	3.99381218390067	3.05174788641125	2.88028600657917	6.68975263618845	4.2469059956266	1	1	1.53013915807148	1.73385489566839	1.31727377999056	2.38326819922059	1.55888744421252	-12.1870914530799	0.0542369741415616	4.41688932350289	1.82148659989597	6.10645061889686	-14.0711806489097	2.85932967395841	3.49012873645662	-6.64796253583094	-2.83473576568444	-5.66824808953344	2.57886669278447	-0.216414352082601	17.5690413013562	10.0540514543808	2.28169981988625	-11.9470028176698	0.365478633147126	-3.08183881111762	7.19971897448012	6.11827907381732	-6.43991426109975	-0.646066852125351	0.133955731171093	-7.31038355621769
41	6.52443159520236	3.21682725817213	5.81939715295435	1.46711615422357	4.13297105537106	6.1366113075436	4.80650935335646	3.49987889170345	4.62222875422467	3.47813679995672	6.00882728878337	7	1	2.7569075848489	6.55664946553084	2.43511329360691	4.42944117304192	3.00785247136289	2.85752582587134	1.43313242276287	5.12568526237848	2.61854420036401	5.27376627872107	2.82126641390731	-9.64153575836751	5.15501170314659	5.42644094119287	4.45688264130887	9.48020330668522	-9.96935892967521	-0.888728216972013	2.73864068734031	-6.64167469651949	-9.79815437612078	-5.61227889719707	1.09458088221017	-3.83527681286129	14.4766171881342	10.1500985988766	4.35132778172108	-10.9454483009925	-3.18324037082593	-4.11745790399324	7.30553513691884	2.36640309594241	-10.3381178107559	3.68116210280701	5.62463177844825	-2.86506789027786
42	2.39096891846988	6.33569907733263	1	2.44360761523968	5.61636740566987	5.89418171512521	1.21494613372053	3.71967529019449	6.16714896375431	4.55711664648191	4.69414441130736	5.3293358504375	1	5.80753864248201	2.72329478708872	5.48258403492269	3.31401088734154	3.53646748713704	1	4.46925377610068	4.66405742620332	1.36718933539473	4.63410301941612	3.1688184360279	-8.44820689311652	5.10090289402564	7.15452592175026	-2.13702183439414	11.6934847871016	1.7376991963845	-0.766175529653	4.90456720697446	-11.9835910912764	-5.84648220336447	-4.06064742816595	4.74621749064883	2.98995380221723	11.4040089002627	12.8655347984162	5.78814481198328	-13.364644203605	1.25561246823708	-1.4150014258703	4.02737082008992	8.31295680832956	-16.5053786626239	-3.74242060005406	3.54214529483313	0.781166116151164
43	5.2294799753022	7	1.74197918643366	4.54238654742322	5.62009661553398	1	3.14055995634255	4.04043496559224	7	3.33639563504381	1	5.45893240681565	1.39105886077072	2.56009139399811	2.80906909176854	1	1	3.29318559331434	3.2481810576958	2.4029117779007	3.56765814743299	3.22762740960343	4.02617086572878	2.14514927186901	-12.1413053563695	-1.82239384014217	5.38397389704778	3.45022095132616	7.89302514924861	-10.9260565877758	1.83642082727184	3.50160201508652	-6.00688430155841	-3.05327649316231	-6.47970410463364	3.11964110538153	2.79647949696282	16.0334434711733	9.54904959058948	1.41538092126189	-10.4988614573712	-3.65774279589728	-2.40744309081012	4.59189427702099	1.25138959630107	-18.6404198242389	5.65923992522177	3.76671466316071	-3.90340566735114
44	3.14047532784839	6.63902343458834	1.96083144163773	2.67473312022597	1.068312728541	4.40843755683385	1.439476904974	6.22683312072873	3.32773570352639	3.96964859556026	3.82668223200675	3.26565441731125	2.31262240078253	1	2.83385052955216	5.55288609320271	4.21675927300771	1	1	1.49283379777509	4.51753575038953	1	5.25547140809159	3.3300599289235	-10.6518212535416	9.57881228031389	11.5150755478762	2.22690775980084	8.90433347883202	-2.06433696501785	-1.56986044850384	4.5278694934818	-11.2452868174075	-7.25890886927711	-7.83532402927291	3.79269974031133	-3.46863311720664	11.0256301709449	16.3298193409204	2.31570133312203	-13.1964844079845	-1.39906030733748	0.856817071828054	4.60229727224674	4.16470930485758	-14.1481339149451	2.0631194642527	2.93131440029615	1.89002317837
45	5.98979631193464	4.13992240407687	2.94480493443473	3.72345886881259	7	4.29773982218373	6.45492670438071	2.37484653626987	4.16772288280756	4.23692216780837	1.50864391328131	6.20669620749705	1.31325758822462	5.26106466023628	1.49206949983018	6.30513095870533	3.29035715036278	1.12555017469606	3.02737146468376	4.37490877546799	6.40575806297257	1.08704827728546	2.13977348496931	1.62821772126483	-3.85173501329964	6.89845747838077	5.16089390868454	2.18906864945577	18.1525821148263	-2.16111980216516	-5.79101795713693	5.36185345105219	-5.40193058861142	-1.22513295937573	-12.2944095692861	-0.353814643719772	-5.12952377901963	15.859737304814	10.5396721859354	4.20098906317709	-9.29329561218079	1.87940427063477	0.44686707975893	5.00682019707537	2.08253844632829	-17.0577054748091	-1.04071081156111	2.48871996187894	-1.64184735983877
46	6.46716607863999	3.55799398048361	2.94027173207412	7	5.13543642945769	7	4.06577716828533	2.30357542785038	5.72397110454068	1.12160187984148	6.32560221146978	5.005260390381	4.16368744976366	5.67556686978207	3.28878533018949	4.63274191223987	1.67046627014892	1.9953380360429	2.79121642097197	2.8494543351074	5.25294579002257	6.34239440231261	2.98168571045409	3.4300309986939	-4.31717483713791	4.85127266667745	4.76669086590822	4.77570901498613	13.7480158129155	0.561168198901313	-3.87804558270109	6.03053565476867	-6.48545104532718	-0.564254106061992	-12.8261338665188	0.251500962217231	-1.18123176027259	15.703750594676	11.9312749163627	7.62215868128069	-7.51580762946687	3.47150589264679	1.08128912866333	6.24832049599368	7.01781457277814	-14.7506378239425	-0.586701569660428	4.64582651499823	-2.07970380762789
47	4.64179987399924	3.68851895976168	1.42440177410492	4.56712351992566	7	2.58504918445226	1	4.47389013664287	4.61523346348522	4.7719966860321	1.33145399902474	4.72172961839697	4.09326938333678	6.59111687763652	1	6.7107533218673	3.56277708877574	2.90555602411461	1.79617949593375	1.35295084364804	5.0868022327447	3.23083180632137	4.94490016159541	0.635844674595507	-4.85581810897704	3.90044332921074	4.27861907495024	3.82515935794747	17.5296511249837	0.306873381405692	-5.21287847884035	4.09224094734616	-2.88943524607701	-0.422538995069992	-11.095023306731	0.789310634998789	-3.19414890167009	14.6808862539394	14.4367192097311	4.20575415514768	-7.80222247163803	1.94044362263148	3.26349481810467	-0.893608672674493	9.1160826204924	-5.52369013792448	6.81063533194292	-0.588335733378304	1.20031571714852
48	4.90731264712222	3.39880783285193	1.8842684044853	2.9949627342162	6.23260099428761	1	6.42840816854687	2.08973848901246	6.14427838875318	2.3437581648027	4.80184372163024	2.46652736527102	4.24056534765991	6.01434798492356	5.93173901049624	7	5.16354628135562	1	2.92851717745699	2.62855137142282	4.33540296496547	3.6457068465607	2.22001578193654	3.37019257946427	-5.17312780314491	7.32093967617918	1.37736189836982	5.04662302462399	16.9152130642175	-0.365973832779771	-4.55018073104737	6.38745065392612	-6.61002775290147	-2.30876826193772	-12.077720780129	1.24931946009981	-4.66331332958182	14.3495819915567	12.4115624932739	7.08398930415798	-9.52497498650379	3.37654705671817	1.09664558141292	2.2285420198309	-6.71305225387836	-4.97418023290886	3.39826012545778	4.03264294657142	-6.23156002522509
49	3.35695323374579	3.46949163604283	1.81943071236036	3.05825176831169	5.03147977019486	5.27411220236054	1	3.39073233785518	4.05244767748924	4.13672651272448	3.39492563200948	5.08123098616009	1.0189811382727	3.69057505088259	1.91077381048716	4.94730578673606	1.12602679273973	1.96501626760295	2.2524415153832	3.11838891978071	4.91844815235258	1.22079960563139	4.52181718020632	-0.826395600103444	-9.69838786866024	-0.071960029536408	6.22018660215336	2.44945425455463	5.6399106267753	-12.2235692689223	3.47080817159334	3.48319573799265	-8.73184014336859	-2.20455513266337	-4.47993539791501	-1.08657774964951	-0.620041961353967	16.2351736710155	12.2087963237947	-1.2227653332873	-11.4198230936771	0.722601911293641	-5.96186730129432	5.88089072345693	2.65725852404055	-17.6676966676223	-1.39718548624804	3.27121039250385	-4.84956646986008
50	6.79920379063498	7	2.61883978607897	6.6906523566878	6.49932144278853	2.58180480802934	1	2.232048634356	4.97200366782025	2.6726054196318	4.03191641603358	1	6.65430967974318	3.22369244782099	3.25316467218622	5.77567746609587	2.04747660385913	5.99074745241018	4.04389735599099	1.5328215183588	7	1.66991542467903	6.09978128428347	6.71215073350433	-7.92643212383264	7.02814742562005	8.0378381117877	3.06115230900227	10.992586071407	-1.24908122610726	-1.6597332500945	0.438015038548895	-8.51298718506873	-4.69195453938466	-9.84407431779166	3.11106735292195	0.230965202888852	9.30161683774338	14.5410560160338	5.13786068183887	-15.2846951818475	2.33365422891921	1.72578378470171	3.4242929633044	2.71839303209078	-21.3049161502742	6.16616699607223	2.85612999124261	-8.41742300343129
51	2.15650595585602	5.93446813407794	1.49731082827382	3.03449688034615	5.26164488049596	6.02594892261893	1.64063058438688	3.0236712332339	4.99300290301157	3.23023418838936	5.61983911177332	7	1.14148846213583	5.91314860672402	1.05732634106878	3.46517894826492	1.30884487004103	2.55625105074258	1.4323534968551	3.00549846744602	2.88567055969306	1.64848002332383	4.74986888184463	3.38814390750681	-8.99318769222192	4.14052637309214	7.36801450472393	-2.05101517377816	11.2833844619714	1.12784113834022	-0.48215315227951	2.77089681127056	-11.991303407207	-6.20365404674959	-3.73500966177312	4.53818795069232	2.75307265416334	10.3373789584519	14.2301223482273	6.89499172754362	-13.9184412115605	1.14710955486838	1.11360180493215	4.45748609258528	8.00661630199984	-16.6486772164202	4.62279958030121	3.45282090798203	-4.18393555107207
52	5.42461229720626	4.40274360328007	1.1565908492057	5.06290405925746	5.76541360055632	1.18723808993748	5.80003450312282	1.67699598999117	2.65789117226285	4.27350267073212	3.38807389560569	3.01167344255982	2.51315632331566	5.81710486172063	2.07336841418053	5.89760895844093	6.73113392605923	6.14772194055982	1	1.30422847476502	6.81042455610109	5.21231241216088	5.73040692825211	1.22638056814881	-3.7055925276759	5.37190921146441	4.39920501299924	3.02472416471878	17.8371738437089	0.949560122320025	-5.22423821233803	4.4746192999612	-3.33334793575406	-0.0468611206120267	-10.19680721694	-0.156789441026988	-4.15290299667169	14.9541484935675	14.0730025004395	4.55279213339304	-8.7069028975775	2.94436402947486	3.15967066436582	2.80839569616629	2.11610251332077	-6.00409999755176	3.98288505408942	2.18875769747391	-5.41648427924393
53	4.79196977073295	2.1939477982386	1.09173672625597	3.13297339034019	7	2.28489739626001	1	1	5.2229711957199	3.74080442347096	4.1384395216022	1	1	6.58825802259566	5.69603452464477	2.93682835553242	6.26252156452923	1	3.74615698580318	2.11921798450294	1.85229003411456	2.90006654159599	3.36258607506171	2.75950584144588	-4.0530526486869	7.24248576935741	0.544859138736955	3.75504283814499	16.4112314800711	-0.673023734968094	-3.09304307461493	4.66975017446391	-6.68235797875825	-1.55990545227113	-12.9467100548236	1.8633557172545	-4.37236421327424	13.1894955615666	12.3670371350025	7.28501751077421	-9.5407636355429	3.85550893013612	1.15570277773013	2.88957638882767	7.45693839185659	-4.56164054680334	2.68133163659912	2.14909662884886	-1.76668157058605
54	4.3091930068364	7	4.77091622713274	3.99296456526309	2.69732673342687	2.61801931234456	3.52249254220297	3.75182137695867	4.48710321111537	5.43392661115562	2.80974358433071	5.39573178848363	1.28389024675206	5.50396978910719	3.24903387776632	4.96051706203399	2.03578227054628	1.15636821615495	3.92689714454416	3.32437402406474	6.53459910398032	1.41870282981114	6.97331865196559	6.73486522305093	-7.04071905564239	2.76782877546424	10.8385658144318	3.50277779865358	12.2072112368156	-0.352567741298695	-2.45033613558095	2.62151759467109	-11.1547383383435	-1.40633871932549	-3.84514424872346	3.62556392442057	-6.29177047365902	12.7256511755678	12.2207151495581	1.49592987104053	-8.1076601490547	2.78574961884945	0.294474583827868	2.46221143695329	8.01100731778362	-15.3562564497119	8.54468187468604	1.90204208689177	-4.07481223981415
55	5.51604975742099	3.375955916185	1.33795841588463	4.17208386447077	6.37728200812914	6.29861865119897	2.55816651191026	2.69068029353319	1.22333199672065	4.54938571454446	1	3.6507241331012	4.59141291797693	4.99924606828029	2.9192168517571	2.18408541337934	6.14946748362439	1	3.37514975494286	4.31800767665938	1	1.67280919533049	1	1.94537762740205	-3.53352703752567	5.69973679058707	0.435702412964068	5.59590722992533	14.4145460702769	-0.389332317567332	-6.12984660662667	5.26314362363351	-6.27211135337259	-1.3921180681812	-13.0385551643922	4.02548841317148	-7.32395085370369	16.1321382457871	13.5865558855634	4.80518807140861	-7.92585119474325	2.0436612617015	2.80735292730075	6.30988668892731	7.19818151742572	-15.8254913652288	2.97253932343952	0.928514921401279	-6.0316833441764
56	6.64192029260328	2.81446380332655	3.12556793024616	1	4.84565881430492	1	4.13974563086069	1	4.99719155052601	2.82636120224703	1.10767680552729	7	1.73309352735883	2.35799473562054	1.50936235753613	5.91255500221656	1.73414198708701	3.87519724505195	1	3.1885258562801	3.38466751071357	1.52305841454044	4.85386714141891	-0.506075794684789	-8.05628903246845	3.96602839229904	5.12518557685617	5.70744842125381	7.82183943963293	-8.07597449551927	0.61609632802445	2.24943032108334	-4.91937285299498	-7.91232794377801	-4.586674815341	2.11880433801809	-0.971179196444223	15.4545563346426	10.8823786187567	6.09681671732941	-10.4195154231841	-3.36807002423171	-3.97924719858717	6.40551570435921	6.9041925748777	-15.5897394767529	-3.25833711631673	4.86729006620328	-8.13535938452808
57	6.65145557496699	7	2.8717775088916	2.58514142563305	2.89476948657068	2.39498142067679	2.30297542922355	5.25251923042506	4.74249963589888	2.4727881057559	3.70834117768243	5.70342781250241	2.43539422374661	1.50571235310319	3.42297419391006	3.37545144686391	3.49846606341578	1.65543266403569	2.40792451751892	3.46820830171031	3.63028264947459	1.53318889862111	2.73759376187551	4.84696560350422	-11.0846798503443	0.629209097838992	5.57767073805609	5.16851680540602	13.872110547401	-2.53536325500895	-2.10877411301103	3.86018235555728	-8.37256592000607	-1.71842608396617	-8.05887144037608	3.97255447805458	-5.07832102112135	14.3293682778779	15.8255918318138	4.80525692390638	-6.98680746699506	2.25399316572161	2.52222868414037	2.92365499246642	8.62407924373977	-18.8702217051435	0.487255866862536	3.78509813655737	3.48426545358697
58	4.57982673775368	6.91332995319266	3.94661935182391	4.37934347847022	2.24172700792493	3.02165530413085	2.7825754868775	2.81129269528774	7	4.91557100174777	1	5.46399809663636	2.41867110825522	4.98621433226429	2.22289667686268	5.31086584620108	1.01573628605938	2.62501811983509	1.47274500737114	2.67423319994158	4.63352751665266	3.45520827963757	7	4.8704590571561	-7.47288611383193	3.46665913498075	9.87123938465952	3.41766774257653	12.2997447146159	-0.619147861882462	-3.03678326158405	3.61884903167155	-9.41645481771782	-0.938012186301066	-3.42600342818689	3.95801772113972	-5.75788159251927	13.8725599740499	11.9484686893128	0.464172015908101	-8.25318085226256	3.0040279155219	0.206742315920358	3.66148231971893	3.91549651206236	-14.3355882740698	8.21439799886254	3.51684288049284	-3.99336096884533
59	6.94789479121757	2.08642839180138	4.6515915677608	6.08753063852645	1.55998978305764	2.86708117373444	3.48470415400749	2.89604498212681	2.21773181057021	7	3.74135030428587	5.10734332936781	1.30738749036737	1.26753831896831	1.21167665170587	6.28621944786266	1	2.65340388762654	3.38041723189389	2.83177982694658	7	1.54056081860658	5.08061223290953	2.25998789428869	-6.08883061876117	5.21317250471996	7.17856631829466	1.32799013461032	2.93053694846528	-16.3626336145402	0.829652488836455	6.1950146704504	-6.4084319272268	-7.33002812629121	-8.41317095495363	5.61056937179898	-0.68902609745597	21.5111082418787	7.41972313566428	8.05288576475733	-11.6762697061706	-1.85120870798107	-1.29829600035894	2.41473516965719	3.07807652003371	-14.3340101878709	1.47167964020318	3.44623314315355	5.08573288578279
60	4.58107048535089	6.74851068100145	1	6.44455500446894	5.15290022408117	3.92852892525522	2.45921453423214	4.00596517640397	5.32155466082283	4.17136780801749	4.27825753208103	4.88892221948976	4.10848345364037	5.22605694082483	1.23268647398447	3.26044764097167	1.04095881463719	5.17703317800535	1	3.3264880443937	3.88467296912231	3.39612738919539	1	1.69163965841664	-8.80014007982412	7.51526722593174	7.39129030129762	2.9370122586335	9.39433890576631	1.70937208538094	-1.70496492059389	1.50692801148564	-10.7783907240286	-4.58529529229891	-4.06740388456699	2.37272447721226	-2.76854536630666	9.87715184094359	15.7710688666272	5.77832663983397	-11.3378290510356	3.99821729471485	3.77941818838711	3.22649867428029	7.21596070621333	-16.9467018634585	3.95490371518258	3.31774427331963	-3.43358811963855
61	6.28318371991782	4.5948325435301	3.88149751858147	4.59195993870139	2.99518342026677	5.20958337640827	1.54996431045498	2.99594125075915	3.72246945366792	5.38615867572863	3.00769355103304	6.50089067260289	1	2.23023080477664	3.11866645644385	3.75563502125273	5.40270266556448	2.17536237187526	1	2.98638272447272	3.38678924749189	1	7	1.60784564373443	-12.1772195921603	0.798112181875349	2.43668613573268	0.401487759007229	4.03996467245269	-10.9165373696548	2.97591618001371	2.38550961739021	-6.42521612354519	-2.35003753793776	-4.34549107920644	2.11906249980434	1.03672505188038	14.3268409416671	10.4950639830583	-1.9217505167606	-9.23081703178555	0.102844102912944	-1.07637683839613	3.25166552530827	-1.14976345977406	-9.10570933412821	8.62320537132282	4.42519187791736	-3.55555812056204
62	5.72693184889461	5.13783355362194	3.51889608312986	3.93656931269404	2.77415830317677	5.03438933607405	2.44035451074833	2.6275204664737	6.5374276440291	7	4.99459042055126	4.71780949513938	3.30055401181935	3.22795180001147	2.79670752074448	7	3.65150819185606	4.95950701035398	2.76427063842534	1.13969144077418	6.74177044179304	5.58491683399707	5.21619254697903	2.38675665760889	-9.6690786143062	7.15108753008352	11.6038962550247	-0.648639355624869	8.40425844070232	0.0415320591831415	-3.20901767836134	4.60306356369844	-11.3368481706395	-9.40402352345107	-6.77476140107739	4.01830049072487	-2.85913295292277	12.3392828143534	17.1662532937665	4.67263393944092	-15.2486007121233	-0.907607955229654	2.2419216745792	3.49290962724093	-1.4360693751757	-17.4783583618303	7.45643444405145	-0.123150099634039	-3.23945170142093
63	3.81462010212317	5.65072285263618	2.8789499445935	5.73214226995395	6.06810527685124	1	3.86726483980179	1.50521637362001	5.76206965642027	5.45414878916191	2.02844822158821	6.06794702404565	1.64568360625228	1	2.59904515779159	2.33739420246498	5.33613946129245	2.42449186353267	3.23836870496429	1.52763083074478	4.37462400571522	1	4.90854089798652	3.55760076765372	-7.8370622870582	5.71105385629433	16.2541398109607	4.12727618100628	10.291398534874	2.4392456707577	1.04833650722306	1.35075205165504	-8.69012938602503	-1.8769820058718	-7.22876179300626	1.36986241596856	-4.02088539727565	12.2877341658999	14.9670169962144	4.40134421153808	-11.6679791726026	-3.27898284924703	-0.594458026323813	2.65628654462605	5.87965254787604	-16.5841204936351	3.43877181125929	5.33908169680031	-1.93118986444707
64	5.30875051856159	3.85890378072916	1.98548176156081	4.71349995347241	7	1.99052578233837	1.47438343133576	3.60422036394697	1.90443279517429	4.29032742725088	1.75431936261908	4.91668402539271	4.82927848335398	5.67705681186349	2.11391989664858	2.1668204643718	6.61670512050426	1.23680619678264	2.01135116836534	4.14739799274212	3.93919309292081	1.53335792337735	1.04675346767704	1.53393862310083	-3.61905759203334	6.22098137264289	0.744913580301962	5.18025694640092	15.6453169338654	-1.35196113107537	-5.97576476684734	4.93199885058118	-6.13435605647531	-2.12639565589747	-12.5371609800947	2.63304822451926	-6.26330095571654	16.4357448854953	12.6909228871109	4.77066238685689	-9.01473928644983	2.72217087125204	2.89112533526287	6.21985754373862	6.3795556475181	-16.0679434967555	3.2569756726875	1.07184582312991	4.85581680100553
65	2.70092462401842	5.8721467869644	2.95559766793897	5.65362207002206	5.66401668803888	2.71520243979125	2.36724246420071	1.2836236695636	5.0384831364923	5.91838479828201	1.92688831874185	6.23026033590301	1.85903705571689	1.30153060414805	3.66240630721682	3.9681934562476	5.00227053712001	2.08859802766308	1.69803510735644	1.98869905688315	4.55302194949063	1	3.73480648632462	4.02528452921828	-8.29934512367895	4.18874586266006	16.339795185831	4.85935355549407	10.0715070854815	2.45775179882621	1.50775295926653	1.52968520056002	-8.21969001036943	-0.845763546980941	-6.04008861571405	-0.0875684493610335	-3.63476906875187	12.9545334845038	15.3879434181067	5.13496575242314	-12.0101860072569	-3.88671800884363	-1.5896527989753	2.44861850543855	6.47406488816767	-15.6213130581268	2.42685021165546	4.63103359155661	-2.10619608469674
66	3.71498873985491	3.91062640420185	1.95245534610092	4.15307151551096	6.32181280963821	1.70445588927177	1	4.1068061067676	6.05807685605591	6.33540998564993	2.57461566880065	1.78063366884401	1.60580440084687	6.61693057590519	4.83625957187057	6.60126470313628	4.90330676833562	1	2.45763790534051	3.63072750877472	4.06780133154418	1.95827343493527	2.80317175326672	2.67275640346756	-5.07559422811905	6.36183503890637	0.678732617109125	4.10015493158901	16.6636917225736	0.0811288209573794	-4.01146593981015	6.54046000228592	-6.42288402865046	-1.77188367699039	-12.444676649236	1.52197235861897	-4.58289912786586	14.0500546814595	12.6854484258786	6.95709473619777	-8.95756558553055	4.42983195405732	1.10249225861608	1.64220723954644	-7.50709201468203	-20.9946876478814	2.29766652634531	3.44990734371337	-7.38801163441019
67	6.67638426453585	4.1880032315164	1.08964825997765	6.93382502956607	6.17546438657461	3.18564866648249	1.06933378338471	2.86867040087524	5.70785612890584	1.19752881102761	1.94953089956156	2.31204933458635	6.12261726232948	4.93453479338078	6.90770089217986	5.20570040295079	1.37454184289645	2.26837630590984	1.27975709005623	2.65690982417571	3.48083820509452	1.99664764083256	1	0.09965119465216	-3.64394230899351	6.56710699791715	3.32851907450256	1.38558027393481	15.4444775486657	-1.59090418403859	-3.03354520500768	5.85223002610038	-3.08384002560689	-1.56416142177109	-10.2338614006844	3.11002180481529	-4.40321572728613	15.9236768645546	13.0429484247107	5.0338970163106	-10.2848209031306	2.47211511526723	1.53055692550047	1.67128143374335	7.66933354446523	-15.1323324309251	-0.972941170114989	4.03695495764079	-9.60961640433835
68	6.96833732043456	6.52953476269677	1.44938079569598	6.13052886929547	7	2.87417162879018	2.47573199482861	3.68052076822786	4.76051937823937	3.40448970953614	5.1659676633551	5.35819342055213	2.60321791918077	2.46846463716876	3.6420974658754	3.00186161122243	1.96457156289356	6.60577426162736	1.99348571775072	1.93427653692217	7	1	3.69836945765323	7.19330537782345	-7.41790701248336	7.85438060528514	8.30642796717241	1.63621031581206	11.2260265840081	-0.671959067057085	-2.65857998010552	0.748977050368555	-7.89407656392551	-4.62358028969376	-8.75974991203649	3.63081651039383	0.0673005828855544	10.0547574737553	15.2907294581791	4.49872733942846	-15.2487289326223	1.19138672924733	0.831522992662243	3.21009418404116	7.55304459998868	-16.0057045542038	4.61514569536915	0.732252620749433	-2.16454638856729
69	3.49373789042755	6.82965858375876	1.84580673492072	3.55466465308689	2.40063879273856	7	3.32553124856928	1.16643207997246	4.04205552666157	5.6083678984337	4.13841116077212	1	5.5071150914306	6.73538878634404	2.4247622407295	5.35956358329799	1	1.52931488681421	1.78735447639394	4.76518014183172	4.70341184290078	3.03646496192784	6.21752664159777	3.29291395427593	-10.017354295276	8.75359361482629	11.3531829721352	2.45900747424323	10.0785091357006	0.165414266605045	-4.51414164432773	5.33299137015518	-8.66678005918331	-7.96641445970116	-7.30316126348299	2.60920989668905	-3.6556585030759	12.0664955075547	16.5769798232375	3.5760402064732	-12.1841455136004	-1.37411414179413	1.62937485712738	5.84255697558838	8.94094089197169	-9.65848687151489	-3.35828307039792	1.3247727303136	-1.89561216939834
70	6.24987762985216	3.79471517583882	1	7	6.39606455629317	4.08436833788919	1.2798138124599	2.90070004585771	7	3.42747754389713	1.80933854710977	6.10167154900304	1.92811963849338	7	2.27833615768071	3.87845193336922	2.92247908871987	3.47840676692404	1.57967924989985	3.4424783708972	4.76809113691251	2.14110255883464	1	4.06752495664389	-2.80475812006545	5.45797007474373	5.43785739314131	5.12653531655867	18.1905757386916	-0.890029121294679	-2.99655558299067	4.59411111033482	-2.97806768551849	-4.13302184819013	-14.3928558033574	1.11537199157533	-3.49229671057551	10.1244156010504	8.57372619565495	5.22643320290625	-8.49228762951904	2.26650245069475	3.09036114503467	7.28822300759888	6.71321558547622	-6.94506190338591	-0.507192125028231	1.64978794187902	-4.73370607210434
71	3.93073887813756	4.74795521795598	4.02492250493215	4.89619012430207	4.10137921434586	4.63808965787602	1.70315002559936	6.41341895976205	6.42946388539426	1.87223579792709	3.3105572729197	6.2377402332925	2.27207673791504	1.56195260662838	1.85297889171075	1.39499072412397	4.61906302867623	3.94279872625947	1.75134851349528	1.3128803194065	1.91286746676177	1	4.41144623081105	5.01112784301504	-1.8316266498622	3.86467184696011	3.33323437801592	0.899712976725036	15.7262853461649	-0.103620180777139	-5.08091465991827	3.64268335370529	-4.15739915334076	-2.25906386510347	-11.5330121172147	0.0810287206117613	-4.19408989027384	12.8957407138726	11.5427395994549	6.51809456296833	-10.1232916220348	0.0320934100706473	4.16213496743802	-1.62322590472067	2.84198384719171	-13.8678222245115	3.05432112844229	2.72969809341386	-5.04045533564863
72	5.25124257525081	5.11994271380023	3.03930404368848	3.36008255271714	3.63269943885505	4.78921361579145	1.04245111651057	2.96314273653788	5.31867956542844	3.72066842595761	2.03687914558076	5.80704071245599	3.22387446872128	3.37217718634986	2.65989156745826	3.35477022665531	1.93398705661782	1	1	2.16544451315514	5.99074457581401	5.24207133373105	5.31533975498304	6.23865009546867	-7.95364842281242	0.629581963525885	8.40507869387835	5.22644703548002	13.3922086979548	0.019742459523911	-1.73432893011482	0.0410676302366464	-8.66771235879149	-2.2050732784192	-5.15721902268918	2.78742861903361	-4.33873717037681	13.5149603332687	15.0044166781303	1.71153987335593	-10.5235593766855	3.84332375569129	2.77416454985443	6.2089384865462	2.21521882062202	-18.1674665011024	4.16049274645135	1.89821824291497	-2.17321585112845
73	5.51484867880798	7	5.50144135924744	4.27156577464513	1.68492669936463	1.37041610626026	4.73729856941852	4.53813884051274	6.39587691735079	2.53760760062182	3.2306272274888	6.51579867373025	5.25949639061947	3.9865471618922	4.94382746183853	4.10076694245297	6.05863249138367	2.41362235053552	2.965857515837	1.98114445862136	3.20320684714326	2.94713845092491	4.87141736055709	2.53643688866417	-1.81061581966806	-2.71266003540318	8.25585404952453	1.287537525621	8.64740975522774	-2.87063599620443	-7.99218989646674	-0.518804975844623	-6.85888712524487	-0.200778424477546	-8.83835908349086	0.273004065512229	-7.2786276217163	16.3917854178916	15.9275631968865	2.86606199891939	-11.8196634386663	0.819766264328541	3.31788716935252	3.99014132678812	7.79822037960587	-21.4110932313596	-1.19378765300892	5.05277610100825	-6.09980100305481
74	5.26561725334463	3.18840474818278	1.20143696853217	2.40398668078398	5.6616648336147	2.72892860711748	5.45314957867525	5.75999438655878	5.53435347444391	2.3609513292411	4.23141526594345	4.60353804711446	2.04418038818674	1	1	4.10764696958208	6.35860845789642	2.53830778301081	3.16267935549646	3.16298621166026	1.7021315923988	4.52455819348211	4.76652355085452	2.48809319825519	-5.46775570768709	4.49527750884612	-0.0055815579971823	5.65315305199041	16.5511426859028	-0.888625908530462	-3.58843800686059	6.54137242219743	-7.20946492466696	-1.37527455349603	-11.0169119648308	3.24453890592603	-4.41153339992394	13.0954652642553	12.2923799813795	6.61463626429582	-8.99326326353916	3.19293095879013	1.69416080220111	5.68544990005882	-3.86243182647741	-9.58973836603613	8.0076957618464	4.02502087980619	-8.06770788902037
75	4.38824454176286	5.7009720979064	4.89588237966437	3.05122755274106	2.43151623668546	3.25617459711847	1.30781355445707	5.92026535570512	3.16443866836729	2.63615299247901	1.54971975717685	4.69933661856984	2.06955329846147	7	2.92060887971719	5.49705951263476	7	2.38946918889717	1.05035113307395	3.26163807080519	6.58553379915085	2.14942732084965	6.78547214709335	-0.23905014533774	-12.1213643518407	-0.877579459269146	6.47627042836787	1.90709645074686	7.92044018951884	-13.653343917317	1.42857588331208	4.20029512257612	-5.13799078780957	-0.299100245743948	-5.70610975494574	-1.13810194051758	3.81098980264163	16.0817155838927	12.3877700603296	1.86605133877095	-12.5259563220386	-0.776497749937315	-3.03783539215158	6.95938554799523	8.49136576135837	-22.9599990790062	-1.27483652230196	1.0297924594195	3.49678053284472
76	6.39901910469501	2.31515392269484	1	7	5.15942335245358	7	4.03531695252972	1.8393617539822	6.93112051111789	4.58979109609642	1	1.51023040879969	1.99632562547388	6.63555488423687	2.80052749664667	5.57820167137705	1.58168506609926	3.21656612450689	2.28512504779649	5.8232535003427	3.50349290076687	4.29039960840429	2.58064658922336	-0.834870978509564	-4.11921812129503	7.83721925668198	2.56456987028009	2.90479687916363	16.6534384022113	-1.20616649782588	-5.68192036610092	5.71877478693746	-3.22322356966879	-1.55894698594955	-11.4115392880421	0.888183957176687	-2.59226583216804	17.4076720393772	15.3643738058173	6.422912058578	-8.52182608593147	2.24364841796761	4.01705710129255	5.23622458121176	-2.35575119603667	-22.0436669032066	5.29212699295735	3.11319650619243	-5.51492416457784
77	6.60667512350978	4.00828405569145	3.97237544003944	3.71059701360177	4.00974632336013	6.44358468003366	3.17907271437788	1.12557527489917	1.93399231480432	5.24679076039993	3.14423761520094	1.74249007420322	1.49509122932822	2.47753296616931	2.72805592946431	3.83028822890351	4.75716899395859	1.16965991732352	2.35351858156148	2.05537673244639	2.72814223619823	4.73681005141647	5.44203664879818	0.963494148436475	-10.8558936676689	-0.1994319405349	0.861118543934109	-0.339810027370484	3.8737227789465	-10.7135868606824	2.90881601406592	1.59959891221091	-6.86270328385572	-3.19548041432542	-3.72424292289012	0.97090607011673	2.23528300210217	14.6532906429205	10.8489517085377	-1.74694912094108	-11.1034702283671	1.02821163712779	-0.957406610623498	4.49500648215156	-2.53598321675437	-15.6764151381498	3.23580815569611	4.34315896676398	0.412193045469161
78	7	3.76442283201526	5.21555102256423	6.88930575453016	5.32213511060602	6.90288399363002	6.3656605795871	2.24783380985857	4.68403226117956	5.82890515439662	3.70955117001619	3.26615480044855	1.98829577607583	1.95761780435134	2.34065239639356	3.87128770502142	5.10680543646172	3.11319072549886	3.25522618801016	1.85918134552097	5.72726595320144	1.90298526109904	6.54481303908348	2.8426794284946	-4.72478559528067	2.69775783934952	6.75158164381362	1.30902060855138	3.3639358973948	-16.6100506627369	0.978585311410163	5.46263992375105	-5.2044351914684	-5.02687966039687	-7.38606914541511	3.07138211772341	0.692696087084068	19.0210101500066	7.25837332958352	7.24405569109451	-13.1035344222856	-2.44030724174459	-3.78692813260726	7.59919404422032	-5.45127963439173	-6.24721187219848	6.76123214671851	2.62616206993427	-3.6665438804248
79	4.42126814481213	5.32548304969553	1.04323015646709	4.40439660775601	2.05485626970513	1	3.32833729336055	4.88940203204426	6.04756032560342	5.30443448508908	2.61748469628265	4.25708591607351	1.90363162663579	2.8225833253956	2.99305141799803	4.62089571972835	6.30371348671746	4.61101449311385	1.38962108141658	1.8163393897331	6.99889672411406	1.6256751331861	5.08252126216742	-3.32400412221436	-12.8858092732246	1.33892651926358	9.48947187144194	2.82863082966825	5.19850683863609	-10.7591971654704	1.7789725395726	1.93662665794035	-6.27974987572404	-0.0499234577675504	-6.17284792211272	3.08457281028689	-1.01690730266042	16.0753756671289	9.71563115160479	1.35059567257474	-11.8348066311476	-0.677189033284879	-2.64289628233672	-1.74881741929813	-2.71064874714606	-15.0625488749894	3.72692438768331	0.774317525829134	-4.04505531208593
80	4.41479967584924	4.42300908473585	3.3772838580953	5.09121330339893	4.51306520778356	4.50919254862403	3.90793083967074	4.86638318111376	1.94672943520032	4.8321128284714	2.93748142601148	7	4.79911041818642	1.46062949940777	1.91427791723502	1.4237267471195	4.12549238492571	5.7864830232632	1.11644140951747	2.81210378066065	2.70265753805307	1	5.92854046351213	4.99135403910378	-2.43596217816792	5.05909078164363	3.0377825818918	0.302755446467148	16.299592927815	-0.859126651415266	-5.03649602969853	3.94472677414115	-4.46069239614999	-2.82066362353227	-11.3396751273918	0.709541581764674	-3.18868051239694	12.6201331228788	10.2401167641469	6.18697973865693	-9.74575208700256	0.699645957591646	4.19505142429035	-2.12806925001583	3.63565362457977	-13.8601840527607	-1.36548494748483	3.23150649990028	-5.50662041714392
81	3.80512417652355	2.47626060886311	2.71670738890111	3.6775336709101	6.96696527917694	6.92530502436713	3.18150838290834	2.51498289580635	3.54948398654362	3.50121710095483	2.47233636637438	6.05522963901505	1.19569591496889	3.09014329118248	2.02610875067758	6.92428213077342	1.99595219650423	1	2.72552941486853	1.42891329511305	6.08174040677758	1.07358709709977	5.65453532067707	7.87884829104469	1.37058194087063	6.01120657905639	5.86582203106942	1.56198246615065	7.91779362168359	-4.11400718932447	-23.4446827759785	2.40135408185071	6.13473353018938	-0.0946121199556182	-7.25314716994198	5.97598144606536	-2.41483476743136	3.82037120891582	3.98746751552076	2.37882731585251	3.74411065849117	13.7420472311573	-10.5981748170878	7.30439917008125	5.05369567873158	-19.8983103865174	7.91757957510007	2.49297612529484	-9.8935524868325
82	2.33385623271513	3.51647340445354	4.06495758455807	1.33928171230425	6.39010220552184	1.97606146813946	5.02208484596668	1.01896458600383	5.74836876910172	3.51969132710027	1.9570055004372	6.73992787175594	4.41620967456291	7	1.96641676386958	4.32454818508602	5.5451206634037	2.17151019064633	3.13772532296988	2.54722503587113	5.97432603330473	3.96862533357655	1.74387707708935	7.15799482170889	-4.07752669941829	-8.00518100983626	4.92541263910712	-1.41172488097305	5.71900371983564	-2.22518379046281	-18.2851545042777	0.909946475800762	2.22632541717067	0.0989201167038146	-15.2255750261547	2.76697781263321	4.17938437841016	-3.57457811225753	-2.99750760981794	1.81782439094576	-2.10379217024558	24.4311556988304	-5.2805050769407	3.02106719911785	6.55888412122795	-6.59844589932494	8.68356810077907	6.62436855091728	7.40622505584194
83	4.20465450549015	3.10251786955896	1	3.57638136795864	5.90050419957325	5.75842981546374	2.32292881360645	4.89544770884821	1.8680659889076	1	4.8551867515531	3.69557324127946	1.82361212872592	4.65785353919944	1.1251655171635	6.95600316852692	3.09394897588949	1.406852920655	4.50720709557932	4.22641563678933	6.2030672874224	1.44836351773451	2.23490884106773	5.23632978439584	1.15226869462061	5.45590717108121	7.14877218507259	2.48915117641147	9.24230798631954	-3.91576621830625	-24.7365480086825	2.74348371296125	5.90626892641366	4.38732977046414	-7.70802086972393	6.09628363030267	-2.98837437031195	5.35394992983962	6.50281587331793	1.40219506366212	4.26206883468985	15.4703644279327	-12.4064217093152	7.47692255749602	6.54758971655536	-23.773926627899	6.60378178436909	1.76316467412649	-5.3005963691976
84	2.95615153428884	3.59743586117944	1.41721513679841	3.85036045309189	7	7	2.57559992437337	3.25817563974367	3.06619906558452	1.39797004457614	6.16292088757454	1.25478305743067	1.66263531314595	4.0456953527808	1.73157321281193	5.41053419551668	1.84235222868395	1.34996788938651	4.71055185067846	1.96175069463714	6.7629373718625	2.19609780280294	4.8558394027928	6.50318536288519	1.21252702811543	5.91861749447116	4.67286141391718	1.35434342100938	8.56707530038463	-2.34692418915071	-23.9566675506615	2.6859355380861	5.18074692527677	0.822980505293973	-8.35291682872563	5.50500693940069	-1.4058888000166	3.3167431582384	5.54036892258402	2.66175887190528	3.5586465978939	14.4800192328494	-10.719029305472	7.17126115647896	4.56933891368281	-21.6917406057251	6.3396362099449	0.63600685363442	-8.79524003970258
85	1.95733192106801	2.54886674757036	3.32078864419739	2.98987431659929	3.98067737602272	5.63630393851602	3.38982168509298	1.1688919906223	4.72487421682201	6.94486531117199	3.79367572405148	5.74623435025023	3.72080886578976	3.66684614400137	2.01258260141494	5.46364771134154	1.91909404565077	1.39418492872087	2.22681617168879	1	4.06755505588127	1.51039805783602	4.70641069968038	6.34298219581401	-2.63892640019003	-7.01986654412932	3.72242295860679	0.32209156842092	7.9428770753673	-5.0750223707581	-20.5798708515504	-3.38200937770757	0.857777250839863	-2.93926624264879	-15.3312371360253	6.37101418068704	2.54814458532662	-3.60595936998993	-1.95467986080105	3.57031069519165	-0.168018944935917	19.7729812655657	-3.28426735255182	7.13285127963309	-2.12507991880945	-18.319464785531	3.91622649730498	1.96733120242261	-5.98996260891883
86	3.21122961524622	6.20525157120276	4.64843439738035	3.40157357159312	3.49741731131018	4.83744455193302	1.32617797106565	1.27723499845207	4.58613206474893	6.86761041123306	3.73898407098403	6.96918602801626	4.33546785264993	1.74820882717299	1.23139920868195	4.55806077215019	1.20720999434287	4.44848386223421	1	2.64664074521694	5.29753904436822	1	3.43851883608965	5.26418216766679	-0.0685666606173684	2.65917890077928	6.47156713764602	8.00684535808382	11.9286230573572	-5.36734793359463	-22.2745267155581	-1.46084535034078	4.93959387401879	-3.69529708777937	-7.67121338010168	1.3942588405052	0.54968503650041	-0.408425060981212	8.7539073318818	4.74284754676355	-0.381757137510648	15.2132607552073	-3.74743098822628	4.16968808484248	-3.83837750472409	-17.3400733612139	8.50503263236218	2.93149673594049	-3.07629275633681
87	3.83498025778547	3.68251283889678	6.21306691789204	3.67255923863127	1.06130611632518	4.73560358052336	1	1.30062350190187	7	3.23736623592796	2.87311678360437	5.29479547464903	2.67666461638075	1	2.52146327470004	2.32655225927566	1.72070493384095	1	1.79925076140861	2.1777940289939	6.5301072968755	1.57159630484447	6.75010828781461	3.58190649398454	2.18967518962239	0.747425846509845	7.68702853587039	5.26117859597407	9.11572069364596	-3.28152114563737	-13.83357837927	1.90932581559655	6.74993520975043	-2.6128427894736	-11.5568635844223	0.863642590681843	-7.59116230018802	1.83826505124225	8.25236909410809	4.52630331416651	2.62381698137929	17.2950809146781	-7.82733770514031	3.80629678017989	8.00436435068929	-14.0359088688814	7.38215948354056	2.87300065990199	-3.78047696499261
88	2.4061567721329	1.4863670489474	5.39374943184567	2.56164864673089	3.57737873625534	3.06650389050788	1.7830204633002	2.18069344609511	6.80558681286082	4.1699820916652	4.17012368704468	5.96335355980286	1.78007690686832	1.26241715881256	2.16975159741227	5.1081519278854	4.47940592796873	2.70413407228539	1.28144741290686	3.1463058732366	3.49423115812885	3.79574976415542	4.11250292171532	5.82602739128647	-0.953120780903041	-0.700661649809173	12.9226966613401	7.9752402072538	11.0448924912895	-3.1357989965651	-18.5333723564966	-0.132368039752086	6.82010741540997	-0.897757640903837	-13.0143114326875	3.50533746868666	-2.39856680966852	-3.85010310278794	8.22436525314732	4.76054347057019	4.76352378351648	14.2910276362562	-4.36767378659832	4.90942775049904	4.49759315466471	-10.6484266781822	5.54039568545904	2.27598547997584	-1.37908465394922
89	3.056209803435	1.07303067822595	2.26219247137431	1	1	6.15580475927783	2.50321760800254	3.73211177387207	2.26112924678849	4.479733060875	1.85410503264479	5.97578525615689	5.42234375644282	4.79817723911211	1.42129835255396	4.32405369204058	1	2.90719647500635	1.07661739988291	2.63692491915335	5.20772506173174	1.03713243256098	4.68769513613731	6.70579014452799	-0.195509113126511	-5.85475372166505	0.984253623596166	1.25956058164215	6.53811371068891	-1.55273721048901	-20.062706442143	2.6563451280684	1.63553286575783	-5.36301438673109	-19.2021153416284	2.88123211343127	4.68020219882501	-4.15020580251537	-3.58702706747032	3.03898923116221	1.31566831337313	16.163865749518	-5.94002449832342	3.32462315216619	3.32286556662571	-19.121433097839	-2.07146848202234	3.45975577890828	-5.12477021867572
90	1	6.276470562061	4.42379056634155	1.94763563211445	7	1.80796478216117	1.64727844151703	1	4.95063928890341	4.08049821752305	2.13645384808046	6.17098220168551	2.57842375186174	4.7293562011946	2.35236851816058	3.19052667194957	4.0401440111742	2.53614572109897	3.15189743095291	2.41720369517586	3.09692615869242	2.37134505135811	4.17229009953328	4.91522489727181	-0.799322372500204	-4.40096775021497	1.56052404986491	0.989479395077417	9.47197634068494	-5.99723097041529	-25.7014070949009	3.04382604061183	1.59961854903963	-5.05937153140357	-14.0289833064106	0.341614860308734	1.91685398492868	-3.82874636069073	3.28308992172395	5.27440683369612	-4.69090569111199	16.9083374486404	-4.39764820309832	3.27580921000913	7.23982171701972	-9.95787739237032	7.04153392165772	4.73728899316638	-6.92087861884491
91	1	5.64296068537136	5.69126621190529	1.65194350867139	2.03081542238409	3.27593380163183	2.84267804517556	2.14181055194071	5.51083759406578	3.97380042919823	4.75465848780268	6.0687410160422	1.26998810816613	5.70762451234664	5.43700648837211	7	5.55306832781069	1.66750968953819	5.36183418776144	1.31315652912565	4.15354738096277	3.3398607032893	2.70282824327282	5.78813660744457	0.0396770339320736	-3.16797242472726	4.61186123937606	2.83683056492571	7.06552853257642	-3.08936773631524	-14.97924652266	0.13417580294707	1.37790890778225	-3.45669558707588	-10.9798907939614	7.65370708932486	1.07624511173174	-10.8520744919837	5.89043389224391	6.93730320179585	-1.32302293896066	9.03382368640302	2.67996690062291	1.81008897787217	6.33108477128445	-4.43397815540522	1.68207987269917	3.66849194122585	-1.69803134780915
92	1.59121423873682	3.7175560701627	5.46051283103371	1.23349569743892	6.24770673196272	7	3.27657856346167	2.14625361048031	4.32506977976569	4.94531921549896	2.20290829025077	2.50965312787585	1.63383913495253	3.80054184288929	2.91815097046687	5.21177427007043	6.04213268178397	1.50747441857032	2.27383900792341	4.20099974874254	4.40635155024109	1.05985231428418	3.43774410249171	7.52209329805073	-2.52712908600071	-8.14667574140292	6.5513176993427	0.0859136539888494	5.64875903837473	-4.00845646817141	-18.6356922553445	1.37145732692085	0.908642558286317	0.285719909527844	-16.0344285422604	2.86249053030446	4.94926840940488	-4.10527407362354	-2.9802107595028	4.59691229085931	-3.51044237363989	22.155229475917	-5.30246555606506	4.16501681828244	5.9947354273749	-23.0669865112711	1.53835649378165	3.38191940325215	1.09919399409628
93	3.90131802399645	1.89891162389472	1.97317563533733	5.04339166679098	6.69925436724748	5.99584121095868	1.66471822148681	3.7942962138751	5.37709872797841	6.67653534265524	5.02809993450309	5.5796034383512	1.15725707237968	3.37226680319361	2.71005208871265	7	3.15525472314336	4.62178733013223	3.59846781645016	5.39267235473674	7	5.2301714115642	5.10146036693007	7.21589942756802	0.739573158454994	5.21093202998596	5.20706543384649	1.54067223243459	6.86305845583013	-5.39625533703805	-24.6486771503069	3.24080048372491	6.43950073384031	3.73733456041899	-5.45721455108234	3.82347493305804	-2.3967641271151	2.49981486145769	6.79238695950065	2.34787085807982	2.61854786844454	15.2299163796866	-9.61343408970114	2.86661885378038	-0.35965579243788	-17.9073602213012	5.06815817267419	2.81341100521906	-2.99812112734384
94	1.54253700409707	3.49069933106423	2.5613039359995	1.35458537241646	4.37017290827551	6.31659927374331	1.72258932013328	3.42359729590201	3.96117830124745	1.48208146004641	5.75086284252356	5.25392789980458	1	4.29853328201856	3.13048990026254	5.78438675943227	1.10886495772122	1.97257267911417	3.30639639254008	2.99030498865061	5.4380379101094	2.63260855103236	2.97100078965471	6.61707918589794	2.62696707382593	4.58923830141464	3.96956864808152	4.93484814382242	17.1912923953932	-3.52910233462822	-17.2034796603505	3.41406893149445	8.32030202036532	-1.10890086808174	-12.8045960503722	3.14634588621254	-2.64042655555775	-4.56125465993874	6.03498011741849	2.76952590418291	0.0168309749749633	13.0327005580112	-3.29187601938104	8.35319573796119	4.14699541095463	-12.7777770964637	6.05701192226875	0.57039359644922	-3.8407931646839
95	2.03261921878789	2.46643989030071	1.26651269711203	3.83210607742425	6.60241971885303	4.40723082100774	1.80875129875614	1	2.26947512918588	2.24570554607594	1.72862876155787	4.76645904450681	2.06655025755479	3.64410650076799	2.27318314184024	4.2816777596245	2.90853506489888	1	1.26359022122875	2.62916304598599	5.72938372572968	2.0526890828293	1	6.24774062575508	1.16478368165967	5.5488268214707	5.34107892848372	2.71892003435708	5.33962581457228	-2.64923056476829	-24.4616467031883	4.37590554214634	5.79452738121382	4.06962072700841	-6.29018123293111	3.57984465466508	-1.95426579188931	2.72056751983532	5.30022445751709	1.23361584739028	3.90979016203738	14.2131158546993	-10.1016678901262	1.88575313110652	7.89130992052247	-23.3213823100326	-2.14691991879546	-0.668416801073155	-9.13509342460135
96	3.07287373509997	4.78255154929649	4.53979578741949	4.14209794370492	2.53176710975117	1.33171991451734	3.77252299828334	3.51319233958052	7	3.59256794535328	1.13432994719748	4.29428139241853	2.04715796904564	2.63633975307801	1.86205325182259	1.00875676646016	2.60251211705221	3.23779038728916	3.30335647817646	4.91611994962019	4.56322357287586	3.26373925522806	4.4449292446228	4.70109077939442	0.850279830061027	4.18854843931728	8.50611859515231	7.12767541748912	9.69426735355573	-4.95808332396041	-14.5000985811401	3.90866728054201	7.63471921908351	-3.66045785364937	-13.9600799319399	2.66654820100991	-5.75558338976019	1.35780785779344	9.50139608386909	6.55678969076277	4.14578270965516	17.4860465937407	-8.03220256887055	0.426999076158288	2.95443837052762	-18.3846698884753	6.43558827717828	1.37618407753326	2.05778127172586
97	1.01407874776206	6.0444511074356	4.03454121347956	2.81106725348019	7	1.43496015185313	1	1.12738245447948	4.68366843807406	2.89739395369483	1.73937832309642	5.37753474591305	3.65014047352411	4.41118416253408	2.80554657096394	3.57336576236336	4.04207812401392	3.15846805101458	2.71346506472256	4.36621255300268	2.06901420077147	2.79854821062871	1	5.19171313758005	-0.656754787136293	-4.95937239548967	2.07017818701134	0.913752247757429	8.44930177614956	-6.63193863510872	-26.5973134992912	2.54517002882024	1.6136163082995	-4.83887419401385	-14.1618237550809	0.368849198884939	1.54818000657018	-4.23796847072823	2.66319974102319	5.04589489004428	-5.52228256688312	16.7070120140095	-5.31045676649935	5.50562456134766	8.50287369794815	-10.2949442497789	5.84673777440635	4.95577900001505	-7.25464564341719
98	1	4.0913903239031	3.47573359079096	5.79239440080119	5.60023756552799	4.10939503791674	2.11460421957229	1.80201347456444	6.0380124214855	5.48338377297157	1.40949005268044	4.69557301321692	3.51531257767957	4.26792955176909	1.9948803484165	5.20476813454761	5.79254967869216	2.69275921482394	3.47873780306457	2.74506676137566	7	4.21401973989621	6.53879851528652	9.19701634892744	-2.60026262068889	-2.60384355510992	4.71140057874038	3.8365725823376	10.1845775963102	-2.11277564105394	-20.1211852832109	1.44852633794698	1.48027959248534	-1.17797618896368	-17.6407402890611	5.1881360491599	0.497901796307546	-2.74028990234149	-0.00350460150229637	6.65108016915742	-2.0569513472023	21.5820254526947	-3.7937794891447	3.15353158713201	-4.04724244037962	-6.2816481435089	-0.178554068914812	3.8227066758641	4.0679568349562
99	4.12248134583752	2.17343794029822	3.82595664252308	1.77294860272517	6.52859779568555	4.32377405311722	4.3931187717357	1.38931692799658	2.24396692763003	3.86764611356381	5.54270842307574	5.63285543894236	5.93217496261361	2.71735903780175	1	4.78128692630223	1.92808925158106	5.38618548718633	3.4304010869256	1	5.72141315626747	1.1224005914468	3.95797266644172	5.43925417169045	-3.48419579019521	-7.82189610319513	4.61025479951092	0.436486748821294	9.07619728814329	-5.85003259530478	-20.4255351335958	-0.999535491640181	-1.51708186799403	-0.565958791434686	-14.3233181236264	8.14098475273302	3.35541160652981	-3.8280817254934	-0.169922140292378	3.49310328880444	-0.870253976649792	16.6496136066735	-5.71516823962467	4.23286478916725	-3.19234058969715	-16.2823660493809	3.76854863059144	0.395544011644738	-4.12362958667984
100	3.21726612335866	1	4.9667564376733	4.65070575233464	1	1.42768623080434	5.13701000744068	2.78951801981778	6.2789158216679	4.49211704775339	2.34751317701343	7	5.06158459550927	3.1402569878732	1.75778840515724	2.467341768305	1.82904982230895	6.78382558253453	3.77819069611395	2.36581590631798	5.0244955072994	3.64871478981227	3.54375954397082	4.8126196097021	0.735824222189036	-0.0221487678433563	9.45704125585982	6.61307114218354	9.58224758205184	-1.8391993802762	-14.0987387488542	3.22796333194959	6.64372733027145	-1.48350308428686	-11.9648411626199	2.61218937998592	-7.95098127824241	0.318960766806232	9.95202853630066	3.51796652241408	-0.341334265213703	18.4773803081719	-6.91308665227553	2.92804243133781	1.2145832570514	-16.458012594648	9.03225493043241	3.40521600837316	-4.42274880894802
101	2.35229826170205	1.50725117477555	3.70356991928482	2.30697365774122	2.78613652425763	7	3.10520529393248	2.17057152201868	6.65819263762413	5.67702838279661	2.48904748480614	1.37885734157827	2.39365517223419	5.89858548542832	5.35101216763951	5.48941199922472	1.74939726070847	3.46833836861451	2.86547024028078	5.91356360992617	2.68329467064268	2.48691319203455	1.52606857965254	8.15005415400842	-0.6400598195524	-2.13165044506036	10.7512761348377	7.0233732768023	10.5826170688748	-2.93714109693404	-19.317181177663	0.564237027072393	8.36616043170253	-0.84746453828844	-11.3336517659094	1.99635109534314	-4.93083252839098	-4.58299513844081	9.55978881360362	4.37138504830905	3.82825052736274	14.162556076837	-4.66012575918888	4.5629214988848	-1.15131806433673	-5.66012217636221	5.33146829215879	3.39132257956919	2.07619463844364
102	1.51489524701229	2.23192690161976	2.6098965772069	1.8080629837369	2.35842052170838	3.42770784364406	1	1.46741012323667	3.66252917618406	7	3.60770842349259	7	5.53761166706362	5.03742414828403	2.03756484718383	3.67545784680024	3.74644946386523	1.9212290349338	1.5988534242404	3.56943209178472	5.99491800208519	1.93491703946437	4.93373005213629	5.45965650376989	1.05787666440132	-5.96236441244315	2.19735816236955	-0.297306592852965	8.51199913563277	-1.58041447027535	-19.0323941108995	3.28689628099496	3.15914224649909	-4.53363859392083	-21.0101195445065	4.64047846890382	5.36069304208403	-3.82500804929661	-2.42753373725558	4.30753756093605	1.60906481722506	17.1328639765331	-5.27929090206405	3.41994967104408	-3.96458327795813	-14.3772553549979	0.716624875312444	3.61073383910588	-8.13450353710122
103	1.52148261856616	3.81508514422087	4.60270201697215	1.1189171005785	7	2.84670169607086	5.20246427642838	1.13942780608437	4.63236980285768	1.91505740934165	2.82963776536992	6.7698917855699	1.52673206613091	6.28438190685109	2.19234674500501	7	6.05772839943199	3.91606869681616	4.71752465975846	2.90861287104042	5.03330484119427	2.41919369363129	1	9.16903545550218	-3.95436112261366	-8.57281282200013	5.8293382812958	-0.878595299521801	7.07259216074892	-4.40890437487794	-17.4677070423492	1.43350472314501	2.36109366389452	0.324279827397764	-15.5768653409575	3.10671867970251	5.16604844393942	-5.01080572248462	-2.97292751046213	2.95310861949961	-3.67580516252821	22.0782138684716	-4.82395860531696	2.79013342211902	8.44024669784251	-19.6133522235309	8.49122132649299	4.47941252593612	-0.941065827295492
104	2.06246389599735	4.59636859246491	5.98260332528438	1	2.67924622987337	2.32967117067745	7	1.25592053377249	3.71047537101031	4.95832054357931	1.86814537999106	3.67273484124868	1	5.19592121759054	2.47022867343608	6.5689908927584	2.35519083179497	2.30989081119116	3.49895821833939	3.92381639918406	4.54592504764738	1.79246351623965	3.4197461495929	6.74544610316649	1.18959905420248	-4.04882833878665	4.50791994145348	4.06646893011788	5.27115783844419	-2.97649607367894	-14.6013295076635	0.431762639331113	2.30598617176673	-3.16909606828988	-11.0501007596471	7.57860118257306	2.78212259700426	-8.36619330492685	4.61785523298926	7.18134677934454	-1.96194580196163	10.9868469669103	3.98204207956872	4.31792723597903	4.91180327281419	-7.5920453821519	0.43150310726557	5.17397464186787	-1.87398763845999
105	1	3.9321844550394	4.01624204358585	6.16578362054755	5.40150009179071	4.23337023160835	3.95352924644502	3.30797024219957	4.66488713061562	4.8171667407298	2.24402490770279	5.21580743262681	4.7334091190478	5.01008226353248	1.0529699962119	5.44330592868834	4.22288054906106	2.42493964796477	3.93591067694672	3.9653689919968	6.40705316303661	5.39666631467184	2.64163157257855	9.63719056058696	-2.44137354842143	-2.81977775369939	4.94068099405687	3.43078777136302	9.76144162906269	-2.68063675370746	-20.25549996124	2.4407575150761	0.961483729547509	-2.04391847181983	-17.912826616436	5.71416319369777	0.224338616803309	-2.0954438766347	-0.213704932937316	6.25183199308374	-3.3240497711775	21.624588293175	-4.8143663826697	4.02181734116929	4.29882399260124	-14.9488718107456	-0.89109233520002	3.72082509531746	4.70084486871062
106	3.71514028605147	1	3.76768058242486	2.81727693296219	6.34197838845056	5.03543619928124	5.14454739356155	2.0307077766272	1	1.78649049091083	3.54520565206001	4.39720855471735	6.29555469416914	5.18199557547685	2.04300160657981	5.18885844267792	1.99951093844161	1.16877751779889	2.66428619830658	1	4.51864558921264	2.62641944277605	3.05376198267643	7.14559498012275	-4.50909036603202	-7.49317665375507	4.77295631631297	1.59257981375613	10.3488916754695	-7.42864242419111	-20.0587841818692	-0.0235357360601534	-2.52743926635108	-0.72615548398853	-14.9460348402369	8.32307966717163	3.2748517852691	-4.17995220688388	-1.43153274229919	2.73446146353165	-1.44631049522744	17.1924580581172	-5.64267659194944	3.39850337481305	-4.76968236713917	-20.3431318182745	6.93754473925543	0.676610078236134	-4.25992783257199
107	3.04332267718791	6.02509285156444	2.99438472906803	1.79028445488269	3.58669039399358	1.18987253371586	2.53309523293288	1	4.73407987905162	4.06962646895023	2.9838943914044	6.26303367030842	1.26463754056107	6.90481241790003	2.05268264830089	6.76931459353516	1.11436859414616	1.8770337857243	2.08234516734761	5.02544550019508	3.02166864200823	1.3358029600517	1.47391870239936	11.6501274720912	-5.42870104471596	4.55950200459208	16.1407130809842	3.19271029108883	5.93496875962683	-8.24333953432057	-10.8391348548876	1.85299415323763	5.28068571451979	-1.46625973135821	-12.3545142688855	2.19039829326832	-5.1812498084848	-9.9211776170961	3.34531876357125	2.46746932171431	2.64002645625565	12.3561284169421	-2.9705307179234	3.9998406196057	2.60078464405249	-4.88021141853027	7.5571060588579	5.34971323424043	-0.644614218750124
108	3.50041907906657	3.13673646096693	6.32858468015779	2.78915327327851	1.74814400332419	3.56785759826876	1.1258712068772	3.32964537229003	4.96685202070668	2.66681428395628	2.87433672114821	7	3.88529671338257	2.69538964095164	2.6709621624514	1.65154773449415	2.44578987854002	1.70309948759317	1.93979425464074	3.34696585905757	6.40764888882484	1.18345293017131	6.44806894192494	3.35654774953124	1.50835888511133	-1.49533597611052	7.43191644787666	5.17667141575108	10.0244811671817	-3.90760860161424	-13.6868259443557	1.3711715598709	5.02307839255536	-1.43175639622221	-12.158920828548	0.737868327450842	-6.82751697633973	2.08417481494967	8.32623077217756	5.01165291463222	1.88928193590628	17.4702378094524	-8.42922153976627	4.01349957339593	7.70175186503571	-13.7570760748857	8.43183511229735	3.73393511737613	-3.58944041578192
109	1	2.24022633777833	1.62430396997098	1.83646950263748	2.6042419473418	4.86664071651341	3.00900811962728	2.21675482681701	4.86241495177252	4.24585469239264	3.56631793778759	5.98632452749987	1	4.55594736392673	1.99639250739506	6.57944315890465	3.05211627962004	3.83940590629474	1.819660654242	1.34066555036796	4.71497828408898	2.09212677292424	6.14427553027669	5.57704826636872	1.67242286129891	-4.86357552073711	0.642403511704583	0.412909266055008	6.46794290990839	-3.66689298359636	-18.3146563253453	-0.480025126036003	3.60658272822888	-2.71561425274954	-18.7045752607929	3.09413017500691	4.74562673701048	-3.76686061508308	-3.52452480685874	6.06094733406139	2.89349556702139	16.0890475105855	-4.56836644068226	1.91086420098103	4.80148483055508	-17.2836364366748	3.73795295763656	2.86497394693101	1.88251796513885
110	1.2033581038363	5.53397515245294	3.63139407571648	1.34721054189087	4.15265527825347	2.83650742184485	3.10956632262198	4.45966968135977	3.99202959862127	1.98245293943192	5.07805234959218	4.59236211712856	2.08294194824605	1	1	5.16284889543471	1.44846787147819	1	3.85341202433407	1	3.27506301388797	2.09994286068767	5.77136323470729	5.48638901514277	3.54459858256916	4.35160990583938	4.34247694795784	4.60083547555714	16.4107787971521	-3.11418534098842	-17.8604410416463	2.00973895428117	8.04410831535204	-1.58130808974436	-14.0621595704145	1.34466386773666	-3.03451473232728	-5.95021797001382	6.79718470389432	3.45808658064421	-0.38850411746526	14.0587045753704	-2.97429907147102	3.70407063390301	5.07785328366326	-20.0916195534128	0.73108952141223	-0.686924148348128	-8.69068460631989
111	2.72145744209499	1.42938393647528	3.61125186822497	3.57404274695519	6.22255949410425	2.82507918853587	2.712351238003	1.0796835625358	5.00234644858167	6.36630647103276	6.28071580054463	4.51570808326609	2.60915314461101	5.2422623863332	2.82877279977614	4.80572491183572	2.36340514673272	2.39653237258886	2.19724381212691	3.00127549293964	4.47813061326895	1	3.08669637434979	6.86138822196602	-2.53843339590863	-6.95663130834873	3.57457059119221	1.21676350510384	7.68723535071898	-4.32391326602289	-22.0336625880254	-4.64875782037882	1.57222428065327	-2.00929157462694	-15.2033936618564	5.27932687805294	2.69747607768183	-3.26278027642374	-1.65118826119898	3.92218512036035	-0.166616877867821	20.2671798099044	-3.21270835806355	3.22478803135977	-4.77094319756266	-8.48926505820253	4.51031962880966	5.70988125065437	-2.91158743940422
112	3.52361932443343	7	3.88939525767199	1.3824859675548	2.36848571920335	1.63596795522377	3.93273672649312	2.63082780643371	6.19739689426795	4.17696114546431	1.18642195662109	4.11393925105052	1.16613738284565	4.86464411325797	1.39111859674048	7	2.78961314775718	1.42984509027603	4.80976721519848	4.26267063791416	4.69789246403287	1.21735954516428	1	9.72535908184412	-6.3674618237591	3.2054788410375	15.7996085156466	3.64103107327937	5.91399116910734	-8.17002321978766	-10.8780280633933	0.968177856428404	4.26889290725237	-1.29722781243853	-12.2979985101354	3.95191239340797	-5.75541877540702	-9.50991722261641	3.85762365934003	2.40843089083008	2.01874983926522	12.1700593693081	-2.73006116091248	1.6147097868596	3.40876178683785	-5.60521052744669	1.06864307251064	3.92286053344305	-5.78497876882384
113	1	2.58985072544714	1.99769999425545	1.94989944456155	2.93917663541515	6.36903745019748	1.61946162473683	1.8607197012727	1.67618850927193	3.38933621775112	3.96973895477591	6.15112480697301	1	4.97286979320327	2.15707423543067	5.07590655010463	3.22346957714061	4.08241733667348	1	4.03550781592304	2.8160518822377	1.96782580181344	6.23817974903696	7.02738150559303	0.520478481191183	-5.07161992548805	0.946894109978676	0.348718077203744	7.32950138240901	-2.91086092134573	-17.7519098881672	0.464770706105962	3.44859483842641	-2.44275734471418	-17.7202603704144	2.31558552814603	4.92729178279211	-3.37616390493538	-3.39421457043503	6.20491091496919	2.62575701744708	15.6469967383861	-4.41613288104881	3.22785376500942	4.82305539786592	-6.45824629402684	-3.91555667933897	2.15816341998801	2.65956368436769
114	2.13551408782066	4.65403031794861	4.77959962993742	3.63577905819435	3.69460684059563	5.50765011645484	1	1.52836804318217	5.95124748808313	2.70619360513461	5.28093794669045	7	3.31568677329383	3.0070916144682	1.03829954465336	5.12870010126648	1	5.31188003589195	2.16781301954507	5.80063036787766	5.02692505016042	3.26243228448688	6.06208940742753	5.04947863696663	0.547495053635246	2.01964490949359	5.66789541139182	8.11021483183686	12.1143638359263	-4.98924635193229	-21.4038308621585	-0.835576653037645	5.13432291629167	-2.65536182225351	-7.13233876773997	2.11979971195888	0.150426770665875	-0.760701460036094	8.64013785517766	4.16385754170316	-0.0609466785684133	15.1776657892032	-3.16791805784623	5.11999080724773	-1.83008522244797	-18.096421005916	7.89400403029595	2.98853846992616	-2.11899781637802
115	1.77761011189904	5.469621210867	7	1.46578508036493	2.43965998350038	1.82619155256426	3.25574926849422	2.21382630708651	6.5906356281811	4.23783521337191	6.53814269617956	6.44780290334473	1	4.40009570108704	1.71284347885197	7	5.67731722120636	1	3.21122197520655	5.07996433768297	1.98542180984761	1.25876217350668	2.38941438184105	5.24605875904459	0.0142569468744903	-2.72577641668178	3.85862995263762	2.04480416066232	5.68415984718625	-4.85322901982219	-15.0201112499988	-0.11203525943889	1.59874918277836	-3.50764986803156	-10.9697682490283	7.51865073405215	0.709858633252014	-10.122212803744	5.9820930465639	8.01456561130897	-2.10594465091759	9.62407678115324	3.28282810126517	2.52132613685411	4.42860373540449	-3.31412738218228	2.42166503577359	3.17679011773685	-6.74139418428261
116	4.93026076831923	2.78349962921252	5.50613010323098	3.86025303128869	1.39300276380556	7	2.98552393401431	1.91124848327324	4.77898775755403	7	3.75402273227938	3.34832272396076	3.39557820815761	1.07691159391016	2.43597307610663	3.79606711809017	1.19971380090971	4.05960502730026	1.34482117156484	4.75201876503125	6.13480477512545	2.03131114757645	6.13613132177134	4.07907810232459	2.76482236207291	-0.359823294147082	7.46808971982453	6.11682111785586	9.97891277329909	-2.51505877361246	-13.257627188119	1.21424342544403	5.72184748599454	-2.83142759464347	-12.708714378615	0.632166477748629	-6.67135196956557	1.47786197732591	8.84483954398697	5.97108524129912	1.37389756928817	16.4352853089654	-7.24948366439447	4.42976769043695	-2.67510110891159	-18.0841955891113	7.53902863540792	2.38607579929909	-3.22692731674466
117	2.94958260003698	3.31084024909284	1	4.70730977651167	7	6.76571788845294	1.33977784620721	2.75765018087576	3.19637233720333	2.87958361877122	5.45808595821368	3.52824169033351	2.25881823639092	4.26076424218855	1.03569410199762	5.452618023028	1.8290318962506	1.51239183667081	5.73769792289376	3.333295257562	6.65095040631126	3.07119134539096	4.88720658760341	6.64160944355686	0.551054522974097	6.6571908642477	4.26989258584433	1.92541992578826	8.46290028692323	-2.60214172104618	-25.0795618908846	3.24533506980841	5.12264961129032	1.78452032975967	-8.09688305922743	6.10171661845164	-1.07719224248726	3.43296747557972	6.10467935962037	2.79460232640588	3.24757243901326	13.5574637770372	-10.3624144898541	7.8279028278967	2.21003370850988	-21.4329464567925	6.93983529908758	0.342433480683452	4.83845404562124
118	2.55541495974505	1.69726995049932	4.06613270150156	1	5.32997913001165	1	3.825134591738	4.07598636016041	6.04780642799695	5.06640943609082	4.56613929048335	2.5325970332259	6.86615204169234	5.56889223505798	1.94917279422692	6.48336602431067	5.27752261209759	3.64138183088088	2.63737727292033	1.51555231759274	3.64042059248124	3.69543193104636	2.31841934816242	3.00475533074829	-1.21859911474692	-3.07626942615255	7.33982865258614	4.00831524791121	5.49418273563713	-3.67852211630499	-18.8013898323749	-1.54545528293557	5.61509779183308	-5.09967377425638	-11.2770664696646	6.15998085956301	1.59811191639625	-5.38909819295333	5.6211720951976	4.633653366433	-0.733766468215443	8.70464512243963	1.7328618257043	-0.299449793372238	6.01946308058461	-16.3717963509631	0.129905933265905	3.39498582545759	-1.27102368656729
119	4.44409967395137	3.50099988613333	6.29766495787185	3.14474193873277	1.30707869562637	1.64877828481995	1.65008439976234	4.08673772308877	6.57290931436105	3.69412407595263	3.18587214074259	7	1	1.80430352728206	3.37014703982663	2.55777408995349	3.16203398921143	1	2.11940861265598	2.98545611780708	6.49490898801578	1	6.61168242026611	3.60502473130245	1.33897692558474	-1.23528574319873	8.15561719479535	5.88015203969163	9.71085311062166	-2.53554367074944	-13.6992011662073	1.36447869108346	4.95720009978362	-2.49329960083609	-11.5251207499227	1.10075679921245	-8.2697940667831	2.18697498843826	9.78219100595995	4.32924828002119	1.48012010180605	17.3717065692559	-8.88164866106402	4.24872749792095	6.96188516564568	-14.2457450999708	6.09060848727211	4.51801550076391	-6.39087362526179
120	1	3.86196192698197	2.92839153370761	1.13087339479565	3.76883510357461	6.63916004250252	5.0239346494369	4.15034959195095	4.86823495348581	1.21671271728491	3.87063774670311	5.61082114563464	4.62773424948934	4.69557222926825	5.34734831790756	4.70248782416628	1	1	4.29778667225183	2.99571394418255	4.12515156843395	4.18108792592947	3.80576311103853	6.0702691946322	3.4133882209027	4.10963478379281	4.13038448745635	5.48790365566965	17.0307802450747	-3.25656505097503	-17.2819588929678	2.92864128109886	8.13121552701299	-0.832768807712436	-12.4698832445515	1.9765008418356	-2.49419407506629	-4.92765815721454	7.54803410412129	2.38268586661302	-0.330230226238634	12.7535324319278	-2.5708734274264	7.75260606165883	4.05683176833481	-11.5730658661804	3.14361727833383	1.334670226347	-4.09104931000283
121	1.08434662735531	4.40118099310261	2.7488920713333	2.10542153651113	3.7559994228359	5.79144980473229	4.25658093123521	1.12135580625692	4.02384294341808	5.68248147053069	2.89360073523309	6.44145193123472	6.70908113624248	4.000271638517	6.70733348090295	2.38860186476518	3.17307221000797	3.21300699906036	1	2.01774885620614	5.92992555380037	1	1	6.63249619966914	4.89642783757669	3.61494662107714	5.20003986383528	3.18626286644484	15.990155352696	-4.21381228308828	-17.6987354847891	3.15043126231397	9.80936448256952	-1.12432604826966	-13.7243922083337	3.00713815809364	-1.89639965179538	-4.38948168130398	6.5074479676422	2.25310038682059	-0.396930553983489	14.3066248566626	-3.08286389518249	6.46639803082151	3.50068580672198	-17.0540846779703	1.27230751055871	0.597751577869758	1.86299318563672
122	1	1.27925798844876	2.40707433786401	3.97665858587979	2.70284799487334	2.54605174338455	1	1.59526366504509	7	5.39453293349458	1.91844884678871	1	2.36686919981142	4.98798571762191	2.54388809390176	1.06664747142507	2.41129492826665	2.57284955594727	3.15274350732884	2.65457491046047	1.65820748398684	1.88623113670237	5.90526708366747	6.8872639774089	2.31505789460017	1.13324859376127	10.3658225574049	7.45890143813407	11.6325243389742	-2.34109708655268	-18.5171132978345	0.51169278113449	8.02844295439162	-2.15819586824417	-12.2726399735883	3.53701035258678	-3.35183982561737	-5.12443402368912	10.3709866405966	3.38993383344564	4.51496305682985	13.3263741581971	-4.1030209792645	5.9275554917669	8.18497372289879	-4.74758360535638	2.17593627395454	3.37742092105524	-5.84875806499396
123	2.01547703946327	3.1271057270676	2.81098939136139	1.60841550360484	3.82491445991357	5.17474205408212	3.29490893357179	2.53395862515296	5.89685481475107	3.53783744402255	1.66017768752886	6.43325942221931	3.00035724272659	3.96901827196435	3.97869921729125	1.97993962608881	2.38309200806493	1.2650657742382	2.02790169240868	2.79144684122347	4.68004290387069	1	2.49664017924371	6.19165229337875	3.23434014456924	3.18432925715237	6.40672572498282	2.74870916213898	13.6166551025255	-3.16408707886191	-18.0027314862413	3.92005503801599	8.66525294638513	2.82214289264395	-10.585014807399	2.41847663248782	-2.06463410766316	-2.89219950327413	9.58173659758345	1.77414456462491	-1.56476025521959	15.1712898116355	-4.39953528518668	6.1300844766498	1.32333018499191	-8.69977451453861	2.06160528737913	0.25636204718009	-2.20230068854278
124	1.50178978934588	2.47036681397159	6.22895697075383	2.84024153572924	1.2594478806126	6.02731085077272	2.1375166151401	2.69819120467778	3.56076662753726	3.27714538749175	1.92448035763231	6.25498938856042	1.17564390842741	1.08639001297644	3.03244630559316	5.63258112060642	5.07097185250411	1.74940636848095	1	2.29804107590675	3.05681876376263	1.24217280094814	7	6.08005414311354	0.603229919001647	-0.408007905221795	9.16362244043937	3.53816046645735	13.4039541231796	1.7219584662051	-16.0266980601161	5.36420176455268	3.93354919486637	-4.1966614195061	-9.60402551422357	-0.784028965903585	0.0872975086330318	-4.04271629937945	11.2014458244705	3.9397780263949	1.07104878785066	16.5024946329666	-5.05132329356866	3.44134433276946	-2.57133317238935	-15.9937996697078	9.06957292097967	2.90670860480434	-0.735136614109311
125	1.27541186853065	4.41039701057127	6.65827729636366	1.09484682396519	2.55773576685543	2.29731143856596	3.37204448261559	2.75073126961179	6.37342646865217	3.84342458146695	1.31586511732766	6.91244100496542	1	4.49243710684728	5.05884946028331	5.95416545072312	2.21883816035575	2.8171048253803	4.04869603456069	3.87795738555591	4.42635201166736	2.86257790278941	3.24331137126762	6.4993714289811	2.21770692766351	-3.01005158715728	4.23278564895693	2.71628301818753	6.43617647650255	-2.74044931596135	-15.6862633981871	0.338378164780302	2.21109537949396	-4.58349478061871	-10.5824376679455	6.92624975709941	2.3633136856305	-8.21358953648061	5.71616111362878	7.16843769036427	-1.79211499419706	10.1689754011299	4.31221626162973	4.25878309820104	2.72114812194082	-8.17819892527017	-1.84716247699395	3.30865929801593	-5.53630147561961
126	1	4.83512989106739	3.42914351341859	5.74453112478524	5.36519811256294	4.48458551387652	2.59986913022559	3.59276519924054	4.86472128871001	3.4413191797155	1.20159458707996	3.3068310817078	5.42614810376108	5.17662485990123	2.03789195629847	4.93985506417883	3.63843202300417	2.8815294222692	3.14369634725346	1	5.86712337179806	4.20238531435183	2.40945609230951	9.50876858498613	-2.40849423914839	-3.18943465209458	5.08008530685517	3.26095240108687	10.5513498595503	-3.45382908432301	-20.4869770680481	2.12085960506122	1.06444977506801	-1.93841167045124	-17.3002815853425	4.88964096840686	-0.63859108024793	-3.13705038900855	0.401904503938919	7.28239851721394	-2.73502991091989	20.9333298980264	-4.90486865085191	6.01309232559427	-3.8902786842952	-5.25304587814338	-1.08565351060988	3.3590057569443	0.430298116104308
127	1.32700855186141	1.2438603494045	2.62152378335476	4.17774997351107	2.11231821068473	2.07513152400479	1.69294157717553	1.80466597402215	5.93037504360488	1.7467076592901	1.31450642818308	1.54810269649488	1.98784695596596	6.71963816890577	2.4959802196442	5.38613890673759	1.39228607791326	2.25087888228782	3.2368655659235	2.88490460155033	2.68327169748376	1.16504588318334	5.57094572874779	7.97865731522506	1.79330467837356	0.925364760161054	11.6847754559706	6.91195651617485	11.3704430327447	-2.55875432396931	-17.1807799986606	0.305341850628752	6.6591922087894	-1.85239191773181	-11.8483939347925	4.33677075604517	-3.00211627646123	-4.88869078507741	9.87080700619767	4.59704481253737	3.63948961988434	13.9445355932256	-3.95668623084028	5.17560421429496	8.97877621190665	-5.44615185635101	5.17544058042807	2.59833463055446	3.3397106536704
128	6.64187256304055	6.32630737097818	2.92621940539685	1.17245316801972	5.48951165416821	2.98685174079088	5.18003022145542	1.36072976711818	4.95558171416462	6.34436816573462	1	5.84791303869503	3.2131328877738	1	1.5821862020037	6.05524057236895	5.14172422429055	2.12753806793354	2.2301308277898	1.00966541215455	5.24345932789374	5.43276362216258	4.35424766884388	5.02127272888981	0.0126625933883973	5.08620012889356	-0.481081949061689	3.93751017484614	4.84294081742944	-0.290387111818864	-18.1517634080893	4.67983751035644	8.02238509858469	5.42446713061409	-14.5180387926138	1.88718497433858	-6.17291458585072	0.198954461399546	5.66949411400006	3.00534727980767	-1.41401112537381	16.0630576354242	-10.3157480169366	3.71011377667927	9.05942835637904	-16.2448421964629	3.52307086261527	6.37017947479973	0.520712194740993
129	3.66868411255311	3.07180551684569	5.52208406855076	1.22721120560719	1	7	2.85020041932208	1.84818287492437	4.095565117361	4.21005290639921	3.31495658193957	2.2917221445392	1.33161426693574	5.43207409333662	2.06841401482358	5.36386286859931	1	2.8921328154828	1.1810238653098	2.93196896036645	5.47834727463919	2.13768228324589	4.68626656508182	6.21531731180029	2.28762213164215	1.93568807157389	10.1094357471999	6.95410153463588	10.7034882676549	0.451959576184077	-16.7367005428878	5.00480237990997	6.80194003618863	-4.37161143970587	-13.8206851870515	3.35982919964984	-1.54936447009896	0.561935099881832	8.3373947838538	6.41834286454897	2.11276278759176	14.9917145678045	-5.68610353716866	5.42194526635679	9.35726737845188	-8.38053496169475	8.53671615776337	-0.454187543540944	-3.76635797730481
130	1.22006329870999	1.30286080711752	3.45203959985135	3.81539387617002	3.33811337946906	5.60694112386691	2.9627290252039	2.06103670085887	6.41064379346136	4.58468092607263	2.28713469334599	1	1	7	2.21142735042521	1.7910000644655	5.68066074371134	3.32087622842829	2.70436090669808	1.56805757066776	3.14738698950475	1.28551052101548	5.69990224974996	7.50328658028322	2.75045170464714	0.822885628875804	11.8609370261577	6.40094044464092	12.2468295524592	-1.98488526089265	-17.4692401991165	-0.0195497739172987	7.65500458084045	-2.49658203499787	-12.4934755624681	2.8028973593042	-3.86793990436725	-4.23473313974557	9.58667483934092	4.5996696511625	4.66528605096502	13.8749161724013	-3.57659407941015	5.68688325536549	6.9979427127916	-6.13887095503903	4.9800740453837	3.4982455818594	4.61077658975969
131	6.28781937082076	1.27162090245406	4.57007086129641	4.73291301905599	3.37576185296119	2.90054929463461	1.04493626693881	2.42351577670281	4.43829201404176	5.223590637626	1.94505234543677	6.50922268343418	6.84997085786102	4.77313445608854	3.53572227973923	6.16544369033739	3.14288730457874	7	1.11814733572699	4.06986116463947	3.93996446221664	2.13430839645543	6.04726884421304	4.70754848412305	-5.40830607565004	2.18467816053945	10.4886078841948	9.85047554194453	2.73259905688703	-2.97316228085862	-23.3338333343175	0.923228545525181	9.38709074412223	-11.0229680799865	-10.7893325049056	7.35446977183349	-1.54961669070822	-5.22947432494616	-0.77436350716015	6.9638250799547	4.48736160978318	8.49086060914414	0.302380396354764	5.50678143742174	4.5689698426015	-21.0565297911643	2.89469448054151	6.9767040096105	3.10196786656709
132	2.37569681563711	2.84068394753917	2.91196744453899	1.43762453768424	5.34911925115918	1	5.13147362793139	2.82828714035742	7	1.16471497841409	3.5309760668726	3.42562620762364	4.98629858647129	6.91794156368009	1.7437456419905	6.45893697927509	4.45164856575397	2.1948278695835	3.83389041371213	1	6.54181116930759	3.33523332774777	2.53944024636759	2.76131085938197	-1.72573632889096	-2.64951270419073	7.83380851390928	4.77789181289879	5.42491705162	-2.56435083785792	-18.9082512540426	-1.64438609623774	4.39096712035376	-5.27087414400771	-11.8584650208673	6.0553712541987	1.0256068768713	-6.07516824711983	6.84350929792007	3.54620499026421	-0.38748518870542	7.58508626238329	1.88708668652608	-2.41692633696411	7.46424773797147	-16.7795031494176	7.60753577196151	3.1358326892992	-5.60460573272781
133	2.29567062742539	7	3.12904826515141	1.60719684711774	6.29488410952689	2.51793964230143	5.89692033023438	2.83884769032715	6.64520941911256	6.04970693305371	5.66602890901642	2.49213540516339	4.25804791076753	7	5.38632035082599	6.51760252696485	6.13087701455779	1	2.53569428131697	2.622519213904	1.86757795360265	5.34255957231299	4.72343133106138	2.9958335638939	3.37263596915462	-6.60129873225391	1.17016171229947	0.254410214629643	6.38839124522926	-5.92480642734183	-24.2382557413446	2.06489899884395	1.25699508558434	-3.80572773345212	-15.8415285568645	3.7139721474765	4.86237186083295	-4.94011128688473	5.42136715232012	4.80202341743173	-3.53513574815433	14.3546889520412	-5.60288206686118	2.51505432594479	-7.91049187594128	-20.22745353322	2.89666703917317	2.50562137471597	-6.80962682338143
134	7	6.59710428879537	1.04520211023686	2.69749968593749	5.05488616608017	1.9276542565609	5.66681701541772	1.45047571354699	5.61650651931403	4.03346509790491	2.62452893110834	5.86809751626547	2.95741407606146	6.01928925088333	1.85909357991757	5.53683014737155	7	1.70744768161146	3.28781740005819	1	7	2.05339211842571	2.00472235940122	5.09981619186792	-0.885154610074485	4.87381504485488	0.193575845491275	5.53629196851184	5.97790400347399	1.22732916885988	-19.092597415425	5.87363292090669	7.80966263147521	4.99102183236966	-13.9468859430131	4.86424341382285	-6.55640354729238	1.35592057154576	6.87726081364076	2.08433504683133	0.670568163029506	15.5450596116222	-12.0763805519983	1.6000534614212	4.97032025441589	-17.5124359055385	3.20087698749733	3.69609058498739	-8.63757343597559
135	5.20344588355349	1	4.56472084824894	3.95017172373676	1.9070027329494	1.46655752165139	1.23550949226956	2.82394260980009	1.63752307286368	3.4140327173609	1.73453156643543	5.32845652696243	5.04038046593814	5.94961493682371	1	1.48801458973156	6.39251294181439	4.52712471663332	1.22164318964405	2.26380335281289	1	1.93829279970019	1.35472547533666	6.38927602315094	0.227815130864776	-8.38394049300484	5.16380779719794	4.30390522229502	11.3447715045437	-3.16142954608333	-19.8724422294891	1.96310418036558	1.82394524532383	-0.541662019199648	-17.9110616208537	6.62330448815781	3.6944124874792	-2.14075029661204	-1.04227599319546	5.98840016593647	-1.86653686867039	17.3872505246657	-2.17208657944694	5.9648405857415	7.6294069609886	-15.6830708234135	3.78768729524033	0.596494481971729	5.50019709848084
136	6.23978640337776	6.82774087204337	2.92915309845611	1.48695800032375	5.38704133418355	2.99312788150664	5.99069904426799	1.12352921781301	5.59048473962213	1.68879599414548	1.19495544869962	7	2.83464698123173	1.31459770902472	1.46905975982106	5.2506709673335	4.71763653115149	2.09367968559669	1.94767352651568	1.13294520391113	4.10090082428308	6.4386427967618	4.21056999166494	4.06413787076554	-0.0762757794732362	5.45966934497624	0.0153117874496271	4.90849878405973	3.66906389768007	-1.6102642673947	-17.6422492507495	4.83221383825648	8.26464747949279	5.04081028950253	-16.2694181809974	2.10329262904051	-5.53467432008003	1.2577989017549	6.68999589151739	3.07828157951993	-2.2527459813814	17.1718968268498	-10.6185108591422	4.37270375846343	7.02653301262575	-5.82450423713409	1.95290611208947	4.43136521111188	-2.13865807232626
137	4.2620817937648	2.76541014971948	6.14899920368052	3.11952913904676	1.98651917580597	4.64028796763313	6.5074797173202	3.36968372065113	4.66832101869524	5.82861042886051	2.72376469233293	4.5015472378402	3.31397483201364	1	2.80888613401348	4.12270142707478	1.61029081536456	2.57240036101153	1	2.91695058437331	4.79421499892048	1.42088918160488	6.38424589580096	5.0873227045996	2.78934135463644	0.0359625246437641	7.94843501329093	5.81632681748055	10.1782224527938	-3.1775017122034	-13.0954958629111	2.02338352169038	6.02166637296317	-2.13565439533524	-12.6970349116716	1.32462537268108	-7.05820105272636	1.6532665821098	8.73146210590329	6.0531614053126	1.61468991857883	16.6294826548827	-8.13155985021381	-0.669838459560712	-2.01826230683042	-17.8680158135206	7.94611167425537	3.42313108133616	-3.60676154202971
138	2.14435189569817	6.55007927704035	4.17803574660633	3.5133666627916	4.57376866457546	5.69418324843608	5.50337579132878	2.77893474965749	5.2148278403566	5.58833364751348	4.49573528428761	6.60374874004104	7	1.71484521174614	1.40225085412405	6.24567069496281	1.0601714572896	3.49100791312947	2.39224419047772	3.4468012257582	7	2.09045360324627	7	6.01611609030398	0.237042730988707	3.17599735015894	6.58547816354234	7.41435769338378	11.572576314033	-6.13857598388653	-22.2702842752349	-1.51948695220943	4.93689021868018	-3.03794520179419	-8.37070779600636	3.13266434217706	-0.481340626387708	-0.338104805014083	8.2993272164146	5.72179282361732	0.241665248979061	15.4075490707508	-2.94840482495141	4.82861818367773	-1.81571896670729	-15.386771110629	9.51365649252112	3.77401110975008	-7.61397717132513
139	3.62703807385372	3.11066648540213	1.54990514813002	3.96141958277331	7	7	3.13008567422178	2.40032531923831	2.86842786874184	3.05806111006554	5.30742530724648	5.56767090196506	3.51537845843368	3.73532398137231	1.1002901276806	5.76262384157868	1.56548898879371	1.03721601514304	2.85030093678759	1	6.60251832270554	1	6.47404892113684	7.07615342615662	0.875585228506076	4.93252934447189	5.68500896522974	1.40366645516131	8.26881873246129	-4.63370966637218	-24.3506792586898	2.89041558800469	5.24681061473739	0.689284600998877	-8.72399213808847	6.1301929703782	-1.69643274734569	4.19420027831787	5.10030641896437	1.99586711749065	2.80953983720502	15.0283149543252	-10.738361892685	7.82437972850914	4.09778022732437	-21.2587759402783	8.6849647601384	2.29557652768267	5.1651335126539
140	6.12315376467328	3.65537512061272	5.10392365277492	3.13630567631947	1.85714364784859	2.51630704153979	1.61275741199538	4.51246641838476	5.60181530449229	3.96839302338233	4.12599669195501	6.70202044311747	4.7475461289585	3.04552727874677	1	3.2973761911501	2.31122991745001	1.14274623704218	1.35424467985862	3.65672302522386	4.49268316061618	4.27927187287419	1	8.07805151626196	-2.40787094237245	3.86014920236129	6.46251134727125	7.26931843038078	11.6771212182711	-6.13688371600249	-19.9110347005372	0.33801444249498	5.1405145812293	-1.59892840570516	-8.83108838999925	5.08006269216864	-0.903544734379958	0.834120816190062	7.83015770024122	7.14026944279671	0.961194652172086	15.4068963716323	-3.50418434523484	2.32171634812026	6.73440608420191	-14.7716193795844	3.94397470742361	2.10019946229033	-3.49526654011868
141	1	6.55360594980675	6.24558547455764	1.51623591159539	2.28154610432802	5.76434073259639	1.68883804266613	3.02176222224884	3.64472916527928	4.2339881683598	3.17698551127225	6.67214788952105	5.4423419951206	1	3.9191694095494	1.47408276815848	4.69516718750578	1.77484592406976	1	1.82714733586259	4.20650568349345	1.48731923182456	6.34391639538542	9.09010549999738	-3.354148354805	4.43810162522163	13.2519763746384	6.37644810019877	4.10507143970073	-7.8651763478952	-10.8650136397762	5.52303453994663	2.7479834719795	-1.11869738264892	-14.6027649863101	1.3838011746767	-1.80789656730795	-6.64301627987476	4.43383346796224	-0.10222139976468	5.13985335365143	12.3273047455829	-3.07489584986191	4.65862924258835	-3.17631453821635	-14.2331036330724	3.96896448830454	2.90123873064577	0.645092674478439
142	1.8058063099627	1.80704787134301	4.51737498379776	3.32083248108472	3.69926616711861	3.27441302593074	1.26668005177367	1.81550647674016	7	4.53058742821267	4.43446824425373	1	1.56684832055362	4.12382749297325	2.58557772616896	4.83837645213506	3.94346819581156	4.34893696128553	1.59001913517907	3.1216167111726	5.46362815832189	4.26369971778857	3.13558015345274	5.96042723245796	-1.70224932848082	-0.30178572849931	11.9394505339444	8.92056617465042	10.4995321437997	-3.49268019490003	-17.5626361763871	-0.227933949814324	6.86446564398934	-1.52079840161666	-12.6794539469459	3.65036745287716	-3.61393630629349	-4.53162425104442	8.34870081743131	4.4204244025647	5.14502314439242	13.5981749117879	-4.10018541079772	4.03166606111102	4.90232434720322	-10.1164671365414	6.36038078959397	2.21079446276244	-1.25843527147002
143	1	4.37591990681002	5.76650580417073	1.9647300840994	1.10598571005452	2.01082557466187	5.26214997825768	1	1	3.67517848878832	1.3392604705195	3.0901548064125	2.57824339749113	3.00836236126685	1.38278529086016	2.57973429330353	4.98383178633334	1	6.03735205632685	1.96412131137279	3.73202520436379	1	5.36868273119303	5.09157597933438	-0.0741336049510592	1.62017257416757	7.92763843354934	5.25094924355806	13.3355170177018	2.62562014332781	-19.2164591227901	6.16244047433856	4.73108431899094	-3.1452743445501	-9.97043108681204	-1.83860577740865	-0.71340994450242	-3.6845498033302	11.3072121698771	4.67720327479045	0.327885723198059	16.2025635637972	-5.34194269965739	3.69046404191708	3.73857500116651	-9.76823184660013	3.86940360815595	3.21946170368904	-4.70738739500401
144	2.36028324972185	6.18593227810721	1.45049693151607	2.22568438873723	7	2.51670752979193	1.96725827445505	4.45889948037884	3.6938515957587	6.04340079063711	2.09345300119191	2.51915052090917	3.2627060726032	6.26815682255644	2.09178348055405	5.27062761063624	4.12367743403083	1.78604033852803	3.62934098677676	3.37889496870367	2.54484152287584	1.88690855208399	3.18853617813858	2.97328212999416	1.34031832265563	-6.27184352944532	1.28849849713226	0.476294555167697	6.04020594730224	-6.22692049807202	-22.6953746706883	1.26940995773464	-0.409457342297313	-5.51755414935486	-15.8286731360589	3.43407927069301	4.57249201253602	-4.99109153509501	3.34942414140875	4.59354990890453	-4.23990904649161	14.3960295734382	-4.03619703078909	-0.867269665002989	2.77937900969624	-21.5224535477042	-0.110625116165175	2.57041945627102	0.521207672170764
145	5.45135384618078	4.90757933250641	5.62654936676687	2.95029199253626	2.99631458541247	1.19802323036944	3.36006546119844	1.08307638551534	6.80951664513114	5.11494641523698	2.78860520649677	5.50298671290915	1	1	1.5644079104452	1.74241499752491	2.74080821569836	3.21577720385373	3.29487363713824	4.13021281311071	5.01047557622572	3.61600994218939	5.81668542538927	6.18305108409226	2.52742591097944	3.03031010872206	8.72777083936652	8.49268334393784	10.4232119887584	-4.97892072386736	-14.0062890024196	4.11781620503753	7.20014774102233	-2.98261624439726	-12.5378448131871	1.76454342191296	-4.98219815077035	1.087456349769	10.0107915351291	7.24497733436716	4.76022912478933	18.2124865850839	-7.83812827472885	1.28252502380945	2.63374008612377	-18.372187941842	7.98533546159451	3.43455812141566	1.42435203492596
146	3.81653510561451	5.88456717695722	1	1.78893628192094	6.29862093515441	2.44883586000681	2.33388492232972	4.44870681604666	3.77695213384237	5.17550161725011	2.30390175900929	3.41545584960337	4.4325484991494	4.6333416447124	1.59810631482482	6.00254909151046	5.90262534138708	1.90473108449327	2.74764441978306	2.54817136941826	1.73141692546105	3.08508892763556	3.71630458720639	2.58157940997289	1.59463296992164	-6.0827091798911	0.712470608079765	1.13100243153264	5.51985027740087	-5.72244776823368	-22.2546824447941	1.19463145067679	1.52456209181475	-5.21309909086532	-14.9832344206783	3.17928517010178	4.54329043456177	-4.41326405364968	3.15540243331646	5.25125934732774	-4.4430816509303	13.9960443078192	-4.30268886177649	-0.0930864644375614	3.25408682748325	-21.2977080676209	0.201935617317448	2.18855773160657	-4.30557805881902
147	2.29751794782693	2.13955433014376	3.49215163181147	1.29883754448751	6.20189199787326	2.23851914939813	4.6307029620029	2.82622328011716	6.45479283460792	2.45520189988391	6.05563065707025	3.17771413969524	3.69100212000148	6.54093925422453	2.19207137332434	7	5.22000236027876	1.89638036630666	3.1120188470515	1	5.61423212778849	2.29946779479724	1	2.51603054538725	-1.79704169227993	-2.82391196533303	7.89009886434297	5.31108330719953	4.61903115213132	-3.48167086340878	-18.5339414190779	-2.17905381444799	4.36838692643847	-4.50736769606744	-10.7754988907223	5.47274536788534	1.85932501539011	-5.3029514851765	6.40183751920364	4.07012511307937	-0.283957015061673	8.59355798453185	3.24300021706681	-1.11768112428412	7.30988641353126	-16.4959095299546	0.491858278953962	4.24111845064873	-6.18189792627859
148	4.27000230136469	1	3.93496692590499	4.70455275723895	1.38650011775135	4.60830060819195	5.45614075719871	3.14141178281879	6.69476808041564	3.67960720072561	3.97259719345865	6.06228941706367	2.63251222909215	2.6783177186022	1.3454632417819	1.62630928454328	2.49973854079848	5.77094447782236	5.69615504739292	3.99990504798079	4.14974615375255	2.55900953677223	1.80850680380221	3.83188076509211	0.148557616524	0.687083376143495	9.5315451354123	6.28639793532829	9.28392647889436	-1.51096450985924	-15.1116023632018	3.86236431810771	6.44362709889124	-2.46678301419962	-12.2499127858745	2.26409220404853	-7.34624878204722	-0.847403607076131	8.96616181605124	5.216720997751	0.150943488670128	17.5373888661584	-7.06131823113311	4.26678954780617	-3.30185727288252	-16.4654277508847	9.17317142519841	2.83700110568608	-4.40052436151822
149	2.2004442825529	2.35915977322963	2.20415100120844	1	2.755021950674	3.78049209272652	2.14425010445616	3.72720700438009	3.4079027074612	2.3597698019746	4.65125785869473	7	3.0106981328852	2.15447756128802	1.26566709260121	6.51016496445543	2.50672209325165	1.62489469634908	1	4.80666964720514	3.65305481405574	2.05504659707052	5.00647190078098	6.96717618568716	1.94035140756077	-4.93992896260648	1.97623880035154	0.285849566761805	5.76660766766763	-3.29560611606737	-17.1018583230817	0.0903204579460942	3.45736846470502	-3.54078285659212	-17.0417128202758	4.13491998724791	3.07740735761374	-4.58434783933586	-2.23196933986459	2.4182414168191	1.96201939782625	15.4730064489992	-4.55166583244984	4.77558897464963	4.35123418087499	-26.3007887626406	-4.76873157482866	4.72972681661443	2.86184401221438
150	5.25714331292369	3.93383515667392	6.42507689178075	3.76988361531295	3.41233015523837	2.84180765099386	4.03798592419411	1	6.90555682380287	3.51221490721457	2.37335641510473	6.57487606075762	1.64378318430967	3.80326068728437	1.12436856004126	3.38543861317651	1.24966718759018	2.45967587059252	1	1.86667360917155	3.20114363266541	1.16201986566247	1.89657880588655	7.0599080549456	-2.4493735620388	2.68620219134239	6.93889593141713	7.43784541666619	12.1234138553309	-7.38366355509345	-20.8070084975661	0.340286707498201	3.51308042516069	-3.30658587063445	-9.19541644395599	3.55568785023315	-0.436715715013113	2.9476600639053	8.44602135926605	6.83578033613701	1.16671444522775	13.7918767951777	-1.69577281781547	3.35466206534138	-8.57771609101115	-21.7710682181807	2.05241488221469	1.76546481349374	-1.37022363778593
151	1.96604739303973	5.6348240268901	6.39100750281376	2.89534334963696	2.40122517635464	1	1	5.74313811473411	7	5.82178491200203	2.91604371433928	5.76939096889475	4.22794088162579	1.00599121586035	3.63101754603975	5.46436214515046	6.58501906051496	3.86499384696375	1.47762439064643	1.52548869481707	3.95379584474489	1	5.29374462068582	7.79940458930788	-2.66807135381074	2.14847802516245	11.7052284452109	5.66435633096351	2.71202835439047	-6.8481969967796	-10.6364942466893	5.08253966152119	2.05835220132372	-1.02772777933688	-14.628845613284	1.65926774506643	-1.52695936555527	-6.80558207032321	5.49933004384662	0.71375002027631	4.17823600914843	12.309334592548	-2.80794798033443	-1.81880934053403	-2.37558260148059	-15.757411867624	4.08012345915447	1.27746292514018	-3.92539350462367
152	1.2347398903589	4.43665540370562	2.75331108034291	1.5913889014272	4.81939884285713	3.47522727162864	3.44854757222447	3.33071376562962	4.04078177923837	2.17523090518405	6.48252098173339	3.96425473831603	1	4.80234246057943	1	4.05857864790777	1.63333369984673	1.07732455748175	4.0214379694424	1.88082520427324	1.7954524601718	2.49793015682658	1.83899584399455	5.51838457252634	3.90522145901711	3.87924839905672	5.39286640401162	4.90608518298931	16.0263570330814	-4.09046952069003	-18.4194326337683	2.39440528160893	8.3853489480393	-0.784384977066149	-13.5231940996074	1.60878772299645	-2.3242898999112	-5.73932712230201	6.30811728038078	4.4600308317966	-0.0855097199406836	13.4624360910345	-3.18188157918826	6.69149408902155	4.01802085938692	-19.1879238426722	2.17215525507923	4.80971686424778	-9.76328856570269
153	2.68557142929079	3.56267038391916	4.19835844650878	1.18439527328812	2.38085480685168	3.81666814890037	3.40306499076605	1.41911034443276	5.61648568024764	2.7397804588259	1.65793728000898	5.72430374739547	1.82013643918501	1.6051193868381	1.82490375533908	7	7	2.13429024795678	1.7663070617819	1.44540484030021	5.93314591154452	1.20040971235843	6.54369940750405	4.50752947648473	3.07130182291288	4.9708238341921	10.2033157151822	5.42729594775354	12.1972873411472	-4.97731916579297	-15.4996166808018	6.83226604211642	5.01769289020785	-5.48778541383526	-12.9917393285138	-0.188832000694535	-2.44611509063764	-0.614699331831563	8.34062004182938	2.25238559768554	4.08815024288634	16.2626145970499	-6.80031320841392	-1.49354232138187	9.2750010534304	-16.0740356527036	-0.847419352440818	1.53965467943457	-3.05090268005338
154	3.72554967507422	4.11515422935604	5.79191513606774	1.85923239309083	2.07502543048567	4.308890866959	1	2.50648643312279	5.86003585694036	4.69658309301952	5.25159234471626	5.84607953982081	1	1.70750128437137	3.4345443047569	2.89809936743927	1.56605297580481	4.94833505909721	1.66882986626406	1.67610731556831	1.47178091846741	4.09585665572913	6.93929617304904	6.93143014286794	1.18120833922828	2.23517057257866	5.99021262606111	6.23792180869835	10.797800013932	-6.26187961939574	-20.9617628774649	-2.86723608060995	4.73367007075781	-2.46299602596138	-8.56839322531834	2.74143827268893	0.0317369925822141	-0.615723348289364	9.23676103201152	4.83927504209454	-0.666147624447574	14.5855784944553	-2.17307154460575	3.14850320005996	-0.914068048010267	-15.4761169606927	8.92735982593491	3.5326309394849	-5.40647467041258
155	2.07744165920228	6.37187951979958	6.12232451501004	1.55624772509196	2.08511869999584	5.73765344933331	2.02763875379795	2.48066055003449	3.02517562390104	2.54639933727585	2.69625473424169	4.21400070755628	1	4.36942651113449	1	4.01504526988644	7	1	1.07747058346228	1.72448532890667	5.99732034862075	3.22794952181116	2.91431569949445	7.76186054276369	-3.1353176489054	3.85365950242307	10.8713316533362	3.96944097812417	4.9019846596237	-6.6096524688146	-11.7573723499375	5.81901962289112	3.16442000331809	-1.08711634596446	-14.7463969305351	-0.387873696464173	-3.33953334191493	-8.34469065157327	6.00812599404578	2.93106857566922	5.02817981785447	9.50819529259925	-5.51695706495807	3.6404851192324	1.16729232345383	-6.06727170786945	0.799067832024088	1.48241569143588	-9.61948632944455
156	2.7949774278813	7	5.06087064782381	1.72956083549308	1.48474286451105	3.13185449814726	5.28330106492759	3.26589373537931	6.92216864681138	6.09288972457572	1	3.0882988017475	1.30603689853433	6.1205102119629	5.14613203837445	6.45850672776238	2.6031689048452	1.61497156948188	3.9235858936697	3.71992587594888	1.5848228150565	2.32176344168757	1	9.08948850687005	-3.87924149931316	4.07292034384522	13.6169624836001	2.24059613167617	6.38603827090438	-7.75177399275274	-11.3745092981871	-0.338983308915649	3.8570711724058	-0.484572141770938	-10.0074049844539	3.08705186693387	-6.14660116972439	-8.77985946573755	4.84330090333886	4.87314019982103	4.39938923137166	11.9354086465357	-3.34335566589684	5.10119441054663	3.80104509337115	-3.11306712900359	0.189171228002391	3.71118325898908	-6.39619860689674
157	3.96444179956988	1.0070930516609	4.79105382519228	2.10694716446842	4.16308446179819	5.74262899757926	7	2.60289781273367	3.68328678475678	4.91150361821833	2.12398823109524	3.3453967580744	1.46134351992968	2.47200593030771	2.52073929616143	4.43353993577267	3.63961607659134	3.44611003381926	3.00874695391311	1	6.53328242007377	1.86059244416577	6.27672571887326	4.9238884146319	-4.87405156323621	-8.64147745741974	3.50528226440438	0.179838867165589	7.45872391853429	-6.06958072838427	-20.3967712380228	-1.29016531891736	-0.555035139579452	-1.02697812856058	-15.4108089940907	5.00919651710603	2.15008325244923	-3.98398760178933	-0.636931724468711	2.94508954812287	-0.868400789278534	20.1966348691489	-4.08168623716316	6.57976080225945	-5.00420315708345	-20.6166178564351	6.0932166332198	2.16522620664906	-3.19187805426132
158	7	2.33450884583638	3.16583204715923	4.08300477421487	7	5.3190494597807	6.89781702158337	2.72777124833188	5.57100068518036	6.77018591332269	5.52037471835031	5.99006993640126	3.49858512846562	3.7700071470599	1.09245710172189	2.89904686769695	2.24473602785066	4.03354010574324	3.54880735818717	1	5.69860803684358	4.70402983651127	3.59725665239957	2.34392523333288	-0.434991507110795	2.30365515167096	4.60627986329052	8.81449673820178	4.59870148120997	-0.489838200722553	-17.3507923483894	2.01137650518566	5.32334473638958	-12.1373353427041	-9.49805730323662	1.30573912229582	-2.59208311355724	-6.45283387248761	2.46961620691109	2.85587737516499	2.93952955335071	9.4364368526452	-6.55764287041355	4.64498956940391	-3.64596514429277	-17.0075622383568	4.22840612703186	3.38475276291003	-5.09296239353502
159	1	5.24501378506824	7	3.27723206992259	2.21315837408685	2.64280507085898	3.9885927772878	6.11843597790592	6.05444181693927	4.84955820077838	2.5295361849171	5.13028727837467	3.62922882503483	2.08532315037744	4.03340972800725	4.14640324151319	7	3.48780771277188	1.03081846116886	1	5.69549186323263	1.13844300525428	5.5403319799185	7.15863757347559	-2.81188037850119	2.57566422570422	12.3538326819768	4.35581812460827	2.22659069894149	-5.11285716108804	-9.16600434076661	5.07250330051513	3.13650698173485	-1.13028774104443	-15.1576179313459	1.52692163943946	-1.7664073376703	-7.27312611256964	5.08637386572648	1.49578675513479	4.57325303860352	11.9498770222857	-4.33951752986772	-2.30221169420217	3.94793095327306	-21.5766594324732	3.37808873884497	0.885543430643455	-1.22230925570048
160	5.3201454043468	4.49727362866483	5.92263283768208	1.30120767153875	1.21178674041068	1.19933545458855	5.28894987809876	2.85920708196689	4.28651190175015	2.73230144177719	1	6.95063954090492	1.30412538245242	1.73655349273297	1	4.71460099913892	4.36869267554753	1.73736612846283	2.02812547889913	2.93898616645634	3.95406711103826	1	5.58085411514968	6.94124729518997	0.536049262375433	2.09952452247324	7.03196184053206	7.50764409742117	10.3979960755319	-6.84539240065523	-22.8553715672247	-2.65365237725399	5.80779988772733	-1.96079861312433	-8.94718093255323	2.79857661224325	1.69358180698399	0.0907081852476859	9.92995994835836	6.61801229320947	-0.788637832946331	15.0175036211784	-3.39108157053324	2.40874168038767	2.93971997077264	-16.1999594180994	9.13250550600272	3.29672219243548	-2.60093987542532
[truncated: 74 more columns]
