# Supplementary material for: How Are Mate Preferences Linked with Actual Mate Selection? Tests of Mate Preference Integration Algorithms Using Computer Simulations and Actual Mating Couples
Source: PLoS One. 2016 Jun 8;11(6):e0156078. doi: 10.1371/journal.pone.0156078 (PMC4898694; doi:10.1371/journal.pone.0156078)
Supplement: S1 Data — Newlywed couple and agent-based model data analyzed in Study 2. (ZIP) [file pone.0156078.s001.zip › S9/Euclidean Model Data/Euclidean Couple Population 11192015 1723.csv]

	trait1	trait2	trait3	trait4	trait5	trait6	trait7	trait8	trait9	trait10	trait11	trait12	trait13	trait14	trait15	trait16	trait17	trait18	trait19	trait20	trait21	trait22	trait23	preference1	preference2	preference3	preference4	preference5	preference6	preference7	preference8	preference9	preference10	preference11	preference12	preference13	preference14	preference15	preference16	preference17	preference18	preference19	preference20	preference21	preference22	preference23	preference24	preference25	preference26
1	2.38165912305765	4.9517598272179	3.52699235673846	6.68805059702219	6.16992173229906	6.71393122621422	3.26677541109721	6.04780396444517	6.64114418770287	4.3797016406441	2.953481664225	3.41178643740993	3.66442243137296	6.9540900401743	3.40194325160965	7	4.21766162429527	2.13363337055451	2.57199616378301	1	5.24263571191418	1.69621358094216	5.29585082561324	4.98659043159466	9.87819953123298	-2.27683512502978	-8.56005481297959	4.22719390631575	-7.49206429464946	6.55991474521472	2.33641256262244	4.07074769149298	-0.858648338940952	-3.32020569994861	5.29434578804121	4.4023109467686	11.6681653080444	5.05599128141967	6.60361443834288	4.34743538093131	-3.88852626500058	0.807777045786115	-14.2126034553525	7.80039485817025	4.83141406690741	1.31662930701096	-10.3854404229218	4.666901117951	-6.79825849645792
2	2.50190886212857	4.21813964405712	4.33257369383032	6.07570146617312	5.87984435917875	1.78801742770051	6.31538472334603	6.45976084102335	6.23581009691712	2.56116545053104	5.83124933365558	4.23522278901637	3.44446359250122	6.90452008464506	1	3.53864162638632	7	4.91520799035339	2.82772984442126	1.95387802351121	4.63726703723687	2.22647734781013	2.36979769956338	4.41294167566709	3.07643910839973	0.983699819786522	-6.69941974676574	4.69931979028081	-7.10697775122314	9.62190109315384	2.28476790148889	4.68850274989709	1.08608222696815	-3.41086247203772	4.1937480438745	0.604502938896175	10.1254770898034	4.17266582315115	5.04905169001781	1.5773549272925	1.36736761167386	-2.20914890394327	-15.5850481591284	6.94506196198724	3.71455261083259	0.897067346637343	-11.662642262478	8.77747050444774	-6.74626872226169
3	3.01102483933869	3.5982596293467	3.81711612894121	2.0962323061005	5.74719775862837	4.46920459218081	5.04905892700703	2.29504120972545	4.82790630467578	3.82858515800194	6.45017068768344	2.43069845462967	6.37722829093436	1	1.87061055965337	1	5.50259866179982	4.97518613354616	5.86247267585444	4.91851315692635	5.49943449411708	1.22965433679862	3.34317321853004	2.75319805339009	1.6928013680895	-2.49329837797656	-6.71860230326701	2.73558742904272	-7.21456541976887	6.50530976187186	7.40130593416591	4.27917349490746	-1.38043341748941	-5.26948059788774	8.30494496990845	2.33382975961573	9.36608446687115	6.02405761635928	6.04223710290836	3.04715977876812	1.35668667626828	-1.82996301341357	-17.6013714648577	5.73765221317401	2.21595739086205	2.03490739788182	1.02243788847833	1.81485577341181	-5.25410632459639
4	3.48671054417096	5.70442325162934	4.91285333783369	6.51659783443364	5.50015218841607	6.84602381111665	7	2.76249851694676	6.42624389623942	1.68384456638045	7	6.3803073391291	4.20878762431399	5.42201999114261	3.0071972557369	4.05531448467519	4.79557314099623	3.63654079873891	2.91922325963471	1.7648385805839	4.13793598267	2.77285870244286	1	4.37918746193531	9.28061600818269	0.05088501550636	-7.22830846175031	5.54971412865293	-7.10302267439917	7.99929901473346	2.80601896945454	4.73337186596999	-0.491206473318189	-3.89753944229518	5.81685962254337	4.95908633864303	11.2078688139181	5.29575871189471	7.58110423035356	3.47028725910362	-5.24636358648219	0.599569382471253	-15.1543806514243	7.74920511361959	2.44474113252905	1.58025315137404	-0.615992418954153	7.98207236717778	-6.03907429531614
5	2.84629664368435	5.46883644032805	6.37911232862378	6.74002592904584	7	6.34094009940291	6.39283792603127	5.83332959477729	6.80599891654852	2.15015831348846	5.65724555136071	6.1789170924046	5.6700212799113	6.30432332701222	2.6690084189178	5.50303331152967	1.14867113748044	4.57392771994889	1.32720455632214	1.09033609938402	4.81468775818032	2.30679143461182	3.73018786672455	3.3582192031889	7.63899609728079	1.67898069350101	-7.06037089650452	7.09820002813625	-9.76279183238108	7.25741558521271	3.72606207166804	5.14512195875108	0.556386564862865	-4.06274743852694	5.13938686808484	2.50264311151981	10.9879939080341	6.31498652409906	7.00676103566464	3.00045628788956	-4.98921860389606	0.20407979455512	-13.0942996980088	10.805576267882	5.36256215676281	1.69592608405971	1.01739080443664	6.12279635043389	-5.46103622231311
6	3.6762238847003	4.07875289786751	3.96176076562392	5.77066385947129	6.16392351577068	4.8062180454981	5.66879579812659	2.58955002000476	6.64322951390625	3.97998871771575	5.55162189087916	5.18588425990182	4.50873921292895	4.65450815151025	1.11675529376785	6.22685294586217	3.34424634947017	3.16282091650245	1.80204195487288	1.74154273533984	5.25874668568491	2.58679212415792	3.36690053452605	4.34729365849062	5.87386998465916	-0.925444873037472	-5.1931877403072	3.65125566763581	-8.75697394924686	9.67569754349241	2.54011731520186	5.50943370751595	0.0518065179137884	-1.86199859250197	3.71513729690827	-0.184452950938775	10.4924647735401	3.81391664599127	5.99648344197896	1.26006004449624	-2.0644134740293	-0.286444393660332	-15.0054639603141	6.83782257052184	3.65652586517412	-0.3213614252603	-10.4497359394907	7.51641869574069	-5.48240344312007
7	3.15331086154341	3.70321886426052	6.56110099755399	6.70960552820258	5.785198824426	6.75935415681345	1.63365384079926	4.30440185240281	6.19188547080424	1	5.15065789912533	6.72817080127926	1.52116776769835	5.2418940783345	1.17952021328173	1.78745339126879	3.11874013525536	6.15065690622023	6.19704992534977	3.04936520870836	4.68207401761544	4.63963464040033	3.48573964551681	6.4586147626832	7.72339484494397	1.23512337936675	-5.16095733012434	6.49646070199788	-11.9549466194881	7.32048436365438	3.04256295156396	2.47633995649439	-9.22965060339288	-5.08846156611457	4.22630562134633	4.82713345228961	10.6721468277767	2.13350291528336	7.49145931491949	3.47882171889281	-3.69417292841938	5.97641681971254	-21.5935673410691	7.39270822973013	4.65536806873797	4.63192826922525	4.27836783429499	-0.55605127279506	-10.0799464926322
8	3.7282031735191	5.4567408606679	5.14281950006112	7	5.11163022607554	4.5795572485972	7	6.63753485566051	7	1.25339241168762	5.94322512984758	4.47665965713687	3.94867750228922	6.30463494120546	1.81457522043187	3.58516437862497	5.03104117108898	3.30514653232071	2.42975863576309	1.9268481177883	6.90996022940028	4.8499421389114	1.58592802851856	3.47815417599133	9.13615491528651	-0.221437056226547	-6.82410798594585	5.59157118753313	-8.55924881992024	6.58853637304667	2.49662590275028	3.84447253109269	0.693840179098005	-2.78300902460607	6.13132338685332	5.28140585712324	11.4567421436436	5.92483906848256	7.64667899240117	4.04827143213489	-5.13554616766026	0.1072580117728	-15.9578654974215	8.03019271028385	-8.29600492269164	2.6858758464537	-10.8180496259344	8.20917057333295	-7.03417764741365
9	2.21596800424741	1.53547869109854	5.77615175337225	5.50006912388696	7	7	4.20630527145688	1.76037693197412	5.0614076660145	5.7316175934684	6.57527304927867	3.9194009816513	2.24973393671463	5.14171580529467	4.57288215177431	3.14075443552077	2.66649203989946	1.58824086542226	1.64235822406471	2.47320776470913	2.73781370037558	2.21015223277946	1.9848276686146	6.31244687653599	8.65635936061661	0.574859369302537	-6.32425561200643	1.99574661245574	-7.79987600077266	5.31894993210354	5.30894227527455	4.29220082469845	0.736194726811528	-3.97825829162865	5.16586729164139	1.75256833999858	7.25551468254827	10.0244411786753	6.66409244159205	2.95327321174378	-1.32227639128984	-0.811167670057892	-16.2036919703511	7.93193183836824	1.70396991018791	-1.4396029089547	0.37134882265871	5.3270141438392	-3.78903303267719
10	3.46991863195715	1.80171924206666	5.08197233031123	4.24832882291221	4.74216428790419	3.89748145502296	5.6759164763524	5.51331193226743	6.77030245256656	6.09709282988992	5.43863760255289	6.34213220243689	1.96801484244547	6.71697898872734	3.00594169078853	3.73344903054181	4.14883732738353	2.04816451366114	1.50238136102299	3.2696257035375	3.52303075066171	2.24339565471871	2.62134950256969	3.77210454236885	9.31791190267639	1.34088941339753	-3.55786116945444	2.31832415454349	-10.4699078064213	10.3388902157585	4.47399368849453	5.87779864765334	-4.7904490494864	-5.4643854429106	5.54494962046335	0.368779709759432	10.1210112682659	6.0857874151701	4.60511719222617	3.6310629608794	2.28428212257465	1.30185451843817	-14.8504972883349	0.238139440706536	-0.897684539404454	-1.80648701790846	-5.80317480203313	5.51543978928083	-8.87710168678199
11	1.48761121298504	5.10402276071085	5.46445332410563	5.94965255587922	6.91671049503411	3.7965196733569	1.59248071035256	5.32924100095587	7	2.28618488229442	1.20621835633952	3.31441192610366	3.44950431191161	3.13242736393405	2.54509122636332	5.4800113666809	1.50526047881114	1.49776231772128	2.15192547606196	3.49567678645976	5.45485988658923	2.70890510309987	1	2.36516155776109	9.06354179417839	-0.324362234843861	-7.4209512105575	6.56840154096173	-7.52188063452959	5.41331810032548	2.68506536143435	3.16312539319519	0.540401700931743	-4.42386238658243	4.17729413943778	1.64006132392019	10.3704437765836	8.37727639671368	5.69845285802087	3.53901834475586	-4.71632843216822	-0.904770511913279	-14.5520274393114	5.09469223588883	4.35959111756262	0.77858090484204	1.58035449852076	8.20986373764926	-7.2213541081297
12	2.5430017274065	4.17502964693018	3.68937113622619	6.1937042375661	5.24317713490452	4.03003203052447	6.25499883228265	5.08894541423413	6.0369046179784	3.68253118714274	7	5.53080726040642	4.83390664281161	4.71532014669573	2.2338981363224	3.06805788817587	6.27671319005777	4.87604151645249	1.84627359440796	1	5.63876072759596	1.58101023804325	3.3202515627824	4.78320831927468	5.95286566908336	-0.680254092417194	-5.80640280050119	3.05970108740995	-6.4333186924628	11.895390218632	4.54064259015315	7.25586352970903	0.252900969581876	-3.79761568510058	4.75699903890998	0.653505721116239	10.4576977583155	3.26611780042398	5.59679874630479	1.27177740660679	-2.04376121464012	-1.392964400788	-15.536499011887	7.44929006544937	4.7174394581804	0.628182066676777	-11.9670531204793	7.0421493291441	-4.39540909608528
13	3.081229851867	1.75459050521197	6.03989979375461	3.68458953446692	7	5.00286646107409	6.5876364421361	5.16375687866863	5.11847427401938	2.76337479237035	2.36110905952425	3.08050462899026	2.97645268015941	3.41614373868607	1.33786398087387	2.43377982322278	7	4.6881864066432	4.57139527991797	2.46425053083734	4.69869343706915	1.17002233844035	1.193321308216	3.78808610760111	11.4160569460252	-3.12503176504987	-3.64161121445465	3.3826296877828	-9.2115773792195	2.85399773058077	2.18348032500305	1.01693855347068	4.87707204837146	-2.46725467761861	3.32113353822928	3.3223926196782	7.41764250683381	6.69546889484493	5.23702069936705	1.50977051777914	-3.15702178082874	4.76084909225439	-16.1867820873626	3.57636447080155	11.4407447448378	4.01377310941241	1.00196246740218	7.85484340026023	-15.1391238027953
14	1.50217445597599	2.96895579013859	2.68533702691942	1.63131267671518	6.33484609072683	5.23773875287613	1.84510525850486	2.09085780018322	4.2865733276568	1.24620337365469	4.30773457268718	2.91619557947611	5.06919981837774	1.64520573263868	1.09585421389422	1.96244208995296	2.74419779374234	3.70560370098972	1	1	5.82341875238861	2.4106044733518	1.33561224719525	5.48815424443032	8.47119845505532	-3.71161528357945	-7.30935780843868	4.85342474484115	-9.67854593896472	10.4358893909705	4.93898391738875	2.5740998533494	-0.64059444558844	-8.30942855056955	4.52693506530959	3.71369331382695	8.37832786375279	9.95321616896367	8.89379766796029	4.15414535960858	1.25717841807809	1.83826456377781	-14.1512219664758	5.23004871584772	6.58954104460987	2.32377262409209	0.757001177563966	2.40283048924589	-5.96315020237559
15	2.91693182630274	5.56628763729804	5.23361644036716	6.10850891489401	7	6.9477635057683	3.26559655367886	4.14386872686449	6.51051914528061	4.97291118871849	4.43717874802506	2.33345161645819	3.55738665576012	6.85219524248911	5.92188872520733	6.04534877927417	3.39855927924345	1.78637863782697	5.24874783387979	3.21655919617751	7	1.43263300875952	3.9543285792766	2.62400488214003	10.8682527173074	-0.0363042220564692	-6.80264690361396	6.42381281861821	-7.42079320577407	6.75471533149409	2.97659354871261	5.69511541216987	0.452269435039103	-4.11820487284211	5.1524071903697	4.19762277005562	11.7432327218842	5.93228413046817	7.66072387139141	2.8484023710062	-4.1539797078102	0.324702927889745	-13.6207103304056	5.75166881339804	3.4337052044685	8.40102777224918	0.451286022899155	3.71439620987428	-6.11389209662796
16	2.26504455032239	3.31130890469956	1.95470242432768	4.5272515901033	5.689778368132	4.24962219336324	3.42472462489394	2.72004736393403	6.09205864128619	3.1696702038683	5.15306624144663	5.01598359996346	3.550043370681	6.71885680257226	1.85017160267322	6.45488538562875	3.78925948834329	1.54671927421941	3.32848145906476	2.63502379780394	2.49382777810559	1	4.15142174768059	5.343406894511	-2.7977426008522	-0.644914421565103	-12.0298449947855	6.6743239367669	1.68462445999546	-1.87069424216517	-5.23964848263634	1.75146634081455	1.10319527078041	-6.11622126776849	-2.95934606118299	3.71800624088494	11.4106216446404	-10.4001971069053	0.688247019631888	4.07807646175321	-8.89243870518021	11.7857723389483	-9.11909368956656	5.43545417885282	0.371310168927558	7.78711606678161	-2.32930551033858	5.75519750113335	-7.27290687295912
17	2.1042565513487	3.39632860470966	5.15036734419882	6.38559134019871	5.22881021148526	3.91541755484748	5.5183493437654	3.43300279411072	6.90594805366392	5.0746929673783	5.43128549663048	2.97578045236902	1	7	2.82856832632866	3.54664066715247	3.3367591359253	3.18523292029991	1.07051318828311	1.68702253811042	4.89281673317648	2.2792829627293	3.26037613308248	5.8364480032269	8.84133560868105	0.961344498519045	-6.44972743940926	2.12851378131258	-5.95246799433214	4.89269751191781	4.80113018197507	4.9189639411322	-1.65418454804785	-3.93930319870633	4.54475899207142	2.46887332330164	8.23467808903705	9.6230910253437	6.54101187205218	3.4927378647304	0.268004353756336	0.698375811162083	-14.4513626975704	2.05285295606707	3.90475259373715	0.907267828536621	-10.9972295760946	8.43988256418278	-4.89319060375225
18	1	2.70589791509524	5.71280789221383	3.51843261144189	3.69766260801726	6.39567658437575	1	4.54907732297788	7	1	5.48375363779185	7	3.36447056722009	6.64832361992684	3.26205476457376	2.34960127029911	4.5318753427833	6.7994779334139	6.02871140793418	1.87570491636276	5.11107972174051	2.53864151424449	3.2201176810774	1.81246041524971	4.03872442145033	-1.32358892902729	-7.05131701244248	5.363881661835	-8.28174511040519	6.03196287885892	6.51951608941473	0.652386804140966	0.376738004294605	-5.38870163186514	7.66521782548199	5.4228869238596	6.31068776591926	4.55264998145705	5.35660146168144	5.36030467464128	1.27900813969669	-1.23492156101755	-16.6468639631067	2.44814265523996	3.23176558408402	5.9609685193308	-0.802603356997351	3.05823719742972	-3.84574882995389
19	3.62552916878108	2.68726681661477	6.60043470923038	7	6.1871065935016	6.48201718696421	2.10321826638158	4.70929797200557	5.87276256337004	2.61996851787613	2.56552630013407	6.08045702415581	2.64040222688121	7	1	2.43954012882818	4.10022913491323	6.37439217778234	7	1.16464962304395	3.8681138145533	2.86005716052677	1.99480753016113	5.64557255723132	7.10937462346809	1.74229328326561	-5.5659374013886	5.88046705471539	-12.9410815724414	6.93673146935088	4.83409289378192	1.91903758784653	-8.23907266742921	-7.34125357079442	4.90849747950525	4.9095449664216	10.6102559193065	2.54507998656903	5.6092499548432	3.96465311946922	-5.08779199525486	6.26488704293408	-20.1799489596551	7.08548929708401	4.70125860392305	2.98982545917026	-4.09716203881973	3.93388973731847	-11.7413546451231
20	4.1183330354142	4.6758292767645	2.89077285571295	3.77264110683269	4.3244189034751	6.34817447480439	5.37422542926833	2.60999822296324	2.9020715032204	4.6249910537527	7	3.34147692353984	5.66001524190923	2.78165782084146	3.00041720723616	1.91333956557503	5.30233413962431	5.63189303625932	5.44444644587426	1.16724782318035	5.06451728704784	1.90070638134072	3.67772840407902	2.21199311576437	1.65069165854838	-2.2922826594621	-6.09826808071014	2.55591323357278	-6.59147317217267	7.16549226690786	5.91551205734613	4.98955784629848	-1.6074385089834	-5.25705265961259	8.23108443992779	2.98535473177024	9.29888357727873	5.27422177533815	6.518648143156	3.43747424346605	1.32521199552649	-1.33694504130286	-18.1632810062756	5.25260432206801	1.46332225028029	1.61937687493426	3.54796614861256	2.59659321169823	-5.20885914057235
21	5.57949867588779	6.04940127561287	5.05619856362777	7	6.68969791496398	6.29248940523736	3.10218320705077	6.69013314519695	5.97426274559537	2.16979958302191	3.47220979617923	7	1	5.0189985510126	3.88153650467225	2.70908009718269	2.64984635289167	6.21184598507494	7	6.50801470068868	2.28788798001707	2.87712557475075	1.34801586383772	1.4609381710585	9.82410239677498	1.52681364974423	-5.83352971015222	5.45214473761947	-10.3725595006284	10.57284014446	5.49624946287583	2.37781735790482	-4.44626727547165	-6.50852496038079	0.309990433687481	6.28082584237172	7.307326914646	9.93859192257975	6.61696223500173	3.99019087875952	-3.27725283162941	3.91320203717229	-16.3291495137211	7.1705135769714	5.47708220761194	0.416430569147042	4.56911536842751	2.88805555804073	-9.96248760006949
22	3.97265349500289	3.52222583407589	1.77304021497141	4.92550189056243	5.76183034129804	4.80934613905763	5.21128893222112	6.01369184072917	6.62805679215641	1.82257820653062	3.83673978422335	6.42425266497524	5.03031408481719	6.04500426409371	2.35685891074319	5.90092758087791	3.36688630133752	4.45527058410641	3.47372334014918	1.32303084823476	4.78042595897774	1.93719548643289	1.53136629254269	4.77809897659916	-2.106226147722	-0.730681640777719	-13.6144816586556	6.59627960768163	1.81277654673291	-0.397679603879963	-5.3775354671206	1.0311766900163	-0.444037703872331	-4.9777065671049	-2.38062005050298	2.03668018023189	9.40281943061954	-11.4140215901131	-0.703587520900054	5.21037101012347	-9.04790792599607	12.1217075474591	-8.89136394011786	6.47151034559459	2.34911959313815	-1.37627760759514	-10.7864402920692	7.13298226097897	-6.39341845771932
23	3.22352948217562	4.40440605202505	6.23333673532847	6.39624310098787	6.98905428340427	4.83900349851552	5.32732424943862	7	6.58217559516458	1.92185553664584	2.50064227186032	5.22706135852018	2.8139656698213	6.54250162048501	5.76197705548774	3.75242218605044	4.4047460407795	3.96908796684582	1.57972129932687	1	4.90612267983661	2.07472746012968	2.89765221027133	4.47424236526898	6.55008639475209	-2.06638427509629	-7.3179909293756	7.45877586131057	-12.7806742593972	6.38779843468926	4.15430406585574	2.16280134712639	-7.95106222834175	-6.27864880453329	5.3811390039948	8.34101058944319	6.47699362448895	3.65513698286136	7.22357917619923	3.10032173770208	-0.687686043947406	3.02946646224009	-20.016188103012	5.10450720686288	12.0471274586569	1.42715959888876	-4.28712473677162	5.90439519141833	-15.7302761413577
24	2.69280811032018	4.06397579847745	1.8240554588702	3.87578740389417	4.86046961423851	4.21642809584825	1.75601682774074	1	4.59638608301359	5.68136437487054	4.39942943769961	3.68435650953373	2.82330822237563	2.3614542128908	3.43984247683165	3.5795470430771	5.191649795041	1	4.01106216696812	1.26523304394908	6.16799436653194	1	3.78197930139636	3.3546336963244	-0.213625954430483	4.99363762151192	0.899174727510997	8.29386115648915	-10.8213926970282	4.46109177248222	2.27325813425991	3.41939617626451	-1.83588019110815	-1.53780028672319	6.59799851373815	7.62182637822714	3.78335599027515	-0.975984137576905	8.74787071262208	4.12087448901188	-2.39214110929949	-2.15489635669117	-9.7030562729361	7.06572093646533	5.64092104523608	1.70460213545472	-4.25104380296348	1.90893921696423	2.13276091158974
25	1.37621670408394	2.57287391526418	4.21856675085375	3.4490146192105	5.66278943486009	6.94961345419614	1.62922362233065	3.88023818183057	5.24095239974122	3.52521166323507	6.70508903553718	2.64901593914432	1.51272771435032	3.24038965360092	2.76153342668467	2.72951046853791	3.86474264125988	2.0267746214378	2.28830747526801	5.98797082741089	5.68686856389348	4.58145513308239	4.93597415710942	4.78472263200439	5.59599705670479	-0.899580880445155	-7.36849898473334	6.93837746901	-6.97074001569526	6.04517248493951	7.22484571556427	6.49167022132625	0.513118486883706	-5.7543102009493	7.82326512779485	4.64764804248547	6.78480976830178	7.48776561972768	6.68802885685094	5.67954770953625	0.408835719982332	-1.23352274398487	-16.3447451613887	6.64000761018151	1.58313182829167	0.803450495202065	3.0343455769136	3.18639061832134	-12.3501879371306
26	2.68169323194798	2.1768179251928	4.43064993426442	6.15585886072548	6.77959255221794	6.56963135954587	3.81744521847055	1.87728095480486	3.77083506244573	4.50569858686228	5.87575869394336	4.13584345476364	4.64102638110196	3.79194093459686	2.06314827376054	4.12810796507215	3.83581406608519	5.16003345337039	3.67466028410724	4.25768358813549	1	1	6.93036684526679	3.72340099080594	8.75041901406754	-0.42987995330551	-3.72140724554281	0.862708201646445	-9.69646255925445	6.50930020334482	2.56697428901329	2.60903800654908	0.785234524665664	-5.57677915607496	2.65296286760202	4.50308309000887	11.9008783895546	11.5247818846932	5.7597828942601	3.71255585951029	2.82130730850335	0.583069333927241	-13.8347275872755	9.88439345304061	9.27500444830347	0.819211460037255	-6.30828912912276	4.26420430196181	-15.7636819309531
27	4.90458060130476	3.18605657735871	1.73393312806842	5.24641681914033	5.45610774711312	4.69407559324638	6.12355273130609	6.11410760204665	5.98366117214956	5.42956287231076	4.69077640806205	4.37960331036351	6.90269328124878	4.63713052808255	2.13065003916363	4.76056166424627	3.8883736526662	4.67671580951166	1.73464351640996	1.39756257933143	5.79365724959277	2.13716910110529	2.51079443105433	4.25275906543983	-1.62348510569313	-1.54476803596619	-13.0152783802767	5.7652041150796	1.33897104983464	-1.51244972058911	-4.69304779457887	3.15739879346891	-0.681127329116762	-4.96452625507849	-3.75029650159573	1.14889025537593	10.5449505817166	-11.4730284478396	-0.526995053982193	5.13220807708918	-9.51902374581231	11.6463948630098	-8.77755439471228	6.34888541120106	3.1342332360588	4.714889873957	-3.74908451703473	7.90783347360868	-4.73630968885411
28	1.67901185351216	5.51756662211459	4.91586897712533	5.91483966294993	5.51965059928339	3.31431839486107	7	3.06010287721123	7	3.49826934493579	5.83836575565783	6.17293432354413	2.85524715431516	6.86898205987896	2.47846961399533	6.36412129293458	5.8366076624066	3.39564948650092	1	2.24928679799407	4.89840601038857	3.0492855110048	3.80308876320866	6.86397989662545	10.2569122727586	-2.08993016582097	-6.84234485032947	3.0197522541491	-6.98927171583032	7.22919801950394	1.87757001812466	1.26362489122453	-0.382712982147833	-7.27999594942375	3.96739363960035	4.50230980125837	10.865715195847	9.10806756315612	5.92933081175551	3.31427560285329	2.20132489118431	0.999428085183695	-12.9359793725732	5.2796111579206	4.87640867552463	2.58021762877374	-11.9242866424977	5.78296154930323	-5.536830095418
29	1.91457134885686	2.39768291101198	1.30516170036149	3.95501536011649	4.81237075715405	7	1.28731779609519	1.64342775722857	6.83755990826213	2.46973214968626	5.61538399202692	4.42886446966644	4.69865783709745	6.25680614976375	3.64176852676726	1.62539662854591	3.81842393194412	2.91037234573096	7	2.67460216130369	3.95383356552181	3.81908636462412	2.5930807231357	2.58153096005886	0.628491798303518	1.49585405805682	-7.9694550314282	6.80507242741591	0.401841968882815	-0.949923832861082	-6.96482847042731	0.573036314140486	5.87180409292067	-4.12437705554685	-2.43667344217351	4.63031128777083	4.27676587638132	-13.2766717919708	2.22143842876094	0.812504156463385	-11.8170978786027	9.46674218743331	-10.5790005366234	5.63302325321786	1.75749436130448	5.22215057859241	4.11286565667841	3.10031583365157	-10.4740523172783
30	1	1.01631975826458	4.90233113794702	2.33332724646281	4.03178286029722	7	1.04885241180653	2.56072851674161	5.00002273018254	3.22194026669103	5.43115145185286	4.13195972723773	6.68879294494088	7	2.77470771743391	1	5.54748591930939	5.17346876722984	2.96425802736835	1.9627962492436	5.37104697489936	1.89455683908254	2.44646189118166	3.3244017216905	6.37715843743475	-0.192877280664545	-8.42208632552984	3.73062684975255	-7.03586674566665	4.63104302718597	5.81668987585018	1.23823136761251	-1.10774008173407	-5.38679687499318	4.6051371864758	5.00003991400406	7.74221468923691	5.08874425582495	6.2860642338146	5.31460973452118	1.17379032722869	-0.857945640734135	-16.9215858694799	5.55165526992309	3.4361575576553	7.95019762870704	-3.19272331687644	5.94510281384289	-14.7143745603478
31	2.65044950809993	4.14378553722123	5.50680950719188	4.56612213239988	5.71927254460916	3.88086401136041	2.81817752490662	5.46974125756533	7	3.45442242071169	5.40338496803502	4.23554828274844	6.11671763902882	1.74630265206412	1.02270185106293	2.80565565856519	4.75403170342871	5.97972346932273	3.56528237353777	1	3.81506247654603	2.96951750404299	6.4226699533014	7.75969277311166	7.0026112961797	-2.20562279738938	-6.87372675269466	1.81929643738739	-9.1361261222351	7.40969188122307	4.42862585824301	0.190405229159282	1.52256364873385	-5.10409948755767	1.22185441833431	2.8980922259852	8.6790909660668	9.99996357509738	7.18288053809653	4.26377505084084	-0.160063938830108	2.11191361890283	-16.3797830904074	8.94640839539494	2.79478414068559	0.0116781839584393	-0.436634497683909	2.94458765420902	-0.074976485784879
32	2.66022128090374	5.37040955688844	1.98642161416512	4.63329444480372	4.39467319327167	5.73172403348372	1.31723586145796	4.89707088853153	3.65266876980037	3.13143857314479	6.91720852184694	2.52476476662813	2.36222774248574	3.21800341271191	1.59454560569636	4.08964015138814	2.76210435063712	6.49535690561329	4.52517880111669	1.21056124256236	7	2.23112043797408	5.57752021664012	3.50730015331014	-2.43212736356775	0.0285406760743365	-13.7804528048968	5.39213456345132	0.331870477322249	-0.546849170277865	-3.65495151082665	1.85722213618371	-0.945991671768738	-5.02313825178594	-2.16669099007424	2.11352011031385	10.9557028573255	-11.7116863740748	0.573484177680061	4.41969682212747	-9.87005415492796	10.9967283667046	-9.60389218824945	9.54992558939776	-1.14391753074878	10.6203744353513	-1.34606058094058	4.98203222057015	-14.313861984753
33	3.04180880434003	1	4.00437275608831	5.78544971253649	6.82092971823475	6.28693288186157	3.98428106356492	4.74688465666152	5.17903681916766	5.44733434883198	4.06347295838196	6.99084426772352	3.50900820707543	3.2117380026241	1.12012892026214	4.31953566269515	4.56363283571232	1.56481593807871	6.96732151460475	1	5.82948925714669	2.27934936972499	1.88481273956611	6.60703077585928	10.8051860728983	-2.58834240304623	-2.90116145213478	6.1395032073152	-8.92871267442764	1.77430958907038	2.04129986114549	1.39204419544301	3.25259072536344	-0.856412859731532	3.69156011830984	3.63472251127179	8.84264719103699	6.29091105738571	5.27104607117309	1.35666074131122	-3.85575625329533	5.62238424637129	-15.8619615435278	3.77325986602102	-11.3109774698359	8.70602009845348	0.333766760486526	6.856990871914	-12.2637369573909
34	1	5.68724585762982	5.01731354874564	7	6.45911254146095	6.93203294169171	2.19410550552997	5.42466150464312	6.92020454478889	4.16651818989141	2.09895222777303	4.37556990936057	6.3093416910394	6.69473845357148	3.31448039802895	6.41962101300495	2.15792800908174	1.60526221072851	5.61249119037797	1.90220919117282	6.86659384195146	1.60414681776426	5.41968261144103	2.16400301853076	7.07496595774149	-0.43712624011757	-5.82729217270758	6.39821147864202	-6.19183852332755	7.41105705283991	4.77375294071473	4.96992874547311	0.813746288726525	-4.7932228855018	5.05719515707514	2.66441896873423	10.6676861955406	8.5433502350421	5.48588522582424	1.17627517339209	-4.23874184299474	-1.25344070376921	-14.2185957397269	8.15234602174226	4.44184916132382	-1.09733924711284	-0.965190474412107	4.07401573051283	-6.07071900656238
35	2.92748885769254	4.62853266672486	3.80952734898506	7	5.83741552455495	7	2.18434694738828	5.18887693865204	6.25970564844221	4.13948997575499	2.08027569556388	4.42851588499098	5.28757895446507	4.32583755656333	3.21154531771793	6.95805264064035	3.59884240827656	2.51172703110613	3.61156946129047	1	6.40460468432495	1	6.30667756161607	4.77492067708492	10.5732767796734	-1.17820890650598	-7.64582645764234	5.10351739416786	-8.95919876654846	7.16973996230563	2.27442986737389	3.96648384011481	-1.40508639216381	-4.14117625966736	5.89418534697755	4.48726970171094	11.4208867888833	4.22167747988217	8.0562678122402	3.59684851494276	-2.69665864557194	0.124559613209084	-14.7322215578606	7.09222942555075	4.39250047615852	0.642307724263809	-9.89163113823525	10.250394840009	-6.34822675591958
36	1	3.55365964561129	2.28132316991358	4.15818229671249	5.60554865048684	3.00294138677182	1.46437698504066	1.94326708834888	3.18691907253211	6.40426506392722	6.61002220845723	5.07086242641441	4.71537411203164	2.40835470265516	1.9265941781226	4.12043068800646	4.26416509522126	1	4.67011324848659	2.09754839436496	5.6508975218893	1.60217820615988	3.2275981706886	5.16929738422224	-0.240959381855855	4.83263159888369	1.64561125897406	8.64689350751196	-12.1597651207373	4.72807182674553	2.51835446144205	3.50627537442949	-0.788949601609431	-1.91002930540976	7.15752847043061	6.59382839314574	4.14438696746546	-2.12377783976345	9.99270633754214	4.66940136577345	-2.81886272596802	-1.60186393551044	-9.05344348441905	6.07769110159588	6.08823667384045	4.88822119169841	2.06943304511893	1.17571583385371	2.68440174581365
37	1.18475705526308	2.87283351279558	6.36595310436875	1.97349559443752	4.43418470932565	6.74353755897596	1.51493499856466	3.59506290936234	5.77632439417303	1	5.76080535842838	4.96023354532897	3.54738604057654	6.08210901790171	2.71241839542988	1.93795567917519	3.64499061631631	7	6.24858742102913	1	5.84445483837254	3.58987851998987	6.99957657639546	2.32838821337307	4.63759543714849	-1.28673572652655	-6.05960789956466	5.06097623066326	-7.73721421039984	5.84156015579648	7.14447424732901	0.861628215264485	1.27884319053326	-5.25638636637514	6.86471835127327	5.82232299446967	7.02452208409508	4.84325368076664	5.02643159767868	5.65694540222311	1.66076125773878	-0.76463399801894	-16.742857926467	8.51309842757583	7.24980817942001	5.62343275091634	-0.012371175375392	4.20259580491032	-14.5303734796517
38	1	3.58821299764191	5.46360906621612	4.62221306888573	5.03867753636285	4.42560118965373	5.8321819651982	5.29619184748293	6.07139210041538	5.98334039697809	5.40812324381464	4.72351929717366	5.90619220056642	6.49836197891839	2.55508486481581	5.67309566583905	2.4549770440648	6.70537288247091	4.8767020791045	1	5.35080855027201	4.02670197341951	5.56926905403543	6.14385059040157	8.3006254156931	-0.484123953575918	-7.44922626237734	2.42870178758085	-5.78687922334223	6.94919243966261	2.38663554657175	2.82426758203327	0.544052110813383	-6.55220703140059	1.53673328886366	3.9986856199783	10.6866316562303	9.32538320224038	7.44823456711954	1.91187729523164	2.7058012996626	1.52804293733185	-15.0587397345785	4.11615058130265	-3.23582114659811	2.56660327774255	2.58029968328875	6.18997755552452	-6.27919326570309
39	2.48173723538354	4.04455729865237	3.29427009862781	3.09517421637249	6.73000287406218	5.17240895970618	2.9484117465306	2.09616190258208	4.38123947810947	1.55747476803193	6.79476536567327	2.53010573045616	7	3.35260530851352	1.26108813362028	2.35046317315253	3.06511409968475	4.96258207380175	5.75071514306095	3.95784242717022	3.71048581573048	1.30445282214103	3.78056288004598	2.29380790112761	2.13834199536494	-3.06917806705504	-4.72645839557523	2.27305093418303	-5.83218073239864	6.00552147634134	6.31273915637671	5.18509668577504	-2.41416862917925	-6.38591767103793	9.16976981105472	3.71800907314768	9.27942850427084	7.18739643122794	7.58543769894211	3.12936219358486	2.47936566470564	-2.07888356715097	-19.0604109139291	4.04113994844582	4.03835202976414	2.41513018353071	2.51072517969177	0.711232496511359	-7.35879018494967
40	1.99505308070386	1	1.68099699945726	3.9295883046494	5.34229883763631	4.60804941531397	6.74806698628872	5.50936593885837	4.87309393997	3.04484487115588	7	3.08311736374475	2.84504899428094	6.70096848639478	2.39883092939134	4.09511715893407	1.75225193807886	5.64151322810437	1	3.93617840309094	1.4337421425453	1.37984667504834	4.35424850651352	6.01056130313917	-3.04866722691461	0.620039021108707	-11.9694071960913	6.50690497090735	2.180273698306	-2.78404513138352	-3.91808881637785	1.41766888728825	0.680899156275721	-6.57342429577298	-1.72919938923576	2.83397266334734	11.5229616172149	-9.74920816137596	0.99473072559542	4.32848129041883	-10.8045704085971	12.7205462498159	-9.408326886698	2.88000905307006	-0.162175661240657	1.75755740492228	-7.30146616124575	7.03122493534124	-6.76319071255897
41	1.05369325641997	4.13159608836136	6.54692709711641	2.47859085713087	5.1359151893875	5.3733480632678	6.270187327904	4.15539452371956	6.24522832426712	4.27098956094835	5.31888242914788	1.98331967876889	6.26452284300569	1.3403663613026	4.18686933534331	5.24874011886992	2.10945948648523	2.49325813739491	4.46567907253156	3.53681903145938	2.70985559847035	1.46058410644308	4.23048934709463	5.04451667445467	3.5936941588379	-0.501916489538321	-6.78749812360777	4.62505989666973	-8.67242025263661	6.61114373142139	5.79693655396774	3.59916325987244	1.27416251149439	-5.00852350693691	6.19801828774827	1.90575294298545	9.05899196023066	5.82079819906421	5.15561707510372	6.4315554703715	0.26390575796966	-0.275408854747738	-14.7447860379426	4.96432084711938	-2.47221934003711	13.1736784213507	-10.4481617861632	8.09556570334581	-7.52120795701112
42	1	4.53261883977327	5.70818496149488	2.83363049624851	5.64283519016973	5.19199795724845	3.57968240031863	2.70858195172359	2.98342352343621	6.20248563606228	5.70508445544808	3.40196668341533	6.14790700129835	5.59746718348135	1.67774432179175	4.27247207928497	2.63342586866095	6.54957066449187	4.30610305321084	3.32640767938514	5.31879560248943	4.73712272993032	3.23396476133167	2.55761580349999	5.61327376460462	0.172222684923026	-8.79496921261841	3.57285106380952	-5.21050253428829	6.96265549567311	3.31573507902998	5.39052607846571	-1.72057314349695	-6.09412324805201	7.54409446907269	5.49733525526957	6.35377331979803	8.32426564135834	4.59241284518155	4.66193267787286	2.81140509805258	2.09506773873375	-16.5519273885916	2.59399584078118	-8.14462848608381	2.24531293613707	-6.40170131116742	5.4285951813885	-4.25440783913082
43	4.1315749813475	2.1729234491229	1.1866482769197	3.71029576002739	5.81572628069656	5.77804075634102	2.41044219240544	5.49697815361991	6.65581463815069	1.83067977467019	4.68312690236858	6.7273382461699	4.71465245601016	4.43035780638468	3.86819844228089	5.22077878335761	3.63137051226393	6.73830616830434	7	2.15830422201445	1.60184310246064	2.38313941845733	2.71859218018768	2.83236072158982	2.00198271516479	1.41413951006781	-7.5820094731044	6.9235461661083	1.62695273622086	-0.274840432926513	-6.28328013347917	0.351808488307269	5.9168826027616	-3.14576516085405	-2.24591322289275	4.46042409482143	3.62076138066883	-13.8348301142507	1.98123462965597	1.40289539724038	-11.026446788958	8.83542478308288	-9.15075235263278	8.67565544807233	9.3888580269066	3.78746924123302	-5.52186039877612	3.2893688121135	-9.51962518570138
44	3.69549350052504	2.31065576120932	6.86652888592203	7	7	7	4.09562651745312	4.95523527221592	5.43467069097594	1	4.7051257304198	6.08280900293599	3.31793651226451	6.73176222973515	3.64363376211343	4.04525840498612	5.58893536573368	1.38021527613458	5.29839787404471	4.90633730181451	4.03185749869575	2.20149662004079	2.11438873315573	4.0359691781465	6.64815577777432	-1.28923039994113	-6.49223459184023	8.0130371271139	-14.2315074004918	6.77884886359666	3.92468957011989	3.07829543553885	-7.16791737889796	-5.69603824426966	4.4838123942315	7.14204346099338	7.45318274647286	3.0720900057565	6.88362907776125	3.64528716456966	-1.67232539017382	3.61037410101571	-21.5806750303134	3.52270975393069	11.6132175685717	1.4436777815488	0.0483660339703778	6.08660750178129	-8.08185282289355
45	2.3143045936303	3.63529101000619	4.96609765175479	3.55976225500738	5.81920498934709	4.06309471469063	5.91501323430427	3.37954667656499	4.36468150469695	3.60396946641524	7	6.74314260723058	6.14041112667188	4.79017894860206	1.96483184470994	1	5.69170502357427	4.3597510719539	4.65303247390871	6.15262954992648	1.8838020889427	1.06421200146187	6.21528348846573	6.47073112090253	8.10256903611499	-2.16117943748806	-4.54205794802496	1.73459317632258	-8.87500944682171	6.55125521370383	3.86576499712455	0.790802154373864	1.50536254827211	-4.02977316397264	3.32560378791235	3.73872608423022	10.5284877053797	10.3325589207146	7.07346445301234	4.58373215440977	1.58137403146601	0.568700935197134	-14.684091742084	6.44945782234921	6.98059209146932	19.5032090191289	-0.141978715688063	7.11008611006269	-10.9756191064595
46	2.87248417100796	5.52308158415156	3.27805647351617	2.72914002708959	7	7	4.09723627478851	1.64784182996864	4.91115163928496	1.07396482961489	6.20491571799034	2.25834334312717	6.96520560086616	2.78825691708144	1.38734412398396	2.81638163280504	3.8093905793149	4.73631129931021	3.58851929982302	1.38317821145564	5.56853596941095	1.1934979383634	3.39298402135388	3.17891115193216	2.29874700545545	-2.10380756771201	-4.58249457657641	3.19475673538672	-7.14793254679165	6.3256506244195	6.6412520162549	4.96314519487269	-2.73235884422728	-7.07504124854562	8.6158894434583	1.6801828712054	10.41382063814	7.97774943792953	6.54958476561363	3.35528671546009	1.60724446279355	-2.06904161981129	-17.4409189579648	4.2792154640346	7.47719362370225	1.73683777127221	2.47530939075796	-0.340841751407568	-7.4343132717097
47	3.30979270461338	3.24468096988982	2.6666108512934	4.49651413630219	5.33595938445498	5.59440068839138	6.06539521148252	5.83459647781433	3.99182937706848	1.05860847062912	7	6.93578521296367	1	1	1.12670003626127	4.86227993797087	3.44129064293109	2.3746258587579	5.170645364169	3.31651386788844	2.76889781217914	3.97024444373025	5.16598357451794	5.34274358947723	-1.26818314909685	-2.57690472619916	-14.7391643750842	5.59615871301467	2.44977127170297	-0.96406350519269	-4.28358508121399	1.35274187505122	0.771022861685614	-4.58356809929514	-2.53454533509684	2.00348947321068	10.5096093320683	-11.7940058201183	-0.443770255766739	5.18863035954491	-10.696782703439	11.6370538889571	-8.13063918951275	5.34616859701474	0.137399604415076	2.38294009630059	-4.80183611226348	6.95184957465191	-5.72245749483898
48	1.23770273584493	5.51069513974085	4.85460777722872	7	5.71971837905203	5.35154833740871	1.4225834502358	7	5.57335512427702	3.23373439758053	2.0378625501425	2.25322934545649	6.37595228868138	6.88061013322143	3.12333515408466	6.44890330311706	1	1	4.38176972831082	1.06070802698574	4.57675411436332	2.02620769463177	5.80728649949742	1.60392033303102	8.71968600482428	-0.592450419507954	-6.07358178086416	7.64003216265169	-6.56340449979184	7.11544575289023	3.65841615176291	4.06809322121305	1.12304750479081	-4.7750789479395	3.83275357082221	3.24256988912351	10.1080535037962	8.00566827647344	5.10564050328774	1.63907109241865	-3.73268229443695	-1.07074960285388	-14.9548129696479	9.31487848790924	3.88508835931257	-0.685604782533481	0.230198475247905	3.92289307773308	-6.44341230425541
49	1.72803659451182	2.62162059051095	5.34732731931393	1.46749259372814	5.73047514184695	4.73854593638382	1.0525065406633	5.59682102902971	6.91860862844182	2.87204534776874	5.52584298243847	1	2.38091494948032	6.01591188540394	3.66773384241643	5.94378193913714	6.89703200033129	4.52362295397605	5.70161505160104	1	5.21257064012603	1.53318755327851	3.52212915039547	2.41648563906767	4.96652672840601	-1.836076986403	-7.04588368640244	4.73648786786012	-8.94889363486374	7.8505328005731	6.2928896907142	3.56484914409351	1.91431330255863	-5.24305796935003	7.41530378491586	3.6953403799039	11.3351907293197	7.64135225937354	4.91468582177424	3.71913847244328	0.572495167122674	-0.211927970612643	-18.8967448737446	9.61907687885838	-11.8383699811116	13.3086177898705	-0.486519544402591	0.6844619912149	-4.76959132304166
50	2.31335844593185	2.42431057571158	6.29901786031106	6.31678473351139	6.79973182760153	5.72079565145023	6.43316078441135	5.59460408701615	5.23426012796854	5.28694215218286	3.2279184621047	6.5214942963597	5.98288633321007	1.37368355447555	1.05500633081406	5.63183255154115	2.67745107110412	2.58282207055058	4.95212110022669	3.34607021685045	6.1720263254883	2.81839503899927	3.29526897975032	4.96411683935407	11.1326663125932	-2.41958440750676	-4.62105738559424	4.0700508866114	-8.92970569857854	2.30679440320863	3.22562846651497	0.790029504780161	3.97485599030654	-1.13457201954195	4.83062722267324	3.15116239088249	8.20820004386271	7.14620925276246	4.96902040391938	-0.127922381914123	-2.73449424500296	4.88170047903292	-16.3814327871089	0.303660583737604	-11.4128816492626	9.13808916575173	0.513128037842132	1.40826735816156	-12.1610967932318
51	2.04278836832548	3.51292529233701	2.61605942833456	4.45485326557558	4.78962381201852	3.27913823234118	1.67311620470647	3.16288481489727	3.70998156809706	4.18448372547615	5.65594835670153	3.85656778278267	1.0605386889525	3.36558103187442	2.41503884739538	3.27512272589333	2.46842238397468	1	1.01564025776026	3.16993622661297	6.48184157590179	1.95087096585076	4.38402747301143	3.62523024633143	-0.707449306561675	4.84257870465014	1.44655227875061	7.04778843738924	-11.8880600302033	4.35566294283194	2.86728953924606	3.24511468259542	-1.45027370517863	-3.04308652617848	7.20178340973764	5.74367950245719	1.99515217052643	-0.682149191323565	8.98304510073643	4.99833564694138	-2.64335080014598	-2.48291408279752	-10.0503188910526	6.85583124039543	4.71988646463143	1.8132551968657	-4.7722280961814	1.95849693932257	1.82305720100822
52	1.7277430496758	4.83122022397405	2.87210485815789	2.37897631381995	4.66051557137149	4.47315902433115	3.88542255664853	1	4.62398546838094	1	3.59860071872684	4.82931932272997	5.73641757387792	6.02273586463604	3.47494057221502	1.49862813050459	2.7741590283921	3.24888510230418	4.6384988923945	2.73168784863976	1.67710448634552	1	3.5207578306036	-0.934379774803271	4.81310667401028	-1.61030373659578	-9.24864973529857	4.11715494442374	-5.84600076495074	5.11094412750232	1.55593911134392	4.31098801925545	0.697152100028596	-6.31896497820674	6.77326501623915	3.00535729450916	7.83689919868209	8.99690666713863	6.99896952066147	6.01914489757563	-0.6015385056216	1.74497762844041	-15.7680014853981	6.92481817485458	6.78647330317051	1.948285820186	1.28310800843329	6.10446025275163	-11.6963739578818
53	2.55917410358245	4.96116958869208	3.6341724223527	4.23682724458759	5.98825126292339	7	4.34999434585423	3.53060244463188	6.72257878797794	5.5066495747057	3.69052206263863	4.95870092432669	1.61062760140954	6.20190289047638	1.70817969689423	5.57205093741572	3.07284724883013	2.26361378064864	3.45017828625177	1.88996517539052	6.67812923119971	2.31902497760157	4.26765552645383	4.95217471755123	7.10685224609723	-2.50281193149755	-8.19732342680815	2.28567929640567	-7.92463752081012	6.65146884883144	5.64693061517341	1.58797587137463	-0.82969007188071	-3.95827805711838	3.0133114387632	2.18249089415353	10.3262608148286	10.0599508014898	8.04411249009818	4.73583601250882	1.80092730135173	1.11105763602043	-13.2187317396672	5.46441421173032	1.19811682688929	1.03805859705707	-2.09916025259371	3.96780509040677	-4.19278407437663
54	2.93754799677595	4.38107589858105	4.83117486889038	7	6.83860026998197	7	1.86591199084905	6.49834312421265	7	4.44744597738763	1.96193176727674	3.92732257413853	3.74705433676102	6.47617069192509	3.13528891539235	6.10276095767461	3.63741908859816	2.05777871505726	3.3047417766173	1.02840132543519	6.61469658399586	1.14694327399514	6.86314216370396	4.36767214417323	9.84476201544646	-0.306184889743057	-8.16518196938788	4.99152142966131	-8.58622107441165	7.04387465207958	3.49075741705084	4.71652951188217	-0.755153724918901	-4.56802709308648	6.90464753684182	4.11862539976053	11.7841839585611	5.27386556709872	7.50706650785319	3.62295776804969	-3.91887642819793	0.666377852695223	-14.7425978841417	7.81574384787552	2.69691885274911	-0.182350956350266	1.66657030916881	4.07906519497309	-7.83982785557726
55	1.68860071110449	4.97657853977973	5.47364318072743	7	7	6.31597431188385	3.68805272853809	6.29078667197446	6.8022464959755	5.56000453704925	1.76429531562186	4.71363375616913	4.00456313724401	1.40891728482146	1.3601864720235	3.93956021226143	2.87811134188282	1	3.77647521596053	3.09546269382495	6.79576373149974	1.19765083148075	3.65662639756569	3.45850134886423	11.1190603727986	-0.350799355654395	-6.96224087644734	7.00956656272364	-8.25429735032809	4.96964826851163	2.70537340299217	5.47085543033103	-0.191180424948353	-3.40680360871746	4.22410452455937	3.50180223412704	11.2808719044957	6.38478745321274	9.05693621416968	2.81120717545016	-4.96407424257399	1.16924537524999	-14.3477574733104	7.68009627638789	2.60951521109409	5.8908035938698	0.527689510876457	4.13372461379074	-5.8593950429604
56	4.04991951095776	2.2348409397977	2.42215863886955	4.45321951750454	4.85326244416607	6.8525510949935	2.056169370923	2.79559882821553	6.28258556780249	2.86416360450747	4.57504068253867	6.62641195738327	2.29970935733105	4.92963739323253	4.44678023061115	1.36704084271723	3.25616329314742	3.46307793825188	5.29702658791889	1.08799026512865	1.228800704515	3.13150237661061	2.5219747789842	1.18204825553469	1.33684262174806	0.124983675910007	-7.61088469097034	7.12389822412337	1.17420093738946	-0.302384162404832	-6.94227727908577	0.0340363966588237	5.24921692293241	-4.25564765246555	-1.98503512070037	4.46176477160576	3.88445677389621	-13.4177969547887	1.46842010270407	0.994059565217225	-11.0934760734086	8.51775047580133	-9.63045246560911	8.54272808471127	9.5810597179043	3.22710954279288	3.39770537065069	3.47373243041921	-10.5580946809756
57	2.44958767672334	1.66384026849286	1.9721022092206	4.20229888840591	6.36034286415807	4.55789242478876	4.84935221850103	4.87315114925466	6.11908670805926	3.68448937349014	6.51110037291254	3.91852513702282	2.44491089736333	5.15803359096033	3.20946755353307	4.56702323849126	1	5.55171215150388	1	2.41171566930753	2.97114252238078	1.2773008323477	4.15994524716369	6.61972584948237	-3.75625633942038	-0.233023581794692	-11.6493468401982	5.2740266086064	2.82889152326897	-3.28438007176975	-3.48062446295496	1.32775694861888	0.0161932659049331	-6.21498956301438	-0.872970498077573	3.24287383770437	10.4582845072526	-10.7071411107409	0.60771497331371	3.46096688805249	-9.32428387212103	12.8817713190505	-8.53726395713083	9.08752388600886	-0.17998359659675	2.2959878841273	-0.261913308121634	8.61360217816114	-6.86707022483086
58	1.44009081600074	2.2691595087707	2.16276627951951	1	6.90953781174511	2.64287508873076	5.49750320581912	5.22776872099866	7	5.46041716794957	5.49741514844181	4.06746466308458	3.26500021549749	2.75446195363986	2.10823993702712	2.65537759972705	4.2792802358347	1.10193594251654	4.01596673487796	1.07268883734889	3.17439869695513	1	5.68853591141565	2.73697427164184	-2.42069518720811	4.9445053967657	-16.0824258714335	5.35809614171607	5.02388502691307	0.391257473387514	-7.92964501365846	3.74313398578503	4.07112058982729	-4.0040140773777	-1.50776926278137	6.06855530840869	6.41286645707845	-8.16937911947926	4.17335444182286	0.588588881617283	-11.499447603796	14.3454177173418	-6.85785374116039	4.13078278364071	11.1014923681272	7.82723759118342	3.16276480044236	9.58512025337657	-12.7720177463752
59	1	1.49828839627626	4.61628168421228	3.11425952194048	4.52066633304322	5.16058903241269	3.92382577583628	1.71242904741226	5.81903078632852	6.87836328563441	2.64111196532911	3.34006140134815	1.73935281065795	5.32827744631428	3.04277564471384	5.30999209658417	2.82700023577806	4.01721528463467	6.17690482018587	2.56971064443366	6.69814342977105	6.74066895728981	7	4.31014633621468	5.49979427467437	-1.05557213764348	-6.97738046127262	6.79432815399563	-7.23371236511564	5.48868470634576	6.48369032755995	4.15366585730698	-0.73933293979589	-5.47780739804672	7.363782251003	4.06755791152366	7.42414299754496	6.01112616170754	6.50917851780036	7.68114793836982	0.219287552407988	-1.843144011138	-16.4185644210726	6.61499880873781	1.37565726314466	1.23446623309124	4.62789931788325	3.27792386584648	-0.0231103443441116
60	3.37554970358074	4.22333979420255	7	3.91507010058319	6.85903914692409	3.91849657894985	2.17168244589141	5.49614920328874	6.0525131914359	3.09365233366643	5.57472356091216	3.50684516809693	7	1.40941331619422	1.29187854111648	1.40404251351588	4.44417913950803	5.52532536108326	6.06070317993093	1	4.72012811725132	1.25409590013028	3.29500027940834	8.66302497486724	7.36425749064512	-2.05024489253173	-5.87933192347853	1.72897662068811	-8.16096053060912	6.9824953217205	4.35999268977231	0.494258243514235	-0.0119155769131021	-6.03314148933221	2.20953159183191	2.49023110581459	8.16743303275065	9.98038585600272	7.64409394356263	4.9681615260817	-0.30621077840523	1.90656337046711	-15.7515178908143	7.67505863189496	2.0258730399228	1.5699306907064	-0.749810862436751	1.93384821111395	-5.37401258802992
61	3.58231350664132	2.74852779460683	7	6.52490840581166	5.40407301325259	5.32236719259254	6.62428364777528	2.01616977994388	5.28032639967536	1.84862392695847	7	6.23844822638372	1.65310430514835	6.09271500510669	2.81616991398076	2.26761372825932	5.71701083428396	3.93733369872715	1.71197764898626	2.59649541753844	4.88225879009885	2.16487087568192	1.18335234220841	3.1365384010728	1.04685996984188	2.57803946618266	-6.97807241752118	9.12316895354214	-11.6356022293583	8.1532015199407	5.4537037775726	5.95689178303952	-5.67181922603584	-8.25288394968906	4.15917658949559	3.94871458461776	5.15549005915798	4.46446728476602	5.63944024535758	2.07536774106781	-1.2009575801136	4.98473877219366	-17.8181676592111	3.57859828643174	3.9548556304486	3.29726506180645	-0.720477603605457	2.17628011354215	-5.13417054670676
62	1	5.02270332872813	6.18374766799179	2.73559667584428	5.64520400211672	3.79795064199706	1.33403236251219	1	4.76041270433679	1	3.57497118902378	1.45444304397931	4.42977013372731	5.7195537281671	1	2.62556683740087	1.6974689179051	1.59053330777973	7	1	2.46757787185057	3.41072835298117	2.7209184311199	2.20586385661453	6.93755998789364	-0.900665284714216	-8.95573383949178	4.90731760567692	-4.8145121545958	8.84899800896961	2.7958525604065	5.058217472493	-0.0712861442667093	-3.64554686090095	6.41850868358414	7.12124221934934	8.02244248984323	8.42452923813747	4.74305021273495	5.53048940247964	2.57260802410861	1.4290558759119	-17.3369657729541	3.54918511885591	-2.4544021015136	2.96022880289309	-6.5617232443319	4.01700778756468	1.86442561805314
63	1.36090106259742	3.6985397453374	2.77469117266899	2.95991252697658	3.73279840808467	3.71933224342309	5.88802035917023	4.49378805193845	5.36222121875325	2.75774987270472	3.62842096036102	5.19684757288604	6.01839345128948	3.94083158987626	1	5.36463666778234	1	2.26572340462222	5.52740024297967	1	2.98678335593106	5.29929390154149	5.43461820668557	5.64224284953502	-1.3350051809365	0.17737589878207	-6.67441665863953	6.89421661149751	0.239285771985176	-2.4296776436265	-4.1461921789006	0.808315852355429	8.92670374934496	-6.2590517750268	-1.54620131532268	4.5414557997131	8.18979601189152	-10.0006690365796	1.09005229109024	-1.65732103965108	-6.21738511503365	9.04983980015545	-9.96825609185951	-0.932437289117694	3.26246920514342	11.7998591085494	6.12925458509087	7.18418588729078	-4.89068655440429
64	2.80097754550843	4.44429013926016	3.14705138368121	4.07190441237918	5.43361810284353	6.73572925485622	3.87580778997293	3.30819061708012	7	5.15969341060565	3.95658873448819	4.83935573787921	1.75623630541428	5.72443701361377	1.34082222997784	6.23048257232294	1.67809230486327	1.76861615554538	3.19633850629552	1.56715013913793	6.89302800946514	1.97450706618454	4.47208848933635	4.9780662310374	6.74433727482541	-2.09378445819802	-7.76449296880708	2.78561432010655	-8.32887728749811	7.74553637026985	5.03841980086457	1.07045257755999	-0.29969753188103	-4.31376062235903	2.63592980006487	1.64053990397319	11.0496035056307	9.70384717987121	7.60314273869593	5.00181374084366	1.68341597480972	0.916851363707335	-12.7360414260115	5.77047445042318	0.116696224228513	1.05260572775114	0.85352943793762	3.92694720286061	-4.87643328992546
65	2.55594909993332	3.63970998332307	7	6.55372460606521	7	4.22531655707384	4.7202734948911	5.41292266798662	7	1	5.77726790588641	5.08502934610726	3.46088269542105	7	5.68363688300481	4.64990090992235	5.90949426530797	1.32745225709842	1.10610462652695	4.6100939363814	5.34721162457327	4.68645114461501	2.39765480021573	4.13920236349998	6.78307694986543	-1.76839652018558	-6.66086655733495	8.26908643990415	-14.1022098195906	6.52847114379607	3.67769167943712	1.20810005239283	-6.97881095623011	-5.42457400335546	3.21378474684177	8.07848916140509	7.20801497541403	3.38814545052585	6.54258720243308	3.26028529885733	-2.07709601790859	2.58216308736914	-20.3669853419647	4.62482423847176	0.861432974958059	0.903893343892608	-5.35433986138865	6.91525251539866	-15.8672007787893
66	2.37810858050334	3.26220373997997	7	6.86827896278073	7	4.83478107505071	4.33262298287735	6.09758619804398	7	1	2.98557898261004	4.33016536030061	4.10187119602529	6.49845088173218	2.50842467681604	1	1	3.88259268946447	5.46131064901286	3.53035721229588	7	3.6035070233383	6.49737497252882	6.20935050717842	6.76750541420097	2.78322308699594	-5.643134712162	7.25017108084231	-12.4807073899728	5.54914924703354	1.36624398115321	2.14613440887841	-8.84233123913429	-6.49672154260809	4.30382896019929	4.27350722588743	7.67336229039966	2.46328906918682	7.5914769658926	5.33621842175207	-1.98869997015666	4.33941312743784	-20.6482830959975	9.12940423747881	7.62503863551745	13.4723763474729	0.32847515817609	1.52543108755816	-13.7390705291294
67	3.51738571936064	3.81379425648762	6.06387253765151	6.38910127323076	5.79991320256449	6.14103020863141	1	4.06593715985353	6.62678620126705	2.80570521176658	3.28187111625605	7	1.87117272619786	6.10827827288579	3.95721829135214	1.90080490287336	3.59483037000105	1.40775277384161	5.92587257222328	2.61153997554734	4.07573817395823	4.29795265809441	1	6.98618819610863	7.53680425781566	0.538032189362948	-4.94669516877623	5.81993470231042	-12.187547617828	7.93221546420949	4.48749993039413	1.90884196543043	-9.15861238717541	-7.6757948121931	5.59159666132959	6.96348015691817	10.6363714457859	2.5223512296285	6.71837933912846	4.64566279379403	-5.29718862091208	5.53739704424651	-18.8232310172722	7.5059034599955	5.57576116378643	2.20768918472042	-3.96658405630514	3.62376256664245	-12.3939653836168
68	3.38112183327237	2.78373424722166	6.00429261980276	5.86976982237403	6.11610897848187	3.65309521757613	6.2533457652358	5.95403144903413	5.364390671594	3.05426293291115	6.47546768466455	5.4852433438263	1.891483092468	7	5.67363237131811	3.36518368931309	7	1	5.80107234413706	4.2937487263713	4.49082720240179	5.22748247467344	2.56494695489127	4.64274297099468	6.72714233241241	-1.67280471183738	-6.05393869754821	7.16601686311153	-13.8241861374149	5.19028072741391	3.95887315966285	3.19379153701931	-7.05757301803912	-4.50381044252509	2.62405247186957	8.49724287755595	6.92137819378179	3.0776520863714	6.91728403177542	3.58503994738125	-1.80691659191268	4.60812800588826	-20.6964199396713	6.24314654133457	-0.328489794854046	1.50852690531098	-4.24410709764049	8.36231282462734	-1.74544327318333
69	1	5.96654750162105	5.92524431424248	2.49593644498423	5.06331924079292	3.38874611298632	3.50075769551899	3.9173962404602	3.65949109209893	2.00796348902013	6.27608014130666	1.15247586006395	4.49016962377309	4.923696609138	1.75307454385651	2.54420138486501	1.57184510166359	2.74042555380079	7	1.09854968386846	3.54522486159062	3.4084102041605	4.66434827197882	2.21573673526372	6.63083511387948	-0.860679970258554	-9.66756074800058	3.03878792840408	-4.5015687660887	7.43611363689298	2.32798750938321	5.34691928789652	-1.20550139353948	-3.98970554789171	5.76244218904895	6.92701621114749	7.11574218125755	8.27073869035692	4.14345011793285	5.30441704205346	2.30123077704468	1.20711087861737	-17.9027681135873	3.36788370961691	-1.38032729386856	1.95199982599091	1.67651209828914	4.93101825473895	-2.9517714107569
70	1.80915389495285	4.44203827817099	3.03209845155557	4.46314796931158	4.69653512119586	3.09903947366897	3.10245456967045	3.27346019660514	4.88274987082016	4.48335983165299	4.9686524629685	2.98610039855641	1.25756841153946	3.02746539684814	2.47329776517518	4.00762676709967	3.75794697840503	1	2.29998942961221	4.87899664257511	7	2.92362446471168	5.12592473884806	3.36911634971464	0.5689544336777	5.11212439357212	1.58029487167083	8.10282760543434	-11.74341623877	4.08833849469706	2.39715901123783	3.03644961417779	-0.822262203979827	-2.39283660240813	7.50733310993768	6.15464714125539	2.54057110453028	-0.908320246270865	8.93223571687286	5.03481831695632	-2.64627327514761	-2.29505682394577	-9.87163338610397	7.48697646616469	-11.9309011699432	0.406439430270377	2.2779051002694	2.49920921308128	1.02777336057153
71	2.49929646389183	1.3145760545436	3.51241273124817	2.71526349593191	5.9926784532741	4.5058252376694	6.59900710826143	5.28945303323881	4.23170615535773	1.82983615788251	7	4.46750453932252	3.60991023321301	4.86292717698163	2.66032068184677	4.48604848350367	2.78994783185003	3.83463717101724	4.83458015054552	3.99799908158091	2.02700571181515	2.8902793184787	5.15625753630694	6.16912174550213	-3.1858894768454	-1.33041315402894	-7.83488172842814	7.01626698169537	-1.02835030069031	-2.84774721199825	-4.36797069243543	2.26094847376947	7.44078818451966	-3.5785133315623	-0.976449482074838	6.4226502059367	6.86214934562685	-11.197101893358	2.07524963202673	2.0082564347539	-8.33367634173982	9.90586666861035	-8.13825754680313	3.88490841317193	9.96756467105239	10.2251734875206	-3.93747688198748	7.0548751651554	-2.25323783407582
72	2.79382687965193	1.16124013324824	3.08965966777396	4.14441043513477	5.82149993855926	4.97273652360637	7	5.14317277669916	4.97568614979727	4.10693438242572	3.61757691124094	4.19454912980668	2.42376721980235	6.11759097406144	1.15746467836978	4.58522883013578	2.36318487849284	3.63828743645004	6.5350770389987	3.82666328709553	1	1.12578876716401	4.03434689481566	7.1545088256322	-4.38670319262793	-3.80142039199877	-7.95285727977061	6.71568963337131	-0.95809299198245	-2.77461100224747	-4.70400494142064	2.26004323361174	7.809765136698	-4.09421472122312	-2.54221574515909	6.05846094634999	4.61052803767264	-10.9582620478102	2.41678883890963	1.20170339926562	-7.50818528862421	10.5148549720651	-8.09992076113995	5.23076636152282	1.61397517682037	5.55462408080062	-3.39180851919667	8.56110035571933	-2.35087344176321
73	3.2373973408997	4.33688894496862	3.5873013427997	3.53055919972985	5.87405150236421	7	3.58357982137751	4.20334805219697	6.4201967176782	6.27747895425553	4.4248687409837	5.42111278897251	2.13177511755933	6.72749956627794	1.52983382563	5.65637883504836	3.27421417577954	1.53465399008296	2.6292278086269	2.7685939677333	7	1	5.42901227016645	5.24165806871226	7.49733450672083	-2.17880723544611	-7.63528380719503	1.81903686318842	-7.97068983465516	7.5063827963742	5.64909286685298	1.46525434915186	-0.420473504445998	-4.35356527797304	1.97893535841975	1.20218965200746	11.0152452273548	10.9250009813278	7.60315556255257	5.52360165876077	2.88921188788268	1.25281500370222	-12.7246029346391	7.36592054606745	-0.123725496062979	7.305768663034	-0.926697063045425	3.16125221834157	-4.59324129749303
74	1.59788765780388	5.84409951793535	6.85675737590279	5.70803836106956	7	6.50214217192134	1.68770570553559	5.09142523669558	7	1	5.68257529629832	6.13371281071901	4.12602894115219	7	3.11232326507228	1.70932637760876	1	2.45538765552897	2.32821798344205	4.02172774487621	5.28242355912443	2.6695670086863	4.70625819499385	5.60673381249244	5.52589598189968	3.97812311428103	-5.66042023186628	7.07082872266651	-11.7314019633604	5.91514238289802	1.23582796486115	2.61334789188619	-9.55192586090619	-4.97697318169937	3.76624450398606	6.38585530281563	7.71857452303968	1.41276053978914	7.19762644183425	4.44837893787669	-1.65570058683708	2.73299033408725	-20.2715640690117	9.36386857133455	7.27745794882499	12.9165297746464	0.937585246164326	3.29351092361225	-5.46880994751789
75	2.78999020245706	2.13694309937523	6.75775180202612	6.91178826903933	6.7074593625105	6.42334762297026	2.5987376266451	4.0133110844977	5.3525313735746	2.971171750307	3.08452879293435	6.89107019968268	1.50968956932182	6.85382603939308	3.56373319161376	2.54300454868742	3.01233957204037	7	7	2.19545133099174	4.37762187727847	4.29551676352101	1	6.66430645136789	7.43307818096226	2.07934167787856	-5.39935121210079	5.7004673383923	-12.4006918800065	7.4213805865527	4.70803168756883	2.6020165700234	-7.63090539422088	-6.34236591149284	4.59152244022455	5.34324765261824	10.0789311192802	2.87126765528214	5.96101988133922	4.43809005467811	-4.03856366758645	5.90065746390225	-18.8581955093734	7.81258452861477	4.79156147358558	2.12393547339934	2.21539267118172	4.32193160022645	-9.96917576907706
76	1	2.81560813846047	5.30687174430597	2.92218433207788	3.93264846821014	7	1	6.00216497576117	7	3.94013278606441	7	7	2.68902091244192	6.70806134039799	2.8779189080611	4.64038866849506	6.95396008281624	5.24031160363686	2.29415147453949	3.34373517842967	5.58287626088262	2.92526049583263	6.46598040263964	0.60561914258365	4.60687102392653	-0.461470027383311	-6.59086071955315	4.386832794194	-8.37403025301552	5.14089195150908	8.16922649607425	2.16643887145433	1.15889861424674	-4.01662638699614	6.91512777898758	4.86039059688472	5.7650466582602	4.15907870389517	5.4146257932158	5.54667577086902	3.05804699963598	0.365255739569732	-16.7410257528874	10.2876252203081	7.23032280971857	5.67090180448146	0.158423292020341	4.57379412090205	-5.30223196479688
77	2.69493246718185	3.12065537427535	2.09374004643029	4.04533742054915	4.21859259954189	4.70513901865469	7	5.24046406104534	4.20010845584683	2.52125654218622	3.00857256155184	3.54144787805643	7	5.65297582966715	5.38414164382817	5.60970192518369	1	4.3364781309519	7	1	2.38814353663596	3.32014666188352	6.60516759923866	5.25772507709234	-1.93960444595605	-0.515640604971759	-11.6217409073134	6.71041137163897	2.63514283696662	-0.512129143639242	-4.65019303014518	2.48397338856059	0.596501685698834	-3.78451457062578	-2.70848469580999	4.99303886902826	10.4378327060829	-12.3838604613553	0.377849363657622	4.2063192064275	-12.0207447286992	10.4295085925734	-9.17265300447685	0.466791466412313	10.9434275697065	7.88646146024449	-0.956148727988239	6.9296560177169	-14.2628724695599
78	1	3.04636962707648	5.18657718880866	3.06776183524533	2.86856504330832	6.66971722221723	1.48726823471312	6.30938930696622	5.95181092626931	2.60842423574641	6.29698365643787	6.8203842321045	3.90148356209283	6.9469007274992	5.03431349309162	1.30618057525072	5.80813690902138	5.86474092299445	5.98194573506845	3.04581331796239	4.09008420556519	1.68141423971251	6.56644956625189	0.995902199392504	4.47850180334362	0.559244793924193	-6.28645555006444	5.51419663215287	-7.95996455618442	5.22910982077169	7.42667818330414	0.867172776091855	0.941040118769246	-4.12470383326095	8.06013552124875	5.48000404973764	5.65325235399918	4.62486257401675	5.10068005971187	5.34222313116336	1.19495787148798	-1.01685285223911	-15.768218664093	10.3201045221205	2.83208521055625	5.26158426388189	-0.106818661680726	2.16521302940644	-12.91250497503
79	1.1920472204632	2.08982408686075	3.70535968639156	2.42408436724497	4.08914206703667	3.57705837684979	4.13599378588248	1	5.68466220422555	3.4635429143505	2.76873424023272	4.20546652971489	2.3365411088246	4.75205516041833	6.85684995504869	6.08790731592023	7	3.95324229798341	2.77444183652875	5.05805174506148	5.34544499042207	7	5.51108898414813	4.80419707414297	5.35027993073059	-0.771753394074224	-7.07025370080451	7.50530792999438	-6.93435619333299	4.10155167398965	6.95045412953159	4.54350222241232	-1.5771017007679	-4.7529206227772	7.66698788018336	4.76846906245525	6.73093461855737	5.56635427091486	7.06193919343115	6.35798522531457	0.135768963698547	-1.22832082654302	-16.9510803525189	6.2283409782925	10.6965480397021	10.0398862946391	3.9329730473567	3.44848702752805	0.178653997208965
80	3.26379012397478	1	5.4492675188711	1.5749931276233	2.31145893297754	4.17001573657312	4.54984734445893	3.77840919088508	5.65688100308982	4.46423336973925	4.37793776643829	6.93855435666546	3.48638219153927	3.23544814803618	2.89939869226428	1.11448113461101	4.63095520510444	2.17607463217473	2.15322302772551	1.37943189078402	1.77564147927225	1	1.85024043991316	2.57835579363268	-0.752098795843264	-0.122926109228733	-10.2743709341524	3.15060521400545	0.350259968132853	3.61937738947645	-1.72542075712377	0.952413772085793	6.55887419415252	-3.06783592475276	-3.00202353517359	4.32320379170454	7.20252405202659	-5.33333541765038	3.27861059078898	5.71025216764318	-10.5152039136405	5.7512212626069	-7.52455656347778	4.71406389136284	6.97772171501587	8.65019643446876	-2.95887992513664	5.2053457209009	-10.6065405372132
81	2.59595699632522	3.2883733507571	5.99036766686905	1.73982764493299	4.20711412705261	6.26095188375507	5.75434024173949	4.55534788811132	4.06710146040645	3.53149285317922	6.20831251238771	2.78268747059964	2.75628324163725	6.7984872070758	4.33426586473196	4.83212560444178	5.23131543687238	1.85895391831091	1.36146663732438	1	2.00378037539542	2.31263938443967	3.94575589351576	5.39034413054974	2.60026538144666	-0.664370927062391	-7.41589349520199	5.18664143331475	-8.94080310036501	5.56948867315982	6.71255491443009	4.43254495456887	0.881756753914166	-5.70515018933791	6.83832614878173	2.89630597824497	9.60519441404106	6.40189547669746	4.59091394800607	6.55727786632976	-0.184281506235061	2.06824860230848	-16.1480295661099	6.02850304155166	-3.3496663992668	12.4450811772178	4.39987215149631	6.58756441472789	-15.6198276924314
82	1.875475499337	1.68893586004792	4.01277700916445	1.40105682179458	1.99067817806091	5.04771011954058	6.68558476931054	4.18919182379067	5.53157691799086	5.62821533589138	4.05940934931301	4.23357621810816	4.3742110129389	2.92947965321904	3.31787488927401	5.18271800693145	1	2.44493579155115	2.04474522785147	2.11329808293877	1	1	2.07556394655721	2.72689782932422	-0.671378179805596	-0.921817425759369	-10.1067245503242	3.3202725370854	2.08627178991628	4.21181724931149	-2.73685796853515	0.456870208130046	6.28759141304042	-3.25617401425126	-3.62555806549605	3.52694459981129	6.81372294935657	-5.50049809094147	3.13060292346343	6.73519246546013	-10.3498993463077	5.54394767691388	-6.91906760244455	4.8973445755299	0.950716696312928	7.85982901064032	-2.17861752393922	5.02592198856917	-10.2920411920512
83	1.74301448010087	4.80561292782645	1	1.20968272049197	7	5.46217215713314	2.83233310237844	2.24663884410866	4.07398964384077	4.76543653465942	4.01134457714907	3.48290701793113	3.83101623014418	3.02726714904261	1.54414998030857	6.30777386586272	6.2755897694346	2.91293420549038	3.19676067959877	1.19907464842613	1.9136746222918	2.35918525557492	7	2.80485503095554	-3.08899723215312	4.76339265069143	-14.6890904480115	6.14031228030941	4.97471854878319	0.372122567223946	-8.79529888206523	6.42998740486849	2.49326788547554	-5.3691345724935	-2.4100936793289	5.03557801244487	6.77411491525196	-5.60708602005558	3.93030241141738	1.80166034393689	-13.53430500552	13.7440781336888	-8.30407751075681	5.61142997928982	7.05179056697539	8.4338610779312	-5.4070271197598	1.83687527945727	-11.4747769946931
84	1.98104717439767	4.63565050728987	6.92693458812989	4.85119644661136	4.46296561262643	2.94068096717377	6.05296980313629	5.13774666793953	5.69759949156793	4.89850850532244	5.3396952436444	4.3263857183055	1.44832006269537	6.5531886427869	1.61667148844384	6.68462728485787	3.63899709567823	3.62772589657267	2.86319474783779	3.55643403394171	2.89094516949989	2.34392641083734	2.85109231219908	2.96221377725301	9.44766471133821	-0.194549099536431	-7.84343973319319	1.6642729447259	-7.28078647865338	6.10362781976593	6.25917313424541	6.32404167017388	-0.484111934734057	-4.98076569060507	3.75717181690025	1.32556317305715	7.38076777867517	9.26855122081774	5.58368236567905	3.34393895237997	-0.914577877139343	1.82279380373214	-16.9860353088282	-0.45429089853213	-8.26653035122878	-0.87517345204671	-4.15673324530159	6.06784592105783	-6.04001482042478
85	1	1.61026669624393	1	6.59618782031595	3.58678916143522	5.95518371745904	1.12838827416513	1	6.82942365546668	4.61147441454446	6.93377399528838	4.23527739242964	3.92024722299616	5.47721866398502	3.51434806694848	6.39211141840573	2.89969572438541	4.93079234382158	5.47289809884763	1.17754930871702	2.92392729395992	7	2.62694536662194	4.15303035300642	2.10541218586783	3.84149916770479	2.22999044883843	8.80823055183562	-9.35233428032008	4.35308216232762	3.12674359594077	5.17200272026511	2.04179972465585	-5.47401851275469	5.33947893037493	5.77909756480387	3.55016663730576	2.54261269233337	10.7520311034039	6.27765254250451	-2.30831103781562	0.0176093501879878	-12.1481862013687	8.78177604945178	5.83428831389513	4.89423091095714	1.95834103852444	2.0774861882321	-1.94509119369418
86	4.2639193589676	1	5.46659569712752	7	6.68007440088859	2.2749779017018	4.81321816785362	6.60361598856289	5.4130759707938	6.17308535027552	4.45274296068983	6.39751535018702	6.45936586077925	6.88878330523846	3.85056146217667	3.5133310863917	4.74946311535561	2.53647789033187	4.18617361299325	2.0891248793719	1	5.71928636720315	3.48969142882221	7.25617509012231	6.44375611979649	-6.23235505649184	-7.83785281004466	4.37549638390098	-11.821137447321	4.71321137588563	1.04164267048766	2.70948505139328	-0.238302377438731	-3.83052987929627	9.7359070559957	3.37338258844129	8.39009562964712	10.2486099762704	9.09095512774966	0.423925724320286	-2.92334855123941	1.1280407460844	-15.897386191875	5.21122518179154	-4.13579742501136	6.63026379524684	-6.25282275868406	6.36352106737435	-13.5142688025841
87	3.85874741162879	4.47398525993111	5.09885908677886	7	7	1.43357375138814	4.92573722300596	6.22495129426497	7	4.7062493163912	4.32927249168067	5.26759946890864	5.04815838047463	6.69975408205487	4.98648204722549	6.34466949436368	2.40697215900068	1.09915659700927	6.12242385437145	1.71907489013631	2.00683054398567	1.01408304261408	1.5406972480539	7.58879250168038	6.593472011725	-4.3278324762489	-4.75805214085098	4.80915824504323	-11.7344172096201	1.7897693418801	2.71360953692295	2.75065922386443	1.12031256214849	-3.17271505171294	8.88754771567095	6.14377620209895	9.07830694188642	6.6922177673382	12.0463514321393	0.61224043867117	-0.468174579450722	3.3875960533566	-19.4400173032988	7.34352620783794	1.46416018466133	0.906686352254874	-0.635092532773818	0.286329111103342	-5.96794131867942
88	3.05790100442332	3.6053448690324	6.63100872176386	4.83638991571688	5.72770006805733	3.66992929570394	7	4.72794242314613	4.52630625555479	1.91583663507798	4.04781205895013	5.13653673459048	1.70912933952439	6.82234185022522	1.79690452939962	5.92581683531081	2.04540481274464	4.07939886053768	3.159070323715	4.876535295743	2.44527527892715	4.00325175930731	2.15724396244032	3.39652777602805	6.05662811920413	-1.02468865785941	-6.52955889400423	7.25339210292686	-11.8857255175113	5.48245577365574	2.99633111235094	2.85494811945	-6.83814204076979	-7.54501772295588	4.24862699631003	6.37386092879648	9.07885490425715	1.46127742986792	7.36676567520384	3.70037002103607	-3.46796423149002	2.82020353335491	-21.2645507983923	5.98768630726141	0.343956763103586	9.54045605988184	1.13316883365843	7.27544366600748	-18.2509786010464
89	3.01267196612577	2.83581191785695	2.42113497227869	4.26219980491128	4.99918029653439	5.83973116091125	2.35754234906232	2.65103430877155	5.7295082251042	1	6.01462157546161	5.23562492208594	1.1786730604871	1.42575037188085	1	4.12843336880481	6.06178193981856	3.92843130065394	4.39547249371431	2.12984610658124	3.36496861424364	3.89581625527853	4.11249720468644	4.68983990082592	-1.06455018934644	-2.30153588166379	-13.9479600320237	5.63280930793015	1.39528331026321	-0.735924727429252	-4.27216889338632	0.507580229548521	1.60168460264466	-4.62779788216612	-3.77017561986788	1.31838091008014	11.7172235845075	-12.3826641998776	0.50114293502463	5.7722138446231	-10.3941277150351	12.2490859461423	-8.43345882119992	5.47517975034202	0.27162634476179	6.48696122063512	2.29269472720836	7.0236377915183	-11.8781051762498
90	4.13380595637277	1.02455701168739	6.61128494803817	6.81820109176925	7	5.15488686246458	4.40250162878812	6.33102736810168	6.15096302284684	7	2.64042835989322	6.77738750065466	6.28775178677997	6.60992882428191	5.380936238686	3.28763122419306	5.01586948001709	2.74288478662861	3.94825073302232	3.40083952795746	1	5.98763705092202	2.94163041167476	7.81890432578469	5.56555612486111	-6.61935700653643	-7.25027279253701	3.49514748230627	-11.6987821422279	4.21386774216129	1.03328231083186	1.63540222391552	0.535670310495692	-2.73166543232667	8.35035912060002	2.78752813434456	9.3897759911542	9.71676401117456	9.52032018970644	0.438099505343049	-2.78192615413932	2.77115995015361	-16.3612552063698	-0.181396422685066	-4.27062009272794	6.64401643311527	-5.66683448352495	8.02374462371636	-13.4665696658755
91	3.95121204321701	3.5683185787605	7	3.21916181319941	6.22435314351202	4.28610403199924	3.20062587614276	1.45914497812284	5.46275314181027	5.45484860957395	7	5.89224166790803	4.30328016663772	3.48974195202055	3.94950313154275	2.82872119844669	6.89620787320039	3.46098422193327	4.5593050777382	1.13819839752379	5.33146284714373	7	4.92148646393914	6.08906183503792	7.03462916051246	-1.29039521672302	-6.51772849368982	1.36418269264762	-10.0890874393635	6.63819989829679	6.27164857952273	4.16547732820746	-2.1950619103049	-5.78638829194592	4.06954331241148	4.24637121154388	9.07183193041395	10.116262097084	6.73125099959292	4.29889878843724	0.743168251341126	2.60694968954377	-15.7994650562196	8.68709273550987	-10.0372975839171	10.0554932371132	-8.80944266037667	3.46236489682844	-11.3002826418492
92	4.6383857511755	3.58122830025908	4.03094586855706	1.78232518214423	2.17026377942821	6.97376200796808	3.0718031039834	4.58379379042496	6.98903411006811	4.8359477829113	2.41469099545638	3.42878778583576	2.63761319687329	4.45280716120748	2.85856328717952	5.89976101827875	5.81461020792567	2.20558170993416	2.48060928148388	1	5.76232738589767	1.70061423929848	4.9748558161528	1.23009230654257	-2.02374955475523	-11.999205704029	-4.00591091681771	4.06688867118647	6.3016784728035	6.00162910610744	0.055093068354868	2.53331192708201	-3.43300958786728	5.3499396622707	-2.3166744418703	8.31806744271225	-10.9595407593658	-4.21116522012982	-1.08256719720427	5.46343692311475	3.1139544833447	-1.25494959137988	5.76786778989964	4.88532197740456	2.35999036479646	0.479611283186289	-10.462214242417	4.48751852883238	-5.98266129675079
93	3.40423078286241	5.71491924182982	4.42739458370712	3.06662375264736	1	4.40125406492433	7	5.92433315511369	6.06523115899647	2.70799955430475	6.57960915509276	4.20122719954147	5.14037281468176	5.29833584161606	1	2.80810043838279	5.26211112335569	7	3.09885665585508	2.8965032240591	6.08217010117318	2.33721196950346	1.8717586228038	1.56895849639739	-2.93646293612664	-16.1475322381738	2.59701707536671	5.37626355921392	3.71051881168026	4.39604234399879	-0.140952834026962	5.10034994614496	-1.35182463352857	0.675499118959128	0.456171994744899	3.24339248790108	-11.335828506066	-7.34833610739931	-2.02006552790984	5.81218274217883	0.339310247597541	-0.576408760219575	5.6419673163393	4.90954880341247	3.18711354236046	0.642191652557755	-10.6202179555574	7.85219781744667	-6.0976672471108
94	4.22538056350933	6.27928601391119	2.64607848139406	1.57050783545731	4.08494462810917	5.71862121185193	3.73302580827039	3.16568985338452	5.23898500156883	2.91597880759182	6.4826085136387	2.73135574169267	6.34353530033747	1.6546034191788	1.44269073804644	1.9254400165281	5.04982984749317	4.54451598831271	5.67885829209728	4.07214553292027	3.83141621516479	1	3.77971511593706	-0.857533773715008	-1.19940090200469	-16.9183804739877	-1.76366999999508	4.8657896953559	6.28781008173076	5.56688748061342	-0.28301943256709	5.29079153832075	-0.15917305091656	0.041929161849663	-3.27221888044795	2.75670349645507	-9.62307432092861	-3.91404068333088	-1.5471994586364	6.48149600247218	2.72993616771794	1.08294356571385	5.18295745735714	3.21423827378744	7.21616705718858	1.96206379254628	2.64898905734658	0.647897252848446	-7.10535524382663
95	5.1718349382048	5.4905469174697	5.93437824008618	3.96612596458553	3.59521144501376	5.40661597074137	7	2.39399927370367	5.67357058538936	2.87922720299364	6.71433351766816	6.19919183754269	3.13382938480517	6.50569492359129	2.29129454409531	5.15640208907098	5.06663778250283	3.14011455900197	2.59002007892059	1.89661833740363	3.92695528675515	3.37634937597466	2.01400177162874	3.1035392492112	-1.95642348414351	-14.9671511004152	4.73651909187234	2.7866537374444	5.54022917531066	5.93230330304675	0.271530410767879	6.2414594352368	-3.8962113201573	1.18487401272063	0.808317978278344	3.9664806896256	-10.2695158337126	-4.05618888318065	-1.74301498922286	7.09485946583479	-0.884221448096636	-2.95067108017664	5.13928938208294	5.26985082064882	2.18406522821893	1.82140095418428	-11.1979617280038	7.97196370855005	-7.32094848788698
96	4.98450815659761	6.107010136176	5.22715548895572	2.38159824230497	1.98225705309915	7	6.3406835107426	3.9755623273745	6.96949007437332	2.07797597188956	7	4.36253835093161	3.77322356924433	5.02998858539609	2.18496273051567	6.27620511981541	4.48237870789784	3.81099445480097	2.70212394090455	2.9825800831398	3.37795747771563	3.63864492905845	5.34366067399762	3.43572997426499	0.0326498589138707	-15.8859256306853	3.3246058389439	3.08790407786699	3.00622318283962	4.91469607305391	0.137687482368376	3.85498067003277	-0.741141667246393	2.33295194271666	-4.08577055214843	6.75519355524239	-14.5293773882157	-3.2207567456498	-3.0393241177038	7.74605988007269	0.323416810713976	-0.528317928510344	3.71105225731041	7.54028972644437	7.39620705579615	0.364330505681667	1.53549068903343	9.19822917849566	-7.70022590021048
97	4.89812071879168	6.73084141970681	3.60412447899838	4.11648400152077	1.3668836075392	6.60686565914911	6.85369990025177	4.87022133349048	5.66520320449288	1.85343337357398	5.41555329795532	6.54572764318984	1.89298221183439	5.31845428385283	2.5377700503748	5.62018537941787	6.08629785425289	4.37684686764095	1	4.3951134931046	4.45241899244045	2.9771170017031	3.31505600874598	2.30724816544325	-3.36734170549575	-14.9703937196018	2.83950466574697	3.58409272069304	2.53213783056792	5.40056228552249	-1.21130402022612	2.86198162252653	-2.21658073093068	2.57942717192919	1.42150081274512	4.5863328873015	-10.479013461905	-4.64954430278081	-0.712506061375296	7.68813830278598	-0.0512336209847148	-2.77422230524078	4.09810995111014	8.89675604091246	5.24257063670556	2.3359727301745	1.14789308652972	6.15448912670214	-14.9969901064684
98	2.57676974350919	5.69332795484629	1.59528091894343	4.177590819785	2.90549839340197	7	2.40959265563413	3.25280785246279	6.75995313108469	2.05142402828734	5.49863181705332	6.9344020567338	1	5.23861916153916	4.4218526048732	1.3824039648222	3.39458574846102	6.29734735769596	7	6.75986923628185	2.33514438121917	3.15504160130583	1.21060874007434	3.75355233769381	-2.68472651924533	-16.1751031211537	-0.395751706799793	5.10667925660141	5.56367018277239	6.10396492534923	-0.521684981505869	3.85956602424599	-0.612583365914235	5.2189201412118	-0.4909048192619	7.23246060593711	-11.3352742781002	-2.57813405403487	-2.14016520754511	9.17199874979719	1.87457671420037	-4.20790767620754	2.52709183131044	7.17525540399731	4.45714002476244	1.53062708048141	4.05296936113979	3.85074556489119	-8.4126358029664
99	3.18932970673457	5.22473056281929	4.36147612394424	3.15679478452369	1.89550786153586	4.70156240692901	6.10819511517305	5.24425120104921	6.63959712943837	4.80888827658016	6.50164289251487	3.73754671644102	3.23432693228022	5.1644422245336	2.63317107622453	6.628643592126	5.88802288056915	2.77838826665384	1.7456812185029	2.29913148661531	6.28488518999552	2.40689740498187	1.83019725672747	1.45310233856746	-2.08172895953498	-16.0400701134668	3.29325508190809	5.93755675190596	4.79461020050858	4.95530101991929	-0.00577490472059938	4.59908093315955	-1.78728166720735	0.489935361145709	-0.0589389728973552	4.0948137347293	-11.5928711383872	-6.5556961690345	-0.466714653605093	4.96788453391872	0.667261751961252	-0.72695733633103	5.56525588386315	6.29188669867863	4.74777430813328	-0.159339860811339	-10.9872164491077	6.46717123885327	-4.60055656540774
100	3.27982725557144	1.75873061122449	4.09759524409367	2.94002439215298	2.38076734797595	6.3871752522492	5.55054921794468	1.90508454994382	6.74306960256917	6.20720694638459	5.26400406575635	5.6339857903197	2.35098848706594	6.74176018354013	1.89449298834428	3.83667258061542	3.3794272598202	1.17204982030255	1	2.57235002234599	1.26061068740768	1.86094580832624	2.12287286880869	4.66620862879378	-2.40789201666043	-14.8498152487815	-2.86719295105931	4.56028413352213	6.95483911204677	4.05964577399089	0.739176202483972	2.41155835289184	-0.776571984569739	6.40836961587614	-0.598204729731644	6.96358999360194	-11.5920832868004	-2.70340285998134	-0.829988969869283	7.81737491232991	3.01143679674736	-2.05604103535162	4.27924364215138	8.15060911684162	4.10963231987378	2.39673018382521	1.76227183972638	5.33637414223995	-8.73556557976183
101	2.81432726203249	1.41926106123956	2.89282063593901	2.64048612710966	2.27645083063061	2.93605908914609	4.99750923185244	1.72193925010823	6.16415420866199	5.6783805774204	6.37800353269711	5.78258586332072	1.40405699388443	6.6477389001142	1.19710472708806	3.92042642936226	5.15068021475434	5.26701166826854	1.95208155036982	4.53103986284487	2.35417676292344	3.08585678184676	3.60610664189018	5.07771833989932	-2.21242709829205	-14.1695434987419	-2.13637882368196	3.698991886797	6.1961963238574	2.78484952028578	-1.88114920947479	2.26764297450281	-0.362318969273822	6.16262456592849	-1.41687299727613	4.71058732950989	-11.3414218926624	-1.65098057656479	0.884735614204593	7.62736738930348	3.54033505964122	-3.18626368818729	6.24373140553743	1.25278664099047	-1.42996214918975	-0.846808033549135	-2.76755558365815	7.01987429135628	-6.50858481740997
102	2.99962633973087	4.98851426585356	4.31927271527749	1.71733469622113	3.39238598358609	6.02352813814282	4.4216152707227	4.21560601857813	6.31486554754918	5.80141694189985	4.13598720159084	2.43489472894979	2.95607663852743	7	4.34566481106615	6.75417857054927	1	1.08577370179806	4.17400265088498	3.12413215173377	6.62708182650996	1.96880030504368	5.00175448457258	2.75783805643329	-3.83105931515318	-12.1676063971968	1.67555434652302	4.86945061417476	5.02223247956209	3.67126525331797	0.768065145509311	2.84086529367449	-2.82897116263055	3.26613076074738	-1.54381059232266	7.55665101632925	-13.04092223136	-7.07986040832898	-1.58075486409666	7.20337900931976	-0.357658997518384	-1.90112873406488	6.13361662310642	6.30942370304664	1.90719628325538	7.05306034357081	-13.1300466340413	3.83109566132947	-15.3539837413374
103	4.14322997349699	3.70908613504271	4.30432539388084	2.52526458270912	3.74612747328189	4.52666055232109	6.31371182792155	4.47786295172463	6.35866473542874	5.61792294669529	6.40696835868246	5.16639054540869	2.89862558253793	4.08254105394883	2.65826106535537	5.54010941551835	6.47821551101215	5.77198250637103	1.69753059217306	1	5.67773012291331	3.11546267857172	2.62044911827555	2.21369107366038	0.28741409487381	-15.7103506360426	4.39013351892768	4.10633709312293	3.23136476507282	5.16141310695593	2.25903447358202	4.17915994265317	-1.14615323968241	1.49058736684355	-0.0483760859575263	4.85031514799642	-11.0777638353957	-4.38137373201115	-3.60421633002612	6.55535502722402	2.32985220805031	-0.726429240290215	7.16991981695611	8.04429628999878	4.03725141424205	0.961798003395433	-10.0364375589534	7.78980945451249	-4.82659827042296
104	3.90601648079822	6.30846048120763	3.92673340502082	3.81933962332047	2.00532703495926	4.29849160292436	6.93451725128596	6.40613783229753	3.41623896759405	1.86648229379312	6.36958426819517	4.1324953709436	3.19747206978479	4.23384518362735	2.34854809774573	4.43352341170789	2.92641475995638	3.2900856792661	6.16395931933275	4.58175810895807	1.57555941205762	1.2165599407002	5.09581849848036	2.15161175929231	-2.91554212463795	-16.3639368158046	4.82463702083435	3.72076912095349	3.38351777028927	6.80033571756741	2.08390905522415	3.81298500308752	-2.82084324415553	1.5274713029242	2.25854258935923	3.69675650668844	-11.9238065819423	-6.28566910141128	-2.15262972595605	7.92082724078477	-0.359834249286611	-2.00084519958922	2.96308608693864	5.49776220558677	10.9866095591012	4.53854979300515	-2.96935962027889	7.41455583242455	-2.4995461400483
105	4.65755927387213	6.09822318198091	1.27444690970287	2.36939528327204	6.36805692446321	4.20003044284913	1.90450495474171	1.56519343390602	4.10477011899173	1.82157090405592	6.02022221728928	3.11905597920877	4.81067998672556	1	2.40621770405028	1.29976726614561	2.78550593434893	2.99020162187443	3.94318090726688	1.20808350431593	4.1715839277553	1.96100946410125	4.04056669430345	2.87820687667699	0.257875025660223	-15.7756212992423	-1.5676753849588	5.45006882054325	1.87001232732468	1.50887609054272	-6.51800367308009	5.97397392977372	2.71301157244167	0.755149246460007	3.35141378209841	5.87786186080714	-10.5004768328616	-5.97250905869075	-2.51598049995149	2.32385206128449	5.99692708131474	-3.10933547460328	2.65703107538088	3.56306732084274	2.11174285714516	1.55416657047757	-0.0862502311318469	2.21085525951997	-2.2279826551216
106	3.63810629900465	6.63698919898219	5.62261355377638	2.52693403971875	1	6.146104350414	3.59018610364729	2.93132313705036	5.24293594992227	3.63450586549232	4.50720597334645	3.103033113664	6.9690472151075	4.55884953778628	3.37434055312477	2.78092828590965	1.61633968628983	2.98710624409681	2.6257765635581	4.27468287946073	6.71852619341083	3.60217225927278	4.81144935827053	3.22160410268753	-1.64050402367028	-10.979255764945	-3.76221377817217	2.99271259913622	2.49665430296283	7.15645260034082	2.12407127639745	2.74272843881107	-0.88301809825143	8.95007054342313	-0.977417058453614	7.43175185700937	-11.2198270252552	-1.55463626557024	0.118391896364659	6.9091575079824	0.952101964094145	-3.36088366004725	5.52342952026716	6.96635772724779	-10.5837504820941	1.54663916866439	0.98402298602085	3.54449473801347	-5.13536757282215
107	3.66073201274711	7	4.18275543063956	6.56930605774648	3.2383465604849	4.27742833642106	3.72280311239375	2.49183572556005	5.3153826650876	4.30622275883448	3.93331652901371	7	4.70454975096128	7	1.3710937264194	6.24316790035242	4.11159285041331	1.77805815155211	3.45808010607178	4.29199747421439	1.49974967725784	1	3.16885244499343	1.89558418851099	-6.50146120683171	-19.5359221360789	0.859720341843244	2.98552565848023	5.60492829937818	-3.57659120161679	-3.3882331405873	2.63248867843134	-2.21311578270014	4.53741053983428	-0.928757097589936	5.20770708990286	-9.75275755101564	6.36976417893513	8.31089930204207	7.5755383617395	1.39327295423882	-9.55020474923624	6.68056981509978	8.65155052387109	-0.216667321796519	3.02587736495407	0.29446272897359	5.25640821936057	-16.8557313497876
108	6.17763002976956	4.78087965152131	5.75073003963059	1.74024042582677	2.20628509731094	6.08094381961076	6.72343085965978	5.67547991059685	6.74398059176901	2.62957872537511	2.69245157089172	4.67799010877383	3.03460369169644	6.18173093352237	1.82578997160703	5.12458871631358	4.92452289286037	5.10074200132752	2.90596056822926	3.41476643698824	3.79262522980813	4.27272829543804	4.80697594824308	3.74584803415861	0.0914489941263135	-15.3013490817273	2.79694897849311	1.75977220511013	3.69814269254524	5.30762142142193	0.854197049092368	4.36555232700814	-0.707601367341896	3.2028170892509	-3.73512662230946	5.7463611107119	-13.9173820437289	-4.37013409755649	-1.89389876413422	7.47685774865378	0.0295605126928178	-0.999684622209487	3.91577864623237	6.62769342633846	0.685508930564137	-0.103259365053548	-6.57849459992862	8.56574697484495	-8.36661066901182
109	1.51188490014043	5.65872758934891	1	5.63811910394575	4.06988890269907	5.63395823697243	1.77453507008474	2.79098061024652	6.57430646021671	2.56159109513895	6.1836807459541	6.37455805435352	3.28113331959027	7	4.41891940057668	1.43230126581561	1.47290053300771	3.39462573230561	5.98577427065629	3.57129878306031	1	1.64640666731572	1	3.63465634779763	-7.38668827839959	-5.76588816176487	-12.4906024894374	4.15274292558388	3.35041458319528	-2.13276702950955	5.03382929022018	5.33390406017007	-5.36613583887942	1.24373333967515	-5.89511003249174	4.72627469380383	1.43988850787928	-1.54735445011574	3.95010283980242	5.33835052213183	6.66999167762546	-1.08130037357411	1.19676959789289	5.9761031515835	7.23198770460872	6.56074198436313	-2.4881815057426	-0.930952655652848	-9.66557950027656
110	2.81390699757211	5.60775935026033	1	4.25531089547974	3.65494973326801	6.44190115799457	3.50664539185571	6.44493066281132	6.87928271918214	3.23674632967368	5.08346658669951	6.56237591536212	1.39368664925574	5.9590582828955	5.14797673040633	1.64380223942791	3.97478807771507	5.56590154017485	7	7	4.2811557226	2.12507987341317	1.94040067975075	3.24024448194605	-3.02148526736158	-16.028624180636	-0.983486684276669	4.44655320984919	6.33148859069093	5.35370857740141	-2.165226062243	4.35306880585665	-1.10666443581038	5.06353538946687	-0.064545204821597	7.98538237057977	-11.2410283240903	-1.33743202412196	-1.8484403159251	9.23131080935577	2.62966485817955	-3.36979344703656	2.41714859323487	8.11050368461713	4.2872739229922	1.36456333040217	5.00419241559163	3.4270560348415	-8.71838046629282
111	4.05813978894663	4.3175674507934	1.28972325968313	2.65667540669849	4.84510891080101	3.0482818130193	3.86790890000431	1	5.03571435427627	2.85744344753425	4.75180850056157	3.88187925433441	6.29851266602848	2.53931484802626	3.30410093897816	1	2.50551989233228	2.09384220540318	5.0734918177197	1.64691985724166	4.40472407613237	2.51749343480996	4.77301362114721	3.32143547023828	-2.66595090533134	-16.2269180307186	-0.993308309423313	6.53724374524089	2.33839511136819	2.26221856581575	-5.72469891567772	5.43602454356728	1.36154680205884	2.08931931008464	2.71330265421493	5.18226686720535	-10.5342028884256	-6.25552052796893	-2.11204993543325	2.8970241086048	6.90645910833474	-2.57417978595468	2.53922024971868	7.05080484290152	1.50697758712595	2.23019347375568	1.4329233224433	1.51579602988682	-0.756548467794124
112	2.07167145385239	5.06330984228053	1	4.15568068410443	3.11065695977245	7	2.20249225596895	5.75228424049479	6.60182919311236	2.43992659479672	4.34550334345615	7	1.33185190915596	4.98649274492841	4.91963545900384	1.6065608363476	3.55382394470872	5.67162388386713	6.4619285627709	6.4538718078977	5.32512828147047	3.07359321725706	1	3.65740029557092	-2.72618100981289	-17.0999019799085	0.577561621005649	4.11314265171134	6.09957744873703	5.90148652700149	-1.57624934168789	3.43029100335086	-0.335363065633006	4.17237681839673	-0.0109753950737529	7.72180312729013	-11.0631036144138	-1.19695021058887	-0.991234722712134	9.46138659139135	2.77357496055341	-3.4067765714398	2.47309772135748	7.25356937126865	4.8563243150745	1.01010038761482	6.00155088827321	3.42537678021755	-7.50238526404717
113	5.34967781123561	7	2.17035350727623	4.15594630625058	5.07287094845063	6.42452930612096	1	4.3451099690267	4.98257744656886	3.06204225491018	5.6943682101423	6.41732310127467	2.03863537546308	5.45100077216677	3.17657675443882	3.4057325136754	5.51506905086057	7	2.66143882811492	2.69015988479411	4.61313349331835	4.31452629558042	2.02556253098834	2.494052915955	-0.254267018290923	-15.7347556048118	3.6692648071738	5.14626912344023	5.36895538493646	5.49245193491742	2.99086282942231	3.46981198019904	-3.51690047534654	2.26693466123989	-1.84940300276063	4.38847759198924	-11.0127912379933	-4.31180254271149	-3.34627247430506	5.32570663815212	0.751332303700584	-2.13982129396254	5.39755274409058	5.36447053372796	4.74315300635884	7.97899741840329	-2.54051660904762	8.3112414282919	-2.01182194884342
114	3.24722520861977	5.22945356746569	2.17374258256574	4.35261724004103	3.20017694431918	7	5.50305514526573	7	4.72696356716401	1	5.21723657659824	5.52164447089776	2.97510332891947	6.56855795071076	5.62153005122732	4.4958241369657	4.0810602233644	4.66381487485703	4.36940270253136	1.41441931781448	6.44697366512758	4.30619004309126	2.43392166409934	-2.30646858097622	-2.49500315258037	-13.4989860096701	-1.59295763434408	1.73745632473697	12.4731435478659	2.77301994573289	-1.15820614756137	3.24515723115435	0.911154625974697	8.24745276775307	6.74657777733613	7.16542379742992	-10.1498224849888	-4.91048264220889	-4.10596787680851	7.70282928863546	5.36616166494055	-4.40581886643062	6.9902452286568	5.51946241702324	12.9936722886693	1.77154626430526	-4.92410842397313	6.13091980851245	-15.6557113369734
115	2.72329076550048	4.94453045745409	1.23351735266687	5.90493661725055	5.64947239701138	6.18863570965578	1.27831562855833	2.6540115659045	4.10674741786198	1.7488000521098	5.89936220449655	6.36272112309038	2.66925436779154	1.35296381107779	3.93141409311869	1.29024946836394	6.05713732784921	1.85586362060803	1	1.32349168051896	4.34196526978499	1.32431687128636	3.86454269828496	5.82901690497209	-5.12242517657828	-8.78226753985214	-11.3827458680574	3.64128163302929	6.38268486541973	-1.61424691518365	5.39896286163189	3.03919934059072	-4.09998553082245	-0.814978308679229	-7.01284425293557	4.19078181911153	-1.61679510004531	-0.106765824930226	8.25917245644306	8.20962504810642	6.32428429869215	0.199228693749612	-0.581982000282224	6.3842490379096	5.02075135813277	2.59699425534514	0.112592165570667	3.60993563986771	-6.46594051848828
116	3.08813222043336	6.33546857272047	5.40482916770522	1	1.02631507055352	5.64708520437451	2.26489996647176	3.38166957665421	4.85240379321234	4.06457262383696	2.67310942431771	2.90683022824907	3.08160006599501	2.32883469414157	3.62822042049931	3.50231582027215	3.7668763470863	3.29241479650697	1.75053954992517	3.05989979719262	6.86362004786342	2.81058922634682	5.30767808613404	3.20819561564891	-1.7968993102295	-11.7782247739987	-1.86164305874149	4.09373034302948	1.33787403156651	6.11624241858528	1.63752354206433	2.35364047098964	-2.9183809314896	7.98433435058448	-0.916200691767079	5.88389737478575	-10.5088881172516	-1.32248853231313	0.659602732154474	8.07082077568999	0.91473205822971	-2.01643894106872	5.47605354476598	6.77803590368884	-12.4345869268189	1.74638517781628	-3.87437950635096	1.11919605361525	-4.35065018148177
117	2.60641286200845	3.72065548357624	5.85210769597352	1	1.39006991757909	7	3.72448991188631	2.81017469196412	5.76378016613227	5.48051780444052	5.94933200962305	5.07510970200777	6.83757929753314	2.68740021780131	2.92587507461135	1.662272184302	4.95738776401341	3.81153265741383	5.16323338348378	3.5844445921637	1	1.43761837798865	5.7453004306757	3.46463323254289	-3.33262980272592	-14.0528988565854	-5.51922893361478	1.66032234215621	5.35850270388428	7.48826766158448	-0.254755442001004	3.10608420045656	-2.25480231772242	5.13226715490485	-3.27049341891717	8.69739968860688	-12.0062879352912	-5.00542878265658	-1.38176599589354	7.09501798946355	1.46665273332723	-3.14336959550714	3.80340846084677	5.34262202115343	5.89958624049585	10.2738322043539	-3.68309979415444	3.89187200277141	-6.45030008369568
118	3.9703988221664	6.81838802719077	4.96721479850552	3.45260040337928	1.24368416984938	4.34034962753616	5.5684239852102	5.79316144916314	7	4.10207764871844	5.04553866290767	6.64708152585157	5.11793192424576	6.30221095579251	2.59605769267766	6.05141750854625	4.85051938738194	4.98069782260735	4.21577438247202	2.43544125375315	5.83930660767463	1.9613185548452	1	3.91606980670038	-2.26650956280906	-15.1319098420531	3.19193141972992	5.2367839382975	4.8640911401499	3.80616160262945	0.401286493009216	3.0149572420558	-1.3883888803395	0.493887082986206	-0.84285567818664	3.53319872736074	-10.882286151504	-6.7953650081032	-1.72218645697807	4.58184907408962	-0.199520825849993	0.138775770732968	6.7296497422538	8.52103570526282	1.92809236069627	5.15985524130688	-3.24458442381962	6.93410672761208	-7.72435775187349
119	5.04550107798838	4.28002012859796	4.95155026981511	3.81102550668451	2.55057544128941	3.28399840247373	4.32415925182269	2.3212967111666	7	3.08234687522836	6.49909591117007	6.25554790485255	3.41559600061045	6.4601786756879	2.88588926810306	6.85582328861954	5.89256036019237	3.12373535209869	2.2922751308851	1.91571869208581	4.09476292298414	3.03020422809025	3.87679601207453	1.06682816920746	-2.19021336232824	-16.1220255886942	3.1528458539899	4.40635186119141	4.58479602805076	5.83870860480309	-1.76178944290612	3.16326669216605	-2.34514457423084	1.75808824834202	1.98213528535368	4.01912445493955	-11.631990235896	-5.45120435948653	0.0249202797866046	7.13198646672185	-1.06647103853834	-1.7696163520149	3.5793434166902	4.17066987142209	4.94180820883511	1.5221685784316	-11.7953774551202	5.94268525013877	-6.57475399617483
120	4.05509834896545	4.61923569259622	1.96163300852998	3.66210316887125	1.52883282453687	5.60274471178544	1.02454882417433	1	6.40908367445409	2.40620380554428	6.01275277992642	5.72981820347836	3.34545490398627	4.89891762653375	1.35832373779273	6.83647787105508	2.26908257229942	6.28473787149314	5.29134159611429	1.95781501684113	3.15641554640014	5.9067723231952	3.27220009360035	2.30246455021199	-8.64157124893967	-17.2263154118668	-0.995074869684926	0.303084062871507	7.68396996349766	-0.789072356780395	-3.02599144180595	2.73193579493576	-0.953926292185508	5.75187889669945	-1.63651707623854	5.1943416429278	-8.48386211800851	6.51147792543547	7.4140533581291	9.28165932091924	1.51645312436787	-8.37175919394821	3.06228963474695	8.01364624186793	6.58988973258883	11.3349500957793	-7.1272741518026	1.58307876281424	-6.28523026253473
121	2.88153786618213	7	2.21983636112949	1.20342808030764	4.80291895628748	5.21775632462051	3.31103899731898	2.20738241494165	4.61314565655058	1.85732431658999	5.94757557708366	2.86961237263776	6.01649284314852	2.72979952310885	1.30504442743893	2.2008695731813	3.62499523660057	3.3870410706595	5.68418292056333	2.54745749984985	6.89726152764818	1.02013442906799	2.32406713479964	-0.632317481519411	-2.81493030582309	-15.7382834381975	-1.65620204576769	4.02433418474021	6.45240480952156	5.62186434974788	-0.693290519397964	6.26487170675455	0.172979979521338	0.860736660893929	-2.4462989812649	2.3165234470498	-10.4534854903282	-5.43296420065634	-1.32886306829916	6.54698626357412	3.1562111578297	1.26123924298133	4.93627733876198	4.28166102964184	5.12269742127712	1.104921963089	2.59317005028062	0.425408528786564	-6.66347007992543
122	4.91467899913079	6.15963262827651	1.6476863051028	2.01783575808777	6.51010646526565	1.91404072385571	1.81393914921017	3.17422700099161	6.46037407111856	6.91635521013032	6.34533043536072	3.18059694667711	7	1.83665332400841	1	4.90620137858554	2.49427975386002	3.35556516474063	2.49895123981383	1.53398479703584	6.00732184964596	1.91948483710888	2.87933307787167	3.36338279348585	-1.87424405215723	-17.0458728544014	0.0447880012090446	5.51350728197827	3.94253827866286	3.74353994087302	-6.42370719637752	6.7246413532359	2.51781985506721	3.57653373853141	3.11042737864862	4.98631100658991	-9.26692499678131	-3.95532016781439	-2.59032974823019	4.27853430289756	5.6011513907582	-2.00386985731672	3.5023983092354	1.9818922353964	7.08332745140979	3.13465498677945	4.58331825158347	1.11511501694871	-6.11681287737082
123	1.40080060482609	4.54674199548869	1.19631678324331	1.92765750935291	2.52859764406496	5.54949702235417	2.65521925825339	7	6.02877403217303	2.62430536979029	6.66613032829076	2.59785498333149	2.7423976318483	6.43140236115008	3.59719795035888	2.04498191232572	1.33184368925277	5.18080847739995	3.65755287558392	2.20016729136797	5.52552009514987	1.36384135123611	4.64761970868396	1.91040076478668	-0.6623012884271	-14.1010436020489	-1.55403693456706	1.05041746099712	4.71913518864572	4.81986936307591	-1.13123431148157	5.09418220114134	-0.736273845589783	5.53601110531526	-0.808801092490336	9.58774721639603	-9.34624448817598	-5.06461929057327	-2.26940176436555	9.3257256240976	3.96335355650108	-2.75314458196847	7.09919113836145	5.82971634285644	3.91710597890057	-0.0972772341481661	-0.911712573868901	2.41831420061828	-4.72036718271322
124	1	4.76131515056799	6.2093890390117	2.04689807093423	1	5.48132014215776	6.41939338509888	5.46444590797076	4.01617363938217	2.56347114010755	3.27829284033972	3.516976179853	2.94429050430335	5.17981643027554	1	2.10894842288154	7	3.62112633319041	5.99330092694275	2.21440414008309	3.24100028277113	4.87651540985167	1.18533530279757	1.46360765638711	-0.369874250670867	-17.9052252282297	0.32270203075666	-0.897019976811094	5.74175395099051	-0.258220795424768	-4.15433477735025	2.58035698232979	-3.6028168041541	-0.0201384963961575	4.97454240099895	6.96886666723681	-8.62686911028368	-4.50790716911378	-3.7671786945065	5.86296088423785	5.28345553013026	-5.72438927600562	1.75080670309135	6.56485058753973	-1.31680289566342	10.8025755656873	2.91811926635198	4.31209830175642	-3.29857672698636
125	6.13547592920846	7	2.97174122147985	1.18212673008849	2.00313736195781	7	3.64663187202636	6.91469438922982	7	3.16255711631097	4.45527401934597	4.64338288150316	6.48414455020093	5.97130694951116	1.62338078879645	6.44456554303336	1.59381369153889	2.55045908417505	5.11789109391073	1	4.84399843913795	2.1440195225192	3.79812232170201	3.28218008703426	-1.69516391407818	-12.2233448635273	2.75659946884791	5.04554133216082	3.26068576289118	6.82500076386418	1.529865836591	2.15879433262776	-3.17494412998563	4.0968421735772	-2.32909684447909	6.11477076421657	-14.6038013264568	-7.45976124714801	-0.443771858870395	8.19466182409101	0.115438772991296	-2.22668760385802	7.90374542160125	8.21030744422448	3.73581460611397	0.503184954228922	-3.51751368194169	8.5721861051319	-14.8979492369642
126	4.59463934503699	3.19454100261165	4.27490423338805	2.89209843785518	2.56317744678329	3.92477201669398	6.04771189397934	3.95678617577204	6.10727777553887	3.95168399695043	6.58660474175102	5.02318777318064	2.75851604297239	5.51458251834375	1.30555475021474	6.41526340728426	7	3.63052618076074	1.59854730540881	2.80299692929581	5.14683396969883	2.4759317180796	2.65259753001586	1.20647452158271	1.11371114350921	-16.226137514926	3.77845937700978	3.4693945015281	4.3995167387461	6.17231487903699	1.823284941008	5.00113349073534	-2.56695232047237	2.39366900585955	-0.605224995369401	5.8438822202922	-11.5269924086082	-3.15168981554445	-2.57842883896396	6.64419176251698	2.12409874166911	-1.02081528655703	6.44334739972633	6.23386787998407	3.84564586671461	1.45502375435003	-10.9253219781146	7.12116455012343	-5.66700496833359
127	1.65467939848277	6.15000971046336	1	6.32374349987861	4.80612097339426	2.70072853751098	1.38884829359181	1.97439946176233	2.83501431129084	5.60886970914117	4.76799006037129	4.48209110447206	2.92201558495338	1	2.93995288074309	3.81627397533961	2.48660684853442	1.54879064909692	1.4479171208331	2.80170545398311	4.9100563490878	1	3.29704396940348	5.35541202026567	-5.49472060662621	-9.18877992576452	-11.9828300991756	3.13711797221508	6.16852582540411	-1.19067113924147	6.02761866944458	4.35032428495844	-4.76430542828889	-1.51264427722139	-7.72821724696348	3.75387657915812	-1.03137078697409	-0.260818673148872	9.05151388503545	8.03257553119004	6.38648741679497	0.170238258877285	-0.0650682094951971	6.79839119619399	5.31798012493919	5.5138123337462	-5.31742459558279	1.82835042142123	-6.89488269247119
128	1	1	3.35180050050414	5.25242294397674	1.00736640256871	7	1.32520596508853	4.83517201786224	7	1	6.89287873948316	5.35241327197367	3.89390463758892	7	3.55756919676414	1	2.56386116703921	7	6.4592079469914	1	4.38940271456599	3.74047853503127	7	1.727379958608	-6.20985208146022	-17.2366530961878	0.646579337773699	0.392953290300383	8.39519799161254	-1.0472262104984	-3.07101556119706	1.71456847222978	-0.143631146644841	5.56203023387321	-0.194114210732731	4.19396822395787	-8.78274596234232	4.80549162187031	6.92651512133698	7.05380523097831	0.701295483824311	-7.47076879688994	4.38228733309093	2.37065312171128	2.27348685406819	5.49263035472801	-0.435033435912034	2.08958922744548	-4.77056970088334
129	5.47795982553762	3.98668185111017	1.05836057339553	1.76124568678319	3.3855953960035	2.82059560075003	6.53583574468284	4.77864579363623	6.97303633486383	3.85573815570142	5.7883947686717	4.4442132222786	1	4.42464703331852	2.95859959025225	3.29148522632884	1.58857692643281	4.86840596302344	2.73962258735229	4.90375029738963	3.38476877757737	1.43342379848039	1.01257418402944	4.38295298290005	-4.50542667849666	-11.2627533329401	-5.20359060138344	1.42667717127891	8.19352681152726	-3.25946808932012	2.6434593040259	5.76315452095201	-6.82363459156773	2.46016565985337	-13.1889966967672	6.2859616779059	-0.995305739737738	3.41116503519264	5.57882148724124	6.19856408249024	6.21364859857768	2.63441208080374	-6.21729148028046	1.49626193157848	0.771491428049839	2.32728027254734	-1.53713634013185	5.30054586219947	-6.71348626853721
130	3.86206025239879	5.78915481921028	1.88734091443443	1.65089151336904	7	1.57313029813563	3.63523652461849	2.17417686271784	3.21754822634729	1.95342964002654	4.85805141974695	3.42785411753213	4.45898531035177	2.40893393214795	1	4.20661311834234	3.61277098603886	3.09604494464869	4.3178095075664	1.5163090395838	5.31317278385762	2.54690181833699	1.18720660030142	2.2605097173406	-2.37709468985531	-16.9942145569011	-1.14180702256506	5.57601063498837	3.1643472158035	2.95081529079775	-5.65638580345429	6.44862191778403	2.66300995679938	3.24900661265931	3.61669563746281	5.64648986398931	-9.73335755584779	-3.63062311780643	-1.69098966631523	4.91874358968764	5.10577166197998	-2.23480065058029	4.16407587494777	4.44028292805076	1.4088208130937	1.33146255349658	4.73356820590898	2.61243682318539	-6.51314996376161
131	3.32222706505577	4.27778364564047	4.39681807514047	1.41912498955319	2.81423312517491	4.58279514986984	4.86932744803121	3.00050388743948	6.0866801932357	6.15788776153146	7	3.14179835183684	1	5.93696110886978	1.38705043548141	3.12654330523865	3.73638229909613	3.33338842058481	1.95721583414009	2.55744441439114	1	3.2067692694488	2.4059604776239	0.967344220630244	-1.60681076924598	-16.5726655378554	4.46278615224804	3.74956136258471	3.44452215985132	6.5168026753924	1.7075177440876	6.16239943162706	-3.22639913646391	0.387977864001861	0.052329963853954	4.41738191193756	-11.0232277772055	-5.00739449953881	-3.30047702705893	6.71998985629433	2.63313016475195	-0.970599518789098	6.35365373525396	7.05970168316554	3.56293166611521	-0.175951218638461	-9.83531479378578	7.68906467321611	-5.30947534049283
132	5.16411417371485	6.2144064684659	4.98379045489082	3.01052401500181	3.67378998049537	4.72957589827085	4.22016170458289	4.36035215038746	6.04461035528097	3.8670750942614	5.85279987962159	5.43560354310372	4.45286562565184	6.41948748429452	1.71445224688077	6.89969954782047	6.17198881585064	4.04999149692093	1.24468158351806	1	3.82404190341519	1.77034825296233	4.72477111999704	1.59458789890395	-2.87318602594156	-15.7065783932219	3.04659695060216	5.20726063609048	5.00353267375496	4.78777775286872	-0.044404921635856	3.2498594997295	-3.99556711303526	1.72167698438324	1.46203871760112	4.65584950710011	-10.8241915654789	-6.38203270498106	0.898773020957496	8.10249675662928	-0.989432877481744	-1.42613698926801	3.5474100052158	5.52374355494192	4.83370889327062	0.155744497607298	-12.0517935884473	5.44854379655822	-5.74849918288953
133	6.25053267000564	4.78450837533278	2.87864173591508	6.29651636188572	6.65069262211894	6.0638903483684	5.20797722823782	5.22900273732076	5.55403680293776	5.12296327199056	6.14338171457211	4.15208440085542	2.82645652742411	7	1.89361512444324	1.45575773682407	1.83734202794897	3.94213369917579	3.50666334849842	3.72479138461861	4.0527811272921	3.38753094767153	1	4.97021674703454	-1.23574693818643	-13.4619480668422	2.76460689503792	2.56387694740384	7.73412982571147	0.513804169070915	-2.80189708335618	6.09685484598212	-6.15128525448521	0.142680827292945	0.866586593638548	-0.0918064295406689	-2.55294504472482	-3.65467976562313	1.08981100396986	7.76729394314506	10.1451787389279	-1.65718638543063	1.54079608524298	7.31541121865365	0.398968771625083	13.2340448811882	0.125089759398396	-0.408311074544524	-8.14191911321775
134	1	1.99865981738443	2.13993846040919	4.23218306064074	1.54948193020787	6.86065193108668	1.7265900792071	4.21444693724501	6.94951316253108	1.22167658209546	6.48050683216696	6.94763709740576	3.82473464087735	7	2.91314861616592	1.16353200837373	2.25965241595403	6.73419389428998	6.41336087608682	1.26098240941422	6.22104764287284	3.01296228795156	7	1.01072648150708	-7.11460833033116	-18.2692617988558	0.804634946133238	0.334891452895664	6.82197593502937	-0.663936996845737	-3.35898838039862	1.49612090631898	-0.133250723933022	5.36370853507858	-0.170726992311315	4.22417670420954	-8.53607546952392	4.98870254653171	6.32911596145642	7.86889303437538	1.62096395261336	-7.03371584422001	4.28594715852825	2.60058586403347	2.33472722217651	6.54249057935828	3.14354157237213	3.35740763635402	-14.8053673784915
135	4.41517113971296	6.47483441537165	3.37700842815605	4.0656843270328	2.29922373967886	5.57201895994204	3.33428158626095	6.90070181232884	6.81326742093814	2.48017275241117	6.96786839177816	6.82934432366198	3.46425892018475	3.46240364092449	2.62434675799003	5.14862792997499	3.92462014339764	5.81596761169665	2.97491482563699	1.30547881381677	2.27473940828576	3.63413929960752	6.25536700076792	1.08854766785035	-3.03377963375107	-13.999738192785	5.54378505251184	4.16530465061219	4.26114102879121	4.54982949699632	0.662834277580763	3.82262300951183	-2.07740917983956	1.76030513621095	0.478609229117995	6.40847052603158	-10.9026093822607	-5.56387718782629	-1.44696384043017	7.26003615214594	-1.04641487493782	-1.48248420691038	4.9893563473133	8.09970248718798	6.55204142529678	0.629318269038143	2.20444099901078	2.84349657054763	-5.25101416095524
136	5.14212100505729	3.59278303391019	1	4.67255216264434	7	4.90819875526786	5.19825313534776	4.05485909560386	5.58862105432582	4.60705963571094	5.25442067245821	6.1062113293447	3.79374241446844	3.43886484814967	1.24144156109003	5.89400930086488	1	2.31794193482552	2.9341434827057	1.1491753525908	1.06548065031634	1	1.36690006712261	4.69531700281815	-1.41737927272411	-13.6154816920476	2.86536080504016	3.1994612438373	8.92751143959616	0.0421191674156187	-2.10431299137056	6.53246846611989	-6.77100670651063	0.226149817730917	0.874371524358653	1.07032641412888	-4.43765303848198	-3.64489689123434	-0.575142061215967	8.43020772192505	9.01513093777739	-1.53320824779128	3.80173521503469	3.59057574722139	7.18731869408179	8.96818145645691	-2.21531989301153	4.59397336889398	-10.1884742793276
137	4.55664211250684	7	1.6678725237487	1.63896426898649	7	1.76270092792358	2.77896661763289	2.17287434561687	6.66989700388958	2.88030652401281	4.7865561165865	1.76244823983881	7	1.69639614726658	1	1.98078044493878	3.76951346958444	4.39496102023369	5.05743499773906	1	6.37127263798232	1.86304865734058	1.32050814938982	2.67745024725491	-1.74224438739925	-17.4680052769923	0.279680450318018	5.6899515911947	3.3162374955763	3.19088153654416	-6.52586689842254	5.90103931355277	1.68021283387957	2.86995904412692	2.69375151601219	4.80300749094988	-9.9194872448877	-4.10572835183353	-3.06800891369112	4.47522178296968	4.43055094303083	-2.29321619499199	4.32398150801987	4.93413455132382	0.888343320618171	1.64113036308806	3.77231323980663	0.197203715020404	-3.96394332533032
138	5.83992361160024	4.65353140304495	5.49282985301513	2.17516377063073	1.96784050923007	7	6.59092571461682	4.71100518599163	6.93197522773121	2.63593703090516	2.10754316348519	4.96788698745261	2.18207362421645	6.68291975686507	1.20597650249178	5.71963575781112	5.3004902160665	4.38062306828603	4.65991779993327	1.89759415883146	3.21129583948356	1.21526739012746	4.68558181523335	4.61808141566674	0.95488627069188	-14.9885530273715	3.39621780219586	3.24098470814332	3.59811418469224	5.36848779767651	-0.463360847492713	4.91776913105436	-1.68105771877955	2.7965414283954	-3.9344498472561	6.29860160313476	-15.1833697718683	-3.32422694399586	-2.69747222247188	7.27967274648511	0.344439075992857	0.499931239805753	4.72127370151968	7.52400170626229	8.32032724945724	0.149303761525867	1.04693590252543	9.09417529356086	-7.49328586251559
139	1.97690498941858	6.56242775421989	3.23717854731646	3.2340201621155	4.69458338388868	6.27802150910734	4.31389248361257	6.36280547241048	5.74841129089596	2.12971153033337	5.77365241426434	5.11131232871056	5.30348616299728	5.42272944501917	1.73844449792666	2.24527496843855	5.25702383337609	2.79320029191708	7	1.55769495647186	5.57143463208593	2.94508794964532	1	0.201797993343994	-3.47764065115491	-15.9360294524932	-1.23075552163049	4.95005262955086	6.99515392965099	1.72500095153024	-0.178997746494299	7.50427207601401	0.0943479652160748	1.57890055188187	-1.57166062843807	2.01628774308637	-11.4034997907811	-4.71772353812304	-1.4925716138828	5.19164629972469	5.34055903754492	2.29989637137775	5.95903553149381	0.257324387705021	7.91924319978638	3.90945431195823	-5.26456801297732	3.21507579789165	-8.10464297615679
140	1	5.9137002594021	3.08523218879121	5.8234553959696	1.46810204529934	7	3.0117432093799	1	3.7883667007174	5.48212987616636	6.40034152608544	3.78992614319293	2.84559648382484	4.79476265641582	3.055693711397	7	5.22307297036073	4.97148606076238	6.57506509316636	1.64742616370909	4.7201292020849	1	5.2413950086549	1.70219973964919	-7.24555565712866	-18.1291628494303	-1.6658646542353	-0.504388298818518	7.86978907007475	0.359627855322869	-3.11282411240799	3.09849559331353	1.61225720191832	5.50106432263827	1.34564587173158	4.52329164446552	-9.64715535067944	6.31949674107685	6.4654195396155	7.50503410965171	1.29175936543926	-7.49163147431452	3.80811279734185	5.120582289599	6.39090575706584	11.4212336558159	-1.93073683134836	4.21441605926599	1.34396273262928
141	2.5887491248032	4.35049100100915	3.97286957799357	1	1.78281743416294	7	3.82060114716116	3.06925519567383	4.24208364111905	4.10121571818569	6.12955892254768	4.97742709645896	7	3.1418872169636	2.58080733650427	3.07415462074104	4.8022009247457	3.99537396746592	4.97140400746181	3.7070268905171	2.05563847252364	3.76866975263338	6.76017452283167	3.89842235635591	-3.09070792503616	-13.6849756344307	-5.68357516811131	2.06061777427603	5.26134786296104	6.05220562889029	-0.578879114785819	2.67825598502092	-3.10773164811945	4.35898210051678	-2.26735023728332	8.67464983158744	-11.8265959363361	-2.86654928905715	-1.71712912681442	7.84628919976598	2.45480518764304	-3.24349761027782	5.48277584286353	8.15159814777574	5.39411472893521	7.80085133862984	-4.21407226286618	5.66072202108189	-5.65032704470319
142	3.47213514111357	6.62697885798285	5.90056955146948	1	1	3.27506965529225	1.32614490184244	2.82802803041177	5.02066576147102	4.71763002349598	5.19346305670184	2.95052397912867	1.68458327672546	2.36561729206216	2.75587765314582	3.03499011701147	2.92786788608248	1	1.38093428991017	4.94853082575252	6.37696287261411	3.40474703929923	4.33863647891918	3.71853614476869	-1.40136762644965	-11.8710793618391	-2.32377061292497	3.47093747054172	2.22754421205193	4.91644039840075	1.81236252586331	2.08103154107148	-1.97239211156499	8.58425018797411	-0.690290404148735	6.56757493170439	-10.2595426162596	-1.02967748313757	-0.230316354405262	8.10262083800871	0.271177237647355	-3.50765434768186	5.30909170578168	6.87001203100208	4.74344995209466	1.99644656064806	2.30532586779445	2.23898030084835	-3.55014605502362
143	4.20779503531907	5.61172343763046	1.32850510477965	2.93024538410872	6.60063208279533	6.74917850191939	1.14640696173557	1	4.58615246632077	2.7029568056143	6.63890672899246	3.87020147382518	5.44951871649123	2.51903207803938	4.46130083207607	2.12903674582385	6.04487113926674	5.26948537540078	6.15681011950232	2.70345199614248	4.4698684934587	1.01668286219605	2.28808216689445	-0.0191241171720592	1.13889683893158	-16.1162793465124	-1.59468169836955	5.21168216968909	0.118274141773944	6.1517328164498	-4.76837012385466	5.54446034682702	-0.593492297797121	3.7476418962981	4.70172493351542	6.48109517349208	-9.32291473690579	-3.11927802827945	-2.82295648782018	4.28569638164755	6.76645496476105	-1.2582330158938	2.64582547861103	5.53888970333446	-1.03661622559821	4.19296589647396	0.150249427591909	6.93690679875811	-5.35878612349739
144	1.96386025038723	2.37152709897292	1.53566684548954	3.6991280296017	4.10700252764336	7	1	2.68357182337361	5.27263499737483	4.45076212696476	2.87361912808633	5.68424549610747	5.72172635806982	1.07466686924815	1.91004643161976	1.25198204084039	1.41179784376166	3.80749564076345	1.03373779840626	4.76493928516142	4.55026301936679	1	2.7308311353108	-0.0334583254212736	-2.04700849431677	-14.5506853461672	-1.60410861687845	1.08302758677174	3.9367618975385	2.93925339423583	-1.75613287664642	5.7248388554826	-2.11067623607592	3.05743020585607	-1.45210362019367	5.01554956333474	-9.62942520095339	-5.94313279378204	-3.83719799596357	6.9472849593211	2.35986325829876	-4.36414533083615	7.94773033995529	10.593711054688	6.22208802491079	13.8833800259355	-5.40109636517613	2.23062473341239	-15.6761589896931
145	2.62282746059908	6.22102035508555	5.13188310342237	6.27780582588975	2.96103380198385	5.47618335672743	4.40759331922738	4.65607786888371	4.60639867432847	4.44913849515883	3.84377583084032	3.09077471933602	3.75625488379349	2.85916443977921	1	6.68209080196176	7	1	3.22669467351505	1	1.81046193344689	1.42822467706325	5.88692719389572	2.29987311409783	-7.98980266095572	-18.5241751506124	0.117370276475735	0.571164398677699	6.90263911397449	-2.79023988661782	-3.09921559352248	3.32254597979428	-0.758503029769351	4.96130185792746	-0.296084952568936	1.70306521074673	-9.65391640413168	6.32703104400688	8.06378965953535	9.31333483404091	2.69709946595474	-9.11983633943188	9.54938601876893	7.25034644722788	-1.36705251729145	3.3523054768291	-5.25402596056949	1.97424235102804	-11.6376297922301
146	7	7	4.97509592061166	3.38415451334106	2.30556086301439	6.80746618539332	4.57247947419578	7	5.55077954940196	2.47599853944511	6.1699341871103	2.01703543150466	4.85528069152058	7	1.7748560027607	4.67728384489384	4.33873873336705	3.09349301114677	4.80413318421769	1	5.97718849273839	3.50617328690142	5.92762391776846	0.86214993641512	-2.79841542862798	-14.5257788861757	4.12803158739629	3.18965499744179	4.03198522000741	6.88803697246087	0.923799106080886	2.53354662121586	0.897492054100552	4.51509348555023	-2.09198369426193	4.83899259385518	-12.3272438296984	-8.1557516916503	0.352401465669761	8.72081041108927	0.233198892406222	-1.0183699603447	5.9275245854077	9.02363864528948	4.74667933098748	9.47529366710548	2.62403574533755	7.63504825020462	-2.32250355735644
147	1.35975711071956	1.93885869608965	2.19724770656422	5.37384487517317	1.23988496680896	1.71650470366	5.5911252161472	1.91594635251401	6.8995965151197	1	6.72416687655232	7	2.74914491784362	6.28184106846668	3.96020251013738	4.6743445873294	4.65069373369986	6.68709728534398	4.77168438610387	2.27702199161183	4.15632193779819	3.73507954945799	7	2.56477130409568	-7.07679944918226	-17.6862802463453	0.035964042833397	-0.146147516891203	7.71740122157002	0.744365605092076	-4.04100610584191	2.32745626316576	0.0703327452927739	4.7592035545416	-0.363998726265244	3.64951135314821	-9.04068127908622	4.44856542781191	8.24406340631205	7.46794326306845	0.849714315378322	-7.61366830545275	3.62473196956783	11.4973104483765	8.56785042019314	5.60777663824523	4.84383320998646	1.7256813772009	0.283780019500505
148	5.14046110283869	5.43386065512749	5.25356162070264	2.03925792963982	2.33360422847655	7	6.38485525154913	3.51573215279458	6.69954431507695	2.25335659512146	2.51418734468764	4.71066783228652	3.4427458692212	6.16425686261582	2.06790207212071	5.89547405736676	5.64475133888656	4.58793423781359	4.68598912828658	2.64359219405717	4.3358572074753	1	4.1499243438054	3.82986882606411	0.276251480628431	-14.7718145021392	3.77437967134363	2.61167507667974	2.80212742310132	4.84154908320556	-0.0759257220355485	4.71434274635812	-1.39700582754407	3.46700687385149	-3.43847046750824	6.1505178193713	-14.3349958085214	-3.47945821960905	-2.21331916621929	8.10423888495354	-0.212781699821997	-1.34927166702961	4.41944476006699	7.53331243516842	7.06383778197777	0.548391680326656	-6.21266668092648	7.84348075654216	-5.48869145123339
149	2.79425858110524	5.85525943075567	4.71844240252928	2.56453886826248	1	4.95938054703039	4.97575331938411	5.36924202212912	7	1.99942679046576	5.27203300914899	2.73269553265751	2.31730271741334	1	1.0396624196194	3.08870630210969	7	2.69990153891312	4.64390718626895	1.85297164863782	4.18528682897349	1.21818110139694	3.43994037530322	4.03572405923169	-2.65203511606893	-18.4337710159057	3.57418652346387	1.30400407203706	5.94247729256585	-0.752145786649401	-2.69821580918522	1.16703809582391	-3.01259978593625	-0.72644632241991	3.14490592963895	4.63810837616358	-10.818095905906	-3.41922274227338	-1.9055718907342	8.44983358405448	4.73352199652948	-5.06821764466768	-1.05812315465782	3.96966059170767	11.0064166077115	3.40333970369362	1.83358921815652	6.24803499115697	-3.07414382242172
150	4.12194881834029	6.11502620793933	6.57969959356148	4.77962789926474	1	5.1702110379635	2.32971798990363	3.532997576573	2.09872492445455	4.0196739340364	1.52203182800918	3.76129525189047	2.09438296148991	1	3.11250898799911	3.86322994654458	1.58510457036108	2.17573710071084	6.14231775812922	1	7	3.95987106045046	5.71773310672242	2.81505519235398	-5.74603940531347	-21.2853978290723	-2.7956629933238	1.65841976473042	8.76971448088255	-2.71894661674623	-3.56066804980308	3.5990150087907	-0.487418551604883	4.88831514151193	-0.751588535043993	6.70754867825722	-8.95529429655915	7.26038803191675	7.17820211920248	6.18443995835986	2.00029784103013	-7.30679829204428	2.74546183198914	6.01796565971525	-10.8796274075485	0.673633664211319	3.54428812296865	5.42445250570104	-5.26525798993216
151	5.48150743733016	5.18055565779539	1	1.02094639532618	5.66235928717781	1.28892477772821	2.73816117954195	1	4.51512402765081	1.55752481055617	5.32345402143994	1	6.65480459526067	1	2.1367247892155	1.81759357371685	1.21171276328047	3.29035013966122	6.08736371707044	1	3.81632037169282	1.04252982904389	4.04833377825087	3.52723033703541	-1.74325285199153	-15.5703750155151	-0.266300847893876	6.38060807706006	2.49397155395615	2.39832141419431	-6.1044373697645	4.86863305860148	1.2158834077129	2.17980041891653	3.66233881679409	5.12819557400778	-10.0831939675678	-6.12104887500537	-2.97183607320389	3.77505334884335	5.79523745083956	-2.44902068796685	1.8109088643931	3.51110285497109	0.0543206524515746	2.69571805950443	-0.784818327312813	2.67904342058221	-5.66529689012465
152	3.94027357202091	5.71898727137706	3.34590450340148	1.02818710147471	5.40175481421319	5.63234888577486	5.67244626390609	2.92523944049922	6.40342787874844	3.74992317505923	7	2.87331519200069	1.30230798486636	1.69929713813411	4.52456632120833	4.92402611012182	4.44986725189872	2.26776649351335	4.03648541802688	3.54221751932506	3.64484543601336	1.82308876976717	3.27205553694298	6.08832831065903	-5.89394841148215	-8.70757309307928	-8.65017015683019	0.448702593933081	4.59840301574057	2.20419756122525	1.41538021882683	3.43490398069867	-2.64664903011166	-1.78620842180302	-16.7235268825442	9.6114593605679	6.54371506322871	-0.892800030990523	4.7055407346754	6.83300197388865	0.185448966757943	2.54998630646354	-3.90243522939949	5.49635096170754	0.787631674677244	12.602874497675	-3.98662471733287	5.80480195679947	-10.6195325830085
153	1.15655415140392	5.83673531884002	4.31688818105701	1.65314950103838	1.4291170806744	3.69037578890837	5.21462063443631	1.9146982800554	5.21727247340802	4.61138299192334	4.90703962316316	5.68558072398557	5.58555213109935	4.55872481767641	1	2.17995211678291	5.62993890354978	4.49185753086827	5.02110625476819	2.69095138018453	1	1.66316290117114	6.01635998424736	1.6570758763116	-3.99260749622352	-18.0403590793005	-5.12571834428712	2.92836383136862	7.08954757233912	0.431874668367928	-0.565900164481054	3.80196274075734	-0.241862550159755	7.83365758429475	1.90097930603693	4.71202465947677	-9.90411661225353	6.36019256944098	6.60535082295267	8.21612369496368	2.96826161615543	-6.45477010407873	3.62323046047622	-1.62406437909256	6.86448340286012	5.31180727755432	4.30460405455004	3.76786798072099	-12.4475842152397
154	1.14179601614925	5.0273116499223	4.07602376387918	1.61910271578243	1.32625682516545	2.0554156431866	4.47046535323067	5.78264648358143	6.46504755491738	5.61231421004212	3.51050276927402	7	6.95233894239289	3.61424007168437	2.30352241206518	3.72637537606494	1.64316947469436	2.44998024544186	4.309291876341	3.36866114529872	3.83280576626787	5.44566290937273	4.37415491772632	0.790043667097883	-4.12479483423619	-18.2370788335212	-4.67711832667255	2.92857005629356	7.68092387698257	-0.320569019017759	-2.60372462262091	4.07993209930921	0.282098735447193	6.92885801476633	2.37405110656117	4.59137521822888	-9.15235454722728	6.55030260554017	7.60908005145318	8.24993164882065	0.818019860640795	-6.27771854923696	4.38279241549941	-0.753218279523974	4.21187100981765	5.5329230294914	5.33819233920414	6.19822476457115	-13.04460289451
155	1.36863418926619	3.46253988228465	4.37858402729549	1	1.30410473361441	6.24601261276994	2.37246642959044	5.50530247707396	3.68106402975315	4.30755700578327	6.05921840760589	3.93380645806988	1.41979795283331	3.92916080749642	1.96130547615991	3.73373997091428	2.82349887124227	4.20112583753009	3.45788840415954	1.68491599989356	3.6149549993662	2.67824190992416	5.88541965394537	4.93246018298049	-0.201460561791834	-13.031718276367	-4.31204665676157	4.08208570394595	3.36232465457413	5.02744246545186	1.28883151941542	-0.180894650938075	-4.04433183279637	6.46058327800682	-0.832550722011499	7.34267033916358	-10.8546931172883	-1.91954849004978	-1.58990208970594	6.05264506047444	6.96562519045725	-4.60823475579839	5.16862236167785	9.57976811324466	-0.828459415168815	11.3883317752235	-3.44502413302718	4.13370527519929	-15.0703054065617
156	2.31942831480744	5.8055150499514	2.83051629605529	2.59693963602625	5.10791421364579	1.48539469387236	4.97854301386965	5.93988647060808	6.34894753994336	2.2334885899838	5.84745476123697	4.33413405593572	2.00884381719331	5.44788406964272	1.65310015437352	1.71766763921514	1.73897456486021	3.53628015485839	2.22224501924569	2.20066415720012	5.14289617320549	2.27349004301955	4.42483587668602	-0.494893261731379	-2.24357772886802	-15.1763437845877	-0.367381634763351	4.41275678942412	7.26692905330205	1.25233047660299	-0.320601825025162	8.16188672064191	-0.370820638525207	2.25763273057043	-1.53965129199078	2.67802546942725	-11.4068025269084	-4.88146196499134	-1.31926446646545	4.82267414040625	5.65209709621705	1.88280995091767	5.30661051284071	-0.164201426251365	7.84296200933703	2.96111283737059	2.90271403502673	3.7485078486027	-15.2335171999666
157	4.00452310038724	5.65508882389676	1	4.87517672814387	2.58612506860685	4.72544122592733	1.5865941456148	7	5.89384508702353	1.61601027520651	6.69662398684043	2.66663032507659	4.20070856053483	6.67927817096814	2.56900495194427	6.77666458710361	4.3412092451197	3.86467420192185	3.39088459437852	4.18309496192881	5.39454000117316	2.87172634782379	5.88280913259276	-1.46067528195763	-0.576841653084409	-14.4366775431444	-3.0536977397605	1.14684352606456	11.809774375863	2.05683778051214	-1.05472718874812	2.96753207286243	2.94928462966544	7.7465608705804	5.54314000716754	8.29802934843807	-10.048787423244	-5.85233200769272	-3.10416046186265	6.12159501159398	3.80196912086963	-6.31565666970822	8.6718159057018	8.84206903503842	13.3319958550675	0.612528847317148	1.17269262677002	8.27285827884087	-4.97201544028008
158	2.49900746818981	5.3990108346158	4.89686520123201	2.99474927043108	1.86475287930799	4.89380355310081	4.77272607897109	6.44543514638544	7	2.81471134788374	1.72009018839526	4.09656799221921	3.52221654031068	1.39110288861265	1	1.9892636917608	7	4.37205994261014	4.6411439354819	1	6.65879585507821	1.84317500813723	2.5347558848739	5.68578558755073	-2.25609174075463	-19.3905953700508	3.16810605458842	0.812893121496153	6.23789296358108	0.887420765049408	-2.007040314343	0.910933499296269	-1.82285923662062	-0.668843797990111	2.66966037266733	4.28827818220835	-11.0445949007051	-3.84111105212569	-3.06034488772072	7.35931597208948	5.75414644755229	-5.48460755932155	0.425373341278901	3.12802244435219	10.4183186386049	3.96871022861506	1.36456454601001	1.98280863809403	-1.05356454879328
159	2.04217118183121	4.47432808651908	5.51735156500986	2.36224556399127	1.14852268243368	4.4341225816193	6.75201547072078	6.7506529828737	1.72935997180401	4.1975033176835	6.86562813405583	4.37084460763589	3.83313512680159	6.59501004083148	3.15533861232869	3.37365662361361	7	3.81004982045162	4.5477724026495	1	5.94912264765908	5.34023051945294	1.78672674915227	0.354550061144138	-0.524299608520324	-18.2905537344265	0.264723535725191	-1.51930621216452	5.10113543368114	-2.0392623133046	-3.09053580525193	3.45840000259752	-2.69958638284142	-0.202567823669515	4.81871481350219	6.20121196060549	-8.14489553860275	-2.4623417939916	-3.41112705296497	7.50533761149701	3.84581056136419	-5.28216967334322	-0.857104407652626	5.97821622082742	-1.29973937561111	10.8435951652719	-4.96850105716445	9.31594944059296	-2.7641448250636
160	1	5.67891022790502	3.58529267258809	2.03094977756885	1.62357820530021	3.65372225874948	5.16559233068486	1.28997447108953	5.34744203331419	4.95672788448671	3.02517709229914	5.36795728002905	7	3.89349215985285	2.41243298891129	4.95567172837081	1.96825342815756	3.50782448402989	3.38029434124567	3.28337406830621	2.94845656841355	6.27251232431295	4.40782739997856	0.652971470579029	-4.68965906995572	-19.5526286023999	-4.76551203411566	3.27290231649963	7.89880907228618	-0.553579517389296	-1.47757343287409	3.81257765585468	-0.726126898502396	7.02629323486144	1.07453329353823	5.2441231231567	-9.28024805254647	7.02774447858938	8.27543110688022	9.14982231655758	0.424414745502714	-6.07580620271372	4.23146302902656	0.871770097548007	4.10707249330512	11.5832540739869	0.581385441084865	4.21013774412188	-12.4449031506703
161	2.91818191178236	6.39381855515068	6.12279071907808	1.94951957837899	1.45891773554045	5.01224107916672	2.10767725488271	4.49239082606508	3.90367555864686	3.30105492760773	1.99041350272116	3.95850029732513	1	1.1605531357593	5.99828385791885	3.54550952448789	1.52299601856296	2.2863070164436	6.43057561954194	5.62776211915312	7	4.00707232598681	5.79896461976697	2.05402788646398	-5.00728779080496	-21.2899954924291	-2.0836532862055	1.41140962063644	9.33416553023611	-1.16545001411987	-4.12651167202369	3.43492265010645	0.504992564069817	6.15160115189403	-1.33263034746449	5.79667309718535	-7.60030453989108	6.46245453202745	6.67276865488336	5.54719412194732	1.80096139257667	-7.74597542795662	2.60369014722018	7.387937988416	-12.2795592899044	0.751549670430349	2.79007388455334	5.42709310777349	-5.43807093792915
162	2.90861848115461	6.68146816847413	4.88332234789306	6.34917469839568	2.95505828551528	2.50440700930503	3.56803363122878	5.05597295480188	3.84526196713309	5.81852552699743	1.59485556463521	6.71517078509001	3.99250962144732	4.79246468760932	1.42607936018975	4.27683113660577	1.93393322112663	1.36010021595195	2.26792117985729	2.45681834039923	1.52765314829437	1	3.66139955139687	0.564996325803639	-8.87505101855515	-16.9219256976276	0.0803906425410967	0.116076795908596	6.25402485966253	-2.9369310550959	-2.4501339134235	3.57975945787068	-0.295249779584966	6.40043224893201	-1.47791141435849	2.79084151408982	-11.2403536006909	5.4557928528493	8.14678201195374	7.04095389238716	2.41704285947122	-8.29274966651484	7.54191608945345	0.256299823835441	11.1237884098659	9.32094319751426	-3.85971430632176	6.09710706357557	-0.854454440545526
163	6.2137383991911	3.40932651964635	2.95004667420372	5.20958284498339	7	5.43361220442763	4.81293654639169	5.70064171248227	5.93727359370161	2.71174068572583	4.98244920870591	5.37283860902214	6.93005131028162	1.31315283067032	2.47073611072463	1.33640120309566	2.37247062361071	2.65989952814615	5.72256744900264	2.51839079616352	2.90520244957876	1	6.20009946531876	4.78686695785744	-1.46654264278378	-13.5293115152731	3.43792302209477	2.7582710342626	7.6947910693501	3.09403874993578	-3.83239207313223	5.63427436723346	-6.59443089603278	0.958823805378906	0.749064065523503	0.165174259590839	-3.12092230533313	-3.21328617020172	0.151102788231455	9.83507708130219	8.82633986758103	-0.547653266191151	3.43267861190243	4.1500099504162	-2.20767710026519	9.40486180744905	2.63306129843156	7.30561848253496	-11.7698049956581
164	2.4473885952564	2.93315377339008	5.83336885327013	2.27616072324081	1.16402943264933	7	3.53842310030529	2.36681428706363	6.3334955936172	4.00527209540471	6.08568687606865	2.70006010187052	4.77556641716117	7	1.58799092160259	4.3845643437181	4.39246249702495	5.04523717165353	4.50701693710452	4.59558367796537	1.49078326476247	2.72861324383674	3.79242239377469	4.03698870939763	-3.01003965443345	-14.1085324653919	-4.49880395702196	2.16624724127015	5.46343258308582	5.82157181393499	-0.447593342870476	2.45972547563517	-3.41446622870761	5.84997632728842	-2.36723596427402	7.87443885014805	-11.308083748554	-3.94305818496666	-1.12926901257228	7.12592294191426	1.37466892994579	-2.29302309518718	4.15626179395181	9.73571582025996	-2.75965917424182	6.96873031975496	-1.4048249517965	2.54506246666862	0.455217097809051
165	1.86871345940736	6.17747190044409	1.51631946946329	6.79868833375913	3.84176978013656	1.55502367034485	5.31890950849204	1.60756240068238	4.33901001746784	3.11723146206247	6.38306663503791	3.29635872183603	6.6397087311603	5.26093261313476	1.23794542791443	3.2852982957717	5.89541120218667	5.21142464888123	5.59497329531328	6.86753183306031	5.85192262793919	1.22925670603679	1.00920689278026	2.37435240655359	-6.18268307690376	-8.80913046409193	-12.2593202991512	6.19944133672086	5.31021644233801	0.653803731226614	4.48129491956794	7.92683873948736	-3.82911722450564	1.90476857926182	-3.92160650848936	3.57154166093456	3.37061095963678	0.504387095503576	4.12281958812052	8.25768091491308	5.3893583383473	-0.753192284731878	-0.364097752018867	3.66997776904074	3.08468921739206	3.42946746843511	2.84795912039553	2.56577910563303	-7.07639197175524
166	1	2.98746655494219	2.52869938810139	3.37117569312986	1	7	1.87085144464249	5.86766976449159	7	3.07298020142033	5.89697037747817	6.63822509028194	3.63163049218391	4.89736684917362	6.74740909218998	1	6.11944638391128	5.63485840535445	1.58165926015702	1.57348789922206	3.55744899142529	1.37897632056802	5.67749149784994	2.01576904289798	-8.31784236694183	-18.493697662404	-0.115747923249011	0.81143139511483	5.41083671146602	-0.328124783645801	-3.77370432676565	2.99911191705196	-0.799787539384348	4.41872590644058	0.146892102595583	3.07133907892955	-9.08503064788607	4.92413213935946	8.60051583021174	8.26706769345559	0.606287219391726	-8.74193119428002	3.3630348005304	10.0838057066075	4.30632238568768	5.29855644791641	-0.883135952225437	4.14193706089619	-5.67183640035972
167	2.70012238831726	1.52882693275856	2.03192517158973	5.28524376896432	1.91065271838786	3.05632612967724	4.64979225089497	5.22236330784848	6.76108076344648	1.63341217907483	7	6.81519064817176	3.45950468429128	7	2.90164694021078	3.82884505800801	4.3381927843573	6.61950649554512	4.1810720151288	1	4.56858901619399	2.74224239620764	6.66251386449245	1.91944635511292	-6.56936143811241	-18.42960982778	0.466150090374587	0.238115264177429	7.5782485573561	0.607329681579486	-4.52807636841402	1.55370656429479	0.189450875236122	5.37801827379742	0.367154194239046	3.69850466958748	-8.98899968958764	4.35854190845613	8.1702918079525	8.57787301460752	0.680966330295979	-7.29972879779528	3.98726685013798	12.4135121071866	8.32510207373212	7.24184347538509	4.55828039807425	2.69182048718152	0.281951586593417
168	2.99337528810851	4.81714913612888	1	1	1.93924528036115	2.21597201534181	6.75932506295202	6.38130500428534	4.81679453266281	2.43412529823239	4.69032966711343	6.45994479315645	7	7	2.82831118032959	3.60566096453846	1	5.9273732428614	7	1.35117046379526	3.37155886633993	1.63212872734121	4.34410796784932	4.04160216684596	-4.12504300510757	-11.3442109226027	-5.23166294620795	1.54228417682533	7.95730423889024	-2.65339386291902	3.08256268992466	5.38524696927191	-7.08441466254211	1.820403390269	-13.2378977215234	6.16287904610563	-0.292303531192106	4.8078038796154	4.89138663237789	6.43425507982589	5.60330846423475	2.67583741482958	-5.8317909155103	2.40694846254466	1.01527961235348	10.2468115097126	-1.51740667516162	8.84152357341603	-6.81290160030623
169	1.60607946226508	1.55632967349586	2.87490128277568	4.86538903700211	1.22229205916698	7	1	1.54289247531811	6.2609348977605	7	7	6.64136414725003	3.54944102491704	6.80721854872724	3.74893991379193	5.61896445038328	4.22437435570745	6.73447780273609	4.09481931235123	2.25825197890085	3.92216078038827	3.33368894095678	6.61652480480897	2.37171153705543	-6.88339063794099	-18.6102608746718	-1.03363394707576	0.609165946541928	8.19662160721543	0.623239908560575	-4.40899983372082	2.26088703455066	0.9555666565384	4.49388135296603	-0.997799768637974	2.72707630964315	-8.5754337387478	4.74270857617237	8.14657459967104	8.5406603850797	-0.0462031644587698	-6.99349331353837	4.84343348086913	11.4310657454859	4.22416271191602	7.33355668879572	1.05812233713089	2.25433471746701	-11.6134539060814
170	5.43316066393531	5.35226013519365	1.16502046206819	3.01753696666346	6.3971039407866	6.66090476161509	3.4216984647825	1.65130806258376	4.10674516159773	3.38236117297701	6.37618211438459	3.06289741080686	6.01854131927421	2.5353897332293	4.77655582424639	3.42790861118231	1.74851736356454	3.79079675393856	6.74787146693313	1.16026145352297	4.38669813465921	1	2.49778588005708	-1.20764811651302	0.831510893764981	-15.8520146714127	-1.24946359110139	5.68636841068437	1.41409143174599	5.35785255392043	-4.32861124550555	5.70428232548953	-0.348198459292179	3.47706253490962	3.96498372645009	7.57956511983098	-9.13552690863026	-2.1754714764066	-2.19255659258355	4.39710725523373	5.94991969343211	-2.63194435507841	3.32367543118291	5.9612639996052	0.149207802825688	8.92422504977598	0.615368374822856	3.01636191429909	-6.04968543434448
171	6.27284519938543	3.22039019620872	2.2132074575516	5.59254297831211	7	3.73221524213754	4.10446160586906	5.37627880250429	6.5648558359184	7	3.37523116527996	7	2.68155443289035	2.77864466944725	1.20211639818466	5.90791377868709	3.2986364329402	1.76518592344018	5.84091415887735	1.47992458434349	1.26577682892805	2.23429444355553	1.22710858568976	4.57908439206825	-0.51557898777909	-14.1083948357683	4.14173672686628	3.51219853217614	8.78219515040245	0.0376159849166437	-1.58419018571613	5.94287646472425	-7.29620777174298	0.5056777864215	-0.817933118825797	1.120560286865	-3.37694601554045	-4.06682584139066	-1.42185615064174	8.3678951206212	8.90247824937811	-1.33282933840692	4.26548957993431	4.46229971228018	0.962662402191712	7.69152479125875	-4.84943358830798	8.18882598462925	-10.8710995967595
172	5.08816754397587	6.05636751524688	5.17428410387355	4.2146451310684	1.02171417947156	6.26484288036207	7	4.13239008674131	6.5838573035554	1	5.95197438860992	6.62085632157352	3.78968218751815	6.05270962622204	2.45122005634187	6.23095411475406	5.98616889163456	2.78066672401171	1.79334068682927	3.77747706646189	7	3.11810400306596	3.8224005302045	2.02074547248851	-2.76159493023379	-15.0524292160102	4.44530858536805	5.24588893749118	4.27873142351967	4.93853607486927	-0.52525754602442	3.02287957658291	-0.865778760713392	2.0584399265219	0.154417070057227	5.05044225569553	-10.5529562025701	-4.65994628409115	-0.729475383998738	8.65650002426781	0.447189719742926	-2.16146348064709	3.59361147149403	10.655340553315	1.98557294519748	2.43962364123037	-3.32039093650655	8.46460943477163	-6.75070066014321
173	5.95348967542447	3.92714556666937	2.5036830806333	4.93974105924702	7	4.66191167109775	5.58448891673135	4.57817731744728	4.65409550841291	6.81591681336363	3.33202413923866	3.49300635131447	3.69422174582521	2.35094432403182	1.65457261273026	5.77456291029357	2.12841171169219	2.45663119652016	5.76526193674193	1	1	1.79819873817326	1.18638464224306	4.54789498472004	-0.873014837991997	-14.0929425292125	2.59946080628807	3.07649102010616	8.6728799161564	-1.44428705172767	-1.15708023604835	6.34334514588752	-7.09516765424101	0.965961198401957	0.375396789233525	0.445688673671696	-4.29805342814991	-3.02227439746809	-0.913460233805581	8.21728094314719	8.93287903330921	-1.93911259481665	2.98682527384623	4.0686844032471	0.969130737613832	8.4899793528631	-4.56042409820911	5.16848184437166	-10.7441026130389
174	2.37323483362061	6.89646183002924	3.67576203452611	5.5539587742359	3.63032982837556	4.27194370797097	3.49367371082964	2.50625358473349	4.69895449924327	3.63182521331153	4.02238127969476	2.47407696817184	5.52298266689298	3.06053051257234	1	5.29069246409741	1.15216081540209	3.0075321723941	3.55932799810191	1.71434710046988	1.44341055321947	2.74361488736144	3.79039664790285	1.90653853719354	-8.89637986555237	-17.3452218663174	-0.368155055063013	-0.249328343569497	5.84201850366526	-2.13708581326197	-1.7488657075864	3.39272430762373	-0.655535802882714	6.06935595443095	-0.268499265969454	2.82122573342198	-10.8292602107106	4.44497110442785	9.12385209954117	9.0976221089292	2.53549910585185	-9.81939190849169	9.18922604669008	7.26278399628306	-0.138368419008207	9.07526634690595	-0.53583293603465	1.62827019181332	-8.91122898378454
175	3.86642643128849	3.91394731789506	1.4282546014448	1.91388652899531	2.40529592177143	5.1558296025851	6.56832873125763	6.12496173500215	4.80607738431016	5.0308287778339	6.59562740733292	6.69628955987489	7	5.57589840451933	5.03279407682679	3.94819018791491	1	5.65900913729063	2.7757246578043	1	2.32761974525667	2.16125897618969	2.19143314768077	4.15377011439705	-5.17829111335825	-11.9181627234512	-4.16222552989695	1.37921046835984	6.98480257717202	-2.77400724422038	2.52900443877031	5.68202080218169	-5.80994474785043	1.72719728593308	-12.8142288162435	6.52058499576125	-1.17379209434195	4.88171125133969	5.73514514715742	6.41842288956963	6.25106469359481	1.81401013293454	-5.71108758135478	1.4868390513562	6.11380361134488	2.49169676850316	-0.797829697374353	5.6020488466354	-7.28771823716912
176	5.03906352045662	6.31240880156718	3.27685220133931	3.09180126404739	2.7647752217738	7	3.5954384367383	2.26079856858983	7	7	4.88487511303336	5.20866955561762	2.67554320324173	2.6324086417242	5.00877186173287	5.10767372260714	6.46969528459584	5.5409767885321	3.39936610270744	1.24416369044988	3.35148846619782	2.52383365556083	6.58594668585618	2.07328592734792	-2.32803660375058	-14.5792812622645	6.13488465167564	3.06167488461899	3.88219432541169	5.52417731397938	0.127595668704512	4.19492197046538	-2.70180566584331	1.79300960569958	1.09282994297064	6.14918320411286	-11.2588661676944	-5.73270176417697	-1.29116203660261	6.9535885490434	-1.30394081551104	-1.34541118644513	4.57203321540617	9.95522666291552	2.56011926084541	7.12487939948053	1.73534934402771	6.92388934929318	-0.595500061180301
177	1	6.1777883820895	4.59509527301385	2.88073580273672	1.11323885484975	2.16702085822197	4.74814568618458	3.3531272937983	4.89722368845736	4.20210942168595	3.42831044692142	5.80515776608908	6.8406567424081	4.7863374458293	6.76923337792555	3.32533312182931	1.7772438833788	4.70944907504672	6.36558515226955	3.03509279516029	1.20050387908871	5.22073019801948	4.54980248094721	1.17866225408579	-3.77344182726778	-19.6930613924747	-5.51635871694682	3.19450406073126	7.9869629164175	-0.235304179943586	-1.02581810622487	5.69891035221022	0.341389154979864	5.84095396500533	0.701228494271298	5.48789765152134	-10.0020011811958	6.24191143506025	7.19465956375719	8.81777666392073	0.1300984597592	-6.7337883265196	2.76448884658971	1.60622808736197	3.48078771345423	12.2817797446187	-4.30967221431852	4.621026141617	-12.8618742761154
178	4.61449537973212	6.05969686096894	1.72688662130986	4.94815572753074	1.91984502079315	4.38850077582379	1.18872222203429	7	7	1	6.58314019482903	2.67920242925574	6.47294891165406	6.17369668820039	1.7775774967149	5.33346288869321	1.95635525883659	1.8643925516047	4.76247752132677	3.09391205541911	5.42769831407537	1.97223958253199	5.88953117719623	-2.53104533073742	-0.937511614513368	-14.285467243163	-3.64456172566057	0.944874030855508	11.9669656971542	1.46682643882148	-0.464658859926289	3.82028450137327	1.45267247464194	7.57001246165679	5.89066757888407	9.20666372044377	-10.9847516503349	-5.29969968919218	-3.81745573478763	6.71685467988793	5.05102161733349	-5.26266503056618	7.92479149463172	5.59847333163952	4.65086066295079	1.0637968523136	-1.26012884572113	7.43357615122467	-5.43092057023887
179	1.2303875435694	6.17628619025914	2.94240482913723	2.50694296976573	2.53735055183359	6.26439179633552	2.56611462393757	6.70313944926702	5.15433716865379	3.88231214851213	6.44180890515364	3.65464657237339	4.71772070408634	6.03171794072669	1.03910293787483	1.62895994715821	3.48753999929863	1.59912190678581	7	1.92354716112221	7	3.37955426612112	2.38462822983673	6.7791748272008	-0.785493034798455	-14.1952910257856	-4.1393341883845	4.55043477482845	4.71951343212504	6.45164985127425	-0.421412279632282	4.6771813135836	-1.59619512684634	4.30411189710889	-1.96092532263079	7.43637398597164	-11.4139281646394	-1.17119425909193	-1.46488580835289	10.8706319709495	3.92392509861844	-3.46315876632261	5.25691399956556	7.34914398821589	10.1601836195134	13.0868521570794	-12.3825226879663	3.38493059547239	-13.8477162475751
180	6.53563501508281	4.65122803978252	3.41219407909972	5.59395403157999	6.71390450179897	4.61033254843971	6.59722414739606	4.76359043155668	6.38340230289993	6.44828945750723	7	5.01040169427895	5.98950211002915	1.33155776852544	2.59517809593061	4.90340431202443	2.31875976527025	1.37597453849776	3.69092382206781	2.76216378614308	2.98555385437889	4.40476645520242	5.71622975231665	5.82380255093795	-0.361069995157879	-13.7241579465713	2.68298439386377	3.51850808688144	8.31283922359175	1.71882983936727	-3.18607996081425	6.86124084246322	-6.22884143252261	2.05726630532536	-0.136676540445909	-0.609906294001279	-3.86358982096193	-2.55583489036202	-0.993305737397382	9.22717106166695	7.65267008925256	-0.224841012087908	3.31026490874836	9.52826908931071	0.475722990059556	3.00205347650935	2.74045304697298	7.02232746460362	-6.42265885668475
181	5.07561839127397	5.96636378477621	2.7474415592238	2.49526175515107	5.67381006280949	4.29293436898955	4.07465905429069	2.22662922600313	5.52774592369935	6.8467287979029	3.95406513501824	1	3.12339455652346	4.96496701955962	6.12641886211195	5.65909140619222	4.61936480152777	2.22869502151058	6.37365770627547	2.05193811057884	4.12534266217938	4.5293033663369	1	3.88722609221073	-2.24908963199624	-7.77637772617644	-13.1198793761934	2.13491635746641	3.07635003935508	-2.3454472047427	1.56105245634649	8.60517780974313	-4.89346787702213	-2.0049193255394	-6.54851332582748	1.77526379563558	5.94888828530839	1.03852523656077	3.91720994008512	1.31057615205579	6.68577977307771	2.03889564570483	-2.8715721679602	0.0403462229660986	-0.118369022686939	15.216438291677	-5.79158554709113	8.58835289797337	-1.82465763453164
182	4.89402282270771	7	3.30190741196733	2.53318464025201	5.11630923794651	4.40089963055171	6.95100525336846	5.46531052297704	6.03872137090513	7	1	1	3.99751744743108	2.98288201685833	6.39923413475605	7	6.20112472037229	2.53125175758673	6.38519614834176	2.43909982660362	4.36251199536123	4.46689386721692	1.40828181889231	3.80622251840483	-3.08773369993156	-6.83686704541614	-12.9659389399237	3.05921085243392	2.43030827367106	-2.63355007319025	1.8763877672027	7.88557259127746	-6.02716791274392	-1.25152254411539	-8.24684238676759	2.06863751086493	5.77946734075144	0.880521296935598	3.01299650957371	1.80821337466171	5.52128388810992	1.66759925999481	-1.48413432969895	1.25258526543373	-0.202037325652152	14.9124750584038	-4.5596219545439	9.30652893005973	-1.24798415419328
[truncated: 74 more columns]
