# Supplementary material for: How Are Mate Preferences Linked with Actual Mate Selection? Tests of Mate Preference Integration Algorithms Using Computer Simulations and Actual Mating Couples
Source: PLoS One. 2016 Jun 8;11(6):e0156078. doi: 10.1371/journal.pone.0156078 (PMC4898694; doi:10.1371/journal.pone.0156078)
Supplement: S1 Data — Newlywed couple and agent-based model data analyzed in Study 2. (ZIP) [file pone.0156078.s001.zip › S9/Euclidean Model Data/Euclidean Couple Population 11192015 1724.csv]

	trait1	trait2	trait3	trait4	trait5	trait6	trait7	trait8	trait9	trait10	trait11	trait12	trait13	trait14	trait15	trait16	trait17	trait18	trait19	trait20	trait21	trait22	trait23	preference1	preference2	preference3	preference4	preference5	preference6	preference7	preference8	preference9	preference10	preference11	preference12	preference13	preference14	preference15	preference16	preference17	preference18	preference19	preference20	preference21	preference22	preference23	preference24	preference25	preference26
1	5.96648189896802	6.92094235527009	1.77043745258132	3.72268096787888	4.65390149528673	1.87817502828773	2.93000389330437	4.580321648533	2.40945551703841	2.40632081109712	2.18684400266118	6.95060066231052	3.28311691091623	1.47250842107257	5.72077974711379	2.64934162784434	4.11993640133728	3.39310353834229	4.47453485668565	2.69137280572751	6.76035173223834	3.05418577734451	3.46418513079077	4.55958568914743	-3.32496414810294	12.6112375678564	-0.474262454496549	3.6551330484542	-3.34892514727391	-11.124009831607	-6.21774520509394	5.39976039281796	-7.56501920945285	-0.178477507457305	0.846832071639518	2.58675168594761	-4.38076202909041	2.89461379456537	2.841551491793	3.90364233603007	1.51885342097826	1.0289175510517	10.7064932792953	2.61652741999219	-15.1229220750699	-16.9234307068127	10.9133218935177	4.10109515197488	10.6886314948926
2	4.97542136799331	5.16564666865911	4.24333737823685	4.29969832603636	6.60356525016565	2.35495353634207	1.67793161008106	6.51355177817626	2.32174493200987	4.13648638205011	5.21806596606999	6.05968559665586	1	4.96374773927077	1.39416644600343	5.55622506443136	1.83868392568736	1.05715916346078	3.76451136339512	1.91588175038733	4.54097812579541	6.36935408113684	1.02799054824277	5.41533183460717	0.721240740872992	14.0424605972322	4.44916074192366	3.42945151189012	-2.23620009218879	-7.87508364279217	-3.36840557737585	6.08164314026573	-4.86186774897225	-8.29145567424472	3.6606875863631	3.28354867072629	0.665916460859853	2.05062537626059	0.15695022309895	4.63303190853683	2.23414756360523	2.75100354452724	11.0933380158261	3.05239922029226	-10.2802297751396	-17.3998800343011	-1.77861758571068	4.27017783197999	0.397184302227859
3	3.7620380889795	2.64519672077078	2.88841443059247	4.02771304285333	6.52171974160598	4.0288253180508	6.42352098402382	3.54548680082253	5.65197284874388	3.37504238774742	4.3633650290366	3.79923169067999	2.60954314112933	2.06694900056923	5.36079585240929	6.130516189594	1	3.21262062633292	7	4.10966852773829	2.08553044818969	5.63561990054055	2.75798448020928	0.0461215583784638	1.37395491516014	11.3856404303845	-1.03019146313854	4.60447653616146	-3.58193909600684	0.599990959534933	-9.78184871811164	4.09718782714886	-1.89634093280336	-0.493946669017071	5.85789237300638	1.84427564549012	-0.745227559326453	-10.1093125543513	2.2841435801369	2.51281764127308	4.99986528757685	-9.64162991569926	8.53339049739401	4.08841034756504	-13.1914011880391	-2.96299285539411	-12.9541698675323	4.09129545863625	13.0491287105754
4	4.35807404496118	5.7098197542048	4.22736262755958	4.08052211547399	6.74008678035462	2.58560701411415	2.46955769996584	4.76418091865747	1	2.13672769371524	4.35525369730085	6.39491613139622	6.14217811655609	5.36471371994	1	5.1143505604679	1.42762181357134	1.96568267851581	4.30986008473446	2.8652098171268	4.67051519082692	7	1	6.25811943068036	1.16139890270168	14.215633466915	4.69783921729987	4.03494901490133	-2.1266811253739	-8.31085871457248	-3.5290720776357	4.56252325806019	-4.87950040773866	-8.28486337918159	2.89880014089677	3.23156126973531	-0.0838576844043139	1.50931884670496	0.317376908791052	5.65190762094221	3.17874128366126	3.40467352861	10.166823992991	3.12294728085267	5.98149537833573	-10.4522884628531	9.84490119189413	3.00830909867115	-1.02776308743064
5	4.5864890808504	4.09052808306886	2.99411595520047	1.11958304940709	5.81642947470376	1.7140727464107	1.48464279541889	1.71465874229024	3.96000713801596	2.34419326697023	3.61604149314438	7	4.06558878301652	3.13707152450277	1.80627055818678	4.82667300314179	1.55172911293042	5.4765777714739	7	6.62320360845955	6.40259160279718	4.27908290227871	4.83213942055665	0.815207991879478	4.3377955921305	12.0777523113754	-0.980153153209729	6.72615087738762	-8.20044371304646	-8.92374193397356	-3.21901914433115	0.782038643719502	-5.34396202262537	3.90140912899562	-1.59881596944186	8.40279090952907	-3.39971209657028	-3.3250875557708	-9.73567585638479	4.25764846921276	1.12438856658726	1.35629695487563	4.8158977140829	0.349873741059382	-16.0951256196499	-17.2323551880234	1.86834116587843	4.9943244270393	9.64442239405885
6	4.85968673172399	3.30263850372707	3.89814892697783	3.6423671101246	6.08279025648028	2.60292196209257	3.78649497711977	4.06867450999744	1	4.89338187165599	4.32812412024765	4.84060368295372	4.23880888700753	5.63456766558947	1	3.62809059855758	1.01003759491871	3.56778794092828	7	3.62083951582024	5.95286564680996	7	4.25998830324503	0.538609275328532	8.0093557713445	9.24513959913469	6.85418294976759	7.47191269804575	-12.3590023959153	-6.1161631328182	1.66847178291768	0.889951781652392	-1.61117338094799	2.69689324005173	2.25555114971366	1.64358367171664	-5.04917803476265	-0.788633614691285	-3.90940303480507	1.05052433139376	1.93225379350535	0.105310600301192	8.03845009145802	0.306102110762796	-16.2905962726383	-10.7134680689466	1.56300957041811	5.92497005987982	0.521308600121
7	5.16663038996008	4.65556611465119	2.32845656567424	1.55243288700968	5.89092046595666	1	5.62127007377462	4.61362290646114	2.89816261443165	7	1.46906808425143	6.74187593391381	4.7218639766677	4.31353807740297	2.70178083636679	6.07460767416357	2.91330432204134	1.50805225155215	2.8186633669236	3.46857125178564	3.99345154173949	5.93940939171227	2.46258674480808	7.20029119184172	0.57599405961257	13.5427474655894	1.189576894965	6.59051126811281	0.0845162140712941	-12.3948664178163	-5.1026463645585	1.01552988463851	-4.60959057375234	-0.139715169668962	-1.18434548996958	1.45768542927642	-3.86719813651945	-0.0792400677618808	1.34183195993651	2.35873157837401	0.138062615776154	3.38636979777305	10.9112141412953	-0.874271353334187	7.81640658825897	-16.0976201130973	5.16912680069509	3.43396507894628	3.67268366146633
8	5.98573101078226	6.65033090306991	2.09071018967181	4.32545729537991	4.33175054208912	4.05158290409363	6.94585475492525	2.55979738790802	1.98207779651973	3.3433178611144	2.85810724970672	5.69909075191776	3.54188412397828	4.21633699364875	6.08338823046472	3.42337888749289	4.82107337764437	4.54323690328442	4.76960289881606	3.13241567257422	6.10723871630889	3.02446415517239	2.16848916937079	4.77300786524471	-3.34742354801153	12.5128027814438	0.311268802459986	4.17475673756528	-3.86802272363811	-10.9725482694123	-7.18018558907441	4.49273838508071	-7.4953211642438	-0.201139879895658	0.613236446412636	3.21061863734242	-3.58996461999818	2.23591623736831	3.31115258463168	4.40004496015173	1.43607988965139	2.17353595611689	10.5978665810903	3.38961779001474	-13.8981110229057	-17.3113641471702	8.43810993344191	5.47728697266128	-3.58881387993215
9	4.02856068632202	5.60204167503339	2.51851392475585	2.25822228285414	3.7588070385382	1	6.14079937340928	2.45112156349826	3.41404087357438	6.85140551410266	2.98675476105723	6.3448623756781	2.12382902765077	1.64885337891105	4.8220637853593	3.07799022409249	5.31569356048619	3.24723510371122	7	5.36746899078381	3.2973547091359	5.17427571498895	6.06558603807303	0.596903478288938	1.9275549873537	13.1116787254138	-1.78855231044948	4.83823560511883	-6.89488703430991	-1.76133022107617	-8.07381237686994	3.87933651819112	-2.88001124403166	-0.525456645523933	6.37908332820718	3.29152674977976	-0.290302400431944	-7.69453941892988	2.11464863082362	2.76427149977726	4.20877520942881	-10.1007547161242	10.2881827071582	2.22366759611034	-10.2910325012465	-15.1041677947869	4.38623268314988	2.82354134607813	0.68982194913734
10	4.69486452597506	1	2.46646834535567	2.30236956458315	1.95571064322223	1.77179075478677	6.84734444057489	4.80241577998586	3.27807823891089	6.78989894425416	2.30612023568097	3.73158659067597	3.28778950966552	3.11577457931439	1	2.84434666703621	1	5.21760405056691	6.87056876084778	1.89930277705353	1.82919943535172	1.025204667915	3.68777317317185	2.4520513792172	5.05758362395915	10.5342104222725	2.03697949898956	5.01136609808589	-9.4939467647796	-10.1153409205136	0.560427489486298	2.31859958066474	-9.2319327062213	-0.412577535861028	3.22085324206386	1.33803752492278	-1.68060210856356	-4.52936456811426	-5.45756039363392	0.382693260558952	1.85283355769971	8.00442792386757	11.419189894272	-1.3212877496713	6.54219746299773	-15.7570494956608	11.2303407436398	5.94942249897282	13.986358389637
11	4.63414161623983	5.11148543840607	4.15435158107229	5.49901082396178	6.801569561276	2.04470516127718	5.36920470620597	4.4491369830992	1.30174585452898	3.99072947181104	4.44354977024921	7	1	5.55707427267005	1.08197660518366	4.62131327476777	1.59717110332023	2.42639596933477	3.11248237207341	2.71722037392516	6.65506321470976	6.63851891446888	1	5.48661495604386	0.71428090695705	14.7827080484947	4.08108019474433	4.67759660033829	-2.82653960516429	-7.86625478557249	-4.14947671452495	5.54940586105248	-5.39107332210137	-7.86630920959715	2.87227109098236	2.99016200102677	-0.698284379909018	0.834602415470972	0.205499540393419	5.32675599281266	2.59991026274592	3.06869310673683	10.7923471035205	2.04250881679283	7.93024931943695	-9.34737118575456	-1.61290282665473	4.56859688211905	-0.00632118985858621
12	4.43174655731324	1.84660668168139	1.49754479684541	1.55925915555031	2.87837612805322	1.87270612660964	4.607968738445	5.05511467094134	4.27184081589	2.93132907298287	2.89386570826825	5.29187476569564	2.18648014877687	3.55230457195043	3.09307752438187	4.70587210086471	1.75437811938561	1	4.77548602871765	4.40853384265165	3.16162922506987	6.00557160154326	4.27687022150476	0.764024935889852	5.36493010186107	8.34560549712681	1.6851103254783	5.21037973481095	-10.1553987419975	-10.2570141199713	2.11684109438987	1.29837792893109	-6.91459056040559	1.25388899513122	3.52947164224251	2.2203993068922	-0.982710694189917	-6.14002144496675	-6.86418487879866	-0.303744096633483	2.35284707015518	7.85398134890197	9.7592217659922	2.47490664371017	6.29807413609174	-8.55538691462178	10.7314716425954	6.08170961377866	12.0845510983468
13	5.4575195969374	4.19130332062249	2.08343492729675	2.38813374779766	1.21055158773287	2.08523735130142	3.27082879946903	3.23824660432709	4.48780405472878	3.34008746351424	3.08971793917958	6.6874231612902	4.27514440994303	3.48872816562055	2.26413849718149	2.47589162471129	1.86784251287323	3.24419036407527	2.48694872520546	4.26303831690419	5.04991669040575	2.58397761342022	5.59538753741572	1.12487923012754	6.73565551076807	13.9066878072049	3.2629506010471	4.12986986431799	-11.5276915638364	-9.25853227585559	-2.3713831194775	1.99809521533228	-6.99903144690098	5.13720679972467	-1.21987330486498	7.15514726386778	-5.3609624537553	-5.23957603805157	-7.59244036411861	4.51449135006836	2.77509094743816	4.49321121064821	2.99513814876646	1.30019339423609	6.93815086796869	-8.92051627577346	5.43902474935193	5.2822861875676	4.2797522813895
14	5.65995787262191	4.31101891770937	4.0866327028632	1.88456375413547	5.23568483696172	4.83333848547218	2.36092982707468	3.17660481887624	3.76651622493036	5.82283510039625	2.4406023197773	4.45789105798181	2.58901765514696	4.69852079764979	1.60562762754753	1	5.43088632556848	3.26053796853942	4.71403699462049	1.82305311034757	5.46010543006541	4.53682956213029	1	3.32807780244777	-0.673333152779807	14.9108552469943	5.40381817192456	1.76886048036972	-2.40887768586981	-11.2650800873951	-7.01780456118402	4.42147881239666	-5.41796669918154	-5.59372522252759	3.69665498454396	6.08930336205176	-1.19259894982658	0.800902880125346	-0.363511656242919	5.73465176292368	3.20266924421145	0.884539632456952	8.8807939615204	4.82362305961134	-13.7077765939245	-3.69392359963159	6.56764005033986	2.54157712603298	2.44954388482363
15	4.24133599919227	1	1.06794005067495	3.00665436821083	4.99427929450544	1	3.75064199197722	3.02689081778332	4.68596921337632	3.97263353986503	3.59053855142579	1.99638532360514	1	5.40748261998685	1.13373285088582	5.55384353487405	2.11350343531929	1.46896634918098	6.20634203681153	4.60822404995657	4.0827011389001	6.00267400095649	3.14944521343233	3.80295753381652	9.5134550437164	9.08711724160008	7.56357501428001	7.57208290990498	-10.3113048121392	-8.44555710376554	1.57039496092839	1.19248977199775	-3.61749109852769	3.8368244906864	3.11940193277908	0.180003228557373	-5.80930819881171	-2.0977056286078	-7.066423184815	1.09699315316457	5.49684268404533	4.54246541981184	7.65512525778076	-0.398621078896697	16.7822148524586	-4.64206514860366	6.00570446375532	3.91468231503903	3.49491257098424
16	2.44856848500188	4.59850093262977	4.21211285622696	4.57433507505402	2.66106965356628	1	7	3.25246088081684	1.6126138319768	6.7409544006342	5.554630931894	4.74866911020027	4.00983329665328	3.55706897525848	7	4.94267084351233	1	4.05998525908171	6.99465993970557	1.79092176032335	1	4.81698321111176	4.58924009983919	4.30362826529421	-1.88499654603163	4.81932895582639	3.42189238754518	8.45285325940042	-5.99812198144966	-8.28061802874711	-1.17428169069855	2.30385132460237	-7.33868339400853	-1.13334911314682	4.9432344261111	-2.21216987604068	0.457545927816076	-4.97354472802871	2.49962173819462	2.1622863614541	2.24970875926976	1.26823826154882	4.42874147824558	0.68350584331423	-3.1226251835813	-13.8975534550823	6.31975330094995	7.50966729601352	-0.292619443557371
17	3.67197814446817	2.46103225140903	2.75688852185212	3.22172197999569	6.75129889859059	4.38878282362788	4.13202045264611	4.24421077806715	4.05838021297129	6.00007855972906	1.65270219563355	4.1587527412271	4.11258871342338	1.5432205042918	1.78640705971605	5.7315941739753	1.35304647852281	1.72525222802198	6.77552917592614	3.94907015103388	2.27742971943881	1.79207071658855	3.77853576831568	1.47795047864521	1.58319831004086	12.0508238720434	-1.50709405894796	4.18677171480399	-3.57821700344087	-1.03829679519567	-9.45266638422646	4.84986212422876	-1.76935295600398	-0.943758944726386	6.60156074835855	1.25804715364995	-0.834145595155755	-10.314693168182	2.79685645648194	3.71443016288571	4.38295741157322	-9.9207890417001	8.57520542442962	4.24478663894143	8.45131426983898	-3.46032852928538	-0.159675265864776	4.79619783940329	12.8610471339635
18	5.58659536368967	5.97829948388362	4.39189758738354	1.50985084211369	4.03131704045937	2.61983083404143	4.688132806047	3.63196626304647	1.34835734129219	5.55164066301968	1.6340014964312	2.91259929481796	2.3389374372507	6.87127944151279	2.75269770260525	4.85969219788754	2.08924944722387	2.25785902729044	2.98618143868761	1.29702571046821	4.68871913035317	3.04010577736154	4.19829233052068	7.9853260644576	-1.89374439221989	13.0415408622816	0.960999151967975	2.98999742956852	-1.65875280821424	-9.23217210811471	-2.919216611843	2.70798291566401	-7.50560377320889	-0.763601797409754	0.32724745874134	1.79127068379495	-3.47226186121689	1.90529270355689	0.214706152745195	3.30567175216315	0.718377830461723	1.53891031284738	10.4636125901254	5.70863870888099	1.08044178896028	-17.4662182984029	4.68116101892521	5.26639581914003	3.76188614769368
19	5.14403109583481	4.48034328224779	5.8929469108208	1.87572798532954	7	4.5677955526816	2.66009117396236	4.76319579297369	1.46645295416425	5.13200907002436	1	6.12781983721457	3.59291836670073	6.01793426718633	1	6.57529255097182	4.98579428472066	3.81357584664128	6.55006339447332	3.13491792690133	5.71576288154164	6.23464993867139	6.39439099818441	-0.637161777624037	6.5301947206447	8.35065014347028	-1.21389848328904	2.66210205288819	-10.3775862771813	-6.53340870843489	-0.841498643506651	3.91136243775481	-9.42064344780087	3.6238387961931	-1.34103536482806	1.76628738006066	-6.50528394034435	0.347740816189684	0.786074865986698	4.9365001700852	0.891770268634867	2.11724821884554	3.58608655763428	3.52373505189007	17.6049694314244	-10.851139492601	8.25126806279271	4.95524904130182	-2.02259679003234
20	4.81179249020467	1.17349778364858	2.97042418149426	1.86626971582509	3.43779455882713	2.19830233862488	3.99244636659474	5.21223338388296	5.47778264649042	6.34053352048701	2.22131471062369	3.8701478215603	2.29547387516564	1	1	6.70488543605149	1.87332045113412	4.11428207777944	5.41743851826725	1.29359135051921	1	5.8050880691322	3.89541508401873	2.9818389450055	4.40906560271836	10.3812334984877	1.50314896765983	5.33846984532506	-10.5230734780779	-8.82461617913614	1.62244239832841	2.28591169609985	-8.73780795511479	0.81731990026792	3.87774856292458	3.1604099498189	-1.17953720813898	-6.20809219140962	-5.24152976692194	1.40159181119809	2.60090415529182	8.90948752619811	11.6816847829849	-0.000203119520002931	5.4660603932061	-16.0105883631142	11.5089347676891	5.61608282294093	12.8518806960314
21	5.92190285090105	1.2204754188788	2.36868333119018	4.99201009579809	6.67888925315496	2.17441040956259	4.86376414879405	6.37937478975251	3.69233011010098	5.94384464414501	2.20854765672054	5.86873028345351	2.74028959434329	3.40901532744207	1.80808135689971	4.12035197704967	2.46916347253688	1.21586310070029	6.38011312389926	3.74451383310067	1.05637991286518	6.6275590101972	6.21237453675512	3.90522202971102	10.9329402786634	8.27939421443147	7.86753905259966	6.10865934841339	-8.88010179248585	-8.08661564565521	-1.01537763810368	2.31361960823407	-2.97130745755152	3.38087686852874	2.65491700748713	0.191285908378426	-4.77067548035534	0.0611446464293934	-8.30359490237269	1.67861426009163	6.96221699369502	2.69330736790681	5.77350000798239	0.580795556066954	8.05171965896378	-14.9005606010185	8.37863851020599	6.13997146121578	11.7640550797407
22	4.43007520321766	4.48762856641501	5.85218624805572	1.7027841992997	7	2.50254697385644	3.35754509448527	3.68563610719199	1	4.17904275570051	3.40025495520826	6.48678105080126	4.82111660341435	2.12122844326969	4.12866041862363	6.29541526268047	5.06005932890999	3.10546704087884	6.26746985795567	2.64328573136917	6.20777692463325	5.97417539546382	5.26868342991002	-1.53323090014437	6.90505048273492	4.51568343515478	-1.87026980847378	3.19676051550071	-11.268532272179	-9.1826738181049	0.01313743079701	1.96741000465174	-7.75868277113525	2.57170437847402	-1.95298744550538	5.10914576560862	-7.18774963656392	3.22162970687018	0.30863421089866	3.456562741349	2.00272826241356	4.4061267127879	4.33221389080241	-0.824027247865582	7.9677994905811	-10.9103722909029	6.30406559550751	3.39981637499873	0.847808745924819
23	3.53145431402406	3.16513674785767	3.32156852664436	4.18414959409488	7	3.37799086820605	7	3.99386349169941	5.72327576778573	2.63887351608694	1.26838717474671	6.70118068865403	2.93547741844791	4.53281754018206	1	5.38011214302574	4.80329293695219	2.40540108515963	5.04013701442074	2.5431511370776	6.92963455834161	5.98659625476625	5.3449626814965	1.80036940795486	0.869627311393202	12.2310603528756	-1.69996866370826	3.67542728829211	-6.0610223032333	0.46149736222275	-8.82409863685568	4.4308188674025	-3.37735116335472	-2.23906249789749	7.34960332031607	1.73394608490192	-0.941102374569526	-6.66824752631066	3.09151769898871	2.4004660307067	5.90164201712079	-8.98162990243373	8.55212115852073	2.06582864918394	8.97293946528219	-17.370700133927	-0.986756057225678	5.55594878275692	2.44914325794865
24	5.23754887808651	1.79659608476502	3.21840606567364	4.01722383221503	6.83482786933768	1.69316549273792	5.46578652533645	4.97625946733052	2.01286979136508	1.45691071170009	1.90229567679071	5.02966272623572	3.95945075865814	1	1.98671749359841	3.89632025598219	2.8245200473136	2.86430812358821	5.55965049878667	7	1	6.15711169132341	5.7995011714285	4.08695605735139	9.35645954013539	7.62813684224052	7.28735539545143	6.46068197685607	-8.17570429478738	-9.01202951853019	-1.11075560635939	2.67566949004974	-3.02374594707192	3.18287349937456	2.7572976398906	1.1489002662455	-4.69181979632193	-0.138673968674397	-7.83487818630132	1.33000715959669	4.79743456548806	1.82339742887131	5.58982431443301	0.218036808199693	9.12770953446329	-13.9013432747593	3.52819023793588	5.34392147440974	11.2676247945686
25	1.65286244497103	3.5890240125926	2.8338338627687	3.96368642079434	1.41745482728228	2.15440716101755	7	2.72267684921324	4.12665713422024	7	1.22932955625085	5.92645862225018	3.4917054166374	1.95662149106141	5.16838991465321	6.1451243980527	1.02194039356867	5.64985212762408	5.64911793976147	4.52112063045606	1.01045276212985	6.87396633467549	2.03921431080051	1.65116075134771	7.84607912341788	6.93060790088355	7.85835899874759	8.11726302726499	-7.82966148243422	-4.31013616509881	5.35392110196037	1.46776867767323	-1.99230750293301	2.14663865901959	0.501500666225497	2.07170604571364	-0.427404254961012	-4.45489849120659	-5.10762298773291	0.840180106314586	1.54802382863192	10.3182193315473	6.13004390444031	4.57617589736301	-1.68763148136713	-11.9219324695437	5.65512709171263	8.99908416592006	10.8346198271039
26	7	6.1468374150559	3.73142319243172	2.07370749509144	7	1.9755699255937	1.7421713697426	2.61502176553869	6.76921107224526	4.90708389451279	2.70038956815856	4.12734579876658	6.96123565062425	4.5474813182559	4.5026420067961	4.18622412791382	4.03359282453076	2.90764378633427	3.32037859667622	4.18041976677004	4.6070414510965	6.11488492361105	4.1506797111044	6.12111876519205	-1.88110677923977	13.4278800245031	7.00039163887288	6.36684110021195	-3.08680616147374	-8.73043745192658	-4.57769771959563	2.98350246008815	-9.55771920758633	-4.12566054577483	3.06967631720932	2.66339105715745	-2.38466667846496	3.23001803396829	3.68571453772702	3.80961100550889	2.68071369282911	0.842692982823541	11.8774749347966	1.25390109462524	10.1259255281125	-11.8686830268075	0.255331411388065	2.30456733856949	-1.32182188446411
27	5.41395982725492	3.55191172021067	3.6841781842926	1.11860390798595	5.826912562259	4.31045790118736	3.92989139457454	6.11667449105139	3.2829772680406	5.43549978431104	2.63448216710371	4.34152605464736	4.59552960036601	3.55313120496083	1	6.24814032946477	2.68980829929932	3.00906239846565	3.59869655612786	4.3891764319801	4.73128535705541	6.06130816912645	3.25171557484067	-1.90811217162457	6.1377974672034	5.46386359204663	-1.48307390318411	3.02872556217551	-10.5111585915616	-6.09135694045764	-1.36470766551778	4.1466942159832	-5.74653820446748	3.15484152449136	-1.59961254418	3.75949399945249	-7.4202624146699	1.99303614556988	0.813038703566569	4.18618431746826	-0.138072909553715	2.17714860808021	4.58305122161226	0.134733714315721	-12.3568982339815	-10.9311555236412	12.1902791219971	3.71921559345993	-0.782099165331333
28	1	3.69843281894095	3.39196357201827	3.9862204055045	1.79809237537143	2.41024495626313	6.42241313381582	2.63618589923218	4.0445528034078	7	2.19906086706813	5.96840694385768	4.93366181148516	1	5.50258336584331	5.69334250299165	1	4.6417724159752	5.27383389353631	5.23596062552724	1.47939623831277	6.31497479852213	2.30481157219861	2.42099429983034	8.73046631848511	6.91351991746517	7.11427399503049	7.65685040453942	-7.23102476518882	-4.81009484384584	5.38915956116476	1.40854007133189	-2.10652759263027	1.56111891909415	1.37248164779763	1.86013901600082	-0.996485511358301	-4.81083640245931	-4.55838086933493	1.05612695699894	3.50765706842416	10.4340165328753	5.07705803952078	3.53615591034005	-1.38736420414628	-10.8765162813104	5.58815447138416	8.18041605172833	10.5426602725756
29	4.48042775629667	3.62822417683938	4.69661912717112	1	1	1.17461233031114	1	3.09424707740524	4.69439101968236	6.03661794468812	4.26045065714717	5.79387285891776	7	5.89998717028588	1.00608217681525	5.75350205072208	1.69322690485374	2.09874719510388	6.97011998333903	3.14782379531347	1.89559417805659	7	4.04382838501499	0.353815567807072	7.38734609085131	11.4202123895737	-0.573605820076865	3.63517768212148	-10.9038961673653	-9.94672531945023	-2.54969091413418	1.64528751621115	-5.67928130472731	2.7560674243987	-3.30479460087079	6.9195579076677	-4.68270014876648	-3.54213602623232	-7.56537913349943	5.5533590931641	3.4639653472048	4.22166221277114	5.42516156019265	1.99333566094549	16.9408115885888	-8.34555406355556	-11.0122312790118	3.33300098117983	-4.73238487452435
30	6.45938303145982	1.64356767928667	6.53505594397205	3.08530856240627	4.05072906892704	2.77229029104912	7	2.19568927692334	2.19246717460406	6.32929642482761	4.20325394886246	2.98560891863929	3.53441922746958	1.07200679740023	3.30562573453067	3.2533228807799	2.29656632090816	1	4.92083864567276	3.34648106327781	3.4538172205798	7	6.49431947307455	-1.5257688242802	5.91651662751381	5.72644988578915	-2.45688438090614	4.44581405309237	-11.3393298140158	-5.46596631895459	2.18120649219124	2.97190890382444	-7.36935272717242	1.25822218319863	-1.31904982307453	2.55478368254582	-7.32144356904694	2.22594107948821	-3.42973773309979	4.62430957294736	2.25892381888876	4.9524766380134	5.97629045787571	2.32991664147561	3.37551979672261	-12.357390816932	1.79136934828402	3.82605317355308	-2.05647020111274
31	6.95465622776361	3.58186699901578	2.6476801962113	3.29155061042733	2.66714293152836	2.18822319181313	2.97743100344153	5.22448609478792	5.44890278214085	5.70422264572029	1.45865274287437	3.29772403893313	3.00006660075869	2.67651670520719	4.42988877645727	6.6404008103097	1	3.07663114793756	6.17597491173918	1	5.01231761688703	2.23919613127785	1	2.32695170940605	4.97195938549249	12.2703629375622	2.44198821204865	2.11496302765529	-9.47143004682829	-8.26359027208683	-1.67761875446449	1.5561061543478	-6.41052377180831	5.17758675490037	-3.05817194865052	8.43793457423268	-6.69686947893554	-4.43176102760608	-7.88144700060538	6.07031585050415	4.85831793000105	5.05057571570538	3.8559003202479	1.3708847345288	15.1385695199235	-13.9469225584648	0.467605406395307	4.88098266461865	9.8154311462779
32	3.96939661314447	1.85101647150646	2.83214385509724	2.96706611087534	4.80300863888317	1.66351972532095	4.47215828422016	5.13576872380564	3.39340705028739	7	2.07240349508512	3.90223386034052	4.3861467067043	6.10349347523127	3.18845258996692	3.19403328521635	1	2.65183798804491	7	6.15720510424022	4.36207899330653	6.2491651376529	5.37707011034017	2.99130651704467	9.05717286858714	8.38222419054417	9.76481436454676	6.68607616141597	-8.2506387534132	-8.61571969329739	2.02809369351361	0.941241048048931	-3.42399316301579	3.37428358765461	1.44586984676396	0.344256937950553	-5.48166021383117	-2.3445143721843	-7.57504836353183	0.84018124451148	3.84820781786313	5.40538185670516	6.45210880351358	1.46423156199496	13.6265383533464	-5.06218192626871	3.66570207244854	5.94960220312512	7.50849087290668
33	6.82441825827743	3.83310888530886	1.25093418549504	4.02884874175112	3.13199341195503	3.40178559639812	5.72989632767982	5.66617834070454	5.9518029496918	5.76241784083426	2.75844826875769	2.8261619545871	4.79902924373149	1.34887157569342	1.28473690217468	7	2.49824267024836	2.9973842820628	6.47147827066666	1	3.76862693944891	2.74114209191171	1.02164612251386	6.47817299616665	0.128054725439536	4.31298746366769	4.38744418085675	2.77238096853098	-6.42806903102104	-11.8997795960613	-3.57058649778014	3.0753023779854	-4.46367587531025	-4.78562543366056	4.56630273084154	4.44305396351636	-1.88399822055889	-0.569795000956872	1.78538767403899	0.0590950359862927	7.34248695612646	-3.36285942955544	2.71287665320674	3.03936848052487	-4.53089394857317	-2.46382130817712	0.155004825216089	5.32219638242904	12.9941214637984
34	3.89740610330448	2.53720101388047	3.36307935970844	3.71267099421455	7	1	4.47042028439591	4.07002564897541	5.40096470597809	4.12353561295424	1.4607891419061	6.29718085684157	3.99858371528933	1.52827199680039	3.88069558756996	6.48353456058175	3.13267846788524	4.77844404452394	1.98245974503041	3.43770130565885	3.8989322565935	4.91076123276391	2.8959158588945	0.6874781506717	1.24120705776655	12.9809856105549	-2.80970345990095	2.75550984238131	-5.81750211244278	0.0702189901848301	-8.42464885254269	4.81029429827457	-2.9008510890997	-1.50001040525686	6.21370641225273	1.57905529118964	-1.31382115325907	-7.69876602218887	3.40416573540394	2.86986735856304	5.30432546254356	-9.4903540711178	8.59212567682042	0.221484041759171	-5.47945361450005	-16.0833439591096	-10.5658193066921	5.80850558818074	3.61644561778132
35	4.69282696618596	4.4409579443712	4.18620538386992	3.50301439250317	6.94701749618626	1.51615623077119	4.44579144878687	5.23425228817126	1.93896288861482	6.32623261210232	6.59056642909898	3.68204379244763	1.43218677740221	6.94227494711597	6.49526693661877	2.41057229449132	1.1097937604804	1.40941212153671	6.00928170555431	5.35923237829732	1	5.85830501044969	3.79590047719625	0.978045934985101	8.05950364960472	8.39800663997329	8.15562527884435	6.70003202626089	-11.5341349222205	-4.8996908175427	0.45983330910513	0.623202842029649	-3.86257829446592	2.42707672836821	2.70871006645819	1.13658935577987	-5.68937078191019	-0.197424597709123	-4.03524474894264	3.15714229119299	2.37068062400805	2.17000891026703	8.89328570180172	0.625537914434172	9.76338054872421	-10.3850317356983	7.45011699204517	7.16539728424089	6.88021308134844
36	5.65801172239677	1.46235484103762	3.64921732343359	4.0600971285155	5.02393345271371	2.70144489635239	4.07274342713531	4.15164283675732	2.90886461741506	6.38946251481979	1	4.88128768367424	4.25387299026133	6.88702954271487	1.35070192506197	7	3.52829466090286	1.12244404367134	5.13670668523261	3.3322945660043	4.77309776490224	5.11192274150715	7	1.70235150563341	-0.168195934762543	11.2392591870289	-1.72331247229797	3.61541586973181	-4.98645472077287	-2.18380084984987	-8.92719652816782	2.42518038913594	-1.99203031642689	-0.40720470529639	6.3318923886089	1.41030891825397	-0.42515369410893	-5.84659222211054	1.36508554094882	2.98986737656931	5.44721540929878	-8.76449115606585	9.65981383996255	1.72296020688613	8.07622096662892	-1.59672936362241	-11.9831396311238	4.44232347745388	2.19205673752001
37	5.94320262852699	4.66854857053246	4.59038700812438	1.87201936233885	3.64828179487118	1.29741698930216	4.1273671896929	2.99954161125721	1.99892837412149	6.30977207849661	1.50866282769998	6.81600181483818	1.11820571434005	6.96580487553458	2.46404331442685	7	1.81884402746095	2.09033290092443	3.40832150837041	4.09971520932809	4.20516889243374	6.37516391630508	5.70628440982846	7.92169052457181	0.127673303309152	13.4255054073043	0.0133611891803949	2.86261718988862	-1.8067636520271	-9.47608483782086	-3.68529284495541	3.3987683775969	-7.73262656624253	-0.141085957799605	-0.0864007741354929	2.15076642561678	-2.8768888117474	2.49844702403754	1.71897838498726	2.61926584834846	-0.559944361225656	2.85276380529411	11.9877933864758	-2.66537832011034	15.618354503469	-1.52173252276221	8.53315215561996	4.12052958881012	4.38467948726071
38	6.34128358681926	3.39172572178533	1	3.46342396958904	3.55204856164542	2.17045445540049	7	5.22466621684776	3.38193373684225	4.58747789841566	3.10768129874261	3.52207514069786	5.99937715898751	1.58226759437266	1.10898742388159	1.45196690914201	1.86208579630796	4.11679052602562	5.81765499411422	1	4.38487313458499	3.07586387143586	1.01091419385619	5.84049994864583	-0.0435127275697508	5.06759758352855	4.67721069874187	3.79374100384758	-5.99376658478055	-13.4647031479422	-3.75124963954361	3.41167510466573	-4.70205850960655	-4.55745541724502	4.88288150268131	4.09820990879491	-1.00935568747491	-0.801864784677423	2.79353291798169	-0.965361557104741	6.71196345332571	-3.31332770608026	3.38766334407547	2.22151161309016	8.33089189428825	-3.9352475624317	1.34520639747028	4.34195866768091	12.8410032935301
39	4.29422098992469	2.62533890262532	4.61463748294394	2.76919095065825	6.31459287607506	1	6.35996829891056	3.47130759553463	4.98761041812654	3.36981888544163	1	4.05915451119335	6.61820785937408	4.15435017873546	4.28726201383396	6.09473176338286	4.81253409056718	5.96258468823109	2.21612822140529	2.02878913949841	7	7	3.03312380308452	1.67872478312825	1.19363034904103	13.1675939724332	-2.42035451461547	2.42568904618329	-6.78206221676135	0.58980403653517	-8.82487585760746	5.41858804690927	-3.57957606546458	-2.20007596496588	7.25905116951049	2.07748692419531	-1.10962833612571	-6.79687561250351	3.14978945949443	2.05821095609876	6.50425315447777	-10.04796586258	8.33897607105331	2.12307538833271	-5.75240135665753	-16.4260009999928	-0.655979773973859	5.73661868889003	3.90404887138716
40	3.70458393131802	2.59468380130816	1.09283485524833	2.01327776037684	3.12500743285078	3.08143553891561	2.73353976471098	5.25519059971095	6.25609618093027	2.36658384600278	5.36673211273596	5.90616781883214	2.08129770058263	2.85070421518945	2.40245044251997	4.79509127311832	1.27901144003456	1	6.90155809516865	6.02019907011243	6.89966163487904	6.1652366569216	4.12008870354318	0.417621897562773	6.0206109184098	8.64328569177411	1.92544941250077	4.30017607844181	-9.26561466728927	-10.7847504390086	1.7533684777929	1.65555748958984	-7.27253081091159	0.832758114197127	4.41800404269833	2.07166809703951	-1.94180450006417	-5.5115450703783	-6.50273095715301	-0.240016143008906	2.30068982529293	8.02462954432582	10.7759428175853	2.23407824460237	6.69618903038397	-8.79864006299964	9.95057541664956	4.81145014735799	1.38680396742046
41	5.85489168733822	6.90156752202948	4.30437778643096	2.35809497385614	6.15504997697016	1.35973670085857	7	5.82889285863481	1.77924569747806	5.2227537529425	1	6.13996935211021	1	2.53967319882997	2.0551185575279	3.79019669269286	5.14472419746116	1	4.78686806806791	3.98545052421836	2.93538250117206	7	2.2350196620248	7.22272275709002	0.171526923636002	13.4003462519701	0.751537690425707	6.6024521602179	-1.01261921182771	-11.0807379596171	-4.91438012323834	1.35321612113205	-6.53510379532748	-1.24903387471658	-1.10742676507232	-0.827340637883161	-2.51001584986925	0.146220604078322	1.53486393273286	2.17955103709564	0.549544456842415	2.90091081413798	10.5745269709841	2.35028360125611	7.67212838184103	-9.649171860485	5.98577860529428	4.51344371457092	-6.81260015576491
42	4.7239212923107	5.37845591209747	3.63870950566568	1.82899783639161	5.6505348449324	2.76952256211898	6.36697722125604	1.58337641130137	1.70114160222973	5.43094851730165	1.6962261121764	4.6795211294105	4.06544641497443	5.5934300502803	1	2.60812139111762	5.14557375489215	5.61552045015786	5.80487617375718	1	5.65415385341453	4.31942874741858	1	3.90959706125295	-1.61631669815064	15.2223539579103	3.68419861592629	3.10448439222788	-2.70150885626404	-10.5638091356794	-7.76196686810363	3.84832165745661	-5.28509116409061	-5.0806444992045	2.79773365788176	6.18543812376296	-1.09282951013533	2.20034757926357	-0.788439185782046	5.13921595867115	4.17194240384294	0.275433793902693	9.54945568904068	4.38782497116838	-13.1870933446516	-5.12605110302444	6.10199297717732	1.65296827566546	-9.3382350676648
43	7	2.61260242004416	3.74076130024049	4.0856295065297	3.92081957785552	2.37747772760438	6.63636037505819	3.50757582407367	4.50551523415367	5.2700601658086	1.06058359418354	6.26634080907204	2.55905893792306	2.3232439939009	1.26767996569111	6.65805432074724	1.39321464545704	3.74134799800969	5.00017557287657	4.03133487668256	4.34311546340953	7	7	1.28391741629051	6.89569434300063	9.86526188968886	7.01670271888308	6.81215088233894	-8.08039974313175	-4.12261211038363	-2.0184416822286	-3.63846929830429	-7.04710037481873	2.02826120274017	2.32601621535783	8.12673554528159	-4.86790188939455	-1.75832489313602	-8.9947956329118	2.07090095273945	6.03172485451246	1.71289083213304	8.4155312669993	3.77164049701238	2.17972051326884	-9.0932560920867	-1.93897728514621	4.8222318700854	9.98282570157198
44	6.15805662400767	6.93304062579155	2.15142068148338	3.42048476256837	4.72291604958281	3.86685649695864	2.03813483809593	1.39087836560341	5.5495526507439	6.92720904239731	1.28994753019885	6.86526891280455	3.6016952577603	1.01943767645211	4.94069361525861	2.14474638379074	4.09402643955534	4.67889922096766	1.448657433064	5.92445977820135	7	7	7	4.03703681187118	-2.7528218357192	13.4813259848245	-0.113743338076089	3.48764542940856	-4.39067793332698	-11.3146833899816	-6.60525421813564	5.33989444594476	-5.868728699073	-0.103493567437755	0.752847133462044	2.08053220523925	-3.79866940480082	3.17812559402432	3.83863009092448	4.44896222918502	1.97210230771653	1.38830359586457	9.43386009089469	4.4307172369028	-10.3827396150236	-11.1217568598373	8.65413080499312	4.21097929398817	-2.59438498516675
45	5.41355214824461	5.07690221652349	4.72522426292839	2.94124900094596	4.73431634106449	4.53372448533458	2.55349775256218	3.19229436259372	1.78898751025419	4.64022380966882	2.46397124893434	4.77849240481472	4.26999421991858	4.39165469695664	2.57087218536714	1.61428738586857	5.41375334705791	3.45669041680235	4.68696270806135	2.43918753383869	5.82067395795841	4.77372451453048	2.08598403079316	3.20679398550601	-1.09168061175652	14.0665106225892	3.96969066658125	2.13079579585938	-1.97258196855637	-10.8387819212334	-7.07781235871877	3.52147641643682	-7.00243661433543	-5.50004898061318	3.77541414578809	6.68530867695261	-1.80257825931433	1.60135738115854	-0.092273926542547	5.40830345995003	3.71899657062268	1.98960303908764	9.15112039839722	4.54737091347764	-14.3008951425829	-4.95169873392894	8.60022520182021	2.93916685182635	-9.01414847613782
46	5.34261258978455	3.28375632397269	3.73330927659589	1.7177963102395	5.80216955594477	2.68595255178115	1.65563259948341	4.73495412377415	2.71199359339131	5.85507344361782	1	4.93637746130761	3.72811229122091	6.05159800808648	1	2.10184541695883	5.17344155043793	5.79555048333738	6.24774164548688	1.48835829295853	4.89238432771666	4.86985023376908	2.18512870050425	3.15247435281626	-0.865717559284326	15.0755464044864	3.86413849824928	2.3183780114883	-3.09298397356923	-11.0885352123444	-7.54595258872187	3.9477722028155	-4.83285198402167	-4.50759247003085	3.44923851428052	7.08134323144463	-0.392224753513893	2.4279494848221	0.84613242931796	6.00021080290095	4.0835667176148	1.32586335766527	9.58281711107344	3.41894731110282	-13.5322784574469	-3.92251517951151	7.28583019884052	1.90345603826287	-9.9167669077448
47	4.81719672511273	3.70499064651252	5.12801698938045	2.93989649890644	7	4.63599061438499	4.904969177249	5.92511828859702	2.35820649573816	4.94119656090832	1.13867323928261	6.21654677660891	3.80705541729187	5.53946118639966	1	6.424896908215	2.95702046674452	1.81516200720933	6.58749650330694	4.46149787268576	4.92566188176544	4.82318843125285	7	-2.09553027165147	5.85769260577561	7.92228250901773	-1.10265791887091	1.99697043967343	-10.0552545182272	-6.37825796421761	-0.685850486189432	3.8061947165728	-7.8302154705054	3.8805516565035	-1.08578769626057	2.60489298642542	-6.34741689743431	0.257856002946813	2.18787061538548	4.33502389900771	0.449675812991676	1.68136154924414	3.64788264536744	-0.916193507997543	16.4095755272146	-11.0843719321535	8.79749420604139	4.59675494186088	-0.301328375048536
48	4.92304393258391	1.78670414840498	2.03864329622166	1.9617421012329	4.03691107786394	2.43197382398095	7	1.90551350035376	3.12085155551138	7	4.95820039131759	2.02162024895054	4.17594214638667	3.07285783729251	2.865088947626	3.4963992107938	1.25267978831837	1	7	5.49678009731265	1.25936070080336	5.788238505459	3.63076037236351	0.27428519498674	6.41037092888884	7.12847030598534	2.55479348245849	5.30116579044586	-10.0655208730844	-9.56122532163645	1.90998607966543	0.840255937284071	-8.2930117202204	-0.222608328932535	3.02308195974089	2.62610398188556	-0.380063871165299	-5.9317179305065	-6.73899645568731	0.0725755858276041	3.241131085995	5.90446009277507	10.4329759739313	1.32264530361099	5.87177388126303	-13.5658723480354	12.4272416085005	7.32511877598745	11.4770259697896
49	4.1863761304985	5.89804304089978	3.85316718360019	2.49440782691828	2.02510778420873	6.39562649371715	5.3398050989673	4.43760579590493	3.76808565425349	4.68788381311258	2.15047591119051	6.78114428528821	1.2038261586944	2.69075304369105	1.92922330053596	1.57717459358198	1.19510272831114	4.1539273933352	5.59093254990935	4.3870967045594	4.13473569406188	5.28182977527996	7	-1.34978208941716	4.47433248201213	13.4506851209075	1.32370178478738	3.75370428119304	-7.59383871079413	-6.55143180688185	-1.90362354048987	3.82544978604888	-6.12458002192657	1.7766426019402	-1.27786831717516	11.1841001974753	-5.50286334375549	-2.32555805454066	-6.86897101827237	6.77193193346792	4.54607615356837	1.39547872284794	4.23677972420785	-0.2031626100581	2.90252034003143	-20.168780811911	7.77001628500495	5.90760414422589	7.68133717755368
50	5.19018297550361	2.73875366322492	3.3030642366683	4.89195676086516	5.80982393915767	1.82646027230166	4.84118173069948	4.78754466715816	1	3.91642224101348	4.03984248793651	6.08761671413466	2.28779048361899	5.85336846411748	1.66127276537077	4.6884579843828	2.55678430382862	4.59574360811675	7	5.70196754496575	4.76959966367847	6.70073728814542	4.70284198383523	0.894044777499716	7.79699063215327	9.21027756128397	7.91359555942632	7.21509325963983	-11.5219696108526	-6.50080828113351	0.9491396899657	1.99837546195722	-0.901689037842422	3.24186683953727	2.18642307625497	1.15562873269275	-4.08223785871701	-0.135419965355846	-4.26303386975875	0.820501170698108	2.07291056578323	0.541532390078611	7.70787814219447	5.15863168712679	10.5448872208863	-9.00158867389876	0.604567289010967	4.94151764636873	7.46744482061663
51	5.25126662690802	1.09348126810753	4.65430617827458	2.76083266918216	3.84615976844423	3.40363449172182	4.70870310468137	5.78492002431551	4.11286560174511	6.49478113440825	2.2228366298377	3.82063172668521	2.07809904132157	4.27620845447082	1.21314599666892	4.94172308390736	1.65510359218148	3.8475652980926	5.50001931540388	3.73832763201604	6.4901504035299	7	6.04886107094576	5.57168793257764	4.65194422594041	6.29766234594481	5.91260956279636	6.39273353838112	-8.7482661111135	-4.24843999144428	0.27391866250511	-0.118359755192949	-7.09458123666175	1.18950903084687	-2.35972973420102	10.0957139015469	-6.28333653452046	-3.03717006662536	-7.64427461907853	3.92148731582744	5.25485319744906	4.93252382841822	6.37715574624564	1.28425323840212	-0.61253067672762	-8.29814547108158	6.66103025925746	4.10048808787697	2.96295263922021
52	6.68564824693286	4.22380568565671	2.0944202926727	1.53668466045103	1	5.29086018523837	3.87018684999172	3.3369694690174	5.73149355817649	4.40880399420883	3.13142416351693	5.90684043274286	5.25092841666998	5.95806878443202	2.27214744373521	2.35913857537914	1.5346349049229	3.12676163855643	1.59522715424589	1.83118956269728	5.61947001539534	5.20266402776035	4.97262834948828	0.559296280240113	7.61001745262511	13.4243301379546	2.31658304367716	2.86902262899047	-11.9361805772494	-9.11136040322219	-2.89609472766114	1.6888682007729	-5.58840577640381	5.26318255354786	-1.19002465375536	7.61299931818808	-5.97041122598308	-5.23348396086986	-7.55974475285023	5.44517599626852	3.03027378544301	4.91993813813284	3.27171251506761	0.544740728552401	8.53976555864299	-5.27208559714995	6.01429141659613	5.30637793941173	6.87718007882738
53	4.61483062126091	5.43639449043568	2.23740667457049	2.06926580451077	1.68425753448206	2.45894575502268	3.23270462348566	6.64516689153526	3.27258720954876	5.85030005234352	2.01332856573733	5.05837809121784	3.74271284478774	1.19208814120446	3.46152511280052	1	4.1424817356288	2.77237747144219	6.70282959975526	6.24974074062915	5.65534574109425	3.58874218173108	7	-0.67690550336566	6.24677029539915	13.0885809201742	1.59895442750734	4.51893424581965	-9.55832303856246	-6.87299562340006	-1.76319322863778	4.55575657823817	-6.33302622613215	4.38627149564373	-1.36139339011654	11.2317676304041	-3.32391054755556	-3.94424671677888	-7.26572568711466	6.37911875908674	5.46182789419237	2.09612085522636	4.26127737393818	-0.987840025630971	1.91935347641318	-13.9816187490017	-11.4572862389912	7.71217075660495	8.43600523760728
54	4.6852683359301	2.83631459082302	4.21734277068968	3.84094864261506	5.60015530274238	7	4.40583139289771	4.77251019725702	4.79575860233353	6.65588939043102	3.35765298700526	5.64213657989706	3.6132454521072	6.36704665771297	2.05965846111819	4.91253719877455	1.56711456181383	3.71763297893913	7	4.3675014248378	5.19215488495541	6.48564139744232	6.10749506812971	1.6956104496538	7.42642537926445	9.45642101187316	7.40466588824926	6.420710032046	-12.4177000043283	-5.49121218168684	0.360777693200445	1.49878869421081	-2.08015679757577	3.40213373200961	2.84220738073607	1.83698914174062	-3.44765918547062	-0.55540238666894	-4.47541984099164	0.649934933374964	1.1478983556525	0.234944550466653	7.78974814723383	1.24361533685336	-16.0637783359851	-11.5559184613837	1.70380807667931	5.43387755842867	6.21878571827183
55	4.00635788902216	4.63747849053941	1.13099246120569	6.75821334890922	7	6.52253530894833	4.22114707905307	3.04108784550471	1.71956166025441	5.00032336843196	1.20410861049732	5.54972267144649	5.1124939132137	4.10390148168683	2.3303508199946	3.20801513715655	3.77756635827551	4.17483048246267	7	1.85209671877341	3.33398173230011	6.49456415344473	6.25147400461003	4.55776491222947	-0.461605204151629	7.73648840973639	0.837580706308149	0.834678066058766	-3.90623228535309	-9.11152985812505	-2.60247418002949	6.94510356219709	-2.68386500909709	-6.49303421848382	3.1956133299323	7.1345581916146	-6.38994115185452	2.93975320711443	-0.317299550640636	0.57760800971061	9.95750864147367	0.0386847649418661	4.06145823809489	3.32801018767778	4.51904849723911	-0.977872449347868	9.17904659990795	3.01565765799664	1.39350644526343
56	4.51103895757995	3.83931259999495	3.19541492855549	6.46777984969768	7	1	3.36577411394836	7	4.72730529800545	1.35854744600288	1.00715682115984	5.63149748681334	7	2.53439189624266	2.3214553837105	4.44132174580447	3.69803871995668	1	5.7722942575682	2.65622779398702	6.76883848126546	4.74253853948766	4.21697748585835	3.71434230089768	-0.0897179432225595	8.37298791676801	1.74492509816789	1.03667129189896	-3.41739612342858	-8.8092013841461	-3.11432897317687	6.16226991377037	-2.99490872849205	-5.74029478682079	2.02155088492517	7.01744837147683	-6.86423095663991	3.7982469846041	0.311669502160389	-0.89254223899134	8.72771322559228	2.54445236968343	3.49389472090975	2.97928835011036	-11.3913177515693	-2.23444267236421	8.76579235261376	-0.626627453326018	8.2516496262926
57	5.27763797533751	4.53377048031728	2.733777034817	6.85470833516222	7	5.33715598542947	1.2059926562783	7	7	1.84576857061579	5.81873933870727	6.39457009123169	5.30224892663804	4.23735825985646	1.84200548646966	2.49781861033362	3.63508322046176	3.6561039081067	5.59038797416951	2.39079554644748	3.09546169943009	7	4.92469031257878	4.46924748177352	-0.686711449907388	7.28812167236547	0.857323325921697	1.02228104872066	-5.07464811185606	-7.96155661282689	-2.92552972738372	6.64930216493824	-2.2039986253328	-6.77916198364529	3.5944326051662	7.24655647091178	-7.04472379316036	3.66183419250878	-0.910553918932272	0.0616778113105315	9.16858112232656	0.99749630486865	4.69805581799402	2.01025927273029	7.32274872229607	-1.66436964422155	10.6813006976537	3.35997359748424	2.29239065740743
58	7	6.90581024208306	3.09016785134011	1.24967243751877	7	4.85020458626568	1	2.57666257119034	3.97201198765636	2.60680469532023	1.4584014203383	5.29752335659024	1.08697112180484	4.66503638561009	4.42367521374097	3.85145930010494	2.41749963094588	2.43113260580048	2.55998745757142	3.89972789181824	6.80779738691466	7	3.36586611184985	5.38024644568634	-0.911443367855662	12.823506656968	5.89737802289556	7.07493477670026	-2.32217667984644	-7.99618623423461	-5.99700719381114	4.50175450999531	-9.60062418074192	-4.9262832013367	3.99887928948401	1.96452119646045	-0.780155661212183	2.67795547058718	4.33207402906954	2.48031824354935	3.45413266027516	2.08007361019156	11.3528276572461	4.06307872195846	-11.1230733226435	-18.0534789634376	8.80478211020932	2.81805724912658	12.0600609529973
59	5.73231371761082	1	5.59800390527531	2.79343791242186	7	1.66821213575129	2.1759353965656	3.10471055715117	4.811302420838	5.91546911205263	1.13312550386172	5.39950698591292	2.22635363431744	7	1.33319845627507	5.32013641940363	2.26382121199254	1.03879357742442	7	3.34781266675919	3.32467591271791	7	4.73314619219944	3.87722442152505	8.92649464084523	8.13185422171481	8.58141468352578	8.36359648853853	-7.52355467825612	-10.0554525989675	0.540647500980246	3.27303843772877	-3.69631503085699	1.72917288662607	2.87582382600523	-0.893266864406829	-6.6074325845345	-0.196074573416955	-7.56535066493185	1.96170375605974	4.95723907311676	3.19682724798301	6.33440800454185	-1.88550043843702	0.530200448902583	-4.23200545085342	7.22816708201762	6.52325414481263	7.51524515150281
60	6.24247610655462	1.74174160451734	3.46437311047491	4.32158011593722	4.40648066856535	2.56277046440744	4.18149465830887	1.859547704202	6.33307600863982	2.21584281614673	3.52804580192959	6.90175252423797	2.76983541807719	4.98732864557106	1	3.83976495609308	1	6.50464773306474	7	4.24955149604336	6.15233201360298	7	7	4.49905456020353	4.85059975913696	6.46605613192513	6.01386727023737	6.62929120403536	-10.8848019983483	-5.01596872617435	-0.00917167074088449	-1.51876091821446	-7.84166445074249	-0.90797629263167	-3.51241359691385	8.91935976690332	-4.76971863478241	-3.3760192017048	-8.38247278165587	3.64416083379386	4.92655915598177	5.66017400494097	6.42304891571741	2.06223988023026	0.832858898577417	-8.98467616967577	7.21176711508943	3.49043371836097	-0.760331857674494
61	4.83726631186489	6.0371645634549	2.5004232775697	2.32088718479728	3.78859984243639	2.02826996185797	7	2.47152172493835	3.56001565174959	6.83689673631246	3.48084234635339	6.22963785535882	1.59506861557214	2.41693687763843	5.22357130921803	2.25857000858604	5.10877404308352	2.06309313916464	6.41451898509979	4.87314791048622	3.25450920433768	4.79472992190922	4.2013922067526	-0.577962013714271	0.810815951888021	12.4935935966125	-1.93264556050763	5.67083670324252	-6.52988249836552	-1.12011151713942	-7.29758875859702	3.31607771966917	-2.21512639232409	-0.443071773395361	6.69464107536989	2.17882418491885	-0.790872986996178	-8.12598707315084	1.74450174921935	3.16782027282497	4.56204436530415	-9.75157250973738	9.0753961244424	0.408174987403493	-10.9677030113275	-15.4134173246353	6.05969966712892	2.6720112011191	1.27550506420976
62	6.17990365569395	4.22257346564097	1.99370657904503	5.30880446604137	7	2.57830574696237	4.76288300876965	6.56698536984199	2.2835683859371	6.83134363008672	5.62023877957423	5.09059547034259	3.26304229117816	6.28865796499065	6.95500744774552	1	3.38867295633363	3.96074630969165	6.61808218349645	5.48021079058128	2.51143293579673	6.06695410435954	4.25796459994644	1.20754235876905	7.02420585112326	9.66476907747782	9.23654429212167	6.98767735911673	-11.9158415022339	-4.94981845854245	2.16050563659485	2.30687285192737	-2.16562724098028	3.8261742159694	1.20844127093402	2.68963948619398	-4.48166940725895	-2.04502385221612	-3.59786931078278	2.02841262075964	1.73360728026117	0.266920006610871	8.68876416447925	1.73346066593207	9.60676723083225	-4.66450707738623	2.23163598430592	3.65441198198279	6.66234645793848
63	3.99432329967021	4.70000956408927	2.21089009952232	2.14688103950738	6.93038509100174	5.51422008755864	2.27843958252432	2.47888938517127	1.83870520546247	5.09975514992671	2.13282654971418	4.94770552204575	4.71971710499242	4.01658268019889	1	2.58698805835455	1	3.17497290311747	5.91389347792596	3.26880697961111	4.83922080510267	3.47580789980596	2.02090910336513	-1.47911971188824	7.49129004549893	6.97973387098979	-0.371110239602835	2.18186989834928	-11.0665383800679	-7.2179923370966	1.42433329645022	3.03150826727025	-6.63782129394982	3.235658314069	-2.55751304221304	2.39928257070735	-7.04449628244308	2.24199600992698	-1.41756938321892	3.33964514140704	1.66651208041159	1.00472971423131	5.56920475752404	1.52678827105461	9.76529461736089	-8.8329025492467	9.14104709956735	1.72098377108948	-0.811184909343812
64	2.73579118040847	4.9381394672294	3.30105487239315	5.4956350956702	1.45934272786483	1.78074119646977	1.58965408221967	6.17233644758365	7	6.80463110573533	5.18457341674717	6.6581504022745	2.26764348214006	1	1.93963112926168	6.46015556980232	1	3.52178552974257	6.66632127431034	3.60148422994204	5.38617138942721	6.33342461528401	7	-2.36194806430564	0.260332730086771	4.11680845764263	-1.94711453593403	4.53115240710507	0.223529327359114	-9.28212007960902	-4.71543149718703	2.39658747075196	-3.75179528339281	5.43977911141134	-1.79282131906726	5.68235221875033	-0.599614929793395	-1.92031789762796	8.21123776754914	3.58982204268531	1.44513040604773	-1.26739758767732	16.558100101731	3.9812111773311	-0.860504764686698	-17.4699634339095	7.87758300004419	5.69469295813257	7.32996566405203
65	5.34301807606932	6.37537138462168	3.72676533243023	2.76706214187872	6.72984962734733	1.51449365821602	5.26856692278282	3.57444358081566	4.53065830365991	6.38517252150563	3.20170891264584	3.02632331536689	3.35225863415139	2.60091857001384	2.24109274783193	5.46802231530176	6.10914194322364	2.36383861167437	6.66286072247499	3.99656262456277	3.44438318788398	7	7	6.43665457390689	-0.59173211320261	14.1195946609971	0.72490533338556	3.8670248406221	-1.37898636631002	-11.6290624328365	-5.25596314960521	4.04488669623664	-5.43052521671265	-1.38158253175719	0.941777298787327	2.95315034022508	-1.80603886525112	4.46929861673714	1.67593581021731	4.50769654240964	0.584281720870397	1.43257375389634	9.67258005420489	0.390492429914682	-13.7514832225038	0.525686323642916	4.16724872524235	1.97813462090811	13.2896393315361
66	3.43519676098557	3.90466928796423	3.6085061505671	3.8524968008843	3.49726385260541	1	4.04418283971377	3.0046857924239	1.67633280566229	2.85649729672483	2.29037669646836	3.34226258051186	2.60034698183735	6.00436735556431	4.93835897601211	5.72950939503822	4.91317854060604	1	4.02723244360892	2.4504082578074	6.41828970090938	7	1.27605780781492	8.31776750266685	4.24916153847887	14.6830473514656	3.62106253685476	1.6969198743802	-3.24318467649737	-10.58714210644	-3.84112220335197	3.48185827643546	-7.07918743588867	0.675528709092138	6.80858553765062	6.6155307727868	-1.1730362350599	-5.97345313798882	1.47486224675495	4.60864618261208	4.51553390788383	-7.03119533958566	5.83878402755272	2.30945037381893	-15.4039074529135	-15.212678156596	5.83797424684708	6.12903975304382	2.21793147000096
67	4.73998527102855	1	4.27062934483446	2.61949366144559	5.73350939886195	3.18931302767245	5.37443471993942	6.54417013111559	2.46303459020192	7	3.96267114935104	4.48873437940434	3.99212097920793	5.82353924832038	1.56059779843021	3.42306388898341	1	3.22667891651881	7	6.8226050825037	3.6832953038375	7	3.64127222902664	3.31908113498597	9.86982279407239	7.39039803870684	7.78378154647726	8.20591619551029	-8.9439960180353	-9.13366161183128	0.469294033392534	3.20574167862164	-3.73632629194902	3.18424325719739	2.11105737030824	0.15730484977274	-5.10984165711333	-1.47146502274361	-7.75155559035009	2.14048917348884	5.37859999488307	3.80547258045244	6.02865912250407	0.712137164696138	15.6883900101933	-3.88477737997386	3.47237570006523	6.5123784029118	7.5664501145053
68	4.97366028618952	2.74449071529629	2.46006987293048	3.95407510144357	5.16671504246837	2.88064301283575	4.6779024815852	3.65820972994829	2.22667210444472	2.09116773971275	3.0623374507098	4.73070002813401	3.51235277510057	7	2.16247592094311	7	4.35061918359462	1	4.98382968260331	2.45855959303494	4.86290756130208	3.3346538192893	6.18620719815111	0.995248456485617	0.719972126136651	10.6844334853467	-2.32372728011439	4.03381112931671	-6.22554040988815	-1.40205343243689	-7.30700472322121	2.95294256588034	-3.30237275416692	-0.252673981106665	6.63261074021349	0.525036686201345	-0.534977726004087	-5.76745944056083	1.50995520049023	3.85315503446127	5.22006354978962	-8.28033415252836	10.2987228702509	-2.2075693187088	7.179923271423	-15.3991537523475	6.73911418284512	4.60338143100204	4.2980445860453
69	4.74812842881236	2.09788345971211	3.28050725822536	5.07490813071524	5.2083231485183	1.10956949957777	4.97173283852579	3.34621768150987	1.52918726827518	7	3.16954300912336	4.07814830183782	3.16574632272438	7	1.95690348280796	7	4.47234259946657	1	6.48882430950125	2.06043363853262	5.3358263649898	3.84494696738026	5.59585692192848	1.44196474082698	0.0119599779695943	10.33749807683	-0.818727576884789	3.7026996070517	-5.72559030556413	-1.08117457716409	-8.40556381525904	2.72182553742783	-2.16579357292039	-0.740622836971835	6.8341376992807	1.04037777773213	-1.0523188117713	-6.17251854400707	0.814796321094544	2.39225402854396	4.94383518896173	-8.80102053636076	10.8577757681593	-3.3684700587433	15.6086467227648	-15.98292244458	-11.7873717560202	5.61276112939313	3.22761992016041
70	3.94946390997068	6.87041547287448	1.43196457307372	7	2.55207172469987	5.22698463998553	1.45022386914788	1.02714404077705	2.75030735112522	5.95295807352051	3.06583003228975	7	2.12535737410456	3.92568575987051	7	2.79710120029138	1.78269870667711	4.42515157113632	5.72910001213263	1.89506462420071	4.1645080569852	3.04529439613343	6.27886852915235	4.74701236017381	3.38703443945742	13.4088375140034	0.207863715221937	-1.48224242692306	-3.09936059593786	-9.6479526120665	-1.99412939280476	2.9529835339054	-7.40886532708935	-0.187120084119374	6.29450930843611	3.29331387313266	0.421641932231029	-5.76278105534958	-0.55927653770414	5.58503750415698	4.81017151780301	-7.31260222692583	11.3148696409936	2.43849300511234	9.06114697870616	-15.5452196160507	-0.869105578260099	5.7482767093021	1.2218215746419
71	4.56536200713502	3.56556023377736	2.93582217986863	6.85617853462691	6.03347461374014	1.20066301859123	6.10103012620263	4.331078259372	4.93432030911384	1.74519661903091	1.07354124444125	5.02983588182352	6.98213566604755	6.63546728807921	3.005624460506	4.72420173316933	5.93767397656915	3.73149241644701	4.98025489677243	3.49279116990486	7	6.70700672232335	5.08213016735517	4.71292327826261	0.630410092322987	7.73655429991187	1.35205606628511	0.534245608149884	-3.68089771671345	-8.54950123337791	-3.55842344535816	6.68763652354088	-3.26457940847386	-4.71759896289694	1.51715338266862	7.10361895886461	-6.87564647170016	4.0426960894131	-0.0915244809152859	-0.87427937914005	7.69533668260118	1.28037881104974	3.84241354926764	2.1976569990198	-17.1178766613863	-19.9455101249999	9.30963950201457	-1.2073224488386	-3.80556977711928
72	4.77718057831805	4.24855680897819	1.59692082261026	6.71045679645205	6.5912226579976	4.96110320711933	1	7	2.29249437227874	2.10950207441167	6.32949836333651	6.15204779931031	5.31866675797754	3.01650469695846	1.91492611913461	5.00603151839587	7	3.47194282562471	4.84173383688218	2.35647407714769	4.70079601132951	6.81760158101322	4.50678954506002	4.07289881995246	-0.799894491821978	6.82929273904639	1.10677255055967	2.14528838764665	-4.85776669459017	-8.52437467927227	-1.6384930603877	6.62997107179219	-2.16139895792292	-5.83833903923189	2.79183938531596	6.58781038548799	-6.76863573319113	4.27104503423885	-0.147942837832211	-0.328502100531601	8.93883992617264	0.506576503615545	5.52315137694986	3.31882260013319	6.23695065952907	-1.19147670212475	1.42810657616958	1.61966916276189	-4.84056687733881
73	4.16444952963734	1.4461325971612	2.01570039291581	3.81958502557499	5.98818972725033	1.28741865940017	2.84874711976341	5.40977873388007	4.78633663809447	5.68267005445067	2.21295720164628	1.12383589478154	2.38292264855327	6.24673411517766	1	4.58279019676261	1	1	3.28051869654264	4.36824236272695	2.87489573145089	2.82286464719578	5.14214670903528	4.94812608586164	9.01744687253559	9.79327156022239	8.32640597715032	7.21476706872216	-9.78013173013026	-8.17685426604176	1.65793288045728	1.72330736675115	-3.33913161148217	4.99292177603986	2.53643734357441	-0.602176196821536	-6.02891342905112	-1.86443419152557	-7.09850496537483	0.521195441499978	5.05682265974998	4.37707576208999	8.31404116322872	-1.09040634048394	16.9239028216235	-13.9190648519592	6.03772659559199	5.23201321188968	13.6393974414405
74	6.84965333531186	5.35304810113855	2.17040446878537	1.35063913759519	4.0496112517813	6.2040242443734	2.44057301078004	3.95627475460859	2.90386195875929	6.80626376756835	1	5.09695928992395	3.68170206922595	2.21793977265507	3.31309093231137	6.65961712550168	4.26011796472191	1	5.54392297820868	1.80149762737462	6.30912235462566	7	2.67249829880756	4.22614194043942	0.293266772396142	15.5368611271253	2.55304902916694	2.39970325536063	-3.57140244458572	-10.5548091474097	-6.15973888471258	2.67232572511035	-2.39529364641944	-4.50111715892883	4.97412007340849	4.28252398761629	-0.80270825540486	3.30510798748186	1.14507404871795	6.5936618182938	4.11993031809077	-0.188421909533533	8.14004799557978	3.72348949794273	4.88041224879789	-11.5910215931775	6.89379475812591	0.615229263243581	-5.51948126929437
75	5.34258295390152	2.22748530238135	6.02021766345548	2.97694217469059	4.09020734336976	4.46060724330338	3.27763639929816	3.15389212423629	2.28911064318857	5.25378990676029	3.08288377280247	4.53780772512231	2.79449333620814	1.22733168201869	4.34098745413524	5.8550299858507	2.07688075926796	4.68996956181225	3.10604855069512	4.55366504251934	3.18880096093312	4.622021251861	4.56101528191901	-1.39057808522818	6.46199048053587	5.45615880713803	-3.39209838514949	4.55162847867182	-10.1540163579034	-5.188933601986	1.22349426181057	2.96693435921165	-7.07038885969258	0.953483381766532	-2.71357834090434	3.05641070031605	-6.58027007425309	1.5156174223486	-3.68818471354496	3.26676949302221	0.838360717618922	6.42308268271153	5.02214906117776	2.87753911571164	-16.1291822791015	-12.5503083344106	5.93238023466928	3.07316067475114	2.97303195888205
76	5.32838936673174	3.18280704289223	4.46899242070593	4.04200087870731	6.21968131808986	2.89814276736986	1.42657507710852	5.64042995478756	1	6.32866595512445	1.37521281169825	3.99280684618353	4.38749881734732	6.16409566612558	1	2.28701285143643	4.91181140485484	2.31186430703799	6.71592069968397	6.35130968952755	2.33421244516929	6.63757716741487	3.81877025809997	1.93250769546407	6.91085990359275	7.81393656747294	8.2716684396205	6.24795975634899	-12.0186709951238	-5.1132173359118	0.349043800004318	1.15720253760633	-3.76129800966013	1.82978173075861	2.60907810224652	1.22065384623472	-5.87076395063389	-0.714942023618762	-3.6624536627691	2.70407126287184	0.458692261110707	2.31779370561267	8.77348216973925	3.0856509498248	15.5605226177616	-10.5115035086783	2.82021887434091	6.72022555243373	2.13886237923017
77	1.07731852160538	4.83119549116636	1.79133731361062	2.766691430571	1	1.10709021357932	7	3.69512302114081	1	6.56952177523837	4.32434133651091	6.05661692670177	3.76698929486935	3.52671216579708	4.82192123575412	4.98436885378769	2.55999039962231	4.76219869099015	6.9902567612516	1.13985672513889	1	3.39996397859198	1.50429358609183	-0.0736677530117207	8.29379108739283	6.56877715863074	6.49716503306408	7.69749881714457	-7.67299981172606	-5.07418831909118	3.48366113448262	2.50765215648425	-1.11343564648326	1.78270927192159	0.609848258998644	2.14357446534923	-0.440561678586915	-3.64898367333201	-6.29374896751709	0.159830352977574	2.35907584039162	9.63757873540131	3.98715394469147	2.51705670654321	10.0682277966204	-12.1097398890264	6.46278211658764	8.20685238820248	9.2268717179296
78	2.6392185961752	4.57642014406613	4.77987804568551	5.43240284259031	2.38401885403599	3.99035926707265	3.69962941247241	6.01131231564188	6.22029928402171	6.88673558322359	5.20787952028948	6.97695013663263	3.16697761921024	4.26188599344561	4.86228978063527	3.93109190130468	1.57573505900358	5.87856999692212	6.58560366996055	2.23234608767996	6.98438156643678	5.8990524228303	6.48134742335923	-3.00816958275386	1.00400897910784	3.5921474470416	-2.01184289094196	4.69081540331904	-0.578105194098926	-10.3365733310512	-4.32302875974225	2.63451483827892	-3.54162184821693	4.6676055934482	-2.29826529006344	5.47080885017715	-1.34416912842595	-2.1990928696774	7.59199464175121	5.27756875302255	-0.030354466686707	-0.608186380696461	15.3761202400738	3.8421709134579	-2.02265002151656	-5.57688819617399	-2.13289530036514	3.45150312183525	7.40139284868267
79	3.85966716123349	1.55589057683563	3.61790814859617	2.72855272211622	6.18935410109429	2.40967326651008	6.71955703791199	5.21655180928012	2.35141238757079	6.62972093314293	5.93321420995636	5.52580030756243	6.22344560809313	1	1.95444982644714	3.36474329198431	1.26445036662606	3.83772379681776	6.79414710036833	7	4.45748287443366	6.48916250641552	3.42867020925911	3.91388401741137	8.6251948952226	6.93740194648268	7.70504784674634	7.45562216786619	-8.96666874515348	-10.2939148826521	-0.198980198232344	3.7145395923023	-3.19584842180171	3.58451358918304	2.17742616119969	-1.43684360649101	-5.24132661308328	-0.805252400247449	-7.26791323651025	1.74359423922766	4.7066228064684	4.31316200443929	6.13894157053595	0.247189311962546	12.8465371905539	-14.8170358232191	4.00427701032604	5.59980295689548	7.38445313735374
80	1.79126329936118	7	3.46836275620214	6.91715989586484	1.41342648429697	6.02293207465283	4.22603041457786	4.2412394325738	1.7923029915201	5.07263935318965	2.192622285496	5.01456730789324	3.64667893674197	3.70767004302592	2.0433424746754	4.20715238032003	2.58176185032074	1	7	2.64357643468356	4.46414278375485	1.65600055787873	5.10637253912755	6.24576874084844	2.96744724934157	9.90516959344356	9.60359424466647	5.88839456889129	0.604260094507852	-11.7160642586312	5.72372427273771	2.38502384889042	-9.30153340535885	-3.45748732870391	7.56560640438845	3.1182005813872	6.53052048363466	-3.41600502850301	0.200941961930278	8.02437312232896	3.07288446275492	-1.61435101530207	6.84098291910886	3.6093285773954	-9.59697759647471	-10.7999720430651	9.65053952473591	3.5036424540648	-0.286654956748785
81	4.98363861866913	4.40447625816519	7	1	7	2.25495016164911	2.01374883302709	2.93440470308639	2.9125231826451	7	2.17766631832701	5.84871591169441	6.39041772553061	7	3.11093186475617	1	6.3317322180758	1.74707362731568	6.95869549464918	4.51095679943088	5.66964491301827	6.32163254594521	2.90963361629827	0.730107418263031	2.99383048945512	7.04029993151295	-0.22809406251418	4.15011069744914	-8.65873856919298	-10.9566675581946	1.08657826505232	3.07041811098911	-7.87819238917944	-2.78866191610645	-1.08258243245569	3.95855443789641	-4.08842639206853	5.31225236453801	-2.83249040130914	2.34660835701967	0.667629562898412	6.76058234210142	4.92669996028351	-1.16954477455867	9.01022954624863	-11.8834735636317	7.44695267603836	2.7606008764077	-3.12769085569552
82	1.37237445267051	4.41216301457014	2.18801589126586	2.1059159720195	1	1.06849895101689	6.47017419537229	3.04012164401329	2.14053476786943	6.33501922212193	1.45991388285771	5.83162166258305	3.95194552159738	1	4.78523145140378	5.1936802960093	1.85013407284964	5.22822288241396	5.65823059544946	2.28832336214402	1	6.91169774502811	1	-0.404911064387654	8.04173088203999	6.55279479677612	6.83043339038959	7.62347223717125	-6.59714369109352	-5.54638402098764	4.26645649956951	2.20248976410818	-1.80605338708571	2.97444559595935	1.04153420694099	1.88284410098668	-1.29346350793252	-5.53743354198477	-3.53969960719068	0.034715423429648	3.29533123593029	11.0595466788744	4.76590190817239	2.23627365913609	11.1188988628012	-11.952743698285	6.63927619966188	9.46345409776567	9.91505654680206
83	5.49196608601418	7	4.1802784896153	2.49915913515432	5.28901439579156	2.49099101749793	3.09919861765967	3.86933705887209	4.18619099348291	5.93979739222543	1.28207816564831	6.74025626487587	2.19166760698316	3.93751159275088	2.59903727656353	2.79136449206942	3.89151849744636	2.88384737201648	6.31582001464321	2.88316997619227	6.7800491546754	7	1.92665130962421	6.29438743372076	-1.53144625719152	14.6224998195134	1.70998087204453	4.85572934264435	-0.551588216104164	-11.2345092320144	-5.14517408899383	2.28829771538267	-4.92319165461081	-1.29983171891031	1.23526007763659	3.17429633451353	-1.95756957743648	3.9660428691817	2.92140630966079	4.64203372498889	1.62085030969485	1.98994898822653	9.17566131444859	2.42929928982019	-0.559352776677549	-16.6094610789603	4.44918767410015	3.6590530459813	-4.57761123296101
84	4.01151885594196	3.98589756124311	3.86621393860919	1	5.76933409596119	6.39667873586512	1	4.25774381997079	2.59625143680432	6.6163831319446	6.47466622357908	5.38502554577374	1	4.26258680984021	2.20073931898867	5.2051601056782	2.34285858788061	6.95412569326695	5.18528751484129	6.02848235594826	5.04165133549112	5.24729263600114	2.82904596257699	-1.04765530074353	5.74568894905175	5.71152775950954	-2.25281006338594	1.83512544520605	-11.9950651927232	-6.18719722258082	-0.747049442288999	5.65054891343623	-5.30078632963083	3.0409034305226	-2.18023992296787	2.91657951381034	-6.48011179292687	1.59728717807215	0.183681498333526	2.14428288258515	0.0905012267406968	2.02852851467079	3.67808401326865	-0.383495129452472	-13.4158781242698	-12.3780712648302	5.81572848213345	5.14289824331466	8.38116482964266
85	3.09789086951257	3.65067581537002	5.48434040582554	4.66383193130536	2.78701108511612	1.88119622317583	1	4.50902067619374	1.40222488395444	7	1.91980813227871	4.3958906004673	1	2.41045786254708	3.06176303395391	4.02866899549529	2.66294878389813	1.38345667434845	6.25164300872382	1	3.60434497676702	6.53686303021591	2.79597142132656	8.89361703793559	3.43218256644748	15.3450450786812	3.90059609156258	-0.110398677556208	-4.17433696002654	-11.8940908245616	-3.42943578685499	3.6788324008505	-4.58278348938459	0.065752622769992	6.91411712108339	3.38356226820207	-1.8572812782348	-5.65458867142379	0.00836616599619988	3.975858939253	5.11530095291865	-7.87849974918559	6.03635459928168	6.21205271073832	6.70377310168452	-14.85907585545	-0.886489333937074	8.07292229120669	-1.97574404401167
86	6.65991863463176	1.97868613196102	7	3.48859839311967	2.86029707550247	3.73272370232107	5.09802984892544	1.53899589082957	5.19464318710159	5.26892192442717	5.73893974869664	2.60145817678244	7	1.3999684020825	5.27715436708725	4.31555610599919	1	3.49909781178374	6.33251595973181	3.98245874079504	5.49018475188331	1.87698638453418	7	0.24578100360462	3.35062056487529	4.61558361007028	-0.351404029405774	3.6410821100386	-0.988400771951841	-10.0492038792897	-2.73275023357291	2.24820945119275	-1.62286469710289	5.68634875385784	0.690971898928275	4.39315158450463	-5.02268990261464	-2.72492950728853	4.73817019555736	1.89914604828547	1.67415275289472	-4.37735916593033	12.7202708602497	5.62855061856435	-7.99572588944953	-9.09713135676321	6.97610550816375	5.41713990609761	-1.2621280935394
87	6.65708387858748	1.45618448692743	6.07005355032123	4.09929938104378	4.5346500205412	3.4446484915569	3.08811601321354	3.08135715435625	1.80586633230826	6.12464119766484	1.44525159731854	4.72434819426598	1	1.68286456361564	4.87323709538283	6.17494493576932	2.76592837859585	4.73628242991125	3.42883692138444	2.26395844711075	3.00124655749762	3.64079976835731	6.45111524514875	-1.76230760243615	6.88087116656086	4.97334593824136	-3.62196101452576	4.70425694575914	-9.99972257221983	-5.35498938960286	2.67404171012887	3.79600568957739	-8.08555642312242	1.90766276836505	-2.61521443256664	2.95647466711574	-7.1078458870199	1.39230630823174	-3.89612256197842	5.15035265747177	0.985555538275185	5.82769440698722	5.15723976730813	3.7099512068551	-15.799789362571	-13.0660120191716	-2.10255672175132	6.17497079688275	2.46821933013771
88	1.27393503942312	6.02779330375283	3.74202082101054	6.99180187381093	2.53953339321658	2.22169824956974	2.98922551669694	2.40064868968294	4.52240953137973	5.19194802535968	1.35706010611662	5.867894360628	2.39305660459951	5.3167641592005	1	6.9211508326523	1	2.07376367938338	3.16904928260308	1.2999798364473	2.43498350027814	6.31427599990837	4.65067174243875	6.94220501302105	2.67708671920633	9.99878076256324	9.63062076353986	5.57151096306959	-0.887143804058652	-10.7540323996234	5.04070193410392	0.175547810228434	-9.58220189056383	-3.62819220767607	7.68231785116879	2.37510903751836	7.1132682784174	-2.92776133793482	0.388748421687864	6.84419641012643	1.95364312545328	-3.42275759257959	6.78859823685396	-1.13645611732351	-11.0828331122996	-6.49062000620806	-10.3493201981372	1.39756022928096	-6.81424030761897
89	1	7	6.09466166791026	5.04634602756984	3.79350005386609	2.29921992842469	1	1	2.91477073175348	4.20393117074722	2.07273254382625	6.21750908778914	1.78965473494871	4.55019277748964	1.57129261892494	7	5.06127668467624	2.80827685459342	3.93204774156947	4.19254925326291	3.32260600290776	3.65646208228946	4.95078481584739	9.06346313967459	2.29268405953804	13.7326087789839	8.4968537562222	5.36563045629826	-0.873509735972272	-11.5041181373094	-0.921921018218831	-1.36039064347929	-8.92003324682488	-2.1233353475941	9.51828592246754	1.29356365144813	-4.87253818529109	-5.71512798965547	2.38019274658107	4.02813609843935	6.58712583925182	-2.80127107089507	10.0316970092626	-1.04639410299139	-12.6532225255825	2.41049420568275	7.29820516633497	6.51039370453707	3.12915901899533
90	2.85443320303418	4.5378180730766	1.54029448455955	3.87149366088956	3.1453171477894	1.73038498535669	1.76821768979346	4.91045681931845	3.64934494289598	5.55098499012176	1.56582723260543	6.82443946271404	3.04389586571405	4.614337805835	3.68426324636358	5.2377192145169	4.58325596099784	5.96566166811081	4.65814031186984	2.80212246980877	2.47894668517738	6.90885463315199	5.10789475952651	3.1590099344051	-12.0863968027367	7.20628380491397	3.97599755270383	7.27340254482124	-7.04524505452293	13.2595950449157	5.11755287172435	3.98759631878275	-0.918789408281339	-6.46331509347512	-1.88480924279019	2.48994520082853	-7.45407150120876	9.91183730122177	-3.41728953591464	5.57562937317401	1.92552262041705	1.72151821496919	-6.42716330581987	3.19385006867665	-11.4286826249607	-17.4702445719728	4.09285540639753	1.02065377770609	-2.92044769285817
91	5.24126165229434	7	2.21173354593118	6.21032494707425	3.42545784479045	1.17988917575151	4.63181140576818	4.65422443215587	4.73853196737125	4.47814135778576	6.2637765638439	5.78060642619925	1.23285385719833	5.69145317522031	2.69421368009218	6.4690322681122	2.5977833962843	1.22620112817137	2.68374213269094	2.54011083514313	5.09633668841808	6.53167597227492	2.63899662288047	5.98714367851959	-5.11478916284691	12.5128961192008	0.501902827423919	4.547452767872	-7.91849676714564	10.0505963634277	2.12820288039563	2.53138296721645	-5.98647417198127	-1.3461515839041	2.67492408560059	3.70749702176303	-5.88481666074715	8.78662618830009	0.877993862302221	4.58181964702838	-0.0414949362885261	6.71622051265601	-10.4089285985999	2.9664775844978	-11.5241667165969	-10.3924364731839	3.63345113610254	6.10251502105635	1.55699683033784
92	1.46458293225606	3.2717631564384	1.61161775035771	1.43903748113961	1.81172233235942	3.56544219992163	5.35482300758191	6.31308552071112	2.26501591198526	7	5.47924030915787	4.7261943612617	1.97417364506078	1.20466490673986	4.06641514396085	6.74555150043948	1.08792594137152	4.32200925881853	5.70180175757828	4.69778614616549	3.80288700131236	7	4.55833483993793	1.483115923472	-12.8848305886011	6.21973009420137	6.2444368860864	5.59514126186954	-9.88418486262509	13.2504651452641	6.87306410409832	4.99797422772659	-1.44348086906249	-3.09200153342763	-3.70128433594707	4.48854038775215	-5.66477845214381	12.1763621261026	-0.731604806007963	4.64284452057877	0.647450122923732	0.0695492447245342	-5.35885540944857	4.01197099340886	3.73548892374806	-5.52627972636437	7.7258171100261	3.83756406887011	-0.733281918188967
93	3.43676841080853	6.31330835198235	2.542826609008	4.98999291899391	3.25839890178507	6.87232001873155	3.51765766302368	5.32480870506277	2.05394256150607	4.67056484625422	4.52247880400918	5.743974690407	1	3.33893287872165	1.40038752006401	5.07354109277086	2.64291439225256	1.19973118538811	6.12617977506952	2.79636365225367	4.20190768844843	6.88763356779465	1	5.37099899355035	-4.42980945020167	12.3810816467927	0.32629859574298	6.58456968237072	-7.24557725518387	6.87696379500074	1.57662038769834	2.1178550754779	-5.96671603666871	-2.88681984412798	4.20900376708833	3.46906321675947	-6.60703755092458	7.97116699145171	-0.616143610931002	3.96764891460564	0.634256137456915	7.53072555516401	-9.70685974873862	3.67171596939416	6.80557456005794	-16.3822541377499	-2.11377441130262	4.5342643575075	5.84877525101554
94	2.70429509783616	5.05240371441792	1.33185687445994	5.20352287047306	4.21495916265329	2.84299575179093	3.65171839865691	5.30970375608495	4.85289568435221	5.39035317314319	2.68372178953824	4.66506213888413	5.19792993257475	1.69743689724527	2.37591219899864	1	3.4090142873154	2.29749546522249	6.42422284911834	6.55087584393232	6.55359087180094	4.29640655014453	7	3.63501771711941	-2.47743663996236	5.88569831725891	-0.407921867813335	6.81694286395663	-3.286367216711	11.1617998296112	-3.01038983282802	3.13640291570838	-7.50235948345551	-3.65991155519026	-5.67994038027835	2.31945451234974	-3.30807160085771	12.2212964438919	-2.57342661433659	5.18988053027018	4.45126077476676	3.7518092063127	-12.1198113384998	-0.824636662073814	2.3289545350634	-14.2338156510563	-10.3828822557357	1.12088160616948	8.32738637180422
95	1.66638703439804	6.61015485482973	2.43320777560921	1	1	2.27920190788974	4.35644744604694	6.30993736893473	2.67797036822228	6.08494378792494	4.29115457699838	6.10577789002717	2.26522930033078	1	1	2.49600919829837	1	3.43764121304177	7	2.24540942152868	4.11641383289167	6.81370431066338	4.04225776040257	0.577228482865296	-11.7343482534466	2.92351653914041	2.04260340944496	3.87429376645611	-7.34750177448676	13.637215039392	3.29229648069637	4.97251662292661	-4.00647898850639	-3.1058285248773	-4.46521057339256	0.878728115267006	-7.69527611788692	11.0383371502468	-4.63504634517765	7.56207695881752	5.78946929820624	2.60756012406625	-10.4212068956436	2.03790281986358	12.7080049052597	-4.06410136939376	2.70569355374694	5.82396535478691	5.48563986614392
96	5.63332960694552	7	3.39962989756684	3.95564170877628	2.67591956756201	1.70831006321725	5.41821212940266	3.36974853822361	1.43035699215731	5.20003191949037	1.11052430324069	4.47067469952681	3.30688496649564	6.32997285503581	3.43747022427539	5.66870473441621	2.78141231534129	1.16400138177504	4.84227327622016	1.01373005240777	4.29529779891241	4.8283478826807	2.96758748434414	6.02820011120874	-3.20548272416979	9.48350142746518	-0.505261502939751	3.51710183566051	-3.07476633975648	7.06825136723112	0.434704269100823	4.39291236183826	-7.99285855883472	-3.15636548546817	2.32115889545218	2.72163413866752	-4.91775753139564	10.3815769792938	-1.89331307282724	3.84674499431745	3.4934871759435	5.27785293267677	-8.02445660396828	-1.75940522373203	1.92150821001364	-16.6620076150699	3.82571713578175	5.89637976584992	2.96498602880929
97	2.54054136939797	3.38740717359103	1.18190413674906	1.96384978849509	3.44973662522444	7	4.55824790317343	1.68031606729977	3.00990121254733	7	1	2.81976367461631	4.76862932365431	6.03555369618633	3.47056376892939	5.160905150078	2.9532307120067	3.55032202270135	6.15329027402694	2.10818558497105	3.40486038016588	1.54433287055802	6.72298816330099	3.341363514484	-12.5811578810192	10.4744950900148	3.26744402056205	6.65552020433142	-9.02012285009742	14.9552658881161	5.28253154271279	4.39509582268533	-1.47045041058362	-3.34561117395836	-3.74168070016108	5.28415777712948	-7.32990035670092	11.0351233835105	-0.973008796689794	4.6758306885083	3.34599710505762	1.67917361284903	-6.84166050623236	4.11799500237337	-0.147566731821839	-11.3457888128245	6.03657883716686	4.36790535543725	-0.284404914591625
98	5.87313267002343	4.22458546369552	1.3790587807265	4.34885003415887	3.29174018301977	1.7171614455337	7	1.86607045182889	1.89269205297596	4.45320015890447	1.53039950679229	5.08452556432603	3.8379261325906	4.31098713288945	1.97513059825535	6.73494140189672	2.53876900734478	3.06222613966068	6.93443812464004	3.42641831749706	3.28144112608268	5.57666255414057	3.03892766084299	5.95208689286682	-12.2397848667127	6.08158974462266	1.84936437675134	7.5534170050975	-6.91010841542356	14.7215103189792	6.73022406981688	2.47793291673554	-0.0998112455061246	-5.02901952998009	-0.153692192764949	3.16136632508967	-6.87176479806463	10.3805042171127	-5.22566496102316	2.86244084874506	0.0814331390475165	1.34647419995719	-5.70376403767983	1.25446045100832	-13.0051773139539	-8.14760294182835	7.31973441298705	5.91685089519082	2.64409278349621
99	1	5.33115977891927	3.36438065351744	1	2.45772628125641	1	7	6.58151339963059	3.63727005906753	6.59263734659962	3.1390205438899	1.38154664229431	2.93633580926213	2.52408007301203	2.44346146929669	4.13502166096691	1.92799543848233	3.47834081272866	6.2014199180817	2.9106693063841	3.36555033495897	3.15772130453366	4.76895634689635	7.26258873765045	-10.8338240926347	6.82854919332978	-3.62226373716375	2.00208707724202	-3.3287782078044	7.61492259795544	6.10552190772032	1.12461411794047	-5.68569462744566	-8.22586835995104	-1.72452903123715	3.0760981876604	-8.14263809241542	2.55046158920659	2.78259228962649	2.44451585435217	-3.51887090490686	4.8842003710142	-12.044331020254	-0.527530068810886	6.73612023183677	-5.26648403382474	11.5771926317931	4.55269483941976	15.560194889903
100	3.50108594402794	6.69765353132207	2.35605748172749	6.15293579689454	4.10087207373951	1.91564485701716	2.07926681362931	4.34161149908426	2.92505561966547	5.05927274634717	7	6.85454235272816	1.93075058292633	4.84366299324692	3.51288976396466	5.43777085749278	1	1.53465405334522	2.10143901436298	1.36983197203165	3.6188042528126	4.49004590518147	1.82855788074377	5.36453893523421	-4.59974973720604	13.5298856637447	0.0521100714351048	4.60218814878512	-8.22506698944737	8.86041038972993	1.50905070097469	2.30079499397488	-6.10276571296782	-1.59951582569296	2.9445819126108	4.58010664122267	-6.44944236762284	8.91825212394995	0.998052611998308	5.60665601011054	0.952707069383806	5.92001510892241	-9.33449163073405	1.87167926206033	-11.5020079311462	-10.0498906868201	4.27716965523202	5.48974644179533	1.38621910787801
101	3.92366346420949	2.67538030171854	2.00527450727947	3.29744961352672	1.14620361759591	6.89876057517545	7	5.00911553046901	4.10256008621256	3.12623212168004	2.92610654566891	6.46651815344354	1.23126617588881	2.94300466812944	1.62503991657569	3.00688673529043	1	1.63338647975935	6.10747992137363	6.74545232148849	6.59013178637972	7	3.55989245261641	7.40009826010136	-11.1354728007909	8.30855580146077	-3.47489917939415	0.376128961316496	-4.08886970196613	9.45231616335458	3.21783738147036	2.77464192488865	-4.18015365327464	-11.0924778989441	-1.12332361188119	3.46740116940926	-6.31464518201757	5.25957017701984	3.17183833038822	4.17004624787944	-0.994722007599869	6.90598012570117	-15.7192693986525	1.38171097853458	4.79941694088031	-5.4591411663838	1.96087549861576	1.28842890893436	-4.91497674126532
102	1.34012318722086	5.5174516904259	1	6.60013000135032	2.99376317877938	4.86205475377409	6.63442887677249	3.34720974520275	2.78479502951363	6.37294989813811	1.73217884059068	6.75478349727515	4.63841316640091	2.40267386512383	1.71710297995982	2.47135502804996	1.94604836099865	1.11351661796505	4.62184331711568	3.39113468283889	6.01575639080485	6.49574001805645	3.87870480778989	3.56945447931342	-3.13687497663338	8.8642749464606	-2.57245821432698	1.07755881930307	-5.45800560490268	10.2436773396274	-1.7390499766274	3.07128548361728	-5.93430213314639	-5.52908762200814	-1.43592869388243	1.36583487635916	-4.63815534603146	10.4077566592663	-3.07728863805634	2.98361184719079	8.82959736912382	5.67649071755438	-10.3423018285876	1.44308322590483	-1.90275907665331	-5.70071821765485	12.3193776818895	3.8311551937942	5.92521046828023
103	1	1.03276464030604	2.41613750907808	7	7	2.52546047295468	5.33347202992782	4.72712582874471	1.34839156242409	3.96440201601008	1.77062111216428	4.7287101399217	4.52280403987539	5.94498680337649	1	1.29858760290291	3.76667210776493	5.0864840772385	4.30232695280298	1	6.06448082504198	3.84453494417118	2.10749518814413	4.97961180580515	-0.328861076891747	6.25633541907963	-3.43313139029172	3.60023047675344	-6.00231736589913	4.84669858052068	-0.816890146389495	6.73533357387593	-2.82742593136873	-5.54884536073943	-1.99339375701141	-1.85100067951075	-2.42211567173184	12.5377292630896	-0.0706180761904471	2.97582685390654	5.52256826056688	6.539420276194	-8.16886387552798	3.42466199367046	-13.4620744106708	-3.48067831832871	5.87666829527474	3.55690428133041	-9.65883582520268
104	1.23549099785582	6.17881567698736	3.63202845982838	1	1	1.6377634673971	7	5.84943001222584	2.07360241108581	2.51908652798276	3.1100243307829	2.03984953244214	2.67429250222536	2.50890311865278	1.26714417303526	4.16800745269695	2.52288530248978	5.11859516263984	6.34128770095101	4.13186035935774	3.50979070082037	2.98250261389181	4.51182962809562	6.96910747320763	-11.7473284022011	6.09667566306331	-3.82156478462446	2.8238053780446	-3.08707550394268	6.24069845973264	5.28728160351462	1.12182737236814	-6.08523755302096	-9.06432460787297	-1.399508536625	4.27593798293781	-8.4392653258409	3.65007851829771	2.41228376061929	2.43389115796761	-2.84370967039842	4.52915396447623	-12.3954966268478	0.0320192769331038	7.93216060139516	-13.7867563233092	12.3074740763798	4.46834328042821	15.7219269898291
105	1.74410965303321	3.82412485709495	1	1	5.36801912910495	2.25489612863491	6.85355276522217	3.46482703082025	5.49961844814688	7	1	4.67442313521246	4.01185660160226	2.68464300898097	6.87591971447575	4.12419732710964	1.24003834894628	4.41835164418875	6.86977476912967	3.19093979537068	1	6.71996348346316	1.83642709205247	2.05250258961788	-9.31766101002335	7.00152312423611	2.98443030966484	5.32724358204213	-9.71717909142248	12.7000103039697	4.3804161251151	2.5136675390102	-0.974934249455077	-1.01305591829137	-5.6614999891971	1.07893891305991	-5.27911534153004	10.8003597516614	-1.60661599200222	3.6320984084722	4.53384599787858	-0.902863596686493	-5.41110924005511	0.559319423943251	-2.96841233953684	-13.5851565939806	6.43491280377217	7.33316798635083	-1.67369196463452
106	4.73534513151633	6.60083998340065	1.63154393203351	3.60475644052883	5.46685182864741	2.19066343496032	6.75276149873956	6.51691514777288	4.41825775864725	5.72659199768901	2.611509378292	4.13385140282177	3.21368266830607	1.25775529165907	1	2.5935829919414	1.11056206728045	3.58779425788903	6.9745403798417	1.47329249798403	4.40493188906172	6.83535397989755	1.15985098077629	5.32210298601571	-3.90788777333817	12.0400320005021	-0.181121493719078	4.73334716457851	-7.33645953871677	9.33923051710274	2.38186879994478	2.15140468268504	-5.64597692628633	-2.36114733442762	3.83713106915948	3.54333558262258	-6.03456016754878	9.03600110151341	1.77192799932333	4.6948053643183	0.648342023560937	6.40325772559593	-9.79366787182183	2.09000819042418	7.63081944744015	-4.25083496325273	2.11649976879352	5.312375789812	13.4750846319062
107	3.12537289017282	5.36432852114854	1	2.69254319606881	2.92819682263058	2.16970244974032	5.38328752376968	5.31859616723986	1.94650640515847	7	1.26919027793716	5.72419669027702	3.30873422423334	7	1.55968854448699	3.9268880591308	1.20512597995068	1	3.95504579411327	2.83896246127498	4.63566203025889	3.84231044357341	3.7536170865702	7.65691197470531	-4.24431411466945	10.0377078399122	-3.80690442903042	3.69604193324298	-5.47238930484059	7.54937310541273	-0.736282067724709	4.32078946490477	-7.08006916264604	-3.66839635231731	0.987467935672464	2.17540550088753	-5.11396458360246	12.2472738517564	-6.41089470524757	4.27850244658447	4.00107180813299	6.97607745485248	-7.55473730341603	-1.70554521402598	3.13795227776156	-15.7075147804384	5.18745951471944	5.31278952596005	3.63153024578322
108	2.00044669647332	5.35258907584991	2.04411054890051	3.66051577320237	2.98582289947164	3.01823632307513	4.94861316092979	4.07237224221773	1.92001477862768	7	1	4.59865013621355	2.413134636818	6.9385068615061	1.16811498279821	4.73360617558044	2.55503065585279	2.92032036599874	3.41499265830372	2.52908365725826	4.89761852390764	3.2651659869735	4.96070308863481	8.03262620603477	-3.12396516035356	10.9007192707408	-4.06543791081608	2.81141510238461	-5.93462067561776	7.83088812766211	-0.884670027823358	3.70941019645049	-6.36487814041269	-4.2317064157832	1.27114332823235	2.50853486404299	-5.64598629027861	11.3196553457872	-5.88773629191131	3.66845796805609	3.57168348801608	6.37579361425233	-7.83738322730061	4.90927755579841	2.55572694310956	-12.1046383921521	4.32946979535587	5.65534951098638	8.09898712562628
109	3.0683726787702	6.62532601469557	3.09275672363455	2.49224126331036	1	2.68231557509441	6.14877255888354	6.45123296189138	3.39125335400132	2.16509632727148	1	4.98170186647139	4.31029006754732	3.8720444264735	2.6882331601448	3.64374827029584	1.84113973687992	3.97347162393182	6.30257196862884	7	1.77377409333293	6.60219470464987	6.46713605263351	9.07192222929234	-11.5423158063129	6.20116017356239	-0.539310152429822	0.72605155447882	-6.11563085800773	10.9120046151849	3.25447394747863	4.56933274530638	-5.55033269768441	-6.49511952875564	-3.60784747559643	2.6156344374626	-5.81235306045385	2.62360286336099	1.7638717733079	3.6465038483448	-1.88347920351035	4.87060200234283	-12.4033750864537	0.531946349347555	7.62998720625756	-13.5567902858346	8.59325240830979	5.42865849971808	11.7657120177315
110	7	6.66913389074475	2.69531345766133	3.68318766540589	3.37577720874518	2.20176101230067	6.57886209586832	2.29729906016583	3.47434284160652	3.76044982832161	6.51204826741803	5.62466093968299	3.26790808999348	6.11240559515339	1.10049420552168	4.55123768799244	2.39624943109956	1	2.87565289727301	2.73506667230881	3.65347023505602	5.96477685245098	6.24957778038279	8.01754469637647	-2.59555247861654	8.36398076425638	0.276481222896099	2.30331590120725	-3.50968422707009	8.96995421539854	0.217599242593987	4.33590200035209	-8.71486887671759	-4.01197240312379	1.04278811815216	5.09348939849076	-5.35420201291147	12.4401394722084	-2.0463360689728	6.64438164120915	5.06779831116062	7.17093366537079	-9.54609839942575	-1.80482895123183	12.0879678894753	-4.64538628394822	7.0953966675128	5.70472235052362	3.73296309008564
111	2.2568448873247	1	2.63635880553009	5.7570639852238	4.66166123243623	2.53178486372466	4.30495076213772	4.34224536375797	1.13992897513016	4.36928780413352	2.90244321978113	7	4.98769304337279	3.829690146743	4.25582112854944	6.34983519393638	4.81069957889596	1	6.22207120857261	1	5.63520013752205	7	4.81204441843335	6.45427016309343	-1.45165979233885	5.65684021856108	-2.64966937973782	1.77537830211156	-6.33185334285946	7.72715348248853	1.15552937012332	2.6829003320388	-4.17369841307939	-4.73584354120491	0.0674511104945059	1.13752891414781	-3.2061771775098	12.863301678797	0.735470933514128	4.20661317815689	5.46789449902687	3.95730231945196	-8.87176917772264	-0.341483352917144	7.10283463111937	-10.4292176902941	5.97531844420625	3.66822621141888	0.392443763978057
112	1.97379140388817	5.67524328239267	7	3.42497672443854	3.87639834404674	4.92693544792243	1	4.69065318005319	5.28199930848965	2.86803338533623	1.56506400063355	5.69515168564527	3.91934410395108	1	2.26269849432964	3.30432740457653	2.08613190023735	3.12907803920305	5.52120317857489	3.62682276434188	4.43321723103806	1.93208814082801	4.6061745682639	5.7256205383709	-9.7280890934926	3.89248255502385	-3.32300773802934	4.28425544861545	-4.22811314249931	9.37797248862372	3.10948203312865	-0.868661142663673	-4.76556797304036	-2.36102750869603	-0.882396296971321	2.16259902528575	-2.90922294088974	12.3337118344834	-0.637391781921086	6.44044627570087	7.05538750123159	5.79937759671627	-9.31465919691369	4.24581578146301	5.68138734462406	-19.4325872188744	5.06877776572058	7.10226553925301	7.42278622875169
113	5.91389498758668	6.48676183500889	1.69229381863431	2.99606391842675	4.03936410689356	1.73030999691391	5.2023341799438	1	4.69765390260828	5.32353740739784	1.01387281609663	6.06626091993762	3.56617424380346	3.52013774677391	1.1160492421288	4.24959440025867	3.83297627315856	1.72336978552423	5.99093430833876	4.05025682654083	2.92621054389286	5.15396626432543	3.35146881795613	5.44894364976027	-2.10240135894433	10.7482233824697	-2.89575601240499	3.16569648875127	-3.57145838277007	9.25827752500743	0.92401952168595	4.86120599723838	-6.44097848519088	-5.24842360610298	-1.25520747357558	4.49044890075202	-4.42687993205716	12.39688436684	-1.5516520099114	6.06236968987439	5.24303048560914	5.00110559834516	-8.56243292382787	2.69174265710541	-13.5969607113767	-0.206914755477205	9.46502008745005	6.5593920809841	2.52186130012758
114	1.52536654632819	3.71052932724238	1	1.69926048796347	4.62685960860913	3.55007352417156	5.8534250065742	3.33193211740503	2.47190726001539	7	1	4.65799011155151	1.8350998261825	2.88855948523098	6.13769988438212	3.32877107632854	1.16306196386637	3.40734719042871	6.9102321801074	4.55390699987191	1.23157555285348	7	2.14173799404105	1.48799217797782	-9.33047517311268	6.62456830595223	2.97355801181921	4.58379448564784	-10.4670115255569	13.0047934061055	5.48092312579384	1.9871435574335	-0.366903831807441	-1.96318754520534	-6.09949383688509	2.10521513838764	-5.44016063753056	10.9658970472789	-1.0938200799004	3.80611424222013	3.54919613374488	-0.0528925959224458	-5.67241521587045	0.3422130620285	-13.2922683814112	-13.528411717153	6.89168845480265	7.21963038393093	9.0563897225602
115	6.11597846033275	6.58131959568221	2.26860280998158	2.21928649265296	2.06111236299501	1.15962369882545	2.47375105385267	4.07562859053962	3.85378142136315	6.12249872099353	2.71084304321201	6.9626570220151	3.73336529591583	6.12883762721368	2.11729396418899	4.96445703445128	1	3.67456573848231	3.75570624500272	2.55118735020313	4.0038890607383	5.53311999707251	5.14358629235627	8.50992508662197	-3.39320739527843	8.73735207970887	-0.935476223785493	1.75828546044633	-2.23624817211569	7.91807257821538	1.08263302344689	6.19829333870018	-7.4181180282918	-3.86361537457267	0.151230219017822	3.21814004540602	-4.30256991436924	12.6812677048323	-2.34254671895648	6.8163478380053	4.97340290363289	6.04742945870748	-7.73106475959293	-1.12596023464193	16.683394708994	-14.0883726561681	5.46385254544996	3.66932548474333	12.9730757851659
116	1	7	1.90317564579167	5.44710600845851	3.99555059973029	3.53757928338463	2.24001182422273	6.33400924970028	3.52732922614245	6.32884750725902	2.80973784713589	6.7823044085452	5.39608430439293	1.34206826388417	2.11331949718408	4.80573727000878	3.722769460817	5.09704702965033	3.492953250875	7	5.71682312629195	4.90307503248823	4.98691867201536	5.01354759348713	-4.58730233010211	7.70368362021974	-2.38321671330317	1.78603645351456	-6.79826592728109	13.1923976929161	-1.84205314804192	2.44846467681328	-5.28869599982077	-3.52783207842184	-2.28156207601046	1.44130196678933	-3.3882696215999	11.4390100167613	-2.95304535789845	1.87863901783356	9.16034943354743	4.80892758035594	-12.6121922054164	0.890036107504142	-15.2222229944514	-17.6766231368175	-13.0742051294063	4.19527684212802	-8.65739388385361
117	1.6947114121133	4.10174253880936	1.13662094545637	1.04487541030178	5.12314509894954	1.23338808112016	7	4.00562376776169	1	6.70622664057851	4.10081425413925	5.95890365248513	3.97138665321418	1.71177098364954	5.41151424263686	4.93164477248792	1.83776733612002	3.94100231214904	6.45043607328948	1	1	5.23852206787116	2.25537624592502	1.44333983171665	-11.6147318060645	7.14049009050382	2.74931882686078	4.6812237265691	-11.1772924735387	13.0820797460988	6.34664318806427	5.8059959278646	-1.77603168209219	-2.03717322946229	-5.68637805710576	3.4775709000821	-6.587067231182	12.3982710464903	-0.837134981175479	5.53025876141108	2.33015628296948	0.9171819715362	-6.02990163643945	1.66035323074561	-2.38818580526704	-10.5566931444684	5.34007438967109	8.07561924147418	9.09765239023234
118	1	6.45526097564384	3.22616073337204	6.28349149304414	4.16164292089455	2.04391785241558	1.32063343129035	3.16878084134776	5.29549875266419	7	4.20324789287205	5.22010875667488	7	6.05897109265493	1.00871921011295	1.68927284311389	1	2.86169254849965	7	2.41668260577574	2.30343124194182	6.10820198425229	3.766948070849	5.81280761121372	-5.3966719648115	9.11309128662626	-1.58506114611765	5.73518924549977	-9.13999963763892	6.24512360795425	0.373382202490277	3.98376330397048	-5.47769423814046	-4.89084656849748	3.93896262972777	2.90665465668683	-5.31396515086489	7.04543411511603	-0.0213661094760458	2.19525107944119	2.97474259110029	10.1812352556039	-5.3407227495144	2.54129917187814	15.2727578783116	-19.2967193028956	10.1547467850998	3.67757026871804	1.38135369808122
119	2.58289906409992	5.33284522336277	1	1.82660734650807	2.25926133057132	4.28906099382988	6.06124491916488	2.08807963930362	5.76352503443836	7	4.15201954574391	7	5.48891303290663	1.41466847486614	3.93718762510021	4.84703326356342	2.40475850006701	1.49400034231465	1.92704107323876	3.60370241200796	3.10366298876223	6.92029746071836	7	7.15531883689965	-5.87662173366953	10.832566329894	-0.980903184539924	1.26107481692366	-2.37093999872689	9.35789351968819	0.84766094065699	3.1963634433284	-7.51170228061255	-4.65757275338014	-1.71070450436221	4.4231422547223	-4.49817028076763	10.0557667589546	1.24217575305365	3.2818855799217	3.37348103194552	6.76960983328334	-5.08681342269418	2.43717378759296	3.7332157819122	-12.3803988781378	1.53797448380242	4.56864205634563	-1.28492338110653
120	2.81368100012561	5.65526872929036	2.69175635176431	4.27574847320959	4.58775473645	1.84526301074169	3.99435999521593	3.67038056266197	1	5.81091927994722	2.75171248296121	4.81263840283942	1	3.11649113634853	1	4.23861263201603	1.59806217575074	2.33930377660493	3.27767969032388	1.75441474734324	5.55004013304146	3.21687855910938	1.4408765292996	8.06982926476983	-1.85016445153138	11.3247673389994	-4.01239093723131	2.58510913770459	-5.17042368537113	7.98098471086509	0.622332274264366	2.57411710031403	-7.41967529127841	-3.58972903881251	0.111741192160173	2.60056329700372	-4.7586382121485	11.8885479684503	-5.6375278201781	4.37527492078486	6.27640514925717	6.4437145543198	-6.78168063789031	-1.40939695863185	-14.0845549524835	-5.09633867946702	7.15345845968459	3.80001737459201	3.7050801747039
121	2.23540295126462	7	1.40455744749812	2.08101079500505	1.09959171151535	1.35880080486069	4.67462805213826	5.73224273450855	3.48333496230207	6.76072028709157	2.60289905286655	5.27668352106321	4.03699675340591	5.59325992497326	2.85238991621775	1.54852395385789	1.58901479735444	1.4060474518902	6.49394924063757	6.53252924005976	5.59895251169961	7	5.04571983560917	0.0410184837906532	-12.3324875947183	4.64597961963214	0.863511930165819	3.59779418421435	-5.99260004178449	13.5239554485133	3.3705399698089	3.65520260626509	-3.29716317395287	-2.77076769789008	-3.87500239961165	1.42317309475801	-7.4033190845531	10.9849276229816	-4.42955395049078	8.12591847449019	6.12752750476133	1.17252228955803	-9.92826866132536	0.781436627003347	14.4333348144243	-4.02867921824717	2.62811398242328	4.46280242226502	7.71028672178786
122	5.42367619406761	5.3267913756583	1.99127648011107	3.77620828251135	6.1398305140138	3.5623985363632	7	5.98874696344524	5.31402271881474	5.47048775781384	4.72081149865166	2.42315298152553	4.86620575007679	2.57133029414237	1.77810405454831	6.9172095741422	1.22026294594822	3.26118210028014	5.62027435947195	1.31554053518658	4.45169904395636	3.91684171965941	1	5.0109415420292	-5.22239483992984	11.4899316529383	0.878411538053137	4.37229177815742	-7.785029544995	9.92322976278263	2.32058480148868	1.90314422724548	-6.56587269194902	-2.09019317879078	3.88022140867673	2.93320699911307	-4.23335052487153	9.40374387709447	2.50965562773687	3.77997489153816	0.738392437939677	6.41453545591836	-10.3728055235705	1.90628744850027	-3.56614379499499	-3.83874579208762	11.1772226622376	5.01038510282773	12.9382517740318
123	2.0801722840631	2.03948573834881	5.91263471860287	1.71937545952564	1.48196880138194	3.21694230348295	6.22708304305883	4.97260249371512	1	5.27332990397163	1.25801411724024	4.08089986811315	4.05305739914894	2.00256095128631	4.46182968787938	6.70210560012506	1.92095513121725	1.14976481925578	7	4.26143150199126	1.60854955766149	1.75340582482073	3.85397374249125	4.41183660178678	-13.5172128459262	7.26259784086054	0.380826989071531	1.09663407865419	-8.82943593823199	9.13216621119125	3.98276736674994	0.234701681387971	-3.93959245296301	-7.77147460411803	-3.30741972744537	4.03665845156302	-6.53534790087694	4.18898210887647	3.86083857312488	4.1669943415258	0.356364095483697	6.88008055585863	-19.3368477496521	4.68854223834784	-11.8169157792384	-15.0901270019453	-14.3306403576934	4.35156601622033	12.7903693205498
124	1.10857310142274	6.85934395296661	1	1	2.81453606209658	1.84569050575236	1	6.78219280797604	3.41086641517801	5.838331926607	1	3.94407748781706	1	7	1	1.77080166259605	3.60801342377959	4.69193186803025	6.0812796943998	6.45717711187861	1.46059646324952	4.78484371964597	5.13391876803005	1.03412709194315	-12.4405794208642	4.67923195030737	0.631149090079869	1.84173030849125	-5.91408485019617	13.0925506698707	3.53189852491602	5.77060964520995	-3.1443384517691	-2.33639358401475	-3.09547701343956	1.15489768690252	-8.72628636585471	11.4331307577003	-4.89282791531502	7.53415097916783	5.77068064371608	0.882324183469911	-9.04816852070339	3.18123940807737	16.6089308410358	-10.7046369298339	1.9062838631838	7.42526303470749	5.78532458537985
125	4.55218626050886	2.42647394991755	3.02119142490298	1	4.7261119759644	3.13679900304552	4.42873860308425	6.11774134137331	2.62908526814505	7	5.53467018442184	5.47584797770976	1.69683290556664	3.62854247898595	2.90446712998156	6.13404191371841	5.64078299726371	2.27678879897364	6.3069054535745	1	4.55416394358664	5.06152188997525	3.18261373567048	2.52032499197576	-0.21446495621245	11.2361087395337	-2.95403881845071	4.47451192455749	-9.47434737816421	6.97220225150472	8.00270775637411	5.54637745929375	-3.25242663693056	-1.91463353545018	-10.4964260805761	2.80329892601369	-11.0899959525693	-3.15565708201252	-9.6326367536931	3.80816905336053	-2.40236772028753	-2.90517077606942	-6.44371161262526	1.72296960921861	8.04599417076957	-2.44163500515799	-11.8896087557851	6.46732383842768	2.57612647090596
126	4.84073472072156	6.7475968609098	4.28050095824191	2.53778508281926	2.33770841430653	1	6.19195653563198	7	1	2.99083928370242	1.37286613191874	3.86804189251729	2.34748477287177	7	3.59984712863248	5.56360449590028	1.49080742728971	2.39593965511255	5.20406389283879	2.68647549573914	4.17957566194685	4.82009124118527	3.82837111556859	6.51261659230318	-2.83707950862065	9.15279876413696	-0.383758917147162	3.34203386660782	-3.0803113346257	7.70157582346874	-0.0908628914418701	4.49657739074849	-7.35727251840654	-4.39299901749179	2.47494447383791	2.06209568205853	-4.90235147986375	10.7643410747767	-1.91493158748455	3.92519089193685	3.87110305916475	5.51568378612359	-9.11673513370305	-2.23775861143899	16.2055790165996	-15.2327055646522	5.13054878886615	4.65262960909444	2.87207930785171
127	2.60345727188479	4.12845714338692	6.57662908831815	1.68782270156242	1.88413553873569	1	6.53962781509312	3.7257446602839	3.6457741277928	3.2643769713809	1.4522723077774	3.82780551303511	2.87702258956234	2.46798468166613	4.76016082157725	2.9528484177176	2.03519610162138	6.7557004785691	7	4.24681031496289	7	6.59029654074945	2.67885388241597	6.53837482904855	-12.7329948184574	9.68085546697552	-4.46092597916328	2.73914635198875	-5.29994003401	11.1009158908673	3.33784478893538	-1.24385271631633	-3.1638987004433	-9.0533101689954	-3.41531770840079	5.23500211378365	-6.95076247246277	5.3421852147336	3.61609979280895	2.19491153595481	0.401549306177531	9.16754637311722	-15.2885562981119	2.48082260389405	6.61207121009717	-7.60702320640461	-4.94633513118564	7.87578023304398	15.7590300433177
128	1.99328035777221	1.16945339062163	3.59865217153762	6.08689438917441	5.06176503390411	2.61080990006304	5.37929921803536	3.65401229962714	4.74853996137374	4.80723752937194	2.92260491870958	6.99319783117025	4.82794165478316	1.92267241303197	1.63294791609869	6.33520378550291	4.94500878095273	3.1648769989714	7	2.09213039188275	7	6.17117201862836	5.42610213694772	6.36591370597733	-1.57492233288514	5.6539233383753	-0.6250738365933	1.0097942845289	-8.15440238396576	7.260627311171	1.33513531200263	3.18512310778237	-3.49157817305667	-3.95845647550264	-0.474566299646101	1.04143426102374	-4.53826227080481	12.7119258766182	0.633018339284698	4.10975756142648	4.42997806661393	5.65518975360368	-10.1682525859811	3.19517645789036	15.8873370363472	-9.68427885243775	7.85807102630392	3.4482812043512	14.2798069354563
129	3.90187882894476	2.90011239963484	1.11040233695198	3.12785919730092	1	6.34173867523813	6.9143833300119	5.89356803572481	3.35207929233793	3.19500389219496	2.02101406245811	5.94122604655521	1.54966893519274	2.71732203876268	1	4.10194073549588	1.29560624424246	1	6.28430746719675	6.95935850294893	6.89969308481453	5.59653135357778	3.82366993196729	6.29805855146579	-11.0733098524603	8.53862698985289	-4.38215208981094	1.55933832971429	-4.12248203454773	9.41309769208841	4.01132130216466	2.58124966090871	-4.23395511455951	-10.279572050229	-1.22259352760718	2.84169025635736	-6.85129133246922	5.0503162789317	3.82560485259422	4.43711604445864	-1.05080542879848	6.00918232387895	-14.9631697241525	-0.600878216429799	3.58978205511467	-5.83859502344426	-4.80740971609958	2.689503602843	14.2997935663728
130	2.19850773102658	6.97778341572584	2.83072548548022	2.70040724738472	1.77248844630547	1.09932332838623	4.8169103045272	6.28317075073145	2.83496908156734	2.49347008673173	2.22547482135132	6.47542999523656	3.17769639297524	3.2080485501563	1.93770503010061	2.53675589093754	1.57034339554409	1	5.80845862299688	4.10673334249151	1.56154474766293	5.992104846226	4.95648133779953	9.33757187825972	-12.2969198717784	7.34009579802746	-0.687930726320694	1.51176985814599	-5.97390264825263	10.630225315733	3.92565352965387	5.11468390793415	-5.60704859028639	-5.7315967310202	-2.86451299444622	2.54112608386389	-6.95280666913378	2.31817502252932	1.56635972005313	2.64636827074411	-1.59753091360702	5.07099543031299	-13.532299578947	0.170096949952937	7.5083062073263	-14.3139950609627	8.37387349722674	4.54849575680951	-0.159770488561297
131	2.33767274149074	6.17806892439484	1.85156398580582	5.8192744087439	4.53577762662735	6.30544257464155	1	3.98817242269801	6.36844351618152	4.72619840751428	2.35176880560698	4.83595859711555	7	4.35373220917187	3.88569168872992	3.65207295082347	3.36615122725891	5.02695830921577	1.60000873904483	1.95665709895133	4.83617171032977	5.76665696626043	4.84560443000417	5.13110031906781	-3.54539033512162	8.03000594688828	-0.301238091427593	6.10781084612947	-3.99084874535326	13.6009756554796	-1.38724805141363	2.75924858953333	-7.72048883434509	-4.07175392572113	-1.78223947760047	1.09914148276841	-4.45324422199238	10.9720614172897	-5.41380835647293	5.9167984443023	3.68984008866506	2.43855499329828	-12.5612489582559	3.47769131059117	-11.4788608793583	-18.1105108772207	0.619201535519584	4.33193476121322	-1.44633955795349
132	2.35483454650435	6.6833226863366	1.73714829747528	6.15117051203478	4.47474328214854	3.8368857999013	6.3300242889022	3.61677481992762	2.62058942387785	3.65482046086038	1.29633114890697	5.25119263870694	4.64470017709017	5.67975554534194	1.72547282578283	5.07320300006013	2.47677411154393	5.10578937190682	3.06985851282687	2.7767454697638	6.14819428523113	7	7	2.83864444539028	-4.78925740702648	7.32704293285633	-3.40249529735597	2.14068203234437	-6.24737188135815	11.8827597498094	-0.28675475480866	2.86220519489539	-6.25593007296062	-4.02924398569771	-1.78513342772413	0.943807356594752	-5.17282561241268	11.5968709901773	-4.37840028808153	4.18443981227676	7.72808323407822	5.31336403420894	-11.5875936485156	2.1576608781195	3.6144837672072	-9.29447970494097	6.92912571225857	5.09929311672267	4.22622653513562
133	2.98660705991555	4.63799649637264	2.13071858533582	6.2323346137069	4.75666822291337	1.67654347614592	5.56209030578497	4.26432648063797	6.15634913691727	3.75198507463426	4.5017586290534	7	5.3474363483072	6.59078381211323	1	2.26042674968497	2.17852958965738	4.07761832353112	2.77913619935826	1.59599356919221	4.30253913096142	1	5.31233139580173	5.04440037624953	-3.24955848618849	8.57505658240009	1.39590195309249	6.1805819779766	-3.78165538803608	13.4619968456292	-2.4859979196792	1.944038776413	-7.7993495499158	-3.71750723560598	-2.55894806354961	-0.324414706683892	-3.85804941259329	9.40487448084758	-5.21432859797319	5.18613582093415	3.51781676779099	2.68020948590467	-11.9884756941344	1.71096441058827	8.70666504860594	-5.61167915585656	-11.7134854521388	2.13090416086483	5.43143476439997
134	3.33607077738373	7	2.44270168806344	6.01523054690017	4.93612309611353	6.66114830619272	1	1.86110226765534	5.47500767720012	5.21120150192608	1.43214271756765	5.77485190714508	6.42378192512616	5.0581587846907	3.46467699392283	3.66253210149712	3.74363967415495	4.45385096147061	3.65654145053559	2.8256558905164	5.29791098742819	6.31938316565383	4.9141097550514	5.78930852168137	-3.66083900599091	8.77301559855393	0.806068157430131	5.70241732122253	-3.83136382811936	14.1618665076541	-0.140063998196758	2.47540791494352	-8.25464602030186	-5.01599858592408	-2.96105814083983	1.11442382295643	-4.85240508351314	10.8122399319993	-5.15237651839106	5.86801707973561	4.5141037576923	1.7494600255681	-13.0545971264625	3.73387360619138	10.2151959448857	-10.9555154603389	-0.173542545030989	3.37428152194186	-1.17752109045009
135	1.18766517415786	1.71430692952997	2.61375078560528	5.88261307754341	4.1054707533406	7	1.63026573904032	3.24620165139383	3.45737065471591	6.18623288156086	1.18543943182214	5.33651295432938	1	6.46762638128163	1	6.58546223459261	1.31762268360652	6.05765542126696	4.48334033961539	2.66763192707606	2.14534852671227	5.31281204595273	2.4116445190225	4.50617633683005	-0.345267181724668	4.48621509442252	0.626077033452261	-0.0594240668147875	-4.90132016493391	6.35199689787745	0.386613311186747	2.27417357333394	0.616385646242957	-4.56011263153764	-3.52466352159266	-0.156057248436275	-5.14249080698747	14.9938234487515	0.309564524840935	5.37419235250201	4.72135312917113	8.88062589037403	-10.4368815450315	3.6786636987674	8.07945457393988	-13.4699379388231	4.58409682882837	1.53865155020711	-0.563947391228661
136	1.18708108068712	2.69685305039955	3.161481309531	5.26274901218266	4.2755198112466	3.69779575947223	1.33793448224675	5.27337166154414	2.60961363789393	7	1.5495895921333	5.97934573466296	3.1195076092329	7	1.47096320209549	6.03135831902943	5.85076994145319	1.00752176881328	4.90218237288298	2.5112826009307	3.83527696380281	3.56840143606116	3.72834648600489	6.36751545619647	-0.131837649170605	6.14030962191451	1.46290400893357	0.153547145674985	-5.19752766561371	4.76046167377805	0.526633704639371	2.39673586307556	1.21149722895067	-3.37264734006963	-3.40191364503485	-0.0100745889354513	-5.06484385488307	15.0171214935274	0.67681723672831	6.41052805366449	5.06946340733807	7.67892090149325	-10.7128141867237	4.94954255767837	8.7198977054013	-16.2256359406862	6.39445890441156	2.56829941022558	2.14111142131511
137	1	5.3122132991132	1.33777047844423	7	3.56356460243258	1.14932816515727	6.0991927291075	4.20123093390386	4.58448875450907	5.08522804244605	2.50589617774222	7	4.04431307273247	5.30655675512131	1.81615525594845	5.44205428207616	2.84943912211424	1.08123580169062	5.95340950388513	2.50599395014943	6.12609094593717	6.5338250583608	2.82375714373032	3.34902378231875	-2.95951721274171	8.58045739277279	-3.38658468127907	1.05902161520147	-6.17907445619663	10.8719906104078	-1.52247705442695	2.42011516172581	-6.24199245481215	-5.85164213930339	-1.25612316589789	1.34438376353358	-4.6134486065697	10.678114436433	-2.81826109585346	2.66697716444898	8.3306478643248	5.08047960013296	-10.4366384698701	2.45809392139889	2.72510138891155	-5.81710121837169	6.97143712697165	4.13713704879772	12.8253215883371
138	1	6.08975772756004	1	6.17416393516015	2.92520681043388	5.89518446391437	6.89342544783886	2.29976724774445	4.62658357657337	4.08383139519721	1.50219461987619	5.71381956301435	1	2.93294083039943	1.47196178198941	4.30228231990884	1	3.86335093999506	5.0022471324471	2.50468128966263	4.82292906966473	4.28282073033773	2.84280385541655	2.64673870913954	-5.7644541550125	6.39608414908014	-3.05687170619503	2.15299392066068	-5.84463570540817	12.3047459583741	-1.1144811153086	3.25002483338586	-5.98402055965128	-4.15014330554833	-2.93939039718951	1.23217087223051	-4.74691935410664	11.317268031544	-3.28998767040108	2.97884633579936	7.03258160156259	7.9670477321353	-9.10319870265717	5.91814752434468	3.03146097932591	-15.7536878788252	3.72342827301421	5.12540555732402	4.43480307102293
139	2.50470035393875	3.47663011104755	2.57306859025939	2.03869805092152	4.16395575597734	4.91229215598046	4.68706939538266	1.2344694867689	2.23064339114992	5.3470104513168	5.31679298787092	1.44240881757991	1.63007286951424	4.129457954754	1.8819571868988	5.11026366816355	2.03008993851718	4.48260220509177	7	5.22530046146542	2.32025928477327	1	1.38471097359894	3.35880293903162	-10.8762453709909	8.16122571648174	1.87020449882383	5.31636102693419	-8.90847275860511	17.9070365592623	6.0168954045807	1.41454501279927	-0.867843799025727	-3.94062739304079	-3.57661229116658	6.31661132394556	-7.31997643572372	11.0459641968925	-2.61529528934265	7.72738220944855	3.71715727542027	-1.02125036331698	-7.50553398638989	4.59391370321058	0.160584595803999	-9.1707376065539	-4.29007013915125	2.32247700478021	2.58396206496592
140	4.05111495434728	4.76044056063646	2.55491543332404	6.57940759655426	2.66015719915787	2.81219423021168	1	7	6.02423581151809	4.12998932049094	3.43036966651175	6.388283041527	2.64461879004475	2.71699227400156	3.75972492583648	5.63566562261734	2.1548510778347	4.98309240934199	2.86519426195171	1.53437948046426	5.51063230233915	6.04193827522421	4.36492449539776	5.27721179467196	-2.46355557427672	11.1867361107108	-0.930963931216107	1.18178552912485	-3.99468003518418	10.3377764787017	1.07748056491515	0.973314750276388	-7.24032808168427	-2.84727057993337	2.33073960683045	0.768060577154262	-0.80652951537456	12.5920775057219	-1.9404091969863	6.82513141530958	6.48728135051245	7.08538778828689	-7.78187636692277	1.14713936292757	-1.96072437876101	-11.7058889427677	-1.24778884047199	4.89953256198093	0.845495740788287
141	2.47705163106431	5.71347235390514	1.16118913467282	3.77407626543251	4.29773072294723	1.22052865668483	7	3.73349791741385	1.01415316546463	4.73807458515654	1.05799085165935	6.06457127491544	1.5013721933634	1.83685074603107	1.44869263532122	1.26749854006459	1.40437758791038	1	4.46517571821693	3.68914493423827	4.36522178139612	3.77157387545102	3.8917467829161	7.84033208531645	-0.848849454178005	10.8504533359899	-4.05061966931978	2.73077657728582	-6.24623602090497	6.88604149167322	0.4207975269181	3.30580484250197	-7.04594860068791	-4.23445466656684	1.27119441519623	2.48647499791697	-4.67268366589796	13.212740096717	-5.57427032528686	4.5654534894216	7.14037623819019	5.5710957561179	-7.03197495277483	2.96948855582	-3.26379848759798	-15.2307761246089	7.49848409204581	3.74319699120756	10.4834326763592
142	1.92831909106001	4.19007167818867	1	6.69372552884384	4.18389156059519	3.43235826812128	1	6.11448638621068	4.00835033975282	3.6675468531667	3.0396832207509	6.48057331345871	2.9790307657282	1.39417601822144	1.57780462671093	4.6986664088028	3.31936013027281	3.83728754275547	7	6.54261504591848	5.13387889683911	5.24827315678599	4.69606316435173	3.06874434418106	-3.81750993997501	8.27565863856748	-1.57546838544266	7.3759583019439	-3.82034759635129	12.8906893302958	-2.00455068903013	2.88071709432234	-6.14536119196978	-3.43692085005454	-5.30669912192529	2.57715890393398	-4.07608152837741	10.3957124566998	-1.57730771688383	6.35905365746737	5.16812179654424	3.42340870961959	-12.4386814795365	-0.724845233339966	-17.2533278765688	-16.6354151474345	7.85380759350247	0.4150383467442	9.78861654978716
143	2.79769712198953	1	2.01970998343698	1.44866956264378	6.22868673809104	2.675329301716	2.23423395422201	1.48578134846252	4.19201269832552	4.9531773171684	4.71616522289485	6.57060684114596	4.12142508016876	6.25248505799568	2.16015497765924	4.0755493333912	1.55893023233134	3.51337079842488	6.3782540170747	3.68347880241652	6.87306280415323	6.47454970919672	3.67634141726617	5.96119925290387	-4.02547677346978	11.8876770101024	0.279752072167881	4.77956704230682	-4.60417196191417	12.5302965501549	9.17362392934946	2.85982799545202	-4.38932684075361	-6.05065712373151	-12.1543913591997	2.30856611400665	-10.920941132469	-1.52786764823136	-2.71396077541261	3.33429125634731	-4.80801716632232	-6.73948954248569	-7.7854076917408	6.61443491062742	-15.4092449307712	-8.70193961971082	5.79166817983541	4.55559653285266	1.63552375205849
144	1.66201534836205	3.74997691982309	4.57519244099866	4.86187897254593	4.46642803299136	5.24186727050444	3.00124225767313	4.93402203358974	1	3.2288110732976	1.44460586949667	5.45415000387689	5.38008539130257	4.04257584939982	4.1419912374532	6.48621056146734	5.60092916085595	2.65971603971506	4.07456813945748	1.49631767963112	2.97615587598007	4.11392981945384	6.13173331763944	4.870992205211	-6.11191101046916	10.0899803463843	-0.0430236902795498	6.35748783811386	-13.592484335757	5.70355892856678	4.50569964514015	-0.294473987881478	-2.9409684084829	-3.0925649827258	-5.50753065185199	1.37147682508885	-6.11432930797544	5.88562756837677	-1.28321664835124	4.39124245616229	1.29868617980342	7.17040060049868	-6.79219553545731	3.8396565453488	-4.63428417146494	-15.9726478749077	-14.6008717854793	4.49881646788417	0.992338426078408
145	1.53200086645876	7	4.30668601166902	5.61877980019715	5.04890389509667	4.66583641883015	4.03209104039426	4.6543284712092	6.61206538337085	1.21909512590494	1	6.11907563387617	6.42964323294531	6.49222067628145	1.26923989339745	2.85733705098314	4.82335601705932	3.48858580527315	6.36705054097992	3.91745799611241	4.18365609921717	5.75976788752457	4.99472261501149	5.23109748262502	-6.88009283736287	9.66173414152271	1.58558255831778	3.17592719871888	-12.3301258052995	8.55738648825531	6.60463079075704	6.73846953660006	-1.8892759416177	-7.96994366388733	-2.28592615858545	0.396558130293654	-4.29487879645056	11.2598517133714	-2.6599214581724	7.16432888339452	0.607788480817356	2.45354478994739	-6.33067998228207	0.399838327989981	4.00430663592191	-5.21711791158256	1.13192508589115	3.71949598514874	-2.41499048737426
146	4.6101297365936	4.0821692482178	6.89842572860209	4.22271798894219	4.00223275109353	1.79084961437901	6.49059106609991	5.12457375862263	3.64199496717052	1	4.2680292186284	5.72939338122284	4.67692558375184	5.81288067341181	5.81708575737289	3.61257049045407	5.03065301201882	1	5.45588852969313	2.94383385312086	4.34080088752178	7	5.17844615251731	5.33160052285238	-9.23358942597816	5.9240628989284	-4.31331038835444	4.70942325204768	-5.22208094128407	9.51688559900282	4.28256899812762	-0.86796196796587	-5.1459733131691	-1.18578899190579	-3.0426139656477	3.64117494981077	-2.28724438733554	13.4276209981741	-2.83593721097508	6.93514309563657	6.83379904998194	6.59798527836814	-9.61715118973242	3.60580460907971	-10.6339169014293	-20.3925264964047	9.28762787132832	1.83869281610748	-3.74649348756201
147	3.46886317191914	4.80730321086801	1.0398749608982	1.41929949741556	2.6844180536881	6.92462108589556	1.06167229293543	1.95946774160363	4.16518310857117	4.24328389870488	1.5355344913345	5.61631070030716	2.5848302125056	4.97209148989369	1.84652090468178	4.12393904481892	3.3195654856468	2.68057444649186	2.9061449353084	3.97676401749936	6.03639875274993	7	3.02975372611594	9.17573431264935	0.691131482819196	9.25420349616491	-2.0386524684459	2.62327647618241	-4.75214613331241	10.0530139368568	4.91562688509349	3.92201168712814	-10.0866261597913	-8.67775686245445	0.740758786672091	1.29404869825235	-3.50873031607316	9.84311615358867	-3.43377702234147	4.76203156145762	3.32743800706541	6.23714772220685	-8.71738520721196	4.54407389124907	11.1970998345895	-17.2681295362859	8.37704893332635	3.52639924803198	-1.39096776303999
148	7	6.69170336756502	1.8691557380631	2.38792232452861	2.36966716477892	1.25436437701125	6.10029802169948	2.74877858972415	4.86666163932322	6.10133554234638	5.753955117729	6.00715266819931	2.47955287158642	7	1.42695697928474	3.21094280775214	2.12995544948638	1	2.79604784987405	7	4.09973577054916	5.9851727871544	4.76661450276357	8.05741067976551	-3.51321681606444	8.81093884851527	0.411558307532354	2.27710438440239	-1.73809320789417	7.92336884649458	0.497653373000652	5.39439968958941	-7.94270781365339	-3.54319762433885	1.00236513749553	4.68884783014265	-5.51609373446255	11.6128484727698	-1.77649252729142	5.12862731851086	4.94325436530219	6.37227560873006	-9.26709951950608	-1.79605269325443	0.835085576813684	-4.06574409601853	6.63170010727702	5.8333629416599	6.09149211925481
149	2.01544517079268	4.67907290806719	1.42088405195286	6.72733786362241	4.00878787123582	5.99445896346345	4.64067116879654	6.19858012670928	4.27434399514726	3.96576783267012	2.2622880289469	6.41333418873518	1.82653778036753	3.97438156967515	1.20119717115093	1.32160856509546	2.57427952327211	2.0708044240354	6.15855767934759	4.80946999056336	4.92219573145059	5.48611612438951	6.17772916748667	2.50769359048076	-3.85399203678697	6.78280181953615	-0.85223016591678	4.97390466585922	-4.54765188016639	11.9502244579521	-2.2744498294666	3.20345910253787	-7.00571343008744	-3.03890307098165	-4.53891079279458	0.788925046285811	-4.30938854594909	10.2688043455997	-5.99645807704419	5.8443802471564	4.98628098364369	2.23192919924891	-12.3721303786183	0.849209777121014	2.91736334708182	-19.0301274198698	8.33957112335937	5.69582788369662	6.56714101682857
150	3.01615594803008	4.70734386094133	1.878920527811	1.34032337068279	3.68859525380401	1.61252279468427	6.81507248299593	2.62717628744053	3.69627756265182	6.51936075871987	3.7296026428409	6.73238873921148	2.42507348186706	1	6.38025825872501	3.96673370248728	5.12631180726303	2.27202973996978	6.7575883520196	3.7941483083625	2.58009513755243	5.17053892985463	4.77825497003228	3.66358611541436	-10.3743324929409	8.34196119260382	1.67263611306386	7.2277488253472	-8.86235646090769	10.2524024832147	3.01227228291039	-0.417054965558312	-0.483225355533755	-7.48801171913723	-1.15261365070412	0.857522339529742	-9.62727648731333	10.0297005295162	-6.73297876007773	4.27414336638847	2.2893160135501	5.75489207921244	-6.42071458169399	0.0931923733419157	-10.6721041225714	-16.3692787517977	5.38181105521385	2.94447924836049	1.70287493694136
151	4.48743022409499	3.0843570580444	3.65642289396607	2.68146580477298	2.42728884200967	1.06293671257686	5.11093428662376	5.98848068019577	4.34051603848742	5.77976939815026	4.36005678138307	4.71468592911226	1.99219738679887	5.68257945224843	1	5.29185289228741	1.91360978546134	4.48429099722388	6.42825578120998	3.98373524505171	5.95827644787938	5.16813613356725	2.66266411769006	7.57231155042744	-11.1273482371722	8.33700780356249	-2.4503337443128	1.91445291716964	-4.9710297228961	8.31992955935533	3.30779370895635	0.597142159343006	-5.13074583339462	-9.51047107042984	-1.29175810022493	4.1235387342253	-7.51964271814683	3.44576077628915	2.66596945223033	4.31234716440099	0.307506938449043	7.60726186849899	-13.816007571038	-0.764339675311332	7.20471784141801	-13.1050410756566	5.90274192349876	3.56286758364328	12.4355995425327
152	2.25650172049814	4.41347428143597	1.70075537942729	1	3.28802684578349	3.64185220080652	5.93204031937144	2.86015031626606	1	4.76579866170236	5.78123703559485	2.42122973184195	6.60381558612188	4.64532786239063	5.18652925349588	4.39053759455579	1.05600375924482	2.83540463251326	6.60992956458576	2.21692573786868	5.77276441795085	1.65526152377778	6.34351633600161	1.8941524806805	-11.3255741600615	8.62131684751847	0.572128448667321	4.26148884046303	-10.2300569519693	17.7792779106018	6.37365416912711	1.94363967948473	-0.0927930766260733	-3.57182253315604	-4.28661878846417	5.84694258947541	-5.80483657703897	11.3607635037991	-2.15462949080987	8.18728755895157	3.29460691347208	1.29267193649771	-6.57124169009672	5.24350408401943	-8.01078776414433	-9.74272213609036	-11.096680222871	2.25481550307208	-4.55693995449253
153	2.68759697207073	4.55470555077136	1	7	1.75517016282769	3.31127180357718	7	1.62215435673909	3.80897932020107	7	2.46998376270923	3.2399913330893	4.16473193909067	2.87372652593264	3.73452287101557	3.9722903046497	1	1.67700591848586	7	5.79392666513313	6.59216657151929	5.7102193108054	4.81650519093993	2.80963959681689	-3.21823787523993	7.91272217664363	-2.90520947875769	2.36202849022392	-4.1668717449729	10.2098102586216	-1.41772291944942	3.29518740981436	-6.61850349961932	-5.34518698875264	-0.886438023317655	0.874320242780941	-5.29917797250826	12.681089779817	-2.27052984771122	3.12294809368275	8.07194692899624	5.60584725355001	-10.1276746809625	1.24213838927906	8.75449650911533	-14.035564920898	8.91138553399938	6.06308147494602	11.6434260564374
154	5.08503488249291	3.85356381128691	1.79247796636987	3.10176344220181	2.13939790427087	3.20993229863231	4.4536736246566	2.84964834611587	3.81577375383269	5.23682434117076	2.52723516749789	5.16523775836621	2.80567864302726	3.31727812701338	2.4229380042859	5.83963127929386	1.14132858724454	6.60630873414372	7	3.79721994551239	1	5.49868705266745	4.23128428967754	6.3883098227015	-9.87316308328579	6.80101862893409	-3.42512056543721	2.7564565519621	-5.50161645722902	6.8835001424673	2.17052081293394	1.75326088330068	-5.15787187562845	-9.38941390805614	-1.93489567037328	4.88207288173756	-5.6421676954337	3.55223761412423	2.55011926081531	2.64072654109763	1.04466795934713	5.5442064803656	-14.9053320553032	-0.515305402325086	6.55326468614069	-8.0857543370638	7.02261987259479	7.34712817866847	14.4471832849816
155	2.33963273848854	2.4719999052678	4.97995368277012	2.49778128287865	6.858255782309	2.41034576406649	7	2.1824374567359	1	5.59930774960801	2.56318895299683	2.93633469593002	2.12577041719547	1.04454610725792	1.8486992258799	5.03664862185346	6.44483955692648	1.3276386977523	1	4.10910942823604	5.91549364737494	6.76635103364475	1.42037986181044	2.39591468290036	-4.76562816510604	10.7648056462699	-3.0757148012103	4.19079536805187	-5.49209668299226	8.44756967238908	8.08050915514716	5.42461574687963	-0.124097162759988	-3.45948345662151	-11.2166795223878	3.49669859951256	-11.0258928291695	-2.46379827307321	-8.98644558472272	4.08698785619029	-3.54998462764024	-4.30904159470396	-6.46397243454194	6.56108520530037	-15.5419202656794	-16.2613886492665	0.214994137854631	6.95890159382255	2.02320429345792
156	1	7	1.46999662180025	1.83473646162217	1.70683367563354	1.01070921585027	5.35151797448854	4.78686672935364	2.70012096138251	6.81791538948373	1.76764662726354	5.34065889354549	5.62871016911055	6.27218851934951	1.2821741702179	2.98576606905076	1.83356716835825	1.51848789720012	6.81170193346353	5.93324207082247	3.76410438097777	7	4.80182886550661	0.119072142941796	-11.86802230454	5.72944220303598	1.56945244022026	3.93955171185167	-5.79169818619857	13.1051236691782	3.57506277330324	4.02472193051481	-1.93984968673117	-2.53274752196068	-4.12312704456216	1.83730949995555	-7.27285988208219	10.3162265284446	-4.21406578399502	6.98527613838653	5.75734995946472	1.07593670493029	-10.3481645686182	1.88353628993211	13.9554902361702	-4.51502118851762	1.85376416967406	5.34828581769346	6.88660054405208
157	1.8432628693078	1	2.70054151252906	6.23241242729773	4.99228052999309	1	5.31706954102316	6.97480281345115	4.93895108829745	4.42052328064271	3.14602037961595	7	3.92784948203492	2.7262591239478	2.184650752698	6.26104554403533	5.62564580519661	1	6.48362977483684	1.71978540714304	6.82413616656149	5.98192707073218	5.78677550115303	5.96812575522495	-2.75873520933008	5.00718091493444	-1.37223469560965	1.8129971063348	-7.53038101896786	7.3893667471324	0.529015767031559	2.65734018953796	-3.86755747108637	-3.36995864867872	-0.55639114410769	1.37998626369391	-3.11810853573416	12.1156756315378	1.32751858873957	4.60559993804743	5.15100708415318	4.45010039724341	-10.7499296954478	-0.225385691426099	7.05104151031197	-10.6773345083388	7.16307246607477	2.24249852867057	13.2015563614202
158	4.87682047942254	4.14107808687163	2.16972591460837	2.49178451760086	1	1.11108910042697	1.92863971728851	1	2.61357857628959	5.3197280122568	3.08440312631657	7	5.69915320290307	5.43589738875048	1	5.94913310786321	5.91376621818273	2.14087421437353	3.87091724699784	5.4034381541227	3.56718323832746	5.89772210360969	6.23602925528405	8.59284884816748	-9.39278837360694	7.41218781319142	-2.80398310453281	2.7870514790456	-7.07217156196243	7.13688951738324	3.93606816731712	3.70613481630023	-1.79301739416546	-6.05639909530747	-4.29447157563458	5.30335754065379	-5.81722931027087	7.97990063873574	-0.0413979586848566	3.01515303454861	0.192908409762787	4.06153648022424	-17.1963746866805	2.00046998533726	7.61341936096571	-2.99294167156521	6.54079190207799	8.18490505299659	2.12300792075383
159	5.56167033400136	1.84972560419592	4.61579739622345	1	7	3.67820845202196	2.84474379831976	1	1	4.56921743600501	4.06770374380604	3.65586322972972	1	1	6.77066447985865	6.17759621566915	2.59010564608553	3.38328029406686	6.63696818971478	5.11165729722123	3.91599014888334	7	5.21606494595321	0.936465579397082	-3.74869286415542	12.4002528015732	-2.04294685761582	6.27447336699771	-8.93125742042404	9.28615130364235	6.95762879804897	1.80750689212844	-3.27684451950931	-3.46669078997368	-11.2565205979058	1.92835790467535	-9.03690002999972	-1.18208568086197	-9.12569565086886	3.64039502439859	-4.17140054501177	-3.50047135389684	-6.93233988424925	2.88526592430919	8.68409446717743	-17.2886336480301	-2.10190968315129	3.23197302554512	1.69843244922407
160	2.26058837815947	4.84502834192407	1.12280905811905	6.53323601102734	3.86869571591959	2.18249770265094	1.0820633747711	2.0639731930144	3.8083733769961	1.79241531526623	2.78620092975952	7	6.33887855358249	2.20632712670465	1.39040235531594	6.0032462680165	1	5.33911340057846	3.38733334550866	6.60466597513303	5.90542533315948	3.76885315587571	7	2.85072111464202	-5.29200077126153	8.71876730475146	-1.42644448461175	8.11552377377266	-3.93577764015239	12.4807652457775	-2.45199272550399	2.46028112769752	-6.58358495294943	-3.45668368245115	-4.93797721196458	2.81963702915082	-5.0633426493944	10.4272392615619	-2.78488670776661	7.03451421205504	4.24461202836441	3.30438275744463	-11.6776915967518	-0.999982702860679	-16.6799765652195	-16.8113247504825	8.40000864718836	4.45081297741468	9.58857127468945
161	3.43594156698688	3.29615208416564	2.54700700605525	2.86349460544287	1.61177784154483	5.12962232423835	2.05021238476668	2.91899181786146	3.03481552012472	3.31989436171195	3.15593106668641	5.44188190854235	5.70406041373458	7	2.99006454229935	6.05782226936194	5.27783868306663	1	7	2.25579567006194	5.83964995271487	6.20233428386343	5.61599733435194	8.39893638620081	-9.67460254498778	6.56724762127033	-1.74569998851637	2.98185702036458	-6.60666205320459	8.35110114604141	2.7180043040033	5.01965168274599	-2.60548439703335	-5.31797195306006	-4.3414334693974	5.6181547619269	-7.55428366764293	6.30335272837667	1.55537090723607	2.63718375483813	0.133535725043439	4.55825955672521	-16.2326368342833	2.80384211162913	8.13710491601214	-15.9917486232332	8.2950606821602	3.57406850481856	5.2389966289584
162	5.27482398259448	6.44753347495132	4.00112567352605	2.88919006711355	3.27501151150101	1.64237265600481	1.87642851184255	3.03560257765933	3.55025540593357	4.84495747052715	1.40944911637323	6.97694373069649	3.79127291013545	3.63329885762043	1	1.86376751782196	1	1	3.25865304007911	1.37308544542892	2.79306863898389	1.38817026033602	4.49922220839328	8.56645032642655	-2.74185409806796	8.61149301470628	0.227844554492717	1.5191682423988	-2.11040866122416	8.0601689498255	-0.0312870880688445	5.60154601705614	-8.4148481436813	-3.40021757284969	1.79749059620421	4.38305664690776	-6.01875716289272	11.9727746988027	-1.29631623263276	5.01251025016337	4.80082721670839	6.49329932501373	-7.22412697102871	-0.549961716020688	9.90101539924447	-6.06597691251041	5.79305442228523	5.89475061749504	-8.39178733161716
163	1.26818000836895	1.97425461229667	2.68226641772128	5.84744213302612	3.52634296718651	6.65692893792463	3.35776529358068	2.42359889274113	2.45927683150111	7	1.28760404109386	6.83741724010876	1	7	1	5.76753697613645	4.98221599007019	1	3.76837033714239	2.23711244035622	4.50716209706719	4.41301840608191	3.33222937308517	5.87024826441127	0.0141139434050544	5.56616907228943	0.853338620860712	0.182635304140015	-5.2324883796557	6.19299430159854	-0.237557055093698	2.10343341051079	0.697751821050001	-3.33484549653426	-4.10453491278765	-0.974002788303733	-5.09643821657542	14.9558087422873	-0.397565119896456	5.69339023874166	4.59350214920954	8.03067538960158	-9.86764180946723	5.32917533126045	4.15731030239543	-14.8240050671276	4.37470819289137	3.50392299700344	2.46978727412861
164	1.74499326462522	1.35608627828188	1.55351119339376	1.95157671753826	5.7999407855932	1.70542208578514	3.8566159608925	2.85907221389526	1	4.91742727635188	3.240138531509	4.66716064888116	2.40629643896897	6.12038920294675	1.21852461745289	4.63777666942708	1.71858112664729	2.97399121002155	6.34195837063935	3.98918356519905	2.46541223585392	6.63995246053637	5.40246133082097	6.2690889925379	-3.32776094359266	10.89946234328	0.560931058689886	4.60243486707435	-7.0972402416654	12.6561742583949	8.65011396098194	3.31910088657062	-4.04016502815566	-5.36046949291047	-12.0299487728998	0.692463426098443	-11.8078047293141	-0.901574342290764	-5.6149990936154	4.70275057998355	-4.475017128879	-6.42026394554394	-7.91954269367325	6.12043906906228	9.70723367978325	-9.77037775333724	1.78926968126701	4.33705159998652	1.80147435878126
165	2.36150325444979	2.84504710999934	5.67138724068112	1	1.48476826614381	1.81782084981355	4.93234883805896	6.20895740130246	5.06370133135798	5.79807173927686	4.50488340501611	4.20944400349045	2.196655410063	1.34630439532751	1.16882663916607	2.56975751431143	1	3.40705266299416	6.52707928315433	3.94323628708034	2.10836667127115	1	2.5865343513386	6.17103310970017	-15.2329472378133	6.51000552859127	-1.77671860074866	0.467195267323618	-7.92888255134921	9.79439909994865	5.04208655722945	-0.355632645199857	-3.62699449240144	-9.70173135191206	-2.65907929223218	1.44461817627835	-6.85134149369741	4.72719653109196	4.08095005846644	2.95042849663666	1.00897861735564	6.25509011017503	-18.7439592416353	0.640973889573667	4.46475468431337	-15.2847190929787	11.455389862248	4.60957065493977	12.5642705347612
166	2.59334549437454	2.70359692996461	5.49007601011562	1.46868711756783	2.41418250178911	1.43403404089094	4.14195764162284	5.73383288586873	5.30368787254874	5.64994531237874	1.17176253084224	5.14202563998628	2.96942729759282	2.22699362182283	1.61413094693902	2.07193662926229	1	4.03109850871195	5.57096630258479	4.68549754696742	2.33011555322594	1	3.94229012459691	5.88059742673775	-14.390436975551	5.85524860057809	-0.794670231350183	1.56091872676354	-7.01806664806021	9.78149375917071	5.81890373842287	-0.154917923154678	-4.67985237739429	-10.1757723034938	-3.08329278719677	2.03541286575885	-6.9143735032706	4.93944517177268	3.53707957434333	1.60861837676176	-0.0980969719805267	6.77893291213177	-18.4736712385659	0.409778339954161	6.54634982577003	-15.8791794096541	11.4742520538365	6.85115590506855	13.9247829935518
167	1	7	3.69380122846518	6.65510493759713	4.17704532680476	2.58942741120588	1	4.19820309968988	5.27696183051814	6.39375478723695	4.6204600344909	3.93602712113403	6.9138804948716	5.29430316147403	1.21227235522469	1.83502932847832	4.8743686897027	3.18856366791441	6.29432148475796	2.70461578957978	1.83505262848332	6.18940989305226	3.9735642095646	5.65392161875048	-6.29604969234246	9.77441217912544	-1.62705533581339	4.90689841165582	-9.18653951199451	5.47275347240998	0.741755429346038	4.45205380897222	-5.91434001475701	-5.41292163659155	4.76552625961331	3.96349463292654	-6.17898582449527	7.29060212138184	1.11530633987874	2.42135558841106	3.65534169931216	10.1859231006873	-5.47923874920397	4.53931518934213	16.6148815868683	-8.41449425860453	8.90582170862391	4.13149919084763	1.17640688704103
168	6.51172518776823	4.84627594199518	2.81467547187998	2.2023177907809	1.68631213724784	3.21820622310229	4.68176723461976	2.83391573603847	4.38582328070383	5.01531079430188	5.93471851934004	4.19487353246932	3.36246562560543	1	2.33646594747873	6.58238283147894	1.72454942194473	7	6.7695427914137	5.33849334595137	1.67832906748921	2.89647770135269	4.37036749608665	6.48559279679109	-10.435981211849	6.29536350252579	-3.89340068358536	1.05591997038743	-5.26893570128524	7.24359192581269	2.17035048745011	3.45603847234654	-4.68670075804787	-9.18791629196505	-2.03416064286202	5.06538894148612	-5.62186004174467	5.09790165722131	2.18343865263862	3.37157759312487	-0.363180136914961	6.92596722104329	-14.6685119584219	-1.43370760826177	-2.75178402323545	-15.6314614969571	6.2392445919275	7.95491135367236	14.7911942509589
169	1	6.11991636125595	2.75634056625479	4.69415198868479	4.72102052791898	1	7	5.1988474302204	3.09969618687336	1.10822071035497	3.36704427656256	7	6.87218712381229	3.0905167160612	2.74902484802092	5.63893130398053	1.24504242635069	1.59547397653638	6.92696378046035	4.03075835440285	4.76086244198979	4.43859487213746	5.42250034497676	4.39713877321104	-5.60578410384603	8.67114679587073	0.243818922228415	5.97979263924759	-9.46825373673669	5.56495557744651	0.308828521546069	5.05076570886588	-6.09495520325941	-4.25736952108662	6.58964159066697	4.04956618541768	-5.30124192883545	10.3187575274653	-0.882808329425616	3.8745382308267	2.3053528975618	10.1436040750323	-7.89955888709895	3.31282539856466	12.8097438414593	-6.05238308977439	-0.0539058222677653	-0.459008146127969	7.67539398498555
170	5.07032350280055	5.25809241107629	2.91265611871494	2.40697628959831	2.94501417543094	1.11866268679049	3.61576156789113	2.22224837147853	5.23199487035252	5.69684282105493	1.88002014077962	7	3.3589916026516	3.84982994077115	1	1.55369995532157	1.66246432547357	1	2.83523333268076	1	2.46287839967361	4.65027803944778	3.24509856660531	8.18770362972545	-3.21434115395208	10.073936384953	-0.269611539086507	0.98053860122659	-2.68173945430611	7.93021014218362	-0.108048666342104	4.94318423822449	-9.26877823442118	-2.36126654994819	0.783577833479588	4.1041752541461	-5.80488888716623	10.819742701983	-1.89327603428203	5.27534490026158	4.81875580870383	5.93276618170496	-6.69178185681764	-2.28711982277279	-11.0984368135002	-5.8985924605284	-10.7524346847681	0.509302593437587	-7.5219307523259
171	2.92444881315282	4.97857611088575	1	6.48110955484172	2.44936526382815	1	6.53449659508799	1.9826998554764	7	4.37047444846448	2.48125098406907	3.68897534437333	4.89620150143733	1.53288432635991	2.55067000921791	4.75151934084615	1.25106560965372	4.18021256390224	3.87545336275629	7	5.63654049591854	5.45842504896039	5.15157407158868	4.32995392227951	-3.35720080577801	12.5145516743269	-1.24298750936691	2.16047461165884	-4.61111177238956	9.48476137469865	0.582057000582799	2.72018570271874	-6.14680467513579	-2.79560820134502	2.42367055933109	0.772477904973092	-1.90965822620518	13.4367359325441	-2.96978489129267	7.66024934502772	5.98476862311591	5.87006237956884	-7.67859239910901	3.68184353907185	-1.34878992145328	-12.2543021407826	7.95096594766154	5.8663136381106	-8.19660757093758
172	4.14165906506156	4.54307341364774	2.29128858214751	2.54841023932633	1.06093607885646	5.0299788317279	3.27669047167247	1.92205132262789	4.86675284719711	1.48022302856856	3.32212265232152	6.656147840467	2.323819738327	4.62165385108719	3.36363622058811	1	5.57433631971732	2.36594521598809	4.64690960191449	1.66495680523328	4.87997064896197	5.73587471725149	7	7.74484919202072	-10.6180580996324	8.35363035515629	-5.08596754061385	0.0584282152868362	-6.80497727280449	5.63403525908786	2.47870863339192	5.08764030985497	-4.66189151648831	-6.53008891498176	-1.51951164624469	4.67453477074864	-8.86483754938919	4.91555335895687	1.41310167934106	2.6410571681187	-2.24942958854174	5.72368123121379	-13.9662218906652	6.73029455205395	-0.953143567987809	0.58691831338077	7.37385479276981	5.678911370338	-0.192675566735816
173	2.63929292336786	5.62402576944816	1.14113215876545	7	1	7	1.56720589958539	4.34825478658704	2.338879622656	3.23990525524351	7	4.90222134447764	1	4.71043364732416	5.75475304541369	5.53627814476842	1	1.46598802247691	4.08537834499491	4.74200086507487	6.27419944674821	4.32361978117721	3.19216656313455	4.96593464383456	-4.8366466265428	10.0544212262044	-2.0899291598526	2.3947889481908	-5.52359441983455	9.53995531485373	1.33340847309227	2.14733332489648	-4.72360414514414	-2.6706861851036	-0.97971670700737	-1.27950078181334	1.14223783549989	11.4865916244399	-1.34979100506357	7.05487323874426	8.31424082405192	7.38487836895412	-9.25416493548629	4.83044284785403	-13.4819698384001	-12.3115482802201	-0.755435972342695	3.39051705860934	-3.12945808356597
174	4.80198167399896	2.50949280783972	3.24206654948833	3.50003968025785	1.68138426589063	2.58584533707764	4.35748794683137	6.09935399913831	3.21004150494351	5.37140053393561	4.85437632882294	5.14615918633125	1.84171199677364	3.90116936879749	2.57232937124589	5.33856698450164	1	4.5232649002142	6.1749048874591	4.92269511384538	6.31000551835245	5.70157621512553	5.84413503760618	6.60871400357431	-10.6039588813651	8.73159329148253	-3.38691221083986	1.84162959310345	-3.49199057984317	7.94947179584135	3.60162131848716	1.6915357420947	-5.14993211110947	-9.92515404217343	-1.42976312395285	4.60454253416045	-8.22856252575609	3.64658786679481	2.45234852752533	3.73801444558696	1.1444622977363	7.06809118916058	-13.5353455338681	-0.297001977956439	7.28746563775406	-13.0206028588946	3.86169971408657	6.17519847714062	13.4769968692922
175	2.72082701361305	4.68085976790317	1	1.8339773658569	3.73311054817165	2.47262405430438	1.32436862350222	1.807984713791	4.08121604457351	6.48728647100271	1.71180095452937	5.77732779569182	7	1	3.57346192319838	3.0222011066765	2.23701004906849	2.11640555551568	3.26378339922482	1	4.46931863335449	5.75319173765265	6.96759496160756	6.16998969158622	-6.65332282434942	9.68712816288987	-2.77406448751387	0.682337294039924	-2.59779975684321	10.2474656827662	1.37522493428506	3.28130525013761	-7.16570427652082	-7.00416395607762	-3.33878636459445	6.29024798566735	-4.92830665164863	11.2293326175956	1.28823135695129	1.01315513418525	5.13731469674427	5.66701862648875	-6.24308895651359	4.95641485868823	8.7876668649281	-15.1380943168311	0.540865072256974	2.34830140598787	-0.0164967969705682
176	1	6.14647181303274	1	6.75037489632842	3.53088179518851	4.63648880502176	6.98402332174756	4.19775335898984	2.49008772111982	5.21012533994075	1.00278697909195	4.44630624922631	4.22366226402201	7	1.05180842618545	2.4284135587289	1	3.10639121190514	3.79997905964681	2.3275977855696	2.80063960074381	4.16821570224038	1.90200026059813	3.54054594452823	-4.46672280611504	5.80007264651934	-3.53624676657503	1.53791880553211	-6.4050651286363	11.3043680294979	-0.713201801582242	3.79131455332423	-5.31160296662783	-3.1966167059229	-3.35320194180926	0.594024035628187	-4.36987236408904	11.4528103203096	-3.96004219162513	2.69476993168395	6.98546147472037	6.950580165416	-9.67744634000052	3.19775611748073	2.03085113559272	-9.41789241783551	-2.31491988704823	4.75598942208765	8.77851312361729
177	1.62801982732957	5.7421177522046	2.50931875276249	6.38784938389149	3.41559105793219	4.73569948679801	5.40746573857108	4.22529145761981	4.97659726256576	4.88103718030506	1.81879733265386	5.59253439132569	7	6.18627491635155	1.6202032555138	3.5274738591069	2.98925224761602	4.83685280040064	1.91495960771185	6.64086037935776	3.88615161501046	6.99028250082869	3.17678149807371	4.81795778089321	-2.35826737715254	7.46804740925359	-0.331469594981077	6.37255962301881	-4.72861571593503	14.5408420128689	-0.242267121150045	1.14915504738514	-6.09244863036566	-4.37808768833382	-3.50855932542405	2.79205304282288	-3.92914941238047	9.3041849665523	-4.63988518795862	5.58821660937401	5.53005785880033	1.7422570270411	-12.5283365805888	-0.579397030437675	-7.73821456900628	-12.2030306115997	-12.8708272258027	5.77276912541586	-4.0027601229282
178	5.51555828726654	5.68925738764068	1.89864885258745	2.59218817131495	4.37145338739451	3.69567233056451	4.94665768748017	1	2.49481335102043	5.29437946168332	1.13032958369234	6.0515941766107	3.36598912291695	7	1.22666816702453	4.93887105944811	3.87197589438887	1.71174681257262	6.38164823500108	2.26097269684376	2.61596742645057	5.39411675046602	3.47489073518053	6.38494344043089	-2.14482818612999	11.0238392462501	-2.06036364520074	3.21147679862306	-4.1443291778745	9.01947692411013	1.29832966770417	5.37362264747623	-8.28615855906017	-5.82531729642523	-1.27862679140276	4.67397555185014	-4.53298484929555	12.3640460591255	-1.54516281673689	6.20165182034072	4.43984533625477	5.65987306346257	-9.72774626702749	4.94134113480556	-14.2462108753251	-0.643592033419872	4.26843276668522	6.60551908407766	2.440040002088
[truncated: 74 more columns]
