# Supplementary material for: How Are Mate Preferences Linked with Actual Mate Selection? Tests of Mate Preference Integration Algorithms Using Computer Simulations and Actual Mating Couples
Source: PLoS One. 2016 Jun 8;11(6):e0156078. doi: 10.1371/journal.pone.0156078 (PMC4898694; doi:10.1371/journal.pone.0156078)
Supplement: S1 Data — Newlywed couple and agent-based model data analyzed in Study 2. (ZIP) [file pone.0156078.s001.zip › S9/Euclidean Model Data/Euclidean Couple Population 11192015 1729.csv]

	trait1	trait2	trait3	trait4	trait5	trait6	trait7	trait8	trait9	trait10	trait11	trait12	trait13	trait14	trait15	trait16	trait17	trait18	trait19	trait20	trait21	trait22	trait23	preference1	preference2	preference3	preference4	preference5	preference6	preference7	preference8	preference9	preference10	preference11	preference12	preference13	preference14	preference15	preference16	preference17	preference18	preference19	preference20	preference21	preference22	preference23	preference24	preference25	preference26
1	2.36125338439596	2.76659693155626	3.28687300832095	1.83036915259022	3.27306320640634	1	5.24101322648294	1.80249707224149	3.18701246418186	3.95753088818316	4.00209162751433	6.57122262278994	2.36717654779668	6.43632946286744	1.29792989445257	3.62662339506277	5.43262821169937	1.39216698019547	6.13045522848212	2.21936924052571	3.20509292935752	2.03840461405057	2.4524777636276	3.28290464983014	2.91950300946627	-0.109011846549226	12.3675567356638	3.10883181836276	-7.76547505000728	5.22619055034663	-0.484006971007215	4.6647240477345	-3.36868040064969	-0.701221634422938	0.138178305585763	0.754508189881613	3.40582949752634	8.05867391691953	-0.143182010062032	0.773142436956446	-2.7439920238736	7.73669456475989	-0.108745055242582	-0.421711133716993	0.668410629741122	12.8278563374502	0.105650133873954	4.25126628040616	7.19157511807469
2	2.83684492353234	3.66810593207547	6.72160836617191	3.14314933075675	4.21500851484805	1.85637301123939	3.16311764375555	3.58654604000231	5.0961244423365	4.92893728823568	6.3027638482865	6.63755944206966	6.42984977612331	6.73013058950023	1.79144373114646	6.44908193254563	4.20258124185683	2.27034871526045	2.79779305020608	2.11577201022206	4.23862714068975	2.21223119902868	4.69195327400547	3.30599590011393	3.03207650253537	-1.81923624817187	11.1587542779163	3.42728222942733	-3.03538784726982	1.37810553581108	2.17619195345887	6.0175879423843	-0.636939972540353	-3.40997569887237	8.92978767020468	5.04997750749885	7.98521116682182	6.2613368226546	-3.40772023387595	3.71743311238334	-3.83499709715411	-0.671613323911779	7.49074534283445	2.35847256935356	0.696107820298888	-11.3634825169005	-1.9656041510409	2.65605919810193	9.55819786704259
3	2.81848168045555	5.35029680894439	4.00454777813027	6.71351672342067	3.74048420872028	1.15025844010593	1.45479783724291	3.13404198958545	5.82632366519426	6.83195775359103	2.1562948562632	4.54374130486044	6.51842215978413	4.05923943953179	3.19727793667324	6.57715492393195	1.81466688340644	1.54782352370726	3.66875150832762	2.51597125127233	3.55039167915628	1	3.98248571084945	2.09992297760669	5.13667581759085	0.0746946131559387	12.5759875376877	-1.71009276557159	-5.90272522760356	0.125756042523434	1.11983256062215	5.95104109988025	-3.81603659605975	-1.48647833971286	4.15419613935764	4.69875732462108	3.36321198383244	5.01676343398129	-0.499797402965685	2.8602080279202	1.173342935595	0.361774509770837	1.72911833211373	2.19615753404119	3.06195789437069	3.12378831489309	4.74990091721541	1.07508752730668	16.9335359965689
4	1.7944639862754	2.55688828640936	3.67843867009227	1	4.47044821314258	1.3650200560023	4.83542537137424	1	5.38059696648263	4.55183366888782	4.87164335874059	5.37458566723102	1.91116527788114	5.65715662293197	1	6.87161904646629	5.24510564533098	2.26023726977305	4.13773279808907	4.41574709477937	3.24386597032257	3.98479044055331	1	2.05303622986623	2.30971271689929	0.436102390906099	13.0130739385045	3.0057039809799	-9.08888571415332	3.95824256368368	0.990171840014031	3.35559459066378	-2.63732761121395	0.0300019291993173	1.58526362205434	0.91445169904823	4.38500567342753	8.13910760260739	-1.15088206294168	1.38118119378252	-2.0250867090409	7.21167016603422	-0.111445724257339	-1.3911636009064	5.19649413136515	-11.6707654558307	5.07830494337265	3.24805268361379	1.28209531677004
5	3.18216488067062	5.06839514738366	2.88021814497081	1.13679631493958	4.5452438183339	4.86602023761561	4.82574993344907	2.22035266168546	2.88325974823124	6.69726188463558	5.27494032773632	6.58112821662287	7	5.86655775456876	2.0307053542299	3.96595791595813	5.11395777538141	5.76755151280059	5.66805143529039	3.44342950524617	1	5.03770027815086	1.54313972808935	4.75276583052273	4.9823328391431	-0.425823094798507	12.0711508327178	3.27379664914773	-11.743418940205	-0.557817790031135	-0.128821314263576	6.88804170111699	-9.8927332513437	5.51105954181143	-2.64868394433616	0.20015139588028	2.52261319761914	6.86147692583315	-0.11899353855714	2.35040677474468	-0.157777719660539	5.45864060504002	3.52702157403502	4.25961282535935	1.68052110885453	7.56255254858405	0.356752550892341	3.80835742478027	4.2587788002765
6	3.97432051899157	5.94461845799776	2.83235758588897	6.39344899395348	1.57643511987201	3.00937470945972	4.791610611543	1.52217049701481	6.93832819523146	3.92755879488517	2.65148976824148	7	3.01933893334748	3.45366993685661	2.74213265185785	7	1	2.0375040766108	4.97081286794333	1.26722221239104	5.22882967510605	1.91344976730488	2.16499274909239	3.44049799149194	5.48968041544051	-0.0858954132069263	13.4274083498328	-1.91557168993518	-6.24868617647278	-0.12162020610797	-1.09057902601104	7.50690274076379	-5.95424433467661	-0.978535116664531	3.56174117078057	2.93092122110001	5.19518304867728	2.72046802302345	-0.961430763501648	3.98084246151823	1.97401510992257	0.07982568462988	0.829551573374459	2.69796661412082	1.24680521085239	-15.9722722064579	4.90996951859767	5.37502502471222	9.45883647880037
7	3.77925520318501	3.04386533536315	2.14522732238038	1	2.256900093635	5.84420253743694	5.86486698095247	1	4.73630344307196	5.68775089786974	3.34050176170736	5.34052759398792	4.05814741757587	6.62688404620374	4.33846034118473	2.10264205228806	2.67394420954302	3.41043401847861	5.51461996189994	2.20610689071348	2.54625805756295	2.73916833815723	3.15442485817076	2.92348537937276	3.64879992584612	0.468720408124391	14.0506940405456	5.11611411182311	-7.1446215105383	4.42225890138215	-1.04054379459578	2.2803412683847	-2.04541271452364	-1.16205871003156	0.387309599843766	1.85038065386005	1.59824160139726	6.31726092461889	0.0943053627798466	1.87480719046287	-2.67872385843861	6.22832411949174	2.26509570592276	3.43491798316586	3.49516576696594	-12.0900904670319	1.39601529453407	6.86659120358816	1.3726538782931
8	3.07832472624453	1	5.19492418584387	1	5.08311030303656	6.15520841984191	2.29331452117477	3.09497512760675	2.19275948900896	5.6592083604582	1.14527463067018	1	1.43817218323707	2.87005211238485	1.00739024259412	7	3.96624602192167	3.21992714254246	6.54872193204424	1.37884599692305	2.60093699497865	1.98428902309422	2.23858100551915	7.33761815969873	5.969411276627	-1.82636277669032	14.7905419395157	1.5121568887661	-10.2506750529302	-0.534527188563317	-0.0881716241406487	7.22681318418338	-7.9318098071011	4.56108200639511	-2.72768188251278	2.27098680228905	1.3677420599125	7.09876539229431	-1.15179673651946	4.00963070398282	-2.3130479180742	7.0859703305876	2.23452855445602	2.76886465063418	-5.69596941985733	9.70563455669213	6.55276820406601	1.83693293050831	-1.25238405444415
9	3.55548161780542	2.37070719969094	3.65353204002142	2.08393651793156	1	1	4.51040178845461	1	6.18070885504128	7	1.88829589660131	1	1	5.84866686695605	1.46985363731435	5.61164079622778	6.14416411304237	1.25924965003526	5.6670714375039	2.08493739327953	6.40853295059622	2.11218996425998	1.41586165004681	4.32080507863502	7.16313679644575	0.113611895361415	10.6120305482769	4.97755111520156	-9.93830310716965	1.69970468333779	0.209282496404861	2.62144609545421	-2.7715941789337	0.0596288185074965	1.67173594531233	1.20669613491045	6.83448400754434	7.43385106379639	-0.918310379261762	3.18185980760622	-1.62997715577695	4.90605722876078	3.15255169479161	0.670023332837215	-5.6218951850131	10.7708004818478	4.6397933819049	7.07366701986617	4.29575741642882
10	1	2.22956711056291	2.8956096784946	1	3.44402377956852	1.51635795459825	4.74389462476551	2.51360930100346	5.88605265219903	5.35160301400404	4.84308100439058	5.53765517469259	5.23887773627693	2.86921008120296	1.27832309842771	5.00014792711105	5.08975592719589	1.17559695483537	1.95831767599042	1	3.06950931829625	2.11587472761785	1	3.46108934900723	4.3433229643373	0.236896181586524	12.8553304181885	4.11881939604283	-8.78916381769242	4.92885393012023	-0.361770529061756	3.16982512075932	-3.44194642741185	-2.24669049677061	1.24967766435068	0.508299091854004	6.0105481135764	5.91493614479	-1.1000386869042	1.07917826116359	0.601758702729403	6.85924774014438	-0.283509470875092	3.30097415054952	5.09713310895078	3.08212986422633	1.37167798132697	2.73754063269166	4.19661963137426
11	3.72852239634372	3.94640220242287	1.72337748237178	1.57373523866766	1.79415738348477	5.42796586057642	2.95085353255992	1.37405122115058	4.22989380037444	5.5859621921114	3.57770976779329	5.98824618278447	3.44769902846557	4.0954178834702	5.41582780605234	2.54342233212243	5.03094143223112	2.48754347710264	3.25660503209525	3.38164589397479	2.67238094030353	3.01718940869068	1.76492201899848	2.12451380312357	3.57149313780926	0.396317332336578	12.4723215991607	5.60714853408368	-8.18553937979757	3.15222249338651	-0.603007184678012	2.3247652021248	-2.9770694617268	-1.58788034067404	0.263009484307336	1.51856048398945	1.41237953172361	7.54687066557943	-0.699492086644912	2.04356023456692	-1.80172941934359	7.24018724536557	1.87151976806584	-0.759222752967508	1.40352566634739	-16.5696509925496	-2.08886500708532	7.05305974218486	1.39741093387784
12	2.07898606984605	4.1223715775661	3.25788609836001	6.89516677083315	3.81034821833962	1.96346474156702	7	2.15777337261867	4.47452320591775	7	3.73018988376274	5.15895193500683	3.12190206241837	5.00068581702035	3.55113785670103	5.69085336410838	6.45687547469176	2.12732808501235	2.28540573780629	1.96871337860053	3.60776500335111	1.47138181263715	4.51352186495052	3.2352531335902	6.6949969318155	-1.97108556825359	10.7902630297568	-0.115924339658763	-5.12434346469896	-0.955510388745565	-0.925414878404952	5.70523363821213	-3.02833921451178	-1.93540413159989	2.53662587744703	4.78525728881928	4.01657409275794	5.84727545294446	-1.52213474377222	1.80464836976187	3.54440570150578	-0.170260965416781	0.83267028040415	0.638204661032206	6.96354934105617	10.1164325094418	6.32422959399531	8.40658322248193	14.9074902063512
13	2.05825351668196	4.9921286317875	2.18504681995704	1.97125730869777	5.12890832072727	1.45787786585019	4.86126037907547	5.08713072377978	3.45348108208878	6.24004983241254	1.14227332367893	1	6.55409093852501	6.771088973361	1.24565121996807	3.60541291093422	1.75208182163257	4.45629616973429	7	2.1855512340535	5.85499246971387	3.6891238139979	5.91872874117341	6.30247690068035	5.64251258000876	-2.3385258910438	12.5190438691373	2.30099303993662	-10.6966698639066	1.82641935255785	-0.205009681229965	6.12931438958034	-9.22487499433892	4.76838642098089	-2.44501400992935	1.18377110944721	2.45761720321217	5.33536527059801	1.26956092574753	3.80067428805308	-0.291084449623737	7.00360705314495	1.71186527043522	3.50839172079585	-3.28624712988187	-12.1752314480702	5.56793263898532	6.13282890883188	-5.24140703329718
14	1.3491665388092	1.13525371033241	3.32867584304203	5.230680865084	4.60123219397066	2.77946381353493	6.98451097533603	2.52781781591137	2.698014726615	4.23771170040856	3.2213938237379	2.92415391697112	5.63845585497393	4.10687939067739	1	2.84092760104348	3.26913114159908	1.6141281771922	5.37197111308142	4.80114959383877	1	1	1.65661697164236	3.72348125081447	5.40935421752345	-0.979235694282333	9.94577685413996	0.326364652028998	-7.4225164376649	1.58278917658453	-3.60497981331605	4.19373588612616	-2.13731040025175	-1.37894364004114	8.60029557199622	4.19655942424406	7.34799276534156	4.96772231039899	-2.26474683920363	1.65678107983941	-0.500837742410683	2.3992344400858	6.96418736224061	1.76735565435438	-0.574499507368526	11.9544865310363	0.896517922289748	6.44702019323129	14.3030565871842
15	1.58650184838199	3.13733398804408	4.37540792685186	2.13456945805344	1.94522827735182	3.83416399648852	3.20145592461658	2.37155328465246	1.70646246578724	4.92015876129163	4.33767360031586	3.04142715523097	6.56356882053463	7	1.82030673146107	6.71226744768989	1.607626854195	2.32390225286375	5.40284876598346	2.33657759955388	3.51000475852201	2.18963890539258	1.60222206856561	3.05311537186869	5.72922520387598	-1.61562410909339	10.7424689863472	-0.426644742592045	-5.05644448637982	2.00167941819196	0.307201683953639	2.70319205729555	-5.75054380530527	-4.45897128882589	7.09659784722635	3.7436606864016	1.48103178941643	3.83332658182094	-3.79348375300894	3.76127277231666	-1.84935731765969	0.308377545892325	5.67250282117983	5.04269371214048	0.775387515431995	5.89019817408532	1.90724232386311	1.32086127527512	-0.170135168462912
16	1.900423601489	5.29178095815699	7	2.90308394668188	6.2270518040955	1.89456879562454	4.16692550544474	1.92484816654897	6.69298395240566	6.51083484133519	3.17027965058329	5.62720830597172	1.72541131475531	6.33692177691994	2.91791303415137	7	4.06763686651234	2.96550022573666	4.37992103590164	1	2.15619961208416	1.58889972212436	2.23752773708507	3.34939360932246	5.57513409525645	-3.72856576254407	10.5054396633503	0.532650984258781	-5.81795401489796	0.5341690063544	-0.0129180843775073	2.24679967284658	-5.95954523681783	-6.58385589943081	6.38088287621455	3.61737695632562	3.92683636735832	5.74403426175974	-4.98989160727752	5.24221484324702	-4.7495303036809	-1.0105172706739	5.71121387426091	2.75877740177604	-0.0906713369844283	-13.5030252893274	5.38858765276825	4.25515919326299	15.862803007632
17	5.81420842580324	4.36025288141387	5.78866439922764	1.27284529626501	5.09293729302904	4.29199490394421	4.79647129619642	4.0138617151145	3.86879914305023	6.08899275515318	5.93988488246116	5.86646769106461	4.94673337956023	4.40643117040569	1.97463052127556	6.14832647305711	2.04110857659682	1	6.39122895317537	1.78187656169284	1.73408757530645	3.03995561883943	2.63442024577276	1.23305012514236	5.54864903044063	-2.47956134824014	9.79537718409123	3.08949631601367	-5.6490703605346	0.519831291311778	-0.170237968936957	4.30102388944011	-5.94002178710703	-4.6549227959264	6.87526510507628	2.40540475264734	3.50629214498948	5.91957126297808	-3.05084620395318	5.73561487353388	-3.34734738135834	-1.12323086109249	5.60784264018648	2.23219367106679	0.144754871848678	15.0588513431157	-2.42252772765032	4.47374176385368	3.66325426085515
18	4.58975417644279	2.52394156531668	7	3.43160555391666	6.04997546551697	1.22979715988099	5.03643636074039	3.82143937711645	4.44170442233548	5.83968967140185	3.52584167714342	6.91657799517659	2.59144730115505	4.23500570501581	5.49617851534821	7	7	2.18588437657434	3.48937861228517	3.26730415173202	6.53273565475842	2.87565611923556	3.6967844851633	2.5030902748523	4.5768731448794	-1.34269461417925	10.3257760543253	0.8772052353894	-6.39538028791582	0.781802445523372	1.85573807260924	2.67590543750694	-5.67554703980801	-4.18975895234951	5.73510811190258	2.86700636194387	2.9902203847583	8.12165118891554	-4.88825457227864	6.04177169125602	-3.69756428947114	-1.43324525874551	6.5550287633629	3.50485486109536	3.98304448686877	3.9091290392433	4.3054597464339	5.07282630938232	-6.0599068131176
19	5.41218618819379	5.15187521690767	6.84357268695011	1	5.60347850758753	3.36719647510519	4.82113550303888	2.78375776844109	5.52474974180009	6.40400189166713	4.66246057872169	4.29199208707358	4.88945989547007	3.52775653847886	1.41337363179102	6.74804686899668	4.67042455185497	1	7	2.52366457324986	2.72198724702598	1.78679868525086	2.44927737932312	1.99848989922132	5.80531646131193	-3.22612931609055	10.3226160170078	2.00596873430944	-5.29544089167885	1.65171176000225	0.376680738966715	4.0560834718018	-5.66768803693908	-4.81855596808902	7.42092940641768	2.70186928482466	3.9184352468971	5.40224308973039	-3.41185124795803	4.32649581126183	-2.51385586050739	0.126982869071365	5.96244608211141	2.54919793723881	2.9150977109904	15.3734110654862	1.9123548808503	3.20831317997225	3.06492700648139
20	2.19153351652855	1.38268682322316	5.38126450242128	5.86001532982534	7	1	4.33984617914945	2.41897634814133	1.1183280614305	4.38348747655142	4.12676593882801	2.76839980950172	5.01945132553906	3.88023896519809	4.89427171502216	4.51679917999518	5.3039481154003	3.99192074158487	5.58948807362479	1.15432221912731	3.05462899149305	1.65294652823508	3.1590352684721	4.02172374451011	5.35888963955138	-2.57672219766952	10.3641828042146	0.555144030171511	-5.18821356616574	1.57658098498751	-2.52969870448725	6.78436074622914	-3.86525854419061	-5.03793898722797	6.65864235925467	3.80875769516165	5.66165134247427	5.12925691410739	-1.48971919497232	1.35774280577742	-2.2183669752777	-1.62264128295267	5.643441756663	-0.699957221242567	1.40394685523293	12.2645468213087	-0.931652073038064	3.13116025003551	14.7060035728818
21	6.6576607851692	3.00916239525183	6.0597886341645	1.44276733246557	3.6416370577635	3.85948119807854	2.27695568029997	2.07398202614521	6.19468460150986	2.64533090180259	3.18699433575756	1.99242249954709	2.3957027727225	3.76711811851643	2.63933653707321	4.00160645458278	3.43791230320545	2.25933926810748	3.02364763066846	2.70726554710914	2.92152763403482	3.08597841048837	3.30228217383063	6.01503975551947	4.39261892252089	-6.85574996939598	7.75682069106494	2.52224981563972	-8.67036611873658	1.92914524525879	-1.19875143400605	6.80825132647751	-4.99040096836289	2.71481990289734	5.68622003102368	4.52974201154709	7.53531489537654	4.32469031594605	0.355759837248943	3.25465188101264	-5.96334846585873	3.7243632260407	5.97565557504441	2.63736609814095	7.14270472988752	10.6137413947309	4.53642996132129	1.51587055219023	5.29987737262766
22	2.53761820035075	3.83347121935397	5.22489649193604	1.96553665120317	3.16428904818106	1	5.22002388846581	2.44855438917987	2.90300060381174	6.22830102052087	4.50616888088007	6.5587231183912	1.4616015041902	5.99933752968511	1	2.56727440465793	4.04694938308663	3.11762103108299	4.56300502215524	2.66454746529435	5.5714293509751	3.88189192291295	4.38689682122039	2.56710059068774	3.0333508157298	-0.282047207290945	14.4068094842006	2.86605935645508	-7.44372420106149	3.60647537906451	1.4672796318792	1.54857715536043	-2.72054965830753	0.197051202329321	1.03130039528421	2.73263550233658	3.79737911754111	5.41878644449952	-2.05361223669435	1.18835551802664	0.495624104297655	7.6551022086366	0.418376702766893	-0.948835953862306	1.49443080872745	-12.4636486835384	-0.656114019720642	3.21103640964355	-4.87245199225763
23	1.14819168071856	4.82746173534812	1.9662467407626	6.8650739870856	4.33569478123207	3.94921180004112	3.12052314493435	1.83400775802899	1.91169390239022	6.80219776609231	4.59758918233195	6.30032318202355	5.67123143740382	3.75085041175697	1.40073799302168	4.15663862259725	5.51481101725054	4.42839215271542	1.70126609314486	4.52179897888469	2.78873994663404	1	5.71606047178648	3.7288532372906	5.74190581870992	-2.3685865645756	10.7900592578725	-0.589698795247087	-5.28194635569262	-1.25024190048383	0.608472728330473	6.71644745097587	-4.16698758247752	-2.28152014259528	3.31596028648433	4.51278873776433	4.21238767960547	4.62770585083018	-0.655331770836749	2.0601273136976	1.02030258736709	-0.134857640159647	1.88945999101177	4.03051900155528	2.82822558601733	10.9836938834765	3.63478348362199	2.37038248632178	-5.2666520134905
24	5.30987853856122	1	2.82243680379918	2.39148432185931	1.10830423872538	1.97088953411707	4.2596913540958	1.23761151205409	3.19616362946495	1.70244862626894	5.75805183111051	4.6989864613239	4.16466175708962	7	4.09454607239131	2.86567563442317	6.90537750940604	1.11088153069444	4.44108562949354	3.78222035500901	3.38291206266494	1.26332634752682	1.91636130949449	4.40837032222037	7.62718837566439	1.67824244083055	15.6947258912517	7.17014824722594	-8.17853462164335	2.12797283911741	-2.44730059231807	3.40628669387528	-4.78967916756137	5.49390903530444	0.945397393298384	1.2804891460761	6.84674888890122	1.35089626288686	-5.15306901772831	5.69876534691574	-2.25194774856716	4.76250230172275	4.43357158961942	0.931299012616814	2.72569013819587	-12.5079348168075	2.12137338307589	3.12788164465664	-1.71470305754655
25	3.79556187533864	4.36505283678999	3.32273115238532	7	4.52122004647356	3.14076434210557	1.46409648312116	1	3.64202822302567	6.23852951821965	1.49147879768849	4.16512770684834	6.38670073355837	4.34560592494574	3.43960936044117	7	2.1102182328858	2.17573574149972	3.18164213239573	1	4.83833131081853	1	6.36135336437616	1.28964742196883	5.18923323169036	-0.412094131472923	12.4814558454415	-1.56899702991458	-5.80357378424831	0.921716683541405	0.397229482649273	6.68691849076276	-3.65220201963403	-0.549391957527656	3.89599139917412	4.51553286583481	4.13332779448488	6.21374859636166	-1.34661609465684	3.76726169299031	2.01299598998416	-0.0742765801187718	3.25339855833158	2.24700566138402	-0.674903815741238	3.33375966919791	-1.35301145241852	2.077795049633	0.0171782206341672
26	1.40795104197722	3.27541378408656	4.23766808268762	2.03833842340616	4.45869304390612	1.48521451707594	5.01731292791517	2.05067456285821	3.5470622176547	5.68316038458804	4.43062463642916	6.56740860655503	3.01939789801343	6.52011638390944	1	3.64123644930188	3.66339630770939	4.072689954078	4.83065007343522	2.14295880660033	5.34116865812518	3.6546446205993	7	2.79564787550139	3.60579909658669	1.25391395507578	13.0554663695766	4.17547351940257	-7.77829157816952	3.62859457412715	0.137131990085666	2.35385550315066	-2.26457404226492	-0.669674686124262	1.50516071147443	1.94546241543643	3.30533028451881	5.63363993294615	-0.978095870215781	-0.501153463899082	0.212084441768822	6.63942781084996	0.603968963864313	2.35421081324164	-0.237375898286615	-13.6104709094495	3.89182103109007	7.71710819852057	7.44780040165254
27	1.40059469983043	4.63438998489794	3.8477349645502	1.52129272147002	3.54821697598207	3.52636261057634	4.82086096519892	1	3.42835202217646	6.73539856552775	5.11566132634748	7	1	5.68838510114686	5.35230584394679	1	4.29667559275608	3.8743952100495	5.62339895083693	1.71154410721671	4.78085363841319	3.77995524867465	4.33984087012892	2.27931012597197	3.8505761144241	0.488061396830701	13.8239809889414	3.58660450314488	-7.88207368622341	3.56625264983635	0.221220728414187	1.88700562482365	-2.94115511958763	0.214447502696683	0.948426190313544	3.14440355183793	4.68140795525947	6.6092260267476	-1.35004871395056	1.13797956412942	-1.40471936122845	7.58759849959944	1.40427194122453	4.57670689219469	1.87057603334715	-13.7187967676726	4.24367516529497	3.64753305793384	-6.733716743132
28	2.64800158482673	4.60255052809947	3.21960042267046	6.73421752035734	4.1809183185684	1.1843246202057	6.32376074715333	1.12400294040979	4.81271861704945	6.78286692649266	4.91098092940261	5.59419623205352	5.41295534321222	5.51844090947051	3.14874432013599	2.83710816379495	5.77084828082287	5.14690828606848	1.88502607506137	1.41178498073701	3.05647464201268	1.7885536773883	4.61420958638317	2.87272348597756	7.26166611824525	-1.3499198633252	12.1750647620846	-0.281114465440798	-5.10924441729082	-0.10085379904368	-0.449108836190804	6.59961216117916	-4.5030498941085	-3.72878093428198	2.75265773875442	5.03803578524281	2.91837426551662	5.47919239798225	-1.00087485515522	2.90086735635969	2.87829337537487	-0.654941190390627	1.04462826278516	1.09824906455346	1.27782806329054	4.15745897641844	6.56367032158198	5.60578465866069	-4.99791002395022
29	1.38172331326324	2.72550337934426	2.65345599179285	2.57021917739876	4.55457849892757	1.13525608553985	4.69460023661895	2.1110850120547	3.57573435782921	5.87044361780099	3.49645270379221	7	3.18692947487362	6.86849227209202	1	3.01978842178663	3.5315557094867	4.11319433105221	4.56740085179284	1	4.6737010379867	3.81513369194889	5.82056023735887	3.70048123639608	3.82339969925118	0.853055621569196	14.3554242667241	2.61108404311759	-7.30459226375977	3.11263640603536	0.177465763483749	1.90120514385841	-1.9163628091015	-1.65104556644022	1.80866210358781	1.75414151477526	3.24167051486782	4.46785575674189	-0.518380338621239	-0.721051217921178	-0.773127021658356	6.63057667932631	1.57220801329881	3.14657272307533	9.15228852754263	-14.2971379919565	4.55214305785994	8.44924398324514	6.73514527352506
30	2.62998013745059	6.67027781770864	2.69132750192828	7	3.06881307347217	3.2599240259807	2.63730275452505	2.02571237271537	2.78047152516717	4.6179955336298	1.74167790478725	3.86174917501429	5.70910176459944	3.50321770768062	3.94918607139839	1	4.638085600245	2.17078537561929	5.00217515371089	4.06472575806428	5.16521595029798	1.77559251202523	1.30534576810472	2.09155986434014	4.88825242488912	-1.02265418848663	11.5749706357369	-0.781917866108345	-5.18127274364771	0.697816633761713	-0.778819273090301	5.92829528309877	-3.91957066331711	-0.987748267558566	2.47627003738318	4.19676460139074	4.72367315802111	4.90473532263534	-1.00434400342674	4.44023372172124	0.344424423962384	1.7035479040918	1.2647591990043	1.34187113554214	-1.4374409825251	3.54786177144538	1.0036907577523	5.68445725883568	0.0488180894870613
31	1.26539190876878	2.93603294760172	3.7081428863557	1.56831484484517	3.50945984150213	1	5.65624657622479	2.69474842356679	6.35108793999875	5.35524303704553	4.77632600145225	5.81420033275087	4.61700036554967	3.15519054496813	1.11479377230209	6.44813552848297	4.68833002918777	1	4.74323108160565	1.50187958688018	4.87417916828692	2.87925703879527	1.2987631679383	3.83072301328605	3.57474057369938	1.33053771060939	13.5311171754415	3.45368016194129	-8.20467519376042	3.66751252163854	-0.908288436630196	3.1023030538361	-2.34659408136512	-2.32443183269749	1.95342420434483	0.717143562019923	6.14819060050815	5.47263417160321	-0.540062281715499	-0.175149503180012	-0.148913143927602	6.68392969040425	-0.300996047168263	-0.635369613350549	4.39345588450684	15.8095987089571	4.23051782071926	3.68118912485757	2.81167850331403
32	3.07342251000033	1	5.15252503881071	4.41833044203659	7	2.83642727527443	2.84924283242483	1	2.49777440772293	6.80414428154891	4.64337708736379	5.33771159561224	5.53879437073299	6.14929667256258	3.6575838161953	5.73186459132947	5.4544098863365	1.49540623474356	7	1	4.18435885286687	4.33280513400854	3.7633029927129	3.62923917062319	6.19698593407905	-3.10836397593334	10.3262290559807	-0.382941492237331	-5.91248037975101	2.3965322338577	-3.71564686600241	6.36053327696319	-3.25874091102927	-5.27963969460192	7.70829140071985	4.33093102107441	7.49534714906076	4.20350733344579	-2.84205686874243	0.254488394689799	-3.38841650553658	0.221700664852414	6.91657443932232	-1.87353405049924	-1.73829660175674	10.69608824751	0.0890199740756757	4.00462154071259	16.035908583066
33	5.70378929105317	2.78606741237344	3.42039925666236	1.57306760725706	3.26039831052241	2.32738290574072	5.5094064755806	1	6.74185147765309	6.00760855310497	4.78555781761804	6.69028012907742	4.95810153824281	2.97125243680075	2.25341240365119	4.7912215180783	5.88396364301187	1.38756113584184	2.10701758540767	1.95106359678122	5.78422392496011	3.14489144250251	2.27690576155157	4.2886254912463	6.31430158496466	-0.28841604214935	16.5102405779737	3.25951716582988	-6.92713356326845	2.99785654471416	-5.58083155576034	3.55170017640898	-7.44606587870177	2.30049412199778	-0.0339555815231993	2.7638233801552	4.80940205329675	3.83101995034281	-3.65141174517831	3.15143993121995	-4.43109658466439	5.38584987856568	0.311731363530751	5.73509303592701	0.898414834259095	12.2969071866397	4.72285249695185	4.5007112782125	-8.76005688071024
34	6.05919117259696	2.99434242955017	5.56439551536381	3.11923509568195	3.07359370947272	4.63587218165838	3.07364560095106	2.95655352483475	7	2.45153260482409	2.13628023089116	2.07839149240186	3.50743625659543	3.96412443806481	2.39978948114105	5.47291787346992	3.94139216207449	4.51714516581148	2.37742661502844	2.45412835302511	2.06674246090346	2.05369210863055	1.76504196892802	5.62225754185097	3.64400083778149	-6.16392595462642	7.72581065987608	1.10217641131484	-8.04637712377362	1.27053603232119	-0.384982049118587	7.24707557304475	-4.28006012430722	1.61459048263088	5.10387156045801	5.1251122127607	7.18587241838502	4.85799261031214	0.618163789997132	3.53855614754847	-7.01243674866753	4.09669710158044	7.30870976295411	2.40642077876194	7.57943510352084	11.1410574639836	5.08707096312981	1.94091903606741	5.06098398027427
35	6.02593661899435	2.02343190880435	4.9693923757908	1	3.48043846166463	3.12686612569331	5.31873044754387	4.94010049730788	5.60141510515503	6.60610691510497	7	6.18644195053386	7	5.88789631187008	3.97113023761948	2.13332530041216	3.58962550063732	4.21554408592543	3.69076724459914	2.74123671359365	1	2.17636796273616	5.59942805531775	6.80274312108903	7.23441365063482	-0.212771484913738	15.8348037059137	2.9457727603012	-10.4201940745309	3.42671509617659	-3.94987061390074	7.16136740211469	-8.68800630476042	3.2073312464966	0.214596879010426	3.53458625535859	7.37158864934608	6.00648663875571	-6.37219290503721	1.97045611478395	-4.92977417798214	3.62651105670411	1.19616086297739	4.09449926815363	0.793171147492547	-15.3014661959352	1.27123880043414	3.51681179744628	-6.86701625976438
36	1.53459635233259	5.15819512157077	4.68408878644682	1	5.82087735670941	6.61479292387513	3.09532710772202	1.39583574490525	2.81091408003067	4.71167699470818	4.11269951317787	4.53273923799331	1.76059946633423	3.24577050437113	2.1248434184784	6.96995820832531	4.56856839212497	7	2.66172393233473	1.57304033601509	3.69587015286037	2.83754405084484	1.78730175998541	7.64499007257615	6.03152544957014	-0.815284787969964	13.137542150461	4.64817799855472	-9.78591238947222	1.83271131090965	2.198852178314	6.94280315116014	-7.30803679429751	4.33121552156299	-3.22814156406992	1.06719866883512	3.04517924916964	8.26313684214386	0.692140503160283	3.90917327964546	-1.20197048456124	6.67878880279308	2.03848803436657	6.78657780372473	0.624943525798926	8.01295187389326	0.718923426796752	2.21243270100249	-1.38240663453823
37	2.1898414622421	1.22893972374823	4.32530358383818	4.39987724817574	1	2.50729536654432	4.52000360915224	3.48463830095126	2.68046649665653	5.14474324598078	2.16044558504578	6.21379785703001	2.795766663928	7	3.75596926149306	5.11509202844652	4.35001539165418	5.69310730430437	3.60329568729993	6.47190707292271	5.59274616610176	5.26496456863878	1.81446013323102	3.24405192572663	4.4344598430606	-3.14175601562725	10.7877315437862	0.47237084643086	-8.08336648570357	2.38145185376993	-1.41575034909182	7.36358964897148	-0.209523525575743	-3.65598822939612	7.92221045741308	5.06175111229831	8.69194829476024	4.0605934025552	-5.91042845918573	6.49105883086634	-3.55551948209179	-1.36178500080622	8.96610876995948	1.56204512095162	8.35203739431097	-8.46775980354367	4.37737792243027	6.38976955083474	5.50619531843332
38	2.02158300334408	1.51378297226429	4.67283797316335	5.1451636156486	6.56687166456436	1.16006238007496	4.43257144441773	1.47227383414105	1.2411751416708	3.13081752980183	1.78022825172439	2.50511375735683	4.87320963433937	3.8279326784907	5.41973485739601	3.71375764999909	5.16944227344763	4.88566791310098	6.02260966870643	1.37679360011262	3.80307269642821	1.37041859308295	2.67633203597277	5.10954325725063	5.01850164259971	-2.29330977952099	9.71762701582518	0.33463081070022	-4.77268615582686	2.37165094778333	-3.45955154254992	6.70882299423305	-3.42781104232987	-5.3106274738131	7.858672545455	3.57296844134376	5.81420539894156	4.51947187065281	-1.69343782771674	1.68732631540847	-1.92705535883961	-1.00815689131939	6.46084769791307	-1.35176172860091	-0.861767669449385	10.7025497706741	-1.51847302700064	1.95271101124068	16.0259567599944
39	1.72345772878346	2.39567169469832	3.70099840616435	1.86123920025011	4.037998645457	1	3.03637772865851	1	5.34097598040827	7	5.03119905432167	4.80865020794922	6.11587449845103	5.722010994797	1.03660377053934	2.96282649720691	7	2.31860688489137	4.53628281876051	4.09186477982673	6.41807997518982	1.03753295440757	2.52170234861023	3.31527059983262	2.05749890432101	0.276984299072433	13.5983211432413	3.19800344490738	-8.64970183363578	4.15705938766257	-0.0193022791265685	3.06056829693831	-1.39800697146717	0.113647920666974	2.10674529051689	1.29910037582828	4.02077849457852	6.92933295797928	0.035779498061871	1.63877732144686	-2.1187815408031	6.43644316554254	-0.805196622888612	-1.02191886082446	0.345792465938423	-11.332608624738	2.22659290067001	5.30902138016961	0.781356924411173
40	1	3.54005427867137	3.22013784073949	3.79441235516783	4.01168361463085	3.5594158201486	3.7660030724989	2.55821946724636	2.51740422255568	6.35724382023722	1.92536903840476	2.4107258376307	3.3688228148379	5.45280003841186	1	7	7	4.21749763942089	1.2448460078111	3.18810078519719	1.96976433655934	1.89693815258787	5.7504103006176	2.22348585370998	3.14259851082609	-3.39824043892394	9.64305526491411	0.436242603111327	-5.30560006085615	3.98578705828399	-0.243447319623623	2.04341581111873	-4.70256781966164	-3.19678726903292	5.84677281977778	1.79285484707465	5.97192013317948	8.38516661642442	0.43584832709808	0.957905107989188	1.49580556748896	-1.35949320226648	4.22296784627709	1.58833296638243	-1.97785175359187	15.7097214731594	5.57374414175196	2.8680716061575	-3.45127775742077
41	4.07403087508776	2.10737604136798	3.46612179220507	1.62069740993145	4.39608893424206	5.38882949109507	2.8735712978637	3.96641418829149	1.95180017038638	4.70139476857799	1	1	2.81672962903369	3.04539770470801	1.3298509300024	4.67069317137019	2.84894656857261	3.71304829484207	6.04989071879487	2.32005322673917	2.49945048599616	1.43102712322507	1	5.59753017833468	5.91860514147938	-0.943564278247468	14.165250766791	1.81308888650066	-9.3072104330604	-1.48490099813792	1.32051439192878	5.7102359086576	-9.92140113379743	6.26014627427394	-3.62907820654048	1.04817474753699	1.02450616473147	6.77891646384572	-2.02477648649474	3.45567215859417	0.212560581584044	5.18685848815387	3.36693678132346	5.84282634666602	-5.50381585902737	10.4958192028201	5.80380707002402	1.68669702692095	-2.92954718586574
42	4.09539200193196	1	4.91128763188735	1	1.39123554659417	1.65162698901672	3.46232730036967	1.37127153159943	6.25478517008664	6.31253495721786	5.56950980482669	6.05755759781041	2.07242257661615	6.20584845886384	1	6.52839049990463	6.47026833026935	6.77497192344605	2.63255519068451	2.26163973329275	1	1.19216825926437	7	5.94743154223415	5.79446963839888	0.306209757824824	13.1377268117284	6.34761504066065	-8.44501749079856	1.68632724332746	-3.61273209870928	5.38775809234832	-7.06038979189421	5.74833478293729	1.84691741057107	4.97302263011366	4.4190618723009	6.43930391754993	-1.62841955315692	2.86829226301453	0.155751618453482	1.94458084430618	5.47301034902121	1.78772779346072	3.01818654662902	-12.5067294170567	2.03905910360223	7.52311505300764	-7.18028632403436
43	1.82495095508993	4.65124469916016	3.72915526160972	1	3.336744381049	1.48610822742299	3.0250510294336	3.76004385535337	5.1538186724832	7	3.90314017597815	7	2.95587786627835	5.94195601806981	1.76645957678673	2.02505941046365	3.81599007148513	4.43942210426768	1	2.19347574978991	6.92578878759077	1.64451100982512	4.17073861687636	4.77838671115407	4.49192082522047	1.53520874664638	13.4156387453395	3.33733969469425	-6.12755509242041	2.65422678295806	0.65942822764377	1.93559890554148	-1.52263433347445	-0.502054627458279	2.02168071872002	2.2213330223265	3.53211563269388	6.79242272265431	-1.10958499495774	-0.109515809717597	-2.1123841805732	5.8267810880312	0.915867073045332	1.02838845031355	-0.495415551943248	-15.6210574432667	-0.631275220188642	3.41621936938415	-1.69029421223625
44	4.09002206779468	2.46191194404924	6.7654926519174	3.8167817120929	5.44995953733328	2.23294535195855	4.7103688402635	1	4.83600161461346	5.40619571643263	3.81146949091527	4.07404576491834	2.05342448851337	6.03660226126548	5.18475780099143	7	4.99951894003571	1.89384278946834	5.80325588822323	1	5.38444903825888	3.53022284304873	3.7248670998739	2.43933778993562	4.94054962622413	-2.73529764263856	10.8207138722333	1.69487102976842	-6.28017961117543	0.547887848642184	0.429149487149518	1.01164571337895	-5.39189408463437	-4.50896848285848	6.06378557358035	4.29078827973543	2.3733157267268	7.23007550689494	-4.30127726466499	5.67072696993081	-4.02802412745934	-0.311346511240991	7.28519369034414	-1.55194959654048	3.64750701989531	4.402111190984	4.38103877830604	2.88695113452276	3.76159526603149
45	3.28894290215426	1.49881250192428	4.48367522192983	2.79460464942069	1	1	3.85019891513621	2.39020816917491	7	6.44345173906189	2.56577187865547	1.15731757920775	1	5.88389682947875	3.06552709986704	2.29789198927793	5.50713466243515	2.15460580025061	6.96984118144356	2.12917476216776	6.40524036433341	1.45865368055577	2.10677853743875	4.41405785708565	7.35203324915838	-1.28242568757817	10.0686754149135	5.87356077276938	-9.20110931365782	2.35276588475589	0.637366301526382	2.57622543770258	-2.4829577549137	-0.185949219814617	1.68400575680003	0.38911778828993	7.72786459747209	6.44602994108782	-1.2661461035064	3.40226570485621	-1.97288005376882	4.67152846974208	3.97334509756306	1.31157799721189	-5.52647144970607	13.8161544682695	4.0087842167522	6.5874027561165	12.2682242139117
46	1.27035277620656	4.99415479342127	5.31036005571986	4.12706616425296	3.09620921940186	4.41541042350301	3.18969858930446	2.91677926163543	5.33683011332459	5.35881776538288	2.13067855915398	2.01493109613131	4.56822133855253	5.14516985202474	3.76495769818639	6.28897021287638	4.17084205676035	1.09196338510306	4.05261801748969	2.90192842284742	5.81747461517211	1.8548124192108	3.34132105334694	3.29999240322972	6.24968842215773	-2.40256049261376	13.2711512420064	3.51194873263734	-5.32430900997291	-0.721753531136138	3.85794032806874	7.92616309439049	-1.4498707657075	-4.07384917118283	9.84655637545156	6.1602167662231	7.57662891440016	6.89906250037985	-4.33433630181272	3.69344458277099	-2.26007020036413	1.56747469059893	9.62233765374382	4.61849640452936	9.90667843769241	-12.3630477554607	0.14731719532801	0.226846461896129	-2.11980573681604
47	1.11666565094601	1.88576074261847	3.66155038060924	5.18763336955742	4.26659429569562	3.0403277677064	5.88173437836432	2.55817476797049	2.74316040463829	4.60223065450814	2.88859158366524	2.40215222855526	5.44520047021213	4.2800071953244	2.53460810681173	2.49462071198024	3.6058509921948	5.17389146918117	4.62639455894938	4.7190851012992	2.05897295351766	1.74922737860988	2.69648436973476	3.1590939331425	5.36715976529839	0.161153784122498	10.5428109616058	-0.828692278301394	-8.12513701991907	1.61866477615776	-3.81104743416754	5.47310335628424	-3.30312121802879	-1.41441638493888	8.40854128434204	5.23264096017586	7.2446167727942	5.12893455959828	-1.98082316033609	-0.358206088116317	-0.546505610510063	2.208090198636	6.60000608562748	2.55940770511353	0.133071238690389	11.5030352957677	0.529941754550381	7.59579110028395	14.3403359695936
48	2.80903230725388	3.00049176489799	1	2.18069393881163	3.21420544326137	7	3.33391033289726	2.62538485623711	3.39776252174737	6.38359281153465	1	4.9416304107419	3.35282646301915	3.5876325808808	2.73213559071883	2.15327144208589	5.08140687435004	2.59678898160913	3.01759976518756	2.75485084967428	5.04364019311338	1	2.8018941829499	3.58115821915849	3.34498040561353	0.0429896140988483	14.6201489466847	2.67312584371981	-7.99018169363062	3.79697791200667	-0.562700334203782	2.66497957571517	-4.32269928098418	-0.74939374816263	2.71167830524352	1.82052504306599	1.39996337975613	5.67479738427756	-1.369282904465	0.250140142431724	-4.40075396854581	7.20444776705538	2.39724409489526	5.96053028161269	9.92772581889211	-13.0669341727929	3.57677495232369	3.96922656941729	-6.16600896283602
49	1.9165517462844	3.46254788622888	4.93532949593476	5.42763276017594	4.04525694888359	5.85607924376575	4.282539652622	1.92556129142606	6.64056344595447	5.94233187147506	2.34697588953703	6.10987367858666	5.57152069171162	4.14210983612957	3.80007685891724	4.6492493884632	5.21231856966399	4.37798074281925	2.58157943052444	4.38694840267249	3.28873779027066	1.74343409748451	4.53885282438194	3.45860627256752	5.96945027535237	-3.37537045910051	12.5152437511463	3.3275833790455	-3.57200492849882	0.159074786208128	2.25168230693847	7.17836688467113	-1.49427159440754	-4.87784366337216	8.12781996861085	6.11894100406597	7.02083538507104	7.58629541879057	-5.07896379847154	4.75264061177076	-2.95814422627901	-0.884317769175892	9.681702985235	3.41737494123419	-0.923037608388152	5.99868160973332	-3.37868325547316	4.15602373617129	13.2800664076792
50	2.90537552658564	6.60381858117238	3.97959129659882	6.08139657809309	3.43765271201381	2.65881289489743	3.76220517100885	1.59435986849607	3.8739773505111	5.31904170131012	5.01411481520734	1.85511202035481	3.21135516512083	3.46555154913395	3.57053353034256	1.42720045724951	2.10615322617493	3.66789743754845	7	3.91391730141569	2.9487329205032	1.08036693360538	6.30196387028584	1.8983948648679	5.11690907963785	-0.733900322866192	11.9004711323674	-1.12144439033781	-5.98656105915309	0.174242619829351	-0.516621500937628	6.58149912712271	-4.55764944548294	-1.20783606481565	3.00885585224676	2.5190441329504	5.13025437190245	5.14785479114087	-2.27104370143514	3.10205598778903	-0.0625322250516613	1.69057686667689	1.33941176423233	2.10728915338726	-2.55348631179375	9.14342772265662	1.03438049870281	4.47255932260127	12.8284592736877
51	2.01646569894385	4.76135792196921	1	1.70258555927556	3.2708153657338	1.48741622577061	5.72270985973319	2.20726197747811	4.91981249581324	6.46284315693375	5.1420818150952	3.48642103419028	2.83449092771172	5.10482740038238	2.85665981009978	4.09467471038282	4.13984252750069	3.34929490130039	6.07139216077133	2.40936911736828	5.85028786863066	2.35912942280163	3.31820446181913	4.57111817828917	1.63324335284913	-5.31592029225656	12.4564688632706	3.64763451932191	-5.82018045298707	4.51878072098213	-2.67644787817265	5.27045834773443	-4.35240294351435	-1.34189420841334	3.40461862428054	1.84304988424115	7.39575865910509	8.33178276459745	-4.23712819137996	3.34334058671272	-4.86752484474537	-1.95718420421291	7.29098833651798	0.738859241788418	9.01436159978612	3.39591412502453	5.93569172426708	3.83779189582163	-5.35458933831141
52	3.87366385300935	6.77204027713611	1.39212265194359	5.81243047693561	3.73143907301493	1.42926441547698	4.92666598600322	2.79358133890543	2.21324748814742	4.10105281072128	4.79768890529094	3.06474296994554	6.87843002648537	3.5921811395576	1.99213960982447	5.15543258252677	5.34158600512468	1.15859237947238	1.38460065065714	2.11242276425929	7	2.42720173759332	1	4.14464361154789	5.00658777322297	-3.11592345500229	12.8811995874627	-0.691546986642814	-6.57170519059902	-0.155548014846	0.0663204843325706	7.74923892596961	-6.11932571567502	-2.06280199370026	3.02384677867664	3.17821499274319	2.95988462781799	7.60337954299481	-0.983614262015652	1.84772395200728	-2.37620620447404	0.152342594303303	2.22235133680452	-1.31817510231258	-2.79017553509666	8.32400046798991	-1.96271789471441	0.896131614371582	-5.72234217569574
53	4.28555623537099	2.76174953756061	5.44603106884625	3.42200048093179	2.96448058097373	2.42874684769254	7	1.35587993480516	5.8753259929344	6.10643829529955	7	4.8605261980985	4.30124993263485	7	1.48121667744525	3.56006619980722	4.0841197835998	5.22602879633163	3.36971802862735	2.57842622496165	5.80188915673508	1.78698314680569	3.59450785827008	5.21360723121961	1.94520917151878	-4.54957731970559	10.7174545220069	1.55002916847515	-4.20676173707216	0.783010530866454	-1.10216961371986	6.81629306073884	-2.01350959579268	-1.72727701663368	9.58277299561903	6.30525594985119	6.43418228838937	6.53755350766459	-6.97741950287585	5.80545689020104	-4.43873236408385	-0.661289459478462	9.19696643338616	3.511323327736	-0.565748693044155	-7.90855340659358	3.32926496653678	2.52904020226614	-4.86503087974006
54	5.34332053666182	2.6678165388146	7	1.47105403633265	2.21567440823728	5.04764879776793	5.95610848544394	3.03338176765476	6.14549611056151	6.68312735768275	1.76334570961588	1.40575404585463	1	7	6.59523447079937	3.75309615142922	3.61746349105874	5.50665291952913	5.03203208658986	1.69849972973848	6.18328376542092	1.83280014414791	6.68132514536877	6.27179180790317	4.07179835517571	-6.20639564873679	6.71678869003014	2.02689286369425	-6.4610046646487	1.10036415910436	1.69761641559441	5.31472890669193	-4.63559505055314	2.35840623129043	6.07710066034068	6.11605130466966	8.90147413557128	3.8165388411454	-0.241543047424582	3.01272556749515	-6.37099192990867	2.89243693494567	7.60008464271181	1.75987223318254	10.1285037377771	11.9378974390962	-0.268413977224448	4.08565974462923	3.54752210469065
55	3.87432049299974	6.18484901200596	4.42243878344453	6.69642992313501	4.30153958620827	3.90385419658894	5.1471698649231	3.15151825133742	6.39728142307058	6.11815879298649	2.28413270192775	4.95408303393492	6.19625966048864	3.6882646172815	3.5563577422476	6.78390034829284	1.73007359788926	2.9784264822557	6.37451113797169	1	5.1047422710033	6.42379975532598	6.08276361367691	2.19735859057094	4.47281422312373	-0.192066383143868	12.3041268007763	-2.1383930430145	-6.44734254254709	0.464252536569225	1.4463646434357	7.50242522817558	-5.32271208285953	0.204933275089406	4.71671229395029	3.55769113315517	4.06734620422612	4.89367299953335	-1.6958948305727	2.89861298773387	0.736737685349156	0.8252341011403	1.69196528242946	2.87110223891974	-0.151424480773594	3.81014514116845	3.4318722635678	1.31112019615712	16.7444027346828
56	2.38945287954338	7	2.11800352455892	6.0438453541706	3.80609745375081	1.31810459640413	4.85006765620516	3.51086061314358	5.7472438232901	5.99520704675879	5.8449624926325	2.84537792815031	6.4255747696921	2.62536951267403	2.14447165769808	5.07676798327301	2.20736406663152	2.6260141531389	5.72898056970675	2.2264781441735	5.31305750659043	2.22247980204229	1.15665335788177	2.93353727527344	5.53907092018006	-3.34066352801767	13.5970967540757	0.388595655224732	-7.10413455621533	-1.15466963839206	-0.632009928583768	7.05311807042702	-4.28187882842621	-1.63290108674371	3.41801596294219	3.58298479529779	5.48673658999838	7.50664005866716	-0.53812105191467	2.30592417195872	-1.46815119631619	-0.420684322404865	2.0172129717002	1.47875887841232	2.38748641282762	11.5716915639812	0.637910285031831	4.22692561973993	13.2044760701609
57	6.61146037209417	3.59722784951535	3.54151633893537	3.89805445220054	1	1	5.26446901783094	4.8907476468974	6.06834269994998	6.68432960152782	3.46884674313455	1.10319820905638	3.51724049930388	7	4.55406245619043	5.58152901152476	5.75057090024744	3.53169256000689	2.23906390654011	1.21975620657842	2.68825557775116	2.02059459935382	1.11639691671837	3.79118062552493	6.07835281185763	1.05026365513571	11.2047707213412	5.61292808316984	-8.58430338256687	1.58922823072356	-0.619896625429791	4.55079561677945	-9.72230514725204	2.76953099997769	1.96154754709442	1.81025693016743	6.73679950188798	6.18471858484725	-2.70312576777507	2.61193584024074	-4.96988766485304	4.79264412481285	-0.583594607881242	1.79756786320931	0.566340190938838	-12.5610007503363	4.56025143533197	3.53402182584041	-10.1328532280412
58	2.66696871047263	4.63061234596469	7	4.52929426470125	5.29655375736198	3.16385918153159	5.04095822171756	1	6.24936115439561	6.31052599582994	4.46478733794509	5.39282104240806	1.99635664377422	6.71942655718097	3.17957390730792	1.86203539061766	3.26406451328666	2.11708651756476	4.96852759060174	2.41727233246338	3.13131140980734	1.21769079637217	2.33439828111766	3.35532701678578	3.93373835196914	-3.52956197111418	10.1810509473957	0.653279119939781	-6.60477722032128	1.74569040688141	-1.10031936678982	1.25526748239779	-6.21492556650316	-6.77576086309546	6.11848095519161	4.00054632259559	2.01359715920971	6.70301062493409	-4.38009271240942	5.57691556276575	-4.86094771885189	0.395284147540474	5.37001154329664	-3.99183681284253	-0.285401868640029	-12.0092346064017	5.29656564988552	5.17538622174401	7.23943927247381
59	4.18405442971839	2.21460161514152	4.82136628316722	1.18637207535406	1	1	2.0580633747021	1.78665776333267	6.33731873524245	6.83059158667091	5.91653490986663	4.16443505419163	3.18060865603764	6.27662703779436	1.1642987912586	6.55920376293057	5.92172136390908	6.73887123053117	2.69133003861921	3.12813261829435	1.23556006386659	1	6.76284133371819	5.4950938543899	4.57672835886197	0.388540268984571	13.1246811515724	5.49839435355541	-7.59933456270658	2.46238856494464	-2.93349508769555	5.17433244348106	-7.32707626197898	4.30352003529113	2.42944223147372	4.18406266535412	2.64734819840905	6.11868009615989	-2.07845655248552	3.48890936107792	-1.44432901660292	2.27101893849518	5.59729850365712	1.61165008630981	2.88426229718594	-10.7858332747968	2.42220469518523	6.83400739925604	-7.38426309816383
60	2.42893082134069	1.31457950092083	1.98104515537039	3.36753684561969	1	2.78007572820906	6.01096176187362	1.42744980244167	2.74518702513354	5.2994972587898	4.99052387408009	4.54011979094096	6.06837673842831	6.51988594327675	2.9234063172781	6.3139508149114	6.69500006208917	1	6.85652076498064	1.03757578683686	1	1.06352556695243	3.96615518259149	4.84990527388829	8.74362479029967	1.92327763889463	15.9978189466616	4.41781972997105	-7.20456197601318	0.219117390726946	-3.77288241982368	4.76230470687966	-3.07311098582708	5.33254301391302	2.39989945442982	2.87491880184362	6.58188911611522	0.708994375256912	-6.21165533602906	4.08612075486806	0.715178444015711	5.53404975396703	4.04929966211699	-2.5601596676551	3.98264666833977	-13.4616488007196	-0.00171808710559118	6.30916378119156	7.35649835861659
61	6.82723643441724	1.12035507639161	6.6663827443471	3.33203990995081	3.59535308535366	1	5.40279564711408	2.10315853969033	1.384002632333	6.20356362156778	6.23555727746873	4.06658506521379	7	7	4.00052178733367	2.96297617488514	3.44349679172686	2.55958628334236	5.45481363060435	5.92940670149344	1.53471484907082	2.06759457549	4.63380045276794	1.92574152184807	0.420455996241459	-1.37479952568525	-3.43172440391064	-1.51788289313455	4.95195063497694	5.12793556464009	-4.21448431754248	0.583130741664799	-0.721529199463203	6.98479017700458	-3.17936163290196	6.02250068775496	-0.527372827990403	4.99835233368671	-8.48987304203849	5.23606565660144	8.62694161764133	1.07838648859098	1.82849678432358	-0.337638189067277	1.78356037596286	11.0223932657777	0.99590666076555	4.93174220681747	6.78648475961484
62	3.37454340724813	1.31084313586367	5.35949548773826	3.86038058493416	3.76929692108986	1	2.06136701980203	1	6.13223184440673	6.55669262339518	4.09790889906927	5.73031940390017	2.4046613621406	5.62890050238264	2.74658989507634	4.11189209291621	5.90258683368044	6.36887490531889	1.53649692822138	2.03396797354331	2.82583638339397	1.33656117810907	4.35763677974671	5.37012144219701	1.93212717147371	-2.84011179611351	11.3864721665843	0.577493609899279	-4.58893889934704	1.86950578293516	-0.880044950948986	6.18692013497856	-3.40140408032328	-3.78390218613972	7.63612567807807	5.34838376965839	7.18744603264478	6.02990102418118	-6.25606068792102	5.6336146541082	-5.74219420882086	-0.637190149919986	9.0495825950714	1.72252676485765	1.94970073150056	10.9959125858121	8.74126387844935	4.75631392645409	9.7624774218361
63	3.17796716472933	6.98492709793971	1.27254777003588	6.4657082087764	4.30897505939187	1.22310888941214	4.44318966054258	3.53398813679333	5.562560720787	3.64494759032871	2.72869516667258	2.92727920440432	7	2.90270195634336	3.36381348956744	4.53872509035284	2.62930415095745	2.76375413263657	1	2.14298772387122	3.06174884105239	2.85936061660574	1.60760957717953	2.87188073390828	5.36830592096495	-3.45644072967773	13.0264092097562	0.86226595790092	-6.38017861975269	-0.373023295444557	-0.486132829844651	8.51555878718942	-4.75822637386939	-3.15770470574543	3.27014201388424	4.53056025598013	4.67831069577917	6.63825703930505	0.196322039867763	2.80590470875468	-1.06444509792508	1.09336048285418	0.694686508161981	1.19470989626972	-0.157382338165598	11.9373289185001	0.800729821211225	5.35795457711607	13.2269839988222
64	2.94867234632763	3.52335367856732	3.61578357689823	4.62516716311853	4.1843991113541	2.53419670024604	3.05892124221114	1	1.7634976258392	5.27801577487197	1	6.60536595527903	3.87685266437211	4.73336432266716	3.23561244860764	7	5.00515999171149	2.39572341131456	1.57884985884627	1	7	1.58729996298813	4.12795889831336	2.57862504219904	2.00181005150164	-2.15061606599876	10.9517686307952	-0.481701944197776	-3.00353852222059	3.35310782380189	-2.27131402322844	1.3507839796829	-3.52146934432046	-2.00658641520582	4.22540796170438	3.90081217240286	3.25581432874318	8.11602752059241	-0.289064025410969	-1.57419731438666	2.81936842790298	-1.29374503230424	3.1368196927314	4.29016867900223	-1.34002725362772	11.1771970914816	-0.790472619480361	2.18632887069149	0.400673390505443
65	2.8656587439926	6.04531194531845	3.67376976053116	6.56500160171433	3.53538178364084	1.3805909074588	6.05181885300677	2.00675255332165	2.50978853345679	3.66182810139899	1.98286708225253	3.2527830999445	3.04878151254723	4.01957397269827	3.73860410065545	7	5.50463681310327	1.99430451398946	5.39537631182008	1	4.66838373816732	1.64438059375223	2.27972637531011	1.9319591359257	5.00770896999686	-1.8912762917562	12.4842153658494	-1.87817221148205	-6.51405247456249	-0.0122744963274257	0.446726729506345	7.24274150908553	-5.02902043335263	-1.60597317588887	3.5886635842	2.69071260858638	5.16026603530717	3.36677434074419	-1.88920139612676	3.37808271004758	1.62053553939042	-0.0579403499653204	1.26075380614809	1.61742785570773	-0.099640504868487	-16.8596290080313	5.67934775452936	1.65595953298617	10.112187149829
66	2.96637955740386	5.61347637071172	3.62472776063642	6.21109975780046	1.59414519930686	3.71578038183427	3.90215218026618	1.06275987094272	3.24814406548098	3.66585101650314	1.47371478215864	6.68435065630771	5.62125977875391	1.98737689115509	4.09342073494486	3.22696443982923	1.46438175662505	2.47453254523148	4.29801183561892	1.88440122510554	2.52463019601401	2.27775249625608	2.25905839335233	2.82853968462431	5.57943399362637	-1.24377140359742	13.1154116462063	-2.20039493292526	-5.92538826882738	-0.241978672926953	-0.713765322955579	6.96092854862464	-4.61101245356625	-2.16808646973345	3.63786798333944	3.00715197423196	5.48593214135159	3.49101485452732	-0.189283414411488	2.41148683957153	0.455040913964776	0.797435189188858	2.2976581708276	1.53899955120973	0.207771056727211	2.02213558509593	5.74465738450751	6.58834954858823	2.24081475729051
67	1.78594055926166	3.1875596943061	3.23689384983993	1.44785854539057	3.75131326154227	1	4.24802672076925	1.89740796665327	2.27668893877514	6.28752254046795	3.21849928057443	6.37748146533955	1	6.71337599697446	1.43525603830202	5.33936377578957	3.7446887313532	3.53249091004046	4.93092654256752	1.86227608077132	5.32974764300934	3.13776243968014	6.19189439898677	4.38208641260881	3.89950709206969	0.963756833675638	13.7339407750098	3.05652997807785	-6.58264137335102	2.81082710790693	0.709992021707443	2.15629752914525	-2.59692052864204	-0.0677040141553351	1.88434919230783	1.47952516070155	3.90923483702426	5.3876997802859	-1.26861696871216	-0.197637479048316	-0.214420673502614	6.76436818591678	0.381884101236246	5.7460067337957	0.185874824296441	-13.1148636163979	4.57900323166354	6.61746322031529	7.26609092299315
68	1.6473739581566	3.33838888403684	2.5922207770104	3.40050464742623	5.15026982455821	4.00601125835501	4.71522155804681	4.00677522061949	1.50887100895404	6.09087247194875	2.24140061038542	3.20429954762796	3.13141953991709	4.03489767557023	2.99065722303587	7	1	2.54399708156589	1.94447862066975	1.8065685290856	1	4.18098136281144	5.33901831434044	3.04565421853105	2.73995932415987	-3.03765703395388	10.6651622204732	-1.02535732124526	-5.27812945730951	3.75112717331148	0.170229098279241	3.07702502196399	-4.07216781569842	-2.87209125295447	4.71819705934795	1.55125080675389	5.54601254914384	6.63620778614086	-0.104771687523267	1.89598024676262	2.11724475254932	-0.125178536421667	5.51037233105223	3.87346033971582	-3.56915538661242	12.3852858298228	4.71901500848198	2.29774222169731	0.543558141205371
69	5.42295912495766	1	6.2649846085937	2.03520446284969	4.44906303367534	2.47668768517707	4.51370287642505	5.4450206079117	5.64619642370331	3.41915657846039	5.17355662808123	5.31703324128142	1.71819937538471	3.87854181689925	6.33821868907656	3.48877110197118	2.23191338891508	3.17377821252074	5.4026864540013	2.55853320002467	2.81035450666295	5.83145618396598	1.82668110499412	3.20883219373568	-3.05640615914468	0.528215702765811	0.327898827236505	-2.2422606249769	4.07442858514321	3.7541757249379	-5.09208986636291	3.06244881494165	-3.53253519891221	7.03502768874352	-2.47832355115825	7.41138280865639	0.108093081489972	7.42457385318814	-11.5965741295117	7.87647665224594	8.70836135778075	-2.92671611885186	1.13671400988996	4.49429579011636	2.27933475039317	5.50232200641688	3.37542611496443	4.38405694866084	-3.5322869089389
70	2.72896772626454	2.38015257295966	6.46285237960714	4.23282042742725	3.0563912342616	2.38636529147049	5.46111800036527	1.13952351939465	5.29298405760955	6.89876734125621	5.97282002075327	7	7	4.55931262364562	1	4.66838699608703	2.90063129318758	2.61641520807632	6.06364023524504	1.54975910530062	2.812759206305	2.8617796595989	2.76596043582441	5.57956309567528	3.68880278279582	-2.09948258730566	11.5142660750764	-0.0191568897409002	-4.33216109653139	1.0268454095302	0.520447030625306	5.55376105633768	-2.4117610694644	-3.37508307778703	8.46883528560172	6.45948874271044	6.94390293046783	5.2621352519613	-7.07955234359288	8.14668154740212	-4.25224356481039	-0.657265909649692	10.975036236322	0.194226292734222	6.6260820801365	13.8515347376383	7.38942201801978	6.69847357905225	13.2377024207957
71	1.55490283016861	2.06578991387462	1.2116195500221	1.57095483302882	4.21324038453449	6.61462270134005	3.51770307847188	1.9068036121123	6.6683967160139	7	2.32336936843381	7	2.69544775760234	2.05123599988261	3.16717587127427	2.05094973382154	5.25180784537748	1.11965299136264	7	1	1.20072261584883	2.82277963483183	3.4585087238988	3.16187326827605	3.37882385117048	-0.506036030328597	14.4501427226631	3.79786467619933	-7.04127557805482	3.16035504927394	-0.26906609329907	3.6160719979255	-3.90777385546031	-0.899456203823808	2.35386441743921	0.90935857409555	2.9988086341671	4.62354919963052	-0.979275389289237	1.31874621366395	-3.85514624332831	6.57261079243539	4.66097904620593	4.89721457965639	3.79667110974516	13.7256385155334	3.93403582467599	7.83127476084857	-4.47938361905932
72	2.80841538159717	5.28964994250332	4.03773208894434	1.55057986064287	6.02369281067809	5.6011094188236	4.16517922532316	1.29914574262438	2.98028713611629	6.70814667963618	3.75651560064199	3.27442082078891	1.97372208471538	3.72790983051398	3.63156561439304	7	2.68105292044205	2.0210940763227	2.7872318043572	1.30760225978792	1	3.30134071586494	1	7.47050928043995	5.84464079297842	-0.0757696659896692	12.056909694338	5.35369546992733	-11.360139760938	0.767101146932056	2.05704993677151	6.24691297574441	-7.52445821528764	4.03120261384408	-3.30399463374338	1.83122105070461	2.64264744599992	7.58232953126986	0.533885098469457	3.9396913906726	-0.596180771089644	7.9553607050973	1.94458519044508	4.48221586646314	0.878788898803303	12.0736113693113	2.17232142810643	2.11011411799847	-1.40472221181891
73	6.89649313012727	2.05466719091951	5.5833797932675	2.02784448057725	3.66885423435007	3.02049410299681	6.15311671799862	2.16330557761203	4.69391341156538	5.31160574525237	3.53733643407964	5.00541731612283	4.47224356261572	3.68943417277448	5.47984117269559	6.04475041257592	6.01846759591682	3.244208544664	2.82917462882081	1.88858259949009	4.73437813215145	1.18920066441675	4.21404899550174	6.67135233536032	6.55331241359753	0.0606884922751201	16.7243083244245	4.65818970965775	-9.46515898875296	2.0808599930954	-4.24390404484906	6.60169446854103	-8.16654543368745	3.38382474952372	-0.243597741383496	3.99454394291726	5.56252020963244	5.05068418077395	-5.85733307060681	1.57887331550161	-5.01244031967035	3.15213750857596	0.720928373868795	0.850312044921875	-0.0962328096642093	-14.7966659404372	1.12052806529778	0.719514994118635	-4.80504296445813
74	2.21355347946597	5.05309991581376	5.85195700113139	2.69744033239535	4.45914894481704	1	3.29469483296846	3.00102031403745	4.74584248570374	3.6195497777385	5.20169805466579	4.47585350785777	6.83394603502351	5.6032132397147	2.28016489815582	6.41758111327031	4.2310126041957	6.34240416022944	2.97250460473356	2.71683028929984	4.77572215775828	1.43592514063723	4.82968365796558	3.43915751121962	3.39012505517851	-1.6515127167157	9.85515854780134	3.68527291474188	-3.2572170031905	1.33833974584664	1.87324795113863	5.47575339677991	-0.894632905208199	-3.33955731467201	8.85877632730039	4.56265102106982	7.11210931873961	6.81421416623695	-3.92171647934559	4.35572063319825	-4.3148561879872	-1.91503603342512	8.47873842931996	0.422189754297078	-0.926832459066151	-14.5260958215256	-2.55685710823818	2.32640486429598	9.56840635037993
75	1.92935083385836	2.66371036889396	5.23016690726074	2.72230804305846	2.90233590930216	3.82403528737164	4.29684188646347	3.31500880544908	7	5.21083415560766	1	3.40455482454262	3.65959993720085	5.94589137840425	1.6999795079335	5.85466530893889	6.86479134086545	1.7635169521897	4.30235144041611	1	4.87112209141622	2.01017948821591	3.76156720224829	8.71997071056686	8.18677280845701	1.57116549104026	15.0445584000256	6.0309607375736	-4.64383028988173	-2.79302052129739	-2.2767242389216	7.00064646665149	-5.93783972521655	7.15960982289374	-0.31686670899845	3.37914259078061	7.36501985328399	3.45668752765977	-5.96083327100712	3.21782090552806	-1.02679078056093	4.46506538310906	1.14531599081707	3.99763307186495	4.45764608263754	3.163088686547	6.81057087699628	7.80488414708937	16.7642788733626
76	6.7892240909807	1.4636012282624	6.81219263424521	2.77538090307657	3.39398088321876	1.26927584482297	4.54291560889304	1.27485400441885	1.57512998629824	6.13107544625403	6.90985930858444	3.94919924013428	6.71988154913156	5.88437695321555	4.43194657586735	3.3080997286816	4.57345511664414	5.73285439213242	5.24510330925064	6.6263621184447	6.81498706431995	2.11708879031958	5.29004868669015	1.62291455493369	1.34755621936168	-1.23149732677467	-2.49635463046403	-2.02011346055663	4.63501819776312	6.22886058324702	-4.78441630743711	-0.231075650771297	-0.64073498590257	7.40700124345326	-1.94372684680291	5.01580137362429	-0.84213789656984	4.82269497552301	-8.40882063306182	5.27963208610579	8.21156134516084	0.693741166895658	1.77232782701403	1.73761623274591	-2.61027772196533	-14.3197658392699	0.744132555983467	4.24929715495186	0.8678740933314
77	2.43039146919424	1	5.62400067935701	5.85884563342379	3.9603876000804	1.79517841545051	1.33599123198457	2.9009799089943	5.40393093521014	3.75593873896498	2.80821808312379	1.73695765977332	2.75242159686341	3.2624041250779	1.9503771155494	3.71940288068089	5.15390956361944	3.55507924837469	3.69728605681791	3.53821286025608	6.61170124726294	2.46920941742628	1	9.06289157930403	0.440500078382366	2.73689014341069	-0.943338385443386	3.44913828304986	3.67151362116075	3.14576536147936	2.87108331693724	6.08555057305419	-10.523672253648	11.0333926133615	-2.90387404189509	3.10418135023375	-1.1161088912189	7.21779419619288	-1.34191620927571	5.46678477200704	2.66658263149319	-11.9600946942143	-4.17134008988857	4.19505948005285	0.544869930665787	-7.79314516284012	3.63118912893729	2.0395612406188	6.36049692001991
78	1.94635129652087	3.07333635469342	1	1.62500192948981	3.53007829751463	6.80012799495013	4.47800060426048	3.25604070002393	1.96286835360419	7	1.03406530784176	5.06761546687435	2.86183953939495	3.10336544006306	3.60311475957018	2.11112318401288	4.93603409402868	1.25661921601628	4.07749617435439	1.92630437136408	6.45120330360615	1.72050754647	1.84433543009732	2.85960182675022	2.81095183047479	0.851637001706746	13.7699621626799	3.01874861065197	-7.82508739681428	3.78936980786947	-0.601606958968797	3.28197240273051	-3.7923899083621	-0.490217359647102	1.10081290115565	1.64414301112991	1.80177826823463	6.65730802788136	-0.967484801702068	-0.0523894695307344	-3.00053226963677	6.53653346978428	1.99889776911969	4.85592188330777	10.5568921912161	-12.727540343947	4.61354476077855	3.5798860350969	-5.65143147926356
79	1.77580029175972	3.1911302249289	4.89741581255002	2.37967643912125	1.73225158487001	1	4.91992729681802	4.73552505993675	6.85295169550126	6.70313048471583	4.602785975183	5.53474432194585	1.90999153186203	4.9899989119235	2.74081928543783	3.38630334545479	6.10741809171613	1.84396764466173	7	1.27919741128376	4.81698382695836	4.04941185155208	1.33713000166579	4.12399175716359	4.81805421482288	1.13650420787098	12.8802792356188	3.42989783020019	-8.30312929416754	3.4959502525423	-1.41646245270545	2.17737337918839	-1.70966096769304	-2.11622991784533	3.23203183818487	1.56827072265122	4.33992301439882	7.92242263950334	-0.272255163359418	1.70087540949695	-2.74395105255214	6.77557880476664	0.791835291483425	-0.42137831596719	9.2751284932214	-12.809063126938	-1.22814288470504	2.74014013364448	0.34487172373267
80	2.43924306954692	6.96506823538785	2.9949987213188	7	3.12392006627889	3.53967932499092	6.0405895023929	1.77995729046721	3.71913289688344	5.12299580926368	1.45480131705945	2.03869403836676	5.61951277091085	2.21333556682909	1.0506004404714	1.6583947180266	2.33374655582647	3.91351256954825	4.44118867545481	3.3058605219064	2.63115802539853	2.12151470463804	7	1.84134650448349	4.83572107607786	-1.68678615887704	11.3417690452569	-0.363122063279973	-6.94936182236381	2.22294991037653	-0.1975006699101	6.39035917372702	-3.22687582599931	-0.725925491033386	3.94925209634425	4.13191450037071	5.30118822207483	5.11143480810667	-1.39166966348053	2.56091070655649	0.7084615828986	2.73142199562211	0.950038906629234	0.819381765652307	-2.444501133127	8.90469204146982	0.669906427565982	5.3000243567166	12.8959859104213
81	5.12085596815719	3.488449020965	5.87284192754553	4.01442087702452	4.22650690602087	1.06781358853761	3.33807570015087	1.7462531303197	3.79966593300678	5.05365713169291	1.85811277871491	2.76975379671643	1.22050420288203	3.57617874542385	1.68307543569365	3.32121291964395	5.65263611685321	2.97537560515729	6.53518978715621	2.90843359559716	5.88986535035137	3.31017334284362	1.91375763317631	4.29136190394598	-1.50021740678557	2.4694822507803	1.29398580463109	2.61820166189068	1.63550877195109	4.21806677094062	2.42485939650644	7.89187597596182	-10.8221836678762	9.9591522093028	1.30525551047649	8.61809805968855	-0.669776436357652	2.24814164479506	-1.42892567588943	7.78368734892794	3.74599436715437	-11.2040153614285	-3.13642059196909	3.35548641474448	-3.67112459897794	-10.1028493465602	0.538940008991455	5.31447526306509	13.2648150724509
82	1.19961012874109	1	1.35351210082808	1.48865927470143	4.63280707024291	1.12460229320553	6.46722195250348	1.96510573288104	4.0423495998693	5.53428991626814	4.29829427827675	6.9336538089764	1.83185746525243	2.56841851116443	6.39313139362361	6.6526731680681	6.00378883579027	4.05202799682503	4.07520508041072	2.28679842117439	6.50604799561015	1	5.60718075944684	5.5943691856455	1.20062851147171	-6.67038528638182	13.1254777277481	3.82211589215684	-6.31153115388918	3.67258859817527	-4.00174102090495	5.35107768610611	-2.35982802477373	0.605987823946637	5.02970553741852	3.51221600636624	5.70637469500428	7.71809541467617	-3.51943418063264	4.59102094529822	-5.35639112783101	-0.590730455344461	5.20283578292266	-1.68824176109316	-4.98131348478332	9.12360916649427	-0.835949283417743	1.61630965796566	-7.26415871600426
83	1.9943730264879	3.67484637573668	6.723223288891	2.75854930435323	1.93105533869838	3.19700566273297	3.63430786332855	4.27031544423418	5.08290875695334	4.30183506754976	5.18952350273793	3.67992007133384	4.16961488241508	6.70152444664095	1.68413759407839	6.25285371463184	4.61561365279084	1.58246244339327	6.04156095783043	1.58482138095993	3.79446468274801	1	5.93448584414998	8.05979874516544	9.00914167397381	1.95040566497129	14.7151410839992	5.91080029049275	-5.45032231042742	-2.02595779611895	-1.25717292409186	5.50556713209483	-6.1580727912932	6.88013256679543	0.448264263516492	5.14902383396268	7.97090944049038	3.90868048917018	-6.58170529000031	3.62476195558726	-0.231632095649421	4.60522068999578	0.946022917343833	-1.8855370227038	3.70637821356542	13.6698264662728	2.35673694580863	6.99121718000948	4.88705844306611
84	1	4.26789457903453	2.07629518186558	1.6462148623057	5.15794163301832	3.45604046617746	5.84070861153958	2.0738322553933	5.82984891000168	5.29982455564067	6.30643920634805	3.50449210021879	3.62895986358796	4.19712248283588	3.02828989597954	4.42387949775788	6.44779377745754	3.25103574523743	5.82225826657286	2.36624565780925	5.96466047200559	2.06825584501536	4.52147736989866	5.18349111730057	1.42220986237181	-6.33259683185376	11.6709083271634	3.9486856689461	-5.29970463476577	6.04044821464001	-2.89299214969923	5.9285231414678	-2.96582721418184	-1.15923363275931	5.01232415360372	1.65678531152083	7.66589978479751	9.46613282034942	-3.18213481869157	3.23067278690908	-4.90166686496107	-1.24623039414117	7.98189046651519	1.02555722875666	8.0297382089683	3.42655188775494	1.4547501527409	5.0149554403417	-4.45060701750098
85	7	1.40207454733241	5.89882869218416	3.07020803249125	2.520261972342	2.93981770013487	3.95804908542267	7	5.60362962329849	4.78421696375079	3.65308818502273	3.05003492765405	6.18010426045376	6.53079379498806	1.80687733704542	2.37926682027815	2.98841467422799	1	4.92559325060562	4.6200924579055	5.78152627346588	2.23699107683468	2.58263006069819	0.216544758169614	0.930057253642144	-1.05090027772385	-1.28852891402082	-2.75899730349094	4.09494380111249	6.0107112910503	-3.34339269973485	0.549539850097903	-1.92437202027773	7.73165184684312	-2.14394817716241	5.77340646424429	-0.491838986678055	4.87873424649798	-8.83406459032725	5.67911918149019	8.70818121462194	0.812879285508285	2.02043518255754	3.51829760902403	-2.69295877680263	7.7903690690413	1.59384688091134	4.46910235617982	6.71921621955962
86	4.13721397320322	1.48061830607832	2.61273382616379	1.92814009979866	1.11506658705797	3.86113290886854	5.40252769577085	1.4921736626381	3.04735628290038	5.40536523236914	6.29888270743089	4.06546565909394	6.55740812651464	7	3.15308939438041	6.17436537959382	6.05160339597509	1	6.6559447549403	1	6.30966099181666	2.6607619025508	3.17685551097918	3.50268207205323	8.71142436414395	2.33612428044394	16.2125302846963	6.06390622315483	-7.73234815583223	-0.316498593534978	-3.73908258238709	6.05884203213462	-2.39310751957043	5.86121654191117	2.22276849840729	3.14632835185624	6.83215655745299	1.88484117771697	-5.97774886948153	4.97139044740609	1.74059116022482	4.77408835578137	4.067004410761	-1.58970558916729	1.64134512360273	-14.937632642258	0.314504976257075	5.03940839314521	8.22254140122245
87	5.31967343113087	3.22286788477682	4.21615094437047	3.15591043452074	1	1.98075215923203	4.70949832468043	4.14489143882726	6.43265330296317	5.85707615718958	3.8294483965369	3.51505466170219	2.37208038806386	6.9317256238118	4.03854777864903	5.25336416336181	6.82557034544095	2.70425820740088	2.07140103343989	1.3075683638356	5.38639774160678	3.51073222239608	1.59838546214198	4.44607661468766	6.92316055480903	0.892096057774244	10.8609251310697	5.63139743953674	-9.52378036936497	1.04661426461626	-1.26688514493187	4.99920687686628	-9.18762138086647	3.29641771284354	2.3580499266465	2.63040947509902	6.14895516694145	6.35960624557055	-3.27337544214045	2.24045156983199	-4.66407252388606	4.45532658762353	0.92715716280002	1.77671413394583	-0.649795289546485	13.8583511668846	3.94378070018901	3.7338903987014	-9.22879043228286
88	6.95149448247666	3.8267294633787	4.92310323377674	1.20665918307193	1.68840112644049	2.27077313733018	2.18361996190253	3.96337475061423	4.75502574592975	1.73433420940556	4.82507753535801	6.29074106069074	1	5.10586730668085	4.28198564714406	6.9953930597081	7	2.51884516428049	1.92819459602531	2.84460559432002	5.77025808633249	2.50780899849285	1.05880965319294	6.05395089117724	7.42497859078113	-1.50593212525386	15.2626250386914	5.17226784775644	-11.7579234318922	0.602058443419101	-4.07654311974129	6.92419456425518	-9.12328539078963	3.36812104645001	-0.811515317309042	4.37405577557562	6.7941100490721	6.04381185673544	-4.99837556286961	0.876595123456479	-5.76674647977056	3.45215474871216	0.15904893684962	-2.01959686111319	-0.715686772391739	-14.1571839895972	-0.0821594842792555	2.66034432667064	-1.19729286961155
89	3.35241074066025	6.61478977172104	1.51711602588104	5.92637433404161	3.96937442369108	3.03913913810665	4.62709396563795	3.28033706384743	2.85811591787991	4.06083014049485	5.72047849937803	1	6.84101529543047	3.14871331457006	2.75736785284142	5.72248204270992	4.48894001964803	1.86031992318188	2.89752944207375	1.58364542021853	7	1	1.30824109158464	4.16903349696363	4.70918027323922	-3.68829099448679	13.9881263333404	0.200623990219985	-6.97641108895359	0.494227315830386	-0.338440301784435	7.30358830452645	-6.64737799499625	-1.73970605430562	2.69911188238523	2.80452503892005	3.93154700882632	8.03822504397681	-0.901698921670216	2.05916168846814	-1.92383798259471	-0.323336195903264	2.48903168590135	4.39507320410439	-1.36096338245908	14.5253598089754	2.63524657280262	5.91197265104164	-6.00387454326121
90	5.05451145512302	1	6.55202652102747	1	4.55391773075819	2.53307047582483	4.80640011076603	5.37581483774705	5.84525911844518	4.26996450556473	4.22612262514263	6.04513038028727	2.17523126473927	3.48488615567135	4.11537660674946	3.82518402129443	1.95498104452575	3.17771946466511	5.31537526159545	1.69339529460769	3.00937176012511	6.51556072838725	2.26295862067129	3.76556056833278	-4.25433033262497	0.872923291279019	-1.10025755512769	-2.46819203723951	4.4943716772622	3.6626479447799	-4.40552487776965	3.1575806455368	-2.87972924005919	7.25888512231208	-3.27343866989024	7.67380177442112	0.0443326929660812	7.50181933626784	-11.639999002879	8.0092905322932	8.93364016184023	-2.18079498742654	2.02747339371397	4.63236608151928	1.85889854700021	6.95167642137146	3.79985377317386	5.97747853639587	-5.95348566667337
91	2.98669651870549	1.38878926695792	4.81081306204443	5.84169983115404	3.52954319443233	1.99175554634524	1.08127723103486	2.78231833115735	5.20291050362838	4.91905493054632	4.44023249926989	6.92596500332546	2.63562546163944	7	1.81905138816104	4.15279772789126	5.82421474536447	1.63072036287126	4.40798126653711	2.48192174718418	5.856234010641	2.12576594081032	1.2520456096921	9.1900204362413	-0.554640666311771	2.47051930703915	-1.31888731716834	3.15627533571849	3.84035779949943	3.1335036065465	2.28553504054188	6.114058808086	-10.744956590096	11.6148851975339	-2.44446608681763	4.11189814261816	-2.20192210566808	6.24360279497694	-1.12713972098315	5.96301314754659	2.37000497116996	-11.2966042670143	-3.70898765964784	3.79492709702529	1.09502111123521	-8.06058101035846	2.72002026575881	1.17032656485878	5.8399572017834
92	3.82466749708097	1.02250118272923	1.78258999026382	2.59718279359184	1.99022511585717	1.07411610089265	3.8041235071198	3.28393632295118	4.64719099962533	5.71302564941556	3.87164183572226	6.22332849770114	4.3572334537746	6.65840516368292	1.40330684799866	6.05021337799567	6.52884369799797	1.86345746709178	3.45441394296934	1	3.79499861256026	1.20335998983813	5.18124844367894	3.00378030020888	-3.36081355106486	-0.99532606601983	1.13787685509539	2.3093591508305	-0.500884664214561	4.93630026093267	5.35774302229061	4.78944906263743	10.9104446424023	-5.23142758396627	4.13675750141874	4.78269169371708	-3.42059296023804	9.93249391930278	-0.315641186606899	3.99972616876715	-3.90860841134281	-1.26963984929357	2.10902278932337	-0.640038246813977	9.87138285251271	-13.9018880137992	4.75084703834361	5.51527640006217	-0.297324435161301
93	6.29771875220137	2.49451449147079	5.61400002976509	5.49778985442987	4.5697427144301	3.19914988525958	3.85044199866278	1.27260947525807	5.16503762445376	7	1	4.67989038749666	4.5023928338906	3.16427987891513	3.7428238937279	6.16529751410815	4.04663901346264	4.47957054563652	4.6004649673586	3.97972098676603	4.48013195484415	1.33845093098977	3.32309899229592	3.34199597975639	-8.117727582086	-14.6506434551307	-9.13746401858891	6.77011227624867	2.14122856976144	8.18111687755827	2.27353715623332	5.86851197636418	6.46937365560568	-14.1148926647156	7.71787577158519	7.14975269168867	-4.86258264150614	14.0911941469625	-0.85754992729497	4.17582587810656	-6.91276377700194	7.12413530716327	20.4303197929038	3.36848522419499	-0.484532702249436	6.19311595085635	5.5428548067866	3.89525727159595	-5.55017999098398
94	3.74344554014497	1.21268280603438	4.70985819674871	5.97141973620537	1.54003987209164	1.87327454072608	5.03127756619014	2.78921202817061	6.26087564510007	7	2.786710531496	4.49706736344619	7	5.59092344472516	4.59239771583899	5.86149337698961	1.71359427132173	1.84027800659516	6.95376355252756	1.54403175543098	7	1	6.61970157009154	1.78174841530543	1.46275781358799	3.14339295268448	-1.47498697448403	4.18293549594317	0.911217068616086	9.30264909440248	9.43446132462977	1.78739077106162	14.4081002800406	-10.4074285583906	1.17922557224402	9.99479792383899	-5.28414017387442	8.24756388739798	0.0133117114005422	2.8502718649129	0.421040461881462	2.30449287233138	12.1284151369992	3.77436104805572	3.00167943520438	7.61840435122437	4.7907489015779	0.640040030831737	15.5619245657155
95	2.33945264050286	1.91547585120197	1.05773849499298	1.6130789233232	2.34524740260015	1.22554527955894	4.0731464007654	1	3.23216136173663	4.22623999696945	3.28509928058899	1.71288881520483	1.56701518317863	6.58534696246351	1	2.87176929101254	4.92842792033671	2.66628143848394	3.64746963200352	1.22420789138207	4.53626521749967	1.83229904740488	4.6479144642949	1.91852358214065	-1.53093984380277	0.584674833385861	1.38188368752401	3.56165744851352	-0.722754613139372	4.43388819978852	6.38369140256082	4.79758954717686	11.1436112920307	-5.65132647508025	4.47677209170451	4.93966954476195	-1.27729269186755	8.27700847441442	0.751916684756487	2.55123566494919	-2.12759398496753	-0.748813000866548	2.6756843333199	1.77520889101922	-5.84102840612921	-12.982143832144	1.62974399824616	5.79702766333216	1.65761744474472
96	6.29374339858619	1.05148294865225	5.55213305865797	5.22579844033988	1.35884438989452	5.01613810606434	3.6904854165853	4.28750647869458	2.55123566243489	7	4.66308288776019	4.31684005581038	6.59983809972022	6.54532597570398	2.41829208072867	3.70514805190304	2.0725399143263	3.70028679869471	4.85114109758268	3.47970599197962	1	5.53401939206545	1.99562248316735	2.58886780728271	-2.10417547121352	2.15777019169299	-0.482950225279377	5.25962860280695	-5.38561929342954	10.4146846439515	7.02338224600084	1.83517709966172	15.23374726245	-8.58949200092818	0.203735275044232	4.33236089101148	-5.40100012998339	8.35267536934679	2.81068117012267	2.61540522638366	-0.470331133067209	6.1146627411001	12.2518366022306	5.03232989321648	1.17425639503446	-11.0069619309028	1.06849526748934	3.96919796986665	3.53120531425929
97	3.15466080038021	1.1678762912637	6.09739126692785	4.58289070774218	3.51191147549444	2.90207747761988	4.62298176087146	1.16461410168729	6.44133544319733	3.95118779800581	4.26108292620811	6.25182239585824	6.04593257568481	3.89083625105979	1.688864236155	5.04078254113843	5.03783570162671	2.68825183785157	3.00366006396189	1.13638938045144	4.18021689656722	1	2.91911632315688	2.43631506948418	-1.48526589529619	3.79832115528289	-1.99815395236442	3.97157576005364	-5.00552546674125	5.09727567773211	6.20021150957719	1.28551859864279	15.8364430584615	-6.33673304400037	0.63858319081164	6.24974001223192	-4.22317124232039	8.73358866641282	2.87216377744172	3.38740118179964	0.116738415585169	-0.421024520905837	12.3787015146068	1.83629387184404	0.286044231385915	0.457826283703855	-2.39395993139903	6.71872735793422	10.0056659237542
98	4.51505016257853	5.88514960641179	3.36567770426627	1	4.82104081783611	1.71345100097815	3.43577259865712	2.6815180449081	3.507600493409	5.69300083936865	3.72459750596902	2.63143691088168	3.92130055304266	7	3.31675617143659	6.01098084036645	2.4795714636793	3.37487615216568	4.32282105004415	2.84797490596566	3.48768629874878	3.57372554106389	1.86959576150026	7.43583959194786	-10.5941257928565	-15.8632586400122	-8.90810472194498	4.44170874577349	4.88117755831171	11.3506117132107	2.15506695098444	5.77859662594854	3.71030371998842	-5.54630381562273	2.72183712948471	3.30423279127267	-5.77713482136474	15.0647694576086	0.538562128978291	3.67611762394924	-7.24440412952106	3.77025686981609	12.5607541916371	0.378673184382347	3.56220891153614	-16.5274339597047	-1.62198821083877	6.36771412813204	-5.28245655340952
99	5.51208757238947	5.67049683549367	6.21685786896399	5.80155860325857	5.88508983676443	4.53858342034735	3.59208133751762	2.27603707960889	2.70829343422127	5.71249980751779	1.04482128555801	1.58169052657138	2.75190439032879	3.15581688410491	1.21766733370875	5.01842963302397	3.58867974756189	3.32658365782025	5.83576325444882	1	2.29753466895703	2.21393564108268	1.84365028116203	1.41241423321728	-8.1021028384447	-15.4423033620543	-11.2277029153022	5.0945921936578	6.66106764577749	5.86432214139191	0.818899219705803	3.59330394461004	5.8536014670214	-14.0270753347601	5.06113306666497	1.39570885592197	-4.91420109875139	12.9596379243373	3.77575771396986	7.37127101373697	-8.78121688958633	4.4051176149477	20.8713212278628	4.12199651518038	-5.31135275936115	8.72955170715325	1.27555386291754	2.33772678297711	-2.3784306731537
100	3.36434610953319	2.05039001673083	1.03984937117391	1.3643304118835	1	1.25675121705652	5.2915803686549	1	4.54698298274462	4.46852788142312	3.21220438747108	1.39715182190085	2.0549163125756	6.9682584152368	1.24176349045991	4.16393190481338	5.75555190188368	2.83195079380671	5.08366020580977	2.06165076820029	4.18430795624618	1.75352756771784	3.38259379928561	2.37131618962417	-2.32519955446425	0.953979316954979	0.641770153069649	2.99049109562118	0.0729065060452803	3.78979157166355	5.03778522640958	5.32114233261748	10.2366880413613	-5.30464369841319	4.9066823231623	5.61427241051164	-1.9541459746819	8.36460297958978	0.61704263317997	2.95705157776146	-3.09095554955758	-0.516472238054501	1.82751869298088	1.5785925789429	-4.78909352932467	-13.4740001301957	4.92441531889353	3.37528011478141	1.26112898395676
101	1.51227772613775	4.17804902950989	2.86507036172977	4.17098191290794	1	4.50970645032637	4.48365120661677	1.9757918902356	5.95976358735173	6.06922427416873	5.49439072750644	6.80330625267849	4.06599907249985	4.12262376187088	1.3702526215691	7	3.41881714893463	1.58072369738523	4.23014752577713	2.64011335063356	5.81140615872979	1	2.66194400724082	2.52547290520375	-4.87621157963085	4.1742990839242	-8.82572358152831	2.6640779219657	-2.52801505650315	7.56630838820205	3.77899066458729	5.85398472830111	10.42193934759	1.94254088074339	-2.50326620127611	2.4120864011386	-1.29511046083893	12.7782318423953	-0.115331264039786	6.59050503136831	-11.6562308355758	-2.51260224674088	6.58448150396619	1.67012773801535	9.71461396206355	-12.5968619356708	-1.08581709857178	0.49940985555816	-1.33008214612356
102	3.53320585774911	5.30680836031974	3.9230600610703	1.110541996467	3.91984305373961	1.68031958833495	4.76821986404589	2.0936231851611	3.22898079741824	5.0336007250493	5.34575781203409	4.08830655432689	2.28619382190481	7	4.62098836409818	6.58093811733635	7	3.02281262179041	2.88502123798219	1	4.92199690337866	1.7366648687844	1.30861741441645	7.58965130993329	-11.0660553906551	-16.2013195718421	-7.12332820372939	4.60877408343477	5.03796045749591	11.9720414068298	2.92431065723563	4.16069375393645	4.29614750845914	-4.51724029385917	2.24306658577077	2.79827619882602	-6.17139772857458	13.2548595436569	0.590002483138026	2.08804022545827	-9.48177138663744	1.1060490372803	13.1013254782861	6.07707622977447	0.374488150177792	-17.5288667721275	2.07091063165752	5.56487051215577	8.66759194153287
103	1.41698179227671	1.01355949546875	6.08530320480515	1	1	1	4.62471595160015	1.37424954618874	4.85822983164485	6.57584258301458	2.09616428354092	5.55988492991336	2.49537499041686	6.92451236225016	1.26008022146549	6.57078983114838	6.90807003108168	2.96803726351701	4.75456155792836	3.80511896423775	5.32402631548737	3.93324974844523	1.69612836346247	0.77137378411463	2.85983660719533	6.75807702987442	-0.184896851839318	1.65795396925507	0.352362988089814	4.31380567525791	7.98475307170045	4.20977456272256	9.20475150685021	-8.06825163483614	6.26396908919318	5.14224679362995	-7.46767983741301	8.02773464776558	3.06363843644184	3.83785874021762	-4.49449404659926	-0.0685621319107736	10.153747223712	0.33056697677951	1.06408364044244	-11.4708630423954	1.95594015653169	4.46233407601565	2.02808678487916
104	6.77927698451815	1	4.70434778281169	2.56165519132732	6.40234981661437	1.90287185273807	6.63786011904278	2.65209659761368	5.9172052392894	7	5.4280281733871	4.25376500431581	4.8296609488989	4.67877869619657	3.12173247525025	4.80889434952091	5.20516446233228	3.67754920055825	3.46320047206864	2.26476787504452	7	1.32456651554579	2.24942467022183	4.58319912812154	-8.82907233380985	-14.065327145766	-9.86810775912429	3.8576206404599	1.59511682171968	9.47370316490828	4.00460349676184	4.70381705930972	6.54716091000088	-9.82019771477328	4.09920475631198	4.02455369672705	-5.90077489661833	10.9281853963242	0.697819884088598	5.11997478586652	-6.8962476372421	9.29149831384192	14.5081153394439	-0.288290768612592	7.1904371571633	7.93962464179954	7.74474489093099	6.56961577096768	-4.72661171514159
105	5.98772505276902	1.75122427619683	4.64235389626273	4.78786704174129	1	3.93581875477917	4.86746160852687	4.41919914842359	2.72206700525952	6.99107395017292	4.36436046812821	4.55796772714383	7	6.44707626197398	2.3465440597554	3.39025236018909	5.3580427859509	5.88913014554988	5.27645562800709	3.67672831432244	1.49349570318723	1.53931107758072	1.50230303799822	4.01477664263312	-2.20689908298661	3.47508471315455	-2.35095649802405	4.47649325269144	-5.54968209305355	8.25840366706344	6.39780306115204	1.19884620174053	14.9147567157159	-9.79005133981466	0.127579522426474	4.27149857980464	-4.63179886766782	7.40227767505761	1.84393000870338	1.98438098267279	-1.51328448191294	4.72019970091906	11.7959735681867	0.684215707594044	2.85710951383295	6.9164726652731	4.51574143458174	4.28142365798755	-3.37192592610081
106	4.81591912370453	5.42521048591913	3.40357085322402	1.95816322993157	4.44178040131959	5.0675007667605	1.99463122951688	1.25358404448106	5.06891101649974	4.87493382813885	3.57411990295233	2.13775319423056	5.30902371875754	6.55455892998626	5.08027227225728	4.71946235607385	4.65764756927063	3.6062549468665	6.58655833432355	3.10857118359991	2.81477426187863	1.39737733213657	1.89330854990695	6.58398358209367	-9.54470577213652	-15.7644388979598	-8.486671973746	5.21350023292693	5.33356452881761	10.5671526484437	2.3684175277924	6.21485355934444	2.92194199488196	-5.73010594863215	2.15152802732943	3.43740729940097	-5.75643323835914	15.5991237620598	-0.261452646316122	2.7747217308559	-8.10819277169835	3.76580309814642	12.9272694141622	0.220981878386532	1.77670043717655	-16.1626232015648	1.10785312384286	3.51256400521133	-5.02130587371009
107	3.63684760090922	3.59534622547778	1.48960002708086	4.29656394093335	1.11575688299221	4.89829877045261	4.29987577209256	1	6.24423873350645	6.56211964643768	3.60604238213183	3.4205305670742	5.62082444140897	5.78979410215953	3.94511066197019	1.72631575383688	3.68938823279779	5.7794777427266	4.92480121892249	2.7468251150056	1.49648463991865	1.52128795274135	1	2.68450035911784	-4.28150199582979	1.51069991390594	-7.68415198384212	3.66192706404808	-1.40712327707919	7.43370034035221	3.9351831030813	5.50314876967488	10.1391933417766	1.49783528204194	0.162603624619418	2.11157891802218	-2.36596819734598	14.5653540234334	-1.32495507103923	4.65477920487939	-12.1927915640025	-3.77772751495482	2.81847329794926	1.79708504368502	2.38699634246539	10.7716122683836	3.78760112731677	2.74996265309724	14.967711430802
108	3.0513013742619	4.78663336276185	3.26824547940241	1	6.3421008521488	3.78251577606322	5.10570541046081	2.68681073218125	4.96559475490852	5.52249955336472	5.02759662317815	5.55275040290657	4.25428128156635	3.28539381632141	1.18745996551606	5.77473126264491	1.14725031572853	1.44585351768734	7	1	1.60871213412908	2.45441299036916	2.66194313962383	9.76978642450146	-9.31898124864772	-14.622723512656	-9.39550441681839	4.41867527474421	3.76690743469045	13.2860462124809	0.138232693875632	7.62291304115988	4.46905939735564	-5.2210025745683	2.27023021804005	1.74769976788777	-5.43665108563326	16.7493198151118	-1.67493928143917	1.67880152866729	-9.52081838701488	3.93024128632628	12.7259498237601	0.562887922003017	1.39977351468959	-13.1664588505414	-0.822671874625417	4.23299732374663	3.86447006600236
109	1.4766413220716	1	3.75864527691697	7	4.62570544333051	4.12815261495929	6.46349830084966	1.90230058230936	7	5.67745466906805	5.95331707888515	4.89678407067153	2.17479307611054	3.75441917685785	3.59071846962919	6.06301356616537	4.62179292736352	3.94301374310256	5.41681050492766	3.81667739579793	3.16400582431043	3.50691346253876	2.83198294346232	5.90803002835861	-6.82418209494007	-12.425316441599	-8.95535673747245	2.9700189916927	8.67224953397394	5.46503338279402	3.71511462267894	10.7889356523622	4.46573833003709	-11.4525142960726	9.81090027410779	3.24853592624198	-7.96728532744597	11.8480457967484	0.971143516663737	3.72374925439024	-9.92545256018047	1.5746193586613	12.1022467226973	1.96810048293153	1.90880450486443	10.1511054534319	7.22404457867328	1.06002755977375	-3.61014640147426
110	2.2858627522984	5.26267452915533	2.72597288456137	1.16431058126039	4.23068422993869	2.76519337217635	3.62220218243551	2.80089949923671	5.26829558504467	4.81088768757166	3.459934070412	6.15348135334187	4.45190899906147	4.14753212427858	1.17880508073453	4.27229612014836	2.83105044898355	1	6.09002165471179	1	3.08246416376469	2.94038243516996	1.49711142547822	8.50955585179718	-7.85257848588892	-14.8273980564613	-9.0688545630394	3.56650934409956	3.98261139568132	13.611242504589	0.49531833237317	6.6650817664998	2.84443497258455	-4.89953040267602	3.48440092013692	3.07019053923776	-6.10714540934978	16.2025130579699	-0.905716339742612	3.29281594639003	-10.4132260728025	3.20119846446702	13.0347901492122	-1.25111523115749	1.71820427944262	9.57626117768264	3.83022271987687	3.34746044145191	6.05204377035683
111	5.23410868103721	4.16273972917022	3.42783253484717	4.34007137474088	5.94426544471011	1.24192279623189	4.94780334107725	1.89355554654985	1	4.62980312467963	3.9695186554391	1.31726435829273	3.89588319183245	5.84731107523726	5.13762364687108	4.94439687759445	4.54070327522702	5.58037959074269	5.82503444123701	2.97708979020316	3.17194636352855	1.37699217101117	2.71162901961598	4.54671938537478	-6.7885297330366	-13.7946193229325	-8.20759600348769	5.38969723552631	4.63839192968221	9.11524047548548	-0.190801299889996	4.48565369361015	7.94466441907012	-9.13340647865775	5.1272306708613	6.10010072163506	-5.03391149708804	17.6248788370256	2.77584162120834	7.742961339884	-6.12973679520974	3.02546868523224	18.1789749171457	-1.36943193472389	-1.69777899968543	11.1241345376616	-0.145151300683233	2.95568660419669	14.7583199395832
112	5.60253116525327	2.94068346540843	1.13495177475164	4.4799532187973	1	1.52800029125773	4.57325600914864	3.58306658304824	7	4.67987890879342	2.18337391070374	2.29681909891593	1.87573582126243	4.3016765221496	4.85840453382642	5.33118295550643	4.33152319599356	1	6.53503415749001	1.30740793596041	4.63536968578309	5.77240401476745	3.48394343852854	3.10070253339562	-1.7871463952527	5.51477118138399	2.19019544264905	3.98309038266884	-3.04483480248468	11.1804430845709	4.94732834825191	6.21179056677699	14.409631356914	-1.77361981258912	0.969765173887812	3.57940971052019	-5.54881918914722	5.44680520955517	0.0578997851772728	0.369352061854028	-8.21542495497776	1.87925739136711	10.5738506029246	4.3942945005966	9.18314997597057	12.7654891506375	-0.340245995528157	3.74503570416848	-3.81412113510643
113	4.20153840192779	1	1	1.34517850122761	2.4666761363917	1.13452341459536	4.3741963543288	3.71242956578701	4.10344835190127	5.25981468658162	2.82646004601898	5.74131641856754	4.89323363678697	7	1	5.33610998347637	6.24227418773145	1.83490149126238	2.77328959184805	2.94385598510595	3.8111678128975	3.87404936442314	4.19973528445577	2.91087114981387	-4.21213635397863	0.927344423674046	0.846169893992143	3.59224465324155	0.00556992316833915	4.73529642386523	5.61380737452651	4.79682012259172	11.2931021906955	-4.29431622813548	4.01448943649872	5.2714413970431	-3.18353900389453	9.11534033254086	-0.232612845107818	4.9444113266111	-2.94767806606023	-1.58193706329748	1.87901120700845	-1.3928740879111	1.26532934317348	-12.5954770909383	4.29713393237097	4.76042350479401	-0.323779327610123
114	5.86186333287522	1	6.37967862287621	4.3023314704672	2.22367635085684	2.06289285487839	5.49914253743337	3.37543792899859	6.49231487825739	7	4.15923376506062	4.9998039325677	7	6.19608832984847	2.32683265506613	3.65528651256035	5.3179872431144	4.59738396061614	2.66956354737335	3.3883944767998	4.96741381513657	4.89056680059726	1.54817604436876	2.20407879670493	-1.67216203487262	3.19388743070479	-1.93780625814017	1.36192257728922	-3.33083940328106	6.95638632780636	6.36146801199804	3.11273480358584	14.2269761331847	-10.3784630969502	0.50942269772435	4.17869091517457	-6.3341147927648	7.91874577183674	1.87383008741409	3.63315013886929	-2.03818418604078	3.55388717809973	14.3648615564738	5.11341994399715	-1.50220551991022	10.5549782714756	1.37924205904995	5.84180585592263	-5.88433061227658
115	2.8422740556752	4.33663900647688	2.71843364979763	1.0987793544223	3.95143588211735	3.81616482422549	4.48517718498303	2.53027635271341	4.77964212218476	4.28979029789091	5.17410962433932	4.15548327045245	2.30808494325755	6.43835839881008	4.40107254951861	4.44082755443082	6.41719276005094	2.64070940090173	4.85191854266101	1	4.21542300956981	1.92694866163271	1	7.93475617839878	-10.1699340036517	-15.5543758783337	-7.41641483131668	4.44006805966045	4.31604446646489	11.3788805462684	2.49506378628036	5.49885907409739	3.54620240973156	-5.05899816360033	1.85790958282375	2.39341753860971	-6.75400193189235	13.7356980218672	1.47137262746696	3.07687775313681	-9.38546892718335	1.41690973314728	12.5844494037926	5.05726954802401	2.99235375808281	-18.8523176854823	2.32415841321943	8.04062205169599	8.88046728343089
116	2.37489880519344	3.55692578589906	2.85958049291069	3.59546326960081	2.290706674017	4.39528448577554	3.61911281123679	2.24928229845934	6.00174499497468	5.77759003482528	4.33294109142995	2.8024489407814	5.15615322410331	2.23482298752878	1.51609303924056	7	1.36513294574194	2.28176158252745	3.66954304320884	3.99811827746365	5.81983143375522	5.60322155792055	3.89990358368479	2.40495986986478	-3.94155497854189	4.41761829378993	-7.81372662956694	2.89951584669014	-0.417950072288755	6.63526932815835	5.03074511590287	4.73098541804411	9.57059897743749	2.45780485763964	-1.61184380586022	2.1415920463494	-2.55300396828314	12.3664522364602	1.80348998512144	5.37569743682198	-12.8594534216487	-3.81995661754919	5.42548032214759	4.52853279287344	-0.331086102701627	-12.6110881734109	4.10077244952285	1.03251315318151	-1.25024797478616
117	1.87704726350222	3.62499644214568	2.60745450692866	4.83484161247391	1.95645391572818	1.67881227108739	4.84760786420576	2.08341780445738	3.2834019936243	6.06997089418926	2.83170693411674	7	1.27931639029308	7	1.19318757874211	6.19838515036539	4.14688339424095	3.3521999765208	3.85678659598158	1	5.41295021094815	2.73851993951359	6.79308366797322	0.630709985106184	-3.11880518155867	3.92557245498327	-9.19275658095505	4.0376369031302	-3.16079790810751	7.4553242576781	7.1547157246872	5.62849866530571	9.82801206769654	0.779190330262846	-0.489118559956867	2.27728755672192	-4.52566090013567	11.9616800588855	1.6941874408355	4.24374117943382	-10.798563861173	-3.10583852641727	5.67402770086061	5.50304608067687	8.41481309801238	-13.0964274429515	4.35285212510969	7.55641157281233	6.90016973289361
118	3.45890844617219	2.83930661468602	1.91164837516277	4.56609062292645	1.62479762788801	4.68372865326843	3.96290795251199	1.52610807180871	5.80424755812981	6.43719060410595	3.64724757346277	4.32451712703717	3.06135771712826	4.04748905281539	4.48236611237324	1.12239830723439	5.87263832305934	4.95110351453974	5.63047437966902	2.47571208459788	2.07071216098796	1.65317503483955	2.1477929608361	2.41263904928963	-3.3184870147841	1.24120280911752	-8.23328313589082	5.06597515487097	-2.32390423306545	7.23630673860482	3.89067688239164	5.44348253781541	10.8819463708607	2.05362755620848	1.06091145674568	1.2005632755915	-4.03693549493563	13.8759023761578	-0.36987654993558	3.78064683001845	-13.1368678229468	-2.56396077676044	2.21965213559899	1.17871821457236	-3.17673870679529	-13.4478963482529	8.74336446089189	4.37499373460469	-6.97252229793435
119	3.66222759609036	1	7	6.30106647985417	2.87793681255584	1.55781234063547	2.93309970833474	5.74290417848128	1	7	5.13778202783337	4.78704113589049	7	4.61612321773545	4.23226758561351	5.42345615566407	6.274579412344	1.77669380579052	1.82428976891277	1.23111939386658	2.15564003825814	2.69079907606372	1.64607052746428	1.91436078429461	-0.430847066321985	3.82166835050055	-1.00576635659621	4.60744838548007	2.12200022818326	1.56728001094843	4.08415323933309	3.90970214847964	14.2995087751931	-9.01854817655993	5.16896231223591	8.74492463770339	-5.04802724904512	12.4030460074729	4.08740196275104	0.212104291595485	-4.01945106163415	-0.264706052497463	9.39747326145833	4.10086470013553	-2.23361921241954	9.09900504416352	2.37608264621601	8.10995765085602	-1.52525387866283
120	7	3.58728494267869	3.55398826186429	4.99965773138095	3.35789500966988	1.53565616404289	5.84703991695539	1	2.80503189277985	7	4.85281787119935	7	1.38323348178329	6.3054279538979	1	1.78266529214336	3.80873631141814	3.29184374035774	4.43241465658226	1.43961968227585	5.04500393390913	3.39293996968646	6.34471264660702	5.31687351346534	-5.37673525669551	-16.0548187939995	-8.97114692868746	2.72196271037528	0.070537276738555	6.65376634684527	5.98805201757433	4.96362069334763	9.59519304770929	-12.1446675194199	7.94705276525741	0.642296524090911	-9.59970709214081	12.8316118721178	2.30533861198479	3.28305330059639	-10.3911036645983	8.99981755490053	10.6414688065409	-0.822765473084004	-0.190591939736566	-12.2646504236425	-0.234864081825309	3.46946968368018	-5.82658615824067
121	3.59449523167445	2.06040204282709	6.34720888700816	7	1.62872250018324	2.09820936149902	6.79512755281946	1.13177439751565	4.59142593008646	6.95344987172584	2.82161340430747	3.38961214309356	6.80112109718392	7	1	3.41032769028386	2.48198208541633	4.780079884636	3.54277168462132	2.79809199727831	2.72294574930086	1.18630772144125	4.32276291819923	3.47587953216263	-3.01604079134739	4.19721478177745	-0.914548314846945	4.7764335363897	-3.12379243918045	5.03347686991524	6.48765267629531	2.61810610440632	15.4743415547173	-8.26725009830763	-0.532467108730869	6.16459197514008	-4.31165099066058	8.90114125590015	3.32002283898608	1.59921641584335	0.124782278336842	2.1318398398609	10.8678274568007	1.76484273970738	6.03502443701552	-8.37589770191139	4.88693209918727	3.78347140608072	-4.62611116825812
122	3.3043980834003	4.11654664877302	1.70406251839069	4.25466455218468	2.04848650608564	1.05039626929511	3.78822187839736	2.94271263960337	5.26601266054865	6.96019137024771	3.69495773200505	5.36354707060947	6.02682193357202	3.29422055772549	2.0937725227153	1	5.33182540320417	5.20330212517089	6.28507134795911	2.94383882042352	2.52947104049564	1.11624324699921	1	2.56678289194009	-3.32941813752679	1.52819435210499	-8.76349133102816	4.62190401755106	-2.01130697678154	6.64716756682052	5.09160087122514	4.96574877606572	11.030305652605	1.65350296131972	0.780739755563776	3.09185467214508	-4.65816791459872	14.1992396643469	-1.10466639463734	4.77604571336971	-11.8914266647687	-3.5804549090939	1.58745434077694	-0.814565808063037	-3.28611869468396	9.64809020546815	4.06235515902184	4.80261923466422	14.898628212533
123	1	1.65996213432273	7	1.80146761943773	1	1.53409004906216	3.81581628473843	3.8119869808376	1.6835217649954	5.34631138629278	5.72041923229776	4.60515414739978	5.23444746634667	6.09627114041708	1.76213083363732	6.40045152584957	6.24229937725468	2.09683312495953	5.03125336616395	1.88831429440963	4.28930201758924	4.75709944740666	1.2113681008358	1.26009309206096	2.07446585381792	6.53149798247823	-0.415556874750924	0.849623602405054	1.62919964084038	4.47919838211131	6.58969992831304	3.54298710889319	8.48226529176891	-8.7542476521334	6.85847172970227	4.79680033719314	-7.43012188287239	7.30583329379709	2.31814815907759	2.85680501051813	-4.93087574267772	1.46730645387232	8.60760877279689	-0.841241673162496	4.78939743925934	-12.8541945169459	1.72507264706128	5.26310382344499	0.744871076072202
124	2.92214754806831	4.83398401108531	2.94716478194672	4.36301861459715	2.75942667616474	1.51159468962116	5.80557934044001	1.82487403505776	6.43832258646251	6.67972614983246	5.55106733301258	6.68029342778533	2.43739502662477	2.21884297969295	4.80992845405067	3.87095778811242	5.28884002808353	3.08539214397031	2.31766984965966	1.73534519338315	6.00768456175298	3.20849148016287	2.96636271633126	2.57181469753532	-3.24638700589458	2.75017366807095	4.73379637628437	2.46268443644394	-4.28448923147148	11.8775707764704	4.6037652966701	5.74306173677394	12.9377935017698	-0.0929103992106942	1.18840032861366	-1.4408158844922	-6.33221095690072	9.82794880496031	0.517160107003485	3.98166498995118	-2.83009601236844	0.759767718529072	4.13565959655749	0.175862070405576	1.91049635864373	15.5229560415509	5.01926601548668	4.82774988525009	-8.1681236595481
125	3.54632055506177	1.33252338914386	4.40416945477729	4.87543059268509	4.63026104228127	4.97020185446917	2.17701385025827	3.15759246630832	7	3.62960710142736	3.24417982539882	2.40138676745759	3.10925278031149	3.95934245855438	3.28589985925944	6.68477995316262	5.25406217881723	5.40023052653235	3.34602036815487	2.24702048937331	1	1.53290656684007	1	8.32834326499816	-7.48339034520213	-15.2686300247696	-9.13130629341225	4.65973774850882	4.00060802413213	10.6031217569673	-0.32161718279354	4.07127287312293	9.67169889554357	-13.9580003400711	2.0909734188035	6.08370479461171	-6.75729505183166	16.5204271165509	-0.185297264805418	7.655287321616	-6.6124026102851	4.89552851811237	19.3944521742508	2.63617232961067	7.54991730171774	10.9522678394012	5.15396916591549	2.75320525350191	4.73243489441474
126	5.339930783386	2.46266081417586	5.90071990880308	1.95362507718971	3.84645749227336	1.73871010008752	1.49182924619516	2.29128887042649	4.69082950579332	6.80020864711189	3.55591665293808	2.03807292037042	3.46751384415959	4.08252424253952	3.98080727903629	1	5.48310902517947	2.59695608018406	3.32120286380094	4.26024872418594	3.03006668248907	1.59982199489044	2.58300886253062	7.24231114013163	-9.18831620286153	-14.9394869503876	-6.82274409108157	6.70705463800879	5.71601127255969	10.9403686340881	-0.084689801691794	8.04519304970963	6.77987820976163	-5.23732651956357	1.64394385039028	1.33448814991699	-6.43203348928569	13.661957183725	1.49166724403196	4.06015368549218	-7.16727106112711	2.29980226901249	9.79527864651723	3.4035807359266	1.2088133429061	-12.7730141799584	-0.820591941397511	3.77282647457599	14.6850347380423
127	2.5309084454404	3.98432148459244	1.70427270235542	4.19277401797112	1	6.60988223956536	3.6128923086145	2.37710150034975	2.91865062856725	4.29340722612523	2.33559078829864	5.66730043223298	4.03362478112466	2.7110355594721	3.69269594466845	2.48012151679282	4.42676158585143	2.83036742329513	3.42378237413176	3.33036002649686	5.3193598727955	1.89177741685816	1.48811332204069	2.77468698447748	-3.80335022038082	2.5409446703699	-8.10668780953371	4.58039350285288	-2.65867762030891	5.18801098183756	6.75914005482333	4.31015961145002	8.88145675267158	0.758445969462709	-1.91454066989018	1.23349309611754	-2.55813089702663	12.2442710434443	0.173718448906426	6.04337241909289	-9.54794406554138	-2.687557943908	4.91129956304299	4.97587893205864	8.89749592442183	-11.7286480518583	3.58996931124948	3.11209618859335	-5.86704758330176
128	4.19832568954031	1	5.10386723903086	4.74232747881826	1	1.74001812584391	1.17596283360398	1.73717810541733	2.04358544441537	7	3.70195816546044	5.29157425721321	6.69674638351633	6.82932182103089	5.6870079635956	2.85139002535656	6.19414430689275	1	2.84607440444384	4.45348558153971	7	3.28839631363643	2.28067440245471	5.13809160283401	-1.70529562685998	3.53050282561036	-1.67935883240614	2.30992837947901	-0.881839891556429	6.62658797402465	2.50508652508923	0.929414043353296	11.690485925818	-7.89718552441381	-0.388049942668475	8.16246880720289	-4.3512876348245	6.44285562839077	1.55556433084778	1.96032294341836	-2.85851837486719	1.19869238011277	11.1564224499095	2.16491500038704	-2.34764964426201	-13.8872338521724	6.06183266343738	4.1691030458696	-5.10153622748288
129	7	5.23791032678527	3.95012835954515	5.77535672030637	6.08035739523528	3.18895001877825	4.00652480282898	3.3662243127719	4.23160422119804	7	2.13985904783313	3.63819990370979	1.67787627335048	6.00944295525465	5.42744463593321	6.01712461272997	5.10756097735557	2.16351196958519	5.38875044033743	1	1.9118152811673	1.6575883825534	1.84281757017639	3.18821694392984	-9.13188410922664	-15.3755555691155	-9.48766043854898	4.75003698502081	2.0274680291976	7.51705780073431	1.27098291141286	3.82110279058904	9.12014952265373	-11.1203523670967	1.73398193345193	5.05252806990353	-5.01126671364595	17.1872070602862	3.57062015922773	6.96153738748669	-7.64443708502755	4.15060110555145	17.9174532310991	-2.91164210466597	3.54518187662246	15.0424537191192	1.42692348550962	3.35815284590611	4.45272238703916
130	3.42642995080467	1	1.965597676747	1.36900985159932	1.58513514315229	1.41528721960623	4.69061557433422	4.47514615991902	4.86102937544266	6.05461776905664	1.4940338198886	6.21305278916731	1.62314885026286	6.68919287344601	3.34222396148277	3.99054593517032	5.47648311123087	2.82371052853059	4.04274570624235	1.88129276743484	4.39947737654931	1.68043203162327	1	2.38912723397523	-1.7501385208659	0.702986953708173	0.106283093219837	3.09164875910576	-1.00686825512624	4.25553305208482	4.82822144521379	5.492832694244	11.2292422117901	-6.21313325534942	4.50001290566281	4.53575638448574	-1.34778909158649	8.36349109697801	-0.785324169339803	2.77401071247416	-3.91202683274804	-1.34109225916872	2.34658802317512	-0.293523724101436	9.30655156053109	-12.9341896448767	2.03249497474812	6.88719764091664	0.471050924128995
131	1.25110473235511	3.93524825632396	3.93783628735375	5.34183928900719	2.81599170099935	1.4611897110627	5.90088513926683	2.59256596999512	1.96812544658059	5.66384506065461	3.66858375518312	1.50932464333047	3.56494886866848	6.51086524384306	1.03704218639493	6.37598016826657	6.04698847787947	3.3883722006004	1	5.084521536184	1.92076781991915	2.06704183802488	1	2.0794373063945	-3.77069405089491	0.0555865946347872	-7.89559947585698	5.20316131894124	-3.30996087726427	6.13900037352732	4.72122882263301	4.92456468990729	12.1236335873193	0.497667061971189	-0.129304217828412	2.82422245883157	-2.468958366976	14.7788210605162	1.16495183185801	5.02974084079977	-13.6038325391778	-1.75020980709769	2.94991187254343	2.18220755458122	-2.54675917299369	11.2392961779162	-0.623547998303108	2.57274658104185	-1.39173879651291
132	6.71454718612967	2.50276651807092	5.67381136196472	6.92712680496614	6.6872567015351	7	3.22843989018658	1.63339114733079	2.59569674265184	3.63984455982998	1	1.48146151658941	2.00191226535868	2.69163036248754	1.23228779431313	4.27955357523706	2.39647491748058	4.0003733338626	5.95886021068188	2.59971835893229	2.8231410109532	2.39442636190979	1.28239611518322	3.54246910501693	-6.02578862358497	-16.9505894947266	-9.94455976250016	4.5740755326448	6.12485855466738	6.20667018923726	1.00732753300294	2.54153957305158	7.36361204863267	-15.6746218496724	5.49362878402284	0.607020735551073	-4.28276777159834	12.4775716329224	2.92323341909031	7.10711870364813	-8.16103916702035	6.70689773088183	19.8546646215326	5.17020298703946	-5.56218976561481	7.18283975127112	6.75653232768017	1.04057979568581	-3.85046269099833
133	5.05397556194375	3.90530759333753	7	4.56378890781915	3.41531212276602	1	2.72998368036575	1	6.89079138808093	7	5.60086273526218	4.12301087102921	4.28902394909179	4.75174429663782	1.38357050082229	5.58445617477882	6.8769751762502	5.76455229369677	2.67386388704595	3.23777324323496	1	1	6.14135751343727	4.34911261637416	-6.28176217693122	1.0790871501118	1.96194828993836	1.91246605845918	4.46222395752237	3.67009843104183	5.9655109552681	3.72519630826428	14.3367767475405	-3.12167134695094	6.3949352201684	7.27128271416145	-3.42607354428262	9.39242645224566	0.481146048951121	-1.0909040419126	-8.00920030505794	-4.3662402729529	14.3124834303144	1.11102688812573	2.89753284003344	-12.2988685990187	2.28406849894421	7.52596880972663	-7.7764006316164
134	7	4.16209966349282	3.4795411817067	5.17152021558339	3.18154321995406	1.19700747604853	4.65265462805131	1.92298368368139	3.3721360126202	6.64865236330609	5.10664419655775	6.67915983837691	1	6.85536835507157	3.81246915356411	2.62073173910215	3.35653470652819	2.99703307587192	4.80665886061838	1.59273561458173	3.69128614979168	4.99840440305015	4.49258404837456	4.53286656691227	-5.59068974891321	-15.6138048735739	-9.26451550322656	3.37914452094269	0.296956433621312	6.09451696475458	4.7279900063851	3.83280768864486	9.75665006907767	-12.0840090231999	8.79106721225795	2.08797301311802	-8.46930770643193	13.6255157973291	1.44291654766399	3.89781417524877	-9.84276290927179	9.71274429498127	11.4622552921499	-1.57205375046699	0.811359651709146	-13.8954393564161	5.13281478761392	3.50824814920015	-5.36324637104585
135	5.21270639720287	2.5209069935827	2.60678975747649	3.58906758406878	2.07711049474238	3.54480671011615	1.07339898335133	1.31171705974814	4.66162131210485	6.70019989943597	6.61618303208404	6.97561963506367	2.65305044327895	6.19789331996188	2.03097517614289	4.71511815733544	6.31345941945429	4.72604809843261	6.13169669898842	2.00352073957642	3.07895697699692	1.37382463944952	2.15912394398302	3.3453681406965	-2.50071612152106	5.83851236021584	1.18703271211723	4.0696381078918	-3.10373189915476	10.4669485277789	3.48593826677965	6.10871287745417	13.8754903885932	-0.292225818770605	0.060196776811301	4.46540062881676	-6.09495438936108	4.56247511067189	-1.22717726919414	-1.50686171332507	-7.2583138668205	0.953905419065944	10.5657698952316	-1.01651830880137	-0.0381960155325921	-11.9336141728902	5.97926162891966	6.80211107363856	-0.265519382933941
136	3.05543961431299	4.21326640403806	1.80781761353543	1.55423770576964	2.63901947712283	2.17228138674898	6.76550975973546	2.25984161312747	3.08405379919177	1.57261023975176	4.20167169299609	4.49676648750879	3.96609014457649	7	4.7090892119988	2.7095743180192	7	2.45628994985199	4.68957054086068	1	2.80412972924552	1	2.89111127286755	4.96568885654744	-4.54169143268363	2.9316763262819	2.1347932513389	-0.321545321683497	-5.07143823885048	6.66292761406591	4.37131087593194	4.22524627077404	9.23212618594951	-0.185646643350816	5.62746887121368	3.18994821382239	-0.0216151831744282	10.7506636464939	2.30074258932986	1.74508536338405	-3.66816356509536	-0.270172441196662	0.827379628675053	-0.379125042500371	2.07474075695724	-12.7890100934751	1.31509904929636	2.44615722928366	-2.41416020234319
137	4.068348972526	1	4.20098690971645	6.68855594084596	2.70841046665335	4.31837341111236	2.67502827789149	2.20997455987073	4.48748965012752	7	2.67732587013521	2.75487611396419	3.85489475258756	6.997219614242	4.89529159464969	5.70117214850502	3.19689164193198	1.84986406113555	3.13868682283016	2.14723088463638	7	3.37348741549153	5.10456428055134	2.65999116774317	-1.79943924922198	4.24861872780421	-5.36569456460598	4.93085409461464	-0.565810627113918	8.30632261012753	3.84463944538754	1.25666160885916	16.6916873371874	-11.1876738046227	1.79778671782276	9.94625313016388	-4.24730090951644	8.63246429610941	2.64226312202057	4.73010013916863	1.05560798013165	-0.268328836864328	10.5881638283569	5.5997993902001	1.85543738894498	10.3643629803069	5.51273446799887	1.59809457433357	-4.17510746792296
138	5.17945436128897	1	1.53402719078844	3.14908512239183	3.27548196786656	2.91000443579236	6.84006014004022	1.29092093106868	5.16159799325298	5.72289238906108	3.2148175917468	2.87356297855413	6.69903119477558	5.96654256421022	6.87002046416239	1.67973814416597	1.84216413792806	3.55099604809975	5.60320400522492	1	3.04127074374837	3.77038752867922	1.52146338360475	2.86308999349121	-3.93305309785401	1.49494410348624	-3.90678603496077	4.06630618794634	-1.31217179137105	5.94183405138723	4.84947984688196	5.62121510017258	9.48129310190405	-0.938433931705789	0.935207983550201	6.13569661293916	-1.28401825533279	13.3394530078461	1.70818425151006	7.39813571297497	-8.99860179224192	-5.19284214572869	3.75170607164168	2.71491657288722	-0.737567586263035	-12.7597970980173	2.29549058989378	5.6587930038689	13.5084876505475
139	2.62858587735529	3.47166248086122	2.11093330474138	5.23851973277896	1.45040612566636	6.30427541621343	2.56406161055971	2.76615852371674	4.88879562341693	6.22752442457351	1.47789196773237	5.57195776181671	2.61941624283269	3.13358155663746	2.75390168793434	2.5534664604157	3.59727055162213	2.060224344813	4.02042644419596	3.23673678163447	4.24523735202741	1.78829020281575	1.17386008789325	2.37085089099155	-4.53873719965185	3.87577083615351	-8.43566665638532	4.39877376900404	-2.21572785167989	6.12353735141683	6.09122988501044	3.38891102852467	8.2856456735836	1.8036236191606	-1.55922669165644	0.970673864526114	-3.81382334644863	12.2309166724485	0.226352236201051	5.49325521634234	-10.6205441673753	-3.80302654432733	5.19287833426416	5.30036384289273	8.76851433127005	-12.0594962262107	4.84565261814157	3.35044135318055	-4.71314289465262
140	4.64857631256551	1	6.03368528408661	5.17948613291845	2.69515241987365	2.57425425772053	3.5679143030037	4.59168739077417	3.78467242094953	4.67235261053488	4.15603140532229	4.39976822453489	4.04156605150748	1.46093943342402	5.01968288113407	3.76742118479615	4.7259539017626	2.84925159773856	5.24672277328132	5.12681667794198	4.91560576023889	2.02286311192687	1.65607441664179	4.30935780349377	-2.46338097034276	3.11341878750657	-2.38504595572808	3.81728269214304	-4.47759911769611	10.101093029341	6.85147057528673	2.14658547529804	14.9739970646752	-9.19198369800269	-0.480585866373744	2.37981341197204	-5.26786383605016	7.83632243724294	1.49598750096008	4.15881721885224	0.912788906027216	4.15726487123473	12.5854443498652	4.21961580069571	0.605744699092192	14.6193149077115	5.81930285660078	3.91746317978899	-6.13720406805486
141	1	1.76730192558942	6.02988185528554	4.84966290659843	3.21983401048118	3.8722141792334	4.66630053606844	3.78831671556543	2.55739010110736	6.85087134060704	1.10258009238672	1.22516102703766	4.05334726264595	6.17152501815679	1.17731003014558	7	1.62720263970134	3.99297706352138	1.54196033634881	3.60586755475696	1.75975000675359	3.85093639673663	4.92731646475507	1.60383998594311	-1.2378546815	3.46914483624639	-1.45392363798516	6.70357055060444	0.297455189768625	8.97812564247177	4.81344551760327	2.21219852396913	14.79544794062	-7.6345505872038	2.29378898379797	8.7900395352611	-7.2476941385635	7.26974817422659	0.862744550468118	2.12645786538711	-4.13587141203803	2.21970265336933	10.2545616929332	2.15598598146813	-2.10617889312161	15.0744256622899	5.50769432513408	1.84692377680819	-4.18310336747414
142	7	3.10431090633018	3.10475720188356	2.66460750749869	6.27680898115206	1.20353134370932	4.11482470596751	1.51946877252161	6.82873383728264	3.67322856350369	1	1	1	6.44853720880122	1.21161166415967	6.23886480102875	5.73165536289292	1.32937630758185	6.48557181366373	1.57290971463475	4.04462596715521	1.83622391168618	2.67460891704644	5.69074599465322	-7.71175295269079	-13.6181621859567	-10.4433799587707	3.64891149990633	2.10386992394289	9.31115621688219	2.17348493840171	5.42392113802183	6.83351995164047	-10.2366873734678	4.67735127918947	3.32828472773379	-3.22742552735772	10.947962193214	-0.023998666324311	5.40927569322428	-8.11454637315689	8.74988792773738	14.3918105084861	0.505681780007981	1.25596351196508	11.8454896574183	2.56118434286836	6.80030122443056	12.9251211951091
143	4.15062294512569	1.07659179157108	5.66308374658833	5.30722208998649	1	2.96083041551575	1.96668037408133	3.49708425753879	2.94740723674923	6.48806598575683	2.07077134551339	4.83544008022358	7	4.62210086828932	3.28290050436601	4.61365976301832	5.22037683873778	6.0099223009849	3.66933926972119	1.79414082048297	5.51026994756015	4.17480163565018	2.0095527317967	5.28111832246603	-2.45613620424559	1.76720460097198	-0.0646769246654287	2.64799524993676	-0.474817215239767	7.41546163803295	2.65901476551122	0.453590189371763	10.550400517814	-6.62725561661351	0.65281013575109	6.57759085449023	-3.52176520759352	7.70169652953667	1.41380067425381	1.48517247574518	-2.50259541561583	0.172054212721659	11.3177641315901	1.96836765157734	6.57405252272562	-8.31949581730818	4.26209165217841	5.89352032914066	10.565823489809
144	7	1	4.26146224474701	1.67655536422863	5.9740553910931	1	5.95675928682699	1.94668516435657	4.76008396182491	6.82372769766115	3.34554399470808	2.43424005540428	6.53210037134373	4.80732429242236	1.20266987582441	4.86597811637938	2.12129516923985	2.70264296467427	6.05606601445966	1.42568935227313	2.83786069926305	1	4.73276043623547	5.06694016611456	-8.743930414391	-13.231209093589	-10.4860108663779	4.75712805235775	2.34940574249621	9.82875137362275	2.36724088558598	4.58997353355268	6.50345150880502	-10.5735096004814	4.27898102428304	3.24647257391038	-5.09213508465486	10.4331483682877	0.0818734035756835	6.80804316148944	-7.17222384074554	8.51001047889486	14.899045727894	-0.309480656074132	2.61076812109008	13.2792396546329	7.85182518007427	7.09948279486708	11.9555502089549
145	7	5.65881787769448	6.5450046063585	4.47895560407562	4.85086336168902	2.7847924186233	3.3133624728016	3.83408337779941	6.51599745034225	5.08005101957514	1.17220515009836	2.4144734588972	2.89695671501669	7	1.94827812469558	2.04586842209018	6.01879164527827	2.01654197689916	6.21270404890561	1	4.48460189235537	1.025014584033	3.3278524527876	3.08369743113892	-8.2818270826008	-13.4665382957434	-8.90918891632655	3.41848273967096	2.04738714081895	8.20812398943744	0.903071614395155	3.58995837769183	9.65259871961301	-10.0599179840193	4.39464078040865	4.26202304425761	-5.19090880794173	17.7409992381921	2.75660402748627	4.99541089529027	-7.53970120683139	4.74515930729143	17.7161097368864	-1.00658833169348	3.86609726662488	15.1200422564744	2.67445713676367	8.19889948752612	3.19199725548406
146	2.91529032037056	1.63970400015053	2.68607418775288	6.88128311356829	5.23850089194799	3.44598039039578	2.67068506737048	4.86145920882236	1.21249997992901	6.66119242288082	1.68995547917568	2.51798817243292	3.03984991609153	6.07496059348287	3.30033001724808	3.50256272275293	2.91895826969744	4.50299014065722	2.67422029653001	1.65474317675973	5.24430660281191	2.74052558169439	6.59882296142993	5.53114985247955	-6.94229513885769	-15.0516650274295	-10.1839398264976	5.35307651287255	5.81932578945047	8.66279611388137	-0.0325958586032709	4.60908917826707	9.47645491508662	-13.377199278044	5.29466879918215	4.3324170145802	-8.80472474096738	15.1585905345256	-1.16467535228364	5.81880951312358	-6.93986241531127	5.82092653143422	20.8739234383106	1.69892505201072	8.68606189380358	12.7142173838706	3.50554699933595	1.91717643923754	4.40975334176905
147	1.01250551033998	1.59543108717234	6.74535903728305	1	1.25109840877692	3.70285408985673	4.4870078412314	1.11292144294858	1	6.90386230369787	1.48561265385232	5.36605362953955	5.91584550327047	6.8699601999269	3.97106515203472	5.42459471853773	5.71513115355092	2.44589764386658	4.73604143348679	3.05988295128078	5.15890738332547	1.23597711060087	1.77484592232437	2.62461961679805	2.7663638515477	6.51255710547355	-0.848363816670162	0.247820114380716	-0.0291957319009565	4.067264250146	7.31384649089426	4.32375724701661	9.18746312732218	-8.87306797807827	5.94402956438984	6.29897595282709	-7.86433962409343	6.95478281243951	1.75685333590676	0.963071506143301	-5.57958522241346	0.305029207462074	10.5691348804322	-1.5284997425289	4.76700815888279	10.1049453980007	1.81501806176901	3.91349331109724	1.59601996998152
148	2.15412885964413	6.04133104475331	3.60438455975277	1	4.17305051025621	3.45569170808653	5.0810815252642	2.77672261751251	5.40313124342262	6.76166521237701	3.67944242973146	6.29402971567609	4.89632544237454	4.76876281737698	4.69370302443818	5.84884213686625	2.97480101403722	1.5288798394442	5.86963876763241	3.5686065172114	1.58383280181455	3.25997095215005	2.60385989296239	8.30405175114838	-8.519774511805	-15.14542009896	-8.40789100517999	5.16891068390124	5.18445872036031	14.2179026324321	0.387224563419555	6.77244056361662	2.90305911508894	-4.60368472209285	2.85462206659622	2.1906629218354	-6.08747495151808	16.848707425052	-1.99737833699824	2.41996186614458	-9.87921559474675	3.92676820304504	13.4699277366614	-2.11589351260385	0.447298229588676	10.7128149722717	-0.736717578349888	0.826999644468912	-4.69848666328074
149	6.62667202251641	2.35434084192595	3.80815698505331	2.32004347891956	5.9587448638962	1.38500494248837	5.3920456977734	4.1198294499144	3.85964590215203	6.82684704136778	4.40250307554499	6.99011911424233	1.318658030206	6.07307512962473	2.54445860785717	3.06889697965981	5.94966903079361	1.72558696388667	5.21551810440057	2.18607205803345	6.05013634768169	4.65080626017558	4.26754579721602	5.47216573952433	-8.2022707204658	-15.5648003068586	-8.98316627027417	3.29750429322139	0.664863582929383	7.79196119587039	3.97751889638482	4.32738922564546	7.02707784424607	-12.542278559592	5.67993764040743	4.17255395071564	-6.37239513031597	11.4610466081225	-0.016890334267312	6.0918642805756	-8.22250946551443	9.19170118995171	14.2258543035676	3.52704731446882	-0.983323647900814	12.8434569348217	5.34853471500123	2.77614498710253	1.8919452170245
150	5.15803111372356	3.1236612902078	7	3.72155251074211	2.788023844229	1.20447397690517	2.08248944588776	2.07677196850887	6.52937284939142	6.74429486434253	6.36229373819093	4.5110483895116	2.13392286507296	5.30795188483475	1.68764558317504	7	7	6.32566917529136	2.08943456502442	1.66557382057933	1.30124853423547	1	6.55708805699514	4.45839619075453	-5.4656438704893	0.499453903618245	1.68731597053829	0.930857996092999	2.69692377164728	3.52002873388846	6.23007648752786	2.92269383501952	13.1014992763076	-2.73637658134483	6.14515577940262	5.8885737061609	-3.03943607178781	9.4462159599276	-0.493403032360216	0.0667383452254949	-8.28481722613196	-5.34382030842567	14.5066759910666	2.26216753220634	2.86798885916425	-10.7707557400129	1.9613302976437	7.2796988577273	-7.64634570898007
151	5.45721930708543	1.56512850111148	6.04942391905451	3.55753232946219	1	1.48186116765087	5.85441351665115	1.17502691962318	5.13449629454499	7	3.46237549268136	6.87762905950573	7	1.02513264136372	2.61658967916156	5.46194957738745	5.91547395228782	2.75155226447416	6.82316190684034	1.03642037962537	4.74338983004775	2.95978354250578	5.01766851769258	-0.308796846126693	2.60733344992821	7.97654101275394	-1.62968656542976	0.564036220632205	-0.164837011148728	10.2457670619632	4.14798826911286	0.0649354475388538	10.9911842243979	-6.54727145532788	-0.827482556859644	3.95840952994496	-5.87184025640803	5.29612032549497	9.35620223708939	3.88107128862696	-5.51961320156005	-4.14141183939949	8.15649273989573	-1.09918670651788	-0.913360379234477	10.6543806207282	-2.37325270127752	6.98327481434903	0.0170597744296833
152	1.33584040684148	1	2.66460321194102	5.79236861368397	3.09535564619074	1	4.60008091018148	1.16488517540434	1	5.67091664223191	6.23681639912569	5.58359403935871	3.06186036216432	6.06170577905303	4.53482173175428	5.96112654598339	4.80044290235098	4.25759526734	5.07153821071874	6.85426786454863	2.16702162196732	2.02905480849179	4.51585829046206	0.498897653167037	0.20163669239809	4.5996799927345	-0.257487594041463	-0.0190841887598067	0.194827565347631	6.32091175098769	5.20359023679358	6.07987762400777	15.1732620091201	-4.23346898519366	5.48814305943542	4.15720689129995	-1.00828543755729	12.2332519831194	4.0778420495517	2.55670444603402	-10.2130894984696	-3.95598765281553	7.5920156057567	0.863007026858679	-2.52223267010592	-13.5497603135042	0.541970129013495	4.05628891491586	5.72196370867687
153	1	5.78141222936795	7	3.34905408062554	6.43018953158237	3.72373153336777	2.84653855665358	2.6968855585226	3.58977228210679	1	3.74944744115538	6.28088899087252	5.46604021488097	6.37153405003926	3.03689342240738	1.1495138549799	5.34920616822399	2.99787644882885	3.54529511858265	1.08518526446199	1	3.24236792214849	4.14931986712477	8.05088305688247	-7.17679633156579	-13.1268099311206	-5.39514946293037	2.19732702536663	6.71500538462235	11.8671181917017	4.77028827954812	8.37993450402528	9.38779426950693	-5.79394447317193	2.9841957223895	0.792878427755575	-5.97587592918725	14.8996362046129	0.776580443698742	1.57476329613501	-9.9878122115817	2.24937158848169	9.80935516239661	-0.257981206564921	0.540673018314841	-14.4268085110652	0.988239545274693	1.28850826019365	-4.66045651786973
154	4.06880536490043	1.76741803292509	6.66085799547813	6.52883102783024	1.60280737792761	2.62720371961851	3.40609785664347	1.08424207854414	3.25761524335229	5.62823413432899	5.97754397241393	2.24933274614517	6.87553336962966	5.17342920658837	2.86022868128042	5.34334019514335	1	1.92321917847473	5.58798829730448	3.91004219486478	3.04411005563006	1	1.47701424039727	1.32712664895585	-0.616611541680217	4.42698824005501	-0.957033882315828	4.2858276212012	2.45501789090176	3.35589922482033	5.02256725116559	3.50230542766279	13.3034806103539	-8.73904798390659	3.79869673198675	7.88185256784955	-5.64787816712605	11.1999856727141	4.70257678702975	0.324576826426192	-3.85417546684629	-0.0411041726407088	8.74496123360442	6.45601708327629	0.86608567822282	8.64124571193071	2.91878569525699	7.43545457085467	-1.86499187595193
155	5.62694213943526	1	6.09987886056588	3.33244431647339	1.31593792342376	2.03119061865961	3.8162956028289	1.24701522621405	1.198070210615	5.89693874167398	2.45338676990383	5.97518787357468	4.13798840882475	5.68068265701311	2.51636692198314	7	4.41991471142604	1.79754969281733	3.23799036810627	1	7	2.19748555901463	3.82260322847694	0.789452207655977	1.8052394777184	6.38044730139349	-0.13741615183972	2.74052202604488	0.509388344151108	9.39477103578176	3.17099070754123	-0.9139435674625	13.772618345644	-7.3658358830278	1.40915208405206	6.46888209942044	-4.97758549344931	6.02475900290186	7.37378753987874	4.70402949149214	-4.49758805387155	-3.54132138896499	8.28771606308249	4.79770182611571	-0.840482025562702	13.0862865432274	-0.134550227650048	0.227942890523059	-0.869326271696183
156	5.676559341866	1	6.46143668861358	5.07050897513025	1.18183899236682	4.5121595449744	3.81918251917696	2.21947033043582	7	4.8153492894267	1	1	6.32821019260885	7	3.82805353848301	3.4507638102185	1.41984259909576	1.99249385504527	5.2121040656699	1	4.17527641836736	1.71419517361929	1.02548783773395	5.68166291862865	-3.9274839980698	3.76715581400411	1.54664593858372	4.8124762477409	-0.0556281013030841	5.96697566649465	3.13541375599567	-0.0223317130429739	12.5484950921061	-7.3655471303328	-1.06171132381751	7.70513178044057	-4.64215012437079	6.42035638359366	2.55340201700672	1.64792661188666	-3.92577564838934	2.78174175875757	11.9992009669176	1.62321722190551	1.57553858914452	1.50034565285722	1.4533883611162	1.92725564283488	2.95887456382176
157	1	2.73890833743221	7	1.9110514864651	1.3052512593668	1.54142346174066	5.90933447902176	3.19978345798324	1.92266060309571	6.61842033903981	2.63441360531209	2.86638855767678	6.96408981467887	3.06394343059841	2.36453507228736	4.26888937666174	3.03783550200947	2.51393651629153	1.36336025151338	4.73825836880052	1.0452904114376	2.36782955899104	1	0.18563672233781	1.1765470732656	4.99241212882124	-2.55256764452378	5.64831445840638	-0.302933711717757	3.05501916768706	5.88277358088881	3.47781621782719	10.3896606667583	-7.79769464536895	4.90015596772775	7.06661382994031	-7.9257055844903	9.00984743109973	1.506296750218	1.13971174410057	-3.40652047377432	-2.37330462043496	9.68199345065612	1.36030652048076	2.95839246740791	15.7801162290397	4.1543977095537	5.20438187841437	13.3448471399956
158	6.68087956186013	3.76690336441297	3.66075223888589	6.50570389852335	5.76121924616147	3.80388891301849	3.67552148290692	1.32554520679381	2.90200456347809	3.73171842812196	4.52317811797316	4.26941783182787	6.09575888898181	7	2.39115005272765	5.32306272813258	3.13713438010178	5.52558287899372	6.8546695024159	1.98665897519844	3.99949449930247	2.46231401631464	1.54186983868136	3.42710164728928	-7.80731336570554	-14.605506994828	-10.6690869559617	5.55078241085623	6.72867177757653	8.39007612140743	1.07306696809621	2.33081296064998	8.07811387116043	-12.9493458726284	6.7890199683616	4.50954025858111	-5.73495453903122	10.5615159136981	3.27792445456394	7.73931518679495	-9.65798457146778	8.48505447259494	19.6447006518064	5.50275947692156	1.59606222920242	-11.783978966849	2.69712839080616	4.15065457428549	9.49009489506625
159	2.55623970238425	3.65586041861532	3.49458734507719	5.23112746892925	1.69385059072867	4.67536618130643	4.17252875204297	4.04123172173637	1	2.10608751909716	2.5215692043606	3.19606395634139	3.36470696822886	4.875176960661	1.70809641063519	6.54973713641548	3.55863587874621	3.24709857003829	1	3.97662192230471	1.3476339413056	1.85277775993769	1	1.4543144551317	-3.92364826633349	0.0475171870802855	-7.10053929487335	6.72066087969564	-2.77792532354285	6.23508616236675	3.12053652304443	5.49425944451292	9.97823196832169	0.850063762794909	-0.525306172173705	3.72121616461809	-4.20604834719934	13.4817724629542	-1.14770851284674	5.20493113821824	-13.1262179518624	-0.968172585205047	2.07463941278864	-0.940958388826181	-3.10087804004597	-11.4986506673388	5.2739894538219	1.33128919689912	-6.40230365402711
160	1	1.06165882154102	3.82862756926103	7	4.37013949325457	6.13768250184548	5.10789286662767	2.88973084311383	4.20442375489527	5.16312703681687	3.94058386578906	4.13259586129413	1.95343761584729	4.5693109611801	3.54723530137343	2.59437282654378	4.56552278175315	5.10688616509804	5.87533512760095	3.52693641110312	2.54288201863096	3.92615891823898	2.48835603385695	7.01061412814814	-7.42426952615246	-12.0064689557412	-9.34557103810188	1.98233792155118	8.66328120022189	5.5662422860915	3.68995950496099	10.5894964121501	3.95708107796077	-11.5624806440089	9.57942454279984	4.07822896753166	-8.27291919160191	12.8921757048119	2.40745445721426	3.13248827209593	-9.40266508397712	1.95785233498856	12.0710229648035	1.52626928974891	5.66364774695421	-13.0094151691518	-0.00222877483074091	-0.00631880698006015	-2.95453807996601
161	4.70617951021131	1.65359693844265	6.46351520563759	6.90344074713117	1.80223226138315	2.51094341305693	5.13809478433115	4.58312297221419	1.73449149640087	5.608651730714	6.10869640534766	2.13689381755512	7	4.84780274230807	3.9659945013871	5.69621711990723	1	2.26222953431806	1.66494900165109	1.00566404113425	5.1030772503819	3.03362963310991	1	1.66002272587997	-0.134306718385298	5.58309448036971	-1.89763707050533	5.15190991018997	2.09650847892279	2.39821076575953	4.21418332757256	4.08031667730344	13.9110252951471	-8.69426480044087	4.26998031823948	7.75996910701032	-5.33795121021562	11.3507619527565	3.43396774277245	1.11982806273228	-3.84637110463158	0.44327394104975	9.83904185253295	5.42788739959537	-2.60112189006449	8.25197141860677	3.51355851508769	6.47056105393784	-1.23342894404549
162	6.88007331801271	3.0391021666303	6.25354214809508	3.9817199864697	1.97731444830372	2.01096167118286	4.36066298815418	5.16195132120702	4.87140348480724	5.32565196396563	5.07564970994521	6.30267218326349	1.06721437896527	2.28699796446932	4.52395045319073	1.57456342903759	4.14047385190639	3.89075295875924	3.02405740355291	1	3.61256093672797	4.95620653611676	3.83387115741157	2.15248323358224	-1.60929744994795	2.14645235225509	-2.71791121737855	2.10868853136286	-3.07701993981161	7.92161573134844	6.9839139288883	0.297512123302787	13.1481976496859	-7.59645411127943	1.42272300742482	3.44255382145296	-3.49503039111409	9.29166460576609	5.30651921469345	2.50994800722351	0.156565271552012	1.47631023927557	9.51813278999308	1.71944897051999	6.01543808675703	4.42331406967234	-0.626153209221384	5.41228562577038	-5.48757293176248
163	5.70230285130474	1	6.03260787305202	4.5851553879432	2.06727238453819	5.87046542664798	4.90354323988199	2.94430242012269	7	6.90520428844827	4.37630777159217	4.91626606061757	6.55116018947865	1.38557503534189	2.45476499445316	3.39669642444678	5.14950116126923	5.95613361491892	1.47979841336974	5.4885654470135	4.78931126439995	1.03577900928273	6.76864791313462	3.59013039626172	-1.97626555950374	4.88582514600088	-1.24005770061513	4.1061732378263	-2.76630407999582	7.09355082803101	5.03853581368771	3.38237894889199	14.0841034725083	-9.26555236054301	0.373507312528281	4.36687129831521	-5.76080724733396	7.90411639559188	2.37007508604145	2.7844067860413	-2.29939435393924	4.08190827612983	13.9241907347603	1.54384874098711	8.3163419789413	11.9687923263194	1.7157713453407	5.46896889826834	-5.58028085183219
164	6.52686869918492	3.80936929208225	7	6.54724238291266	1.67933486386826	3.71936755257886	6.04483996309066	1.91577011532462	2.15578311256034	6.97527672665149	5.80947807109639	1.60887590871287	5.41102064397599	6.49291000891535	3.2016064069278	1.71146904655337	7	4.79140036326497	3.55440170540658	3.27642812817712	5.17592521604182	3.03259139224088	6.93751742705771	3.86442058425493	-5.42163421138402	0.373806031443465	2.75647892819499	1.16178120008233	4.97288737513682	4.58276171286821	6.20782010079179	5.06492612078626	14.4832677366898	-4.62695172192758	7.22290228116035	3.94595313737775	-2.03535584676349	8.22885528343612	2.69863617543952	-1.52627412733685	-8.33641108772785	-3.01670512218055	15.3712072263835	1.01484616044656	2.96116357125947	-14.6773226944633	0.877110297133688	3.39991528125581	-8.87541614703989
165	5.416153243757	1.88544780414214	6.00202363461732	6.7603153093327	2.01594584262842	3.18833352824091	7	2.1869552379512	5.42331042197646	7	3.00657734577632	5.09470864533461	4.68297426357124	6.65148024566444	1.40169084795336	5.56167252044962	6.03407942071332	4.29512534271599	3.04643342259487	3.74610272631542	6.21956858187963	1	3.61888590469733	2.6416673074039	-2.64327179734361	3.48769277292697	-1.45665853319361	4.16286229802845	-3.59374245229983	5.82901178298744	5.92846390478462	3.33585958272182	14.71466302558	-9.13908580469387	-0.230940896061582	6.55136698433424	-4.4382237684435	8.53422739342834	4.21828424769281	1.02341318524305	-0.32483885241829	0.966890489256245	11.1027175171856	3.158790286526	0.412549782539552	-8.3439175391512	5.55913099554019	2.78637235410035	-6.24525952393938
166	5.11183812287995	3.73988326024234	6.83627698198382	1.20922360047919	5.73772646093224	1.45775220958879	5.63588450956928	4.18686215416495	6.91869577680739	7	4.3912082074291	1	1.28095797045745	6.98288518203636	3.963507655505	4.01748268625929	3.92992275920677	4.36728370564124	3.02791492907651	2.86511158106716	6.51336093715319	2.34391368871273	7	8.55005991998237	-7.94383828140755	-13.8170251926281	-8.03263768956615	4.69449664801655	6.99824051474008	13.3469724476854	0.961998371703634	6.48033920535826	10.0726231364294	-2.53121174926858	2.31889228937758	0.976726769634847	-6.92705604885813	12.3617677045596	-2.48958887304531	5.64367268921189	-10.024875250949	2.67396163587829	12.2689838302532	0.704106340246102	-0.74813304615769	13.1633594468297	6.85404590062223	0.750689034199762	3.43035913769217
167	1.76945107419777	1.19510510105979	2.97908209269022	4.86951662966682	3.07007337277331	1	4.6669705083592	1.95693154620919	2.49505637864902	5.45740766989048	5.57153655505797	7	3.0340764748687	7	5.5326566778043	4.11173238439302	4.82711320096935	2.75447076430367	1.05765396549926	6.3999893949245	1.59821252712513	1.85151952179277	4.74395142788389	1.24610030055873	0.0664076622409797	4.35760741978523	-0.058743113632458	-0.470366117748555	0.326861122448881	4.841518670307	6.05837988964591	8.25948700064659	15.4707623502977	-4.07260590910383	4.79550641899548	4.99609737600354	0.535601933912941	11.8230370008653	3.75110126832331	1.37081150647434	-10.7832686288823	-2.53008953781014	7.15454463697957	1.88051055671193	3.17346962675319	-13.4253869876949	1.90021287648192	4.15310209301416	0.92167745493991
168	6.98248492846331	5.40996183627512	4.97271870801773	6.04361063875304	5.26652191841946	7	3.95914717672212	4.10832442128081	6.27661825476472	3.55903890403144	5.86331317858581	1.36560030549294	6.85050042531822	3.41749945035953	3.81268161457269	2.45355298405097	2.57162047849687	3.46340423711956	6.26603500280917	1.35156332822801	1.59252982512135	1.97871997472437	3.8081883236067	2.96384031428952	-7.1832774553194	-13.6031875045117	-9.64325573625807	5.20193156298531	7.4325362547551	10.3125217925767	-0.75740994629202	3.52175746966784	7.47594932746355	-13.3859581764031	6.28827846383004	3.16471806363584	-5.26820790580973	12.1249979708897	3.48108788730948	8.10709313820027	-7.18536836064832	7.09115493199488	20.3618644593637	5.34244546745926	-3.66717680022458	11.6236188692185	5.25806724663288	2.78370654252969	4.59917228146396
169	2.47362211951585	3.31187441384235	3.95518673609473	4.76407121333417	1.43200695812806	1	5.45951731309216	1.49791282077514	1.84631182753518	1.18871926635443	3.12308992974657	1.866113844324	3.18943578993448	5.60443315584477	2.10012250866837	5.77143538910189	3.24921125520052	5.05078775171491	1.45229008743476	3.45783145229975	2.53816543621165	1.03735996793774	4.69985738463978	1.88130707302578	-3.87887008111178	-0.352926352514733	-7.1598798531785	6.05820532728968	-2.98071834846314	5.56609940979544	5.93410354998928	4.7243161051365	11.2853529087535	0.154020111093744	1.19974307380023	3.48812114201406	-3.78024780055483	13.4021570597211	-0.377214724209632	4.91600748821694	-13.4679075255373	-3.13930138154671	3.43421425901123	1.77008324512785	-2.81846992844155	12.0932231451023	0.800705629503945	3.64871294578639	-2.01753378455411
170	5.72588114823689	1.70416151025095	4.42841022451899	1.41080992809899	3.76949911317337	1.06411288547367	2.53324487109309	1.72752112721739	4.96164616008198	2.18430338517272	3.23144532555651	4.76011688344164	2.6256135070068	6.91802326154835	5.18768018120829	7	7	3.73897694711031	4.94935747216938	4.148144262924	1.33863495720249	2.14509837360366	1.70697141605068	6.21299580397539	-8.54664298979965	-14.7924045701072	-8.66164145544789	6.08909235854623	4.95264207825401	12.112406380525	-1.2620725395955	8.24790808936987	5.70799905512109	-6.1977179656771	0.795883174306759	1.97246950831297	-6.53976687590901	14.313814645684	1.46992063784632	2.99783079621002	-7.12940099620033	2.12009488087944	10.2471591775282	2.3685598750146	1.0380852781328	-11.4253120892026	5.30489437393893	3.40720887448763	15.4244007402029
171	1.50953485775876	2.60789923003709	6.20827005825891	1.67085106338355	2.27549892441249	1.75490038569315	5.3707368994327	3.43028415543095	2.94165540110074	5.14020331845825	4.37775527827516	2.65172283021575	6.36736074653119	3.06779734293526	2.01235755628035	6.1044614484121	1.47826168523367	2.92364801169486	1	3.65937597455702	5.02646772615689	2.1157367031421	1	0.481644121246267	1.15711500986183	4.45732948369486	-3.26423876105391	4.36463136959567	-0.0658733274604477	2.62013495159604	5.95254651369147	3.73388471681262	10.4786935422536	-8.49881045681177	4.924498353688	8.00196830076005	-7.56983420399196	9.6443536039054	1.92256846820604	0.597863450397742	-3.79717349645734	-2.89554065321127	9.52366412935499	2.21268828932643	2.08650565378965	14.3920714472527	0.761104558227892	4.71059191352407	-0.347172898437186
172	1.38694371900579	5.96295105885751	7	3.5833226728626	5.90216832329862	3.32948708659872	3.30637344921884	4.79866346176282	4.29836796447151	2.4695894483244	6.58485876822654	5.30158285303235	1	5.74042064834464	3.69755371018746	5.66165447549306	5.03317889234663	4.38001790615392	4.03572526457059	2.24614429627438	6.23051127989425	3.39248571554446	2.23648835461716	7.21463265250012	-8.44457161665508	-14.9465220078862	-6.57699130053897	2.35508600065693	5.80432227941302	11.2388754254405	4.56458972913424	5.43179827954294	9.96179141390166	-7.297137506356	2.32424306145503	1.61448677417263	-4.36034287217829	14.1488264342697	3.09371893500826	2.51856772755549	-10.2456662169346	1.2284647960266	10.7254068687367	-1.83496515930877	-0.499588408073294	-13.1490577685341	-0.0085602700750872	3.67020843473999	-0.93098025100658
173	6.15866951294866	4.3738334228859	4.33088129579355	5.04533098663589	5.13762979352024	2.44328720541237	4.2051165465641	4.55818910976305	6.6494824051822	4.12269697982364	3.86452616519799	5.31512515619294	4.88856404632637	5.84563126052192	3.04657971648424	3.69855169835699	2.78610568929891	4.6128754384882	4.76324318119651	4.9891259280622	3.6032299344928	2.25748200685665	3.13835985029559	3.66081843764529	-6.68079812982739	-14.7544958988455	-9.75372485483877	5.78667696977794	6.67079054481479	8.05906325803858	0.442258103414127	1.77621349121567	7.36804805020564	-13.2293054773791	5.37391392769952	3.88453748878184	-4.25748594124009	10.8796429435261	3.74318902738024	7.38592325579107	-9.69616198338628	8.17620448553629	20.2065644598149	6.31026451581668	2.84952797142858	17.0283986686547	1.93739387849479	3.67277482856747	-4.66925289477394
174	5.75281283347751	6.96388580818531	4.13386741737611	4.70201875583534	5.58643060479555	3.34340386301008	4.53473876306662	2.62018239034593	7	5.03724177594361	5.57069265798353	4.76079042800436	4.41229936684181	6.97564952493385	3.76696838893378	1.74466596498964	5.64261010730916	1.92742754665798	4.55196033330248	1.93760834530352	1.16305615651768	1	1	4.46883398229175	-7.39842128629668	-15.4187366698113	-10.390679700232	5.12008677829989	2.81074931349127	7.34444589947872	-0.0902454480965491	3.91731463848459	8.66912144331538	-10.0150716510049	2.75059503466156	5.6250252802178	-4.79062200193005	16.0684656988877	2.9801461726058	8.0207972383513	-9.83481356473118	5.91799950569939	18.1533255042407	-2.76568154998525	-1.94294228034913	-12.8612828208722	1.20886474206873	3.01585969118951	7.72245648321922
175	5.77598870138775	1.04850802846454	6.18875212418867	4.10049154601752	1.02610529870919	3.99924096839203	4.87099853850508	2.06677568896136	1.78507789416399	7	1.95424961785339	2.8030951566842	3.54471262159221	6.08849439535775	2.32693867791847	6.73455272281065	5.10147652061622	1.86303271759068	2.1155272778947	1.47864898731983	1	2.77378703138308	2.01375518630586	0.497479775764247	1.02276044344567	7.19728865814827	0.32929244788224	2.714150531234	-1.10719477988425	10.2771739264503	2.69094243026627	-0.563990100191461	13.3917977904039	-7.80636970761897	0.485128562106764	5.62502826633086	-5.09848212022622	5.67544404858347	6.76439208026595	4.49878499152692	-4.22321266486574	-4.5085894919449	7.79604744194322	1.80849510999359	-1.88425347872833	11.8478174714901	6.55770081900829	0.259711586123816	0.212664444979347
176	5.60469284899772	3.09735977616416	2.99624297151993	6.55728440984209	5.58984394820451	3.22874689666244	4.618122403169	5.79721009475461	6.2086788343239	5.25062972696107	3.65116863496647	3.23084635087675	6.98992318855052	5.4466832814049	1	4.44616467896076	2.45496712140823	1	5.41877334388207	3.26355346825358	6.57776828093127	2.13288196132907	2.84729606729204	5.41850703156719	-7.73005597814369	-13.972601855593	-10.4483111301279	4.26142302756574	-0.240461421488114	9.00263200702206	3.67488553900669	3.32165680579587	7.52902515458862	-10.7304242946811	4.01878123252486	4.64481363476012	-5.53259088389124	10.4021771821216	1.82384122154117	7.16979685713223	-8.48324346308899	8.55018433896352	12.7877672219311	0.746087599449536	3.4139795424072	6.63780462423166	1.62832010768384	3.72075253256246	7.28467701266407
177	4.60163287377761	2.76333905930243	6.89291181320462	1.12374402928774	6.08576698524823	2.70554427310716	3.06045287778263	4.48704007912297	5.632089707027	5.92824340539927	1.32677093846761	7	3.18211244756963	7	4.70111011134958	7	7	4.28218164410709	5.43064027451095	1.6717972947428	2.10154255728755	2.14827126585558	7	9.14120276236102	-8.55467331697733	-13.8198910759946	-7.54475774096022	4.90381378973802	6.55316160130919	14.1075771268196	0.885751573197502	5.17020533839864	9.63633053713041	-3.36764554927759	1.2729450066915	0.899621331863881	-5.02703452851356	12.8861908752958	-1.78923029520375	6.18998985739685	-10.1881339672648	2.51392985483684	12.7043401941561	-0.261699958060033	-0.104390610067724	12.4548047409969	6.22622790779632	0.680089719682063	4.03723837909399
178	1.02138307309443	6.38826095522542	7	3.44807827345369	6.0176340078946	1.87851479886432	2.5114610152257	4.67924976091389	1.2728698982495	4.77969700688045	7	7	1.48672788517758	3.86653661630803	3.29630634332722	5.6003769568527	5.0371868370977	1.94238049662948	3.98880983575715	1.8014736318147	4.98889285418831	3.83637409661584	1.60895319012635	7.2652496056694	-8.33747900506584	-14.5873823486054	-6.30919027361835	2.14949495785376	5.30196502080326	10.9442240805131	4.79245895174188	6.69832347583441	10.7989617286269	-7.69612128372417	2.25381036008454	1.67223055318051	-5.23892719164443	14.4033529959551	2.14085840813298	3.15276482183329	-10.5532519073363	1.17950340848691	11.2546806766945	-1.59163125155106	-0.19555947344113	-14.321882854978	0.357032641065338	4.2447768161496	-0.882451651037306
179	1.18462462231034	1.36848393602775	2.26383254986304	7	4.03597044520393	4.1251682926479	4.4173573582766	2.74350649111141	4.773931203858	2.29085786970078	2.37039913261349	6.29378525344546	1.5518555255265	5.97494267958231	3.29155736367424	3.06672369002618	2.61068645271418	3.00825892135764	2.4657744562672	2.78803146272129	2.36060109042478	4.08019370624277	3.27183432487219	5.83650541735987	-7.55765925154927	-12.2962564753314	-9.31883832480015	1.19739311464451	7.08178171618467	7.436828302749	3.84256589095939	10.6442293702103	3.19469802663316	-10.4191030250824	8.74304877544178	3.42515182448392	-7.4671039566887	12.7193427378083	0.736920189490313	3.56302642011718	-9.75561272662005	1.77228032275128	12.1735983049418	1.14756513350749	1.29401279735845	5.55784677604782	2.42045639328418	-0.243948387455042	-4.40677554469698
180	5.58962027257675	1.84978924178095	6.21431975174767	4.58421011236669	1.33561026973628	4.1593659242228	4.39242822408881	2.87195959740551	1	5.04526574076108	1.39423118044947	1	5.794805009884	2.42192799533805	2.10560524224305	5.15819765228274	1.48794308031084	5.18923986032379	6.48158847681551	2.51789408028421	5.3081409439727	1.98003201235506	1.58282736853017	5.79369131540049	-3.00832519898583	3.10596428584882	0.746104729039709	5.00519486287807	-0.414866909591754	5.53819612549774	3.62062506277206	-0.298959742301521	12.5110339523574	-8.2072159416573	-1.4844247862097	8.5053175124516	-4.30253474172223	6.3084790443339	2.80409184960483	0.988883717013634	-4.08523128306168	3.57141548747153	12.7537715697173	6.20957796728544	-0.894728441609654	0.652369468795982	2.44580328153796	2.50704749867738	3.61370123021288
181	1.59028648446907	1	3.49463135304157	7	4.78470576059547	6.03227803000053	5.50599158342954	2.31796826127036	3.53778181543835	3.77398352718027	3.59716648732542	4.43466672087279	2.15875659300713	5.68573165340693	3.8412895841886	2.31689674608124	3.75808995827164	4.94746411673666	6.29004024161124	2.65942375763849	4.2022397964263	3.42258835495761	7	6.14959458654021	-7.57384756068204	-11.913031207508	-9.37340745201937	2.16070540673547	7.49953650917158	5.04858433296066	4.35112762273037	10.4325098763416	3.96786994070318	-10.720950969852	10.3256802510352	4.20461420536949	-7.96003515189869	12.2861934584675	0.820839150611091	3.44718079779073	-10.7441315336503	1.49968287627974	12.4627129067641	6.67483666612495	0.641309203025322	-14.0631131486256	7.88228975386304	3.10888960121392	-5.08087183790855
182	7	4.97152396125722	3.35266644628638	5.73631415254261	6.32657117064094	3.80977303822723	3.20297470344719	1.75960523036483	5.16220981808149	4.41596620213386	1.67361935559627	4.60111609068465	1	6.65213090220348	5.23211600266023	7	5.6508307175066	2.78354350891813	5.803201150167	4.63039392011076	1.23346051878301	1	1.01565697826437	3.66207406801003	-8.81164455354294	-15.7694619719786	-9.0481224004678	4.67349065843483	2.0199430911199	8.55297122777379	0.868998411201092	2.90138451045353	9.82648159190113	-10.513201239227	2.20173085797301	5.69284038233643	-4.78625283111867	16.1950888472328	3.54518108551527	7.09472511509366	-8.64522451200306	4.55526155288519	17.6589991386103	-3.04997692613895	3.33655454504603	14.5741765341713	1.52126094116043	3.43722693809022	4.40809650553835
[truncated: 74 more columns]
