# Supplementary material for: How Are Mate Preferences Linked with Actual Mate Selection? Tests of Mate Preference Integration Algorithms Using Computer Simulations and Actual Mating Couples
Source: PLoS One. 2016 Jun 8;11(6):e0156078. doi: 10.1371/journal.pone.0156078 (PMC4898694; doi:10.1371/journal.pone.0156078)
Supplement: S1 Data — Newlywed couple and agent-based model data analyzed in Study 2. (ZIP) [file pone.0156078.s001.zip › S9/Euclidean Model Data/Euclidean Couple Population 11192015 1730.csv]

	trait1	trait2	trait3	trait4	trait5	trait6	trait7	trait8	trait9	trait10	trait11	trait12	trait13	trait14	trait15	trait16	trait17	trait18	trait19	trait20	trait21	trait22	trait23	preference1	preference2	preference3	preference4	preference5	preference6	preference7	preference8	preference9	preference10	preference11	preference12	preference13	preference14	preference15	preference16	preference17	preference18	preference19	preference20	preference21	preference22	preference23	preference24	preference25	preference26
1	5.40720428003633	4.19090282144148	4.7378035410638	6.02747123692457	4.45718524621056	3.37674650574905	6.4826401451507	3.7395359882234	3.92332956761754	1.60099869517423	2.51956415062128	4.29779270138069	2.83044925293718	1	6.29705103718762	2.69652519404475	3.39721250950038	5.74734265026206	3.70989033430909	6.45248524609292	4.88241411275692	2.80846704848539	3.93071455986969	0.548470854093375	2.1839277655465	-1.62879614530666	-12.0041823326106	2.85029479655396	3.89587179884012	-6.58730913000641	8.68131233623454	-0.902076883379433	-16.2822889803933	0.666895632404086	-7.97282525274336	6.50476677093455	7.31401757704692	-7.90271887621836	8.76015002932132	4.46490009600425	-8.26616179655594	-10.5712716817299	0.667695950603637	4.69312807576989	9.20395487649386	-0.163929209817329	8.83259387303861	5.42431174492932	15.5442009177019
2	2.8808633238649	3.52933244205725	3.45962958209756	7	6.61105615149726	5.98823838560603	4.42804763750594	1	2.10537727200568	1.57142846874641	7	2.66889434141318	1.65870161329434	2.60616104627076	5.48415530524583	5.31910033270364	4.51491194869167	3.02944738936951	3.17966741226912	3.57238114208693	5.30964991475174	1.81111263120773	5.89935180470098	-0.000364952853056599	2.58684546940961	6.92981372157034	-10.024857431157	1.16483263474515	-1.20238580916175	0.364177932268733	11.51364139508	0.410810634490079	-16.9779011740878	-4.22823142213705	4.89509768792686	6.56169676049755	10.5249332006464	-5.53654379973788	8.54564013767028	0.670601823058833	-9.76610088007391	-12.9361638333875	9.67082124224721	4.79507558874466	11.351610942184	-9.24984078459106	-2.13719402661282	6.40856797585977	16.9677999954552
3	3.43394549889192	1	3.14103723040723	6.61422364132026	6.10591444075805	4.56604481628384	6.1423845888048	1	3.84153776041457	1.90245453511903	2.64821299290563	2.8088920637766	2.11285422357059	2.94411211851753	4.29387989174458	1	2.87037748425284	2.74538434857286	1.91870309437247	4.8249873672265	6.21440512256304	2.36950040826677	5.73775976522544	2.33257820712393	2.32029277989241	4.3520409370373	-10.3733052841055	2.00194965177901	-1.10254606406833	0.662715971052159	14.9323090701792	0.789353747076948	-18.1403152861886	-1.26342187585632	4.68179447652391	6.35102899856468	8.29004197976816	-5.35495902545657	8.78644313947577	1.05020996425738	-8.62563864863457	-10.7484532585199	9.04972367544215	7.01438801895034	9.02537168575704	6.12231917798247	-0.0112682058776203	4.66106619950549	10.0621251319764
4	1.89234588263897	5.38626112160092	4.33880021553435	5.08013185259642	2.28760761682598	5.75294915612243	5.01329178316895	1.62188772793564	5.30588280628925	2.9774912193038	1	3.64048589736774	3.85970092426181	3.0286655688934	3.22883977184525	2.22778577312489	6.90413761043738	1.67916681695926	2.98601358362716	4.64805198196686	6.20663358519082	1.95819031383022	6.35166609125475	3.47871520665367	-4.95576123053401	1.91892035855438	-5.33262833245444	2.94504078635111	6.30738646946239	-9.94618705744121	4.30683883456988	-1.57435386989414	-11.6459540896087	3.3328151549195	-2.69238314604146	9.92182758141313	3.29078792130352	-9.53312024357129	6.7697508047267	3.45492658818353	-16.545154586448	-3.39816622044646	3.30968648120598	1.93757820669202	9.15303834468696	2.58608254374529	-0.181390819792434	5.04014345486319	12.3376805847741
5	1.49525228737634	5.92399683511648	4.38064643378069	6.76453477689861	1	4.03944444934262	5.97499597459303	2.01050723584405	4.33580627134693	2.92790190289544	1.42377600326614	2.90646698878453	1	1.94406330938711	5.03700114514937	3.55199413904778	5.20422740333805	3.35834790648482	1.37451436547267	5.8176063703019	4.009319442505	3.07763681495393	5.34773334556796	2.30459585574477	-6.54221501112901	2.85262130940918	-4.86826142787087	1.83400177133107	7.27362832160609	-7.86017336028493	3.46719440266078	2.47936326723168	-13.3452898195138	3.35418015315625	-2.92542837885672	6.63721781508796	2.30988620178177	-9.33527737495864	7.70739890904212	4.26505821660258	-13.6195517882619	-4.8674219875936	3.7674334783544	2.91381626333563	-21.8153190080632	-10.4236251527679	2.69722113459119	5.07916806282462	19.1073960437684
6	3.03471529017788	3.82253735847602	4.41152123135748	7	6.23619343383328	3.7932874846814	5.83893593478469	2.3481956728492	1	4.05356137297704	6.86490795552188	2.7802203945001	4.536775777037	1.23604555292779	3.97665444079137	2.88119386004083	5.92487093378523	3.28652364970562	2.89913834383517	6.48193646977362	3.58449886379721	4.10649902734209	7	1.96170326257022	1.56785497152158	4.5084984447501	-7.43446871831062	4.06355897047768	-0.48477978330521	0.0277598340666129	14.3468298921945	1.0321453438869	-16.1578879874377	-3.62437465544272	5.45306234770254	7.69746579434406	8.73734946484831	-5.03199055096463	7.5936068720352	0.483616846317292	-7.92927288375789	-10.3705811681006	11.1343052321821	5.02132668697216	-22.5235149168088	-9.86698061425915	-1.91300489785247	5.46993772716687	13.2436727120241
7	3.96253644807126	4.5590183017805	5.50688861678244	3.98199879687767	6.42059463898193	6.57510871977856	4.64186461565905	2.49680520324334	1.49148698229901	1.19444252714859	7	4.50248223105478	1.60219618517461	1.94860020261951	3.06938631664272	1.08664285569736	2.26714995151855	3.80405322120548	1.29457715678336	4.74241046640587	5.98550385038807	1.8739116163104	6.00281309244633	0.283013837975103	-5.46745165355277	0.993437773153231	-6.55582809807137	3.07931967184676	8.69229530221385	-7.78773226791303	5.85132533140879	3.9322843718694	-15.1076193310029	-1.99584413953971	-9.73520446705082	8.84212321743025	5.57958562993679	-7.68970593302159	12.6574102903287	3.44471717593054	-12.3509508374027	-8.02330965072594	3.94786196495149	3.47848135243593	-21.8203517519263	-4.64352525184197	8.06992501600333	6.71038831037557	12.1845667726408
8	2.05737924986477	6.65291666015627	6.3968056093478	4.26820808912969	5.34459201098717	5.57910324590659	6.7375620907879	1	1	3.61012707398155	3.36887428284627	1	4.80013479792029	2.14528694525689	6.64901715671788	4.25458231058197	5.32642509428654	3.09639896103734	1.77312583459516	6.47859674790713	5.9607930987916	1.4132702887493	6.95350317908562	3.58900171319428	-4.84619338001581	-1.77462264355015	-4.41776377216022	6.51812206219923	6.78018637020134	-3.55209841866461	1.90257634010086	4.27250806993844	-15.290919678153	1.58173477650054	-8.06032142460617	6.32381642655368	4.66062289330641	-0.993891879928623	9.8077091956194	2.40490031332819	-4.24108973407158	-12.4128966808449	5.52626835124414	8.14310888081956	-20.1826146874453	-9.0621896187977	3.33245343012796	5.95219934753675	11.5469528473237
9	4.79735983101911	3.78525673312298	2.76696838683243	5.31448443606049	3.78993360126009	3.73510181542867	2.94080980232127	1	1	1.56946567306647	2.75890707678928	2.7224906250675	2.08060511074392	2.68441029733868	1.70647237292419	1.85154190147116	5.60893190127341	1.7506677129594	5.79123183687278	2.31209005834943	6.77688890108334	2.0084367679113	6.86728346084113	2.8013271879669	0.567560092399668	-1.94057779891497	-10.0589143756782	1.7820262349286	4.0406270262452	-5.52155520545161	6.8617697328428	3.8086903467744	-14.0566083900351	-1.16190654926077	-6.46038062562842	6.37067317104414	7.83394061105286	-9.4811327427978	7.50439951306896	5.45962248908445	-8.09683133263144	-10.1403744866127	-1.38447474539752	7.15639575509541	12.5144151855047	0.354547662886446	-2.14128628155399	3.74832456430194	-1.04732110366786
10	5.48529452835241	6.14794113744721	2.10726189215297	5.77516805054463	1.83517930831518	1.84492497201351	5.03074608347321	4.63872421135542	1.55861224912844	2.85893260079179	5.37766072047583	2.86283998525519	2.88793461290761	1.43854463976002	5.00257436863155	1	5.59512495337532	6.84771088127042	3.09253787997369	3.01790836510801	4.91100855551777	3.01360875777594	4.94602983364217	3.98068710706965	2.13885953184547	-0.958259601557025	-10.195764986157	6.15104990255543	1.81913065598577	-4.8863453798793	5.77938248982832	2.90819096710325	-13.4820674686315	2.91313384339043	-8.92241546019775	6.82617329851898	7.12930635624068	-8.94526981149085	7.90090912868876	6.08062729746445	-10.4229410236811	-12.2095591167968	1.79679059465246	3.22571484115983	7.84422551015953	-4.03700955760471	7.01243421751121	4.59834156073423	7.89757600469662
11	2.17325470322129	6.77621051962504	1	3.34429168382548	2.42721109780942	6.51517997133843	6.06937638626182	2.0672096859939	4.68598663118235	1	1.88404189932563	2.69884373653334	3.7172065461552	1	3.18645476428789	2.13513320581763	4.6701365020145	5.90611290631786	4.62940527754057	5.56296292268418	7	2.1961549457718	6.096693883204	-0.669235478515979	-3.42306143461087	0.355031952996252	-6.74881214448471	1.79430008897838	3.69346251250729	-9.03052797076697	-0.222099065574315	6.72159820170972	-15.3427052395029	-0.44425397415259	-2.94677440466211	3.36950187133031	4.80663042937643	-1.11201940334229	4.23782919471495	5.36849937976076	-5.78061872706579	-11.111650560109	2.46699407994494	1.77700922951857	8.56239093835187	-7.8209398318319	-6.14714700087682	5.85675140673455	13.4485989438999
12	1.15126069354976	6.0566203609514	1.98889597401034	5.94224999016093	1.88615805785526	5.54138027257995	6.48459255648528	2.4708745405249	1.65981687987936	4.573878543103	2.10800541769908	2.01350019958339	3.12601359066115	4.37550005807835	4.42027583583783	3.59690265221262	3.63656847695559	5.22984660351949	3.92925839529423	4.8976802447059	3.78223618216919	1.04532155908563	7	2.43164709679794	-6.54703307856973	3.00576275871485	-4.87206517440878	4.00740594158857	6.60425400562104	-9.53762411994927	4.85585607141827	0.499510809963486	-12.3839916047969	2.76052052367357	-1.21718486852531	9.95954732037991	3.71677122991244	-10.2810171052155	7.21670904075175	4.11922977629155	-15.5592867846721	-4.25409622428495	5.02361589087154	2.61849745130861	10.1675750429661	-0.460349908681951	-0.422023416577614	3.33074128179083	10.3518929157365
13	5.64584574182715	3.89643863007001	5.48636108880786	5.11678920400507	2.52463346042847	5.86706267805437	4.40978247846884	4.43324573651232	1.13986390300774	4.84841513745694	1	3.51003003798828	5.4047516754505	2.61609617688054	4.73298356625002	2.42154226943443	4.65672568267844	2.88073984574922	2.63570465426486	7	7	1.57083908509655	5.72994836146688	0.041861761887216	-1.25168260176863	3.30185773969835	-3.363110986131	1.98181662944977	5.72748086059356	-14.8914336100462	0.664478987064819	5.85922178352546	-9.34129976061497	3.47920240704583	-1.56229849219338	5.32958442736361	3.27539922034192	-14.5504239727773	4.27218878455755	2.05369654037458	-11.8628506754907	-11.5686593834966	1.96019359076504	7.46734281139166	10.5398756667504	-8.31198991469255	-0.122690929630153	3.93247153521654	0.585852242040759
14	5.07162242325105	3.05327770400301	5.09448341893252	4.84807034340248	4.1152037073589	2.15856866277682	5.12087310428856	3.68253575410228	2.34789913309537	2.22964724490688	2.59714768889433	6.39979453151167	3.22286125699785	1	7	2.72039668232009	3.09916000244111	3.68537226474769	1.53873848617343	7	4.4441547898372	2.4435132823091	4.7075668712377	2.05424541634223	1.49285199004315	-2.86171441735213	-12.0669226013203	2.52851779156558	2.85363060242694	-6.1403270108691	8.95679038162856	-0.279923594098236	-16.664207529216	0.0393069116221358	-8.07673211971379	6.42767882895059	7.77194889756687	-8.34253694022465	9.01117340207186	3.53965809249746	-7.68990298647241	-10.4462404296825	0.670969659666789	2.6608110510602	7.81720345665691	-8.3445558227775	-3.47043570495835	6.23588606605615	15.861600040001
15	4.653785980421	6.50086197384735	2.38220009553021	7	5.63714659080394	1.84539594403168	7	1.10989401487121	1	3.92484730353701	1.6735496683954	6.50020385645415	3.84432175643661	3.45274684546183	4.45194878301892	2.45281038741356	1.44622815543725	6.84085366059868	4.45532307401068	4.06348634389759	5.19114058589632	2.54082915207373	2.09038568150271	-0.923761557674682	-11.2222993002446	-0.763674172416568	-1.25960972230225	3.13770254313308	7.94165770031244	-5.81417682726207	5.45767101864474	4.19742565065095	-13.420771446478	2.76566829347997	-2.38239259498005	7.45682488442055	9.691042997907	-6.86760636375672	13.1215910530012	0.916687716793974	-13.9218304419588	-7.08645882326615	5.41686465644549	2.86439440812069	11.5067804858854	1.42283141150549	3.91756135098812	6.82534657557138	11.7962903797606
16	1.36038539445362	6.27258874299719	6.28002176004768	4.21521258539508	6.52779777619092	2.12195181338088	6.37936218748937	5.01700974990661	1.75101735475421	4.87934060218663	6.10076745673144	3.20677094053154	1.81675011583114	4.69939013956278	3.44293408830084	3.10870335427406	3.31539717960838	1.08881913281545	1.52164895823967	6.65187252681021	4.9353280004548	3.04793563504534	6.62434500990115	2.85543137315349	-4.60921115910422	-2.01674965082945	-4.8550712500116	5.6346945646718	9.17443329755353	-4.86447794745341	3.29408164088887	2.20071543035307	-14.3258406375046	0.134031442954737	-8.41100171055473	6.41970008007736	5.84525634433549	-1.12904806661503	10.7474156254759	3.62667669337277	-4.02467751150841	-12.5891944376642	6.05269031774778	4.63234876342551	-21.8730593430524	-10.1607554718996	4.41986917827606	6.24248534191673	13.0780402322213
17	2.99158739303921	1.40970084916818	2.84120709952843	6.44963024447324	5.44603581996909	6.36525792432374	4.68375852971133	1.00990911958161	4.5746306394062	1.85159030481525	3.87638288569661	3.2114953115419	2.88462798006633	2.00277468288976	2.49770363737434	1.00343044456641	5.53677483420684	1	1.74879680476647	4.31649485818077	5.55970663548078	2.78580466712944	6.63498190777037	2.38656124289093	2.20661612337913	4.67283941468051	-10.5624459690979	1.95743654533459	-0.289633705309376	0.486563667517417	14.3946995281777	0.600818290510997	-17.1115757874278	-1.8181522147481	5.48256194574226	6.52385750707858	8.38426424884987	-4.98969098047631	9.07935199938583	1.24454203727528	-10.0609148283686	-9.85391455465396	9.01102552242787	4.94051993246334	8.6305910628078	2.6697747247198	4.50329960830212	4.18499258075456	16.6910928260904
18	3.85814633902214	7	4.4255875272878	5.78846380911163	5.00539183826677	5.29311028882411	3.96202365563548	1.64956732209118	2.05956687113775	1	5.38126609189312	6.77060065667818	2.55568969567911	2.19369901797629	1.06031657623415	2.15532419616235	6.96823324433621	1.31969240386763	2.91325948200358	4.66640012433171	5.84394037829881	2.970357794018	4.27524984778613	4.28895046662483	2.86021116340193	-3.91038069090907	-10.7362520897082	2.40892668316324	3.75858648918399	-5.76401370580795	8.53840390339968	2.70695175791415	-15.0256311546044	-1.07713952731918	-8.51532337569166	7.32918737786786	6.4806316081664	-7.88065892080307	9.37302909775635	3.61230069545738	-8.39929492078454	-11.1819823172509	0.264003918962409	3.41233310282186	9.93563328732036	-4.33983295958245	0.202131218977019	2.66874712764859	18.2788517405809
19	4.28459268674406	3.43932238750901	3.69031070008865	4.71115005577158	5.97103548641316	5.9809679663613	5.07865805535535	2.36097299193287	1.89606872808819	4.43772272987346	2.86942015033553	4.09039172382446	3.9267313407446	2.53525476448247	5.26700428963855	6.06098893357967	3.62065102333767	1.61139893048688	3.66735127664492	6.17836283704788	3.34016570876172	5.94079621087103	5.93376284160301	1.61729834072468	4.01893826267469	-1.85422436501096	-11.723967794639	2.42052183143429	4.14969168828037	-6.92040779442855	7.54998303021596	-0.079878007649391	-16.0615345678033	0.240209878724939	-8.96960477171856	6.27648114970156	7.754295113928	-8.56928379213555	9.7356516727723	4.88019168185691	-8.37069504482514	-11.2606482299142	1.90034085360987	5.65282846055088	6.97666769182918	-8.75720722662654	0.024633404328682	4.26836568197617	1.75138385849954
20	5.64981388117202	6.28299675003982	1.84277867170684	5.95903058096426	2.4716091787159	1.96024870335096	5.01338959742235	1.08651394397787	3.13641604189019	2.76050690881486	5.79713808936765	3.10721972457468	2.8735754071518	1.87940417486067	5.29625939738196	3.37700421205001	6.04845846908484	5.97106965477705	2.82908115394483	5.10931571453128	5.45439014058178	2.82319457927763	5.36496817529649	4.02240271154957	2.00683813666407	-1.08599480050447	-9.90085909238308	5.9872600822819	2.06515183896217	-5.32111346484967	6.38559407694433	2.24306164375812	-13.4525315404307	2.6379987574276	-8.61480388404099	6.88977743082476	6.64474847253019	-8.82044419737785	8.64490526906	5.85354100053169	-10.133956031577	-11.7781601862088	1.18425187381903	2.48179822899552	7.5189713955198	0.73607440573357	6.21745376851601	0.850419773052945	11.4159596573062
21	5.19333917256563	6.69431357524463	2.28391793776728	4.6986113828595	5.10162471589229	7	5.80340836371658	3.40705154483423	1	1.15520075989052	1	5.20890729936982	2.43269142084251	4.4197724418737	5.60498976219704	1	4.60419679742525	4.59968544106938	4.26143129744563	4.67201865765109	6.51708640671899	1.71109451365165	6.8194114235971	0.849449698972547	-13.6856998663725	-1.46735086460549	-2.49191325837631	3.37562040577822	7.48265973408911	-5.41047900789953	5.03915016287243	3.24659873795348	-15.0039462811701	3.06712200566423	-5.20019143283105	7.78504508797319	9.78676374470104	-6.27981632876586	12.7404675510174	-0.0734564294023583	-14.9001636733421	-8.03045654389723	5.62195120545639	5.35086150038816	10.9982104132292	-8.66060548459311	-5.51493789586482	5.59804143874551	8.70224742739196
22	7	6.89942334457175	2.4457068798648	5.89214579182997	4.21877436175362	4.15339036901246	5.2719743340444	3.69074206513413	2.03850390630941	5.68596029951566	7	3.82245404292934	4.65103850241355	6.78346047598261	6.06766798633368	1	4.21707424863014	1.94686742762665	1.89847410529559	3.87463187850716	2.36144689847686	3.62096273178769	4.89073752286436	1.55198914162995	0.702925976907906	-1.78708001024222	-9.31217462543622	1.55588508606853	3.58098555072122	-6.8344599010797	8.10238685842484	2.16735485836636	-15.8548037858446	1.72997406007163	-7.59711279785835	6.16639556080901	7.06869106832941	-9.31668426845059	8.86802925073135	4.17201795113495	-7.74681812891523	-9.86381973952246	0.844861364417652	7.24633484177787	-21.325783177375	2.75971812400796	5.77823279790111	7.49834619679888	14.5017128365702
23	1.81960420714655	7	4.36165512083968	6.13000476978255	6.76112641442615	1.69159121289212	6.69448300317967	4.59195950416725	1.9712170115139	1.79218929835933	2.14921286247159	3.65938733055289	1.52309021649826	2.30454743576623	4.06737996681967	3.16837520961155	2.76442688504016	5.58026458664108	5.64319288567008	2.75105298662379	6.4930417685554	1.22855054448165	3.34856775956735	0.209929006719704	-9.46041587258276	-1.36389540188841	-8.62113459846284	2.35169927189558	6.21421969582694	-6.87539286168279	7.46404299155541	3.44735393819197	-10.838689233833	0.500114774566215	-4.55689302960381	10.4807062571008	10.1912565961735	-6.07591600691961	11.4810044108489	5.72456988501942	-18.5761795261507	-8.55656695997164	2.5762639121157	2.62525647346867	10.5365112552687	-0.898817831639352	7.29097669072965	8.08668993297066	11.8459187918051
24	3.94816577012046	2.67744678883889	2.66828470847721	6.79045093413655	5.12056042860165	6.81715740729749	6.98145775113939	1	1.07488896087447	1.48141873418353	7	1	1.37799813683069	1	5.55609119004364	5.44032272327175	6.18864147077596	3.38517538645193	3.96627682465538	3.26601434977278	7	2.06814930052463	5.11640500069196	-0.515395508964507	2.77853518553314	5.7696536170439	-9.38669446321538	1.29945619050225	-0.721781616817786	0.41704391633715	11.9766315394658	0.649981853826205	-17.3384305961901	-3.60623740242839	4.64457682397274	7.51587012469546	11.2488798193588	-5.39011831342927	9.37584861362679	1.15097880000918	-8.5697555269015	-11.5404572743953	9.0693159096929	6.46030119922283	12.0972152506136	-10.2218389168275	-1.7843169316019	4.72118571917522	7.81508918709318
25	3.27165170404451	6.71457852419218	1.72046669893923	5.07384519056416	2.47196077370333	3.09982367843701	2.85300543180069	1.8441675502482	3.10936603500043	2.06142430915495	4.65955577226665	1	4.18174349270607	1.3105572302024	6.21156619720267	3.24491073360083	4.82750802859522	4.78811765976628	2.19640031689344	7	6.56864781229258	4.51214759522784	4.70461638384551	3.76437495034041	1.2176939833164	-0.860865846034859	-12.5239560312657	3.92417148719051	6.69525745053711	-8.40375770820631	6.49592448285562	5.19571918612029	-16.0579630184572	3.1386716286133	-6.95317884724401	7.66626047283411	10.3962096429837	-8.70394484561793	7.76408943171968	6.05266643888129	-7.99675440885832	-9.71106358095726	1.29009669888383	0.524192543062022	8.32437854704716	-6.49981598997579	6.73518682231049	4.92073868858712	5.81673218453008
26	5.46053658509122	6.83850626319726	2.7133899103059	5.92863411883179	1	6.11863348718279	2.52867496489726	1.45817902419508	2.7054689900393	1.18923063675864	6.73477344867346	3.62736156491159	1	4.63212746470941	2.34461391911731	4.2581721350627	2.34813023413298	5.81128274489561	3.79295807746074	6.7147926893195	5.25163799338815	1.57131524799356	6.10575565538208	0.660935449021415	2.97654786083448	-3.80749592161891	-9.63735591997163	2.70759209005172	5.66372510769711	-7.00507473797998	7.64186223421672	1.9530378971297	-13.5249367943225	1.44852785101859	-7.87048035964182	8.60053010215779	7.34148131051955	-10.4967312569457	8.78775864442078	6.66372632784719	-9.13609242636441	-9.64376138142066	-0.0267001712857863	8.39824509874705	14.1658647974871	-5.84822960615179	9.86507198873147	3.54292124313612	-0.741670323051967
27	1.95421504231057	7	1.41069431919629	3.74836462606059	1.31374635892023	1.66352621750962	5.90933659625617	1	6.04241728274329	2.60173079250904	1.96215359924551	3.59154300387796	2.90092869013454	1.64290021117569	2.8636515428886	2.39149396155784	5.12643346776814	5.62270803022876	3.30529215557026	5.95283277054379	6.36003343317862	1.00340460475948	5.81113649054437	-1.38887644129483	-3.12715214786328	1.11949627776025	-6.20907813326235	1.09611946993669	5.03479622883899	-8.34419679734922	-0.0963989074538603	6.33575107569554	-15.6686224929747	0.483984950420489	-2.50258397107193	3.74167927246295	6.69558818455011	-0.863503921940171	3.65254693261657	6.27862999616922	-5.90769620904105	-11.4908207095861	1.78511121462154	2.84537897295801	7.44569281818804	-8.74762859674208	-5.78163254559477	4.80144282815957	2.65196120335595
28	3.75620818234297	4.84250647953252	5.06737090845276	4.76750257105187	6.55482795918602	3.70509179911895	3.80956876963612	3.21706066292127	1.39832645328791	1.41056036906398	6.1870064281651	6.28380867957357	1.20393648343281	1.38719031866398	1.76160101226208	1.91365183620122	2.23320550943375	2.10017779810872	7	3.98030512459094	4.84277573667636	2.56623190211233	5.30974824575728	1.262882371799	-6.34875785883913	1.57112268370706	-6.16845331616105	3.35518726390768	8.22517850812597	-7.51711148197576	5.04456124152069	3.7466399186222	-15.337170712437	-0.706469627538845	-10.0902641972813	9.51180188744635	5.02753931322344	-8.23804512856187	12.5155189703462	3.74158766192325	-13.6001034065778	-8.34891153571665	4.42567900274662	3.62704771243023	-22.2076214368478	-4.53050269321088	7.83267836450943	6.88677685151257	12.5026180673895
29	6.21375307605794	3.30198005863508	4.23003516931997	5.70076074855583	4.95580545907647	6.17479164083557	5.99707270918987	1.97458326977192	3.43956936891256	2.09178502398288	4.0955696724596	4.20653534702818	3.75380127615481	1.34903537449735	3.09466684148314	2.2132929476623	1	3.27569148183587	4.42406439262676	6.81172591152823	5.81515998740504	3.23295293237273	6.20296101056036	-1.09091560507345	-6.02346231619126	-1.06064974068114	-6.99015114229964	2.18251013366382	5.66042938340697	-5.94199364988075	7.72903391114821	7.78351299537222	-13.8227762256999	2.13141614162699	-4.23529459845775	5.5753275745277	6.40460563904496	-8.53193431911523	9.4306956192736	2.15374729893967	-13.9691951022656	-8.32366841621219	2.40907804100483	3.2936664663387	13.347600590888	5.58652609120962	6.35858260029736	7.52474161110616	13.6843574869742
30	1.29052210240202	4.07021606752772	2.24775451083742	4.94680965163903	5.64500892738897	5.28200003193981	4.50930305198493	4.10708616563855	2.23727509304385	2.01718929689644	6.81147887566596	3.08484503057749	1.464110882931	1.69509519096805	3.90854176899318	1.61305997005312	1.84298526306143	4.5508900507886	3.33032238261542	3.369919379918	4.48203138918546	3.12147472058741	5.81313435118427	-0.483780203947224	2.59004893468162	3.74046265343482	-7.34807527469107	-0.877103261529817	-3.17358183612681	-3.40276437243435	13.350487937071	-0.352827100891035	-17.4134574505463	-2.37911301365001	5.44742238587466	3.48686963065167	7.19823296321527	-5.81196998087862	6.05403689226813	2.19819582478149	-8.2046963585911	-9.62272066034007	6.23866800820164	2.59088673549779	6.64721384846842	0.983377453403961	3.25664744904421	4.58246452518729	12.1423204828775
31	1	5.5279545321526	2.15498520616971	4.36118600781524	2.37949372625611	6.95207325487744	3.18180319970993	3.01844534111647	1.21656868080566	4.12207362851434	2.93976079739947	1.86807727515267	1.41575225627208	4.84349247865125	4.06085564308921	3.67918555570947	5.34553535226598	4.97640440859048	3.32692370496061	4.73491764080445	3.84229389892846	3.31247136198002	6.67619577434745	1.83921058707521	-6.89195369163271	4.5743504771371	-5.44984009280769	3.55004503884585	5.92821305112757	-10.7997680980449	6.50661943951193	-0.0774686829673856	-12.5848304636916	3.13913810393856	-1.54798175675131	9.55041983115782	4.71187466518633	-9.52097145335528	6.42125039817691	3.40775603151394	-15.9714309864693	-3.85509043585939	4.52633337636663	2.87564370008546	9.60306102882898	3.4233364883165	-0.0422284811587164	6.09539246076841	10.849090784212
32	5.67437700619131	5.49745163036138	2.09221212361517	5.66059368796735	1.1441275715131	3.35907852838228	4.2920998036779	1.75250233332343	5.45556687948423	1	3.02585278562516	2.84594194883524	2.4885598537889	6.99451124473015	4.14536847143229	2.76583021706762	2.7645664265839	5.78298908037035	3.07303338274687	6.17787106072719	4.91196963986398	2.33639924995786	4.60040139412446	1.47514604849882	3.06295802579349	-4.46028730935831	-10.1068977298276	2.89805554817956	3.60266300119662	-6.6716143381047	7.98096472720634	2.68246806201415	-13.0296868867979	1.67392207967968	-8.59768464004368	6.44741417763128	9.2388747146185	-10.4885074637083	8.66981496711435	8.01551095256395	-8.78843735219564	-10.0266097977526	-0.833976240442946	2.65492602214018	12.7793057082952	-5.1679466592858	-4.51055998955628	5.17484010385404	-1.41607952372901
33	6.92006101267956	6.29387251207513	1.86474086588637	6.64559983133906	5.16946473021612	1.30731868550604	6.05858276551699	1	2.20937190908888	4.55048405408215	1	6.7566525970986	3.81302394838838	2.26251173141712	3.4407416409239	3.02836044250125	1.50407253142005	7	5.23207032595262	4.91741141354458	5.51143456348573	3.36576057245535	1.50169683474766	-2.33114057784902	-9.90375091664824	-1.76225630574292	-1.3678371856427	3.77898157374819	7.87054647671255	-6.62198541614335	5.05336745133108	4.6506789881288	-14.644969636703	3.72802469263191	-3.33519402100519	6.97896685248107	9.42719139889986	-7.91299753525585	12.3315551111279	1.36319819877243	-15.3822186759658	-6.88798397296633	6.71125366506771	1.92826824332748	12.7387769643343	0.781110357028015	2.75657685935391	6.6531925968348	12.1407628611708
34	4.895677730799	6.75708267866147	4.13087419884718	6.84166575727939	5.69071117867913	3.86418127923852	2.69795629961133	2.97480376799572	3.98097200860107	1	1	3.01333163479356	2.12609100433709	2.88994967665889	6.68780326517769	4.84668704842456	4.23970672395407	3.47785714556467	4.05683254229122	7	5.54301400044583	4.51613365595308	5.08692883563609	-1.32450494475255	-5.80116564724473	0.70726306173217	-7.27745546705544	3.05944128027759	6.07955222508301	-6.86280623701616	2.38417795095588	1.56373898198251	-17.0619592007729	1.52886823813627	-5.14458879196042	6.54946286970142	6.52241652439196	-7.64712541363044	14.4905277683032	5.65182422528507	-12.5729604494448	-6.44070983053189	3.15442123402231	2.97191169308622	-18.943024942041	-4.03212120906629	-4.89992040112785	8.07645048767654	9.11109249014736
35	5.48458941784925	6.9426777670004	4.25028311627883	5.22762228708297	4.86078445267297	2.36689704421284	2.81057688060832	3.93471427867651	1.45648762552421	1.6662846863097	5.2260101194147	6.60997484149099	1.26155399830895	2.82002983571036	6.4744795298174	1.62800469951128	5.94563028198468	2.08052302350344	3.75693366557708	3.39894216961307	6.62610694162876	2.54330551560116	3.44161676795609	4.83155022308913	2.7050195698915	-2.41702060717136	-10.4343714674138	2.38324155322056	2.79373858666356	-5.14593619461976	9.27612289934313	3.15006097339982	-15.3533815985136	-1.66973566654826	-7.35755020553869	8.02258309157632	6.24062266834558	-6.80371129908399	8.53956942849293	4.67945852942378	-7.47666789348807	-11.3141992180678	0.619713206283339	2.3717472367616	7.68505162589729	-4.34084069912913	1.93654627153155	2.65455123941731	-0.773086561893011
36	3.01328477320844	3.39032933604442	2.40825857662229	6.3215809075449	5.59350309315221	6.76175154486454	3.41313125883045	1	2.31023648521937	4.89346823756432	6.07870237228616	1.5360613249043	2.62591506261677	1.01065406165293	2.53582315269852	4.48650737930659	4.58165462443372	1.07454432543943	2.65218872806797	6.49018996869203	5.91493319588515	3.50750187455775	4.75963899964932	-0.898426490569486	3.35204646096506	5.93700848665332	-12.0746757392988	2.31637154966389	-1.1858895657459	0.144388068898182	12.0585931508013	0.833121392507969	-18.6230727123917	-3.14708788190785	6.25652491585601	7.67925599443208	9.4498382191574	-4.11136538119413	8.81916310598791	0.569091577242999	-9.88191363107119	-11.2698723741098	8.2109870483023	4.47605166728489	9.27737028259185	-10.9802467884267	-0.974987888432211	5.15352836359108	-2.15745821481979
37	4.47774582958308	4.8432287201264	3.7641327327384	4.46527891888247	5.17481968777586	4.0301805195486	2.67639561202889	2.42451890868548	2.4229969763028	3.40098060833775	1.27269437775253	4.21653441359759	4.22051759291572	3.36077385811514	5.00215770424418	1	5.7612612208965	1.10880174743587	1.86334879021253	1.52592989076398	3.35730791172755	4.70345845863105	5.6666808477768	-2.64709842773119	-5.91522738174038	0.820532664804899	-3.81594397553647	3.90030377160784	9.72396711380322	-7.63045463289292	7.99961594990549	7.29489869345225	-16.7128857407052	-1.4351603601031	-6.13697337403699	6.98515000622236	5.18667543213043	-7.47589353357272	10.5995540562008	1.94811230235463	-13.7728009359564	-5.77012768744526	2.8314442391927	1.29070108169228	5.11488920711287	-2.81345421471263	4.93109525928049	5.36554689942395	2.11774576448512
38	1.27567811536232	7	1	4.88572739463208	1.52259684727171	5.38703207759349	6.22073877400048	2.13581706054698	3.59890811753129	2.14405423968552	1.28738219942573	3.64684085491026	1.09113878688944	2.35393002715154	4.05503235561445	3.15901724836421	5.49715248177017	6.3854601127116	4.23313073181815	6.42661263673956	6.7621364423614	2.66036071596599	5.76632393447437	-0.598022132356452	-3.36800650671015	-0.794894180497006	-6.31013825576309	1.79470996865506	3.38829389407278	-8.44871182019225	0.789200243277004	6.67854751547211	-15.0193977549833	-0.191195816381286	-2.5330832835404	3.59701370870862	6.1623881904098	-0.361060761023575	3.4748272631092	6.20607032425671	-6.54517539910448	-10.6916388669909	1.08316286010213	1.47150672511132	10.0139502481975	5.52722407893357	-4.1201242278209	4.77846492065355	1.66479366309182
39	1.58179762101157	7	1.05456021447859	4.59926011687671	1.82667073428667	1	5.50843479887252	2.94023333883738	4.39208221265504	2.80071382384293	2.81024695581751	2.68746952456404	1	2.06184972451401	3.87648586889321	3.69565572191233	1.69954303817625	4.73374676444572	3.06175498303953	4.62194361027671	5.88328078425774	2.12377532409999	6.77549920034016	-0.632918179903738	-5.43403160942958	-2.16446237117058	-6.43987593274306	0.726632764298064	3.96385505475435	-8.87641658638296	-0.086979436188391	5.52595900050951	-16.4979439245329	-1.19370592584217	-2.99262181082821	0.984353444319039	6.93987516328471	-0.650217933135117	5.3866907203811	5.5524044590854	-6.71717056709856	-11.8795925546451	1.96671582441126	2.60281197271533	4.0984938298526	-9.54229219528338	6.57760902916811	6.15597014278391	3.46737906843355
40	3.02371747901587	6.59162056436077	5.83592418056212	5.92588551497844	6.28894845687532	7	6.73648794863871	3.24516978752398	2.71761404961557	1	1.24461343669278	3.96021300154955	5.43004220055097	2.58388821147955	3.62588284335533	3.65701182739868	7	6.51704768337323	3.28413176662166	4.13224192141087	5.0148920286726	1	3.88659809992481	4.12751157326507	-4.37401553979806	1.3026604131152	-5.84318865375954	7.55166523767268	8.39529164946973	-3.3495398972849	1.71917792328835	3.54165363343177	-15.41604835332	1.18415378273463	-8.7296077432829	6.05825606591403	5.09052068527433	-1.49011008193957	11.5868336866495	4.7401565470009	-6.5863924018897	-12.7999144353339	6.21045355995998	3.20008113145563	8.55969583577097	-0.32315866567209	-0.115823380501073	5.56964496242673	6.34763305594837
41	4.52371871532668	5.5395667608196	3.5344623237045	6.12050239930225	4.90363165981292	2.55331927003447	5.70774697602807	2.02480909638105	1.72839337155939	1	2.95924507394028	7	4.11394253980148	1	4.78435132612096	1	3.36348318416273	3.48806413238764	6.80828843379485	4.95674151174827	5.92124437212091	2.03335203510856	4.10051233791518	-2.32107950522804	-6.41939910670748	-0.720982293888846	-2.94603442343001	2.22108801806621	5.95263870915884	-7.76991525308986	5.49180843211473	1.21331310117044	-11.1006853909101	1.53049365884304	-5.18076909900124	7.80192252028006	7.14502919915644	-9.56590556613501	14.3932131147228	0.820425920637662	-14.856328065066	-6.25053126222067	3.88542137448701	0.575280153892922	11.2647069803238	-4.02136742034345	6.19144603314299	5.44104255116232	11.966804753241
42	2.65697347664169	4.4002494840005	1.62202945958792	4.82002034351304	6.34707669115684	3.34626831629497	5.09348591735682	1.33251372337628	3.45822937283679	1.32914594433807	6.66224819224336	1.78025333013513	1.43418747895308	2.29398063543149	1.59742610034705	3.40010134600705	6.53744029525807	5.69624156221632	2.90861952974982	4.04332795721379	5.8679601004139	3.38695378908658	4.59897001251824	-0.984117474731447	3.06063657398171	4.02059803269963	-6.17915953955495	-1.21514038462073	-2.76044242351325	-3.84139925911667	14.1646461066056	-0.999924948754134	-17.8822561195756	-1.99229432322554	6.46570795736353	3.09870201540662	7.14788180650326	-5.60122676243612	4.85065731130011	1.97183255320438	-8.09064744354476	-10.8526528423667	7.54656359969622	3.45236018523731	6.82173989238193	-5.54061414719291	2.67405299755541	4.59187208998061	-0.0686920904661147
43	3.16086631047472	6.1636918588587	5.11548683299091	6.89208297936483	5.11369610804128	3.91542972256622	4.78895417542229	1.76520349617388	3.38968330310073	1.3686650368188	1	6.16744895511141	3.19838808523753	2.53356574565942	2.45050950171261	5.68313877550321	3.63955427719115	3.28253016124143	2.06047092793795	3.59140719890511	5.43976872897446	2.28043314424776	6.2184672926241	-1.69054861725219	-6.89640659320764	0.854234084762461	-3.29126787487287	2.99084809310781	8.05768179396797	-3.82697279741017	7.23130157063099	3.77287970073716	-16.052077022691	-2.90496045806155	-4.98578769995734	6.63340166707934	6.30447475449303	-9.21231941931419	13.4285572042472	2.35913284712583	-14.7906179058987	-7.58095993834727	5.84846201149606	3.79101915156616	8.5094371303959	5.98469905418241	-0.469489347573895	0.924174086536783	10.1696139949036
44	2.00473085240833	6.85354533828786	2.97643090996061	6.87365204619995	3.57803199204695	5.97720614050214	5.22056165013489	5.45167539384427	2.86516330458991	1.79103031518385	3.30996151651729	3.58665743033985	4.39122387275842	1.41949405502092	6.64815715386491	6.69343586467525	6.6835002176832	1.76094793336196	2.81135403400943	4.65070729355841	3.95109717635928	1	5.1544780310496	1.92384901593025	-6.85156041879993	2.58592721714448	-6.61115096612738	4.21034963944363	8.56878323578195	-7.53731250940318	6.31351421969518	2.02934407418828	-13.0211444541528	2.47659167405826	-3.10253489458277	8.5384015435322	2.78734649721823	-8.69242074499736	7.13596228190503	5.54152367980738	-15.0599471566398	-3.90372478338124	4.40234500630029	5.61680701676783	8.31316740751496	0.041833749897325	1.69762046753534	4.08864306620499	1.50023473466785
45	1	7	1.10446467087479	4.62227705479306	1	1.90034973947785	6.45402279109675	1.93473891282338	4.69689900388746	2.39480296803879	2.73280349496315	1.4374669641855	4.41240483041326	1.79392873332912	6.15697871517055	3.68159286522198	6.26010037842356	4.66785331767827	3.41632859662772	6.21113813665006	7	1.56781325900266	6.02741338376428	-0.602996663360349	-4.99457308119186	-0.905444435964852	-6.97164693303203	0.419978378444122	3.66821369830926	-8.87561230298685	-0.263280769855105	7.27319534176761	-15.6645738679354	-1.28024767210065	-2.48108223564516	0.739948262098599	7.186494044921	0.382659653149251	4.43367680359706	5.59452511115359	-6.58748527538778	-10.7088832216639	1.008906860921	2.37566605750234	4.30096212218443	-9.7892909081412	7.50298847384895	4.7942825480501	2.63201576728892
46	7	4.92195571284647	6.02716379306848	2.94460540369562	6.13294769643024	5.80182146489686	6.16052082425233	1.31516935979971	2.48315541143909	2.32490614836684	1	3.59964934769039	1.68497557591205	2.14816212002604	6.42598886955152	6.78702477859357	1.1160406007215	3.85029469768202	3.11330788710331	1.37392305844274	5.99148215886798	1.34144871093114	5.07637150072868	-0.448477037751868	-7.05825955018689	-6.31173457161424	-2.7544923327152	3.40487502984899	8.17178889407835	-1.92831896748405	10.5144396553924	0.731732701968459	-17.6950805913166	3.57295723024626	-4.9530293500833	7.13738084333957	2.17573707453953	-7.39276066261594	9.2987393823533	3.50620795289058	-12.2446356606356	-9.649286457176	2.00374706853054	0.0426612293189149	9.32368123148182	-1.98253119169984	-4.76294090768722	4.15253214657958	4.71388574180845
47	5.51164838752956	5.13789509127987	2.13922056775275	5.14053247204691	5.3417412566521	4.2098659508216	7	2.49161515635251	2.32885627830607	1.59025728318466	3.34693984752153	1	1.8915579811873	1	6.5323782745095	3.92626629679779	1.91900929056414	6.60464068983595	3.87110580279398	4.77703449764562	7	4.15106304398751	7	-0.451824494909843	-11.035097397239	-1.2119052448409	-1.72144747479436	3.62017887476017	8.61027767970275	-6.38882950995201	6.95956588964656	2.94243865449119	-14.7434316392876	3.02538057049212	-5.40976137631523	8.19253807182213	9.91512929129392	-6.59158349785296	12.7060118152508	0.978995298756091	-14.4040113550134	-7.77353972988953	6.58744858798833	2.70475368100933	10.4161028258344	5.04632610078608	5.15030462298587	6.80431836853546	18.0172529699318
48	1.05838638510139	7	1.41657314407077	5.25736332834245	1	1	7	3.27655929071601	3.81443649477018	2.23884739649773	1.63353225187322	2.02901978981759	1.68175213889027	2.502342772155	5.52252361070915	4.2397698604167	5.72629682541463	4.80533599852354	3.38402313349776	5.39265093772776	7	1	5.84175517539743	-0.344422766109016	-5.30719897824711	-1.99638557439748	-5.70871950625676	0.547965274447697	4.00127998297375	-9.48353923637309	-0.521215327458108	6.17829971214193	-16.5147373326154	-2.35042599495433	-2.39482751545019	1.13530306327247	7.29442680436197	-0.238980747367759	4.24820551242168	5.73780243096978	-6.04764247607111	-10.1025068312396	1.83045815401828	2.57419686859199	8.05984402065497	-10.4479533184562	6.71227231887083	5.4732841865197	1.97357012149342
49	5.18908288255727	3.95318772489744	4.25317231617213	4.4070861081238	4.86509742653348	2.04429757107615	6.23377116503894	1.64026510757617	2.48796146884074	2.14907098640083	1.96326884392521	3.91494158631746	2.60737223213846	1.58471433113548	6.89780271649383	1.94884294159182	4.84229566959085	4.53066461839854	3.57562766176835	5.64741692492458	4.55339709439878	2.32891348264124	7	1.92114289349735	2.02081350361085	-2.61060511678395	-9.7867100055682	2.24605849626047	3.26790350356736	-6.92275469066636	9.04496150604396	-0.458276213709183	-16.3846245428031	-0.520576851340961	-7.45111845150925	7.63151064630957	7.01777297691362	-8.38868391239268	9.2547901046691	3.85145846937895	-8.18702847673893	-10.2697054588014	0.725651794730151	2.69863514345129	7.23921554459937	-0.411678981693669	-2.87165697234695	6.35875631973084	2.51312238198926
50	2.33280087214352	2.47870078722168	1.19977116870362	6.97389567378657	2.88754285765991	5.4659887853418	3.60348096866293	2.07866177717036	1	4.9900835610379	4.39554625323725	2.24640159401164	3.17376073705898	3.06169521393886	2.07453839187188	2.47275674756858	4.29254101892514	1	3.53645453825996	5.56798357902715	6.76639337340724	1	5.95624086057408	2.79433770443965	-6.88140424381514	-0.815649026500207	-12.0420930185495	4.38440974604733	1.65866440231214	-5.73313180357732	7.0241787171469	0.423625911068626	-11.9682767025436	1.17860593463441	-7.71573064300135	9.08434509195144	8.68152334180678	-7.97257213743246	10.0842506237952	3.61029225864295	-6.00622915127113	-6.57565606115115	-1.82970574466023	4.38174195891287	9.08555992658812	1.93421667916075	-1.34036146767274	6.47066605961642	13.8482439856155
51	3.29293723909708	6.0852020909166	5.20254400656901	3.82283829785229	6.11145394146684	4.97349702255256	1.31638879236549	4.8009480334908	2.03153246841921	4.88102910538954	6.8154375546252	2.05602858423832	6.71527642516285	2.88059363421943	3.26923102087531	3.05190227937753	6.13178246046458	1.22660585119656	2.47572772376926	7	7	2.2009064345686	6.30416308517054	-1.40729602762568	-8.05779243453938	0.784793176774145	-3.0451673054034	0.727392632084345	5.82874462288887	-7.77571068237772	4.43544519592031	1.3265811914306	-12.1474753038118	2.09921969488935	-4.98415770047542	6.6516355883565	7.69086432513062	-12.0027455209473	14.2580822432406	3.41950548961252	-15.8212921237478	-6.23544339983162	3.17279723156841	6.25588131000052	7.89769122611186	-0.331351811495728	5.49653716948245	3.82281395375915	8.37503035674691
52	5.44512392897009	6.23609779611252	1	5.07140742561094	3.54394131794293	7	5.95893998838979	1	1	1.16166417720507	1.26643626954513	1	2.06273630282379	4.70194622071617	5.60667774244048	1.25313547497091	3.34485952487597	7	4.59644364432786	4.09807087391186	7	3.5517220808092	5.31545086005676	0.107857688265193	-12.1083274407371	-0.887633660416111	-1.42920050598566	3.10283615102805	7.77170763795148	-5.8251211142661	5.40579682198927	4.19376167715001	-15.3311409682433	3.93717696419508	-4.37493050219737	8.59062794558399	10.0331975890697	-6.1939145824629	12.3324618179617	0.79883123077665	-14.0529124567804	-8.08918249284715	6.79935769355678	5.32031014337347	-17.3864476006544	5.42365799165174	-7.23241891600125	6.6136722179953	13.3987079298098
53	1.93455139269981	3.86440574983048	4.37003348782967	5.57519366489541	3.80651230361422	4.63668776379582	7	1.6682529678149	5.14862269679649	1.09814846863629	7	4.80715319626994	3.67439304473977	2.6440033650932	7	1.2614306795222	5.85757884014451	3.90765354186657	1.38004964988703	5.20601960616921	6.59942301608544	3.71159687546433	3.16906134941732	-1.61009000318016	-2.87880344527336	1.22827131119225	-7.76157563539991	2.34773439805996	7.91385796280443	-11.0663702776881	4.72189243578616	1.60710771545386	-10.783896996122	7.90943354785711	-0.883425587699527	8.41810556081377	6.10563381774136	-13.0826706836228	3.78320848601072	2.11455427997176	-10.9999568573759	-12.0154676419218	1.72239321335053	2.51279088905829	-17.6434852883765	-9.27122756803829	4.51416155808455	6.37093577858758	15.4252809940159
54	4.52323828459173	6.44715243635682	1.66240073400768	5.7642297498975	1.06452470878072	5.98420248947825	3.74421579812262	1.02745031680346	5.83107182749072	1.87975068311978	7	3.7771168065498	2.46334674763246	3.92292062375588	3.31370616222023	4.02362567150931	4.91028431705081	6.00478313777949	4.01067817738606	5.59721506563158	5.20657083022171	2.28166023536894	6.97957466330682	1.8479888755398	3.01057697548057	-4.00566262129965	-9.11697280287039	3.06169167942641	4.9311271532053	-7.10169940463522	9.1152882585315	0.523050563870725	-13.8176778412113	1.33014280363624	-8.10503605378102	9.25996045671784	7.88997167168228	-9.9081399228866	9.14488093428461	6.40279015710606	-8.06062915324802	-9.81548246389262	0.774159246968059	4.16086010382947	14.1368073693935	-8.52661533532277	9.30402426783757	4.71961463632015	-0.174152454726879
55	4.16908512426941	5.29731147235981	3.1016987258348	5.37652425330109	4.47873532544827	1.04825989695857	6.8375495570435	1.7021745377947	3.07602545274567	1	4.07912876644087	7	2.6927309528387	1.01788039541797	4.90411187729077	5.10448790215546	2.92407381770469	3.59741008566669	3.979463217414	5.28195902723338	6.56790780327345	2.28596963778507	4.74307371284481	-1.45716298936976	-6.50022198014655	0.00883055438164024	-2.06586540828886	2.52497075218936	5.3580394016771	-8.34402598987792	6.04357765622787	1.04300650333668	-11.6197801847576	1.67049873075101	-5.46092704435176	7.27192928596109	6.6370277137506	-10.6513694421597	12.972921550251	0.274854148529404	-16.5684859617989	-6.2668181760013	3.45738482368509	0.685867980476169	11.1732412825253	1.68028347265263	5.60944823855245	5.7070644095702	12.5014146299764
56	3.96743880814662	5.32223267724138	3.07516678040579	5.09617214945834	2.56854487448856	2.72656520037185	2.46235515060394	1.68000599223424	3.1780335078313	1	5.89005387550177	4.0266597916971	1.12104067539786	3.59137454359815	5.42432069696736	3.75070895449716	2.56535350054294	4.06654101237965	3.97221550542718	6.98877757549203	4.87340376016434	2.46951818339862	4.85945929385367	1.31867634157059	2.26221139187719	-6.27830280710565	-11.5020013883171	3.33641052529972	4.6827837247433	-5.19749305725939	7.34034615486288	2.39746334353185	-14.9731334338971	0.387064387631279	-7.40693452883991	7.30499695340184	7.66230831454171	-10.8556301253758	9.46235582143253	4.25694482989691	-8.92789219705234	-8.99795423274152	1.22351914554702	3.53923888464424	10.8658764244402	-2.08382368181935	8.59550501906351	2.03381194906842	1.77677320404117
57	5.31381469296228	3.0246707994263	2.82746683615363	4.5323705445915	3.98208607466159	6.17422956064004	6.88416373476874	1.12236889888869	3.40600339752179	3.39600299652135	1.57190211569599	3.45144954487746	1	1.11431285428116	6.34993426966659	5.86116113877143	5.20583139325436	1.57808015890874	3.5015012467577	6.79728058809985	6.94738943639361	2.52693213989016	5.09735362730913	-1.92673511639921	-7.16852824867005	3.58701498974219	-1.72676045322644	3.67943212972931	3.83890816642237	-10.6850558749388	6.47161414832233	3.52706757024476	-14.925807281226	8.35259752212635	-0.457978933769772	8.61523335524594	4.81537181275681	-12.0457222107322	4.88893070930819	7.24797706011451	-7.29092811951342	-3.13234498143688	5.75098815116372	8.4782095133414	12.7351969178986	-2.43557984220731	-2.63844240175988	7.680413722993	5.46984846387649
58	3.22255404813643	2.33816223235826	4.85276244718784	5.8000774924089	4.27222093834562	3.82721037772424	6.71504590215874	1	2.92418898530683	1.21494304990141	2.11059947319639	3.72222277428536	1	5.54934880180434	2.91088377233608	1.42028126724673	5.54293058561891	4.8238480372158	1.37744545681431	6.21815897560837	2.75758690862593	3.32049524019569	6.22193383144859	3.69549235741732	0.0392499474724352	-1.91873403681915	-9.15188524257332	7.47360890070623	3.91062979235816	-3.46959324701826	6.97108698864602	0.426967607614888	-10.513729841261	4.18004161550387	-2.71497285707391	5.86192827697202	8.50127500779507	-6.54306734506744	8.81516101470473	4.16887799331571	-11.0610940688609	-7.21567160308655	0.591717069602691	4.27434338945423	11.3416807355745	-6.12938383138193	-2.46781592682292	7.68015362693174	6.13689213795305
59	1.36993507066416	7	1	4.55714270266965	1	1.73441621783703	5.79891002804696	2.53296638753051	3.75041040235208	2.34905311293604	1.92367724231989	1.7400789974933	1.2713798737681	1.97012590531853	2.69909996032715	3.72641350149036	5.5586270356018	5.03902035141643	2.68401647158289	5.9039377217703	6.98790083537124	1.95327986181014	4.75318119214972	-0.287406739707156	-4.59099808479599	-1.33547273473371	-6.37227246908639	-0.103758209823696	4.34985539253886	-9.17533094171258	-0.909658113253803	5.96402895441937	-15.8470966014834	-0.938222898362205	-2.71400260428679	0.95106343550061	7.00374929328089	-0.144965122324411	5.29468681049254	6.18757619095168	-5.90455060257049	-10.8533767035721	1.1363617135998	1.76632841082079	8.55488128086625	5.08316340583511	6.20968282275709	4.42586428773132	1.85032712734346
60	1.3779945253039	6.5057527994882	4.29402118363549	5.48415773803604	6.62981224099953	2.82673697477745	6.57796343654658	2.728793893128	1.67889121253931	5.45851991700852	1.11090362162058	5.85278338926297	2.10207061785069	3.46176763538601	4.53002204598442	5.35460550071496	2.90549916666298	7	5.88247059469791	4.25156501188471	5.29011085030375	2.37178160441507	5.29126641189987	0.271490193228538	-8.86327183350229	-1.99920357714565	-7.82184873576042	2.99249608680315	6.34720747510827	-6.86017522608033	6.58766399603147	3.63687108107248	-9.66642049397548	0.0478899014550602	-4.5269890977192	10.2955098958814	9.89660423146707	-7.63265512064402	11.0153672678504	5.7922090424401	-17.5707704871198	-9.64991730829436	3.75760985155287	2.49703025142301	11.0594042774953	-1.37447261544498	1.47736458954758	8.07464062357056	12.0521817989416
61	6.90423474008403	5.28477631603205	1.27383677380226	5.42144863564456	4.35975651188641	6.48341651954345	3.70181847366223	2.23982354652621	1.813501322228	1.3638285384803	1	4.03294486692784	5.15415829557938	5.39655372313709	5.3981085397108	3.94509465412999	5.8814496250606	6.91982974413925	3.8310421448944	4.41193060795027	7	2.08014057872065	6.95888499953178	0.389441090325179	-11.9825339504753	-0.387492162701833	-1.25038269149201	4.56472357811483	8.33241849737569	-5.7342943673117	6.29046256149505	3.3539912945894	-14.9927020440191	3.31425078449119	-4.55438017816963	8.84078174915474	9.72473466361968	-7.51498256787168	12.4342000083199	0.540189364134366	-14.3767706484392	-8.115270904739	7.24812148135109	0.10301908225969	9.67256311176517	4.21239819562533	5.87829141327167	4.22475982771504	13.1834774341779
62	2.6045088358641	2.39148534848609	3.80549989346864	5.35121631256204	5.36742575389646	6.90787903249756	4.14817270161888	1.3564325024521	1	4.4504653920836	7	1.92288189083416	2.9901247427624	3.84085711375902	5.65238089805746	3.00783360749385	5.13865104113286	1.04718930055852	2.2357515295858	6.21637050374292	5.23785023584972	1.79473353051538	5.04196764870032	-0.977180000851434	1.81408675423837	5.76230955584782	-10.6688898730149	2.26788911395082	-0.414710846767735	0.691994161882608	11.6315584346982	0.47975529766812	-18.2286084789535	-3.58050905148417	5.70494747704071	8.34961110548595	10.1364907151871	-5.38004542664503	7.68222421495838	1.07127659960103	-8.95846499980838	-11.0287491019026	7.81086958197406	4.81254640225175	8.86220585526228	1.11081310845529	-0.335831151813378	5.37699368408903	6.49185220055987
63	2.14654434004192	4.16251747673197	3.13747432676285	5.51448184375158	5.21353621701629	7	5.05722073587213	3.63988873640725	1.38919405361939	1.65238238207721	6.20487536304329	1.81092244009731	3.57980456027858	2.45965246120083	7	2.86553880279274	6.01011009997817	1.48969413122543	5.48983646957799	5.00689706981152	6.23111318366296	1	6.13818613539882	-3.78461729225988	-4.14660077139434	2.00375917952773	-5.99172331940755	1.57985576307079	7.97341159516413	-11.2395850212341	4.00004239977747	2.22530962255745	-13.4189116227605	8.37386719668959	-3.1764284083401	9.31917870202525	6.01492367280547	-12.4915000821552	3.52672878120051	3.66187277088353	-11.124452058789	-11.5386945959042	3.1148629166906	2.65438198692079	-16.8058362594014	-9.21115335369456	9.58249509963946	8.4164640638146	15.1529151228077
64	2.28579508384772	5.71452056512752	2.12375280870974	5.30236633885303	5.52707911728856	3.42664115228143	2.29527507345211	1.78853437283067	5.29835575858877	2.03389149187657	5.27131427811516	5.72708166445835	2.07978018811087	4.40152490891638	6.06073684753159	2.46529691324912	6.70553884711292	2.48589293413231	4.31681853388846	6.81884367796702	3.82797835885205	3.85949399905127	7	-1.35689636205259	-6.9317106803854	0.457584501280321	-2.84056781164523	2.82855479016896	4.31079998199036	-9.03738303526081	4.26479232936802	2.19261454011133	-13.2831180368245	1.70350594169036	-7.10011442988392	6.80248086544146	8.10264216699001	-6.05107287233653	12.480819810883	0.0695342348690339	-15.5232905134103	-6.86926380905107	3.66440874414312	9.62896917023576	8.51774670674232	-4.88784367498748	8.12494565324008	2.76298228485746	1.30505417335371
65	5.35576803731944	5.51782150534602	2.84788542792794	4.1432015761015	5.14960123577142	3.35158382403369	1.24120223016846	4.25870666660556	1	6.32351452015366	1.74570307122925	6.13150422646008	1.14455228526204	1.70055073661196	6.77516365221867	3.6736493083799	6.53345743270855	1	1.5780491551694	7	6.31081518724768	2.33750258822558	3.8673010310451	2.52080146804352	1.49686001359499	-0.866823936420226	-14.1443192460308	2.47292387061102	3.22490824808739	-7.58656685324445	7.93441496312158	1.31443104033932	-17.3215069951797	-0.869411887017855	-10.8312942728388	4.64658537797541	8.43422534289717	-8.60870445385212	8.42418687176178	2.82548868197967	-7.82125848275678	-10.3505324150983	0.263848442649533	7.8340415534908	7.10303296715272	-9.78416388053229	6.7465497786933	5.17048002541907	0.483300299985063
66	5.91834174268133	3.68654910693728	3.00507537593508	4.6294586731343	4.47229653129006	1	6.64162203019164	1.37636783560677	3.98400409733817	2.7663015395065	4.29455067047663	4.02892087365898	1.23539167547806	2.14159861262391	1.00776271042115	1.91344397779817	1	4.00486144877831	3.73289005718548	4.33053995056244	4.6932835071273	3.12178649440134	5.54464674426125	-0.484743700111189	-6.52472327363152	-1.03538738746652	-6.74833891133439	2.54665343570861	5.95902705626232	-5.85403402518589	8.07932202005905	7.68815843131808	-14.2219630938412	2.14245349954209	-4.11664353447775	4.7777989427867	5.50047977590498	-8.06623348957027	9.58718458637673	1.80134817253419	-13.5682283685807	-8.2848582131186	1.69260903979941	4.27251607945602	13.18797935034	4.99761471078026	7.61190393410884	8.51854515344209	13.4623196951202
67	4.42603551077777	6.12212099947057	1.68497590463819	7	3.68643716413148	1	7	2.23391671427561	3.78994073490229	3.07005563418552	2.9767954575175	2.17938297461632	2.33456971790592	3.08767378171017	3.44936162680338	5.80312836132003	3.175987619586	5.47687061485005	1.86716774089971	2.19248118641491	5.19925785031779	3.24178704199946	6.41594047174663	4.85964530061247	3.53274973653013	-1.46689989656493	-9.19335081739584	4.50353215946704	3.08870956298855	-4.66076886316416	6.52471208377436	1.20200325555658	-12.532700505078	3.79834381868824	-8.67097925863998	8.35866923144019	6.00967690740743	-8.5867980723248	7.24170630000203	6.78550216362715	-9.59426380956304	-11.9586451872128	-0.289694089713688	1.35528030162676	11.2008900007115	2.35069719155762	7.09468271433719	4.4676660967773	14.3635365051216
68	1.27694272533592	6.03252858024901	3.65817768220634	4.90567528777093	1.01554056576013	5.97514186141749	3.97832312468696	2.96422803153594	5.34739359100506	1.92875456025599	1.05825116948857	4.67116864090584	4.98538531241226	2.89918859907295	4.01193873268303	1.83724823519524	6.59569590889884	1	1.4281740253228	1.30572383336798	6.51150754525377	1.73604099406144	6.89065140505581	2.9244233996904	-5.99684476299299	2.15284526137584	-4.4140282325286	3.37287406658927	5.34676636891676	-9.58098364834159	3.12619431058498	-0.356658435695822	-11.289907789348	3.38999344521063	-2.40207039477262	9.84784709487412	3.47529005927693	-8.62783658206028	6.76968884405454	4.16469018863581	-16.0662527877848	-4.68039170193629	3.715226901299	4.10022358836014	6.3806134693983	-8.84003083387602	-1.12134138845001	4.26439297992677	10.3204606085995
69	5.13018110923193	4.71350884066793	3.9955848214234	4.15141136245691	5.49345692881295	3.8422802606513	3.82046198745479	4.23219003490568	1.90981607193119	1.80844724060684	3.59572811505429	3.79112987497169	2.56124936812546	1.3514192840978	4.95174190220225	6.29602313231468	3.61787340342398	1.73898756362397	1.71315451383531	5.22452658972565	4.00082968139678	5.49909866784573	5.40616274924883	1.54805019942237	3.60564717353994	-3.16584296651995	-12.6685544088793	2.17686129516433	3.69758514152195	-6.84530764695785	7.91423546060801	-1.33330225408957	-15.5603961436109	1.02673310705735	-8.46150949925131	6.68286280705865	7.56794205209248	-7.97219424289809	8.26610157443351	4.07684762712732	-8.52920514848662	-10.7734515351721	-0.0326960972806601	4.57337745904872	6.85423003972323	-0.665091013052892	9.27430513716773	-0.244209880103326	0.886860531968118
70	2.6502797696045	3.3036384166868	2.04301918202306	4.06671447745403	6.50191890914946	4.62650050088765	3.68347195733587	1	2.7963774075174	1.28905443046255	6.02101322432185	1.64391454031862	1.1162319892448	2.27960365976547	2.3367369412833	1.47072897963354	6.66131025775897	5.31508293812465	1.42000499960947	4.01358050988754	3.56051357580316	4.44225675149868	5.52221227354845	-0.881027939978228	2.31150270269812	3.3715651161561	-7.85526422093689	-1.52518424094271	-3.13170091007902	-2.71873994504546	14.4157522598599	0.38218738664266	-17.9917153038545	-2.51523771308112	5.35440397881036	3.95693760698042	8.5513396288562	-6.4114703127591	5.21001540018734	2.27901763611708	-8.42771157389218	-11.3690162794689	7.87753654523792	3.44550974573715	6.93865164217018	-6.10507119684549	3.94073860839657	2.53302072602085	-0.403804296063186
71	1.40234930448139	6.43123722387458	1	6.32794606425154	1.1368459459981	1.79827263526323	6.08553878509475	3.72879035340044	1	3.96725464343409	1	3.46943144563602	3.37526805661498	4.27230759526781	2.55422625356497	4.80755348926931	1.76329628291121	1	3.80699978687981	3.63841119089372	5.60372784985622	1.62214617104892	7	-0.705508768020357	-3.87748785021813	0.0585799636529054	-7.50798219507221	1.43839539718919	4.10406213773262	-9.62311648877479	0.563245270951552	6.39525727461877	-15.5679972211193	-2.09293079381461	-1.97449505910811	2.3598621562434	6.93958230129023	-0.00468728939045271	4.55440706985898	5.53289606119619	-6.78574382011052	-9.95929112781513	2.50424166646239	2.02436251302161	7.0998310653891	0.475560373318288	7.70757117598775	9.57008879081787	12.8689429972259
72	1.79496683578295	7	4.4625461736375	5.50277695691567	5.56863500661209	2.70389488084788	4.94908163282613	3.67316150024196	1.34070338442168	4.84761341605028	2.24602275527362	5.88402059305366	3.74891988482404	2.14052354012576	5.77195978114429	5.69944104320712	3.67203596169742	5.91751652182264	6.21165705464613	3.74505191578948	7	1.92712911246217	2.85546822329332	0.594935788493767	-10.0113218321801	-0.374614743359795	-7.71922602944021	3.51801432859985	6.33170891686447	-7.02540210503632	6.27118960866278	3.90493985491333	-10.7549118236568	1.27368956595851	-2.91531228119137	10.9696870185517	9.55900919916845	-6.37657504865145	12.472846529909	5.91083887542352	-17.8824431934909	-9.36802403663605	2.66346454141927	1.80908453917547	9.74287261228604	-0.89088003175299	2.62532314639835	6.54825616575838	11.5104513508034
73	6.42523428547582	5.91135279019325	3.53085303435527	4.75235487095769	5.12976164984758	3.67056621386178	4.20674822966884	2.80058127701676	1.97047139880505	5.53700624627075	1.03749316779475	6.01888395365726	1	2.28824340483846	7	2.70868434875926	6.87585629283933	2.36974134801614	1.40541473700103	7	6.44542989453964	4.56805461139359	3.15463329187454	1.62073877375036	1.40972596157343	-0.766454847200407	-12.5695831388584	2.00352639685593	2.93711562259455	-6.6942504413078	8.43093415349386	0.858042878850327	-17.1875444977213	-0.491747692263865	-9.03037552312742	5.28793150808267	7.66732298747713	-9.2400136221395	8.90159077956483	4.2822941235325	-7.9006470041673	-10.5178669643143	0.415814271482085	5.64913092125398	9.96447703686058	-9.67160257851313	8.63076912595917	2.94962468851954	8.47534794573516
74	5.91741151058084	1.24604716827758	1.99644645536566	6.04912849171939	6.3884802549502	3.61400988654568	6.12758903144795	1.9425834295628	1.69257404887241	6.66741436229211	1.55502541519589	1	3.6964845845467	1.59550543793866	6.49346567160107	1.86615409334692	2.02115709212385	6.91514406257123	3.58976856768021	3.1972827496386	2.91201163572914	6.64831694904559	3.88342285985722	-0.269710626501128	-8.63219614952036	4.12040954275336	-1.63040250539758	2.83851065194222	4.50892801108316	-7.85407726663871	3.900666284751	4.41911875565141	-12.3968148163863	9.73480568275828	-0.272492854487579	8.43096774896249	7.16030897746698	-9.09884572296172	4.89533585329657	7.07288044924556	-7.16834338048069	-4.3999360992116	4.84365005639078	2.62216976266857	13.7773216011977	-10.5441494608931	6.88567739790946	8.02044641039877	13.9779821993852
75	5.31411914235767	5.0173602254611	2.03898144573976	5.03443822802937	2.2431577833225	4.61219168074551	3.53379199136966	3.26517622970803	7	3.06144952326477	2.00609498492422	5.5637010856125	1.27064815062983	1.16005611601672	2.25305496452131	3.45475366517692	1.43161879670273	7	2.74215708645873	6.96906852718185	6.65524365882167	2.78055949154624	5.84181674921846	1.33433575897193	2.98467681456021	-4.78596485970386	-10.4003798697772	1.84849949429836	4.73464363310998	-7.51743893444499	7.53494457967814	2.52042422598809	-13.4584154716008	0.683273450618632	-7.74920902233411	7.75095070824958	8.57211468292024	-9.75135488238796	9.12262048956212	5.70173518979013	-8.73052617939794	-9.21343883553698	1.38234335477357	10.4819684425895	12.0826216165108	-5.9568580905931	-1.43355508438102	7.4033023941563	-0.46237507579449
76	6.54375918157996	5.83543630671073	1.2412929130335	5.46383655374503	1.49457683788297	2.7239400582158	6.88525232404599	2.45036497967098	7	1	5.82284882444382	2.61378497998104	1.02172828860296	3.91968430644657	4.24286145712514	3.57647579650224	4.48984655449748	6.05591331480392	1.67600673106403	4.83823810544084	4.45479159181336	2.31256219375066	7	2.06088743893066	1.28086469401501	-4.75322792991969	-10.4144652379786	2.67655747175835	4.2117054170211	-6.72273697981154	8.0881507779698	2.35946452397722	-13.3603500642577	2.15750955003526	-7.86842033073006	8.32068151492999	8.64804339712237	-10.5880981175402	9.84415578868213	6.54450126526668	-9.41911161141535	-9.46449634998929	-0.180469597449316	5.13203772977147	12.6050049259967	-1.4577581966247	-3.64169412012452	6.8869910118111	13.3472022016936
77	4.0342733216281	6.45704136006416	2.29709461291191	3.41856741779485	3.99547954079788	1.39374153792878	6.70936667494476	1.5252902011075	6.2917138844609	4.28337603630633	7	1.55409400264563	2.43747040316103	3.58645532371343	2.54510323942556	4.96909346984592	5.50733646402862	2.35886869733296	1.17254440617531	3.99373571088788	1.88848765579888	1.73509356100209	7	-2.99393282932731	-7.60320546581934	0.0479471115501588	-2.48660883267794	0.974474156954199	5.67785944810725	-7.97349124886374	3.02166392472635	5.47199333301461	-14.7221495633743	2.84490967268189	-4.51289024375854	7.46645771544547	10.2604319809529	-11.9045224566641	12.9353807963914	2.77040532282899	-16.2309299713554	-6.27376060702331	3.74250930727734	3.25548617219445	4.86517763206288	4.32838685995151	8.11236489069597	5.06702095970243	17.2874770649535
78	1	2.28604277183329	2.20406345864275	7	2.36895135593707	4.99787331171572	3.06737666943681	1.65235127641745	2.18404734265493	5.4792510328571	4.19948502520265	3.08891430385125	3.44013664262101	2.51055827023776	2.49071610167568	1.39610091328883	3.92483728734392	1.9782531976329	3.47678875642709	6.23609758066447	6.76447678065334	2.57621920728565	3.24121471420547	2.9870517130639	-7.16595179088214	-1.21367937451754	-12.0578238076448	4.9978799820002	2.09952885755615	-5.89220563700951	6.79068484336111	0.373675060523205	-12.9291518607421	0.0813705217310461	-7.26860345738313	7.86786863214323	8.72550952068608	-7.55122919048633	11.9924019089025	4.71045537087379	-6.19606034621085	-5.97482174518558	-1.62138417555411	8.13201520019126	7.91145029890451	1.68215517097665	-2.50973167984687	4.48937466687142	13.1975642901427
79	3.31151951327537	2.90524266425868	5.04102491516548	6.14835691993445	3.53971713112688	5.37703526603879	6.83385716857999	1	1.22749415964342	1.55222238470822	2.04511307330753	3.71773059009467	1.57219565588056	5.20518376953228	5.6020372394031	1.49033713526803	3.86722509594036	4.8226523600961	6.61259199933761	7	2.06994491861614	1.49571359851149	1.88279412411587	3.96847876794251	1.89561240248346	-1.41212262456842	-9.18563878413407	6.25200303833005	4.26173403039449	-3.74657850818291	7.18220089007222	0.066139834927102	-10.2966216949626	4.83365021738647	-3.10611377110373	6.10996900434237	7.27654181859849	-6.42552423154598	8.87065913676765	4.37197901564581	-11.336691874842	-7.77463372419686	-0.683672213650689	4.95066547861614	10.4032696712589	-1.80020893551692	1.00226877111647	7.82521357160329	13.5693222428988
80	1.01849828612516	6.01651831870531	2.01692102094544	6.75192302647378	2.24010184158943	6.43971177662024	5.28447538436938	3.15003258038289	1	6.61585462684869	3.7902284077461	6.49882842191501	1	1	4.70452585948968	4.31413134918443	7	1.74908827637142	2.58427575689758	7	5.45396799183674	2.64054691619551	7	1.48565022244279	-5.76331652581874	2.52997492853111	-6.66763833455316	4.28712479594462	7.94840367579234	-8.38984421773404	6.08766780581195	1.47457753690545	-13.0295408030516	2.21888701707203	-3.43448632693702	8.8312444930394	3.60112116232951	-8.71314010784479	7.11680095803009	5.34721553254926	-14.9135518596129	-3.43512344564196	3.91246441912302	3.80024906915536	6.27170039142976	-0.476970287216916	1.62845244412484	5.21820942051769	1.49647738221902
81	6.97607613372047	5.76106730125358	4.43278023666415	6.56743048258113	1.92758687336942	1	6.95229312975419	2.9391627630859	6.01754045554342	1.24754417354841	1	6.76145833707021	1	1.04432867335899	3.44621716977906	6.54398413249643	5.99461071515642	1.53986187760048	2.87331319280411	6.10088903469632	5.99233788262718	2.44370458398361	4.92326525552606	-2.06659940689166	-1.98349420982823	2.30466023383488	-5.11857796496972	0.333636842048953	6.44742654910111	-12.6065072543986	-0.291909507578195	5.32176452658218	-11.5330066766833	3.59677113751448	-0.233312753561114	5.09124665207359	2.4525767654949	-14.4282835582567	4.14159834253721	0.535548561678171	-12.7100287634284	-10.4997196000251	1.71842056690525	1.59348216613324	12.1158738444219	4.02248832476055	6.87412612196196	5.63861609552357	14.7340352955312
82	3.56298025166669	7	6.44156286387912	5.11812018310262	7	5.02885945442906	2.94704527429638	3.31300902201153	2.56448518288406	1.1203544650685	1	4.63195476009537	5.04980563492528	1.89349530973089	2.7291433895414	3.66108979828043	4.3021963292651	6.02371997231057	1.36416814704203	3.28083110747888	5.25481670590941	1	6.01037767845871	5.31939930124695	-4.02498050520518	-0.710083758660062	-5.11844906242202	7.27516473500514	7.52155949214285	-4.39444543845624	2.09016959780313	4.33957935163843	-15.2375431028908	0.845186036396311	-9.6386418415661	6.19737782555909	3.29570248966882	-1.16967647618499	11.7005997291539	4.94058226136342	-6.69094002870844	-11.673783868572	6.54104723634848	4.26461046805812	9.12289471974234	-0.593060273688479	-0.0282830322737295	5.2577695997734	5.43309881157243
83	5.91882867098036	4.71641752672906	6.45234725351854	6.04814643197169	3.40421802590046	7	5.85953354969819	2.26528574887976	3.10101058775934	1.9782531696983	3.33021522107387	6.3643484957779	4.00754714780756	1.60598873534951	2.47743666162355	2.61925244225706	7	3.29524610672707	1.39039190478756	6.53888023995923	6.23365924764567	2.19163316368741	6.15110652593664	-0.241720797541768	-1.49341394657064	3.63148514827925	-1.74880037743424	1.95211018086416	5.16312997713702	-13.4556652671082	-0.990451397191775	4.78490850685701	-9.34107272863325	3.97598497997602	-1.61094914264822	5.67467272185222	3.86131538030572	-15.5398135934646	4.31264269025306	2.16627062286885	-10.7599236840593	-11.5899665947199	3.16951633662155	4.00915091388077	5.11711526861869	5.11730169513014	-5.04286364970847	6.58030589400506	11.7452540796233
84	5.28874453052493	4.46260924061825	1.33012819225507	4.69294742363099	6.0250577003382	2.63368249340394	5.15928697046992	2.59577253831965	2.84575015470907	1	1.85587414713368	3.87675508319053	3.22649485730696	2.56761765014322	1.38009262866755	2.82568486822597	1.58875380236395	3.07635372457387	4.84032894886279	7	2.57346108637796	1.50922864097803	1.12706745332902	-4.19505325851055	-7.25661576389635	0.370820683894999	-5.42084811240009	0.288507834480084	3.12029117694144	-6.21642428385307	8.78485559517549	5.21133222285843	-15.9420857786502	0.51754539362329	-6.76769545987351	8.70111290655804	5.39182561344735	-10.5501855428594	11.4539796821739	3.60768073261461	-12.9867982402312	-6.83828880590935	4.83164570072336	3.14120016829463	-21.4760391049326	5.29169133564718	6.98078317202821	6.71994435950468	1.37280570868614
85	4.54420562635096	5.99291631643646	3.69442641569971	4.29510205644814	3.79775483173722	4.16844469372258	2.72558784218491	3.62223831490511	1.93519059634093	7	2.30916674517142	5.52038517445832	1	4.06565325892728	6.53920322918767	7	7	2.49748420885961	1	6.4042658986344	3.1078318043194	1.1215915388809	2.52511160474345	2.28361485577066	1.31361431038361	-0.976163813532325	-13.9254326062591	1.53054476733548	2.92637788062464	-5.6411992639314	8.92476950374699	0.970379813854542	-16.1218394006487	-0.11576990622791	-9.58875896059822	5.55487430202751	7.73341738555015	-8.30051695238513	8.89041407352801	4.64838333691307	-8.75842505546006	-10.8679795693504	0.61028528723224	8.4503291600661	9.31106221685935	0.0735740812893137	8.4592105494074	3.16325408489864	0.618758879468029
86	1.67815098101042	6.91515358918891	5.29502121048695	5.1804922066961	6.29283730294354	4.87938937820111	2.26446642798877	3.31744766987615	2.09973056899604	5.37796981019804	4.796040862759	2.82824044171914	7	5.92050097073724	2.19693281897486	5.09821609643319	3.89626907372575	6.24501327739059	1.00074032525789	6.84289400653657	5.18467060778407	1.45815971332896	6.120502258178	3.30196409224746	-4.76423719243448	-1.99876681955662	-4.6068133362123	7.79524021166874	9.64240500620659	-4.06516289328051	3.0228567237795	2.18368171604488	-14.6008599077418	1.02324086405961	-7.98553918059395	5.91678215484592	4.12347454683118	-1.41797216235775	9.62643870644768	4.26125447427149	-4.41664779382393	-13.0669376568087	5.00746767473947	3.0002270044966	-20.4584835543216	-5.19996363453448	6.23336299578457	5.15037926769372	14.5387776881846
87	4.25966119660125	5.77209157346197	3.90801703118201	3.79425781426017	5.509074125897	6.73929983696142	1	2.84590465049448	2.70601028457888	3.70001815877782	6.84627993613496	5.20247447998774	4.02900741423369	2.39780297964543	7	2.36250151648751	1.10763716275288	2.18175479529529	1.6298114205207	4.01083848540826	6.05539743313723	4.19562743307996	5.05075713549738	-2.54724736234211	-6.7970504189871	0.466293096650179	-2.73133859857631	1.80031723724912	4.40843978489073	-7.44434281112131	5.80696131360539	0.978107383636114	-11.5300761504046	1.24432615904891	-5.45931651573241	7.855750544207	7.3740602309788	-10.2232743937917	12.7611412733051	0.143477532708323	-15.4372543771577	-6.84892025081346	2.75700857250507	1.55515643396617	7.47251536730948	-5.069675884558	9.50098980771571	6.98348321331454	13.6732403786406
88	1	6.77724453365479	3.40167063816252	6.78646989870615	3.10163613380628	6.2047322595125	3.0154879408285	7	3.11988858354149	6.58914455110164	2.88347054325885	6.42977243591243	3.02245496653793	2.27733790552956	4.24747589002316	6.6867531264864	6.93150639662383	1.38635341530666	2.30690301628896	2.9738947943697	4.106121781627	1.93651888451407	4.59956281827685	2.09124380015076	-6.39844419476672	2.41074679542633	-5.75033285647516	4.40071803593923	8.3638004064445	-8.79056056191896	6.30790675961379	1.11334390610831	-12.121030978134	3.50075942611684	-3.84670379420945	7.73128871488236	4.154817718079	-8.17008645924444	7.13980470777903	4.70443429866857	-15.4706778180931	-4.25496824485146	4.93811292930234	4.70199466554461	6.9133634416953	-0.703063042111307	8.24466273369732	2.75588856122889	13.3361610909159
89	6.45803448537621	2.44299033086938	2.23584596059735	1.65958875224621	3.87309336278074	4.78848945322923	4.10293778289516	3.90797978950221	5.96581440808193	2.09225388848142	1.61147513847126	5.97588341305857	1.51438612750884	1	6.03875609475038	7	3.74494765585943	1.33953082708776	2.10063434050773	6.58062721071977	4.69636972697413	4.67987182898882	7	-1.68918224605017	-9.54246730426958	4.06893531393202	-0.391008822972928	4.61273201364108	4.07015361087385	-8.38555150582346	4.09420615334635	4.18071190466114	-15.0095051734375	6.97737300269818	0.898615217698353	9.56905152408415	7.35716637125931	-13.1725784595427	4.47404353235837	7.29017876830058	-7.39610790354914	-4.93133479908348	4.59853367132226	3.10917702311502	14.4763475071995	-2.48186455292583	5.65600338764875	3.25090487104837	16.7019065005782
90	5.5859123449472	1.85267207165213	1	5.15050680419619	4.68944617871738	1.95458843332342	1.40304526578681	1.67585731168234	2.81072289903853	3.25652958866936	1	4.03375192748803	3.27941482189793	2.15663787773124	4.93623800557631	4.97050128780641	5.74837071932216	4.01555684947026	2.27292083616331	2.40359872635418	1.32196130643997	3.22731351046196	1	-0.709308862402739	-8.89480549091305	5.56323432047721	-1.37069249880992	2.20248032926951	6.77715442876596	-7.91472147911218	5.39502024974494	2.49048508932937	-12.7220364870405	9.55602663547588	1.90834520740631	9.51152554657568	4.92937707808346	-9.634782301779	5.59759952641311	8.22503914539195	-7.04469105581711	-5.44910989991816	3.8806005700349	2.43829594145007	14.2430683295087	-9.94745209677718	5.75551074284793	5.62535208791226	14.2083595707793
91	5.09882698076467	4.62377400435252	1.4330605041834	4.1701474797787	6.3798792231237	3.34865770017467	6.11578479894812	3.52028976040009	3.92160938300347	1.37293414622067	1.2267642694227	3.79445157388183	1.69033250391788	5.42132284757356	1	2.7337484736552	1	4.02905978474803	5.09657090487759	6.27761983248913	2.39755689805386	2.36610036894355	2.95885842675277	-2.53355715805046	-6.77627568848217	0.125988335680317	-4.62246019496191	-0.196902504560195	3.89969801743529	-6.48488252087809	9.01521022886312	4.61089926408429	-15.4061821330776	0.878347483959538	-6.22895548971406	9.64708014544328	5.58344694725101	-10.332214787515	12.503435678066	3.71372429510041	-12.4812792626916	-6.74274949854696	5.78307604373509	1.49823703937702	-21.0915560857525	4.57344044809033	6.02571963892896	8.7176570823826	0.858337227621886
92	1.81129842353382	6.48979552281411	6.71800167216461	5.58402622716823	6.32017030815093	4.44561294626352	2.42074682809132	3.31025185144321	1	3.54603948978348	1	4.68991383307049	1.84882910017266	1	3.80182125373483	6.05034118652941	4.1371748273267	5.02735915621025	3.79366156433697	3.07613748498555	6.14556109597201	1.73975217559617	7	4.61483654880218	-4.59663660652761	-0.648540451237518	-6.19072813513857	7.71327669428243	8.40032006988978	-3.63187490197623	2.35014940434096	3.40824251200065	-15.67547173802	1.02901368707725	-8.97795875632902	6.86983731439363	6.13630014688259	-1.12660700020037	11.8678630782766	4.85685833615389	-7.36617343290036	-13.6639033189628	5.69870272049969	5.69235204493548	9.50382354726252	-2.9740985940972	8.61794841130418	3.62648640207238	11.8979373728914
93	6.84398203453378	6.99929074587776	6.80077704399438	7	3.571855366569	3.70867055226116	6.12604886319644	2.53798394667515	1.22075718448598	3.52928099231802	1.01915996974222	7	2.65690192012945	6.3350250818069	2.83181842665211	3.41355279637569	3.12507018026422	3.93835526276404	5.00078793525115	6.80166374173272	6.25908172524354	3.58167433701505	5.60854528370272	-4.28983540644486	-1.25876245469916	4.39606713747707	-4.74140092643031	2.68774958061818	5.63256379807308	-13.7912224148011	2.51205018540026	9.13433729994503	-8.88113323373747	7.61869572471917	-0.602730081480873	8.01642307131035	2.00617047006041	-10.624558455907	6.85825058237982	5.99970372841135	-10.4967602999861	-6.2037250836689	0.21728088413869	2.25516385805375	11.2868521596832	-1.97568608557137	2.01755837760072	6.4012766689602	9.76905716581655
94	6.85766900187101	1.70617969416842	2.51809507338002	2.97400196157494	4.40600089982286	6.44196321818086	5.14473892682636	3.41694134794592	6.54880565974764	2.1345346394633	2.44738958158549	1.74282299157718	1.55496975697396	1	6.23582298718024	7	3.48107945323191	1.15124634474636	1.87022867802671	6.59635846650689	5.7252393931251	3.85088500353871	4.64389776456264	-1.71876337344375	-9.90069766239124	4.21141275229739	-0.85510618246799	4.25343675245943	4.34770505328666	-8.37875897968665	4.88909433538861	3.40800367899336	-14.0643198937328	6.77129748293193	1.70125885566157	8.40382677468214	7.41943201070377	-13.2143950318215	4.15657117609511	7.34758167229442	-6.97525223615453	-4.9420834231712	5.79329571355704	2.86351947246436	13.8889429446258	3.06492245502818	-2.13979250546338	3.4056381077382	11.2656107166146
95	1.30563448143146	1.93920204456994	2.54406235594513	6.33296715921209	3.27099842164402	5.39125156101768	3.24362651868173	2.18012451244711	4.77488528755055	4.12843849340115	2.53254093702088	5.40723221873164	1	3.49034499808337	4.16276664222038	3.95942310875237	3.7206480079744	1.8985369451363	2.0127264649795	1.39552775402962	6.00580574365863	1.07774965997407	5.8398421380645	5.60966737512281	0.749920459709498	-9.00495051081399	5.58439237089496	4.82904530620926	-8.56623783133157	-6.72683324324489	0.803197409612817	5.81629110081765	-6.47389799139681	-2.45599426971371	-3.13466798849294	8.3089301971592	-5.33201207994645	3.13678984765104	1.21247088188314	5.60302238387982	-7.54545636120808	0.775903714140249	2.76306353765979	1.92172066925964	3.33938016767954	-3.83401990733289	1.12991968505411	5.2784329211791	13.16738039647
96	1	1.20718538471963	1.45697865419461	5.82744999104818	3.43498293861443	6.73318714944586	4.64159781520436	1.49678135823764	1	1.94328797242546	7	1.88443372084173	2.59808265240689	2.65149643075112	4.58617595265101	6.08621546481491	3.9684848378247	3.51074538444356	3.29467112409229	3.22936976902505	6.26011329953138	1.69248391122137	5.8645169174356	3.087273066266	-1.62002341399906	1.13289838642814	6.76014777369298	8.78965327263392	-2.36538722791476	-13.5275692374625	-5.88025299248336	4.36631183918689	-7.63390604642241	6.82574645915753	-7.03236119659565	9.1662904925788	-5.06945731631886	-0.810964015741358	5.41578004772189	5.94023631073544	-10.1413550076059	-4.53179458387437	6.92164164548175	5.91807407950577	6.00826861423853	-9.08848086823933	-2.17444022098837	5.53802035264213	15.9157374902437
97	2.05017046892339	1.10964093299254	1	6.63325569001591	2.71050437492022	4.99682248862217	6.57729907123173	2.40050491265821	3.18976979012325	2.11049344490618	1.17868747705094	2.80358874322612	1.54720614029608	1.30991017187518	3.70938555462292	3.50788636226194	6.10790976650931	4.69833913934143	1.66031009462201	4.94476428181211	5.04046031947623	1.17668812403069	5.24658389167692	4.8192372777683	0.63230620730459	-7.65448241499131	5.93616224059356	4.28419660602716	-10.2014016499093	-5.67772049033475	1.19644362588424	4.54153628794038	-5.09365609422372	-1.80704610685889	-3.3889377052972	9.05059201932592	-6.20182432327546	4.67476794226869	1.48126521449079	3.16341928970792	-6.66207243681533	-0.120301851596242	2.31436371065312	3.58417141806549	-21.5552097730152	-9.84458551590787	1.76019343055482	5.39322583348184	18.8088459894566
98	2.53267662936522	3.67508027593476	2.02396398968949	5.13235184675999	1.90717137589235	6.55948333715448	5.56009925572662	1.09037755470825	1.63513085658055	2.02939324450128	1.96864028227468	2.75676713325084	2.34293521794818	1.89499504321257	3.99478845656256	4.88858903034841	5.45872958188918	5.34113274278604	2.74629892455073	1	5.33031942942152	1.30207065979121	6.43048043595703	2.20997306715184	-1.2215791628918	-1.17495810769383	2.67978469517153	7.95294621401014	-3.48227898693268	-7.64522756219306	1.52505514935651	5.48262251466986	-7.82462798178365	9.18522592610406	-5.4920471300958	7.23529811717206	-5.53978808938854	-0.84815100364189	4.19736426456869	0.446467143249212	-7.84467194591252	-5.63179953817652	3.49226162934484	2.72352623200744	6.34018691485224	2.35409317492824	-1.06639361594641	4.90688866674538	11.7841412891872
99	3.2408538198327	1.31484480340823	1.78293144923568	6.52917746887221	2.2100471597355	3.70603586495498	3.74710128564352	2.69453123685063	6.21498340011511	3.45413855883703	2.10452442482802	4.23113667423817	2.68677377301589	1.65130828119396	5.06420207362969	4.22273958601516	7	3.75768514721387	1	3.77138245370317	6.36929359217967	1.76844288610785	7	3.1065166960477	-1.71713206891716	-2.39817755722318	6.06643226456347	7.87445873603236	-1.76020536779992	-8.39710470264503	-2.62274839730222	4.66461071173741	-4.56976864515534	10.3676977998523	-0.373244799894315	6.57460885509314	-3.17346392684364	1.91743997729487	5.605427762223	-1.75609300348254	-9.15767936560684	-6.04385044117968	2.49374676025112	4.138346703698	7.80988217914608	4.97097532754903	0.935886412982165	4.94798202293021	11.5784158787827
100	2.91665228348805	1.41871658588387	1	4.63412872113932	3.2978680873849	7	6.83267054873405	2.54716904008523	1	4.06231225839204	4.34334246263492	1.19755377748895	5.22671288603811	4.44195377479001	2.54613640205813	2.47123111437499	5.33650012414938	2.94448512980109	1.61748510105586	5.37658181665886	5.91593951849799	1.07870322594395	7	5.59282473193774	-1.41615364657999	-7.43785704171989	9.95232699319912	4.86633052062695	-4.30573942642166	-12.216278571456	-3.6731997997989	3.93882423331982	-2.34977338029649	7.03971457339753	-2.45910320890805	4.78931634398418	-3.80184336777653	4.84275619086535	5.51312669822588	6.45788110766804	-13.0749611134172	-1.30782290397473	-2.262695067504	4.6591973748782	12.0091540037391	-9.856915056074	-1.45972522714433	6.14414368352665	1.14925233891726
101	2.03347130781371	1.91120438335907	2.25902670447852	5.78014377768358	2.53747293158135	6.35189446777724	6.73386726539796	1.44873028453125	1	1.35631651642738	4.16559227101781	1.88688628893506	5.57773782001962	2.06527068321565	3.22224657729537	2.0842737065397	2.60052175256818	1.78192989609052	1	4.49922207877623	6.24652545061087	1.38924371538817	6.32690127020511	2.88472352157869	-4.94752665894614	-8.51744650710308	11.3590598380077	3.43346801807326	-5.37928598486697	-12.7293886990073	-0.916645958493154	3.73140600010432	-3.29831700995087	9.87529655717989	-4.84762586580641	4.12339639256091	-1.01507860916143	6.27324996244566	8.36675078421198	8.61074520621703	-9.65691473329289	-6.65682745660081	-3.8070212810257	5.9932392739329	10.1058434400773	3.01350122976346	-1.26823810931995	3.15990597205428	15.7374654871991
102	4.73313603619972	5.64954293974597	1.01633701970744	5.18430490835275	3.11549542716948	4.48333973098249	5.59597117324044	1.42710877592525	2.46122459472473	4.2672965603517	2.06716499918542	3.28913160736333	1.89670398399946	3.25663029988893	7	2.51231240451373	6.50504923950104	4.10709022202021	1.40351343169363	6.07070375845543	7	3.47231799777635	5.76080018577989	6.43678270932537	-0.430674605930855	-4.95885246636559	5.89468744719256	6.80732766947567	-9.36945153842527	-9.81149807546381	-3.56597578392258	2.14585884102639	-6.07594225556954	2.96780016843801	-4.89292446128917	4.23576558704452	-11.2832967165262	1.88170402483398	4.55589129420884	5.21166907525013	-14.0872437155068	-0.971223927655861	5.65731911618362	5.36100564971528	10.5614644039151	0.682944352102749	-1.54230809661847	6.76416056307918	16.4940507689445
103	3.95131090854809	1	2.87705974862021	5.95407833349727	3.66572782389739	6.86159747760506	5.45276238752459	1.6250546375367	2.29856939288242	1.37131494525878	3.18635036992131	1.52120476067252	2.85826406640807	1	1	1.91534476538325	3.41796556992038	4.96691291716482	2.14882990904157	6.98185060777237	5.09184724821336	1.51955048281748	5.3523456406509	3.81877803983088	-1.79593968565308	-4.35956174647007	10.5161478523035	3.47763244622551	-5.32927593934864	-13.3057649345171	-2.37550921905453	4.37328059396384	-3.6917287812789	8.15297760822619	-3.81440642549029	4.72695137184667	-1.05804597966213	5.69032231667085	6.15542135649022	7.15936571160495	-13.7278357486017	-0.674800943346515	0.00697311687162558	5.74941594302815	7.43854769098979	-4.78311228530383	5.79726301509101	4.15595929568404	13.0436531100339
104	3.67984959319478	1.61281823961829	2.7887348948716	3.75301861553783	5.32655165564073	3.9147059038067	5.04691971852441	2.72782943766544	5.96080770626671	4.52062428381366	2.94961064048379	3.27800308728546	1.33666481022533	5.28556371942522	2.58418566145131	4.1891031533951	6.07238555184106	7	2.53848614177933	4.14524463755355	5.62197737596541	4.1445431905359	2.55562080935989	7.03173827026312	-2.23671876845964	-0.217917952429217	1.99240840839612	8.04967610820676	-3.96256442572547	-6.98558180177514	-5.57676426993449	0.855995774733715	-7.10335845079886	10.1792254809967	-1.14734245083224	5.62752343143785	-1.21190318330642	-0.549928578039166	3.90932652768021	0.587004538624982	-5.50215589411616	-3.14386286438307	1.87663229060809	4.41558539630581	12.5356254570422	-1.64932212134383	9.40245762908891	7.10861828051741	0.781640075649943
105	1	1	6.71335060949023	4.00711968901709	3.65282891559608	2.05905731394873	6.15000657188698	1.72048725403366	3.90528458141473	2.09236307238328	4.42333224349724	3.35954210337245	1.37178195992095	1.30754721355136	1	2.54476644275474	3.3830641310214	3.85277921065113	3.16025596678746	7	7	2.94263675488643	5.69275716107793	5.22491797037575	-1.81810490486131	-4.70144793412675	1.99457937458399	9.57452425687744	-14.3039060054254	-4.93855287518325	1.73082253026448	3.83972192796702	-7.08944849599003	2.65731816188867	-0.849004651438144	-0.404534875658686	-6.64382026276803	6.86161049393564	-2.6404788688621	2.34056310514637	-10.0500814476901	-2.5383382235955	4.18416292674035	4.8180875260011	13.3195492063274	5.25440966641422	8.27994387106868	8.35081031635853	14.6913008775226
106	1.44042354812111	4.08564079415678	1.68372751810957	7	5.47511780966839	2.13484743508001	3.82837999611243	2.97277637219525	1	1.53646611504135	1	3.48570873829853	3.49829541979027	3.68502873313057	2.91477786559946	4.38477781515177	6.52119144913041	5.075160385319	5.3659459091031	3.28933695635828	3.12648303404306	2.88713328900739	3.99583501447811	5.38063215251837	-8.25892427686735	-6.51399825891166	11.3741140494497	6.22864748170303	-3.50448335139426	-12.5904556359861	-0.868569766508222	3.82726889323803	-7.62903738448737	7.23240080593265	-8.39707097845411	3.35105342742377	-5.15536768825213	1.39569020644327	1.0152400867454	5.48168948073611	-7.20930545050495	-10.2223017681583	-0.0213118919254254	1.36235218238855	8.22880982869191	4.79219083621151	2.4342985499226	5.69733623755603	12.9371967761087
107	3.9152065373075	1.49342222345193	3.83794018803257	5.66483079399565	4.34893055421063	6.43435382019304	6.44837553872063	2.48692682932004	1.46712033266921	1.30343470399861	3.06568039517912	4.20322288093787	7	1	2.08763210985283	1.51223837318108	6.93947084602591	4.49342032526041	2.00684599192159	7	5.82214319594468	1.83158286910639	5.46627195552362	4.64578622483469	-2.33730206120233	-3.55660042198728	10.0661091406237	3.46531605590091	-6.164717947775	-12.9437126931523	-2.10792775631406	4.96852963983933	-2.30876011381063	8.48546630740847	-4.1084370168062	5.49522957526179	-2.05553921715395	6.77762368494016	5.81398400037231	6.64501370562145	-13.4348567939025	-1.02153757327204	0.205374049736569	4.81155014830837	7.61241789521447	3.78855739946428	7.24865256039674	3.35734919265902	14.8629115554988
108	1.58440130577352	1	1.90873074885956	6.0499451002041	2.5445543190496	4.28445429003329	4.49705241117397	1.3084731138192	5.03039768160324	2.20763030790756	2.05652350840195	3.1651062707388	2.06345718031985	1.9201775194837	3.87626101861631	3.99134068782574	5.93313966044045	5.6346775318004	3.61194875721885	5.37358541965233	6.81032108412634	2.14540340918121	5.54999465957379	3.93223898219753	0.990560189516899	-7.2956059335826	5.55273513991721	4.97925680696459	-9.88211786576573	-5.02488816783351	1.51806243416747	3.65027668787282	-4.73552334138921	-2.67878205450529	-3.20210112265217	8.91210380167063	-4.98530096761371	2.94439682314945	1.19214579269635	3.27473194136759	-6.84131182914135	-0.224643087431587	3.30526424630199	2.04947963981051	-21.3464626431026	-9.20297893485	3.5052461547824	4.53445738721399	19.0962564001065
109	1	1.94645354873635	4.47766907778854	5.9983805921629	2.66483076887464	2.09798255636911	6.87241274237712	2.11416473056612	1.97101462468658	2.15845372505134	1.61287415444482	4.52801119610682	2.07171231558124	2.24899513501432	4.28079191811522	3.05133172245711	5.62822350925942	6.61077877880076	6.29657736346432	6.10647115580764	6.70677532752764	1.78066016016102	1	1.76040227847711	-5.12468053879819	-3.93892701288147	6.45236599947301	11.328652557884	-3.11908137338879	-8.96587845827728	-4.21080173987827	1.28042752376333	-1.41085415487475	7.92937437758947	-4.1014929519105	4.64878736759303	-3.080723439095	3.92635141733867	7.98555630417763	4.28161599821888	-8.97914360155513	-1.48700343887729	4.92337501222469	2.36116861098812	10.5457810539146	0.3078283635031	8.16723138159008	6.00620031934987	11.2222327583567
110	2.49969316799428	1.28474924927999	1.89083831160833	5.17300920104748	3.40711185599777	3.90342769406892	7	2.18211994867426	3.61800380213667	4.74568590959392	3.64256398323676	1.46728223697137	3.03086113751425	4.31455491528898	2.97012769945159	3.43427092414663	6.12524494242492	2.65132001620944	2.95499922018594	5.69039055264486	5.19341254514322	2.64730847110906	5.32680878756036	5.95898160351577	-0.821767585059133	-7.89659393446569	9.57297334976888	4.47437635010423	-4.64713677818549	-13.2412545833907	-3.76871639560992	3.91027259606851	-3.51131625585519	7.33403066937849	-2.47824324351615	4.56096995002427	-3.17811667955061	5.15893489716667	6.55081243953004	5.92671731514016	-13.0340953327531	-0.789521895926478	-2.16901625621582	3.75111853318347	-23.0742031327498	-10.2776394935738	-1.91346236849603	5.48673991510325	0.527639974310669
111	1.25293584196866	1.3067801372669	2.57159327906489	6.05061210220793	1.96269535262738	6.41255124955808	6.02167756952346	1	3.47418904575536	2.45808894354432	2.05161072341675	2.67768287554986	2.48071151902474	3.83967123889758	2.82975260252062	1.97956297394153	4.31485436193607	3.55660147507492	1.02094989848519	5.21764637670118	6.13557445104159	3.3212364767728	5.68432876044539	1.85706174718037	-5.26113682119426	-7.98752094899194	11.7208278234674	2.99476672167575	-5.36877755423962	-11.7339984507724	-1.1667346355014	3.08888698099319	-3.37550762315389	9.8553178311829	-4.34089088224755	4.69592126878266	-1.85480283881751	5.58073123809778	7.70404290566378	7.45001412667466	-10.4674759673734	-6.78242691601444	-4.32683900074759	5.62028468939477	7.71162231758935	5.78834700901818	-0.941969699668149	5.39365589758221	16.2815947474535
112	2.40771133305234	1.96489715315758	3.74399343580461	5.25253098504789	2.87599914629341	6.47987988252789	4.26918773145407	1.9332837371217	1	1	1.59102282914664	5.50267267666767	3.07951553641743	3.77498567624257	3.08183709738969	4.52108365537069	4.61706371354678	5.22332333769827	2.54144600118772	1	5.4955686024182	2.73431474676834	6.93300250979484	3.15425808075282	-0.79391343681228	-2.37677953240572	3.26083045755187	7.79494268416773	-3.41631077346599	-7.60211774885192	0.890829717417725	6.03279011072473	-8.61185235808844	10.0826539628971	-5.77008441585123	6.9176250811303	-5.57398244660875	-0.798659679856315	3.75682659792717	1.08277342684705	-8.05201430430442	-6.21686981166242	3.95411131581473	3.11677409798383	10.652193495151	-8.06942249285358	-0.461721066869465	4.21560837490157	0.623267854192216
113	1.12257776365919	3.80474658731	1	6.5593528573906	6.61459954395975	2.41003812772405	3.33386046064401	2.87589955724298	2.6777782243795	1.60920915773461	1.44023517542639	2.93041814082267	4.90016104547959	2.5653723539491	2.31372181231143	5.49085289437171	4.90985248023976	5.45783334151017	6.31365183904007	3.42006788541761	3.1515064991755	1.29920582466204	3.12150507369354	5.81910050376721	-8.21050596914698	-7.07450301530887	11.5227504783842	7.46311091823879	-3.71878976455406	-11.1920515711192	-0.731157403691531	3.72268984752925	-6.79925811485192	8.06842429315361	-8.52441441502396	2.71677877925491	-4.45891594568939	2.09517449689227	0.688187261440021	7.13359217824585	-8.22763331333886	-9.77509932870283	0.885040557688588	3.96509213690289	8.81256673039766	-0.355313675827654	2.0927143705073	6.99363772175805	13.4370320776727
114	1.93727497381678	6.24948581633366	3.57650503506457	1.51848887004692	6.78403601513846	3.65002655886579	4.94764336775374	1	4.79633908445432	3.41064936201472	4.85453184105137	4.97209645952507	4.49655936731611	1.26608983377016	3.27713140610018	4.32497709147104	4.93948783162215	5.27755592322326	3.92502321647032	6.6915644478474	5.4192199418686	5.14880939881741	6.40130757945263	4.04013449342936	-1.66650952267634	-1.31961648083161	4.33956561247048	5.52891247020946	-12.3457539349804	-10.1247657380292	0.781912462730798	4.10661330546266	-7.75773171095688	-0.459476194468756	-5.6774556566257	5.39165465395343	-8.95105105487654	1.1417470647885	2.60862154516667	3.86071617070806	-12.2381293200281	2.91652520587041	5.95648722118579	2.63960887862423	13.7403452153753	5.60184394927577	4.19567428701784	5.66845732432798	15.1212472785832
115	1.56235796409908	2.7673188121104	1	6.85270468007595	2.89793587759737	3.13800978733138	7	1	2.04598733232221	1.6005492229895	1.6325386041311	1	5.37856524719094	1	5.00858727995194	4.63341256674046	1	7	3.90515992302862	5.10144724303405	6.74105159120469	4.16840300701415	7	6.07083495256017	-0.79146632567323	-7.80107623738991	6.99051142299256	4.98723042632884	-9.30846117841663	-6.06582023652971	2.084445465865	3.66176571358102	-4.04774551080134	-0.343434767726107	-5.06271785295282	8.7720083803963	-5.66552879883219	3.93999007308141	0.95948694613327	2.78857068996932	-7.28549163975929	-1.54702135209028	4.88636577552254	4.41972601189113	12.2293837743875	6.24011460219512	0.955248480069731	6.47090020305998	16.950346969607
116	4.35803294686711	6.71415658978765	1	5.23880185228171	2.32177120531782	7	3.39835820783473	1.68428071286565	1	3.39481105579901	5.73350313602003	5.54259393079814	2.47052138276857	2.03100596975414	2.03565958950469	2.93172789690805	7	3.68404826290374	1.35401580173579	4.27277226895201	6.50816640623976	3.94504781117246	6.10599741934852	6.80146267598161	-0.182340315155924	-5.32676230424937	6.31690554455946	6.8186003143008	-9.80921557082891	-7.90151583739284	-4.45306818918093	1.78666472963946	-5.94003758241946	2.20999459904339	-4.92618862573778	4.68816513462236	-10.9214926281035	1.04317150794386	4.62036591428611	5.94847294122608	-13.5938539140019	0.198297826756833	4.93680094179887	5.8886671142889	11.7519138912723	-1.15382951716306	-1.83235906505729	7.55348723534194	14.939802273559
117	2.98824161915972	3.86854920893944	6.0028907487944	5.00735792908069	5.57780018541868	2.82794504861759	4.3646002948804	2.42780796568401	3.29500554007481	3.1774491194507	3.89565164635723	3.97129407737743	5.70086205493676	4.58329168234642	6.36504127386353	3.43185557632655	5.27012133805901	4.53670165865403	3.38463808849841	5.60953920260677	5.62287383182918	3.5420769891428	5.67147688683852	4.58543885087076	-0.0147165978813408	1.52138838716305	8.1666441483125	6.85895386822189	-1.3086105071145	-14.4731966237048	-0.564770830805373	2.53455681201932	-10.1551487828311	10.4336882373979	-3.00017942746446	8.00414616802549	-5.68090053456763	0.623042288224889	3.21934943338205	7.88405004310427	-9.75663996932602	-5.20808803782988	7.91064523961515	0.580714192036106	-15.6342181628915	4.17345272779766	7.66588079140471	6.95563948685062	11.3861299843327
118	1.65946944401882	1.42595670303305	1.47165714692845	7	2.93620776674794	6.08911760672557	4.6428529489446	1.38668788008733	1.52316832772201	1.58302690948812	7	1	3.67809215010501	1.49579112370637	2.94723608897618	3.47655651022621	5.53754690606028	1	2.9121848815386	6.37389345766075	6.54855354164852	1.80299002372516	4.74086792785853	1.97846151578395	-0.192073704365937	1.29947795803349	7.17625346577406	9.75161220221633	-3.96650190363176	-13.3975116657646	-3.69380516673528	2.51439086905489	-5.13687798622982	9.64673968640474	-6.53140749679293	8.78314759322315	-5.03412672969614	-2.30551618928192	5.33670689191632	4.08521539595481	-10.5318307288113	-5.86315389258533	4.38586453052833	4.34006000387303	6.27232501136719	-10.8071274433737	0.198704365050522	3.37183919942506	7.70047856873013
119	1.2173390777479	6.26686101449115	2.80428010800416	2.41409395771228	6.13081574555786	5.42924379058511	6.04858224352001	1	4.48347132669769	2.37609027713285	6.61868801663703	4.91737903184136	5.7571130576755	4.38095622683856	7	5.65865380410505	7	2.88234269271929	3.15363402081368	6.11459604374672	6.99834072596102	4.74307875988099	5.80125524251149	4.09756013659612	-1.88491981334699	-3.94858351679552	4.08872113602634	6.59678807929714	-13.2800989021934	-11.336541391975	-0.412398226052049	2.95879590815663	-8.28083113335998	-0.106614073975888	-8.89869392971653	1.87014237497737	-8.57326801434574	-2.45240792408812	1.89049166078199	4.61172626768309	-11.5019700755813	-0.594726979330746	6.14770534347449	3.72393501902794	2.37479807685884	-5.55007069955673	6.80740447105907	3.40844477261318	12.0496231055465
120	2.68535965484355	1.46255183214231	1.66449782514391	6.09038578470945	5.84310052594169	5.62682259931684	4.58447166316763	1.3395310349445	4.26241586225998	2.21718397470622	6.4689549573174	3.75685002508504	2.80628057174999	4.83554885698735	1	2.70678348223967	1.63824703194404	5.46211228683325	2.26852285077628	6.25691658520579	5.57123523096706	1.68649070368554	6.78575271249868	6.36727388296421	-3.22436515749556	-1.03680956768797	2.87400712712391	7.15308444259529	-2.82880170726562	-4.43561115633244	-2.40706431916342	-1.59129523845609	-5.40599382443169	9.32776547246909	0.310814791782338	5.93644752693907	-1.48821623330163	-0.185717167496907	6.76870204249092	1.00309947795002	-4.63744345849764	-3.63360482487943	3.20861633101512	3.32315822855481	13.3952690769802	-4.89910100733373	7.69586385963375	4.94992750094307	12.7152010662542
121	1.4887182979963	1.48887722210796	5.87137789278141	3.87854501049976	4.0145386413638	6.844186640374	7	2.00342585608265	3.77631293969313	2.96113079290223	3.83456079665159	3.17503912582209	3.5645989431392	1.21248471087708	1	4.48201932455656	2.72300356799968	4.82409657988708	2.55158873179536	4.74940749469816	5.49401895883801	3.08501793896737	6.24068113672406	4.28638966328336	-1.06604365741952	-4.5126155103705	1.40544708154175	8.68601206507303	-14.8107037306006	-4.63724325681814	1.0902466317486	4.21558494234688	-6.70697617389249	2.99299752714581	0.0417970411118793	0.205381944061746	-6.68265246599178	6.90042069121119	-3.16271968886192	2.7960296756428	-9.73728410271523	-3.50095437419351	4.02252762179963	3.79191816884753	9.97199837730142	5.2526135886967	8.5507085434458	7.35121377406226	14.0512645136876
122	4.09091844487294	1	3.55026202927938	4.23619994740803	3.36533143783351	6.02298710480928	2.59493936416742	1.08924492695799	1.86384627223532	1.71458564250308	5.37999609639227	4.295316807503	3.44925974017245	4.67339020710825	5.54712703130656	2.50048830409692	4.50084330418222	2.66362527946485	4.56071859970942	1.35775954327509	6.04298472926318	1.5460964545114	6.43531683624714	5.18118740102653	-1.37255021187113	-4.81947798685963	10.6296271938387	4.73652329883646	-4.26005640223245	-14.4657061270302	-2.78838059952147	4.02457597538054	-1.51260945707894	7.14610980245696	-3.73582355321143	4.25363370995875	-2.86476859952792	7.85038994025464	5.1196271665199	7.4984179150971	-12.0638678495797	-1.615788369072	-0.0983601482176104	3.63044478248742	11.3490909088572	0.718806089890894	-1.19036618069794	6.05691858103609	15.6130558584575
123	1.17224535630351	3.76727660811384	1.85554857144394	6.09960082508211	2.21967404261396	4.57372381262345	6.67986189074078	4.72593839706032	3.7256842834147	1.04295624408607	2.79030596989279	6.54940952488979	2.65100965951384	1	6.41702510125485	4.74785794947866	3.69209383125797	5.35435488524585	4.28517913107696	6.62148252178789	3.43160079948921	2.5747126542671	3.14873886275619	4.29145029174298	-1.62299671758466	-8.47823192234164	7.41345335393643	4.1506733681928	-9.28719967930829	-7.94381407112332	1.98890032242638	4.01940340207078	-4.98748085713757	0.412337179195538	-2.79672872175855	8.1211346224675	-4.56389573613084	4.21102810496619	3.23774229373595	1.04530143179801	-7.02461443784401	-0.0787773650289645	2.46775758542207	6.61866182981363	8.15640044175738	-5.70249795652446	-0.520462769432716	6.94059676350334	0.143610725043008
124	2.25563129167991	1	2.76706561351185	6.15362409485478	3.59861126139374	4.99530093229068	3.92629328378974	3.12368844900319	2.08173082931012	5.55918611450627	7	2.40773467568882	3.33791715118742	7	6.37615517292745	1	3.41587322306189	3.62358725783036	1.84849131218211	4.40873916144543	2.90668600648652	3.51188678573267	7	2.06352303555343	-1.05766267038953	1.49280576106159	6.46141085278481	8.7855280082444	-3.73503749652024	-11.98579257611	-5.71049491832842	4.95102811592878	-7.68618133065927	7.51722239752978	-5.48072003767249	9.50523212383396	-1.97676607980052	-1.51258110635396	4.74917412293977	4.16936674287035	-10.7590225306709	-3.49639727252476	4.92846846017382	6.94959003360203	10.8862759788857	3.61529209705609	5.49100386778228	7.21652584357909	14.8380565453089
125	1	1.38259486001624	1.6385287609075	6.23213160246693	4.81377277485918	2.87107936918112	4.68871235532672	1.47228105779776	1	3.14705502772709	6.85204200160085	1.94182944899043	1.47240518800205	2.53930182553118	5.14245387873807	1	3.83264212288736	3.72287539408731	3.36506101850243	2.37006283499169	5.61479179285768	3.43792800768861	6.74002057363314	5.13909002545883	-0.229283682475548	-8.04701575474395	6.71876000606802	2.43918078674064	-8.95983071047785	-5.09819362072461	1.9535805832701	3.4611658708969	-4.23973431857097	-2.34064408587578	-2.86912740875985	7.95417647181942	-5.61605439577655	3.68959049470911	0.250959832206386	2.09219597382621	-8.40180254844508	-1.73368190938627	2.72276569415978	1.06923937731031	10.1395032201013	0.995766090158914	-6.06697662002172	0.920591595666467	12.270075930361
126	4.25685247131357	1.53044074122925	1.67763071980625	4.11737994238888	6.15995758013977	4.99831946121004	7	3.04295043265292	5.38584317488937	1	2.68137933876042	3.03763380248399	1.10254577827995	4.99161599277664	6.35779525702915	4.61003935758106	6.0819451983806	6.13688086226697	3.39097537132072	1.48828099137995	5.20844869732028	4.10248781673858	5.4809838754827	7.51415938872858	-2.21627371115093	-0.154610553985379	2.58507576955088	8.15169090994165	-4.01954062407472	-6.16615386515504	-5.50264672734948	2.50532081407685	-7.23606419598303	9.27793628645656	-1.5382771180006	5.91871116937982	-1.9448712185664	0.879808507253215	3.70324844337736	2.50731401193564	-4.23641553280651	-3.08247216301208	2.02701692342562	4.56592004598353	12.5421770529933	-1.41238862012367	-3.45683411989027	4.53277821406385	1.25064999498209
127	1	1.57980455093056	3.48501811315425	6.43728042785914	3.84665360421316	1.88577129660288	6.82279168455833	1	3.19303988601012	5.03603085917373	1.16155117181896	5.56105918246156	3.79298428002346	2.31859966011486	4.13635163654068	3.32952280858745	2.14376757254497	6.84995382303538	4.90833603671876	5.07342232113561	5.94623379889297	3.78255686602498	2.37667551659364	1.93595943683245	-4.78835645078692	-4.43015468662076	7.47541496078563	14.892305810771	-3.13809658451753	-9.62895057276774	-5.59977480307284	1.91981775548383	0.442632689427957	7.52836890744867	-5.36007891000914	5.661073375973	-1.72479090078022	3.4663320057535	8.95832956775539	2.5961266146336	-9.94465046673063	-1.25528486350921	5.51513325977934	2.05284616884694	12.5512243977392	0.590019759340321	4.19965593906107	6.44983119794295	10.4563281094619
128	1	2.85623216406073	2.84378645840547	5.96476505419337	2.89580081107171	4.9399857694019	7	4.15065124607513	1	1	3.10684461511329	6.32864934275057	2.18051316454887	1	6.31648542918562	3.31927423301679	3.87361054193913	4.302016817197	1	6.55000177680072	4.02417744676003	3.88376155043508	2.74925361064673	5.24869969096775	-2.50613264629829	-7.81117323994948	7.17103689339911	4.90348982039839	-8.79858351550558	-6.94154804038695	0.947107074502245	3.12118620736909	-5.65754944956206	0.157494016396862	-3.52064975886718	9.20359766502049	-5.28261938466149	3.05646827821007	2.97660317728406	1.1362703485986	-6.96942352183638	-0.769759736990533	2.09493350678876	0.846336636932205	7.50202175012662	-6.03402792291301	7.21763006112596	3.53660378175648	0.685955503442744
129	2.41694824715999	3.79437186245855	2.62495324392881	5.05623094640949	4.1092504004771	1.0570964705517	3.18365983557269	3.88197316029517	4.80152361973229	1	1	7	3.27103529608764	2.09550143965539	1	4.42643613901184	6.07481920715085	2.98929906798398	1.98391467445494	4.45446694584975	2.74265673520498	1.75807732933954	5.22668546494696	6.82630252551087	-0.677349458973766	-7.95536994304995	11.4167956250687	2.03372136385276	-5.78299153804452	-9.79131940231039	-3.50517087944118	2.7072757009983	-8.61543786282218	3.91139579769669	-8.9028515824253	5.57971604655641	-8.98764553194082	0.17591239560874	3.9079088344238	6.2767909014962	-6.75802168233928	-5.02036382935643	0.761224435389186	2.98600700219504	6.98999430699991	-4.16676080912633	2.18587370156475	3.19794620276987	-0.345546603996767
130	3.293647585484	1.2005378074164	2.59685063694996	5.35111368593655	4.48973214249346	6.03934232716947	4.54754058813135	2.84776604725165	1.61390726493394	5.90660123270078	2.3831481148322	2.71717341471668	6.89717324589218	1.06660992423115	1	1.31877089675109	2.69087446024563	4.26464027182883	1	5.99745132311757	5.53755222219437	3.4172713253054	6.74616898940549	5.80241004750694	-1.40935001324193	-3.85485190330244	10.4043151770688	4.4193174311486	-6.10345577439074	-13.1932862333833	-2.20892733754167	4.63544462935962	-2.50756338336467	8.30455743354919	-4.50921020182316	5.41135900819177	-2.3481678602063	5.70065883018754	5.95720451771344	7.26385360013663	-13.5672094397144	-0.23213297511774	0.630683109035574	5.88288840691591	12.3777217646476	2.65233891916324	6.94701449275645	5.79374883231869	15.4655486389785
131	1	2.91118851986701	3.94650467836308	4.68493155384262	2.28249221714012	4.20473951764752	2.90423368751746	1.41290525398274	5.0662356097988	2.41679917786988	4.03643590378548	3.48510104495913	2.07869476456836	2.93743020479758	5.67563750330859	4.5394128608458	6.34232792198825	1	1	3.58499605537908	4.93463910183069	4.0240529752261	4.44305050282557	6.13764347668809	0.52669243742248	-11.7671614885408	7.54492253653699	4.63116839595848	-10.5119561168391	-3.74527389030224	2.30948231154771	0.845657417592681	-4.6909523695009	-0.908223760710987	-3.5787342694775	4.30753925385916	-6.34989376220445	3.69073789347548	-1.56690144232086	5.51460613059654	-8.17182269041468	-1.91803639152886	-1.37016247178593	2.07485993654721	9.24321241496837	-0.7567951387611	8.49727620889512	4.50944743738452	6.94300765636219
132	3.83412502977759	1.24073766916968	1.56121185702625	4.8348250850025	2.25631605063645	1.3086265653671	4.14481773022217	1	4.22412044535042	1	3.95449172718492	4.92273078758365	2.57051116900905	3.37906386956724	3.11920800172581	4.56711643726092	2.75865945795334	7	4.44702933561235	6.50328531305562	5.37037223509714	1	6.68192130807394	1.58999060907937	-5.95118037699261	-0.244362663757101	6.18437789961959	8.51389702083464	0.260232566316769	-8.74724922017295	-5.75528870325663	2.88552927942711	-4.72338213817025	13.5479514763337	-4.51266212418426	5.85192202913739	-0.781059822162193	1.39667959396638	4.06432145663063	2.33759469033047	-5.32525296418991	-4.34047694799204	5.47629682492048	4.50703827261752	8.33979637464492	-8.81808917181868	0.412769776239966	9.30660942680738	13.6516942458373
133	1.39835244054611	5.83529693128183	3.18965292683639	2.03510851596841	6.93424097117448	2.79141967648721	6.1862480347503	2.33852485706048	5.84118785648348	5.20138336939338	5.56059976770352	6.11375519035463	2.89906389309205	2.83364921338291	2.11405183906933	4.44442233589851	4.95805786064629	7	5.70178301237647	6.03304858895455	6.10148575499703	4.41390390094844	4.9532306946219	4.26998428794009	-1.74946897577276	-2.46442210877336	3.35286131415901	4.93479950245908	-12.0781436898361	-10.1730664188728	-0.496372341452415	3.58079850691544	-7.74545091112022	-1.21071674392767	-5.70427542926647	4.31873662487796	-8.42330885561166	0.810648430206	1.4440289851785	3.78546544948821	-12.2831784519595	1.33483745878844	6.31838531856247	4.37797377713776	10.3716918542588	5.62699771991866	4.88989435624685	7.7833736467346	14.4368704392671
134	3.08633858928791	2.94889998223253	1.7323839158462	4.90955724516825	5.89885413510652	3.61805179499904	6.31258889419512	4.60922233981823	2.22114466313451	1.51654563404463	1.34915802258798	2.62530668653786	4.29327685056292	2.32180992657455	3.39750749617819	4.6277158112278	4.93899188173056	5.11165696132903	5.95146216124889	1.65009800757253	6.01405992963358	2.22389799394712	2.73919256058891	4.84194733796959	-8.7391554609986	-6.89158826812298	11.6121322776495	6.2765636803084	-3.49213824531716	-12.4506554869094	-1.63690606559274	3.53424071926491	-8.08481285543965	8.91671139413411	-8.46340504157546	3.27540938119383	-3.94057019794786	1.39750586999786	1.81544248623848	6.22406344468886	-10.0141734629896	-10.1530006551069	0.195627705360322	3.14297523232183	9.03122054266561	5.81416635162964	2.57909992797081	7.57538899039316	18.6898851655817
135	3.60468306073893	1.24269179351966	2.52563372317244	4.88286894699456	1	1.19004829304909	7	1.23193727515249	2.22753338905632	2.49035654495555	3.13788766876846	5.66094174243208	3.13108152482664	3.28153407216835	2.2240339041629	4.03783764632335	2.61536177219477	5.17973245442407	4.15810656563209	1.18582587803089	6.06694325088386	4.89790120669809	5.60653833685713	2.42884835949085	-4.64341123535373	0.163712777419626	5.45423077850734	7.957668558438	-0.826435178923308	-7.65071969529747	-5.90827516944558	3.51415331530159	-6.03041573142072	13.4254405345914	-5.20685870196943	4.7000198616937	-1.07413004532986	0.988479047737589	4.14487907657187	-0.300204525067762	-7.70631347719715	-1.65560277978205	3.49553385411523	0.0429348870436144	12.2137129724561	1.12275419660076	3.37211464894975	9.49089971156068	2.53010794324765
136	1	2.49145230557799	2.85027896054037	5.40847620067874	1.72668477831346	3.08412961716017	4.28310583148916	2.17107333800863	5.8544255255452	2.26412491584604	3.12737365014065	4.36905964442346	3.70544813881367	4.09679678491584	3.83420185289349	2.97433229341674	2.70021076676078	1.67445161425771	2.09197130097196	2.92508714538451	4.57786373451662	2.94495278610054	1.65850155853822	5.99393615363396	-2.05222090982168	-9.54344723922685	9.08418893082528	4.92399026738227	-7.46485751752294	-4.78400399563144	2.35473767221634	2.05526795166936	-4.55175697433338	-0.0383486066878141	-3.33896832943099	3.46411478295347	-6.74493665469136	2.00895231096695	2.12752860692088	6.13232040852272	-10.362908778607	-0.975902427165776	-1.93107556125533	4.5488758079575	-20.6361302788497	1.44073123374879	5.07093236995735	3.73980810795577	11.0825885294419
137	2.01229743036854	1.48826167062731	5.07569859922102	7	1.43309882832552	2.96320128548672	4.22196429940283	1.7789240848461	3.32594869927328	1	1	5.04348381192147	2.13603104330432	1.47523026325208	1.11983902603216	5.41887491853028	3.29843148343656	4.13353766800466	2.99053063819162	3.80784019622884	4.23878248520668	1.71926021024172	6.74423283719956	4.55588665152389	1.83525344950012	0.244043917370065	6.64432429212221	5.63799809475553	-0.239129475480886	-15.7886963793185	-4.59544126623205	4.80781799640356	-9.12255444941334	11.1237635735403	-5.41977614916356	10.7797382081703	-4.64105205635616	0.544867151023116	3.42683875289381	6.29337870304457	-10.115467358551	-3.6419056015034	7.0457564466451	4.26675289052928	9.38119114010116	5.64630342698805	-2.39961999788421	0.0478787985167637	10.1827795743386
138	4.79501135657607	1.28995568335014	4.57299204685878	5.73694643384003	3.6504238738816	2.63296791679299	6.67477777689495	4.81884872453206	3.97842010044678	1	2.78310588682322	2.79973624676954	4.89377311900469	1	3.80876162574373	3.82378739791596	7	3.99827788111591	2.10622174367839	6.74536328679706	7	1	5.24169096992941	4.63486143771769	-0.87166656235098	-4.07365400464663	11.2371706801867	2.13218118277025	-5.28687231250237	-13.8290282824343	-4.14104674368853	4.16268654892845	-1.45966855382313	8.35792103782079	-3.82885607502669	4.51886364917624	-1.23667453489268	4.84095508518596	6.2321344063917	7.01646139243989	-12.0340195062239	-0.979467754406045	-0.733397328771383	8.92305031234846	11.097452702236	-9.01537733935183	8.5873967866114	4.17294725631848	0.460222989121259
139	3.55502708586792	1	1.15006703624541	6.02468615731928	1.95005902117385	3.67098497963787	6.38195826351583	2.49121325115538	4.95611031099303	4.4941960924794	5.69211826503752	4.03142826940857	1.28160011734567	2.6441255669598	2.35587777876739	4.6432651486723	6.61892927659612	6.92266728030878	3.28255987532595	3.30579923064861	5.20016975730239	1	6.1869882902137	0.723642891629212	-4.44972301139742	0.202545313961216	6.15167963838619	8.94822918803581	0.237906132113404	-9.37710822782477	-4.95572202754212	2.25656628183314	-5.64568927269529	13.1363242682558	-4.50602516482833	6.27000256172084	-1.60523033981229	0.920734026910312	4.3348485731201	2.95708832286572	-6.45188490701766	-4.08102328265865	5.20222690697952	4.4308350712625	7.97543532653633	-8.72089741860168	1.16167997641924	9.84580560706532	12.0583893359395
140	1.09173960025618	4.57869529922007	2.51166488782939	7	4.50780785014207	4.16980104696905	5.84535272515863	2.34703897090599	2.25938699072531	1.9147113715954	4.26100095210486	4.04025478972362	1.43024698622316	2.61293796540006	5.44780175934663	1.85042594911489	7	2.54577622524961	2.77687280075154	1.11369089011049	5.1604476793951	1.24381095128669	5.10478827410481	8.73338273040572	-6.62070856939987	-10.1647270574319	11.3363264336327	6.2227929833015	-3.48767827522787	-13.7710607920699	-2.3589378511808	5.44630854247416	-7.22219244131209	9.55089427670521	-5.78300641041832	3.92591882822356	-5.22325162864526	0.576334973609172	2.69502754573229	5.14158239385073	-9.41006351887822	-10.2670918195327	1.84421132214556	-0.444173182429222	8.78266923537197	-5.27305048372485	-4.34476461197222	7.04205571763188	10.3574505645536
141	2.94987724612533	1.39780802322776	3.32856445248493	6.98924184038444	1	6.61714524034218	6.07783869591756	3.84796122184888	1	1	2.1946145449618	1	1.17711443701243	5.18478819760106	6.81092071232545	1.38997813035025	1.65281873487042	6.47469998320742	3.79452701331993	6.18290692325659	6.8828436192027	3.20977566541594	6.63471965934228	2.63269908029009	0.550294452885837	-3.72254683570503	4.60142268597777	7.23168542718491	-1.39406222518607	-11.5368964066723	-3.60689814131061	5.09982947583501	-5.23665974810557	11.6719941962292	-1.94371783044785	5.82865508505643	-2.04527696330069	2.3097740114283	4.36801436806853	-2.11100313198984	-8.97505480505781	-5.51228465258284	2.21196986225836	5.37421557338003	10.80556015253	6.36926299826601	-5.8995355062939	5.82818242411061	8.37344699313618
142	3.63304329698789	2.27100412970962	1.31746771068726	5.88190309782606	1.49707042371636	1.85608689244374	4.93685004897964	1	1	5.49316746564465	1.28652551323395	2.27409462668448	1.20278731346306	2.00050501624794	1.91705551519374	4.36222850833992	3.04255804626751	6.17469935698977	2.07071895685799	7	6.90640589977136	1	6.54241460017812	2.58958101013124	-4.86552283070595	1.32899610697453	5.54571793938762	6.12218242315786	0.652682911772515	-9.36535648855608	-4.59766986988738	2.0585772068138	-5.29839035186989	13.3298389151402	-4.53081540285311	5.73467860395938	-1.49996334359595	0.365220571739697	3.94364179250327	2.81544216766498	-5.38215780386245	-4.35782700664493	6.22456387829056	1.85593487273314	7.408488913922	-0.979700115839936	0.535075093808121	9.28695933419771	13.7991185216041
143	1	5.84801542323457	3.41057350137481	1.81777694798729	5.61984789828383	5.10657498052275	3.37210063449918	1.73078447440453	4.79529725994589	2.35928811965407	5.32094027409947	5.16871022648838	4.82790839619199	3.0824762050758	6.71968367804619	6.27467775003233	6.69172890083773	1.8084728371066	3.35830520901613	7	6.11369227222693	1.49530030545072	6.59542755346398	4.59950249070617	-2.40035835555179	-4.46039924833365	4.98218728526411	7.39025595071914	-13.0200301259979	-10.9442046184404	0.673023384806464	3.39139125919879	-7.66541227567539	-0.65028420303066	-7.5009387039884	2.20706846471979	-7.84623021728962	-1.7948864862769	2.28958665729403	5.66951316595658	-11.7392626393961	-1.16172435163014	5.15897532770314	3.70596134647875	2.58858350908993	-5.2012622863699	7.41688740599552	7.15111971431941	12.2700192924391
144	2.2796430716583	1.00937941372887	1.90761606164493	7	2.81990091422388	4.96988280551184	7	1	1.99530204247279	4.92718731540658	7	1.24248388717088	3.96334636409966	1.87311171803678	5.42898138538448	6.7653073486945	5.54284039820483	1	2.76520631503239	6.57418609874098	4.54439429608451	2.22354439913742	4.33300365383599	1.85132088871364	-1.03117181026672	1.5263927770697	5.85490008053116	10.2582375850955	-2.28677473215347	-13.12558138576	-4.05128627045445	2.15733789248772	-4.17198720034039	10.1532544458646	-5.79938056791115	8.78551444082779	-4.60073931814192	-2.08487992467101	5.00089351318813	4.64323516219017	-10.6577762537725	-5.02207681450447	5.10974194005047	4.89214103025608	9.5741748828714	2.05294813128806	-0.403791442768309	4.56323454513574	8.16548869076187
145	4.76150792433091	1.8055506668608	4.38646405840807	5.41059599236683	3.84525562495195	2.1462042350703	6.66045539911197	4.82920704930331	5.1591548602031	4.79762578583781	3.01167648426837	4.01948875068277	5.74242062692571	1.3644023105268	3.33475410835488	3.35456243295522	6.93284935593887	3.53093910704952	3.34873267309875	7	6.49399065724008	1.26910232003779	5.26947235514421	4.6796310270183	-0.957255456083983	-4.29991545011712	11.2756811637057	2.16162187424185	-5.8917402623801	-14.5079818320379	-3.44959040195905	4.76719782693521	-3.16963436686748	8.63044072822752	-2.98633087824283	5.33017515623879	-2.29119098226813	5.54090522463429	6.34368326407704	6.82619315532046	-11.9407802437262	-1.00690110582478	0.0374105908633609	8.77814806526416	9.24179467570291	-4.73813328436642	7.66485074409492	4.43394519402242	-0.490065761120579
146	2.98453077391702	3.46631057078682	3.11645523677406	2.43954075968877	1	3.88727274586893	5.49897228998568	2.02042885768479	1	2.56739005120084	1.18545243679009	5.43608453039372	5.25818204489433	4.03757340018525	5.91840346772032	7	4.35799933689085	6.73415534641457	3.24751347057396	5.22202822389429	6.56753865342161	1.76466341393324	6.40236303494133	5.65629896791197	1.18187813066645	-9.58013358113928	7.29049797499091	5.02951805801892	-12.060505675043	-3.22847225196131	3.76511669406106	0.326856237100255	-4.70495970220967	0.612224021573229	-1.7925955583856	3.97254359013293	-4.66979397270312	2.19428187986871	0.691117557031352	7.09044928802387	-9.8030306956807	0.184136651023545	-0.067042555565208	4.64638428308412	1.72841251092467	4.81929443399149	6.25381494027772	4.92322285495845	12.5057419463144
147	2.18090201182626	6.34660292594456	2.94269580162678	2.07213774400437	6.99793894883306	6.53867016146348	5.34824233616119	3.176789735964	4.42804029710178	4.02004324653526	5.73932623559143	5.49472395237391	4.95607575523561	2.04618353336256	6.12410509913559	5.46826112687103	7	1.93202108143519	2.71316407918716	5.58628005217911	6.33492309786152	5.12363528634503	7	4.68131358907039	-1.87989166237191	-3.33285956308901	2.83379755516966	6.01562669312841	-13.3176384651998	-9.41832326682466	-0.190651209250636	3.34364193044416	-8.08412702825696	0.495895472572606	-8.07127273891215	3.20586032696375	-8.7811352741905	-1.58459563101164	2.22685447414262	4.3424525569051	-11.9580130619644	0.207688889258735	6.61383769433754	7.19248538567259	2.76309197693742	-5.95182420195846	7.77110229888913	7.23564456132207	10.3916761830257
148	4.30692394931609	1.31291138697346	2.29861385336259	5.00008147420018	5.54388155669459	4.10049891042766	5.53106875577082	2.16622503331604	2.84350988954293	3.94036714492201	2.17640503020773	2.40138485218788	1	5.45781729281319	2.73101137099665	3.42012274594949	1	7	4.11365728090755	4.24192420748925	5.16187231161039	3.59658686328765	3.37067702988853	6.41975981441574	-1.41805721879421	1.12461068120722	1.43814126476721	7.22145701338796	-3.66680824378263	-6.6746024059384	-5.74252596253496	1.0393723183474	-7.3389801973794	9.83538500468655	-0.423196887930882	5.92381610553584	-1.30119610420904	-0.407449980285547	3.84449776570692	1.00149835106338	-5.06470115922473	-2.37284245671459	2.33721498665531	3.52268189459066	12.1455348499608	0.023913903553058	-2.61719682258092	6.99393163927066	0.263440435826092
149	1	1.59108674642504	1.08984079552874	5.90367374982208	2.63735830136507	5.95240596045067	3.67221801460212	2.24015890896204	4.00457943195334	1	2.9269843637885	2.98486620366514	4.48259966077762	1.41120261455283	6.52298958369518	3.5162540717699	3.22788885276202	3.26666913773625	3.29090799489856	5.96503177923516	7	2.92766755497529	4.23002201661142	5.54679050009636	-1.43359462560902	-7.28069122141794	6.68094385873038	3.45482294701524	-9.71419860986921	-7.54818159846729	2.20243329475316	2.66412594115977	-6.22271030939199	-0.108900584451949	-2.68021301158412	8.71451617902131	-5.1553944110734	4.41869655523239	3.73579223787505	1.72691801280757	-7.63301979007408	-0.0120212314855208	3.08845486370912	1.2021069067609	6.11614266700399	-8.21099236560231	4.61711403508637	7.06021271224355	5.59430198463173
150	1	5.53308606429395	3.41386409813582	1.7242589521356	5.95595873014987	5.92638890770684	3.68826951151666	1.60093889829048	5.63951620826245	3.28838747552574	5.17086868475564	4.92206689381199	5.86908896644304	3.03861718713558	5.37046122953429	1	6.95799077084598	2.76582263239906	3.91460363408953	6.51111948956668	4.83650601296458	1	7	3.80592129428037	-2.16982776391698	-4.29108873383163	3.63391562116211	6.56078874005232	-13.244667851779	-9.70254630649694	0.77418206279117	4.30753799696208	-7.25593364387387	0.0594369841357869	-7.09507231279928	1.39300183955135	-8.36397476969458	-2.28804440850389	2.35049841909428	4.7038208533377	-11.9510702813189	-0.0981995414359653	5.01076030883481	3.65047688686718	1.83614849052434	-6.25599690447043	9.06524255116029	2.83121007756603	11.9240774010214
151	1.03993627426469	7	1.83193759155338	1.5877361890588	7	6.32046709141151	5.29530916023228	1.52008614630711	3.45222084356352	3.32899504225266	7	5.156117407013	4.75377084041926	1.88313393051049	4.84299317734191	6.0018367954949	6.18876364312982	2.32923686045343	3.08604908732108	5.08049829259431	6.92632800709221	3.35486463596875	7	3.39576439392056	-2.8144718727765	-3.7112033306691	3.19565155436191	5.00638706217652	-13.7343731356296	-10.140084830116	-0.87817646173188	3.12862513078907	-9.40156126433559	-0.290346801049441	-8.38200995074706	2.73327467404945	-9.44533834344442	-0.55021999144644	1.49978133397465	4.23099768151201	-11.8510907809531	0.307487422990512	4.89368943948544	6.21683262789412	3.12853344072085	-10.0179982058114	6.63045521809005	7.22673057011177	10.1749350699828
152	1.87181254693156	2.79475299100635	1	6.49840314055442	3.95726623854257	5.96714633930406	5.92374495174733	1	2.18939100742971	1.33806249100833	1.48100917630359	3.76941815323933	5.79245616854336	3.05096107797093	6.01451055437511	5.52834272244221	1.80309755719478	4.16325068309046	6.04025464653903	1.95092843351045	6.01913889704191	1.93601488464959	7	7.83472553839451	-7.67457067603184	-10.6360256864065	10.306578533887	3.74788313718989	-4.40342319408422	-11.5565989956268	-2.33089111106147	5.02900364903197	-9.33177231668682	9.11842096721047	-4.23057892244673	4.86314718974321	-3.82148096047181	2.15322362185783	2.62567394818786	5.65412446167374	-8.3025609550197	-11.4003737980186	0.570701546010042	0.869084753293223	8.09152989030451	-5.41086061426414	-5.77969051237402	4.82932888535825	10.7849408414143
153	3.31654336172503	2.67259166191337	6.9211226892035	6.30069454930084	3.63630823718761	2.62833650896174	3.252922060907	2.55042894505708	3.97084535316688	4.63947135969864	2.86025246497792	4.03742865203297	1.59528455064902	1.76548094702602	3.25375884637136	4.96691309960598	3.30753904563809	6.07756409823301	1.7628025127134	2.8055507543164	6.87577597415249	1.57381691445648	5.43612484569239	4.18588192564771	0.571913528431941	-6.23623733786617	-5.18564216708501	8.06142181828728	-12.8982866620545	-5.65460263870548	-0.596270596610769	-0.180996793031307	-8.84435119320607	2.20047391374248	1.73640743532915	1.23308348025874	-7.03814125248901	2.15191691272438	2.4627629074047	0.372865669101681	-13.3768572155276	-2.94522880796988	6.19194187401282	3.57954301599292	11.9459977359354	3.59361518145468	8.08353597430848	4.21474647027583	11.6927527069367
154	1.40869934130921	1.04610079378334	3.90329958820443	6.5620543164429	3.71414470736662	1.71124693702505	6.26841462438628	1	2.07357044172166	5.78669301080282	1	7	3.5098787773698	2.77031178028974	3.5298179567591	2.90536082724858	1	7	3.59577784949794	5.15624899531403	5.55480368382465	2.80587162035829	6.32716777270716	1.39510085572231	-5.65909338806446	-5.8182421915985	6.95876561965146	14.1856360394742	-2.5887224758375	-10.2869290217785	-4.95321765437822	1.86897656643444	0.228886880882854	7.15087437511188	-4.15399276650203	6.66758395460726	-2.36312992023768	2.89006084287776	8.13895167048645	3.34623192158706	-9.06237960607427	-0.0836344601598257	5.54880256737024	1.28339613354671	11.3110628014829	0.0738115797480835	3.23681876852146	6.38167672710674	11.9380826006166
155	1	2.71989896484065	3.65172259003115	4.36741734021345	3.21995084803803	3.95204869404898	2.85083381977099	2.95495902038263	4.59744004483484	1.91491909533523	1	4.07898033222412	1.61890864705646	2.69036857627268	7	3.42945636903082	6.50755642258048	4.66614223119795	3.07709971566212	6.48055123144222	6.9474788911537	3.67627997456024	3.9328255289995	5.91762910857948	1.13330194473802	-11.3267616311025	7.87250251185896	4.96495449242688	-11.0223119115254	-4.36653141309427	2.8994414539368	0.0229147996817675	-4.10121887265831	-1.17888769508044	-3.97219457049304	3.81942808107373	-6.48251575326672	1.89346532748488	-0.922929741030405	5.5294364407204	-8.94553340825535	-2.34492638969222	-0.789651530311061	9.07418525286223	8.43516526642175	-3.26828778354146	7.88238342576115	2.8074336250305	0.898227964298467
156	1.41525584550336	1	2.60198580253411	4.93070072676279	3.63165329295069	5.51496302074582	4.23229459655502	4.07536341270676	2.93397689242559	1.0311758814137	1.8403459668372	1.8864286842582	1	1.62860014032187	1.62989743643509	2.52913005238306	2.20120725677057	4.27755275551508	2.90242911560834	1.4783563995365	6.28682948031493	3.77357665801072	5.91538474512855	4.14790576721921	0.900527618105803	-7.66184029198924	4.89717169655623	4.36377310481516	-11.6318522614176	-5.37162604249268	1.23878576927243	2.94997740440443	-3.8336870170001	-1.74956549652136	-2.41247464860359	9.76433910902314	-5.26820879059705	3.86198937798079	-0.394728232642699	2.74753549944513	-8.01745851981777	-0.92126408230954	3.0269841945869	3.88433268866505	-17.6683009861004	1.48340187382775	4.93279717228852	3.37173460191715	11.5449879060493
157	1	1	3.78336851249788	4.99709531963519	2.42462971546863	3.1638243760096	5.06614471593421	3.92449393341555	1	1	6.69261915667914	1.93021113595524	3.25050862597347	2.45281083062417	6.83374730013549	5.27516281721669	6.65246637145712	1.99917472872138	1.52773293188253	4.74148525231783	6.5515085782002	2.21449682721316	7	1.74995704827792	-0.452483078065749	-1.55733738576128	4.69072672871414	8.6099831127653	0.539030193721859	-14.3267994980883	-5.65590080187052	2.82624593854485	-7.99784570996567	8.40632447092095	-5.77867675177519	10.4624955050966	-5.95859381996129	-2.73497989749452	4.97797463885153	3.32422188681276	-7.29616773576887	-5.15748044538553	4.45521896877949	2.18210875944018	-17.9544404779818	-11.4992475086868	8.14333234796454	7.1156012115468	14.6600776910907
158	1	6.83925731421756	2.71724173295676	2.15758968093224	5.64667459492911	5.46153068203468	6.14117619735636	1.04835196097138	5.5417735739727	3.3310755072618	5.84412533938104	4.81061341348702	6.96201155511602	3.8113390500955	6.94683177479021	1.27036408501018	6.90885962915517	2.90956179936043	3.81781839148976	6.91779449800065	5.08942252461568	4.51388882882951	6.06423516045684	4.25714827399689	-1.71666598898818	-3.26487903314652	3.73731153040138	7.18232741543037	-13.3110191999081	-11.2468868488526	-0.0389680490293316	2.92014537673262	-7.74406718319639	-0.355567997538865	-7.72043863659236	1.39045781738825	-8.99576701405376	-0.977238406665586	2.20390428657949	4.88966948726657	-11.0090622732976	-0.732791605407318	5.70088873823379	6.82786546000751	2.8196766753108	3.00694437484577	6.43826942689235	3.93642472890592	13.9516744253777
159	4.40137181533698	5.49051306849082	1	6.01155030600242	2.39834914289665	4.60674889963076	6.20712428542534	1	1	4.01768483602372	2.75216338804054	3.05237093549845	4.52074438090425	2.37231913422395	5.89701759293032	4.0802844474529	6.37766333885928	6.37238145780486	1.98658397607061	4.3645698943519	4.62230277879413	3.94048605483294	6.15143922483014	6.92473394697928	0.135387511332141	-4.92114108198235	6.25537103865113	7.26141983824196	-10.2736585336322	-9.44475379560372	-4.02072279949298	1.7187729486836	-4.84751482531834	1.99864186339101	-5.06136601116549	4.7750795966069	-11.0259379299481	2.33442811231712	4.28737240978189	7.04497760122356	-13.7629445749285	-0.726492141103731	4.90669645320873	5.84872979266104	11.1948431022157	1.3174531099128	5.86689261577505	6.71895306290354	13.6503455407751
160	1.93159027712133	2.34377056730441	2.80500949421438	7	4.1689262272816	6.85748781621435	6.85550080511426	4.82652024610604	7	1	1.72697573785194	2.51452609937133	3.07477707360096	1.32002589411821	5.12573187424009	6.44501079759329	2.78962253016431	2.54372301085119	3.64392115927023	1.18411073351632	1.71340667434115	2.13706431166359	7	2.92171250037064	-0.380258342551859	-6.10925548565823	6.68284347390192	4.60786445389037	-10.4790858094476	-6.09710443182147	2.54600544762006	4.27843900189859	-4.58872806240663	-2.31316635548321	-2.64543092918471	8.52335597675515	-5.04622792630621	4.35538898846112	2.63965454602021	2.21211086483361	-8.5821413699587	-0.996294526076788	2.12098092189732	2.6383555970728	0.884873127855226	-2.42064476236053	-5.5421870451605	5.77838808829758	14.2308111864894
161	1.44875766717065	2.34530500405053	2.5861884434903	5.78245615718153	1.85007171022368	1	6.82617086045763	2.39614869185407	1.52954871489877	4.88062574292438	1.96321538410457	2.42393749204351	5.37725349482499	2.62987884634455	4.25764159402754	4.60778966031503	3.95683281667652	4.98493943627119	1	4.56370707512108	6.7903056342994	1	7	2.51624088005225	-6.44460565578306	-3.13557736111997	8.03543693755218	11.8169385968369	-5.06342388195169	-9.58086828299298	-4.19285718862244	2.57996088576866	-1.51576972905497	7.59668091785262	-4.44521522421474	5.24682455436465	-3.72149560530124	2.18441227199972	8.48293361770445	2.74980612147142	-10.5326682800193	-1.45227822564211	4.28880727164358	1.61256138414168	9.11230901366618	-2.05942933997802	3.64606022989729	3.42454961763104	10.6424956872954
162	3.83905649154719	1.77260625872428	3.90976912376879	7	2.22792160492726	6.96752007376082	7	1	2.31604201178446	1.10098604434739	2.53214735890989	2.48047704077613	1.37670979159844	1.74443027506517	6.13873339174311	1	1	4.50106265732337	3.96425893644927	6.08345480808432	6.09660134449365	2.05612920043191	6.47779819710887	1.70672823052358	0.320555059272219	-5.33559870725362	5.46873690153777	7.78454642572851	-2.21769759334082	-12.1088959251262	-4.35844024228688	4.94687612717372	-5.19628905126759	11.5135630283017	-3.55152115957964	6.29700055989341	-0.949781859970942	3.28346396977847	4.40135165589592	-1.60399241104965	-9.39599633709489	-4.7638167226243	2.98093906390988	3.13042715045017	5.80188327741064	-9.58520452996634	5.75155267739053	6.15349586285705	12.1780173199727
163	4.46848930217695	1.7241592760546	2.6782665296416	3.69536792247876	3.39756718588239	5.34733288783851	7	1.82614266600396	1.84664873113807	3.06213870304081	5.26624714993696	1.23044481127766	2.56506839490911	2.16926218870189	3.61403374141463	2.48237862525521	3.48421271556575	3.51637071321627	3.24531388778987	5.09098494094822	7	4.47676033088668	4.79100773621265	4.95359478669808	-1.67818863495123	-3.4857729866972	10.334454879687	3.64471374764405	-3.99153514932565	-13.3640922471776	-1.00922024876369	3.47511326693715	-3.19834184798727	7.33017708167854	-2.32704002990728	3.27851935609282	-3.69355228526423	4.78120145566623	6.51207735350389	7.20314336211777	-12.7192638793747	-0.793246433760504	-0.382543374633729	5.53324602905501	-20.8358993589099	-8.07035241678462	5.98957893132763	6.39799422868084	11.845729176951
164	1	4.51781734670254	2.75015417251276	4.91007494123376	3.94772074976124	2.12822177489931	4.70603572350113	3.40419172328788	2.69527757622201	4.61807206418089	4.9804583844724	3.78555326979897	1.4422394439512	1.44731930601387	1	3.2358846666646	6.91212082624559	6.29339379419268	3.24490218794723	5.33715793671152	6.31459401461887	2.66314154295146	5.57830333877974	8.74187218077375	-1.60956362709144	-9.17263884728678	11.3079518759235	2.89020884003601	-4.93723733196077	-9.81357262885321	-3.41371145713906	3.10896488111227	-8.3906865658155	4.09040955492023	-7.582791353464	4.86232577973859	-9.27340145341858	1.23707922564912	3.72724656971518	5.7675144618715	-6.50984562463043	-6.75059853755448	-0.800971196221468	2.34493209971815	7.39877500125743	-4.55596137379983	6.34196527324234	0.106389555549019	6.64587747315131
165	3.5304138389612	2.12429760901372	3.73184944734473	5.59365096198115	1.54495877699551	2.69424100937599	6.55746267669195	4.30178819317861	2.84838851791751	4.70899343140263	1.03948098990403	1.15913863613861	6.17417448779909	5.8027739070436	7	6.2229673703917	2.49737290318885	3.92029905259792	3.75481789272213	3.38130611068417	4.4581679075085	1.79259435482346	5.91203115949994	1.42529748404632	0.840025122702732	-5.14331850744391	4.83845846044959	7.18203505057993	-2.46109430043914	-10.0382071234871	-4.21339499130419	4.53083502419063	-4.25419826203979	10.4296805754756	-1.40341341687625	5.56798678858297	-2.26278932412297	1.23959614726007	4.81241923707809	-2.25735375096756	-8.94632447279319	-4.98425883410704	1.27294074965985	3.17387764036687	7.42700836109531	1.40567183053861	-5.18334406041676	5.24484756679332	13.9527061474126
166	3.10400621691738	1.64268296885736	4.01587502186454	7	1.35598500780807	2.9715389710454	7	1.18785518480209	3.79746219148945	3.57974612510849	1.44943588933319	1.28841287332686	5.00299783369518	5.84879931947717	7	1.78734330658115	3.00715139305832	3.8087970493362	4.19817262741227	3.72171045794252	5.59240278965069	1.62054300851201	5.38913027350212	1.93520442305671	-0.187499030381064	-5.49561788044065	5.03381688038534	6.94438020293786	-1.19651367503644	-10.4824771744105	-4.0632016647303	3.73463698095174	-5.47950605429077	10.9070016546306	-1.34989963696778	5.50002603798587	-2.69313563187949	0.75585624272189	4.48870564468765	-1.74567173181322	-9.24117508667964	-4.9130194941629	1.79021475516441	5.20570716008733	-19.8951247054079	0.738624505479044	-5.81082812760323	6.27184170283231	7.09776388648377
167	3.34114705126069	1	1.68574825880407	5.92383552294602	5.09553923441417	6.12831917039144	3.49205566435054	1	2.77204746224556	2.60011444358913	6.70787152357429	2.43463040456306	1.66550355781519	4.45458824741561	1	3.35643193748005	1.25100847439979	5.83375513870746	2.6018729999111	6.85783118450013	5.28564678394254	1.84543407084613	6.6841076321723	5.43206741885917	-4.50446605620743	-1.18779878327115	3.08893845961621	8.64952877423221	-2.02576283307078	-5.15568375706846	-2.73064786529623	-1.29948906929379	-5.63333262577995	9.40195810295378	0.0164555775213039	5.01262522429354	-1.81113062821132	-1.35016695100629	6.58973866384023	1.21466437445788	-4.15653645723277	-3.68388770003275	2.54034339112096	3.58133954220386	9.77388745946749	-8.17281833291817	9.16643556875792	4.64138734682302	12.8671924384921
168	4.32799918734679	1.3185168746444	3.9535412756501	5.5884513737787	3.01045051989091	5.00868896832735	7	2.13859999377185	1.49209001470659	1	5.11804087562035	2.07905592038003	3.65563701909452	4.6789194654131	5.00912440113655	3.02594474182426	4.534331330969	3.13483697584763	2.65855113939691	3.39317984450887	6.39767813073714	5.62740965743723	5.25667274113882	6.40457532550527	-0.630413029863884	-4.5211281639831	10.0667977715687	4.17871287800914	-4.85397411616854	-12.9906016133975	-1.32375576236667	3.67572970195513	-2.50515100653587	7.81584394691177	-2.81331608187065	3.96667403102935	-3.69190325703909	5.09328268606561	6.52988548812938	6.91945871489712	-13.7867979787362	-0.750951248484137	-0.00981568125854825	6.47977682258011	-20.4210819338494	-7.96227992596155	-6.90845776197314	6.67504768710495	2.34203956351938
169	1.89955664573877	4.09556492249341	2.59503944263783	5.24680649065451	1.50611169870069	4.96488837492894	3.42985021340251	1.93741304118467	7	3.04096429138906	4.12413089285374	5.27395062135489	1.62160134865698	1.62452734135648	6.1293546351314	7	1.56277105263014	6.60945907835637	3.06201292056924	7	5.41185518255329	5.2305598134695	7	5.4935024273019	1.28271133051002	-9.84226978215503	6.59356835703593	5.78292184885122	-12.4299393329982	-3.23495887855403	0.235901043978521	0.0577679046765406	-6.16082798501007	1.70477895201159	-3.24595347169008	6.03470722687873	-6.22260914973592	0.918939194633041	-1.30970183047905	4.62810908043594	-7.56031362921067	-0.662740263692093	-0.483233379065676	10.5301784923208	-16.6574830298413	1.75424105140597	8.47251264903612	7.2539707554259	-0.392839992858908
170	1.58237198911297	6.90554029264479	3.43289414480942	1	6.54699893823491	2.81122715945957	7	2.63712485798835	5.08741335874739	5.49759499470726	4.41017702611561	5.78165772198922	4.71785711010118	1.65562178838642	2.4780188489651	4.12600636540126	1.07373214446124	6.81942747830486	4.42261845979316	4.9824263252618	5.32678791536799	4.49036696256995	5.15592555460986	4.25175054345192	-1.8852854756135	-1.39104635587137	3.49912762518064	4.07858567438066	-13.3090549350754	-9.44348828327437	0.489402101952231	3.09166535096341	-7.25051829856706	-0.829075249742778	-6.23747640260186	4.82673589774672	-9.32796334290724	1.43438945380005	1.66535052455836	4.63847305054006	-12.3984134886901	1.58951224764814	6.33811383067984	3.56708195632434	10.8575740952822	5.89246488433418	8.53941810430605	6.72261079163184	12.8340368106105
171	2.23048730585989	4.86138774959663	3.02850489034897	2.78613211297153	4.22286962940887	5.31420268339836	2.71071287312472	1	2.70003925385016	3.03270270733087	5.08929953489388	5.0214552539053	2.17853816222447	3.40836916498272	1	6.16102794139179	1.06868287358607	3.97885971777147	1.22596680758359	3.80276257533592	5.49858157003433	1.43635162488476	5.26247207682482	4.88192671103913	-4.29626161399191	-12.967098965809	7.68020069777272	2.84540900844846	-3.4761831570244	-11.3360359282275	1.33723133527699	0.062879268647056	-4.01414489852579	6.46660837702042	-1.59555612407619	5.50711700815901	-2.73153416649941	5.13454195605732	6.88795825253939	6.36050609461354	-9.99257382317158	-5.6451989286622	-1.87917126545713	2.53740543272584	9.21294409274419	-1.56729366375535	3.14651209537275	8.74403237299195	12.373841921569
172	1.48101752468502	1.05579089193527	1.64271897683667	6.36324240157211	1.40714657758157	5.39784359594957	1	3.0947548888907	2.83203872080794	3.95688273915283	4.9602037506848	5.61417538465275	3.63583249636632	2.22076872812716	3.06201270335401	1.98917287449866	2.53007544990365	2.70509306373631	4.87633223505963	3.80530758137952	2.34996605841564	1.6415143564184	4.42894700455855	0.849062920585218	-1.79498953026646	-0.795722901624651	5.82296784256678	9.34091281246084	-1.73013470965543	-14.3399544579065	-3.70902132180912	3.58203852922589	-7.89172149943886	7.70628921131069	-5.33246151767551	9.91716411154322	-4.01467558971416	-1.56924216113549	2.60040628804528	3.34225015025359	-7.44061905399559	-2.92311072089721	4.51657166653902	5.77068495544631	6.76632450652425	-5.79075864092339	9.20672940847158	6.68492173094936	12.4979850638413
173	3.7413155607384	1.53477628317618	4.52170758336354	7	1.12110550533996	2.49002951583934	6.81091034346852	1	3.65810615366629	4.71241016069326	1.42671343354131	1	5.69626001544507	5.79053754469978	6.99698679752262	2.12568651511326	2.72782047549964	5.55858043614806	4.97954357128579	2.82626909306104	4.09507469096846	1.62879537949122	6.64670695685985	1.68742935062769	-0.24723050095824	-5.24358722575175	5.82360241617975	6.37111533523265	-1.15188004377209	-11.7912413787851	-3.75314535775667	5.22380776903709	-4.74640488196703	10.2349876385634	-2.30943512778048	5.57335198443386	-2.14299423740885	0.663600493408521	4.25747842466403	-2.56461220361216	-8.98673402017611	-3.92267190880063	1.19438713085816	3.61428623945546	7.2658332206251	2.0277949472834	7.88852345817576	4.71853795368567	12.8879135255555
174	2.5118973157048	1.24949901295745	2.68182697555605	7	2.61652942172593	1.56728097644928	5.9667183531657	3.30535785645204	2.6102679827998	2.67387545280837	6.40514846416544	1.90533595048638	2.51323095343516	2.6783313847122	6.22772705625007	2.52671075717068	6.57250063565549	3.42498890672924	1.76547982757733	6.64417024295501	6.84893716814145	1.77141006876635	7	0.537929789877415	-0.589497971823507	-0.45712024853843	6.06009597573049	8.58194681550453	-1.71536108035945	-13.6704823458891	-4.2870741863064	3.34683380876413	-6.56016043068811	7.4836617802843	-4.65313807108368	8.27210178800039	-4.37900715614147	-0.810654723454634	4.16795915357448	4.98439720896372	-10.9892103411147	-6.10129940390013	4.56101039531421	3.0142632251073	-17.3819153769044	3.49298850545792	-0.780105148380728	7.21139545279193	13.279717942909
175	2.10708998101556	3.34980269596475	2.59762335987228	4.64070749298252	1	5.26521827936872	5.27724554732886	1.11629718847352	6.52706406232996	1.34349530412658	3.73721176607439	3.163480227212	1.59820294131811	1	3.73801119060769	1.62169931187509	5.60637764829883	1.49418494708014	3.42286525489184	5.19161527810203	6.44963166929861	1.73787521968569	5.80388465912088	4.27745217675358	1.96586453755931	-10.5439837262378	8.29936402771423	3.8785942964523	-11.271675714456	-2.8010417791706	1.26903370320458	1.05710816815441	-7.87493750591654	1.52604380219246	-1.50015690951812	4.48700972433114	-6.85056093974625	2.24336807020888	-1.40785466899297	5.35126297839431	-6.74500759483622	-0.178883402134496	-1.77951362435978	2.1556745202275	12.292942205483	-0.731325267078511	7.29242674565161	9.1721768290333	17.4344078381378
176	1.85719534610718	2.25188645974372	1.26243999865546	7	5.35742287570365	3.55399241926266	5.27457867679582	4.29981935980071	3.28272341868654	1	1	3.1071366365729	1.68756040121233	1.46743223998098	4.77007672843128	7	4.12876943460057	3.56164571120893	2.38395021510545	1.88490709005643	2.15479079280809	2.40770145216621	6.2889289084791	3.60941348811164	0.339913917633593	-5.91443054552925	6.77658123745133	4.31592755792306	-9.90622909221192	-6.61975958514107	1.55133309009325	5.2222223824487	-4.98537640908068	-2.87648725735219	-3.13929010129819	7.98733953114355	-4.83440447327324	4.99115726096785	2.43267310052879	2.34477466067284	-7.26596295184338	-1.5275604847009	2.70033902048325	2.4601709300215	10.4581099664176	-2.7016766081348	-6.16462481340884	4.99867786745503	13.1436439219809
177	2.63595499256523	3.14088689876701	3.2265380657632	6.59158533139161	2.658415214567	6.35978901653097	5.64399967257289	1.01534113213892	3.1984508626847	1.21847001462426	3.84374378537078	4.55788092952236	1	1.72810228294847	3.09823781970006	1.99707268288853	6.12576681072942	1.36938573179111	1.7407216517175	7	5.34784231895124	1.71555949039358	6.50709503039198	4.35967545108356	-1.59669864646154	-3.32266370843992	10.7177044891018	5.56908659808382	-5.3492597018467	-12.5232350961297	-2.23508457240565	3.47193300513221	-2.5702771567167	7.05608095442225	-2.06033784558002	4.02586085006048	-2.94434382358226	5.83205033120603	6.5899048337693	8.7484909828902	-12.4119920244236	0.726273449189711	-0.69153596283915	1.95802874945193	15.2738375847077	3.77890550703981	-4.71833156082895	7.49347853321606	-0.372052861156091
178	2.43557206784345	2.33183615522166	2.98372683355291	5.39810861077432	1.57039887130987	4.49574806288436	3.39278782303781	2.43384059438849	2.55591493118206	2.88812445739571	2.20236598289287	3.63866018600859	2.66861062326382	2.53858975600434	1.90797973822162	4.69033103205364	4.06701224931579	5.83606786523601	4.17807468967701	6.16627833256314	1.89840505378336	2.27673997635673	1.55820738231584	2.52236712431365	-4.94773652473015	0.578280750026711	5.69316549056652	8.08933712395044	-1.55376470829917	-9.9807464526235	-5.19150912877931	3.60674683454819	-5.00644955227582	13.86093185986	-5.94760948992695	5.92543348021636	-1.67418716580202	3.0493821954622	4.9852925286177	-0.299621466242568	-5.60874678117488	-3.08804131574774	3.69346570374459	1.38507302426853	-20.9010896539593	5.48589201436853	7.27034506920984	7.09540140568059	9.56274882902475
179	1	2.56238194323126	3.70669102814912	5.35772185646894	3.11052537614227	3.28020412826454	2.44618026515904	1	4.96961802826241	2.67480624572267	4.07391034573817	4.48094448428999	3.85627431273447	3.38406672091707	3.90875794110009	1.49439040891992	6.93635724972388	6.5307173718184	7	2.26068825284631	2.72732183309334	1.82319536227352	1.23427806869825	6.20700001395085	-1.4663664953934	-9.87632591785227	10.1216458844005	4.53745103584007	-7.98426381817941	-3.34795012410797	1.47190849560684	2.16561995768549	-4.56274130417872	-0.635972983902105	-4.62313342107236	4.44168760775121	-7.28439348237484	2.41570662552224	0.8987825700608	7.35599054672409	-10.1189028489437	-1.33503528503855	-1.04844108846961	3.9922043068586	6.39986302613048	1.36650769783705	4.33514827429969	6.31000803273349	3.11560196879662
180	2.12060636848054	2.19497241187335	2.34239704499215	6.91243474830489	3.42843588183139	5.21201154284386	7	1.35054782005542	6.74958667456678	3.83472913184189	6.19575796217265	1.43575649451255	5.32431998662504	3.97850015065825	1.41785660192565	5.21324329601798	5.33655854972633	1.11844714552856	3.09230771177125	3.93814900766088	2.71623362275158	1.37913928370063	6.91096263689673	2.12820797227812	-2.3234385604138	-0.844175386475654	6.78439882829025	9.72930085506411	-2.03089910160735	-13.1306632172464	-3.42505544980202	2.72884031773877	-8.61063796334489	9.34033957092978	-5.66125822471132	9.96940578117509	-4.43225700246	-0.64884241241144	3.80906863674934	4.10104627587604	-7.78458766869618	-4.59205593519817	5.57189506292146	1.97300918232148	6.04656067800189	4.07862417072258	-0.410479221315931	5.38752877108455	16.5899624438982
181	1.70314631998194	1	1.74577395139628	6.23021440291198	2.97078488759906	1.81730048812966	5.95988793180611	3.45225315726868	3.54330932270671	3.20494633107481	1	4.46484291202008	2.82479801645777	1.43975297300503	5.93055037885457	5.45260718944735	5.86696399441317	4.65679393623525	2.17435285394829	2.11534042868492	2.08868017223633	3.46195906459945	1.10393569863987	-0.0137139437093654	-0.139066983413916	-7.59218370650436	9.02445676468751	9.62262103785653	-0.766958365495277	-10.4241066091202	-1.05476509625475	-1.56757464092232	-1.29537695784142	10.1903123455357	-4.48348117102685	7.64009310779641	-1.89523980464646	1.46585973601391	4.73532805123237	-0.434186366709973	-9.03173333094261	-3.97962122208979	4.7768221783327	4.02476941213432	6.82804939452419	-9.56407193091937	0.0253888184729683	4.9924334586895	14.4735986986313
182	2.39454376078554	1.7998395913992	1.81905200586386	7	1.93499791681656	4.89587072425823	5.95841868710101	1	2.99804890530297	6.78204823674476	1.81884692693405	4.51888442801627	1.27100773276685	5.09642125883401	2.0331897840491	4.48765448138638	4.93551032088841	4.82389357493457	1.31661464265079	4.92106137216222	2.20414018425995	2.89454013819781	6.97915153917163	1.61483863524385	1.87359654229204	-3.84776969136816	5.92063621291332	8.81434683660216	-1.7566009539008	-8.87306480619404	-2.86478002906971	5.12850043894239	-1.55491882262128	8.00251437245654	-4.36630607431163	6.61726869319807	-4.4826349469648	2.43068220550206	6.74776285095997	-0.364101336591059	-5.09207657905337	-2.09890165808678	2.86980361812592	4.24061870196996	11.1718028831959	-0.903684398059291	0.3989310412292	7.8475099365314	13.5722863939725
183	3.31472163825518	2.51587620046841	6.75690508072007	7	4.49992041362641	2.68705637936237	2.98156745366346	2.28102950149435	4.1104612823857	4.03266385226884	2.93438157795702	2.40630548448035	1.5803168344541	3.02706901150484	3.83671392115378	5.12016553666091	3.37218416985191	5.31746461016875	1.31239226122693	2.7825330280869	5.76872007454042	1.55166687356775	6.42431168512157	3.84334847804085	0.36528028057053	-7.25609569396312	-5.24598401995819	8.14642971655159	-13.2695593013681	-5.46369497756908	0.00895026646792696	-0.479638683928782	-8.64778107376092	0.96935839720419	1.35951436134535	0.796373246021618	-6.58626331001343	0.658225021821602	3.21781280755682	0.0497825506815605	-13.1004889248655	-3.05387914324626	4.2756604243909	0.745337073133344	10.6354727575206	3.95114117545989	7.29183260779804	1.69246899583355	12.4434830900619
184	1	1	1.46932148495987	6.51831956582586	4.37801445855453	1.26694208539145	4.77848285502087	3.55489465129344	6.22418112429453	1.51400822150684	1.40220018304133	2.53908461100887	3.83335411598843	1.47819256129987	1.93974997630684	7	3.68579183433223	3.46071988436163	3.87439954386094	2.66098348202408	3.8371600824188	1.29727678135572	7	4.65158072487154	-0.995553910426112	-8.45270324072263	4.81145227200403	2.93901478822457	-9.18773224194425	-5.15175065183343	2.36721486794995	3.85210646653165	-4.43600617571256	-2.90622366498598	-2.79694107244988	8.83543647984533	-5.87176776390431	5.30805151621417	-0.804629609827075	3.70696241166571	-9.06090807823464	-1.04935099567373	1.80276003556829	0.58670468056538	-18.5184932523247	1.85072699125951	4.44398304359023	3.37959082119803	13.3736305916236
185	2.04825703722345	3.51380067899174	3.80965595510256	3.94773505204186	1.12495797638891	6.3845671761035	5.85705727976372	3.28907185818563	2.55846979139956	1	1.67550846461462	5.05424288332332	5.36497588540758	5.32649513330685	4.46453864769127	6.80756628350219	1.11510306655733	2.02596992574154	3.39700143152361	4.3032794382826	7	2.01103212794364	5.44617394633184	5.86408594501981	2.33334318032119	-9.94325919790919	6.90248129637457	4.90020419254328	-12.8481047589628	-2.55141594015699	3.5306507168429	1.22833043158874	-5.21170959530961	0.506075507458143	-1.69721630814954	4.6428861959586	-4.60670608923106	2.28675588165255	2.27439057715299	6.96824239495228	-9.37835187186359	-0.417721418659429	-0.102669249383203	1.90776284139282	8.70423200458633	4.31262878058413	5.87662589256231	3.73832603746498	10.6653500049663
186	1.59980577632596	2.82200243129	3.73953383772604	6.31874019081124	1.91020772730668	3.76793905665828	6.75972867083605	2.24952357710502	2.75082542148325	1.14840809041446	1.58131522851668	6.37749234179418	3.97033215842025	1	3.38353494935896	2.89973874212757	5.60131916041236	3.61285590947745	1	7	5.9061170396787	2.53083744186724	5.36587329141363	3.63284964871412	-1.33567130576975	-3.53074712789485	9.47475184425817	4.3691453343318	-3.8294599714286	-12.7518558918096	-2.49594036078976	4.24529070069915	-3.81531907150154	6.08905531438704	-1.23357440545634	3.43529172226723	-2.87839203530531	4.95528130285369	5.97552194676523	7.7399285521854	-13.1003904899498	-0.277162024350027	0.0417566199281398	5.00233502986343	5.29146890358299	3.3123495431348	-4.50215223516203	6.24725717673745	-1.0701802812568
187	1.5126262354694	3.23356993855471	1.4009649713162	6.19512870598679	2.90071014068076	6.62043610642139	1	1.02422212567468	3.57332648297087	1.52676728917442	4.22899926685181	6.64243027327517	6.09043347922954	3.07664651214407	5.60567031443692	6.88946237094475	1.48886174521662	3.22599546254587	3.48811844299978	1.58901181911545	6.65725814841825	1.38593450143427	6.04124553731654	5.84199220951314	-7.34663920995446	-10.7946980554213	9.51454505504343	4.53899043896516	-5.35148929835275	-12.0359261211569	-2.63570951346871	5.25608717778549	-9.22046822724464	9.3645546640255	-5.5766982334037	4.57878914749567	-4.47700167543368	0.935991170875749	3.28540822643677	5.75693277022791	-7.83368084444251	-10.7381970892871	1.64822960038787	-0.0911328837220287	8.16479936209631	-5.45458225840041	8.24547471028698	4.17709400021141	11.291597551304
188	2.60679697186711	3.39096563718328	2.82909144422449	5.11899104849493	1	6.41906161367901	5.56712487905204	1.92684475078262	6.56037795217779	2.45731109114327	3.28997546808452	3.35500324687749	7	4.2044988690018	4.75425391610857	2.02699020458282	5.37598809203557	1	1.76702839788522	6.13833276520529	7	2.06521464984464	6.04160662154073	3.91566927874758	1.48078609427894	-9.95214689898668	8.33319347065313	4.65519308337115	-10.2106268097466	-3.04675316842789	1.40197173383605	1.61695589141478	-6.72073995343321	1.7591514925552	-2.33860510115244	4.07405233801109	-7.64197955074142	1.98326136395926	-1.90125248415128	5.56869911021877	-8.21746586709482	-0.263371220914171	-2.46200894240016	9.89800627665413	12.7565277697296	-7.63854580208862	-2.39190445247338	9.52830837681229	17.6479053352562
[truncated: 74 more columns]
