# Supplementary material for: How Are Mate Preferences Linked with Actual Mate Selection? Tests of Mate Preference Integration Algorithms Using Computer Simulations and Actual Mating Couples
Source: PLoS One. 2016 Jun 8;11(6):e0156078. doi: 10.1371/journal.pone.0156078 (PMC4898694; doi:10.1371/journal.pone.0156078)
Supplement: S1 Data — Newlywed couple and agent-based model data analyzed in Study 2. (ZIP) [file pone.0156078.s001.zip › S9/Euclidean Model Data/Euclidean Couple Population 11192015 1735.csv]

	trait1	trait2	trait3	trait4	trait5	trait6	trait7	trait8	trait9	trait10	trait11	trait12	trait13	trait14	trait15	trait16	trait17	trait18	trait19	trait20	trait21	trait22	trait23	preference1	preference2	preference3	preference4	preference5	preference6	preference7	preference8	preference9	preference10	preference11	preference12	preference13	preference14	preference15	preference16	preference17	preference18	preference19	preference20	preference21	preference22	preference23	preference24	preference25	preference26
1	5.26353118027349	4.48386417589578	1.36061228834748	1.40979508616824	5.50093349505153	5.3139823063363	6.47813894347678	5.09179478468304	2.28857798416709	1.58774796106531	4.99204203818909	1.39891795187491	4.18528838685283	5.87269763408271	6.50253998121028	1	1.41018144269809	1.73488686024133	3.55828234338523	3.10200451513391	6.51307954085179	2.57076777560797	1.07951419839948	4.96729276451112	1.32039293891305	0.36354149424682	-5.84853937045539	9.88247061241572	6.37150128314297	-3.11787638458896	6.88380778541646	-1.24227248101772	-7.09799925935515	-0.445704997339301	0.499648419713914	7.83933782805999	-5.08369394986911	-5.89463372919588	5.79697121216405	-2.15417836164339	7.40247481971511	8.99593492063504	0.92809168890771	4.11028049937484	-5.46580614379698	-4.23207065373132	1.83822588319904	5.74820098979194	-0.76564468908079
2	2.99933277661693	5.52558524234881	4.84784491510321	2.34161046359012	4.13054921485906	5.37721923836812	2.48035253767345	3.98274592940868	4.45878733243914	1.51580944015108	2.55533712819086	3.77919519848634	3.83627990813111	2.23529457590912	2.63841934918187	2.56619095135704	4.51434264556125	1.52495417386761	6.12390632162119	1	4.1124355526092	6.04221707088888	3.13470272657099	3.91651668399172	-2.70520123969003	-1.5409878753491	-2.30506554860396	5.18741724459625	1.46506075117827	0.453530053525604	14.9154162202601	-1.21436639134323	7.22586544608037	-5.32556338772867	-5.70680886984433	5.23601551343236	3.06751552016781	2.64054136612858	-0.991251982568703	2.49041847782422	-0.529458124809249	-4.54621186492028	-0.0349121497048036	5.17376842266106	-3.95076754835457	7.98096401608738	2.79243303030619	4.52952057560039	-0.455453844474331
3	5.0938717681134	5.19195794603971	4.82328465560578	3.31685466120845	6.67103716323539	6.72610559229806	1	2.35215277121619	1.79740545147141	1.82887026253913	6.45382926089276	2.46591864363872	1	3.15410684903565	4.05098867360067	1.26140245875301	2.2355754700151	2.36348919387555	1.84144650530757	1.85445723374422	2.19383306455135	1.47877318365727	5.91490817186867	3.72117998395664	-5.08013313585812	-0.199678541955658	-1.74387135496302	3.54588893180939	0.832566433002764	0.317659724599977	16.802860971843	-0.68433924441597	6.54055484856459	-4.74517263152567	-4.4564536396322	1.43572506425984	3.24983352792536	3.62181657548187	-0.199602978044207	5.40682192581779	0.506513451741757	-1.90993368605083	0.867793558420442	3.4449411773903	0.5073577571293	-2.21109656154821	2.97526775541106	5.16579083824293	0.548334101552182
4	3.3563940109364	4.94142841481046	4.64975937330141	3.40491381681987	2.36760891515562	4.65936279280661	3.60452811844265	6.32372759699022	2.34239889488858	1.19722977116753	3.93133145920115	4.35507624604218	6.01323275477669	1.57536235655049	1	1.14153372848864	4.32046342686673	1.60917332808944	4.7389782529514	1.80126087703818	5.91229650675853	6.17905451038415	2.5088169012437	0.850391180598538	-3.83525398111333	-2.42300608142564	-2.80517524720494	4.67976882676789	3.17132458664099	-0.286574988468492	17.2070505179175	-1.16640140255312	6.67700476468785	-4.94821107603299	-3.48965248404405	3.74448653793147	2.45063951687489	3.01071688997678	-1.08332281138758	2.80446125252935	0.377616094905887	-3.21494860608239	-0.333993627923334	7.07436027457293	-1.57211647629098	7.86512467907322	2.92641605836657	4.45309877117106	10.1256098860494
5	1.7856395463079	3.2469625020984	6.89703923134123	4.52701789388793	6.11816137911163	5.23708253658463	2.43299778257057	3.88943261193284	1.28384826694037	4.72028999570037	1.3116426075816	1.99169836823874	1	4.26551502378753	2.10271406627533	2.57926462601833	4.04733471510494	6.12479807361145	1.96483289287287	3.10393782986382	3.55311621141411	2.10068327252035	4.26033949248286	4.84200845659165	6.54926104551415	-1.582436592479	-1.31754601323402	5.63481254169035	1.42360478156732	0.651640210280881	11.0945152972515	4.53955899613406	6.23750287561936	-2.1968337869526	-8.79706659762856	3.39899885890834	-1.66434894866057	5.14266538508874	-0.791491679972131	3.25482502261231	-4.60959258708049	3.66713747167545	0.745504149514007	3.59186805274555	-0.571504450327298	-6.02318485614655	4.31218033565537	4.12736699940734	-1.59854774161576
6	6.26522415449711	5.06031513668885	1.9575303839675	1.1828874430529	2.33022066280844	5.77550792506664	4.60988302939876	4.86158912232349	1.33490306609444	2.81785127139039	2.86843164941679	1.50985501161368	1.75389054952824	1.87037409357865	3.86551999943824	2.16543138589177	4.62130127101759	3.70752937557752	4.43964311293033	2.21987473086257	5.98693262354724	4.235303823255	2.60756659835807	4.23615573370204	-2.51426005014467	0.8967375816348	-2.57632140562042	7.24838365358744	-0.420676921512218	4.94297803349065	19.7753068899535	6.24638684004176	0.184846348906085	-4.26113935841767	-6.48777732548264	6.32444946541822	-1.40382564393902	-1.67781064384577	-1.57819987648686	3.92973607792823	0.326733250898501	5.74369450837302	-3.37037689688711	5.63029314345912	-3.13767207511083	-3.06154193792031	10.7999537668568	2.41518326656615	-1.46310371134577
7	3.42522898947537	6.31099190157919	5.10049136153622	5.35737108906341	7	4.44800435482368	5.83412388395105	5.7221175268327	3.04643051310747	6.14159213658821	1.96065744815083	4.60766110056036	2.26492733223324	5.8546649313768	3.92545152443954	1.00182159827448	2.23382261733533	1.13929992261177	1.55124933209025	2.88258387537007	5.0109854876405	1.24113810674198	5.66291897678152	4.3773578910261	-2.8801049185895	-1.78696993616638	-1.22429490746578	4.230871201081	1.46218816569543	0.0251870393546704	16.3036386998647	2.77646677753197	8.18797591627937	-5.155823975822	-5.038294317275	2.13344897542745	0.909840531783572	3.78534138542628	-1.4515676833569	3.70478170598098	-0.349447867318997	-4.34605781635703	-0.1941049620249	3.76930128710209	0.217206280089896	-2.79263760351492	5.44533818263547	5.95276960187877	-4.88756889455619
8	1	7	2.73051097435267	1.26267517495596	1.86586584730315	5.50986479966543	1.85712046867831	4.05812799493685	5.23454037881074	3.29116373682054	4.29281245624682	5.20663081758744	1.9689206766381	1.18860258334595	2.23105224744192	4.131394495428	5.65509400259238	3.01525835039716	1.75263264881663	5.28380328659862	3.28806900527184	1.18778776256468	1.99502412857995	6.93498512597723	-0.222727017579722	-3.16843698360326	-0.85847270046885	2.18948348774571	6.5630985144452	1.92776537001439	19.3121370713411	3.95032633623389	0.726735376141088	-2.80940379005472	-1.77850488064351	1.52337107490084	-4.63829426567421	-3.19749122642076	-8.23646800175848	7.85057030059505	-6.70710404636175	-2.37811187302933	-3.8653506106472	3.75901160368644	-2.927888702857	2.74101992379711	0.430347493940448	1.23018758548585	-0.195752643077727
9	5.58410531002551	3.32520216433466	4.49346767541385	3.86618971839995	4.79185010620863	3.85186006397838	2.88050500259165	6.13542177306298	3.52527927734917	2.55319646456321	1.84792513854236	1.7381764879415	1.31906289473066	3.56960055511577	1.38604186718049	4.59370715272659	2.47679527520023	5.19012076137039	4.03475677539085	1.51206596735679	5.07501882469806	1.2967839891887	2.1665964669313	6.66575273310281	0.906218386707004	-2.24870703110867	-3.23604328347447	5.37630871929522	-3.85466927273824	6.53512418054762	17.150956940566	3.40612117859651	2.03180952932994	-5.3602835064304	-8.40926214352844	6.27309597757256	-1.31983756647115	-1.44323903643451	-2.62754946312108	4.84509037341408	-2.05860952636528	2.1501985934183	-2.48154030937768	4.10098573275805	6.12379210759915	-6.25105285258037	2.4750141264428	3.54315711060887	1.10154887938308
10	5.56831265564723	3.74881505097268	2.64017724388414	1	2.68886336066557	5.59249882250762	3.68978530314847	4.59078032440013	2.83763182878685	2.82307311959071	1	1	4.69266468656202	3.21196281515452	3.52262396953464	1.7990996879962	3.57839989131585	5.17327179965787	3.27264763439865	2.14998949461713	4.66384002397628	3.80161231536855	1	4.1414566396222	-1.81042507981265	0.670211145247699	-2.57653882453412	7.39085603038977	-0.457489112183079	4.63402584370766	19.3831145246212	6.69894338544409	0.257606480820543	-4.46510223310626	-7.00641350458608	6.66727397640222	-2.40746385307884	-0.902034377179188	-1.50187752142551	3.87025651165114	-0.00719098102855717	5.62806838199779	-4.1807713092997	3.6703204586839	-2.30893073258222	15.0797082366283	8.41829744507252	3.35400413399978	-4.98533796554274
11	4.87291213623214	4.50802637286963	1	3.00401309124444	2.00175561301777	5.55211821472077	3.48303634926517	4.77397096737553	2.74417966045446	1	3.8653822255883	2.39215974671039	6.50595871608634	5.13585484694779	1.76181902754053	4.71359816901807	3.61844346165326	6.4870436148066	7	1.23009825660619	4.98927557209092	4.73819404615674	1.85682556711818	6.48081021941171	3.27658194700625	-2.22512034127783	-1.70324931005929	3.31174654244813	0.901057382212886	2.82836749118673	15.9333149351285	4.63741287578155	3.84424677414142	-6.2681715811894	-4.33879611487551	8.28617046520036	-0.906594386373175	-1.00568106199276	-1.87086232305938	5.69480115835042	-1.8860308718044	5.14150751584474	-2.83522938662017	6.81794238829568	4.76075780938428	-1.23496605719141	6.61129841348943	3.87131937500115	-0.517866551462153
12	4.48185074387072	4.33705812638883	5.09327244459258	2.44729811887751	3.92692125946427	3.74053587671161	1.73873354660351	2.24501874250464	4.45639669339834	1.66286106182551	2.6961004353585	3.05510922968425	1	3.80874890535019	1.88474793286047	2.2317873138397	1.94187207743556	5.1204689559154	5.22945939336404	2.86398956987402	6.81737741855057	1	5.47576219504421	7.87971055870903	0.175159616803296	-1.76909880056569	-1.44302877262845	5.60290742895396	-3.30008790679297	4.72073600304434	16.7838282197583	3.08932526809042	3.70524290157688	-4.96540115694232	-9.47788754843072	4.88018913180087	-3.99217151930155	-0.319508516904181	-3.15642412107068	4.07536717118157	-0.679291208370097	2.60594648188234	-3.15767708230712	4.58101480789507	-2.17779585628994	-6.27789727170013	3.61655508725512	4.37172147770832	1.53260943477335
13	2.8146807556247	3.00099545059765	1	3.88466105892539	1.28527509078601	5.74573178364758	4.53848179865544	5.51464941856849	3.33828183531328	2.02204808019201	6.05971565359756	6.39325260608647	2.28290011896543	5.56428040696357	2.98942618230427	2.12238111200595	1.37651849385095	4.14933803795584	2.87577480669462	2.1006983064601	4.19768448621712	1.27825554188405	2.10972610703347	4.63965701044786	3.2875596508126	0.0539472602333917	-6.43335695622894	7.58697350963296	3.78118709862922	0.598651431581875	8.36592239231032	0.286556066523552	-5.08393633027219	-2.36391443144797	0.294516275786865	4.72595384740305	-5.72476546671162	-4.30607133900931	3.60396801598091	1.91868650466552	8.54829997402292	6.33133365943093	-0.446161105318562	4.79257848041109	0.748985295472008	-0.604993312721855	4.2659422278074	2.11316474181879	-2.23129939272475
14	6.96204984560845	5.78695629526134	5.21130271333377	1.5059407257105	5.29420379952954	7	4.83252385358424	3.4871035878327	1.59476679643761	1.14845473040402	4.01392387343424	2.27614996899845	1.19222996726139	3.75221834636342	3.07449755133709	5.62442546885187	1.78112976648872	5.22457281166322	2.75755068597389	6.33753903687162	6.77084024711313	4.00328879626169	1	3.74065034568758	0.349966961110437	-1.96872480200613	-3.60303000697288	6.89989852003006	-2.01232523384862	4.7106140380775	19.1481878543696	5.30360455193121	1.58475130957238	-5.61582742532682	-6.12061034980785	8.54571999587334	0.555811285887367	-1.91472262685913	-0.821077010515355	4.86666176531464	-1.72831217773966	4.75356088364024	-0.897948398621495	4.30326946199428	-0.938083867992263	-5.32817951175319	1.19991528948228	4.66926602738516	-4.09485764699973
15	5.70981273973333	4.50291336065566	7	2.22160962337408	5.08745956720785	6.16679025679063	1.91001428361339	5.63558703380685	2.96175700881203	2.55452103190022	1	1.75320676647128	3.70256778387311	4.86852054720411	1.91066509043392	4.13601761938311	5.23906583529751	2.03977437426757	1	3.18128764868946	6.19724048585835	3.73920906682523	1.13751906330391	3.37878260502027	0.941425414211444	-1.50784301785316	-1.81723729504484	7.68485405680191	-0.997725862808895	3.25166731614516	17.6908359512199	6.01469596880856	0.273936289626272	-4.12578293557594	-6.16925404256266	8.3185429485531	-0.842515295663295	-0.0952442434134116	0.00841452251187103	3.81545316495589	0.146108598859237	5.25817081536533	-2.13953722579588	3.45480269471996	3.10649750841242	-3.71280730644557	10.5496188979861	1.59999014822269	1.25525348376392
16	5.43685884139374	5.7479204119696	4.70557947079269	3.66020692183799	6.50352260649459	4.72975849779983	1.10641554777476	1.69078567528047	2.51685870792536	1.111642026187	3.8232883622649	3.21024496841185	1	3.17180334348925	4.34467525047664	1.6470248413657	1.02538370554267	1.68496768960386	1.07612885028908	1.5696578549136	2.91884107694012	1.45193951760624	6.42488639038464	2.71395158220774	-3.64750453901461	-0.214957403801481	-1.97959307800687	2.29832299169989	0.58158124344053	0.216162580514551	15.860956835094	-0.282423650779454	5.1177645163725	-5.16831759635821	-3.93777996668918	0.96515535978477	2.8880058711279	3.47886067949071	0.754476066391736	4.82245312140954	0.115976177300727	-1.94190838582789	1.62387625336407	5.74931932211747	-0.0376668170626659	-1.57986234757692	3.97294993758982	2.15433015084254	-6.07270753449045
17	2.05509263646505	6.61400617442766	2.40440474757171	1	2.60603744459735	5.43245057226011	1.80306085811326	4.89854646753199	6.02007810714539	2.99341013122303	4.76202297903228	5.15739755215388	2.80405451157887	1	2.80748537317439	4.93729888934717	1	3.97545175077266	1.93405381668099	1.55004490178862	2.89313991969702	1.31499420877476	2.43611911060928	7.37533695431488	1.61773036132893	-3.30374307560191	-1.25768202158203	1.37277222662444	4.07517073785946	1.97804161453166	20.3321538326764	4.43507688165822	0.940665740091634	-2.52624289370419	-1.03556482632161	1.36508502925866	-5.17276893989259	-2.9301841855542	-9.24089829893642	9.6681149217233	-7.20100066209113	-0.443898194274903	-4.0042506979106	6.1819185940944	-3.72122684616328	3.63352533235375	-0.383849031530765	3.7579573877124	-7.54338119754089
18	2.77819612028597	6.3100527603022	3.91128234148971	2.45256492442981	4.14760079256748	6.34490406885761	5.8825942182583	5.79458326486359	5.28925033478599	1	3.20982239227841	5.87244956420566	3.35406781353978	5.45252427154727	1	1.65433012644705	4.21161919278589	1.62068209346205	5.7489221221473	1.29117369769123	4.28644946867335	5.21861500229444	3.95932141649677	2.68221111684811	-3.65623461802839	-1.46444584785976	-1.85053235887612	5.28100289227913	1.73368814120386	0.465591689487135	15.9066221459999	-0.314810809171334	7.70908210713703	-4.7446336078898	-6.13150119678756	3.84179142231241	2.42656091911536	2.13624796535084	-1.35618588431905	2.28740809722672	0.151433697241875	-4.13839889453627	0.656346926187461	4.59708195355891	-4.46152810696315	8.2358999539667	3.85377047115893	5.65251840453723	9.83338207808876
19	6.386095962423	4.38643999358517	3.27414812592635	1.60079777172327	2.67857986985568	7	1.66735380610038	7	1.10449943232323	2.02435274911993	2.37441832393464	1	3.14716875724438	2.06490995117278	1	2.95611612714585	2.43995109305004	7	2.45716665762541	4.12068770172939	6.57902318290552	3.39391667847606	1	3.94881183480072	-2.53209014749152	-0.443593917937434	-1.77705766615432	8.35557093869193	0.57501978118205	4.58049277228081	20.2537178527537	6.18100879879564	-1.64634252834669	-4.11476487392412	-7.33017761778128	7.95294978356891	-0.207253854419598	-2.29516624481289	-1.01217274466987	3.37651647054862	1.34020186863213	6.34835831479305	-4.4071143483782	6.16262185619877	-1.89799195778956	-8.04669670414436	8.35740634730614	2.14240631410259	-1.38611533471375
20	5.08786970800764	5.26620277871733	1.56105027156897	1.38502984929466	5.65797623330404	5.74188124482443	5.28886234985062	5.43108129775587	2.19845123991161	2.06019005372639	6.66647837773476	1	3.20914770797604	6.61704856297979	6.6313645203231	1.95510481344368	1	2.73477893019838	2.76132827575696	2.62177550860052	6.71845169976396	3.00766466475252	1	5.79211299163563	2.1371931140842	-0.130158290415039	-6.52713389594396	8.07710296569119	6.26303449963234	-3.92923000959118	6.13384129137783	-2.91839556230264	-7.71022514728166	-0.887216866424651	0.139580107211552	7.22132458283616	-4.39745295954975	-5.80144426764738	4.68460193129026	-1.22160012879214	7.38748946688062	8.9129222687416	0.462468363365091	6.12575299574793	-6.72974154279849	-5.47879704574096	2.6436878134714	6.3263166924365	-2.8523188781166
21	5.77964887939701	3.30957110494447	2.89385637356504	2.95256996202964	3.85793948018267	3.91032920380535	2.93187619143062	2.44103995900912	4.92711494812967	1.70456688251736	3.53012833549087	5.82267698230909	3.05960802524271	5.26569480348841	2.5095277920569	3.90781660819515	4.50603853101657	3.98287710790079	3.27332435672507	3.42288719620614	1.76325341627313	6.49795800182017	6.34104266448761	8.04911985345008	-0.197268490413375	-3.8539069505121	-2.52956589247143	5.62803875674308	-3.74765327496642	4.44094639104563	16.4732943341592	2.45701270062813	2.3080256061861	-6.01515532577801	-8.45922614876426	6.34800382971441	-1.93921719296826	-1.65602600937154	-2.72577599908027	4.22794674860089	-2.09514804664272	2.22764011684088	-1.61818749282383	5.5260879096458	1.06213384227295	-6.83050180278242	3.91878428413375	3.92694968167007	0.761827560521449
22	5.89481619206294	5.3252098190583	5.67504378403479	1.8945460943969	5.10454154968423	6.70803337101881	6.59589832663937	7	4.67391816073909	1.28112002252936	1.93781836542403	1.46148172099474	3.75758904809242	6.81568314354172	2.19243954054339	7	3.27726329018793	5.57094424196993	3.09214174088002	4.03200116090892	7	2.72380600908532	2.03820548523521	4.2135299809497	-1.664975120623	-1.79584504860872	-2.31691855483701	5.64473317225827	-2.17449276318315	5.29280276494717	18.9717589956666	4.55719644071206	1.61212664887165	-3.8439507118448	-5.22862219301155	8.8574606331565	0.0691369342095287	-1.98724646912412	-1.4925037506881	4.4259964355843	-0.0719346983257588	7.62363061919057	-0.180785621707803	3.65036297553849	-3.23326176377896	-1.20700996223179	-1.04223529021582	3.53577289893918	0.349614020627157
23	5.31224937542576	6.05485001382682	4.17309932874017	1	3.91722651763813	6.13731476980111	2.59207281071163	3.61167965184641	3.32141894671484	1.97758357902411	2.5825165513149	5.8140753374485	3.89333207331589	5.51090141133094	5.91378329692747	4.01489245468804	2.66805764605417	2.20665172234262	4.06050888848196	4.38735104095148	5.10434210077838	1.09797719794835	2.68082776033712	7.2260470134458	0.247013697043698	-2.04501640014389	-1.7871984728318	5.34934286648778	-1.23040671031826	5.4021253313127	14.9799050230984	3.63840940338495	2.23854720073553	-7.98650244636205	-8.09516856930197	6.72286553802245	-0.65502549403646	1.772887679572	-1.50185769968978	3.85000599028659	-1.01593107904493	2.11179312741688	-0.730988098949804	6.70378219480951	4.52846006077355	-1.05497919416295	6.23867383636821	2.05046591097387	4.65195372544876
24	3.45196416226102	3.49439551455277	6.48777292616426	4.4609303875293	5.1011678991427	7	5.08567818837338	7	3.72677597046611	1.96131993115418	3.91874858844819	1.43644239040341	3.6833911430264	6.21177922070604	4.18444391579894	3.82501621052454	2.47623376749849	3.30946572172388	6.69113995560153	1.12985888145896	5.84074930112518	1.17742258181409	2.38558794091546	1.74650025753485	-6.0388396543383	0.655344881069149	-2.61287757184582	5.68221135060865	0.336744995508683	-2.78831905323752	17.3317861813478	-0.867258251585719	6.32544548701998	-5.92687489949143	-2.67857629599055	0.531947762173611	-1.12158074441225	1.26951185970846	-1.34194397761587	2.58308633810606	-1.21898349649562	-3.80220449967553	1.03670587309627	6.81272694847754	-1.14465177032242	-0.176289518355621	0.346559017708678	4.01603935096873	-3.48004871460405
25	2.86425788442601	4.67342145227578	1	1.3178219224364	4.41712501250682	7	5.01595122706342	5.76198569900064	2.65003402625328	3.68877257871135	7	1.40885301669584	1.87998567597731	6.73406255939363	6.23638094091506	1	1.86073936928584	2.52792946680754	1.63393041430846	1.53294426025684	6.72987720728278	3.20063831714502	3.58731644186977	5.57499418207405	2.12639175213909	0.667553872254722	-6.09385445972712	9.84935510708527	4.47869063263126	-2.45501160063751	5.69583806932016	-2.48084604943532	-8.43436433903621	-0.675997067057039	-0.496142699710001	8.02202277269655	-5.00495780581889	-6.18421382343521	4.70324837807983	-2.2305765633072	6.63091211894547	7.34924022789983	1.58443312809711	5.05087281275908	-5.43332590526231	-5.43034550580629	2.72196052965559	5.98077913682505	-2.75139790363863
26	6.47065708492367	5.50659442138837	1.4630506021758	1	2.8701126470389	5.82174927661951	4.91895968340627	4.88266656513864	1.88707284579472	1.95361786566252	3.51250870005064	1	1.90513048948009	2.1200617436232	2.58459297465132	1.54726461960281	3.61991204635445	3.56195629770188	4.71267012221946	2.55971807479704	4.19091828285359	2.84596472139014	1.0787754788259	4.11512563762911	-2.12232422598008	1.37511482166423	-2.81990159325439	7.35675443832979	-0.308201805782516	3.66962679554425	19.7851252308873	7.49672697894109	-0.498235991645763	-4.30050697450107	-6.55252799201598	7.0556305338308	-1.19274041697006	-1.68444194614955	-0.957126106393577	3.49692789556257	0.227595596948419	6.41198307790663	-4.2065977722135	5.39596592040893	-1.4782388572056	-4.41834522371064	9.2811514604934	4.36298737686409	-1.14921980044469
27	4.81852791208279	4.82698930137586	1.84420505889297	3.2156163939525	1	3.78723331793254	6.02449147209905	7	3.20993951090964	1.8885096887368	5.85915015256312	2.73873095252722	1.27513774828973	4.91413577308789	5.92856385095837	3.53217755807777	2.865434248488	3.81751310754615	3.65966691197106	1.92497695460512	4.73820263330947	5.41389810840961	2.52561643686415	7.67163225761644	4.55154961785238	-0.592389718374915	-0.737628296584592	3.2082630723719	0.254763741289889	3.09694908289723	8.74701107115677	3.82285317713092	4.02850727781928	-5.4857853991925	-4.85211016331744	6.8450326416652	2.00282562521959	-0.173857728331208	-0.557725983544047	4.10334175406538	-7.82092956886606	-0.041435018055837	0.873806669918693	1.77556625636388	3.97444289735411	-7.11521123837366	-0.267943183708381	2.02576311847381	-2.1835806450554
28	4.9039151060174	2.6409115211141	6.10526635220199	1.83912594390724	4.29480726787446	6.89095640392273	2.79792292516733	5.37998819712688	1.7327315279041	3.06328748315501	1.93676835328607	1.77375825641002	1.46451441238826	2.66780303058014	1.16225757168659	2.40843441219282	4.55612589022093	3.92269835997933	1.65595077787641	1.07550920001686	6.31489347687848	5.35221975410754	2.38513199584994	2.86217664297528	0.728165929121037	-1.73440041278308	-3.75390066491177	6.53554669407229	-2.39438713897429	3.86652769896197	18.9719473721519	6.0141720079376	-0.647390442066512	-4.61030927698346	-7.16289433136837	8.80008005477221	-1.12367301730938	-0.634934536985075	-0.99727272889386	5.10696372007363	0.142031038516075	6.10986909857208	-3.55196107918557	4.89196393614283	1.62011238015518	-0.830477764547419	4.25081925588942	0.714518581695708	-2.26435030521647
29	5.97473229652367	2.38137767681511	4.69321434293855	2.77225679040362	4.95710191162783	4.27451617211461	2.63027631190796	1.43540109118744	3.47894571611123	5.40604881574515	4.73667692358663	7	1.68934830991636	4.03366138832487	2.33212145333636	6.48749458476124	1.24441267714188	4.00483625126292	4.47594213053346	2.50389705132558	5.05660441010913	3.33221673661944	3.4127087728043	7.31542701187871	1.22850120050895	-2.13832346988653	-3.4280577826259	5.0639148224953	-3.51278949147592	5.35992757890839	16.4532295230014	2.92225976981862	2.8811039350119	-5.80203211293921	-8.01070065697989	5.88871073829612	-2.22228990586651	-0.929789784986303	-3.62450319254351	4.87718457562736	-2.28597149531094	2.01333639824861	-1.86150309807588	5.04285792126566	-1.68524444154313	-7.76906367126759	1.6769028202858	3.96281222365692	3.53678037261928
30	4.17028708491716	6.78728956233641	4.45311572565786	2.1153639041765	2.67127948806022	7	2.01211187488383	1.45032873681579	1	4.41986325142707	3.27805073933745	5.96233061833189	2.1021532335891	2.01992769375241	3.83530219874142	4.77074699513398	4.29292418958252	1.47445873636078	3.42256188288425	1.61241100864342	5.99096037430721	2.30649344571339	5.62522086439546	6.30310590877265	-1.77519055182334	-1.05324410777099	-1.08536130224018	4.84905204436339	4.17740578032644	2.0565611031008	18.4990675201091	4.82182345945669	0.808318927990095	-1.86816871280466	-2.88383891523401	1.38441538067764	-4.53490237467329	-2.78280290502164	-7.39016070892041	9.8650048914246	-5.96713029705151	-0.396844995449282	-7.38496924640456	5.80258991186082	-1.76009365304585	-4.08138211701608	-0.904032931913494	3.28656686874424	0.401883489616669
31	2.59548909439071	3.62944688583528	3.26041640503407	2.18102721972085	1.98322231002935	3.29792227129918	1.49037835245498	1.28965783919063	2.1514789271694	2.37810277933125	2.78612543907856	6.01450550285797	1.93330605092514	3.15118898343702	4.83864167740868	4.39225543318998	2.2190250245903	6.5279231167595	5.26290552283259	2.248470323394	4.24887079018807	3.2369357623633	3.09805806990151	7.73457362068256	-0.444590248373777	-1.83323531008127	-0.407480815103616	3.99523285965534	-2.3820177581764	6.14938902066048	14.2165814774977	3.33549550427417	3.21841299429866	-6.15265397005224	-9.28840937281487	4.3636571141789	-1.07163490640348	1.26034536280217	-1.26502422399782	3.58734145801472	-1.65108356993731	1.18268083545574	-4.01892104447748	6.62175763591546	4.80868525524427	-5.53091072460931	0.432934468114233	3.63133041092282	-7.75817511268461
32	4.57127812438335	4.63248922105604	1.64795725331593	3.71545409840488	2.46912428268468	6.0311213820189	4.14301361704144	5.87428305278677	6.42076335782669	1.5749326067389	7	1.95379925525079	1.39085301446594	7	2.91798558929024	1	3.41783709713962	2.81748861580123	1.49581557711689	3.00870078730675	7	4.05717127943582	4.75185493996869	4.78468341276607	2.31543008232676	-2.80257777156619	0.00725510666973561	3.83025459533941	0.418994855343767	2.356605275413	18.2562500403326	6.64105657277889	3.47450950705319	-6.01077781003629	-4.30291346507901	6.72396219953077	-3.08176552896383	-1.56487416730596	-2.77247615854856	5.31671283525414	-0.716313304981264	3.98733690378813	-2.942945657952	7.73917215841349	0.703711572336108	-5.18558455800649	4.6702550963429	1.26602374175476	-4.74903366927062
33	4.5061770617533	4.73213260890804	4.51900792832214	2.89184614384268	6.5848777446302	7	5.79762077735604	3.91010919117954	3.07729279766808	3.16882338020076	2.98317227295875	3.08885695049797	1.0451857274115	5.81879714734363	1.10127797361098	3.6763055680611	4.67360911394095	3.01913076882788	3.01851918144447	3.51976545175631	5.6018238173548	1.59320829880978	3.36391977862365	1.96151381139863	-6.11952135748607	1.55335814538399	-3.81175847019572	5.63852484424606	-0.480260951066509	-1.04471568617639	17.8228948074262	-2.04379026709888	5.98888052603557	-4.47486716651436	-2.7501429824753	0.784028204666344	-0.627887944988918	1.43777139952854	-1.8092158266406	2.25104394864411	-1.25470473176663	-3.03513922569138	0.529346614040478	5.95481019960391	0.24029715882021	-0.573168787717181	1.6529090439815	6.51883764666392	0.607012766753414
34	3.93519753945468	5.80687035681293	5.75161265208997	4.08009957884434	7	4.52162066805313	2.45910471552102	5.87394424400642	1.41638249165499	1.60506288133139	4.61764690130169	3.62126631736782	1.27525219796568	4.54846028768074	5.44908804921701	1	2.8438834518963	2.40618035542083	1	1.42758237623335	3.44425764873074	4.05419307937934	2.17616612868921	2.95771474842941	-2.93153136574885	-0.869348491765696	1.508424638578	4.58600216817557	1.06042426592662	-1.37632974614591	15.3083284414837	3.07551629297874	6.66043540147578	-5.71578629096042	-1.26348827247373	2.86757683923069	1.5518156117787	3.22408234545051	-0.85821637138949	4.18350680054564	-1.07742632679754	-3.12444278179204	0.991035882193844	4.59924431394712	-0.809652367351169	-3.53062519391016	1.84217197130973	7.49962480279397	-0.268617793894504
35	7	5.34284572632443	6.75994171725802	1.5101159496806	4.09049522777178	6.79322622854343	1.12538276318266	6.23839419664726	2.57299044109936	3.70659172364015	5.29111437674638	1.6479926892302	2.37140786816191	7	6.59862890094834	2.68774621788608	2.75035915017547	5.42409398463288	3.12991281369186	4.70818408042585	4.6685650119197	2.01291337270849	2.01258284985098	3.8907724551634	1.80022137902883	-1.91918527030452	-1.30774292852538	7.48515646950573	0.0171877483378663	4.21594948647333	18.4973020011505	4.3404027669162	1.60964116408123	-4.16094818678053	-7.73338294553104	8.36629105886639	-2.57647129808222	-0.789596152611745	0.316308424144298	4.51042613047745	0.396297374319714	6.81179992936234	-3.85313383651375	5.81769354993011	-0.39690151649823	15.589819182764	3.51516118751814	1.91374678312252	-2.44769675141343
36	1.14675674229685	3.53823925511958	7	3.23120818615642	7	5.5572013779094	3.13289721293222	5.24415705963231	1.82216679651415	2.12523006879416	5.0135259043702	3.09475885907661	5.06087704990551	3.08273292425133	7	1	1.26482204078504	4.07405695675907	1.73970525284816	1.03680277900277	4.73891524605456	3.24032327673013	4.49421161108548	3.49443727103374	6.57213275851192	-3.39851745025721	-1.20906491038831	5.81365763861155	0.876458820746734	2.28538821709288	12.3305416070511	5.75417835798898	8.71899162859818	-1.18882093465598	-7.15637952335491	3.2614551801611	-1.66006475884797	5.2540524458846	-1.88139584894096	2.98534571483939	-3.56765573835819	5.27710462481415	0.986055442808207	2.61421463261702	0.060032006861268	-2.38935140510855	1.75407973799784	0.128958324288733	-1.2294416646954
37	2.12730166590227	7	4.97053108940393	1.76532536187884	5.13602729722336	7	2.9167693792757	7	5.99980762076902	1.69491662733333	4.21066348579608	2.38865447500093	2.27618847135059	2.37739447372776	1	3.4076665720253	2.11533574034667	6.62625295319024	2.92910829857424	3.31651387787852	3.50598945709401	4.2128041740756	6.19092410353885	4.19842937409303	6.25135702864387	-1.8216607459941	-0.18010325330185	5.85595646300037	-0.813707414783431	2.19016288369332	15.0628291175344	8.88686116723965	7.37343759033305	-2.01143312656455	-4.08006090376046	3.72349484312105	4.4026995907997	3.33955514133737	1.34333119599899	3.33455336272571	-4.13434349723033	2.15552129501296	-1.87037972875231	3.55244355728972	-3.70588933497363	7.49141691188135	1.54589103367563	2.82996292547667	-1.67235958302289
38	3.46798778737875	5.28648631574794	4.64408274897406	1.35315918167077	2.14169506551883	7	1.57279408983257	5.03512549700748	5.52130780371501	2.31017928679173	4.63961482895579	4.69177034129358	1.91897806572566	7	5.15211952142807	7	3.03289219161984	5.9076147050212	4.26810488241292	5.37448838630309	3.83509608739195	5.23667453172623	2.51798894518977	6.22449099068369	-5.24099813764017	2.22754378174909	-5.97478901327571	1.47883977063474	2.38967068550537	2.40909396943978	15.2460299374571	5.59267460925244	0.173377661185758	-4.40997672586356	-5.14247527577863	3.7586040193783	-4.00143269509705	-3.03911140030876	-6.25116740390593	11.0490444051287	-3.55351376734858	-1.28137989534965	-6.1457592966351	6.17590316360373	5.0363801156859	14.7337465766714	6.9475062469341	1.81490137051101	-8.11050248094021
39	2.52871714239962	1	1.57815528933168	3.41493404213044	2.27101805818463	4.89226256084056	3.11062400052657	4.18702188964848	1	3.32813128756099	2.11539030680751	6.11727982007954	1.92190942937863	4.81332289247171	3.41215734358974	2.687452095831	5.95902655564543	3.94023895889616	2.69315260786017	7	2.82151631474114	5.40186651374252	2.53730810023551	4.22375120520879	-1.61763165087922	-2.62243824281855	-3.11772973268709	8.73510987639743	7.50344397413683	-0.362853336403503	9.95572339055252	-0.41150198909171	-8.21564777637311	-3.55497375860082	-0.37839613960924	5.33858067091536	-2.10002115059153	-2.7409193808185	3.93576457914684	1.71422824076113	8.32780977781639	4.67512813806993	-0.485225338328475	3.99913141196692	2.02336425326371	-7.56613922727624	6.86688985809208	4.24103983872551	0.589201356228771
40	1.73857508681451	6.52228308571793	4.92835968583707	1.80355863371788	3.02484595783947	6.80149229914961	1.15817373059385	5.51821147327989	5.95918387451015	3.90098893967614	5.21224677846505	3.9948961566993	2.94206409950447	2.05291891606544	1.15787618880167	3.30409408814212	4.34659464338006	3.77721970416652	6.8105381448113	3.0110642963771	5.52436356498639	3.16574794826538	4.69513426184488	6.90827626695082	-0.917376405215721	-1.07829980687589	-1.20588633338694	3.23391214701944	4.88783795823919	3.96822553837991	19.5846391595221	3.75616162693423	0.983146981150867	-2.22130293056734	-1.44609617553546	4.4396658003698	-3.98254540180773	-2.34553522699226	-8.79678132062002	11.1779052116683	-6.92373438704985	-1.07390344883772	-3.17376356820288	8.01156233877843	-3.37331079571057	4.98047963026155	5.28093534609154	3.78177626767653	-4.06968059279858
41	3.28640299779861	5.83247791590188	4.93666115140698	3.32731983618516	5.12960992010888	7	1.95448040878404	3.42836100813091	5.02311820955316	2.0224337477828	1.61043158946174	4.4969512863213	1.52541836229427	3.52678545496068	4.90179806232566	4.25117021372667	1.47945094519613	5.81087172492212	5.07467471670732	1.2348726639058	1.12675120030543	5.03980751125092	5.67698532657317	6.61906329225712	1.53133764528894	1.00678824681326	-0.247943591702742	3.37526360276826	4.28644593961566	1.70305583268261	18.2369565675127	3.37050548172481	-0.2960960941215	-3.36192312774118	-3.20861281586792	4.22791090950486	-3.18257412098041	-3.60985132572286	-9.48916397490382	9.8238352461467	-6.20679784963469	-3.19082322760023	-4.88356978824472	2.16574802041845	3.83910159783312	-5.08128533906424	-4.68279033941298	-0.368384695291884	-6.8623712490081
42	4.41909507603943	3.53092589818623	4.51048347351275	3.3397026477856	5.99172312510234	7	5.42744943433228	3.79670637448096	2.51715194269067	3.37516385706178	2.94686913779929	1	1.24000284785961	6.47570676677041	1.63321830847632	3.41742326433636	4.74463092536744	4.86143118398228	1	1	5.41248789750154	1.32670012679483	2.97254516964838	2.12283680619512	-5.52186823161306	1.08758652606984	-2.69670453422065	5.59464277700081	0.53943517157849	-0.597904492068072	18.0485891617161	-0.945508987366215	5.73235174167336	-6.20150439739321	-2.03393314887762	0.461551955887325	-0.6392803916995	1.94225389317162	-0.657658664061689	1.76079291464958	-0.918577587664623	-2.14990058287905	0.626826234515325	3.65941832111361	0.416478061761728	-0.989054234611382	0.911019477236203	6.0976445829918	0.110573015898028
43	4.24821094083447	3.73408753788004	5.2234018826581	2.51945011543679	3.58642181990283	3.24911758337787	1	3.57159502621246	1.99297552168975	2.34958470420048	2.74510890884662	2.55317582977668	1.3326141191998	1.25783723024239	2.97135474249842	2.90603430506534	1.36572225536196	4.83090110477158	1.55918926505606	1.63438855501271	7	1.82777885915675	7	7.75722969964126	-0.319715983692906	-1.21492441185937	-1.54133019358917	5.28713795165747	-4.0558093225942	5.1408769278997	16.407720913152	2.67711119692343	3.30295599420687	-4.94353997735633	-8.36306426374817	5.38850777920713	-3.65093368216486	-0.383369649862664	-2.85796919563442	3.72898561659105	-1.98232695541995	4.08533823877135	-1.76248321903865	3.68088506597993	-0.446461518311774	-6.87840291361375	2.87881668975156	4.6523403080526	1.3884777040185
44	1.61407759931134	6.03889684670087	4.95581835846818	1.61620392615285	3.11469136604277	3.3443982260007	2.00652625487785	5.57352436381842	3.10700269941543	2.90123631967987	4.81876701773819	3.41437673190396	2.16617380805313	1.1877219607284	1.53254667008566	3.0932759357944	1.78338326322539	4.39623701384121	3.32374453195891	2.05366391532105	6.22492848977551	3.3257498161932	2.42701272717885	7.17300212932531	-1.17746586953854	-1.12864406201541	-2.29652083811601	1.14796215567545	5.25759837256578	3.19234606070597	19.8007023353326	4.09747319809292	1.05606476976191	-1.95541049833519	-0.801171578130068	2.71959364260474	-5.09746048915111	-3.365684405182	-9.08861825803206	10.4579377905509	-7.53257008067934	-1.38345605815505	-3.97964070737433	7.64989936749387	-2.55067577962937	5.6143644218476	1.12746949136363	4.79354822864656	-7.95712567796451
45	4.65135930186746	4.7488182934827	1.90373924090224	1.82567924630808	3.20423951383309	6.65032542520785	3.34820210530872	4.05506917098362	4.5740143923002	3.39276178656229	3.41142014904134	1.99292480968383	5.17627083415215	6.55288030471628	3.74307608696309	2.83962862514284	2.41511533981371	1.42677115750336	1.32833701114483	4.13912812478556	5.25521551012771	3.23420162355549	4.51876881409281	5.80194465618007	3.74397993355036	-1.16889994958253	-1.68834890933851	4.00018441252785	2.43535742209275	2.49976338703177	15.903371790575	4.26887056593608	1.46895031118161	-4.89111542394171	-4.79509988036022	6.03911230316205	-1.20885957255632	-0.853881730273002	-1.66032594909425	5.97088650972583	-0.271335135220282	5.42596464664411	-3.44669243358733	5.87507065730874	-0.840456740377895	-5.06702063413217	4.85677317407133	1.15211569377608	8.91119907607993
46	6.54366550116568	3.31380957185071	1.4188453346414	7	6.37476333595813	2.93154202374314	3.00821464120058	4.84542660457861	1.07771815489441	3.1566475958931	7	4.36331728959263	2.9063525796026	6.14052287571735	2.49506706946304	6.56950051782723	2.50007563065688	3.7875577997906	5.6542591614888	2.6905341957227	6.01586969161764	1.391661677396	1.76860286244068	7.73224684924955	2.89790503063834	0.710804038434424	4.7039495589588	4.64570083496395	2.63457644246337	1.23007982671902	23.5420580839374	7.98179430250866	7.03381801577576	-1.86123312628821	-10.1149102697206	8.5668265924618	5.93597814183639	-2.20401895207298	2.30392985441559	1.61804206098983	-0.64876444064682	1.44398744729114	1.24504242167048	4.03788820740835	0.0397578625155022	15.7420070063407	1.95200060564272	2.23661621613866	1.96316306087624
47	5.64573490953962	6.59230759375869	6.03477436304562	2.73643047945594	4.67163027776369	4.55599441119455	4.52858360841585	2.95719721642852	2.98068708457505	5.27491018276035	6.97814893693346	6.95200568335703	2.04111774930733	4.89440841349733	1.80547777419264	4.01185821905851	4.69229132012213	3.6253824691775	2.03702655950018	3.53369709788306	1.44005762285639	1	2.13554967253141	7.35223963958715	-0.267733800164159	-0.42689469310624	-0.737815568788282	1.91599314463204	3.61961394202913	2.67423985750515	18.6701203239448	6.44858295746114	0.63390543928457	-2.85043323082601	-4.96331976004352	3.52784223578712	-3.2537515241265	-3.49485678747953	-8.7502015013257	9.98671417702424	-5.19429898946786	-3.49144535493733	-5.55868908552235	4.53346227814825	1.59887976366163	-9.60184262508334	0.438923919179557	3.08888519170857	-6.14094788375346
48	5.52928411461521	1.00996904474351	5.17742238083814	5.1608062479107	4.393625017295	7	6.54288030807301	6.97930599643596	2.2562573296801	1.15160345553691	1	1.32573381688782	2.47285899761297	5.18873178022523	2.06247579026176	2.57253177678178	2.5482731086401	2.60873752703954	6.54236826601491	2.2522066376614	6.7652391281999	6.92844490258994	5.20177530179301	8.13440396962107	-0.357401440374445	-6.35644608432524	-0.419695480103814	7.84897636755175	-1.54730449888799	-1.60273030042811	19.84091002693	6.07394421782589	7.50284256122738	-2.97807693850967	-12.13089954162	4.06258780576111	-3.65546874106887	-6.06658969619745	3.45292976431272	6.00989064489336	1.04425707276728	-0.643415732166491	-10.7872661918303	8.92673687920523	-2.62621568043634	5.95925200554598	5.84288175257621	5.17542483844926	-1.5060321868243
49	4.11682888527118	6.08182796204068	6.01134600641744	5.02407830039249	6.95861674562585	6.8632888715803	1.05256944267089	1	1.98976741020403	3.00412140150508	2.4042138476053	1.44814313751857	4.81150459730211	3.77073342184681	2.02174021557026	5.28905101723954	2.49881646907652	2.2153222090589	6.25278285993312	3.5922390616355	5.51176339533782	2.85925951287321	7	2.58174101051257	-1.40189904477829	-0.513232754077869	-2.04061194864567	5.81094716978463	1.62070189665593	-0.00261665241823761	18.2090076553212	0.918235197093443	6.73235337614184	-3.99209751255171	-6.78314039838016	2.45384237214788	2.79805164355639	2.70192551488905	0.970973652471729	5.38970730583846	-0.354850622364576	-1.63130459175699	1.62197701084905	3.60173217719479	2.81615487699006	-6.29902730620315	3.78977980647752	-0.579586619824076	-6.82107427305395
50	4.49417103246237	3.7039136565248	3.40284166517131	1.94637456285775	2.72098381512789	6.25810771746268	6.68118770414706	6.96648820661553	6.42844443886136	5.23802872577369	3.66357637003329	7	3.55658383991498	6.17032455120472	2.01858806887142	4.82094871034432	1.52389349631521	2.56068698894602	1	1.31179992855549	1.84387436666465	2.3624439467776	3.95278601418843	4.29455654561963	2.73471866870677	-2.0106821720229	-1.99913801344344	4.35872902467533	0.407452458978321	1.76442803472126	15.2498662813439	5.94678042069122	3.6611981553791	-5.99190299235953	-6.27703562925402	7.80848024586448	-2.2206148849886	-1.15252886000785	-2.63092773668281	4.40600494027105	-2.0972096619217	4.77142837730107	-2.60003983553788	7.39128651411161	-2.66343767863854	-4.3241665692528	2.38953367680302	3.66966274247199	1.42060966911436
51	3.1489520018466	5.58000219631186	6.32552921076527	2.1111025020118	5.8133700041858	6.31471035047825	4.41650066249822	7	1.50510606726993	1	6.21986478690167	5.51617004413447	3.66414117743309	2.03179054029931	1.55658295401389	3.43966707984298	3.4860678705189	4.33067391861097	2.86651672067386	5.61346076632409	2.77383021961064	2.01844716846523	2.72962805925025	7.99668503357114	4.02681084174232	-4.05697696914304	0.914141291163028	6.46837690855298	1.15270429897896	1.85206579360739	12.2746829454679	9.95066165637403	5.24576180290253	-2.44093693410339	-8.15920915712812	2.37765247915636	-1.52950470942738	4.22161303925106	0.314086561228112	2.95113766552526	-5.02738677948091	3.07427195752158	0.994840762150616	3.70782526918158	-2.92518195714771	8.55072208886165	0.211600403406951	3.40445723308836	-0.0385043615384676
52	4.34237005324458	5.04800983709703	2.32165137094671	1.00894516249634	1	4.18365079114979	2.86373175232971	6.40640562813538	3.2050042475303	1.18773194969431	4.23096804760448	4.66577153186093	1	5.82064807088346	3.26790759075816	3.55263819825938	1.53030433333814	5.42592163157822	2.25838380951743	2.26821623811842	1	1	2.00397535602553	4.27851862316992	2.79808388434329	-2.32562994312468	1.2689726628542	4.447971552062	2.70800421921937	1.8107391861236	15.5391405572735	5.45913486498723	3.92775730490352	-4.35206731268443	-6.8329689826846	7.17186402606171	-2.29646602639231	1.79594869244518	-0.476758759182003	4.48413344710578	-1.78855693893031	4.71804987856132	-1.1146162903599	5.07408948706601	-6.01225186330202	-3.58857172038795	6.57084045442861	-0.165701358904105	1.76521819361811
53	6.14797492143422	3.48395063689276	1.16217968849725	6.90863798430988	5.87239720831573	6.23940343681082	2.10840905162267	4.56607110135279	2.54532229247188	1.16220689381057	7	4.37999651841733	2.0727135734014	6.21742469384301	2.65099377451442	3.37369659284212	2.40087857014444	3.50217278111931	6.88702985019444	2.45075462210411	4.38484004367374	2.05205582059973	1	7.49739911906388	4.25781899422516	1.46103710859439	5.54205989050274	5.730947635464	2.44872610932006	1.09902597642174	24.0569259256261	8.33416951260946	6.55335235665231	-2.23597603493426	-11.1217386229899	8.58697164248373	6.51085144817976	-1.83187476128204	2.87706320734446	2.05978388044115	-0.479783128784084	0.882866555141318	1.65320435141197	6.23222717655649	-0.492319440902509	15.1855016515419	1.65451443765461	6.85294881410171	2.0129755519369
54	3.24139779259008	3.24608597983305	1.94396180882758	4.64352346711582	1	3.56345698243485	1.44416709602789	4.81764442856983	1.90215164062307	2.55720121534325	7	3.41000909657765	3.83028765815734	5.52184722676061	1.50847982359479	2.91804952493903	1.64381607330933	2.43667113287996	1.79424697904897	4.65620538578858	5.12270634240279	2.29180278833398	1	5.84704391279933	1.22192105166343	-0.706686585764222	-4.89244456078672	5.72108888499952	6.13328099581486	2.29314231825849	8.90360424935656	0.302351956686451	-6.57979254414881	-1.93599914602944	0.152759926787814	4.0100124412518	-5.40111011954407	-2.54235992239969	5.10214889614382	-1.15173347617828	10.0333981353479	5.45355388733161	0.517789495700317	3.94385055469492	1.63382022886245	0.101345980206477	10.0338191884854	5.03835109434913	9.72906978792763
55	3.92320190088715	5.10873542316198	2.82210196343701	1.75937605810504	2.8930743449041	1.86712054841832	4.43529461119409	5.00066447275948	4.29873454762245	1.51267525653654	1.4621129407336	3.94829350990037	3.23245145912153	3.59384244801569	4.92235390787542	3.41724550947246	1.2649060989975	5.25566515262332	5.94644711939021	2.15665290206422	6.26588899120692	1	5.61409838296951	4.9530846428808	1.72819411359027	-2.00772048365212	-2.00016978693935	4.40825631094476	3.13717077553393	4.06878596580836	16.270809898264	6.80348649940383	3.29679716312607	-6.84459915513098	-4.40768388320408	9.1550674295369	-2.80792588817736	2.69478353488185	0.381152397589555	3.51511924510163	-1.30636815657451	3.94080729868002	-2.69559421495243	5.45811919221654	0.422272789441538	-0.642733892365996	3.00384843461869	3.17223409035431	-5.20327892580265
56	1.17872570808673	7	5.82653813657273	2.44814950694589	5.03297941150254	4.86796300532782	6.26960232376538	4.9097022565161	3.41117042663655	2.85496139356569	6.97136768448792	2.65588369741496	3.87218144963817	6.31872839948101	5.62833549323408	3.84947715882161	4.75615429822039	1.91819381072308	3.99627400024696	1	5.24998698812941	4.27265116572177	7	7.41354458854844	4.71767554399883	-0.310183459377784	-1.65705235677984	6.6247698469173	-0.997526039174369	0.373528417263227	16.1590790500172	7.05020242537228	7.93280769824509	-3.64246711782358	-5.09798746223068	1.53413972404668	-1.55887436057006	5.1381628760836	-3.18460583920425	-0.122507684994881	-3.82459242948975	2.4890907404952	1.51417196345991	4.84935883217119	3.49919815881219	6.8035491975085	4.17543643168756	0.326094039039082	0.720887916357921
57	1.29976145801536	4.24549426810909	6.82257797738034	3.94740742245283	6.3693437778223	6.60899941188495	2.28168399520281	1.78734689806005	1.42754344230245	3.36132592064223	3.24001272786514	4.0643211663279	1.60152234308588	4.96540230767268	2.63662099788269	3.50112503972028	5.43269017105277	2.34696057236581	2.26604404930085	1.95461045107782	4.16877612239841	5.42557360693247	6.64070152300302	4.35852672186948	2.92640897092147	-4.92258857701501	0.399192456492687	6.76689248495228	3.42230426725171	-2.12016849523764	11.4752910165427	6.67803271501199	5.93988584724236	-1.40578658766132	-7.59528615264787	4.29306500295235	-2.36779412992767	3.73144502526393	-2.41010427211272	2.43940070921568	-5.30437237409093	3.40043390824937	1.33478602510626	7.32510147578277	-1.78624127668785	-3.15819252074211	6.40294895656358	1.32224050051535	-1.06154998894474
58	3.66880786590687	6.21620664195055	4.91898196620723	1.27347244343903	2.14444915586509	7	2.46423773972874	5.02270225013427	5.49901405843377	3.3344453076986	1.98313447926425	4.0208437226099	1	6.91287867885412	5.39714755348413	6.63094690412004	3.06202389410998	5.48595873941143	3.31490012611546	1	3.17842040428926	2.95792211557302	1.59661610469394	6.27094842598538	-3.90009454156556	1.46042303161765	-5.00820598495626	1.90773955035932	3.52703969108421	1.760450407571	14.639155054323	5.22328013355365	-0.36611354035531	-4.61967574849828	-4.0314647021739	4.76413198365064	-2.71162755070753	-4.03324357599603	-5.9552899539979	11.2759340613445	-3.23309154786589	-2.06516724830847	-6.58920699197582	6.64231902485263	4.55089498749663	-0.158002285684503	5.85640199715502	2.60541231343376	-8.85117870773558
59	3.84801484499029	3.15115779138142	1.75169950823995	4.44562231860683	1.35240645584105	5.21208293593728	2.11780841315247	4.90836683336715	1.29924691492397	1.03798539223602	5.59907499833067	6.63286695206716	1.35682427794237	4.2385981450507	5.40748330030196	1.86505646009939	1.19309033797267	3.34883549467161	2.73415544130339	3.20009365524822	7	1.07216580909198	1	6.26704116849931	2.08495780716561	-1.6732449994773	-7.38961126178586	7.90604875112074	3.49743991860212	0.357402990004591	8.58523939214501	-0.154703391016145	-5.44756781759494	-1.56823448807469	1.12620427312606	3.86106831802181	-5.67837298572884	-4.1402890773974	4.65956051983863	0.649557579963392	8.88643646304364	5.50022172870315	0.971855947146378	2.9202286465037	-4.41046126853466	-1.0151715848202	0.485149740440957	2.27817965023242	-0.100393793682086
60	1.55141178961489	3.99672766696643	7	1.64014664405739	4.6788632781629	2.97096581827149	5.16954715676824	6.79204894351057	1.79551584646156	1.75008272059365	5.59810416643199	5.96631497704536	1.23639950823715	4.62444025387006	5.56928068447168	6.80275063429859	3.05687001316027	4.18999579676282	1.37439521472197	4.7933197384743	5.5732447765688	2.77344862877946	7	7.44949011174905	3.83203619187758	-1.81656628973767	-0.711427461869689	4.32568104404591	0.855073356728003	3.50402680389596	13.6147096036063	10.6351106614217	6.69889939229571	-4.26203164933371	-7.96168453327182	3.43315971904476	-2.67782847117666	4.52770465524106	-0.424081651779121	1.68550702334009	-5.21792328771246	1.23866653717399	0.701051195587593	4.52389539018538	-2.0973364616734	3.70037441928216	-0.455779694923396	3.11690187807777	0.874981921297731
61	3.49078796294451	6.51760290130818	3.43158431885376	1.05133848073878	1.56310603437958	4.05068766995522	3.06657337378575	5.21140065351058	1	1.57700516962422	1.70124718872199	2.85975021682141	1.97371368781512	1.59843576039318	3.12395341712019	2.88652850659041	1	3.46569104090196	2.2070116994367	3.23074567082607	2.88560401273988	6.22631813411569	2.64075258437012	7.16107540909737	-0.801977591110107	-1.28987089268307	-2.6601534565183	3.42855410957458	4.2195980703429	2.35908238695426	19.1864117443184	5.21048888951558	0.459618879953121	-1.14180237848918	-2.51857285706752	1.44387795877941	-3.03718652260799	-4.51079473588902	-7.50195243619627	10.084172847883	-4.93923170174239	-1.58875547945356	-6.47738569526646	1.58609125333664	0.111925401247676	9.55142694265243	-0.728511408799285	7.70700685884277	0.0627983706624305
62	4.32428206489608	6.28288422507717	4.49546395779942	1.06736658820349	1.76727283566695	7	1.74765931186233	1.23554971029619	2.63281150974882	4.51927698959996	7	5.87448298720984	1	2.5341493954247	3.40592136704984	5.02120784822313	4.48786315423128	1	2.05195871276823	3.33968238588298	5.42827315054946	6.21269096431992	6.16183996168243	7.17354206787889	-0.667553295936064	-0.54406955260206	-1.55300429194775	3.84276426300742	4.60897435679306	2.59712293846035	18.140127004179	4.44464095272707	0.910906841369455	-2.23520778175702	-3.14964989432997	2.96725663497231	-3.57952258831536	-2.62518693011594	-7.92933981486422	10.3403233895512	-4.81653266580725	-0.288149022752854	-7.25042245176103	6.368275318205	-1.02779266373889	8.07139785160483	6.46736938750952	4.47201591643347	0.591015830687433
63	3.96496569331122	4.20307235449635	2.31405061192284	3.07693308880314	2.07263808474895	7	5.34298499653443	6.30286631364612	6.93087742778785	2.28917151736296	3.9022246899169	6.78094040735895	1.41067330290367	6.81039832301116	5.79432750799671	5.81531160008153	1.79725362928976	4.94089813205554	1.50780368408801	1.53309121875118	2.14232777570881	2.10075672985275	1.04365699332179	5.11559523131379	3.68744700134305	-2.41288555368291	-0.438975188494985	2.45234198771899	1.74972374474015	3.02473384907101	13.9815298645191	4.76793595251958	3.68944282465156	-5.14503564917817	-3.90674968767354	8.70506306669571	-2.09045384513097	-0.23032869733803	-1.06275425815969	4.22361983757636	-1.8496905068883	6.2269999042427	-0.932997725538148	0.675700211540568	-1.18513782757931	-6.69577305425561	8.51426664275702	2.38649300222362	1.30917764197177
64	4.83925588101473	7	3.76465407430822	1	1.84657644801046	1.1420579281047	3.83385007608651	5.10107690835419	1.81961260907586	1.52145891879094	7	4.07896473593132	3.69846884361448	5.63287678746755	1.82943694998737	1.5578326152989	2.11520106024222	4.41092670974509	2.10086208999975	1	2.94357040371345	1.81092790084915	1.89446781735663	6.67196488672953	-0.990080772153287	-2.62288271477767	-2.12011384109117	3.9443783155395	5.69787948513914	2.30880793659662	20.220278288172	4.5388566274698	1.07416081903996	-2.17836712151667	-3.02722049309539	1.41528530047175	-4.0020484473541	-1.959381719367	-8.53389494429597	9.61065011028929	-6.3499235678502	-0.686784342418414	-6.02888718304011	2.14103955846424	0.800542374295569	2.13427143814702	-1.14559099126928	6.11987271078336	-1.05087733523027
65	5.7870931015767	6.22166398084148	5.27820653567771	1.41627680528219	3.56233262570195	7	2.01340791938665	5.1585252952968	3.90830602739373	1	4.76373195065372	1.97963875084561	4.65203930620565	3.32084848464734	1	5.24763221108478	1	4.04621847617593	2.97844799765539	5.70284677352591	1.73353460121266	4.86917815686513	3.58476112165404	3.32901858490616	-0.763591343157808	-3.60848628585778	-3.31058826665136	7.91672894251768	-0.547953774406865	5.36146343423199	17.8866185698175	5.69846048277902	2.4697230941998	-4.66120186351605	-6.44759458948283	10.1110315011403	-0.0194352135998451	-2.31912481248112	0.118342887853551	4.88865358174591	-0.972996531253509	4.09754116110631	-3.27356576477908	4.53975979902312	-0.679642238068149	-7.99187754776075	0.229713388851702	2.4297458054087	-0.487575956295334
66	3.22259151614071	1.60683390130824	1.80881806219947	5.7212278266342	2.83394019864156	5.82389365363922	1.24146785770168	1.43398727585294	4.51296178227884	3.51552285595027	5.28248030267793	7	2.70359273744983	6.21270358811917	2.58949797768029	4.25952319398733	1.60884519344877	3.23106520927588	1.43792327013094	3.06695262823531	1.47761713057513	3.15586232210517	1.38831243777482	6.57213256997487	-3.58861108262836	-5.83197814613006	-1.15508148336633	9.10048049147724	-3.23008221598161	-7.29976055453615	24.4624953940364	2.46990850423673	11.5668041383561	-2.39104971466262	-10.7354354781417	1.07023444836586	2.36395884818228	-8.88669701552281	2.35089743628312	6.49084387470322	0.827778457978316	-2.2388151978235	-4.1531661207713	5.07543702188723	-0.579492057417006	10.1328849963618	6.00862616221254	1.74898955194251	8.23097663518837
67	4.26364816346591	7	4.48208521849731	1	1.79600634345707	3.74800452511035	1.39014771156484	6.02414326789312	1	5.01113772164996	2.83488418333638	2.75535057459491	1.5307421045804	1.94297836980004	5.24791503079497	1.68610163062191	1	4.08896556269718	2.91315493110793	4.47718348052821	6.88726995089322	4.64418981157856	2.04094526143263	6.20386318253167	-0.91389402862879	-0.969707099929404	-2.09561306131267	1.67119828324418	4.20157859040241	2.82341451411895	18.8162279093989	4.58255832718281	0.998391514368978	-2.45229691619524	-2.25985293563004	2.19683690554579	-4.01402068239032	-3.29368285772087	-7.8222241118124	10.2462413994113	-5.78699826928625	-0.874091221189951	-6.65611304780157	2.01792624841717	0.913774741977946	7.42697516321402	1.2554731933625	0.75225834264233	0.0578412570055541
68	5.32835058341343	3.22048624334443	1.46004968705676	7	5.11093734102996	5.18603464041086	1.92911393502858	6.73417113657467	5.99116424043267	1	7	6.10496090320236	1.20786488348625	5.92628765801389	3.53398244343179	5.90498768319806	4.09132451048614	2.63872134174966	2.4185108968158	2.05228296089723	4.6377528488249	1.9960222006625	3.25785159347569	7.6571644412723	3.07331012598511	1.4313723923635	4.86165416441388	5.38765656866383	3.32839430336444	1.47557500519875	24.4202183739814	8.36918780316689	6.4305009368914	-2.29031111092473	-10.801729265497	9.49289122302792	6.91325765136885	-2.06297278958752	2.20507067709217	1.79745008933618	-1.3161768357326	1.11877677161968	1.43431110806303	8.07117300312375	-0.268766645966614	-1.65340924121706	0.517169022987047	1.0867710360562	0.811780882173883
69	3.56486765866376	4.32168001553862	5.41014196612041	6.24470325860118	5.9346310645156	6.37745209229016	6.35739972927536	7	1.90857409825949	3.1515977458901	3.57713274143493	1.00266290173481	1	5.5443991918852	1.24663033127389	3.81325801775272	3.1113172623356	3.93919693254269	1.81543192225199	1	6.47195001785691	1.75085394939016	5.51669541916851	2.60249833712297	-6.76361977800329	1.10071177554408	-2.99134216125926	5.92462146423509	0.60160973916372	-3.50674306425991	19.5490595970086	-0.693361934283367	6.13764044367217	-6.24513701542324	-2.76065853053301	0.994965547175169	-0.443536774906464	0.743724457934444	-2.06393823561716	3.21995550770544	-0.739733518109949	-4.37962740147567	2.38016941429339	7.59791134239512	-2.65645132704581	-0.9329551404588	0.20303283517915	3.39053628889438	-3.39784177688456
70	2.39161682009588	5.78545947205801	1	2.15768518422218	2.82288742314122	1.43263335034146	3.24225483071562	7	4.3526480888753	1.73863632663903	2.24359775965828	2.31827308686452	5.91675161755613	6.82073387883686	3.85100881810735	5.47528562248582	1	6.02592958940019	2.17124934212814	5.36902927510751	4.11853441063602	2.26940026547791	4.91460768383768	7.60873475388912	-6.13097162568014	-3.05129992086552	2.81955634650018	3.05325879420567	18.9538548921137	-9.14549685503124	4.61333100366981	4.1662139361633	-8.90550163849789	-5.82936100250866	1.68396549540841	6.01198133055412	-4.79474476717837	-7.53668669963978	-1.5759748654302	4.92389531760019	8.67623715267259	0.0573880378685098	-8.76142256281406	-0.0691705774200267	1.03732925203317	10.8766787173278	5.25145900901738	3.67649171579442	-2.30260027909659
71	4.63497632407125	5.62196018637215	2.0709788966566	3.75277724630168	1	6.20189256611117	2.15201965208794	6.17317941190245	6.19339734895946	1	3.69211630946832	7	2.45717394820713	6.20874752465211	6.68691165049773	4.34957740493091	3.42618989957787	5.26628938970308	1.0856412452737	1.77459532811036	1.85187227737619	3.30670890859716	3.5005106381287	5.15561567198422	4.07943432775716	-2.36038906357414	-1.74873885184106	3.52201863822466	1.75877071589681	2.41517428332495	14.4789829395914	5.97115909181779	3.61908364975169	-5.16921137740246	-3.83360587908694	7.8636397056717	-1.78600515824199	-1.62488379750354	-0.754406486080392	5.15547147591034	-1.82960816704636	6.8339448127777	-1.66305146797675	3.8530615673816	-0.45500460039867	-4.67671477944693	3.00785663786369	3.435451260423	-0.484225231760897
72	4.95493951882246	4.1556277848579	5.94828513563803	4.44121328888078	5.68904830305603	3.56600675490057	5.3378872412738	7	2.88606396849516	1.32000532311652	3.09711409429804	1.28929404945314	1	6.86378734268449	2.08139655729392	3.69147347640571	7	3.0773065949927	6.7208423534155	1.72523102217051	5.393981800498	3.79598856895004	6.56530937694269	3.04044961482645	-6.26200300019942	1.40745988522587	-2.39708953298452	6.05674490415122	0.326598685115582	-3.11111765665022	18.280638941649	-0.844907305075771	6.11626639062637	-4.50232841303897	-2.40347377322142	0.293028137095863	-0.300611888056791	0.977092599052691	-1.94114744310027	3.10019095255325	-0.892582419719677	-2.90569914119432	1.6599557520034	7.22811281155318	-2.93262253412803	-1.66636043995153	7.87057926348987	3.33107318621954	1.65240956510274
73	5.1202023923831	4.86056208450311	3.24767659271669	1.92554114952125	4.19518001385791	4.73801247524895	5.88843893993497	6.85062126779895	3.23015067298101	6.51282705749796	6.33386235448418	5.19193689494591	2.24702904926552	2.41200703879387	1.12170643709487	5.4897709791687	4.81549393462261	3.09326975064068	1.52927242919332	6.12575115711282	3.38417257030051	7	2.66308403831895	7.19748219421183	1.26189458101141	-1.49828544745879	0.617889502460177	4.52483653853084	-2.04966163424831	4.71093932165436	14.6879708033244	4.006297441666	3.4801947901648	-6.47445844784007	-8.61246146282886	6.32511365496062	-0.876250439497086	2.26220776084237	-2.30538886499637	4.96324762658934	0.792042515710544	4.00835872218669	-2.75849959727021	4.45470743752913	4.11905352257782	13.6883260379338	0.927935591840791	2.15878403640926	-5.82304781301442
74	5.23776043577181	5.03069883323913	4.95287646865335	1.5962597315193	4.03693270053333	7	2.06738734280557	3.716944474736	4.91085939639694	1.27084694047624	1	1	1	6.19167853416243	1.40634499399595	5.37741271971256	2.60657326613188	2.70864704597931	3.37153526722644	5.09361710146194	1	4.21157122583224	3.37226910098602	3.09167588093235	-1.66816821698003	-2.81339714402058	-4.19306984534312	7.19754306678745	-0.747260583753467	4.99134045174823	18.4228764346151	5.5050219184465	2.55795343036241	-4.96629656268192	-5.80361580003067	10.9404255280388	-0.982199908036615	-2.63356629934686	0.421093821233906	4.81686689210872	0.019647501579894	3.95375122696757	-2.25083127070825	6.75809605781469	0.19126499132723	-4.13842885300158	-1.78694795915128	3.12627672388225	-0.799285108643562
75	3.53872788518713	4.48806856232202	6.41411751409732	3.67003533051276	4.06341587533898	7	4.38184658118042	5.61411364962771	2.38887906184675	1.57622414744884	3.89902972747975	6.33710928726259	2.7208026069064	4.2264293785966	2.47952787593726	2.38331650226753	1.56944048025055	2.26355229854629	5.98988562431226	4.12358994316772	4.75220410803506	3.66577670090237	6.95387820694369	2.42976579375204	6.34203536931409	-4.04158700199803	-0.619088889960666	9.49828237929058	-1.35038306980958	1.47615469342199	12.2848928175597	6.07611677687031	5.41090869111046	-5.09539761802687	-5.02976685453413	-0.728752539384696	-2.34254061774958	3.12346711940325	0.295370120976294	3.49124292189126	-2.70616503016497	2.60430792227492	0.30451483095692	8.07729623800043	-3.43559756523122	-2.358020863616	3.37973099763774	3.80477038027183	-4.3725103655735
76	1.52646967105775	5.26869004300648	4.27512265410052	6.81445676560003	4.06777323743962	5.25338872078644	5.27837905522419	6.51726941290742	5.34073114104001	1	4.39738438367081	2.72052472927699	4.69835981775337	4.41653395461158	6.4344194708414	4.76991226802142	2.91140082179127	4.62213417731065	4.93427823591914	1	6.62096671036356	1.66626487208705	3.50453292750565	3.4456970154454	0.856677525257373	-1.73346372079788	-4.28574474858972	6.88322014261524	1.75120703395109	4.03173331281889	18.1140948134477	4.19195674888774	5.86295604964115	-4.98434408504535	-3.4143375128998	1.52171677065867	-1.91267649324251	3.10639796051266	-7.95538640242634	0.297549256647981	-5.49875759928764	0.837730091995037	-3.13289849988848	6.09244085430791	-0.219777465748674	-3.89642610260166	2.95589568403275	2.05393228867933	-7.30779791871319
77	4.18146544983982	3.66967382969394	5.20799432909121	4.79756772905411	5.21196190043323	2.24340078614398	7	7	2.6318956588627	3.622854500583	2.72834814002015	3.01751653717538	1.108492349747	5.69455590376362	3.07240920098447	3.35332914893485	6.23492355036097	2.95486388691163	6.68348250197284	1	5.80387849333623	1	3.26571683791078	1.98414614059893	-6.26839497508838	0.16619261278286	-3.01625393230043	6.52655662587899	0.964439315925113	-1.2595573308324	18.747415564396	-2.02023342609125	6.33169927659042	-6.08476329145982	-3.54254357961438	0.75573024069174	-0.604478155110971	0.353890268085981	-1.23786428162549	1.68783672638175	-0.285087276116303	-3.74919649247243	1.61238786849233	7.45466620132747	-0.236648941074602	-0.0185649600769168	7.296284836532	3.68948725645602	2.30321283678419
78	3.55970299772363	3.82603644869639	1.62660325949469	5.6361278591927	1.3746688558874	4.95788008748142	3.97693920376662	4.74244457400044	5.18966536628577	1.04367147087173	7	4.35752807786605	2.67089135824409	5.99123141075688	3.39710293117591	3.41615100114584	3.67223803583202	2.40032501988978	1.91295196416363	4.68126469402132	3.860079333002	2.66631129850104	4.40070667260099	6.0766248869792	0.729001884521282	-0.481374862872655	-5.94151409106419	6.17723977309627	5.46820595315671	2.17141404040183	7.3427487445753	0.500754777285571	-7.1257043141842	-1.47667783535953	-0.370805476617572	4.21820498928937	-4.90384450851672	-2.99649976157244	5.20770985582955	-0.29218080836033	9.39306833423757	5.28556677801476	0.241771946665192	3.43650397125649	1.9570046576468	0.553296471164801	0.029177091799885	3.53548167077213	2.1007411640185
79	2.68288756862089	1.13191465226874	2.79140610526465	4.89114924717039	2.76049372333165	5.7274588728998	3.8190571183454	2.06147083943509	2.98654380180155	4.20952727272987	2.30906661253496	7	3.25024645722617	4.54831504887405	1.39334641536479	3.87732824789289	1.43609567341369	3.50061837825769	2.56600375985631	4.77406550467391	1.01068534301525	7	1	7.11669031959661	-3.5805203046828	-5.89218353146706	-1.92661015467908	8.64445269768904	-3.08806132330679	-6.84595007578836	24.0321703816632	2.01279019457029	11.1544157656645	-3.55612808563372	-9.99383526460548	1.72223713542284	2.12485661297488	-8.93765964905672	2.11081330397195	5.75092303045932	1.10646588129352	-2.85650389977128	-4.23809482643587	6.51754047579971	0.0239886202271364	0.550723808681469	2.65832346483949	1.96876455331426	8.79207377404438
80	1.08790903541404	7	5.29485498007228	1.35621081615138	6.78976888038884	2.46639321969193	5.68283556035897	5.46266407817465	3.33285043346176	3.84339542655766	6.00459276976345	6.77308276216538	5.67960090147085	5.61894393851285	1.89537977606786	2.7575542145086	4.98938569336175	2.97983581377201	2.38661119200052	1.81190803743737	4.02360803394503	2.78960402688629	6.66368683288852	7.13608360552143	2.93477244611295	-0.374022876763674	-1.70816238285461	7.07917290340086	-1.48863405558403	1.48791549559543	14.0046117347039	7.53460839252703	5.88209971713682	-4.00198192709472	-5.34509564162233	2.301218744281	-1.41824224036612	4.91606582199621	-2.4333495548954	2.31965053312552	-4.8597875249327	1.73939103897967	1.90886281531404	3.03550560296875	-1.55389532684194	6.66427013538352	3.31039664581152	5.61978770130211	0.43656455981297
81	1.33189492649431	3.20204360932218	7	1.74618479861962	5.55040036932426	3.24338104942164	5.6085492843985	7	2.34916309673857	1.89000405880587	4.74145563458082	5.45775664930003	1	4.38690597059427	5.38634143672476	6.16138687490909	3.89448925023058	4.69378385781646	1	5.33176114177747	6.12163689841933	3.27277397045922	7	6.66879891677391	4.63748973775234	-1.62414602752057	0.360915248398628	5.73400407018274	0.51626248884555	3.75744533917552	12.7465093075386	11.0055490536689	7.63449841901175	-3.72846540082493	-7.68527317742469	1.03903080311008	-2.55055822833176	5.26630730306434	0.342540065624128	1.60473763523304	-4.44134666539049	2.46397606211638	1.12560506129627	5.65264692907319	-1.4138112947208	4.27051427703236	-0.48628876553727	2.63597365882993	0.45974460945485
82	3.66257719443986	5.9894006536827	4.63138520592465	1.91033811444082	1.85671885675747	5.50289370721588	7	3.31797533728427	6.41875420852412	5.02350131195698	1.34483743679325	3.44593602487	2.17605201341905	4.77872267298066	1.81306352376197	6.09093254643933	4.98268474295554	2.76282753332173	2.26804945814791	3.97669253435031	4.2763551076024	2.67415355073993	4.58396129264297	7.28696761626054	-1.05703650074365	-3.62500684236977	-2.57879532782427	0.77013965671121	4.21395491235208	3.69561845184101	20.4431986201305	4.2183502022968	2.14370361076577	-1.80352228175948	-2.97487638558246	2.17910531652539	-5.01555513317455	-3.47256029595366	-9.69244402706555	10.4861980912489	-6.62303832349866	-1.97999097189045	-4.64811193209448	2.88922557900009	1.57373022084155	4.00389439541512	0.469654147159501	1.23108787054021	-6.95369410730534
83	2.51154965961645	7	2.90945779258334	5.09413095731883	3.43642789374606	2.25124441703139	2.77258657382882	1.54889513593077	1	1.23944138808392	2.39866890745346	7	4.54702862275887	6.1096133956452	2.16282797403546	4.82853980711812	2.89129614887725	5.29888420114748	2.19268645534501	6.29531518974834	7	4.21710897846217	3.30146400233375	4.25926765163874	2.52299704462413	-1.24465753607334	-2.26758936641848	8.04222991846093	2.16412519465459	3.97410107956701	18.5523785836432	5.61466371553912	5.61627423078598	-5.43548432500636	-4.64799824639345	-0.746123060551245	-1.8723465048571	3.41112501843607	-7.38092459449138	1.20185583436631	-7.05635823928563	1.2785261101448	-5.04521508906469	2.77189060583838	0.263101449103328	-8.07416694596958	6.31129110654414	-1.94609619721133	-3.24055097570194
84	3.56541253739616	2.32773400463151	1.98275329349179	5.97691780943372	1.94384228250768	2.07167720753885	1.1370950852686	4.13587417830566	2.40766639201534	1.34132330827434	2.36031370814283	5.89399242876625	1	5.30117233249825	5.38110415576653	1	1	3.60840413038818	3.13875908676516	3.27058370177401	4.60619775061233	1	2.45929407131145	5.96617145877758	3.56235688532754	-0.373374877146982	-5.89323135657857	6.34842830272941	4.53095686603972	0.424097396995303	8.43118575036219	0.884295128514319	-4.53784838633716	-0.746881971493339	0.468008679305172	4.91194753753029	-5.97585245929999	-3.46117030309231	4.18025615812004	1.0399742140094	8.21651919627749	6.32768013504226	0.497382253466536	6.08650131005635	4.61104717989732	6.0437160568827	0.449869368690756	2.41202137681606	-1.03009934381402
85	5.69751586725071	5.08597856479109	4.15844876799815	2.22473857380318	3.4267986751929	4.67816038374346	5.79132226250154	5.09720795557816	1	2.27098500442424	1.89485744976215	2.53325284654531	1	4.92936426602708	2.59260195482072	7	2.43649498138441	6.0914167654419	6.0206837737	5.15775042490983	1.74564168846611	3.61975557006343	3.75090869613895	2.88086218336652	0.480697172372059	-2.45311960937038	-2.15595501662566	6.31440808965447	-0.461548831640589	4.10411086396917	17.4068613941101	5.88667747190121	1.65884261309376	-5.39997054891755	-6.57035442586161	10.0224179727568	0.282651130304585	-1.03681408672865	0.704371284859469	4.41664928300412	-1.99372316555075	5.2537728392341	-4.12139224983983	5.18433867963129	-1.11679955212115	-1.03287734036199	1.24223700044597	2.79913104752623	-1.73455602584276
86	2.55496559795874	6.8473926199454	3.9598102171613	2.40157997606048	2.75367616417401	5.34894517014314	6.67056573426337	3.61461396168267	5.32927103812035	6.42980560138878	3.75868406988479	3.73510293062649	1.61028979108803	1.72092845967948	1	7	1	3.49342216427133	1.964642194043	1.99280492589956	2.31506882658856	3.3780363986349	4.31326185657082	7.24012451107734	-1.82027641895634	-2.69700735753142	-1.51862549025751	1.40638828663568	5.66897100579053	2.66445959281206	19.9950788672094	4.39746294033955	2.51328029415264	-3.36489126493249	-2.7048167153738	2.11778473929082	-4.03498699565332	-4.17642997940124	-9.41892655803768	12.0806637155793	-6.96612184013893	-0.969978980580191	-4.69469820830215	3.16040966948743	2.78018666178478	3.65041171404084	0.235201792299584	4.25575323613451	1.67458635510049
87	4.48728449475643	5.25395614378928	2.68948566830373	1	1.36232807869315	6.60779719513882	3.07798587675662	5.22881248842062	3.17489092889592	1.29466901535627	4.54623397628113	4.9922817530566	1	5.22570535080499	1.28686301369392	3.8307145007187	1	1.39983840234007	2.10661170772083	6.59894718368343	1.03948026773783	1.613426006367	3.00498859951541	3.94762349483932	3.57462894555079	-2.94930206826681	1.2919611177555	3.85711406953997	2.07609132879919	2.15114606080854	15.6358394696463	5.22539455988993	3.5943630468397	-4.17992687472375	-6.10481654582934	8.09775924821066	-2.35378402264759	2.1552698764598	-0.499775702412364	4.15737408442732	-1.51090457220907	5.28387980968836	-1.00553317481136	5.44122612779429	-5.40565105061718	-4.64322078976561	6.01347130445249	-0.525661311051818	-3.83321046806319
88	1.91463439522182	7	5.61560820391598	2.93424252089132	3.92763563134377	7	7	6.34431117934144	6.7714754163108	1.31464269945543	4.93359051037687	5.06970789211884	2.81368106008134	2.18919811549984	5.84685881106711	5.8716797002932	2.54194356384454	3.00745614708787	4.72362252101232	3.5748352913891	3.93704743792777	1.98747301403299	3.35781567736122	4.0526853505624	5.81907695505999	-2.15248832157623	-0.120445733367085	6.25023199768129	-2.54198029801396	2.6156227568472	14.1442815392744	9.63409205664832	7.71475220080477	-2.89163968194134	-4.68417920959733	2.95385907018487	4.83869860329424	5.11898992001464	1.30647823197602	2.44360634320485	-3.67977683964833	2.40160683010992	-1.90132389699213	7.63626678131526	-3.70324082688311	8.8207620825148	1.08724390722705	5.14933959636293	2.1014694872399
89	5.43950371689606	2.86971734389196	1	6.47105392332824	6.22897381670603	5.43303989156177	6.79797472484035	5.9001088990133	2.75614228798121	3.85001452527498	5.21531360727825	4.64205052399922	1.03808695546166	4.97095175391214	3.69000969026937	6.25894649687338	1.79180700875948	4.00276814819074	2.92986749202311	3.02813256501787	3.23545583747574	2.02060538193643	2.47796214626924	7.87979386302039	3.52296652192094	1.0095449666791	5.0470915529346	4.7174820589814	2.94846538417747	0.710805780785497	23.4951478271073	8.88426807780835	7.29376536135172	-1.38566282166297	-10.6013801304335	9.16063159677341	6.01808802897981	-1.1542980090561	3.36216246221434	0.670709615284033	-1.13994461412405	0.456601261428892	1.50819993171615	6.41860505011226	0.902750738096183	-2.34853748360235	2.09265859380147	3.0111903349847	2.55075868600772
90	1.58152168461428	6.64784681950543	5.8634044441519	2.10358877461695	4.79854532792224	7	3.86234984372573	5.18542349420794	7	1	5.03338341934812	5.47343913665621	2.71633285912728	3.62356590415721	2.22059003228985	5.04932798307762	2.26341817937492	6.22906088896592	2.48682786179614	4.27090609020728	1.8318908448573	4.19827002269098	4.13894705140036	4.35541390682976	5.36911646952909	-2.69065626840096	0.90365652967347	6.79348637849462	-2.02139354787888	2.21758303659704	13.9727529916625	10.2543391850821	8.58943324285153	-3.36864600413808	-4.42959420613876	3.82136221653772	3.86922820732637	5.32173265583543	0.491720994136575	3.55757612919185	-4.87812936730737	2.90746592742275	-1.39527313113101	2.84794604322369	-1.97099733137171	8.56123272697143	0.924618287060462	4.05716507077894	2.5681594379985
91	2.5149634950059	5.13190941053483	1	1	4.102921990248	6.83347698977274	6.54832382289297	4.61104118368357	1.28997736471408	3.61973792392097	6.60019172848722	1	2.02664997117756	6.08345998962988	6.12479433922746	1.6733224050854	2.08108313834426	2.22073717147716	2.32788248757509	2.1369085338328	5.50123994594863	3.31440998069863	2.65891442541312	5.91788307134636	1.21315387669635	0.786338963060712	-6.58189655018457	9.6812970128259	5.57634226236099	-2.38817198824601	5.72674149462562	-3.75797388683702	-8.34367865208453	-1.34044560161934	-0.18787587403695	7.46218926210513	-5.29381753106595	-6.19043648611929	3.7478939587698	-3.07629153846445	5.65129189707376	7.71458301609892	0.573691214977327	3.51944834746253	-3.10422956560301	-5.08338274760566	2.68945027560751	5.39632209917461	-3.09606327202471
92	4.4995331824342	5.47580650627197	2.71157457416195	1.67570533380605	2.13875877335679	7	2.19217477075458	1.66157009673548	2.2759898091475	2.33537614386966	1.52861395053234	2.15314885178869	6.61346575698352	5.94428144460034	1.25285539415549	1	3.27873812071235	6.30367530563158	1	6.13365455101413	5.79110743808044	3.41089590812136	6.37822708262371	3.93067989262852	-1.28076995490286	0.40453127927366	-2.16324455186387	3.50158790189106	4.33697269037426	2.77732227891722	19.7222153124651	6.38926678201276	2.23262568049862	-3.36664612033826	-7.0326061940669	4.75474709009563	-6.11450139432209	-4.76225351030778	-5.22765716251476	12.7993439458447	-6.5048242633765	-5.12325607325291	-6.92318826779931	4.35153255865614	-5.73904335796964	-9.74613130464484	4.98637052188119	2.28792694227689	-4.68008911568766
93	3.51189142070116	4.29434814437649	1.0464007415398	7	1.27467312070629	4.84302455965433	4.97958319649638	5.17424839208523	2.12344602870465	2.13130505966139	5.77976672460733	1.16950738319616	4.23504799034915	5.91221014349153	4.94364401552398	1.9263270972488	1.3266718790586	2.18350695510615	1.78637189972151	1.39934264897094	6.99498945923592	3.06467074862383	1	1.91318976565538	3.14742309642821	3.05633853338994	-4.35388397892664	5.11593114595386	-0.585350121226171	-0.741546595745402	-0.00283619248035571	2.02043482845282	-2.91912155430673	14.7909647310882	5.9024016100957	1.51113210057758	-7.85064374079956	4.67079101883332	14.7053105184261	3.67610666535327	2.8505701388737	-1.0347012972436	-13.0233877631482	4.4841179311463	-6.05634982441314	-4.72630904431635	2.76002959952471	4.53939780074451	-0.85783705643659
94	4.20613235126563	4.54023752360733	1	6.56061435220556	1.54859830193996	6.79559678050042	4.27933634969228	6.51036020762347	1	1	2.68690632135284	4.56905721563835	5.34096431820232	1.8331569861915	1	1	4.36981754016507	1.55555886429591	4.01459179282401	2.76297835112401	5.6182688588755	6.00463577025654	4.90011413368571	5.58549482023508	3.16079092076562	4.6832480795642	-0.206464812689069	7.07374112279208	-2.37433196291086	-3.73091049371178	4.88266107715101	0.0193599937439983	-3.55342331820898	12.5576851355803	2.93058869580245	3.13779672426756	-11.9227151250611	2.52162331175473	10.4275348085528	7.62749597637371	8.00146255686041	2.58511213915948	-9.54172916084107	3.95890530985371	-2.38235773146169	8.6557756984541	3.40225031762461	4.77041049150837	12.4843658441186
95	5.00317876813584	2.78316364388772	1	2.23474065176096	5.92143010306987	3.42165881940733	2.14715931843558	1	2.26182965553028	1.76691692171142	3.79949632620316	3.13757413903426	1.97465222689485	1.54072585096415	1.37155193137616	2.59885114231031	1.87201135649681	4.91211016335851	6.22198483053471	1.84461034848988	6.02416318514317	1.6715502862626	6.81143751146143	3.44346822353555	-1.90763086420249	14.2120853903867	3.69393931917041	4.23459050414451	3.33197671727155	7.64527052894991	-6.51651701729468	2.99699894252853	-0.50542948134497	2.45846992638443	-13.4137672099137	4.37055546970094	14.2631490249939	14.6517797272475	2.33977915037286	4.28602413325925	-6.29227053683658	1.58553453775077	10.7017245196797	3.12846016641745	-3.17573047700034	13.7125988963739	3.67372403049511	0.984017503951134	1.84762174346621
96	3.20959406232854	5.22492985212391	1.76994051079025	6.47055425693077	2.02299291087144	7	4.39472127935443	6.72061117019728	1.43785977222462	2.23187736995097	3.92759143835915	3.97592955420751	5.77886952802051	1	2.52351163720763	1.51435210877051	4.44696497646728	1.17407907377497	4.72783228023356	1	4.09420154856339	6.91548807681908	4.63736594378949	5.62247873289468	3.01915543466681	3.99917777617969	-0.143877465855861	6.2604992750222	-2.75945015897003	-3.11773064026134	5.26757053320365	0.588069091081532	-4.07979255374247	12.9142628848367	2.89384554355072	1.55508524317899	-12.505380969187	2.4396279880051	10.1934513872052	6.42934350523345	7.6036479348996	2.75156695896387	-9.75855771862627	6.37674244789348	-2.73876328761335	8.94303393351527	3.14467757115388	1.44894317725511	11.3573659069326
97	6.06985874575101	7	4.50043316302316	4.02956909296385	4.63343859182299	3.79127031394632	2.19125948307244	1	2.44440805752321	4.92475594277169	4.26892019037154	2.27886033526017	2.20326814559865	3.26219278612487	2.05099812002041	3.91392621343492	2.76690494779421	4.44885780901661	3.57653712973561	1.44305373283096	4.99037135616052	1	4.11677587506063	4.29489582901982	1.05752249273306	6.50857530343094	-1.76936950595104	3.55579187088413	1.09529582529046	-1.40504304571656	-2.05002011848151	4.8089435041313	-6.90667541608058	10.8744566578109	4.01525064807477	3.53331349474674	-8.96257003725973	6.61315083970972	11.6976315495086	5.39876124009431	7.74716879677808	-0.115434125689924	-10.4663485863502	4.09246834889681	-1.10323984004799	-6.69197061670738	1.79128180534957	3.92095857415437	4.13522688716797
98	6.78216074069026	3.93235157843641	4.56983132881559	3.37405830975881	4.80152957657714	6.46772978119655	3.91422219188958	4.07468081632583	1.51562123154346	2.33755326079683	2.64699709811266	1.56930991446001	5.42664283181736	2.06890228505416	5.81611385398212	3.2106297372717	2.35199083724921	6.55775415661718	3.24923788225942	2.78350740050533	6.0729137360559	3.25934587968487	1	5.07245519218059	-6.00276188926604	0.771086191151152	3.27671553845143	3.84537516041519	15.4862315124224	-4.47469953277614	-0.649677787412368	2.00693890093419	-14.6322608358617	-2.14183382923118	-3.79173249797423	2.04699862951234	0.355509145502749	1.25444933274787	3.08937591544697	4.80108695066256	-2.57569517694656	-15.0711637247655	-18.2516141831648	5.92841680532862	-0.650807146189897	-7.14156685335561	9.29793269409769	2.7255179216979	-0.733525687788148
99	5.05088394111689	2.03320574759345	3.68475951048749	3.73592244895585	6.59123152534117	1.2648492680692	4.8242801021474	6.69315653295563	2.40768913893474	1	1.31033457129371	5.81176760422959	2.2409009227443	6.52913838018427	4.44976514884064	1.19387949781514	1.88606727560459	1	1.39691473583314	1	5.45228065710273	1.82259239059099	5.9606994846988	4.32307178591637	-5.60293149842504	1.69643384294922	0.803679971172284	0.892309410107046	15.1186374093368	-6.07754752013314	-4.0016114043645	3.24108771146594	-12.3891224934454	-3.31185515847913	-5.637976419461	5.42220316970853	0.032639251971342	1.05816833520016	3.8626467557856	3.62227877264725	-2.3220044455928	-11.4737258279363	-16.3256621038556	3.55772146037373	0.683132068221946	-3.10863460156856	6.3808734465324	5.08465320903144	-0.529668906567206
100	5.34400943600443	1.42303094027893	1	2.64230958780927	5.38143087637232	5.51279106017288	1.59144354337066	3.99621819143005	5.38676740154049	3.23482265921799	3.84768005406455	4.95543915596939	1.01901982037552	5.86121058679666	2.42264710476931	4.08544787328585	2.26440075566243	2.05056148081667	2.09674217897121	6.0097598094585	4.76973003005188	1.68992217714144	1.98724166890809	1.86708535464773	-4.47870339071265	-0.452204872157724	2.68066372712901	3.61152404746579	13.810902177995	-5.27805509170462	-7.1568309908746	2.54823291149902	-11.2411490621103	-5.55809892548143	-2.09226317521995	2.65538173281458	3.4714500324684	3.31424383370736	1.44321882127356	3.24978878517276	1.52660152560166	-10.0996352847951	-13.1509301628973	3.43167770261099	-2.93419786172858	2.95017371118457	1.34718796068502	0.0527976046508246	-7.49011557249301
101	4.6219359124866	6.96097421661054	5.39834844016255	5.59794388166211	3.38465579633828	5.79784842596551	2.43602688695024	4.22663340857358	1.03493828975019	3.88521297536047	2.83874032049583	3.55980031561961	1.93682236418194	4.20085771181711	1.35385812057486	2.56029082937638	1.61414846117204	5.77010852345892	1.67190383438778	2.7172976101048	4.37295184325314	1.61540542704479	4.13703451914792	5.50614106927519	5.47005151669697	6.35709085055185	-4.72173967424712	3.71958029764275	0.250955751843519	-2.81143483644196	1.22048838396143	3.01810590989159	-4.24658317736437	11.4879903002718	4.33414001973243	3.35551916810224	-10.1306274073968	2.64918961892988	11.807663754413	6.57073136021744	6.18771254264591	3.13566340989167	-9.40035564770779	4.99205639042524	-0.607066093093913	-6.84610926204899	0.747213752914622	4.0340257827616	-1.46974205577698
102	5.87897671041009	3.31313304742673	5.53282557879477	3.02482475378551	4.42109116215511	6.63085456141776	2.15508723574208	7	3.80820398871026	2.22767268737942	1	2.60577862029308	4.07524657831978	3.06078261693231	1	2.88910022553134	3.1779868374947	5.08814044784809	2.74726395817573	4.19791179223856	7	2.95702854765265	1	6.00654150751444	-5.88758076662057	0.414238357050673	2.2986332492708	3.29056404108377	15.818561823343	-4.31644809998453	-0.709582537444427	1.60134298189323	-14.7645931604089	-1.95520819733474	-4.07404507319466	2.07500212026586	0.460950435523312	0.335535307345287	3.0288956192937	4.45021088730712	-2.39653508737478	-15.0444799881485	-16.7964088013843	4.29132842247737	-0.265131536232476	-6.43618479538516	8.6022872622469	1.47704566628335	-1.57330756197888
103	5.56769820747533	4.03123061684995	4.23315686370266	5.90685786651244	5.39809003423983	4.89192793352755	3.88808177571689	5.05926210998469	6.95994121361968	1	4.61712559404112	1	1.51214381810866	6.8946498879704	4.64515641880469	4.16819027215462	2.68368222299306	1.90432185943588	2.88071005752204	3.33289262808105	6.30182699496224	2.78694340528656	3.34810618660696	5.21074400774577	2.9055736940324	5.25895103752783	-2.14334489330403	2.16921518593323	1.24962790336093	-0.0975904058485496	0.435888940426037	0.515816169131422	-7.72488447293082	15.3760990171842	2.37560197152122	4.66590685891139	-10.8542687651897	8.35882986127702	15.6199003040654	4.80528919498573	5.74233269786951	-5.02635886197052	-9.42258570399038	6.79779183867312	-0.969378629796548	-5.32641688115641	1.73268363071145	1.66694129088748	-0.531431241211876
104	7	5.97339314445286	3.5132144170983	3.1849941276654	1.37861629532644	5.3518604110293	5.76509327128635	3.57877720845819	6.18995869285606	1	4.55306302544958	1.7405781598819	3.08508374768363	4.20861686798201	1.58297751343285	7	4.41975498952426	4.31129531723017	3.47758086818231	3.03422809321341	6.20881465777459	2.06882440952072	2.67764564406141	5.07769431348483	3.24317873992393	4.40818100455149	0.0823217271889151	3.85736742381623	0.785711752341462	-0.792378505385662	-2.71319911374656	6.18830255212475	-10.5635216635874	9.97913554846012	6.25800281626081	3.07954067923507	-8.57096964741308	8.63725673011124	12.3237020971933	5.79117840501313	8.66769959472631	1.65920735753681	-12.8935715397815	4.09751740269714	-1.83320763743714	12.3994408646366	2.51430524230227	3.95840766803887	-3.60138103316241
105	4.10734962348771	5.20078778653932	2.22168367001478	6.37497295317225	1.55094597613307	5.86564744222293	5.56007792054749	4.30447507863947	2.74600931070983	3.77482076090231	6.19270664385491	3.89209436194303	1.98240343192354	5.56521927584159	6.20829292537317	1	1	2.38948776090615	2.40510606856853	1.30759097100882	5.59551756775687	3.09468884412358	3.43747892576245	0.429927332596812	3.26796752318084	3.3412632753822	-3.31349382189597	3.97869269510906	-1.04830124128492	0.996320437535658	0.866265880620409	2.3801160286059	-2.67648758836492	14.2030372959953	6.07425603377127	1.36058154357708	-6.87212541374118	5.04387465923415	13.9975863891221	5.21597064423406	2.04081756269488	-0.361639218478741	-9.79833683525935	4.32240209662835	-5.42006838959039	-3.39919788412151	2.48707834705281	5.07942395980826	-2.6322561888892
106	6.52919945403069	4.28830281748524	2.05730701076551	5.83350655345972	4.79594554100027	6.06668881883379	1.791617964195	6.46935799624808	3.12189837872312	1	3.46581184189933	1.14636770384913	1.78890072167129	7	3.52357417175758	5.81113318291756	4.61745076186798	1.33610637056632	3.11210476505939	4.73992325106465	6.79814777898438	3.41393711716253	2.07178747391015	8.03648220742985	6.5907997556256	3.00143838031389	-1.59297439074023	4.75070258799718	1.63516701184242	-1.18284116103254	-1.4123372947123	4.31561873940806	-10.1786578631666	10.6593305614105	6.42572141420566	1.73903181958703	-7.33864097070006	9.32833260685622	13.3030862850729	4.74168187774642	8.79898302987327	-1.19060307686728	-13.6577436323569	3.49188087363289	-0.553055686769107	-6.05194265043472	10.908879816566	2.04362390162434	-4.12653236321049
107	6.96018137729926	4.33703031784668	3.5752658867844	5.50364042163443	3.54452323440937	5.97482268017678	2.18390957562604	6.52437506099133	3.59702355105599	1	3.57787433347206	1.96412979548085	1.1628152868825	7	2.05743017517995	5.80480781499304	4.06646986695607	1.92153632478969	2.44589493762074	2.75565454367282	6.70643957123352	3.79755056710851	1.62211457174912	7.62324931212306	6.6091708821872	2.75836014752194	-1.02290101890086	5.17294195043791	1.61836848511511	-0.519628396168517	-1.40138077023309	4.66063970637863	-10.2593195984091	10.5675516525307	5.45504604638887	0.999382499102546	-7.73104878266043	9.01390534697173	13.8909698947132	4.54635418356423	8.49362899207516	-1.01653275333271	-14.8924572730347	3.18601848037531	-1.42302688212998	-6.28406817472588	-1.53923299353001	1.80413679182576	-3.49466048525715
108	5.11553274445202	4.2409141356812	3.31663363304281	1	2.92057484034609	6.6185732398651	2.24387148356429	1.91046430124912	1.95339377337751	1.0395556750403	2.67625064272585	2.10970571524825	1	4.49579251694732	3.99299170689661	1	2.27207444265448	1.64577452508822	1	5.23674405746385	4.9906194392945	2.64069991430926	1.35847766847215	6.02810820497331	1.77540129660285	4.55006315726447	-2.41605831771295	4.09153371196656	0.531251003319096	-2.12479514942183	-1.20556395139604	0.445112274512579	-7.47395893543728	12.3602353975319	2.27521927152115	1.94793818698892	-7.36225299307216	4.22751396096014	12.8788340154905	6.8705216600154	7.99332204141366	2.70405748045935	-8.74808859793157	6.41107084643892	-1.14362497285893	-1.5282556727622	3.31351627221206	2.37880799119004	-6.2371708599501
109	5.94135630658436	5.36071979352502	2.67420625567411	5.8639201157151	3.62517944026565	6.48499624092297	2.92373794441809	5.46964082095933	3.65856454024568	1	2.29546579896776	1.58309385932362	2.44411945439914	5.57545371671482	1	3.0155984081765	3.67318299446465	4.03449611187796	1.9255384736717	6.30836630569309	5.03637171826508	5.54113246756452	2.09265465670552	1.36192740605418	1.20921731880982	2.16175203700147	-2.26685251834705	3.61881438860509	1.69873440924001	-2.22475661847152	0.879545415123845	1.87846261285152	-4.13690450559088	13.7440395333911	5.35656251056204	3.9185790860105	-7.180151761685	5.13646562919661	12.5367855684029	4.46741658564943	2.46701425020252	0.803844019042195	-8.18914063307532	4.57762901799028	-2.98630021276263	-0.55682122583854	3.65123982793918	1.58892763778963	-1.35090782956557
110	5.87701323395721	3.74833750108069	2.93768432889848	2.92595778484216	6.61336378862279	6.31269994025386	3.94747998890173	5.76857362903109	3.93058147293876	1.05214666344474	1.54508475561182	5.17190623435801	1.9345445546397	5.60537107673243	2.1889146484614	1.85427583633197	2.9419146263818	4.0042356665638	2.41166850005045	2.34926557781197	5.5720563952682	5.28042004405542	4.68757495800313	0.403877033004103	-4.0853908076661	0.577511852699794	1.08428664266473	3.66587216736531	12.4309178283283	-4.87442548561933	-4.74044897599025	4.78003007644223	-10.2735296448571	-2.34453083750535	-5.2205887048628	3.58471137242352	-1.50007307848	0.316868111330074	2.83284214412015	4.59864063011857	-1.37991743898938	-11.1016989018079	-15.2166582100219	3.30579528674319	3.64733049581454	-1.87993366456765	1.41039710778933	7.301762156866	2.64018922336827
111	5.74650841269902	3.36029928276679	3.58240572389907	3.33837827276898	4.62204707182301	7	5.4982714913955	4.15783088391923	1.3324490644279	3.5088668070091	5.69041260544078	1.22367566327697	1.97816989308955	6.43217219219012	5.33435478404896	3.38764766220448	4.01706180001199	5.21924945392963	3.23220901195606	4.68220177373952	4.83960625223361	2.19415719878358	1.35109625626047	7.16243166820724	5.02083414860658	4.17589599073197	-1.91932402406088	4.58535930825986	1.78733392938718	-2.28035790922732	-0.7289443467653	5.19765986161276	-9.15302606056881	10.0210070939283	4.20256803527071	1.44462777657013	-7.51412580318794	9.97438198864175	11.1254534194946	3.07165983129381	8.46609053058861	-1.63745812343388	-13.619991471745	3.80003171035323	0.44018188598599	-5.749690493537	-0.612169497322948	1.64671601683563	-2.05107283939228
112	3.02808200525663	4.5936206179241	1.03615238398594	6.25677419295942	2.65606036954515	6.01219188828083	6.16650701106251	4.25413389824688	2.01525920443829	1.72921430192214	6.23232573793643	1	2.59149674042164	6.26330427872239	5.50051296063385	2.4330012453321	1.0466216811077	2.47734762715927	3.02702533676963	1.81628956065356	5.98539919652843	2.4491592532384	3.84631237771852	0.50952528746298	3.86103451460101	3.50228121552899	-3.21316642103075	2.99387454137917	-1.02815244538301	0.89582423052466	0.742502424656735	1.68302006406957	-2.58601125197867	14.1377171081947	6.21857314995234	0.627110693813221	-6.55169108962906	4.21954486642308	13.2722169434747	5.61139248390561	2.08998274425593	0.685182008291481	-10.1209627893004	4.93069959697154	-5.79816901242328	-4.54623604335438	3.23216879887707	3.40388546910087	-2.76420077456963
113	6.00408875709321	1.96031424066641	1.10975261749967	3.1787660216489	4.25491590252736	6.59850919939406	5.10987499613837	1.37482719315255	3.34505150824774	1.64816502007366	2.86509016454256	2.71791861839033	5.68021544038493	2.17404820254775	3.41886552091986	1.03953776965277	1.4648987356789	2.36602179843673	5.1002407122963	3.49716642097354	5.6259044795132	4.18254487565305	5.29974638576451	4.12938306903071	-1.07243335762531	13.8507004566766	4.06491033577017	4.5163013568322	2.77108543426707	8.54421353286584	-5.56059028431116	3.32854901308941	-0.730024045965056	1.64166570075963	-12.9246844438025	4.41115077820274	13.0299469419588	13.7082023974984	3.19535264496961	6.18534131262531	-3.64284616648646	2.12248591212966	11.1446371887682	5.61743768717766	-4.82719403966225	13.0602168689543	8.18776506588231	-0.413003388520048	-0.755188937191961
114	5.31612001196312	7	2.70479884718817	3.86450784924259	1.61207595814473	6.78706505628667	5.55692157816879	4.95569005098143	5.54066511797629	1	3.06007570338295	1.90174028783905	2.50355839386618	2.87199764132425	3.94963169661754	1.31869964851192	4.69203774738334	4.77783573150975	2.34695149646846	5.57074390919695	6.24252710361661	3.07722163128349	2.66113282594041	4.74936507382619	3.22136861924203	3.32833969164773	0.746368514206094	2.92264550071021	0.877537281294825	-0.345863790614314	-2.74822106456207	6.06313796297495	-10.5331099934704	9.66579419742188	5.64298587380513	3.08423425654478	-8.11856678751805	8.34223784179333	12.3353457516267	5.46647924721216	9.6259446578392	1.28396824479199	-13.0988180479523	3.81379832177149	-1.26182874201417	-6.16177100374039	2.1080815976006	4.22047472419463	-2.78943497623647
115	4.79680308368584	2.98095457868909	2.9749209777745	3.64854637649736	1	6.28356548839445	2.43804316411011	6.09393143966568	2.37819116682834	4.10519461326281	4.1356652714471	5.7068977184318	2.64759530520906	4.00254073084767	1.32682489606369	1.71470551253893	1	2.05515822239438	5.0299282902769	5.2047558707099	3.92261390278408	1.04319856824879	3.42460689725399	6.48388121002545	4.37126689827902	4.01125800669897	-2.22937930759509	1.04918053490753	3.1083575863189	-2.31681384986617	1.56282823702843	2.61545800747442	-5.55564756607891	15.3346688307055	1.81871154148727	-0.128932445656019	-8.14988463904318	7.81907146179555	14.7494735947975	5.82415087047591	6.29064552930633	-5.14688954367777	-12.0050841344751	3.6895248729774	-0.112119330723089	-4.66356720251244	3.58384779378563	1.17509848822185	8.14123329984776
116	5.8349006622497	3.07653248199929	2.95224929438536	3.05953619676836	5.76241753160894	6.86298319504335	6.17447225221663	6.49341015293225	3.41489814355409	1.47906306610341	2.95635627400925	4.36365552377231	2.83233216447027	6.96290588930787	2.12306834179089	1	3.04106036704998	5.20032998648917	5.11080225217473	2.92914374381293	5.15082177031104	3.489216430493	4.73003275642037	-0.481913456305007	-4.00438966373707	1.91253374631305	0.789003845225776	3.27162789938279	13.1294918529444	-5.57046725791455	-5.94129868984348	4.28879003589271	-11.3006734156405	-1.87536113135297	-5.18220403844195	4.23758788169717	-1.01558006714556	0.759298075347688	3.12679787100055	5.18097157989686	-0.464097550341719	-11.1603152224248	-15.4803726371404	7.59691786441009	0.6434005534267	-2.56935195718828	4.08014088831765	6.59550430592872	0.485532270628478
117	3.80148217745572	5.40028679084267	1.71611508040358	6.05022731006975	2.33479131087019	7	5.84801127222085	5.2793662927594	4.60391065648404	1.40949395430897	7	4.27517042139027	2.65260892322892	5.49057758667028	6.73027029510534	1	1.0041528222991	1.39394338426776	2.61838696621805	1.06256155169515	7	3.22264823908917	1	0.0204114169696114	2.11887347732182	4.18802969527304	-3.06888353805081	2.16237961517404	-2.65347071881274	0.676934047633946	1.67861289598584	2.26401610255541	-3.87117768309146	14.3535578330835	5.21196916354491	0.570805046070911	-7.57671858585872	4.75658937393282	13.4749141007917	5.68571395530844	1.85003279078312	1.09258631724116	-10.4630016492209	4.02395311904338	-5.73078520923725	-3.66458851001478	2.53934974217607	3.69972263169882	-3.9921029059354
118	5.70593773050935	3.23756232241734	4.45057321692885	3.63607275597545	3.96421290344327	7	5.7513546188826	4.77533028799344	1	3.21796658489371	4.45079526470897	1.41944040181561	2.49058390553916	7	5.71356772544203	2.97758793332207	2.70582683804842	4.5243271649494	2.00535592747349	5.34933243282677	7	3.67044528873019	1.70673971299243	7.07291581110523	5.13556256610303	4.68689650956663	-1.56110280538811	5.13956484650556	0.617415829973845	-0.731155676422052	-0.350076322001918	4.47735229101252	-9.28324411095987	10.1684925490292	4.4380811471719	1.67772287229348	-7.57973168411895	10.1221524488119	11.9883669794617	2.93466633169009	8.62209087974472	-0.356836887364696	-12.8810663248486	5.07559386819607	0.473627207542234	14.6687510965156	-0.937335984225207	2.11395935304455	-3.23552787332456
119	6.47078002073146	2.2626180274676	4.11870510541648	1.05417570619358	4.81808402203504	4.71068113820086	1	6.0875960343713	4.3640609511643	2.86451611553634	4.75359724702638	5.59662099758975	1.50070516512666	5.83343769281814	2.80846581643219	1.79530482936379	3.42523237565321	6.5022811923771	2.68640312073902	3.0531905642201	5.59488635980791	4.87192516466978	1.67752169179483	6.05386929010153	-5.79136854732699	-0.0656363038013206	3.80472298221271	4.38039320503434	16.4021937100306	-4.26761163308169	-2.348173150196	2.59372568101488	-14.912510839498	-3.58842818542543	-6.11432250827644	1.04766423788741	-0.107607547578356	0.146117100836859	3.01535646758236	5.90255143722626	-2.72452165970401	-15.1778126453736	-19.0937057392087	5.27376956093171	-1.3051580412113	-4.37356751628296	9.17915363177747	1.63487294883265	0.442065826575863
120	6.81056464805187	3.9431671736673	4.40958655110984	3.13879312551951	4.4195377490645	6.62853621383577	1.60133544770888	4.25868870363907	2.89082468683056	2.42852540099162	3.7912967967675	1.65431348198769	4.02893404735245	2.27437451785996	5.60618461714499	3.20114531448888	2.08470004350556	6.31111323668497	2.26303242741021	4.35972436662288	6.80145576942834	3.88462595257596	1.98212610114594	4.80057347665211	-6.16351528963393	0.794083871205612	3.01149965486437	3.10461711120589	15.4962718803715	-3.40859877571012	-2.03400645763831	2.77957724829871	-14.4671888337008	-3.24907494235418	-4.98264539585336	1.94503489878475	1.60054632882888	0.318808788143717	3.36044389571274	4.31416420403523	-3.64142861650574	-14.9239058725499	-17.4373473331765	4.34962457975625	-1.79835851259455	-7.49993079921555	10.1948531362985	2.74258936740758	-1.09739656205413
121	6.66973806336331	6.58467529376382	4.46900385094858	3.52541942309946	2.51831161564467	2.48067582829279	2.50482935575024	1	2.5988300544983	6.12574059734437	3.58524416204148	4.21391749230284	5.1223300716716	1.86555171396775	2.44928471465328	3.41903971117919	4.73397634492417	6.7408859976392	3.19498042125209	3.98011142731896	3.5342854791991	2.25749196031758	3.02616312483344	7.43285229399255	2.74967226736341	4.37950926873201	-2.8464991343417	2.53877377054149	-0.969232819848607	-3.90105359169246	2.00876141785839	6.41483551622752	-5.75954312796845	10.0549979842288	4.07436954671546	3.59156120848566	-9.13443920619301	8.68801909447329	12.6608300902147	7.95230176956398	6.74179330397998	0.226719946078654	-11.3625270518231	4.56038382613428	0.143171161492741	7.58884756453584	-8.93850126044104	5.07882715614399	-0.931034843519035
122	3.80571872769622	3.02492317545493	2.04084953841997	1.78925879714156	6.34397060955616	7	1.2274575465682	1.19515692194164	1.29510584142751	2.24912852438295	2.65878987471783	1.83718075400109	7	6.2047192231748	1.82523255131393	1.32709686435371	3.41144777928896	2.26273976938373	1.9246168557968	2.5160407256327	6.84905274429785	3.58926412848708	6.50806056965755	5.57244935537906	-1.46987928239135	16.7466443703378	5.98284139625903	4.50084323013608	3.42951317170427	8.24558609671115	-7.05069625120571	3.25763203065976	-2.37070746918112	1.74871534550704	-13.6016676003796	4.006453268009	11.906791332442	14.8033123931341	0.877352011311597	4.15521163794498	-4.77991999768797	2.84826350195799	10.070751097837	7.82622229089334	-4.60583036710301	-4.4654208819892	3.9183093907747	3.59967365218756	1.23539688679293
123	6.46484739940286	1.32615176846077	1.65476821693909	3.87147329900628	3.98901028916686	6.40317670442675	1	1.56788783267712	2.57213087476235	2.61546425725211	2.34919293433022	2.13169394356129	5.02605514966486	4.00242191479251	3.45144228034296	1	1.15333812326073	5.09141191787355	6.00758460279664	3.68366641829689	2.08897619973187	2.78749333177612	5.68932602533348	4.0860103730007	-0.77382108300318	14.5365303581003	2.71637108116314	5.23520020292003	3.76541256949839	8.75787516776415	-6.36890992584981	2.66801204765189	-0.990620965613492	1.93631185844	-12.1522341696501	4.73893010687894	12.842211537591	13.4046234717536	2.77934002884126	4.84235561070521	-2.20839835595443	2.43719099439192	11.2387149368238	4.56758199083933	-5.33167406076332	12.8745338124787	8.04120957355778	-0.593439764788593	-7.05112308566037
124	5.04223557550748	4.22870335324059	4.75752365385442	4.56649188308155	6.02208826675649	5.1949395727426	4.21953443377442	6.23857368289887	6.82688149492319	2.01929583922052	6.23590988768642	1.69842332396142	1.82312899317901	5.80187435557852	3.85027297856517	1.43298115809227	3.77662758983569	2.98298092061877	7	2.58213294518744	7	3.82571716950975	4.62435883180961	6.73173391775575	2.81669383888497	5.2886567146566	-1.67455617894709	2.63379295574654	0.862789270554885	-0.510423564917536	0.0882701021800726	1.69206275248182	-5.79938917855194	15.3565729478925	1.49126127235307	4.74320123180806	-11.6624355974621	7.79215381473477	15.5509823734129	5.08526128564925	5.10440932523193	-4.50423767066968	-9.23857277821418	5.84323140876179	-0.492510527311603	-0.239710442413392	1.14159957799747	0.550617818466024	-0.0212759130650773
125	6.74006412211016	5.77523781220047	4.75808617257908	2.58579172740171	2.0905754717458	5.91840353827845	5.47118327404207	4.36712103388121	2.82005940661338	1	2.33585297723497	2.0760759935428	2.55568795777566	4.66495118963517	1.97597844111055	2.62058404751082	1.44615811394692	1.84887624484417	7	1.17305684914796	5.48648550766132	4.10084477657761	3.95206548044743	6.33782074924272	3.50886668306789	4.45531862653244	-1.48871180450408	1.57506851278066	-1.11765229691732	-3.1429984705786	0.0624971241993934	5.52747007769679	-6.2956636966995	9.19318765675726	4.5679188329247	3.91684238689164	-9.034347614032	7.77808901427042	14.3042671769718	9.88036104324741	7.30122799594839	-2.81160215754219	-11.0119133652446	8.4348849032817	-2.57874322802869	4.71130651257226	6.20039530804419	4.61711329454418	-0.671931349306992
126	5.23779026851246	3.16899255821037	4.6767851056517	1.87510328982267	2.51624558232054	4.11505374222578	2.36705168262073	1	2.5126715604688	2.07706928243361	4.51539797946014	6.3073950681289	2.17730580496379	1.86877298265094	2.76295627458318	1	2.88784791581412	4.27811726865604	2.17799471030618	1.55084004750867	4.57784792537789	2.7741939529988	3.5324839920017	7.01879485799734	4.9725387325015	4.18831660918556	-0.792697311662763	1.72598012886646	1.05965820085272	-4.05533875404125	2.31481530707286	2.89132201495836	-7.8555114515627	10.2765273909595	3.91960693962012	4.67335061392116	-8.46126307358422	7.29061585625987	13.1982845982636	7.75145114204777	7.23598439759809	1.05151506869328	-11.8560153804528	3.06607974520334	-2.96523414389754	10.4309509719798	1.78653100594604	0.156920300331878	-1.97527074636182
127	5.67860222586916	2.96159321840585	4.83024750261847	4.38147678617188	2.75626660845238	7	1.46642465189811	4.54507765444556	2.05660907169328	2.48499955276629	3.54914641027617	1	1.3712284710693	3.83402161822074	1	6.35172759995331	2.51302808070121	5.04859658491717	2.0517727613556	5.49513793985815	7	3.21555644586583	1.84428452576065	7.46136876588252	4.67948676864509	3.91679547498623	-1.81463465606353	5.78278417259413	0.575267564484212	-1.23101502513069	-0.927704217403024	4.85272001996214	-8.08423637963791	9.24700642265634	3.9797177680016	2.27481352019251	-7.63618973500161	10.162550980835	11.1873438264916	2.70473193108224	8.87138521157531	-1.73096315157796	-12.3960094598476	4.57546006416214	0.962350399551922	-5.38893913130484	-1.62708459803401	0.0786307830989154	-1.91290862054191
128	5.60953603733934	4.489724988583	2.70523051878517	5.79175007477038	3.79886385071424	4.49851073065652	2.57799271154927	5.43665980431049	3.52776890750655	2.88870842922159	6.39337860557311	2.36173870461745	2.66639308468024	2.52845019680976	1	3.7047627907789	4.19476100804655	3.12719784319697	1	1	6.69715456491787	2.94923065156541	1.9243388670582	1.05631026227251	0.725515493470568	2.53046793985306	-3.37419943271402	3.02095211680794	1.07393447001262	-2.50867979027562	1.03151485177785	1.09843908099842	-4.87158253100184	13.6245559920618	6.82070581862287	4.47484024767571	-7.84477833870847	5.87044980891727	12.4711241937832	3.37632051537572	2.43450935839442	0.653377326174611	-8.59021566321148	3.7553692130385	1.46680844065029	-6.00677568635789	2.05029820588822	0.804412944875959	-2.69325724026981
129	4.90473458577671	4.05253948328341	6.97325377537433	5.4800911438619	7	4.76179179100885	4.10696274505078	6.8412555709296	5.67576438121375	1.20160907473039	4.70982018268446	5.31523583191588	2.99539944205849	5.7189452481852	5.10418226766696	4.30451300387992	3.5404256707443	5.56996072811057	2.76717653706489	3.41725101585826	1.8846523221189	2.57130137538693	6.04076829702192	4.07597975926371	4.08782685831122	2.87881523758623	-3.04588690055291	4.04075338566061	-0.227621615267544	-1.42800322643942	-0.079381968276785	1.65733455156305	-7.25326297212544	10.1834407421634	5.01126152666192	1.14825428540497	-6.15574834456319	7.34430144528523	13.0723513189001	8.26564450286304	4.78000328868802	0.743567813042906	-11.9029792905149	4.08558532659472	-2.99609523981374	3.54374373434237	4.44373573202975	4.65086304029981	-1.72369561280749
130	5.90478587284855	4.89833537988997	1.69726542099739	3.66668514604531	6.75446107889154	6.72998259501767	1.58544027411906	5.21537107754047	4.14953385102781	1.28578886643469	1.635333176426	3.78423106778777	1	2.54384047616119	1.02776926593856	5.1485815047027	1.81976890327604	5.33895488946987	1.59154026477811	4.01443491830278	6.20408029759241	4.81151381624479	2.32041109526021	6.62254225347127	-7.34570204687858	0.632663423776703	4.61720822745274	4.10000057740207	17.7600097313994	-7.00897921316696	-6.68166977489268	6.25947827121059	-14.115545839594	-4.24582657696199	-3.31970048386177	-1.91902004999736	3.39657136905297	1.76368893712802	1.26086725731623	4.0688437550146	-1.08909510837023	-11.2640033465255	-15.4056965857878	6.83203402144564	-0.662549396113825	-4.48853056156226	0.834948284054505	3.07042310221321	-1.86434580743948
131	3.59859216200678	5.0873086526196	1.3733929664499	7	1.06223336155199	4.58373388992017	1	5.62878819515656	2.42762535399979	2.22784865191975	3.83849735436287	5.07116583665248	4.53318777547542	3.43896153698413	7	4.61723311803249	1.13743101685578	2.71226537058832	1	3.44196326142155	6.89013322240492	5.75947192384434	4.64928791883843	6.52095518060917	3.22639999735266	1.28067205813455	-2.09015418439884	5.36765747588771	-1.16969496340019	0.0429872035117493	4.65786035024485	0.53368257650133	-2.20749265429036	13.3842915032652	3.37520865542858	3.97877592441006	-7.51995989631104	1.4379961199127	10.9009238792895	6.7634167955556	7.38610187949986	2.98780762226283	-9.47799017408076	3.21618576983539	-3.721881555011	-2.92027742078113	5.94150606765516	2.72066590443968	-0.949001405537525
132	5.18074662663313	1	1.88443472782413	1.29010332497462	4.5453986067766	4.19164821887468	2.67444340408425	6.7971189479603	1	2.00538617723303	6.99100326886409	3.78829563066283	1.64398778972329	5.06274821004753	1.50066311755333	4.27081145302196	1	4.17995925567476	4.55433178571618	1	1.64932685521099	1.4042543091442	7	2.26892736075811	-5.52781733736252	1.2841310962674	0.781185556159672	3.63314377048766	15.1763793410193	-4.05883596994906	-5.06802058074297	2.35750654471304	-15.7421910641479	-1.84734260532858	0.166864723633251	4.58355090232628	-3.18273682717872	2.31677715682276	4.40148068227578	4.01215436481484	-2.91273636039582	-15.2988984802271	-18.0967640202005	2.70120384318943	1.78827281229257	3.01576771100432	1.5936389599842	4.086401819552	-0.511303256527663
133	4.32264484085402	2.35557439551788	2.01039717523123	4.02474471231192	5.59176077397572	7	1.89205995039532	5.53730389427492	5.37411005263171	3.7509098408054	1.55447406734405	2.9269473108312	1.47047609695175	3.05031961632056	1.65623213100554	2.35584202457123	1	6.20399750093955	4.60270366695123	2.07071346620923	2.28710331429671	4.85663902585978	2.62848543433279	7.42602623913285	-5.80044177182841	0.14774563905023	-0.754626591006941	2.13372399299143	17.5568264734365	-9.60911225614013	-6.59738991569399	4.36982013807847	-15.4698655192005	-2.71344178311421	-2.6631193855259	2.6496780599129	3.34696885617795	3.27916194018539	1.41006186355264	2.98248818293828	3.04742512282578	-10.6648059441151	-14.3003851348838	7.32763555649149	4.97919215902258	0.840939295904185	6.18234288800126	-1.01304031097769	-7.10185191396867
134	5.90342150726674	3.36586676270394	2.33610915396331	3.66617482101026	5.75514407936019	4.45855593995103	7	5.63298119278572	1	1.42888038444658	1.22989953947867	3.8621775217558	4.81320070842988	5.96226050435133	3.67254206138837	1.20135412520461	3.07028479237324	4.39705307284493	2.14703281533814	1	4.89281265232886	3.50393234221943	5.35760545976783	0.706675869162168	-4.33973850689441	1.79349997890083	0.127071567902085	3.4502492979508	12.4555661161087	-4.650016031557	-5.28584632659269	4.18607448657456	-10.5371995213863	-2.61244916006727	-6.33310828702411	3.80621245351126	-2.1411834454959	0.683279143594221	3.11455747576564	5.66672576712284	-1.4632409409506	-11.3853918689004	-14.8840031426116	2.99126950395326	1.14782196403782	-1.02346774438595	4.97907331281589	8.60802745578444	0.507579252543187
135	5.47638749143307	2.28708560550022	4.19589228493638	3.00302773434625	5.26346233062574	2.0611957924153	5.63723706726375	5.14536202505165	2.04745728560447	1.58953138012654	3.16779877501141	5.69467614332703	5.13860016187769	4.40653413756402	3.4324207793042	1.91437636897445	1.35791290828575	1.83332870027818	7	3.49157628182296	5.74418696038265	2.98483974513347	3.57423870560997	2.92129981230822	-5.66155971699022	2.22268834140452	1.50883378356109	2.53947339647455	15.2869969571561	-5.59931579542132	-4.1959257652856	5.54848210855307	-11.6022906213464	-3.07258163221754	-6.66141170773945	4.95581568539611	-1.18406658074817	1.1958341160417	1.63362291446022	3.51707284407468	-1.82486557242238	-12.1659134021129	-15.5362867464312	3.84411570218261	0.889233026842324	-1.14530949600766	2.94772412205839	5.39488172963261	-5.51230041995794
136	7	1.93850455122706	4.27562950319698	1.5640888778238	4.03683036464015	4.42575310278958	3.47896119125593	5.57049631473741	1.98677148388717	1.45522022230047	1.31678674681822	1.41652909690539	5.12115374197007	5.03328828789761	1.98113738748236	3.8129277622183	5.71145775403757	2.11507942932197	1.04286092341192	2.76058175214056	6.49277573955334	6.96680555860866	2.51857451294968	4.06343233376945	-6.9282610203259	-0.413824506930804	3.07758532111162	4.4957819795432	16.2118209846862	-5.2288197939191	-1.32824837586182	2.25188856092487	-14.5957873763575	-4.25728987081499	-6.22985705004117	2.311316379774	-1.00363431674583	0.784146356327724	3.65934983878698	5.9438664753537	-3.46140483708419	-15.5999354366404	-17.5905196201285	4.56829401055631	-1.89926724795369	-5.37774492252608	1.01948678865428	1.58411078900072	2.13448761050028
137	6.3732172077886	4.02617171284398	4.79794155894024	5.80806650045501	3.75911326433568	3.66956449791363	2.1327273783335	3.81454453873739	4.440351448495	2.77735630790883	3.29033478693859	4.01891421884411	4.90260230588302	7	7	4.32098884973391	5.30638704860201	1.66795171080912	3.68749356637049	4.35171090736339	4.11272779764042	2.85070065801307	1.6732018133793	6.5643888661777	2.87985826620606	5.26641577090715	-2.24866178337974	2.25076142107503	3.49682622536326	-4.4929771717231	0.635830050299144	3.99787743511553	-9.19584007063035	10.5902211607754	1.24496380948021	2.61949650915498	-6.43379777033853	10.1638137923985	10.91122618649	7.95807868687297	9.66023495444408	2.05609300927897	-11.1996310573924	5.95750038717434	1.10983663854004	-5.75367663383159	5.85871590864684	2.29553217221305	-0.179565499906249
138	5.70069195508393	3.94952506250102	5.65151057106151	6.78606259403462	2.31425538921486	7	5.08798983557113	6.28266758592672	1	2.50947105340867	3.32139896265584	1.69356979008486	1.24456335006412	2.66450204756766	4.13223763681564	5.98866088284982	2.69241918308028	7	6.42076912624241	4.72574040180897	3.26801899509672	5.75540581953744	2.62404376663013	4.52751891812964	2.99510569560187	4.52934132974438	-0.73809384889082	3.69701970880148	5.19152338441639	-1.5523959531426	1.38407822411065	3.70966332207322	-7.65291358280414	9.60542195051802	4.11476748860031	0.749623616440798	-6.62767127913499	9.00086225645374	11.4558873598013	9.03721730741996	9.80153415342285	2.58275604498822	-10.1188407008993	6.9463317649967	-0.635149363244826	-2.24071298617372	0.722787131826874	2.56417195725887	-0.260862856084266
139	5.85259037645978	2.45392131165358	2.82579073150802	2.72009515510809	5.40444720860524	3.66104784364785	2.59077193657992	7	4.57276616857706	1.43542236026372	2.71660881201546	1.9426388324332	3.28568568929184	6.08409180850428	3.68294364763867	3.0923039139053	1	3.58502971727063	1.95452062656162	2.07178676947715	3.93954581212361	1.11794776826626	1.31741814548368	2.75639829000338	-5.25636954698151	0.174505334626656	2.55133066710893	3.36586375273315	16.3722250248096	-4.5793555436009	-4.38921125690871	3.52854602221219	-15.1040133436469	-1.76821966196605	0.506065187464891	5.31503443193241	-2.08548201520371	1.96209091799446	2.49556535387045	4.08536654414981	-2.46957160554023	-14.766948590235	-18.1132492822801	3.16180499682035	3.65982902980581	3.10293930826901	1.17931151299225	3.55860726309373	-1.29448287421874
140	7	7	5.16004828794665	1.41082923996594	2.60773610183517	6.06024925468752	5.00838354316069	7	4.41882431692267	1.77769519598678	1.07107096889079	1	2.99009430632857	5.51097721456006	2.90537290286992	3.01713578456068	2.86103879027299	1	6.24574183410544	2.21099500668433	5.88053950684882	6.76632729668732	5.26239436104704	6.76177832295444	3.61589705292417	4.70848044283117	-2.01734815400692	1.82697439224819	-1.7277972006498	-2.16473526667349	0.639995896435401	5.16945931859686	-6.36694873209863	10.2423531289776	4.84387141792234	4.22500822267506	-8.74794074874894	8.01372788472431	14.4203649954398	8.96493032299186	7.20383118559364	-3.20494713896008	-11.6373373951163	7.75413808155561	-2.72825857336605	6.12617771820484	4.7123333846477	3.95752232683517	-1.88662137862613
141	6.55238062457823	1	1	4.06014022449436	3.81174595290247	6.38167097411645	1.57498450875632	1	2.58812459279179	1.14787804057863	1.71535662855198	1.09607156054032	3.01790196527942	6.43036672055512	6.69640095610329	5.68496825857856	3.46702117136529	3.15274899528695	4.28271439049206	1.39649266556217	4.8610461594413	3.5857949706737	2.88754051701889	6.01088482506324	-0.629575693891465	14.8242643992672	3.42534446744539	5.56514549133819	4.47138941006156	8.63958907512606	-6.33097541545436	3.99452262845827	-1.40481666453943	1.9263241255678	-13.4915784765201	4.49221003736333	12.6438460844211	13.9300264425161	4.0754923537357	6.26285827186472	-5.46805326515501	2.47725493317437	11.9457744585737	8.14624223958328	0.498221956830727	13.9531879027849	-3.72239030809435	3.92990264676526	12.1859087836303
142	7	1.91736582279662	2.97301991416555	2.35447056243787	4.1332645932608	5.05662425459106	6.41269056495866	6.20177124764539	3.41266419059576	4.00356644777268	7	4.56701733923575	1.65848314674217	5.12094157889558	6.20329987024144	2.1889304213532	3.39863783848101	4.92575339181763	2.46297645942759	1.98629667923374	5.22035722672461	4.04617630181647	1.90889291702875	3.14094237055892	-4.5752134233349	0.206028895812658	0.082758739481871	1.94828431330523	15.5248530212543	-5.22827298855358	-8.24050423278857	1.73969812433644	-15.6303503568426	-2.6495337395994	0.765693478679816	3.21523771954791	-1.43876656294032	1.45266118026483	1.73762678757015	3.80775809570235	-3.02396780900251	-16.1965638899367	-16.9422930158936	3.97878308766838	-0.635634960571248	-1.79600693310739	0.744438528093118	7.79619196620466	-2.49358955510617
143	6.81622939327429	6.39186797408369	1.9828835305375	5.54619572416831	1	2.2612940481299	2.89439331322661	6.5321064807774	2.44706931959074	1.35851273474442	5.46991370393238	5.26386434682814	1.96841695164519	5.22929926882675	1.04495030574898	2.78766643388478	3.80014821973431	1.77207451217357	3.44927319028102	3.302724588484	5.96064992243282	1.63525775303154	4.21603639865687	7.15901781245996	5.27654135658726	3.60446722741582	-2.03858697145756	7.68344409737872	0.599325720759041	-0.690313479088104	3.01622573232943	3.40770971630979	-2.42061281480484	15.4768528509038	2.74909558158935	4.2793937179191	-10.769835349417	2.50070400217041	14.435131032662	7.79803144359563	6.66225621604871	-0.0140885756435014	-9.08776442479496	6.06583919333469	-0.369909891245995	-2.97945906623172	-0.14851729558851	6.76637574905546	-2.45120924623239
144	7	2.01953014606225	4.37553714978657	4.82347302419662	2.47437456617968	5.50874897517014	2.00782066273303	4.28218077320522	2.10301344554207	4.33156894443911	5.52235764801639	5.23802114169713	2.08511640554787	2.86233525800822	2.15245466580576	2.78851368892607	1.78133491572287	2.72354069844367	6.66078288795263	2.66516602192772	2.36096747068235	2.10639714277126	2.19436807569756	5.28420490001186	-5.89852104390614	0.868691293730758	1.12380731481018	2.71649356318951	14.8447605769454	-7.12483764504609	-1.65326923102023	5.89357742421462	-16.8382582647461	-3.78195616059796	-0.862325417889447	1.40324376121606	0.32223522620201	1.23764275415293	1.33749501392183	4.90457651482135	-3.60101549963731	-14.4249225337872	-19.759209196247	1.21402037720147	-3.11311198806472	-2.58217243958735	6.28808204717919	-0.261665747971577	-2.92178078010192
145	6.01177658171224	2.28668894937958	1.96733880416022	2.2959253429763	5.87285351339298	6.723233856981	5.44899679951963	6.650860548022	2.09196229291041	5.10804739741246	6.85340904000219	3.81933482571434	1.98439087459134	6.53205185698601	1.88106783647852	3.94283869273655	4.15687668809561	3.97680593620052	6.27700847713571	3.43782243187732	1	4.27011760000794	2.85607449795006	3.6384423950423	-5.19859810675463	-1.03806521729035	2.11203939317063	3.30511003179485	15.572214235136	-5.58522766807485	-4.40275999749115	2.18177173698343	-16.1496222982837	-1.09978749874792	-0.506106335407856	5.76493018393842	-2.15659657802358	2.6400502218577	4.47526369518293	4.27486377065218	-2.92616843336421	-13.7922444848553	-16.9446860489554	9.30118277415441	1.48582124104666	-2.24918304435835	0.689673517204328	1.36350095105382	-6.63709253944462
146	6.51004725420586	1	3.69105444708069	3.281825864987	5.22887638192178	1.39888599600098	6.95158823040997	5.88550799428228	4.20720665329522	5.62212156403033	3.11988983600714	5.70807626334663	1.99762038885119	6.47914802373507	3.87298667052503	1	2.93840134905021	3.09868271732887	1.07074818654278	1.35901896739523	6.10642214517743	1	3.13140678482909	3.67289121029118	-4.86995388026034	1.72574284526961	0.466466191986842	1.14205109459385	15.7211553579322	-5.37424681780009	-3.88983987111953	3.38615776888005	-11.414133498566	-2.17332264117547	-5.13661222071124	5.51160779924295	0.094395379987233	1.32636872455355	3.1315094628145	2.88972085074649	-2.65777258702297	-11.6092895235084	-16.8496573112918	3.64371387446543	-0.0325317663593566	-3.97445169745764	5.93086757977117	5.1938720117787	-0.197479121908509
147	5.35440259475049	1.46465639875608	3.86764396191372	2.83331218835166	6.52018818408097	3.56771223551226	4.65555751260223	4.40670624368597	3.84597255347227	1.2933591307011	4.18490765900267	4.20470463384363	4.34516055035178	4.12035619521029	2.57597940025139	2.63401017037007	2.79686396517998	6.61275450351849	5.52421774090254	1.82141496571576	5.56247254263719	2.39525190047792	2.72787230590689	3.1529946408106	-5.59356542366605	1.19783278190026	1.01772690789417	3.50085559649978	15.7929825921056	-4.82083512950454	-4.61770655069918	4.94417343037645	-11.2101198404269	-2.76180781099987	-6.40655518472862	6.06452598967551	-1.42815529269183	1.7810091073571	2.21024008219	4.25688248889188	-2.79602624381312	-11.2926039953087	-16.3212049325565	4.77119838463744	1.09647534896664	-1.18440452893396	5.36075602385593	2.89320017249012	3.26373770127012
148	3.53379709279611	5.66089724801695	1.24496634553046	6.24278838417076	1	4.81485646184979	1	7	4.18304629272868	2.76799241761667	5.16525566808906	5.23167208961443	2.7596044798728	6.23711041109871	1.75551637995136	3.33028577196766	2.1799769953986	2.04707701014278	1	1	6.80741710016106	3.48064152369884	3.40037651565648	7.12669265431521	3.13426824215974	1.51196991464706	-3.42811011928264	4.77793542253407	-1.74846061083468	-0.869022129367839	5.60270643555978	0.941549664341225	-3.83206306786729	13.811119263709	4.10222669947761	3.94369479744442	-8.92305081105374	4.27960615201919	9.67321824525229	7.21441029041388	6.88105855273049	2.13177534936262	-9.59330668691645	5.05047468364694	-5.01434125087792	7.61500519802561	2.73493717741223	3.19913233624398	2.20229948477714
149	3.39589092563489	7	3.96867419816032	4.90540563699434	6.95169490075896	6.45150720407018	6.0351789632851	2.64956995857949	1.7307318435856	3.35453404308428	4.36687473262455	2.92158971070641	3.62093761514907	6.19608809967586	1.44124768774787	4.43468272388813	3.96606681512956	2.8474001812395	2.46523743276374	3.2259332589732	3.64697134992292	6.40685356342287	6.14350023934544	0.650224478819788	4.95678423014755	17.7548846544115	1.90606883994842	1.47613218725966	0.615388220998418	5.2162349815995	-2.63656780635917	4.8313058691859	0.205922304533411	-0.690537664767125	-3.86810113599513	9.00663370667892	15.1081838434141	10.194933407637	5.12412318448581	4.13038963915093	-6.87741468648311	-1.97416612504648	12.9026943121596	3.19723497502195	-0.348669361795038	-0.871324420993932	8.51122875603213	1.54335818419082	-3.73249878834743
150	6.55199848452729	1.84219911500684	2.80880834360147	2.85371139530636	4.50966817043762	6.60132472508865	1	5.23960047956579	2.79582284824039	5.96163961195417	3.09292217104398	2.04600669961516	4.31045405959751	4.0275473444611	4.48105782498004	1.92279340683888	2.59203011003721	1.04134486174148	1.87079757219131	2.5501520929227	5.95232184641991	1.05647770973193	2.40750268641677	4.76633490273285	-6.87266573963381	-0.311643346757859	1.47249668158064	4.13332128925881	15.7329002647715	-5.06180688739519	-1.33416746205307	1.91043746506755	-14.5873105501775	-4.63673112411799	-4.17592043240331	1.33151672874005	0.397758460735306	0.508139499748376	3.44849775142831	6.21620319004337	-3.45354166305651	-14.5256508358692	-18.4950117365093	4.00981736709718	-1.99722596227077	-5.52997377679267	-1.61226779470218	4.17509040991348	2.0300908490717
151	4.75351198143187	2.92920333946201	2.91921057933467	3.99748774769167	1.22420789800584	5.18355774871016	1.79362677860514	7	2.21348918052402	1	6.42493762622935	5.90147906467481	2.01870858937684	4.20856446456731	3.68049411938672	1	1	1.60004554446644	4.87509204185922	1.2843891062999	7	2.82620386528789	3.1659638230273	6.45523601641083	4.68014187914233	4.24972007520402	-3.04636450384388	1.42718378859908	2.84039751738853	-1.88946935686027	0.498733134230266	3.23276563728514	-6.05363180758895	14.5763065786016	2.67751174175609	1.14750077241762	-8.46194818790259	8.14559854752362	14.2523246899323	6.67377923723145	6.50195678615759	-4.44965849928759	-11.356615972128	3.84910387873062	0.394534459047561	-4.77603055990413	4.84707712322816	0.305202571373001	8.56497993299057
152	4.92544869903657	1.82319544312342	5.16647867386225	2.59048218110175	4.5394935661735	3.15484022490744	6.50649899928749	6.51502267609319	3.09336791370546	2.11093127200171	5.6711799752107	5.92459321369396	1.51080834952712	4.35275350666708	5.55123481420663	6.71367536614202	3.07806814894823	5.41320318742875	1.83466369872954	5.60341383857952	6.40078211561041	2.59104418715165	7	-0.884719706987293	-5.30639035395607	10.0490733588038	-3.23251102732874	2.90146052850701	2.82703276956977	5.09147467242018	-4.46075144631215	6.73228856021694	-3.6364797380521	5.62148974793272	-7.61363477256311	-2.16530537325276	13.9837523928101	9.04243673360327	5.4357190955711	4.38799554094089	-7.58613403583936	5.55922009199817	13.8356046918384	2.96818286963944	-2.12333355306385	3.55427350459484	-0.260999012541759	2.87206010263544	-1.96436103249788
153	6.9796479540113	1.29256570007283	2.85606635606137	2.84387393019215	4.87856316863433	4.69453225257378	6.41949563724601	6.07385779702167	2.53989189560936	1.67287902724558	5.15862555210648	4.94077777081571	1	4.89620424206701	5.95014114443773	1.40090750521627	2.81900684202027	2.97450390230291	2.82231415271599	1.22776535790896	6.77574278776569	2.46965071199049	4.03463411037787	3.30098117806249	-4.52866105558348	-0.343944154740404	0.763968409576308	2.78660422015161	15.5608855991877	-6.03978908395292	-8.15999099876158	1.8706753266278	-15.1540457852151	-1.46070900055542	-0.0255910884611158	2.75154692232629	-0.848068608864646	1.88002632508167	1.45692633947498	2.55475775872334	-2.79778952073981	-15.8739576640025	-18.182142215393	0.754305587483341	-1.37139994446495	-6.01128608799706	-0.0392700901667367	2.79570517556939	0.509395026945046
154	6.90502964791775	1.16141378406213	4.35812805669749	1.21513151362918	5.70488922258678	6.6883699545619	1.69228578219187	2.25940474723284	1.32657463316657	2.85526646543759	3.23673726679861	4.36871947975062	1.81553502049249	3.62834729432767	2.73312575450885	2.75093430033932	5.0778535063989	1.69491030132523	2.10495706629799	3.12305679206714	4.41882744789687	4.87558830779414	6.26598281774382	7.08142444710701	-5.91457139960312	-0.811300363502933	2.19425798126073	-1.16191616268964	15.5498707365068	-6.02334920501185	-4.58223578737664	3.5129160950284	-8.76913083658771	-6.81509191829763	-2.11570071417566	0.199532074109121	6.8391628257975	3.94970153796989	2.07567869198109	7.73276942082114	0.063010901386467	-9.9319451685457	-13.4904515631913	5.84616589560834	-2.03910237630913	-4.49365140854131	6.55483908472782	1.20229101781613	-1.21501918372673
155	2.26111032075368	3.13745230385447	3.62600439059566	3.24465501650106	1.80652891145786	2.70677938031826	1.22494798605406	6.05248489856908	6.49263657967606	2.1107942956727	3.86347523954241	6.84138740415872	1	6.12574756289391	1.75198502648378	5.12378233458836	1	1.71968350112438	1.14278481713775	1.04381461153892	1.91827371629087	1.54514018079955	4.28315236686679	4.79586571976948	2.47757216411275	3.84949213804045	-0.898836533587198	2.61282847245928	-0.62832576085318	-2.55175264635508	-2.88753235762828	-0.95473130846804	-2.35980639054489	17.0885173506618	8.09433234273235	4.10111794234885	-7.98492871542329	-0.163835258549108	16.480744527534	2.35940964506837	6.66360433851635	1.43971058506355	-7.76861393812795	3.67021753846687	-1.88742301442063	-5.67098680784625	8.13243717862686	3.61480511499943	0.545785242511974
156	5.06140724697245	2.29241583514681	5.64541808926108	2.2121784039652	3.89829173938663	5.57007322126609	3.5474117699692	3.78715846855422	4.18853642814377	2.10326182870177	1.75790075481884	2.72740962321806	4.92166540191076	1.33906727476478	1.18641323971251	3.04584071840882	2.78429180195256	1.98234886134719	4.48715936390136	2.92944791454467	6.56385727168786	3.90400761483962	2.59268636814253	5.26984700425106	-2.8766384518545	1.85658234690477	2.33015727554574	1.5194636001056	0.0681986507000927	-1.84934137412251	4.32833803664622	4.71575813569471	-2.36549487590888	13.7579965222756	9.94624654380657	3.02003454453511	-10.6144562251237	5.84782754746769	18.0852459859797	8.28230789537346	5.38266030540731	2.00491978921928	-7.50238824770294	2.78711395095732	-3.90566818304137	-3.15976261015901	3.68827843758145	3.28206154853908	0.374602898127112
157	6.85136124016893	3.74782126152583	5.97063496205192	6.30114957115982	2.00380982335314	6.28594020417605	4.98642838382947	6.76012113563259	3.5811776321774	1.89307540956334	3.39490483995685	1.58118498871801	4.14366397394451	5.80878186335837	3.06874678977382	6.88356017439848	1.42236695703484	4.87575171144518	3.23224604368867	4.86809564714768	7	4.79246975868956	1.37382450539284	3.65109999059718	2.72292958895696	4.75015759177927	-1.43847127592054	3.95829675673926	4.48796405327464	-1.52173699995499	-0.32713106935369	2.7237416794647	-9.97759777756195	11.2639487552572	2.71103980284216	2.11682007306087	-5.52071794264737	10.0838704348101	11.127632274895	7.96609683054524	9.15750321591024	0.764827042088893	-8.95735688788923	6.21634407888336	-1.04062712881062	-2.80815517369026	-0.484371292352036	3.51292168665849	-1.00340991174091
158	4.23562422344113	1.85951963497657	4.74790688707351	6.61341431353787	1.84087845873366	5.1086583198424	3.43996703974432	6.67211558408607	2.99150628264294	1.70960413736359	7	4.25866688527078	4.1599356232432	3.84651568054257	1	4.64509707690013	3.19180659335291	1.46112840320364	3.57310951131553	3.8922306448167	6.20990297546364	1	3.87222463053254	-0.230669780748032	4.42665506671323	18.0765714137329	0.501076727005728	2.17729176439985	-0.198778320016192	9.07762084928867	-2.88906031808363	1.15612614963127	-3.85781880543343	-2.51694518724074	-5.1535363395595	6.7646303254624	9.9292996604641	10.600738001506	6.10563809483592	5.19276298524844	-6.97581462900948	-0.489483568218201	6.77592905955145	3.25600902026936	0.358733613914197	-4.86075229412801	-1.433124923061	-0.397101411067857	3.24041605586574
159	4.40751256732234	2.03486785096881	4.10453368505199	1	4.85297597565844	4.91797597347924	1.58706397222435	4.40113565786388	2.65514273203707	4.18119361272087	1.78350563141136	4.63346851773931	2.10398661384712	4.27522620573544	3.72935568807579	1.78708304121855	1	2.48863666329284	2.95520020241597	4.07546786698653	2.50483108966194	3.26273979328179	6.8971376357667	4.54421774800348	-4.75725054764809	-1.33892672939957	0.699562965621386	2.84201866563819	16.1770768277276	-6.59831877583943	-8.45801250718144	2.13050756127435	-15.0519266873827	-3.42488944573863	0.929657657491201	4.96213792702705	-0.870192390997456	1.6365575155048	1.90663402912816	5.25039580633627	-2.33109685798731	-14.1024257745488	-18.2497045352256	2.17113360973382	0.711414677808402	7.48191105130056	1.2613553146806	2.06055218812498	-1.3275036734063
160	5.46550281629392	1	4.7678850479819	4.58936162895341	2.44891620540527	2.02823654050792	1	5.38477920553323	4.15157724518411	4.30283957490737	6.32970431900817	4.95281563740006	1.5790901757156	4.40833999809189	1.77928213182352	2.43013470711659	1.43662813590473	1.6520859988863	3.19182920082438	2.6713606573485	1.2436412500546	4.32445468963593	4.45470506149704	5.29605926897227	-6.05681293984094	0.458736016378949	1.4413162768468	2.18567569999982	14.2853173663421	-6.97057412814652	-2.55865688967707	6.05395604547171	-16.1843931595098	-3.8772778093395	-1.74800274295998	1.1399394673327	-0.302958615328413	0.824549634496597	1.72684420963049	5.92427120245601	-3.22240902933629	-15.0270508734055	-19.5430126992012	2.79040710528963	0.170866401756587	-2.72344804094612	6.38590118407592	0.648584201910635	-0.0545509681474846
161	7	4.84630268206397	3.04961545630952	3.88097302336162	3.05319117960057	6.65806906648047	5.50704018787016	6.47281112533309	3.61932126834648	4.00673278586495	1.89875322752312	1	1.14610365908275	6.80635648610003	1.00799462716699	3.83461503476963	4.68178460775183	4.04618976826589	1.443983289478	4.35250912805084	4.51823140323065	1	3.65959776328006	2.14564863058724	5.40450562051622	2.26350523666535	0.941884164133041	3.01552298825073	2.68530133597757	-0.413965318585707	1.49010502495269	4.46342361979229	-8.04021477330238	9.19372380628672	0.748104375121573	2.38180387914519	-8.08001576907403	13.421615380824	15.1744702823357	10.8935530722306	6.24223723604205	1.82035379726619	-10.7950998176432	6.17063716261031	0.675459292571842	-1.09982589399877	1.17107030645658	4.98387004275789	0.11947833802
162	6.56594047022825	1.38535391423155	2.37457704448735	1.80135129066939	3.20885179883228	5.85617139980654	1.56946515365048	5.42553553191902	2.3331123336937	6.85428170778055	3.50276964994747	1.14119846260425	1	3.00507796369983	2.23178735635003	2.03377517972082	1	3.50503194717458	5.5301647044173	1.95600247357501	7	1.25323207617249	1.59636357820263	4.21895767898648	-6.78812937955141	0.423851514796668	0.197778984532282	3.46310834958102	16.9343624844767	-5.92209205418738	-2.00808810243588	2.89196029385773	-13.8070252848969	-4.4935151346658	-4.45825848083206	2.84843609021676	-1.26396580579627	0.211561983350795	2.96871538892581	6.13671094887435	-5.16877144523762	-15.7386641012256	-19.4593088898618	4.67972489019653	-0.580159550617633	-4.51651103480901	8.29380462431585	1.85925684155428	-0.445829953407559
163	1.47999892135527	3.37488509978814	3.3358131125517	3.4101545510581	1	6.69731344771884	6.5727209862637	7	6.22970788844004	5.5897133824191	3.66069458697704	7	3.59381317752648	5.67621458912761	2.68394250442572	5.07458101428508	1.36813669810188	1	3.09906031308945	1.79783739807558	3.1767952858098	1.44850784374895	3.10090640022702	5.76887947108053	3.70995607327302	2.55953065288396	-1.34226972361694	1.08126488145186	-1.48361262790866	-3.37844586170924	-1.79174062934772	-0.604002346630305	-2.05013493868115	16.4955714690065	8.7226893433515	4.02399812246676	-8.00239699986408	-0.334366471152662	15.3746263066726	2.37395491110839	5.65929402908536	2.19141820424844	-8.10156786005476	5.23195622758269	-1.66039001775173	-4.40536821606447	2.55507823841856	0.558981291887648	-4.97584561611041
164	6.86262783089149	5.39341004186045	3.26452572585175	3.98381168913553	2.99610589839172	6.86212355938914	5.11006855336695	5.78438485022714	3.5247199178818	3.84250279577746	2.75184722839813	3.51735186032139	1.02512366541752	5.3936748695205	1	4.66186417127154	5.66501800215712	4.26755057657047	2.7335477415543	1.28782431470306	4.55044881487105	1.76500827344505	2.68540943421979	1.44567084260885	4.31248018650429	1.77154173554963	0.438258170889898	1.93479373711467	2.16067412631091	0.580362611889506	2.20608451083445	5.26321208208388	-6.75542337790911	8.053779486788	1.7755652756173	2.38153939185941	-7.02166740092457	13.545607804823	14.7285343759473	11.8526956632319	7.37477816497768	1.29506655948178	-10.1043935191975	6.45122538511425	0.694988034847412	0.099810554663493	0.546458728639469	4.9689900089112	-0.416848661614195
165	5.97695676926171	5.35477944924203	4.97378650612131	4.54443761932274	2.91808512968968	3.19175220706927	1.2299695290445	7	5.02835591803468	6.79267995152693	3.54347429168828	5.89689573788964	3.44377282109584	5.59041129471682	1.46851105959841	5.644860884308	2.84302080385999	3.12989690980124	2.45055798848734	5.20633038740427	3.38063390811664	5.81298781260094	2.66630404772183	5.82747899018058	4.36458064327219	3.25600246259424	0.342174873243202	6.97990165270045	0.321374290130428	0.407280907286168	2.35657279126194	1.56174126491009	-0.746546015090099	15.9673391007826	3.5791631075004	4.51996253030913	-11.0948786603769	0.432478717029675	12.1246440888547	7.96517521932629	4.37101091707959	0.0859564366001045	-8.56593763514515	5.60089393690328	4.384261389998	-3.83529599741832	-2.39139191066478	0.488831681024979	-5.62942765606674
166	5.20402210575027	2.61825909373103	4.06937335671514	4.62206331200055	7	7	2.54723850244567	4.02774817812541	4.02031606667204	3.71674334100114	5.00591756657987	4.20869267298643	1.07974393720463	6.3304174442874	5.87683343880325	4.11874347751609	2.91541699382859	7	3.20472227234254	1	4.72934443452272	5.58878907969878	1	4.84643794789329	-5.90361148300244	-0.0589034256447032	-0.254831746201893	1.32556204829524	17.1112721034164	-9.17174136121469	-8.25474541422038	4.22423222061888	-14.0094827844791	-2.16962286612257	-0.767416752737002	1.38399847477577	2.42968699608024	1.8790235130958	0.145315000414765	2.68075389628392	2.3434071148317	-9.98568672149445	-14.7196147507618	7.78813611642181	0.871055120920174	0.0782386590463667	6.19735764702159	-1.20899468907658	-7.73820755542192
167	6.6179436783309	2.35363309143085	3.87491307677922	2.8909514021085	5.02599031704536	3.02500807049808	5.24481704961466	5.30800477614405	2.11884025923149	1	1.20299401640388	5.35951894979877	3.5361555076158	3.7813869046776	3.25214009117394	2.50187860467849	1.18969567327273	6.88890710001404	6.45475986517526	2.38346615272639	6.00099563736086	1	5.66867502073556	3.58908929786039	-5.16099590073865	1.41169758136036	2.68313099183442	2.15524284158486	14.9821475843209	-5.45288460508513	-4.22084549273866	5.64980495875306	-11.1933337671547	-3.44912318384597	-6.31170284955326	5.14295159999154	-1.37756089177123	1.44632362018534	1.34648817043669	3.118940590543	-2.53178912846057	-12.1990932494483	-15.8570886299268	4.42114562008223	1.54342516087246	-0.368119703346379	3.95774485689387	3.1268001801677	3.82686271471438
168	5.17395474011497	4.40616300768703	2.72661822631326	5.06134168357332	3.46390554442335	4.61848875357374	1	6.34374309591586	5.08253890356726	1.25069147320157	3.70194131349064	6.02094313314588	7	5.48368231925141	4.67080404042977	5.25021504584772	1.8938446629412	3.64826474664881	5.34722605977893	1	6.4398227416266	3.55868779987107	4.88647245561294	5.01351498111682	1.5106300654343	6.03668558296147	-2.45960556519381	3.64537395899836	2.15482098824076	3.13295889246478	1.97156266603972	3.8143588599994	-7.17935709392405	14.800880790308	0.0127010625182955	4.89030170041555	-8.62306198541115	9.74396048118182	14.9152701180652	7.3270712719586	5.27061108966854	-6.23208363638369	-9.03849796322277	2.36854281931812	0.10722769825528	-7.76731636162167	3.44641430685333	4.11885226796695	-2.28055013136406
169	4.9666090264448	1.43240042551277	2.27631647052479	1.91540061117712	4.30641108619668	4.12742363278257	4.36091811268227	6.42722557583803	1.29258279163029	1.26798847505976	7	4.19814821989114	1.80311584053642	5.53995987370424	1.39776580177511	1.95315088774	2.04669221428071	4.32431138855495	5.07595963712784	2.29072597866707	5.13091389497912	1	6.61803120988661	2.38368273033951	-5.92251585669395	1.41115409179492	1.50185539691135	3.56036949052592	14.2774115343057	-4.26704517675287	-5.31497565023528	2.33277296942097	-14.706782156999	-2.74340035579774	0.936102471594825	5.51758331224997	-2.55271461495768	3.45736970454057	4.71338641249707	3.2167097502397	-2.08023373716665	-16.0222815960249	-18.3550152245399	2.46463188415533	1.46793028816472	2.99755875531578	1.95635778358391	5.94645611711889	-1.2219549624868
170	3.53005626330413	5.47715106540533	1	7	1	4.50537109257841	3.85882213489907	2.93683668526974	1.69266372980634	1	3.52641600224015	3.47452311734169	2.98027474304237	1.2654960646855	1	4.04658901107631	3.91436180042898	3.12857311880917	1.32071667997336	2.6282097234126	6.28240445459907	6.62014568864019	3.71540874915383	5.63262937349553	3.15558372140692	2.22035751632887	-2.25634586794568	5.79880356299437	-0.707928331769209	-1.54151190586854	3.64508984550806	1.53539489841038	-3.26728323379103	12.3265730219012	3.03136816862733	3.71603431624112	-7.9062052767581	1.56094308927579	10.2794039031059	7.40087993913054	7.47428092317554	4.33316601466061	-10.8056132835366	4.21702141838571	3.9544940817222	-3.45649703311631	4.63935644586268	2.48996698658421	-0.823577309485501
171	6.08711493401677	5.99361765749711	1.25536593022266	2.90836624684985	2.31514856348472	3.85227407061875	4.20252867095308	6.10490143818308	5.83668703735445	6.14347925670199	3.05142398718207	5.70115240436177	5.55944409957372	4.48937912326586	1	1	2.06710685731314	3.60573798877076	2.6123041311009	5.12324458521669	1.37984303335175	6.7931424358725	6.24773326256183	2.23048305039232	3.64474489802625	4.29186643130115	-2.21769655926972	3.02578994749968	3.83408623038026	2.16683775485129	1.18799692632555	2.70018629045143	-7.34562445032969	12.9255210834111	4.11123644697614	3.23474713301165	-10.5351304174519	9.51893910942081	14.1811699921011	7.37642294946575	6.30364001700792	-5.89413814498765	-12.0286178284732	7.59659839499299	-6.20625068123049	-7.13150930705227	5.35138919654916	2.38715384976558	-0.0566361694813029
172	6.31744632554331	5.69018068658136	3.15634877113492	3.8953798808752	3.998829219867	4.13268533402844	4.34054461098703	5.71132079571481	2.5606304827871	1.28207479491728	2.82460670314451	6.60570686895594	6.96660695804021	4.27348359419137	3.55300278898048	1	2.98826069034457	1.64010508557623	3.81036961861935	1.72992815596338	1.74486627544637	5.58469593968805	5.25424948836819	7.00242319157464	3.83785401578024	4.23544724547019	-3.9509666962941	4.06016007984198	1.04548700971352	-2.11167905250758	0.945482012743898	5.27834148927805	-5.99101792572921	9.09914651607426	5.1968478733828	2.25062761155569	-9.0207657929408	7.22146259242162	12.0915799187196	10.3308194000145	6.35646565212472	-1.37844403801727	-11.8591966792242	2.58439153724347	6.76832902860876	-7.48518829707164	6.34821306807766	3.5049116606351	1.44022538370311
173	3.84801316695838	4.45465096031763	4.07225409071128	5.27606580339435	4.89796987504683	3.72243075358821	2.20744529850323	3.93506552959763	4.57802464708768	1	4.30115761112519	3.2204548051854	1.57354429083536	3.87732711139285	1.30209974607965	3.05611051217217	2.41098806950716	6.54298554181592	2.7281428273394	3.24246565803623	3.57290946683295	5.33017530534888	7	2.19248686961544	1.79550506757013	4.98541620807777	-0.692787799473654	5.14565454226108	4.20140011173421	-3.61862007982129	0.793917738772788	6.63245543960225	-7.53641549943591	7.83644771001595	3.51332291395972	2.07734807172265	-7.12255451992911	11.0661726211569	9.50186923501247	9.89986963609903	3.87277124015726	1.03349309555901	-10.9387658962983	3.53562724859242	-4.24066974379381	8.86879087881837	0.381880673036132	4.400968373336	-1.66753862735292
174	6.31361279185898	2.43231701924408	1.48044476450151	4.14902480369655	5.94267659621512	6.38867701517091	1.04701208522124	7	2.97653544065891	1.09535137420566	4.56850199617957	4.65217472521648	1	6.43565053296745	5.75047403835226	1	3.8909706855749	2.7418786387038	4.3690083437103	4.72919865664719	6.08354852253293	3.57271625612767	1.90168791031725	7.48869220269648	-4.8903213364161	-0.0284720560322193	5.11775138656866	2.90710767200456	17.4918167088424	-7.43038405185158	-6.93924754552773	7.87372959328272	-14.1957691928054	-3.74541806090968	-3.19604564220721	-4.0477544841462	2.21948352790369	3.09272814156428	0.806517139888312	2.2862833810766	0.930675851090769	-11.2745443729077	-14.4936627067732	5.07969099259494	1.50425191105431	-1.24466854116039	6.47521446444895	3.2916754027288	3.99481606048332
175	3.71917518040345	6.86673443790692	4.55543164511014	3.91923343599429	5.73314225319078	6.54783239151118	6.15438621058396	2.39436359455011	2.33735916515077	2.83899197718111	1.45813102961741	3.12914334257489	4.09546495339419	5.66013030760823	1.14751096038603	3.3379873780081	4.5538002252456	2.13375114856562	3.38101250531915	3.40282813081078	1	4.95993009819689	7	0.51481761527435	4.54685684227083	17.6864595053101	3.25889597392558	1.52016073714481	1.49639001668436	5.21667396136771	-2.87750363248078	3.22971384888404	-0.114762274633993	-0.742625413317121	-4.14337007055422	9.09170242014699	14.1757452547099	10.6682908115345	4.73372536944601	4.38431479304095	-8.29110939222004	-2.51862018191191	13.1071465467128	-0.534204112850547	-1.82957630715945	-0.95947526071303	-2.13688949049597	1.16153128173592	-2.52405672779257
176	6.66637867670156	1.22850371005207	1.10090074024381	3.42085400868164	4.68114971821582	7	4.59342505224114	1.95326994979887	1.23086375268853	2.42770886941411	1.91912469927923	1.30801703996122	4.15018255206956	1.06600696625679	3.17962077150809	4.7390294963039	1.81043912428897	5.49911790589943	4.58343365004796	4.40716900202084	2.45878583556321	2.28413494241977	5.04775681334588	4.34492813784649	-0.698969032023561	15.5001597388954	3.53342184764852	4.64095984550703	3.3163105248536	8.15504612356726	-4.71154615902558	3.45947762193749	-0.813341717161757	2.66885287070078	-13.0765775581524	3.97291624047213	12.7773587234295	13.3555740217821	3.62414855898241	5.15980515297157	-3.30452035092734	2.59544815103225	11.8847004781625	5.46253377784458	-4.78586469846921	13.6934387750021	7.94410184723458	-0.5220403563459	0.327700512944392
177	6.68302978572916	4.6195480412014	5.47715228596442	6.18578880465389	3.26707594353947	5.6007454820585	2.46363442614699	2.66377292309612	3.83654694372707	1	2.63124604042585	2.6293737489979	6.56977651509346	6.03634004289867	7	5.07132226756632	2.85108742657873	1.01815112594986	1.42109515637133	4.06258669506663	6.43420567823728	3.1174958145538	4.08347347320421	6.74598433161466	2.2506030637087	4.66479619545208	-2.68639695454571	3.64154606238466	3.2076058374931	-4.09144036770351	0.560668130113499	3.60682035753871	-9.60780241473575	11.4958367304404	0.579704204390145	1.67429898240276	-6.92555718513874	9.54765124105555	8.66133110438488	7.26262940528976	9.0644809111178	2.80397130096653	-10.8158029402996	6.83627786925573	2.2331682432108	-9.19686535719111	5.3325782586042	1.16977596169622	0.13013145536453
178	6.77250757971548	1.82967689085709	2.29933489899193	1.24686256915362	5.86205224539622	5.9779398803862	1	7	6.09582411625473	5.27929608165758	6.32057124725541	7	1.961469816938	4.97826043867309	1.46012090930039	2.50546326127857	3.53692288452523	4.64233013482303	6.90818743440629	1	1.26861769651014	1	3.50426173057637	3.64416851109161	-5.35280248693895	-1.16762152401586	0.661055488384519	4.07038552167034	15.0539413618058	-4.98489842728998	-3.97727964959464	2.6797271058724	-14.3793581938246	0.108614423016014	-0.423800931222914	5.84225298404803	-2.18104041708368	2.93620253926952	3.25207505036	4.69648418457034	-2.37022896423166	-13.4855309250976	-16.7487259351653	9.23310360432045	0.456468923931781	-2.28103821763959	0.918278170653416	0.89460958174922	-6.48756796517711
179	4.30499211812	3.88039256965349	1	5.28535575402402	6.49569784516751	4.54975847350934	4.17240376401874	2.14913977030057	2.56220720531876	2.01776174488562	4.65830057028627	4.18279726985586	1.88720590051085	6.27027437126087	1.78563294236359	4.08705563230604	1	1.38116944178294	1.15959847992158	6.71942658382683	1	1.49193824073071	1.57674527264945	6.60427333156272	-6.10234818364886	0.540213977063628	2.41865542721822	1.75735165602005	15.7490598406348	-6.66188459009046	-7.53319622865297	7.13935173231273	-13.8556225862025	-3.07753600786643	-4.73258853296896	-3.16155972947468	1.51459612318873	1.90362568003724	0.0708732088432049	0.699096114500547	1.23235322036258	-10.944581866917	-13.969968680333	7.85137793947557	-0.649232008624534	-3.58712648703354	6.24430515378341	-1.32746381242623	-5.22726480166591
180	5.30581376714403	6.69894375759044	6.7697063661433	4.51414250742006	5.75527321039049	6.0161620744898	1.58763075137182	5.47640771232639	3.28734467211447	1.37916123431844	3.96114476135459	5.90109859914732	6.3446357534059	1.48713531989049	6.32175914954292	5.29338008664316	3.50628753015245	3.38309481691777	7	1.57525240287307	1.45002135198557	5.47822972385018	1.87491403190897	0.229240391748863	0.865674591849263	15.0731366552537	2.29589878394222	0.193820674120946	2.15575121773612	6.13724643376286	0.477321554515385	6.39512376007259	-1.08162296715976	-1.69975313490552	-5.30379639015921	9.23807174678814	9.98189012365257	11.2223811667379	4.60413172711838	3.85178377031242	-6.75000420954081	-2.32694224718339	11.7272560816811	3.45297238712313	-1.84600429156295	5.23267346770464	2.61816912476253	7.0596061681736	-3.53720473275045
181	5.1859313952966	1.48060032709933	4.57594912527008	4.40969016801674	3.33576428934747	2.97149162660138	1	5.37791903188734	4.75638792169558	3.58932802908192	6.28733410629746	6.64090006338626	1.50836809271573	4.41078049986502	1	1	1	1.94946533884876	3.05152012699635	1.54232367008548	2.22355323151371	2.49393708213867	2.52143171878883	5.85505857922914	-6.14015287834423	-0.0556042800693286	1.44266561905163	1.29199257988194	15.2441160516303	-7.52339914846882	-2.73694846184039	5.74737325492311	-17.150434376676	-3.84119473286687	-0.141853204513245	0.328197391534653	-0.129602606812599	0.406487668208996	0.859020979345408	6.25912286694579	-3.75998998787496	-14.9657944647055	-19.6616419424074	2.87654208085192	-1.73849791861728	-2.64401394261655	5.88358976533842	2.05292747047656	1.52522504809381
182	5.46121293941233	2.8626912497137	2.18322427943502	6.09386176989839	4.87963507873083	3.94285758293256	1.29481312631612	3.32610164251122	2.53329983207243	3.16982706776841	2.67989925828303	5.75141138085739	1	4.02978170473947	4.3847906879718	5.36722021224283	2.34607357262582	7	5.55209363577168	4.13988477948152	1	2.70025547419925	3.05247805444398	6.39639323616261	-6.94727942175535	1.0516545074813	0.230295248766519	4.32711632005831	17.9550210025654	-9.84739998162741	-5.99088792836162	5.27785993272913	-14.6716129539625	-2.52402469029862	-0.924195881756075	1.37118765571079	1.85512196574691	3.90458945877955	0.896950964373712	3.20097465495852	1.22057114800728	-12.0566249738385	-14.9597300658859	6.87597029610883	4.01853485849936	-5.82868122655108	0.759922128131938	3.83578671315465	-6.98118172119711
183	6.07689487960858	7	1	6.92499982408618	2.05214069120737	4.11597067294999	6.39576662904784	6.08517513678119	3.84824367664456	1.44420116063502	7	6.4947571537996	6.30316713757779	5.68041094905408	1	2.76100254550572	4.5464157962352	3.22673789715753	2.08737276140314	3.44086016296216	3.33819721629658	2.95097964671076	5.2385359249314	6.25882547638371	7.73719166972246	2.54403561735888	-2.70053028789497	9.71538596216445	0.793902349473791	-4.04084382192836	4.79138570287816	1.63025737891411	-0.0856373547612097	12.9858401266811	1.53682411718792	5.71815380288869	-9.63408059369738	1.61256891254632	11.3245418881126	8.95356969002879	4.73755941118321	2.91426214139019	-9.03295974861081	0.71618379197932	4.89969465300479	5.34524435368917	3.39741911764248	5.53583335384748	-1.32494266927059
184	4.48856660204921	2.54302231402588	1.78901470253237	3.30703797212526	5.92165920846679	7	2.11871420395279	5.30054073759112	3.60461727584525	4.92901014385844	2.5679181408559	4.82425189457803	2.42986292532825	6.83588665247581	1.45106365101122	2.46469937188274	2.19430750775396	4.9380762765003	3.98700761946919	1.52275663635387	1.86553244229997	5.45219483655099	4.56773509514039	6.60003920563011	-5.6293781039963	0.534968210384607	0.339569991316864	1.56766065636196	17.3327177321224	-8.94824532955074	-6.06926893274268	4.19953905538466	-14.9161796535914	-2.20682132162769	-2.77221890455826	3.51499322676077	2.00700061134557	1.26967105886277	2.45154249122423	3.30616934704352	3.12309504876283	-10.3139134234994	-13.4973072099002	6.91449665398235	-0.973243881740391	0.287248257010858	5.50317559408103	-0.577023272546513	-7.48265783126132
[truncated: 74 more columns]
