# Supplementary material for: How Are Mate Preferences Linked with Actual Mate Selection? Tests of Mate Preference Integration Algorithms Using Computer Simulations and Actual Mating Couples
Source: PLoS One. 2016 Jun 8;11(6):e0156078. doi: 10.1371/journal.pone.0156078 (PMC4898694; doi:10.1371/journal.pone.0156078)
Supplement: S1 Data — Newlywed couple and agent-based model data analyzed in Study 2. (ZIP) [file pone.0156078.s001.zip › S9/Euclidean Model Data/Euclidean Couple Population 11192015 1736.csv]

	trait1	trait2	trait3	trait4	trait5	trait6	trait7	trait8	trait9	trait10	trait11	trait12	trait13	trait14	trait15	trait16	trait17	trait18	trait19	trait20	trait21	trait22	trait23	preference1	preference2	preference3	preference4	preference5	preference6	preference7	preference8	preference9	preference10	preference11	preference12	preference13	preference14	preference15	preference16	preference17	preference18	preference19	preference20	preference21	preference22	preference23	preference24	preference25	preference26
1	2.58900333483294	1.25947277745536	2.31995308474688	1	5.02383374622174	5.45059355881424	6.59757422024092	5.03745367849379	2.79495580115862	2.51386225485876	4.40736041056021	1.82207045750388	3.62988628583749	1.98290801011969	4.87003325509297	5.00874169443612	1.5966936221766	2.12375396998729	2.71142731986288	6.71933833918037	3.8568172109772	1	6.17712363910614	5.14518940697222	11.7816230091283	-10.1860022818154	-9.32419941991141	5.04554562991887	11.1738829296398	-3.77051740529047	-19.0705301995719	1.70349351250007	11.2600657136631	2.42534607978182	-1.56734545717099	4.29257279534276	-15.8885358069241	-5.61850866955943	2.16661453294317	5.02480330462795	5.90174931626847	1.23028749266616	3.75776381179427	5.25257376695858	-3.39911406870544	-10.5525721406732	-2.9000869087381	5.07033068156426	-13.566272230323
2	3.9469399568965	1.32737521812366	2.84976981062354	4.88790670351629	4.41367107837556	6.45203008325176	6.12816540732555	6.74649398620505	1.24380302216668	4.64473722513638	5.88921180043064	4.44305782194909	1.48010478416115	6.09106698837078	2.49041690065221	1.8748756760087	4.89047380868635	2.71691183184916	2.6620376153804	5.91850896447734	2.09991874940404	1.2342321131769	4.57875801232112	3.40713929962998	7.81270788326159	-8.19746891598261	6.56210905893719	1.16387328593935	11.1776788523572	12.3634641449087	-12.6974338785538	3.89571511401876	9.28115828938511	2.35080310627811	-0.464026253700701	3.02035184248236	-2.05832584051844	-0.997619783913036	3.92090351850783	2.59981578765938	-4.93313159843477	-6.65093567851188	-1.01096483518379	2.87908462068209	-6.64767506753761	4.23582824612711	-2.00534911182697	6.12575732533807	3.69911118132307
3	1.21918405573371	1	2.82249603331155	2.23586660658277	2.30881181209764	2.04677508066537	4.87395645612346	3.17780376291905	2.90851059216075	4.03326840110282	4.93837228747909	2.04599259042845	4.77543803508766	1.10786778677851	6.42895494120442	3.6767170442074	6.60519837283389	3.93126102068087	7	6.99256760179328	5.70369933675	3.26253240312142	3.67118543369669	0.91563759155483	18.5413055907936	-3.79974836761773	7.75197796967614	3.95333817079828	6.26934590300276	0.0265891148401804	-10.8959165518515	2.75292738020176	0.345965055409809	-4.86668410502943	1.76976294324775	5.72552870172445	2.67605855676307	-4.80434342789247	2.73048721979545	2.84274195003365	1.39530114940555	3.21772417635759	-2.02066566664405	1.19067360686836	5.91984887299281	2.18019480791444	-8.85317626837999	1.48850809179497	4.77339494934731
4	2.74521789999896	1.61313458971162	1.83309741482616	1	5.05455319222695	5.8523600562042	5.14094458005829	4.75139769318173	2.70449932782505	1	6.02056185856659	2.45506959801	3.19128186720524	1.69546353971559	5.51410620260226	5.48241593402405	1.19944106205812	2.07233592684209	2.35009570194583	7	4.03369109983027	2.35921395911622	5.35985507757947	6.02413474947805	11.1584932238558	-9.24958030486924	-10.753663857133	5.94558254406994	11.1575846768807	-3.0796918785716	-19.0599446742167	0.614454330312554	10.5838493149953	2.95300231072742	-1.51451357482225	4.48550432952124	-15.5489370681368	-6.30078849918116	2.60381738677988	3.76923659179746	5.08530612867789	0.288080315394151	3.60316588462154	4.85945971502378	-4.54208285437905	-7.16058005179647	-3.10175960784721	4.47174406801771	-5.36440070907491
5	4.07707189958101	1	3.6769187628216	4.65743152396539	4.75531396727079	5.77138055709638	4.77754886498484	2.87052386070002	2.29026465603008	4.74604598431878	6.04868201813404	5.21654569947211	1.36686088401698	7	2.78236938723985	1	6.3673861608729	3.04289607097433	1.48872902816823	3.03432895119066	2.25898012206881	1.7418552340936	5.17402108685294	2.41993185006668	8.07634624725914	-8.72816340456589	7.36439114203874	1.10033658010264	10.9185460507283	12.0187898833765	-10.8059803724977	2.77399998193979	8.7709858853064	2.32880214534085	0.0502501759684287	0.987833039905545	-2.0690537416832	-1.38484680163791	3.84087752666761	2.54151693060894	-5.19585236490395	-7.06651787410127	-1.7979575770644	5.73528274642947	-5.9932956264017	-0.641242256236697	7.06639239929461	3.64213479519764	-1.71175171909579
6	1.85640548681483	1.07036799174472	2.20734169053825	2.19652554210003	4.2843813494183	3.76002572045475	6.12826042250393	1.49210096099825	2.41562848528096	5.40976733793507	4.89369129815956	3.77455145192059	5.07672184174368	7	2.25808924170881	6.09866406345482	4.08099235707218	3.79234232935032	2.41984124188959	4.33006392144506	1.14986572907237	1.72637143123338	3.2617002372119	-0.240312506337506	17.4973315083286	2.06466084297215	7.02142133825482	6.36942927884858	7.01570180435704	0.794229986678409	-7.49169823100093	-0.758817059112277	4.5400292202436	-6.95079261880282	-1.28759655172965	3.53480384361644	4.29828961834113	-6.37034604323284	3.01378119621948	1.88691241142999	0.80316156088552	1.74132312392435	-0.991498805186912	4.99339172688215	-4.5304745614334	0.213353565493542	-8.64607106690515	6.8861206795851	-11.9514807581674
7	1.49562716056635	3.38272106518053	5.11297856634678	7	1	4.64249297458634	6.77514211304393	3.33154558412904	2.06548547028854	2.00240525648642	4.91851795647757	4.71384869023825	1	6.44049838564482	1.2501393853005	7	5.49573696431422	4.31526205986817	3.60466565729528	4.78110792438801	6.5670607463793	2.45777889600279	4.68500683154222	4.05875343201638	9.75773960609833	-6.45209023736823	-9.6189377076705	6.41311220135506	12.0777796444498	-5.92386930714411	-20.3954137109034	5.34210897443088	9.59492683401446	3.64825197259017	-2.65645064522804	9.33020439132409	-8.8326666981495	-5.28506331900575	2.40355069541731	3.04403167050454	6.3715198618926	-0.422170777201832	5.27407375967039	6.05556628873391	-2.20061475428903	-1.1081239504397	-8.84634175539021	4.80280905870474	-14.6232896444835
8	5.05046656848174	1.25960124044325	3.053004148247	5.80453720580876	5.06008232567743	1.93845495845953	3.9941488557703	5.66124228575774	2.2146238636228	4.53358751662707	4.59323524691768	3.11112898544196	5.07811714896201	4.48257980133844	6.1420776160735	3.10152702086943	4.28128419458954	2.99662558919558	4.02822119498864	4.07455477640789	6.80075680350406	2.35768703648389	5.58863194478203	2.94369354035538	9.43796276774319	-9.65025116516407	7.49196903202725	2.38712977937578	11.9414082570172	11.8528632110239	-11.6256803027082	3.05950609976224	8.16992260223044	2.63183897764675	-0.325511406768051	2.75101517102597	-0.598518245553804	-1.45511610278034	3.05462220373332	1.04237439917337	-6.20155061191434	-6.90287981058986	-1.04921874397862	-0.183684599436008	2.60598219932943	5.28594111544157	-1.78399867387619	3.28425652547374	2.03555805744671
9	5.11911079522868	2.9196916161439	5.95915482337524	4.32418512910262	4.09176394979056	5.42437218720214	6.02306789606842	3.81170840914216	2.79734556596672	1.7171591276112	6.71770305506971	1.48782149963592	2.04869293747025	5.62824420832778	4.85409242792629	2.82317762817744	3.98314738061398	1.48669928018965	4.9501743725391	3.86287464351537	2.48856236671863	1.2396637386489	6.26765669450289	3.37383959659277	8.85673805161026	-7.0914452485954	7.58790914932155	4.27751121224254	10.8210138535656	15.8535748825319	-12.2220800938799	2.82848019173276	8.05968048623606	-4.53323597565417	-0.744866583485958	4.31729692044722	0.673135552290837	-2.73596432137331	1.97662247649112	0.689834252137716	-7.88791388108007	-4.89223200258853	3.44115905882631	7.72790266946493	-11.420389564537	-0.225761674809633	-10.8392515733912	5.26103126626871	-9.36646606838237
10	3.42757672075669	2.80378794673036	3.39114934810459	5.56633045210585	3.17995359760504	1	5.50514428800247	2.44209803337533	1	1.60181668232311	5.68550604531914	3.35486194232969	2.71651344757514	3.191957381614	6.90268008147123	7	4.69850804554865	2.88902365509959	6.06852193425068	4.87659637595688	5.22482170120965	1.84617251463447	6.43245658318167	4.35606779924543	14.7479844723823	-6.41923759317354	-5.73328626137198	6.54036182180689	9.99674195251307	-6.23629630400971	-16.0529330141373	1.50767771712147	12.9906002937754	2.90100821481435	-3.74008855585454	6.23547469694099	-8.74765096528304	-3.62105430274631	2.48639680360413	3.94013325321654	2.5311469062611	2.53909045499261	2.68750714739498	3.40331132083404	-3.13573454377472	6.01767132101481	-12.7509141490925	5.2731141276399	-9.75994048780287
11	2.52226298480555	2.50117985538178	4.10715968923865	7	6.81007530717878	4.97297518628421	2.48243795765483	1.29879879876258	4.49131855182404	4.7739933288436	4.69840715418288	3.67086942554559	3.78370106125593	5.91549626258487	1.89622118134661	6.54625315768928	2.96309935426678	1	3.74782777316097	6.71178546212745	2.95991593032554	4.54704191066034	6.41956488419961	3.77011051822398	16.1277283201806	-8.18418607241007	-7.82630681153423	6.50074551645843	13.5539719533266	-2.86522222880213	-17.4907184421678	0.451179408122387	11.81032577195	1.30001979543663	-3.57197000914042	5.90874878874318	-9.01062784610409	-5.15130018371412	2.31036224760129	4.33405945929048	5.45649589947651	-0.443140993821783	2.29910325949187	5.15695374931677	-0.949947884670143	-8.30869915308738	-1.53746979769789	-0.703270834626246	-13.197098044339
12	2.76829585468038	1.49158072609214	2.75710306919825	2.27777292787919	1.92287958233334	6.54278091454357	5.21844875360553	4.13861503599557	2.82572092826911	3.90316060072766	6.26865611791231	1	1.75415646210369	6.80388926124228	7	6.47468499239503	4.01901121987862	6.52033737059372	4.48103311994315	6.74478075193086	1.11493314701904	1.67100956267824	4.4527760600581	4.41973113293122	12.9054677345666	-7.41675635874995	-8.99770237492179	4.25815945852458	11.5945362213367	-4.94807889612988	-17.7184349497655	0.966451443059813	13.3181220451764	3.20795137941098	-1.1776118879762	7.69731007393433	-12.3722062486579	-9.83854240127687	2.12212817713457	3.0795589041886	4.28677852133044	1.07453326040563	2.22504128255701	1.14144373389348	5.41335421205051	-4.71960203854034	-10.6641988673951	7.11635359360065	-14.8416908428327
13	2.94675268587832	3.90863405681895	5.61479599612988	2.26082928266697	5.59698768267732	6.08519310558541	4.40638008369938	3.70109054344286	1.11854941756606	4.93737127816746	4.10590080934489	3.97325293519624	3.52150345721155	7	3.04785955588629	6.89851138962177	6.73834437171908	2.5449943937175	6.13462700608968	5.63697492146808	2.41012359702721	1.09040430756533	2.7059927577933	3.00154997276977	9.356393274311	-4.74265131149174	5.50044572402483	5.13956069673013	10.3432390396941	15.7473983493922	-11.5225612538783	0.663492509817305	5.90221787379658	-3.12268596536328	1.78309420147074	4.63975889778447	0.776280615864387	-1.4960987084089	1.81972327246463	3.30741507822188	-9.82740613126817	-4.83330087066319	2.09680802891609	9.44412118757405	3.7718120425676	-8.64342863851282	-11.1540145052852	5.95852168329179	-9.04431876342528
14	2.01360502207197	3.96984542081793	3.75589787187999	6.54009758090771	4.86493145546038	3.2450598497536	5.78795446854272	5.99042712602292	4.44584723068372	3.81571926636314	6.2718224432199	2.41151725478196	3.21227158370832	6.58023363296035	1.179502919167	6.56178840328903	4.77357039190794	1	6.34164290619673	4.7243656713881	1.19006705035508	4.83633392809926	4.63994075243346	2.43404955132337	14.0142617508661	-8.88252625333399	-8.23364659029149	7.81956370345444	12.9168213515145	-3.58796824126349	-18.3290978415167	1.35056687606077	10.5651014947978	1.74377149495761	-3.37344203387139	5.00481459342086	-9.0798048707497	-5.19649643675046	1.27870013827401	4.13467011127758	5.59081637937735	0.205363297223925	4.02016139480089	4.99969519920855	6.25418568301839	-0.746897715070283	-11.6302646029496	5.11722781969711	-12.7159552558332
15	2.24458972942866	2.82572275087776	4.134466329879	7	1.4693713356939	5.24540177990888	4.4215703455842	2.69314975165842	1.61881141904437	1.56367984596774	4.81157102809397	3.94869756171778	1.367260777051	7	1.68451033174394	6.50614262625481	2.67407831738867	3.7964848268986	4.51936735864624	6.11390542789145	6.04837938508323	1.91445434324158	3.95037291409744	4.97388111683057	10.465953031104	-6.24228744982804	-9.37719451058515	5.65650773321801	12.830581109148	-6.42805081183782	-20.2498459369513	5.25160461774675	9.61332927833855	3.90770754999841	-2.30392325265161	8.25375491066489	-7.94040885731795	-4.90121633946966	2.71022599645167	2.47449932610205	6.8728185585062	0.100176728596801	4.49497835635223	3.9186295142596	-2.02468147690813	-1.86867611555419	-8.89712149987642	5.46318835405536	-14.4964603540468
16	3.99849470714258	1.0533531738191	3.74891463946356	3.21742593739268	2.88082335165554	1.79437273245419	1.41226447652631	5.76081339641414	2.7882890658702	6.48207452221865	4.35685924147068	2.40299094681912	7	5.77266350465901	3.66547366617018	4.9531816429266	3.38997429843837	2.98754063101305	1	7	4.88937929039022	5.59661388328522	1.56388524417995	3.28557307099716	12.7724517347352	-5.60023802464549	-1.49574055294437	4.08519728157408	10.3596214934014	-1.24838976576643	-15.5576125867406	4.83739830299182	12.0466773790407	1.95622809567799	-8.22620629297052	3.40924078884704	-8.67297753299064	-2.30297582445617	-0.857547593095357	3.51927573003137	0.839266981297027	1.33136839390338	5.07756788252548	1.82263848564967	4.27164590800185	2.44585301383623	-10.345024370712	0.917989649150404	0.576347230420277
17	1.18445804333722	2.79782965099075	3.90329931753614	6.91062020860857	1	3.99916926049	4.27097410556053	3.02930878574422	1.71410271146122	1	4.9755533852072	3.33141303014209	1.29042298787409	6.88191500548616	2.5949038167007	7	6.00828979019742	4.74191735466336	3.20119486927648	6.58756555467024	4.66992115154764	3.74877440078546	3.0721095934035	4.00312651332083	10.402919142145	-6.481557468266	-9.00786530954572	5.48184218578306	13.3722084292654	-7.08484198704223	-20.4694548585377	5.47001167477439	8.51968709852965	3.19980873825654	-2.67013669886957	7.99825983333163	-7.88244720641846	-4.70909979628991	1.99067687397635	2.90799785159795	7.08683125750107	0.529363722253347	5.77929051530514	4.18758226111507	-2.49393569235048	-0.62278346992835	-8.98886004466706	4.3211581479742	-15.0698429836
18	3.27775771069442	1.46681357252659	1.75042689869943	4.89259297566595	6.69942728079601	5.8858955170731	4.57321078890505	1	6.55069250492962	4.53514827808866	5.27071754283363	4.2522425120555	1.99849415678417	5.83003256700747	2.17885806329501	5.182979429744	6.17164206988385	3.03753415358534	2.42094192930914	5.0926228378597	1.35309038861705	5.04351865364931	5.65520316229088	2.2907654560743	8.77795264856958	-0.950970374399009	5.61570475208803	7.60181836596741	14.0292255233589	11.0565030072143	-10.7337467691798	1.18832873911514	11.1205840556928	-2.7814916508518	-4.26649233820096	-0.290134721508831	2.60636762754802	-2.82875271836468	-1.8115957673403	0.913611481767437	-2.05080587735775	0.679735454891578	1.52614118743673	1.19580964203465	-2.66889880643534	5.14174061823439	-5.3474401390208	5.88532117956291	-10.0042827723459
19	4.73591545233287	1.94624739461225	4.14088496730645	4.17911714532949	3.80653436423497	6.54633596050736	3.38055091612245	2.95593747357356	6.21742559265221	3.32648612961734	2.23816978789387	1.53081945300383	1.35757140332357	7	6.77110666145098	1.03037360333329	6.83517358892553	6.04313405869386	7	5.44355632313667	5.02060526819573	3.29138488968435	6.68155207234409	2.23524379352732	9.25239198999798	-7.68512487066123	6.5759641997551	6.90993404193032	12.6835856418198	11.4353120076665	-10.0042375743777	3.20420550083881	5.32469859613922	3.26676023990616	1.53175175872271	5.91811649555906	3.49812523975979	4.68217071515473	0.559904930780821	5.19056183567875	-4.72573878464437	-8.30056474107253	-2.63649764502463	1.60417171522383	6.60084233727754	1.84780286466084	5.83745227505437	5.83611113323546	-11.1588005864338
20	3.58427470312004	2.40528332497383	3.27709093892465	6.74312054915702	2.55393448506799	3.50289045375065	6.16192914457255	5.27465834549834	3.29939226774411	3.45964395886462	4.84971868946679	5.06209305569565	1	4.51954075690273	6.16722808622423	5.51596133441089	4.761469572293	3.60648458637046	1.19735459503184	5.60563780036786	6.21165194246186	1	5.42085875908447	3.85643952767287	13.1402809181499	-6.3951276213056	-10.4814023059742	6.78771723989819	11.7002573052172	-7.27489710240656	-17.1922951230575	1.89915617200851	10.0823939305765	1.04300916912792	-5.40184810285817	8.0770996615827	-10.1332402793018	-4.43032423627484	2.90197305731816	4.20453616608826	3.28441989606377	0.0860565663235517	4.05770889231162	5.82868654139591	-5.34310026413348	4.25760582096798	-11.1039536026635	4.81239418018501	-9.34453325985571
21	4.87908430754396	2.69060132983913	4.13524739554559	4.56124342572595	6.41737580209654	2.93128666808743	7	4.66620992464647	1.55431465014665	5.72379176761402	4.86183205784227	5.9752266686113	1.00652607851567	2.36029308684651	3.68782490315309	2.91735889572884	7	5.60386044787318	5.54179894854848	7	4.99643732406693	4.0149707786951	2.09449325379598	3.56838537140191	9.52373185485614	-10.1672237740058	7.33035439872094	0.93314090023942	9.91634495222495	13.1373828289468	-10.357991017379	1.62197358273323	9.58094816389032	5.27498260095487	-0.289344979651346	1.82138715872846	-1.09018200146471	-3.12079618832229	2.09272594686052	0.718743144672386	-5.594066135545	-5.12398537059272	-2.85655325395657	1.20565339418807	-9.16816775886053	-5.96224066001428	-11.9050861502227	2.79629640534087	2.83681994543827
22	3.16061401600983	3.40440882136256	1.93273075242635	3.89591635300917	2.52885455657496	4.00405628591468	3.17204077535906	4.87868573097974	5.60083077424943	4.12354076206193	4.44415338348158	1.93012687606092	5.11958082906041	4.58574089321349	3.13926018436632	1.92688191958788	5.2426676280924	3.35227701040566	4.70890201472853	5.93347249265972	2.04395429570005	2.75541105489743	4.26561784124833	0.634069477905597	6.53133420152759	-3.60570005967699	8.37665444284541	4.82171383452892	13.2694286825506	11.4053043276938	-15.4522235632816	0.969794689235464	3.99236004935553	-1.880874514739	-2.14348561153604	6.10702582320565	4.55701373662378	5.721529416542	1.17352444407787	1.54770965333307	-5.13016711167038	-5.08464623063781	-1.67023306975211	6.70478036064949	-1.17117874285433	7.46492863843295	-8.88098582495326	6.8352022648731	-11.5881346210906
23	1.01108464894475	1.36720555604112	1.75996533212257	2.42094141226445	2.77066989212706	3.89863601414661	5.35468225258124	4.14956581578199	2.34852818593683	1.44098922877466	5.61166789658096	4.58178879512128	5.46264072906606	1.52494422880834	5.52081647171986	4.24820308433155	6.12072436748642	4.14700840392846	6.99689703674546	6.87547716327529	5.89411603559676	3.4589409184687	6.04263672193444	-0.0264844134842752	18.2831709328399	-3.32865673468895	8.8736977194762	4.73038096439706	5.90212307017753	0.653746776405325	-10.314644513804	3.35462330060509	1.14823781206127	-3.29359408089437	1.17130822246318	6.49968057326171	3.40837164457316	-4.21532633528594	2.22075128401738	2.3965176714492	1.34401555890858	3.32273700987288	-1.38996917222882	1.031382550837	5.07638335022427	1.89805987950882	-9.69799326144766	0.458681253207911	5.04164309121389
24	4.1983194882318	1.42370674632069	6.31334257547326	6.87059221496234	2.19117529659044	5.18603031220798	5.70387228882975	5.14110822535418	4.67227178674471	5.67360305010783	6.6857813999104	2.25527044309741	3.42990750384272	6.01297042155583	1.87251470839529	1.45597387950514	1.78172052484861	3.04011892107329	1	5.56735687761563	5.70019641574643	2.15549637370739	5.65350460956756	3.4938748847745	9.09730936960437	-7.08954009067186	1.72997873231889	8.16700462528467	15.9342023015732	12.8395491834838	-10.601570656643	4.30108431471864	5.92974448402796	0.407025997709419	1.72338476850252	5.99028583275181	4.69689325851388	0.60571424416033	-2.0919675220778	7.56118367382726	-7.1499660160061	-6.5266759137271	-0.686698912693363	5.89572600321625	-0.382452933722233	4.11818549585031	1.26338213053904	5.87107847564221	-2.08907773919495
25	3.73493755069648	3.52741290038159	5.62855069206636	3.96474872127917	3.95620874664393	4.86982143826873	5.31962013118454	3.12185646617371	2.0621092231643	3.81367080260767	4.47481255442021	3.36202624904613	3.26448087562241	6.62395971284977	7	7	3.98685401505625	1	5.43511913493545	6.52689392980254	2.18561169040433	1.85903481981771	2.01135805698423	2.73926264404683	10.3087040456594	-4.50910083836449	6.79112461363539	5.91515776613844	11.2727364238473	16.1923937742817	-11.7258313704269	0.962330866325572	6.24891092918941	-4.06969584599274	0.345422881954616	4.18476853354335	1.31036833236733	-2.11699944256052	2.19111678164226	3.51181046213305	-9.02551305940401	-5.64581546412559	2.83130484465088	10.0000083601896	4.27661127956501	0.64454293079607	7.12153597040568	6.7470959592619	-7.41095077973241
26	2.94954864387606	1.86605591712297	5.4679115212699	4.09548977991217	2.49276115958065	4.16795867451633	4.98740735423425	2.92269388031442	1.80953343064129	5.08557369028196	4.79515155003574	5.96949559276578	1.40641343946727	4.32969819630755	2.69108837694953	2.0659686202873	3.77426282134558	2.63575107036489	6.75373288917926	6.69571414069583	7	1.54146402097735	4.85308928656838	-0.880636070742978	11.8557464588678	-3.29462196955895	7.81653106986808	6.95501284593854	13.3117668499635	9.6938319518688	-12.5183268374284	3.45365452796387	7.45160194806117	3.54876861505097	-1.0435774260393	5.77676158008973	3.63595799537323	-3.98206440434033	0.622486811162815	2.48189483545991	-8.02387925499188	-5.87194112835324	-3.56708527688046	0.672192183435606	0.171012388192518	1.47792837170046	-6.21205563811373	4.94882063237148	-13.9041529044615
27	3.24231036471939	3.04424958852354	3.15262884335961	7	5.83189671918113	5.70361654883197	5.0989944451311	1.14057354349431	5.28571523187291	2.29781807853506	4.90885437435553	4.16407727968922	4.12538936827615	7	1	4.81375991557263	4.11490315069446	1	7	7	2.86049994529054	4.77452190726799	7	3.57955705580114	14.3820315015148	-8.34269847538992	-7.38795528154676	6.67995869316626	13.6941269996101	-3.72333177273694	-16.7140281874777	0.858588121950201	11.0229444604192	1.1219123734769	-2.81591097438086	6.09493134968848	-9.23674874723746	-4.79029928526478	1.00116070093841	4.08265471667879	4.97828395434031	0.577471020277023	2.6583551624645	4.78338163787331	-3.10169954135748	6.12981713669267	-0.902116316171541	3.68572828463848	-12.9563174919083
28	4.1572498822275	3.28966259875866	4.94078237556926	5.79957048606236	3.69415193812375	5.49422526871823	4.77815052359687	4.35997218657965	4.92827237796866	3.0467892845839	6.86676384199148	3.82089675479869	1	7	1.17490373166088	1.7600535622419	4.83404136249615	5.49797819963928	2.75880718978797	3.07354209569573	5.23198744725315	1	6.48714257525735	1.25975514653877	8.18242257692638	-4.25108392640287	9.31734124790303	4.38111939267116	13.2904463898347	12.5075775700273	-16.5876733342119	0.273823175241579	5.04786414746342	-2.03517892818343	-4.03079139013959	6.18688671211038	5.2544494945996	5.70959574135559	1.75992591262794	2.57295047068395	-5.7411664747801	-4.75319280444368	-0.571566120344872	0.60365140095824	3.28825298190735	3.72937094074392	-10.2968644207942	2.79503816544941	-6.14839794342371
29	3.50804889223492	1	4.77039793489471	5.08703731820192	2.04383818579988	1	5.49723368686279	5.0977934987558	1.3735383151749	6.21226730868524	5.61476150735781	4.04614922096443	2.0589025789807	1.11312967703053	6.03464934328084	5.9147710036471	6.31127709602965	6.43817972311343	4.28709861091596	3.87624344288776	5.688483544649	4.72688790905483	5.10612532310943	2.24883683677424	8.96701026469989	-8.70982157750252	8.46139496056424	-0.457734863534524	10.5732471813443	13.5238424743022	-9.88777605821594	4.22412349228986	10.563109824231	3.20094850432801	-2.1123250420524	2.66215676712342	0.282722989498094	-1.37628702052675	2.04604576751069	3.62351342870634	-8.63525670020553	-5.08129485992746	-2.48924899572854	3.80522736661935	-8.44039049475361	2.58037847013477	-3.20266693857143	3.36011304005992	5.2646830049072
30	4.35703342213029	4.59093830857898	2.2292267639741	6.65635655217001	7	4.02804843811949	7	2.86645163464352	6.73129883679607	4.4649381437946	1.75025097249456	5.56156626829897	2.54047409369659	4.95714493761013	4.13617440316479	4.74952722123798	4.07118640059618	3.16458616493125	6.84018984360453	4.9862862443409	1.95533693256188	1.26189748219874	4.88961508309396	3.05577320852309	9.57622715274286	-2.01296647479232	6.65156983620518	6.24409819944448	14.069142219593	12.0414914464828	-8.75432220244079	-1.02952916620066	9.03728893149256	-1.70332806277209	-2.55107641231417	2.65161851772003	0.935202443842248	-3.93377631566137	-2.229113417132	1.08835456180304	-3.83151075872485	1.27324913408507	3.82018774770832	0.771876555600788	-0.728351112503345	-0.11556733196403	-8.23450939704113	1.83939874401955	-10.8144176375778
31	4.79761007416479	3.03970756495065	1.59833444073982	3.12731357937038	2.80272674877012	2.77745136150551	5.69190474925504	1.13630275422569	1.52725737497066	6.6977624872723	3.60308550832365	1.33899712545702	2.68085429253059	2.14736327459697	2.77899491868194	6.05317907537095	6.54066122268683	2.24968568048583	5.16663323304326	3.54171644841332	6.30337132824473	1	1.5728772473626	6.04743645292613	8.30318252377253	-6.7097533204532	-10.6211364519463	6.84111426257612	11.2642638534802	-1.57416934684344	-19.6056595927876	-1.33023478514135	14.4202775810514	0.97244461532202	-2.30965709952453	6.88810499377512	-14.4162004788994	-7.71713862452745	1.29122828046348	3.58132259770831	6.91730951790724	-0.752735951579629	2.86567457380964	-0.301176451441766	-4.95270781171377	5.26920221822276	-2.75875020820768	8.04874793373759	5.19586230762957
32	1.422914531359	1	3.53996094060386	3.55878078459794	3.95465855211963	6.39259364287815	5.18438600831894	1.53102039158563	1.05658046641294	7	4.57012164680788	3.83120438702444	2.01885085687132	6.22775796461467	2.17868813752127	6.62679098079095	6.08522212257982	5.62992589009862	2.29518705487151	3.98117403505424	5.44357242331267	2.12138053627127	7	-0.330532256342967	17.1877401445135	0.582464145672348	7.84205948621724	6.02809064016987	8.13182791092502	-0.698188331028988	-7.44876770701002	-1.53238349324325	3.61674896200247	-5.955656814189	-0.252400552354371	1.70362001526785	4.0784354758525	-6.56920009943385	2.77584292194172	1.71589240712474	1.04491395864382	1.6280879363692	-0.768751856688062	4.68110698536209	-0.418860960868469	0.823241594844597	-8.31433056716245	4.6071285098698	8.05138836645105
33	4.456123215109	2.03401310942542	7	6.04299904303678	1.45125537804282	1.99671944948197	6.16000457569818	3.67149006856806	4.58225561217841	1.03100974589714	7	6.40786903090876	3.58120270220322	5.82032366805611	1	6.9784124384017	7	3.82716189183962	4.56349715087225	5.98343737930735	2.62616083543966	2.9531731627605	6.41508469642136	3.12966233337981	10.3325437414035	-7.63368637400767	3.6358227327587	9.20510422609794	15.3130536249274	11.5212983469654	-10.2438164666375	2.96641201957889	5.52608548026861	-0.31668175691484	1.42424442117378	5.27501671360798	5.33569233914736	2.23677178012189	-1.71237454192231	7.5327248971919	-7.32986085677554	-5.68138430798376	-1.5238527164573	5.34884303128324	0.498504673909525	1.72999310782134	-10.8406465017645	5.646526539057	5.54560496511614
34	3.99615822132099	1	3.07241779521421	3.15574774671205	3.46604250006847	1.20037147947854	1.96205174201771	2.32862368282414	3.39757291514417	6.29101886849886	5.04461333267067	3.82942565535168	4.78989410789608	2.20896331315969	4.3563091399771	4.73656570013832	3.90933103628388	5.06884888102415	1	5.96634579176717	3.4988791014473	2.9053773717844	1.62092296041779	3.70702876427672	12.898899680379	-5.92592237533822	0.457471380389559	3.09408492532003	9.06163920697717	-0.907911876693391	-15.3461830914794	4.38584219392747	12.7591337450282	2.32608802151348	-7.7141892087465	3.17615998740935	-8.34556071382693	-3.33170463718014	-0.889493273252083	3.42556469730422	0.696600214121412	0.950966747315442	5.16032605666957	2.40134397314928	7.71482909006015	3.03849175336945	-11.243042169769	0.596511463523532	0.217504579385756
35	2.73689052641558	2.81191810508826	1	5.70715563566544	2.69271352968347	3.87414671351965	4.65315221690449	2.66900323919145	2.98080976032443	3.00596245304976	2.74942633862112	4.39871314738793	2.07263248432029	1.06821707127042	3.82977754918404	5.51963398844317	1.63056045303086	3.74781311942898	3.77179367437158	6.84175468513492	4.45963875275303	3.82433932931374	5.69860012796248	1.2247970462591	14.6208210821641	-4.84324833785323	-7.24722626195952	7.4647404645159	10.2174665426449	-9.39989648520479	-18.293486169248	3.01076791104241	9.77948459075953	1.02983128406153	-3.41061625731932	7.32411560645994	-5.94300542263797	-7.19916880616319	4.12971910959734	2.58951511478375	3.4270745673256	-0.191792894767737	3.37306080090397	3.12216117292254	-0.592145880530601	-1.76732754699167	-8.53100442269309	2.5112780228276	-10.9389618150246
36	3.93218681559674	2.56057636412706	3.13533707347563	5.14333623787194	6.53101558718547	3.61223069308471	6.64933221858172	6.32476731383878	1.48026159402566	4.21213535925067	4.91243264193174	5.07981814093279	2.89518634822427	1.23511535504577	3.65741526736775	3.68473127201156	7	2.96408357435269	5.01935162925518	5.99836652546539	5.01668204163757	3.85887471162794	2.5729595741191	3.4929417779544	9.44495704452346	-10.0932454639953	6.54104652356582	0.476221605852435	11.1750489740871	12.9235474238853	-9.75161487305546	2.11924233909508	9.26342565672038	5.77325943442617	-0.659376272862223	1.30629079653879	-1.12740334295809	-2.90587860178153	2.35310541561188	1.33179446388243	-5.18821315646435	-5.12506278545511	-2.68463230643796	1.70615117777436	-9.29124273345682	0.447339408271936	-6.88487282846	1.16772199544022	3.01311295099765
37	2.55001569772972	1.47095544564829	4.20994008838303	6.78278339918039	6.57255420236291	6.32787356301709	5.45676135982729	1.54291687090641	6.13477482850253	5.56887720270383	5.12552313964958	1.41216773522443	3.95354347367992	3.54837994610843	5.74082410023598	4.00616422414707	2.93065446128887	4.37251464205323	4.19841469946727	6.98795213585184	3.293245762842	3.09274329227003	7	3.36989143118986	15.7721734719304	-9.41341514462821	-8.34086187608739	5.92220141058122	14.5993841121598	-3.51657440248919	-16.8454172669075	0.471697989839543	11.2478943487378	1.12931999307544	-3.83117602901459	5.8341644717754	-10.5287196054778	-4.7280155221766	0.875661580532561	4.73353265673567	4.99160574209416	1.59851940937474	2.79128812785929	5.39119319102626	-3.97735750002411	5.49975636917118	-11.2821674778469	3.16184274399915	-12.8883985600009
38	4.51675939802709	1.37463599032841	1.56120654682719	1	1	6.52220212794754	5.64667512434548	2.80113950449103	1.47568779640183	3.12043996525413	6.67050031840744	3.07647274932877	4.41073087892851	3.74640971588564	7	5.44769941010978	6.13585108185511	5.26754433041296	4.56672473002257	7	5.63976053841531	3.52187758376449	5.1983767845197	3.68150555983763	14.3290273863216	-7.90484427872825	-7.22998419145925	6.22116135909506	11.0110025771475	-5.15679227665958	-18.2576184075241	1.00207366875542	12.1701099670812	1.67235151907416	-1.66942312298022	8.41006163947137	-14.7554437148639	-8.09982374059431	3.12111236137304	4.39477538334841	6.64564399458361	0.712194080736166	4.00284733146601	3.46115868440299	-0.0488966867307328	-10.6734304181361	-9.21119059662656	2.77536911020019	-6.85705105441732
39	2.6722089125539	2.32934754767586	1.41679559565508	4.43211006034008	2.85720020677907	3.7527874509817	4.14126907420417	2.71320852321333	3.17027101097279	3.56222724953595	2.81532452533548	1.9053056924107	4.63421480823027	1	2.73368790672579	5.85302194808362	1.97873936567165	3.55574984681464	4.74739090361778	6.43117511290607	2.94400058267862	3.79041411037437	3.00642210829929	1.17997696074401	15.0523650311737	-4.82064999634041	-7.38573725894056	8.30443485358868	10.0083397010612	-9.09544361425096	-18.5262873135252	2.89046982999603	9.96281315117153	1.93590824756685	-3.55632546773002	8.25904942237043	-5.15878333790101	-6.77106176057568	2.94885511462136	2.88205589022936	3.12459702127389	-0.0624066489934395	3.88445338936885	2.50596503716826	-0.998204817467275	-0.451732311894069	-8.84030074578069	4.161080921063	-11.1290163873398
40	3.11700185211484	3.33853624938312	4.13180449445935	7	5.11028434223089	3.70737524602667	5.67261530893563	2.91495783365959	4.58612927576068	1.33212817002702	6.50319622084613	1.43957953960786	1.75977668717249	3.6483181068319	3.68711704932939	1.78212430552972	6.93025819077105	1	1.06825421712791	6.35595673493772	4.57648213661591	5.29174970388909	4.7595922937077	5.5861863399	12.2659643358477	-8.0408847140819	-6.42040788713695	5.69163427884565	13.3686167811191	-5.17228312415999	-18.7727968637763	0.883857232252236	12.2966751636976	3.97213863351217	-2.47594835783171	5.72002953629881	-10.4568644815597	-6.14274631328222	4.09536938995532	3.35925696827532	5.17093942653382	0.652294859662546	5.18848852675477	1.29981822230763	-0.135008272864845	-0.608501139287867	-8.08356956819928	8.5742547214952	-12.2690974903881
41	4.20466590476352	3.02906401797675	4.56449655135177	4.77069532017152	2.88053889011526	2.76684210691693	6.01166497038798	4.46178026096266	4.11469262907828	7	6.80427849279819	3.61455980727426	1.24423918633528	7	1.67212534807098	1.4385337224649	4.67087140360163	6.35472676626988	2.84712199083371	3.54674579927588	5.93780198488635	1	6.14323522470937	2.59295516204776	8.15439122298023	-3.46281264190284	8.72071210760575	3.74232759349357	13.2254251613065	12.0987241230286	-15.381708055988	0.673833370972529	5.86263325922937	-1.33240452573546	-3.1212824328599	6.00969087025663	5.49637894284982	6.15885564124525	1.97241404703369	2.42157285230841	-6.43017374863818	-4.49897366914059	-0.409283334701337	4.31955800479249	2.91638004231072	4.4544729160339	-2.42236499949209	2.18457590356249	-5.58791064716818
42	3.65763483771995	2.65554155242706	1.59883086059961	5.58292682170656	1.76425156983151	5.27462453439903	4.55733996368512	1.60450803300834	1	3.93344377566278	5.49639704938128	4.62127779643544	1.0022030306152	1.5010243767117	1.73536843404915	3.56794249304466	4.53325155493745	1.98262774387511	5.33735632516848	1.91193981979625	2.38426818103427	1	3.8023998549023	1.82024506811326	14.2715469102072	-7.15744156827711	-7.24109512776262	7.23421259872245	10.8034836092929	-8.2749688396321	-18.755613278865	2.16706275079439	9.75381850103573	-0.0617272768019028	-5.01805571997185	7.66099119217452	-5.20448178428261	-5.94791463762902	3.7183653102884	2.79167260719621	2.78983460592143	-0.717604682425361	2.15207011584896	1.3809611040748	5.86276108839597	-5.58211814495133	-7.84630229059335	6.98181783668206	4.45355600336225
43	5.11681452019983	5.22507595570323	1	4.24914125819749	2.17575525912453	6.67371046018029	6.01985710423599	4.55320391800769	1	3.87233099713172	6.35816491236578	2.95255650908328	1	6.03923930039751	4.87981517157276	6.27621317290593	7	1	6.75687358173342	4.88782106378819	5.2984760824512	1.33457256938205	4.15688296257778	1.99181995437175	6.80457179114051	-0.451196511508281	7.98525063902153	3.03819835432451	15.6835095558919	12.2090259872056	-13.2408628256749	-0.693849051673338	3.6786123917279	0.656775553252665	-3.21195594460217	6.36744495229973	2.32160857376928	5.41992620275838	1.65764066914009	3.12056684146892	-5.79790470608663	-6.23427414750084	-2.11324187002182	8.32034382077334	3.17476698310199	0.693403703659419	-7.15340105169087	9.31209622701434	-11.0494821331232
44	1	1	2.96309048077208	3.09542259078185	4.24370317784755	5.16619573725888	2.64683557401284	5.7060428781193	1.83212698889913	5.0643764979553	4.58057902199135	2.12097691548283	4.45859503626214	6.25294047949987	1.87961709188992	6.91319728824824	4.41278038194282	2.69795476843725	5.93926536227888	6.97784004027864	1.35014316639204	1.21051353492261	1.94414694169299	-1.31843433571726	18.0939133510609	1.86052035895447	7.23291382538286	5.17501243312608	7.26706369484076	0.527570425280346	-7.92144480047646	-0.914027515073837	5.70993343514547	-5.35793814721772	-1.79910969191123	3.21461914269648	3.9223058840833	-6.75191486818257	4.82630423456327	1.23672961169569	1.06754129225687	2.10914965708937	-0.568233132176189	3.77633120009926	-6.5515728349576	1.35875483779768	-8.57819181902676	6.09763717952665	-13.0598165318684
45	3.64469032610672	3.08826226597794	1.54540968444935	5.88743041762309	3.96074412783705	3.58857539406727	6.84114402384685	5.27813852802735	3.84368797049836	2.22807855107373	2.74312506517701	1.28062152355264	5.58660910055118	6.64019436992562	6.27327436339689	5.10556432092556	1.48543413234618	4.98540910418357	4.68301831331897	5.54915673665134	4.23768886495988	4.90168007842464	5.36732048384002	4.22256137683095	14.0546457149917	-7.65179881258244	-6.74371533424424	7.1790057406091	13.0970335433784	-3.34729498967848	-15.9982165643514	0.3061557673345	13.6805043318468	0.97515065722662	-2.78106931547513	5.77865873674748	-9.66220005167871	-6.51187202653839	2.29937578247644	3.74802839301875	5.88096994428904	1.21097890015841	3.01114363731784	3.62555552113841	7.52895303925972	-9.16114849862003	-8.75114447877207	3.8566578307493	-13.2163225741244
46	4.59964208902534	1	3.77656549611881	4.30078988960266	4.01176049381873	4.96908371620793	5.62767211850948	6.7140054613096	2.75571230991339	3.37784212688446	4.10769367833402	2.02286834798155	2.95329051137262	6.40796038796436	1	2.79860743238245	4.85605489477814	4.38354058678992	1.22177868673169	2.93378300400113	3.88669191158385	2.6984943734433	6.33644882564681	2.6973076266692	8.02888058336309	-8.62248034638609	8.56279720851196	0.417264839265176	9.07803169668194	14.570043513696	-10.0989722472726	3.17480687902457	9.30676893974441	1.46770494394424	1.12931512821376	4.06138026783244	-1.77496195051243	-3.15920865286656	2.14109008221654	2.45301612930331	-7.08771932105878	-5.18739005025947	-3.98293520930133	2.61581954548214	-9.79729411368287	-1.92949912137405	7.63638876978142	5.51413764638369	5.43263745518492
47	2.59304068288542	3.07353209975686	1.22177420559057	1.34830040515927	6.73668573013124	3.89097802514244	6.64226349356239	2.0215138331874	3.43139935176476	1.86175909590999	5.08479041569306	2.44067574414203	4.6702184963561	2.94516526560661	2.66548272651159	1.4055330139832	4.66584196753029	4.72947893108845	2.70647414652196	5.02502306833427	4.18349334036808	5.65613547009994	4.16100309978649	-0.748479044229605	17.9920402195567	-1.77820106084348	7.05913234949495	4.32607256917558	7.59618527011393	-0.330917935689681	-9.80672500587535	2.22985865845289	1.79142263433947	-4.64801062153501	2.36612236085309	5.80573183218031	3.4870263482188	-4.89822360717807	4.32080672129256	2.01267177258809	3.78116702395632	2.76455929763966	-0.880041323855652	1.62518683696029	5.68121725189696	2.58506687665525	-8.29138513505769	8.07497273585457	7.35635133862942
48	3.62464995004733	4.27962593967966	1	6.06382581561818	4.37769345070586	1	6.06146590223571	2.1164480731746	1.66020707636741	1.24701725475246	1.03624534491208	1.82150318149866	1.35012901230118	4.12755520743262	4.36931078154103	5.9760281238255	1	1.49141067424085	6.46613113242285	6.46611065756914	2.52227832648996	1	3.60685839319725	1.61725817816288	14.770141758351	-5.41249794400749	-8.00166032912169	7.04465264965644	9.63699898874404	-6.7379323907085	-18.0987623703088	2.47901596489526	9.99986225761031	-0.151587088810956	-4.66034191182248	8.02900433617214	-7.49998878022397	-5.63454063636106	3.42836344749963	2.97995621203217	1.53943982996601	0.0842350359125879	3.29390546280017	2.01018992337215	3.75472985612238	1.64454677854185	-5.39708414664931	7.19557263157501	-8.17711339966903
49	3.48541167904099	1.57741451175495	2.23233093420642	5.57862015797009	6.1935030858019	3.23633814653593	5.88227480741835	5.55749616815483	1.71878113783431	5.25241484541114	6.17923670278436	5.39393486189236	1.66222997601135	2.61294819640228	3.18834708878783	2.71865513226494	6.51627179595655	3.30158304408666	6.37840063011896	6.78858978457156	1.00030326624553	2.99204343345711	3.71948968417283	3.47636407793815	9.98161971835596	-10.1183606310923	7.92728863292902	1.36166392617614	10.468097383661	14.7650653062146	-10.3084383134032	2.77500990969221	9.80386277859784	5.96427324653518	0.336712582362948	2.02053899219312	-1.47877595877249	-2.07210224028792	3.14719377618458	1.62466229908524	-6.04171098083561	-5.58460786379803	-3.57664081765842	4.17104428095184	-8.77416097373668	-6.23733533428843	-11.3711714513274	1.43490251669782	-11.2412366727609
50	4.10221476822929	3.70827899685029	1.67759899671148	2.8945904472606	2.98689708728017	4.41192414028854	3.20196931316321	5.21603459481326	1.52126943713087	3.57415857529681	7	3.30497283307437	6.873002715964	7	1.75160188544214	7	3.76800689565655	3.92767534485894	5.38712151518832	4.74948450591621	4.62417736829282	1.18177862023467	6.06133368364463	3.90850918319951	8.32499551394511	-1.31321851912377	8.9792724929747	1.66788300354208	15.1242207796112	12.523070508373	-15.4415401557438	-0.592222124306063	3.52913717451377	2.42885272529463	-1.13767679338225	5.20586073468386	2.29229656705182	3.86387330866073	0.444693803730301	2.0814287977568	-6.14539820675127	-5.77592436590568	-1.0275902458378	3.27833079116293	-4.77121955178523	-3.47982593334228	-5.2540871359951	7.14727382139701	-2.94060167096716
51	4.35613990742985	2.06205710361863	1	1.75120955386841	2.51674892907729	6.84166022835478	3.36193819732027	1	1.6806806597068	2.32826859446896	5.59707506692861	4.84216317545966	3.53130400018713	2.82828691924089	5.73232791251581	5.82790656583372	3.08246919639322	5.71984854294019	6.24079062116492	7	4.9172943230679	2.42241388815367	6.3788521174645	3.16381614139541	14.0395578788709	-7.56395033523104	-7.03314086813107	6.74749950274818	11.2274188913523	-5.21933081117788	-19.5879437526187	1.52851348026933	11.8898261949797	1.12535885136191	-1.58564527958704	7.65014984830237	-13.5548328130377	-7.73425342013251	2.93378252984647	3.84311851921492	5.89040742583949	0.799332792558617	4.06942662514629	3.28937821901862	-1.40104121495375	-1.56878754666974	-8.99763889154688	2.60970684561283	6.50585272525378
52	2.47144993763689	1.38026248984544	6.07597508972163	3.79402665871532	1.37205903056423	4.09577839573645	4.6478904885131	3.59899342514917	3.38819563764803	5.80221710157653	5.12079576299087	5.28260909522584	4.2545798887222	6.15605390121695	3.82770991854505	1.66570593323306	1.69725415991598	2.34265465986717	6.93992834429571	5.37595988758536	5.07869980684617	3.36459030050649	6.58865005660768	-0.55113732538119	12.4203021309449	-2.58199937576167	9.402642766667	7.39260086578558	13.2222486654402	9.37929610082742	-13.0543172307869	3.19633768870614	6.30699867987577	2.7702008728442	-0.771236573180502	6.63246738837098	3.02623749111778	-3.49267338430158	0.83833156417306	1.76664045992959	-6.25661352730056	-7.25752675147207	-3.67988194404561	2.72827885411047	3.85428216580892	1.25829205429335	-6.45623594426021	4.67521880865156	-14.4459153237437
53	3.51008302893768	3.93256477717387	3.49950304114112	5.75836358495992	4.61114422621602	6.41175958998296	5.80829555809934	5.44187158542689	2.62244962243236	3.03464705606319	7	2.45883869732603	2.19528743296705	5.83816665943712	1	3.03211544397757	4.59472119562338	1.0331349463787	5.28982087643043	7	1.74695479243814	3.89716183480555	5.23176579792067	3.35109984453796	15.5436096672951	-8.08044858436014	-8.54961804781462	8.5684997231572	13.0791015338401	-3.87190990932129	-17.9484406691721	0.869257764813119	11.6740400348821	1.49618396918599	-3.51762577161716	5.58251942081787	-10.3786046952881	-5.35003728440815	0.733677433314211	4.41858870891989	4.79804741646792	0.592520328160214	3.19805049842169	4.85519134849508	-2.70287824138951	7.32785549254589	-8.92045606615182	5.12421976334251	-12.4595828172039
54	5.49905814432059	1.9697844415687	3.13408139637613	2.39580329677902	3.14829681944652	6.00086932433444	1.56716447321716	1.02764907185445	1.40732255688876	3.63908489617611	7	1.35901520680716	1	2.0391252882796	7	6.17359085232703	5.29881997248575	5.1843176122104	4.89161006155553	4.99699582887678	1	1.73134054819693	4.18942261800557	4.20419235636582	12.1702401729305	-7.33992483131524	-8.62628134974142	4.42624429903076	10.2591187780355	-3.55766436395191	-17.6762533902869	0.649873690686202	14.0145728208811	2.83744081941698	-0.795265640007874	6.543552906292	-14.1955289024855	-9.28773745130703	3.39306575087966	3.59105181939943	5.67863648638173	0.465776349332397	1.23363537326169	4.80558090516153	-0.501905093623251	3.82563648399636	-10.776547427048	3.21225075691518	6.56034434819075
55	1.2630667937075	1	5.2488540745156	3.61972902852331	3.1036938110591	3.39333558092462	4.00557437099418	2.95161346214152	3.66628862275719	4.24508654606404	6.97451541668583	5.30529794248802	3.21320528948202	4.75639437300373	1.67670760982503	2.36817942856829	4.64101783460858	1.83392934351187	5.91811976165764	5.347130394655	4.4099510343986	1.73663232895319	5.86835795230805	-1.28476063921634	11.4634787603959	-2.993983134908	8.13763741125783	5.63744605399983	14.0920195954371	9.76943300738107	-12.0879439127481	3.05791396374969	6.19333308009215	2.92285743997333	-1.6613072530854	6.27875982610125	3.74337273711793	-2.73361800063133	0.802537241622983	3.15482372180708	-7.18653523951798	-7.36517014248132	-3.34526869097098	2.76088351833463	0.016287807175392	0.835782088883041	-5.94527000477497	5.25168669587775	-14.4171226170996
56	2.87310930398325	2.56017956880116	1.59222306326206	3.56940919060065	2.86883021097676	6.9934514973783	7	5.34578973065988	4.34298222982229	6.56859033428035	6.01461727639185	5.33745318189697	1.59450420758599	5.68192787111716	1	3.0882797466658	4.20392531643017	4.39899325922309	1.13853360758582	5.08640398300131	1.3293813651409	1.81449108352044	1.12967106600216	1.10691692785089	7.72726074736067	-1.94129299546699	8.31733756734856	5.08057093279521	15.0793820737297	12.8287671845692	-16.5128507980858	-0.206341051331387	2.47831282301328	-1.7230509027243	-1.00258359550397	6.05525656013403	5.06269520847448	5.80824483663197	-0.251931767745302	2.46721438212223	-6.91558014680148	-4.036930329024	-2.47122609043544	3.69433976330853	-6.2199915332193	4.1598301620048	-6.3043875975064	7.41894459681854	-10.3518540677225
57	5.1023055212874	2.30357234771652	2.06298008897601	6.69980521408541	3.09409613804993	1.97515378885252	5.65980874693635	5.33204201944149	3.36362624213415	2.46477993534592	3.60770465304375	2.60103219386092	5.89125092651249	7	1.91232869757535	4.78120103040632	5.18858407868634	4.28473619187569	1	3.18071510870545	5.75608661501516	2.36021164041287	3.76246274450736	1.06908653801594	7.26426837123961	-4.96096049137326	8.24739495716503	4.7938085729317	14.0993093341763	16.6050677737317	-13.065934977237	0.795357180281965	5.98748851576917	1.8417743252516	-0.603730122269161	5.7858111362152	4.08993311828126	2.33287195266771	0.87492914741141	1.89028775702263	-8.35751903321697	-5.31720436985554	-2.12473601510903	3.31018702816987	0.135736765472853	-7.85490370990947	-8.85495975204049	6.35909166700512	-14.2632313779703
58	2.29607764804716	4.94561519216361	1.99145528171455	7	2.7610409437566	6.67251745106696	4.51098225968667	1	2.00815966323462	1	6.32868332998613	1.24336188696471	6.94109935849538	4.13978282117024	6.46792970579169	4.03244567553727	3.10621389971721	6.35598459586859	4.66625826604513	4.92551590247713	2.04045208442574	6.35555167586879	5.86604515945421	1.57403776006483	7.10296871988768	-5.15903166430449	5.62456949781457	4.63478537098767	14.5667707513544	13.822378043931	-15.1372085965554	-0.0674669450221997	6.04477986226204	3.29666956133964	-2.04478063916495	5.4394621907467	3.16798695626588	1.91588250225762	2.22980433977579	3.63224040268439	-7.93548749605113	-6.78822948032827	-1.13310678626737	4.47448957733687	5.0686567674817	-3.10728973852355	-11.5028907265757	5.23942660535788	-15.2256851616109
59	5.16267453776211	5.48175166648322	1	6.42715904686318	2.10357855726705	6.04249121246345	6.42148347016116	4.10854226039831	1	7	4.6210736205095	1.30885075536554	2.24000326826481	4.25028498137877	1.24151713801198	4.33336157514067	5.44798585667969	4.8092142863579	5.62859478328058	5.12292596647294	1	6.73773645669032	5.97624805132182	4.11855012540664	7.48107367371865	-2.42152749800898	9.36726001837294	4.14888131852778	16.2440303018036	13.212121597131	-14.4795544011535	-0.715671583763861	3.63596470857114	2.49013173813122	-2.62106870527027	5.23692729095902	2.26457648106707	4.83479619623794	-0.353160366187799	4.14762303815062	-6.61592884863215	-8.51684798334077	-0.661981165009399	4.57471558559528	4.68395514940787	-0.517037754899476	-8.50619971098392	4.21332608312512	0.775516368727183
60	5.34581117457254	6.10257242596398	3.04113703290175	5.03014463663438	1.9263097386863	2.50131001666539	4.64161097290298	1.62454647357048	1.50407924299294	4.23442209638082	7	1.32731435805454	5.63380647383089	3.2729753810992	5.03850647933156	6.72136857467523	6.72610819243768	1.30832249766829	6.47823835100503	5.03013439442251	6.76190604557741	2.28996002304018	6.71439900437199	2.90939419673833	8.93597829268404	-1.71922979702403	8.39948783294289	2.6356502848876	17.6884932732401	11.587346292813	-14.4799977040936	-2.18124813932205	2.3568465314239	1.17809253894524	-2.65521416927922	4.83484443907757	2.12002316918144	5.58817567880614	-0.235889595758908	4.26092388136057	-6.96273807052763	-8.35275660479721	-0.951635567008737	3.71732783141217	-0.155485708350966	1.32582819839054	-4.22314376446668	3.94057552496446	-14.0504880356357
61	6.80640014071961	4.0230593945374	4.33904343271923	5.86472172566873	2.07666516609912	4.31290835796361	7	4.95194175069299	4.43729120560681	7	6.10641243998348	1	6.99935429712366	2.69678577975598	2.90082727827305	1.72513908885497	4.56899740139741	4.47616794836362	4.52219628400711	2.31940011162265	4.23773517016673	3.20839237311701	3.37766122333714	1.75404901117375	7.80252722880551	-2.93814767284597	8.40360810993908	1.3691890537227	9.61529712600667	15.3026638131604	-12.5525355631076	2.55774966097165	8.19252073064829	-1.93181647985361	-2.55965073039526	3.83209387012294	-2.04080913990422	2.12672808258987	-0.581814609606261	1.76774169557667	-8.47261612515124	-5.01086297800961	-0.674499378903518	7.9234292114373	-6.31823368653577	5.121946312185	-9.06437475911421	10.5543208740786	0.638721584164217
62	5.20645079828205	5.72711441113574	3.01640056083579	5.82641764732285	2.45899370716571	6.05626320661823	6.57502974992728	7	1	6.52628483768916	3.42606771000644	2.21295281859658	3.63407802025746	4.10297371377522	1	4.16612288433201	5.94635307864868	4.59415891885402	4.73095758754688	5.24736703044319	1	5.44001388234473	7	3.38633681864929	7.25307451729089	-2.32905912945394	8.58919735933976	3.75285887684168	15.8079354114482	12.3994658693825	-13.8545920472194	-2.07410756652799	4.10084323251258	2.7808928591452	-2.87571194812353	4.6796535096798	2.72214700709115	4.40507872270531	-0.189787231648434	3.73992089696791	-6.34509884142342	-8.48015184129	0.437210845935337	6.61708834678845	-2.26408003578161	-0.299243841317937	-8.21905394716366	7.81560191621515	5.91262067945183
63	2.74747262321719	1.07755997888723	1	5.0392523689021	2.71196213681308	3.68338512999733	5.01745628143946	2.18741000597928	3.00862112172622	1.95181082335311	2.59745147039264	3.24657976525288	7	4.27383347757586	7	6.25891898430707	5.68451603686806	7	4.17166116501056	7	4.99687244500141	6.40892756644134	5.61488299623021	2.39500616187637	14.1795986442865	-5.54497105711827	-8.37774398123671	7.54404532607658	10.5314556300419	-7.84179991541353	-16.5133572146974	2.74314285840182	9.33158538333318	0.977444810390975	-5.12348261255817	8.60174982388812	-5.63826361244079	-5.15441397019108	2.54048887158091	3.67157064240051	4.47403236811641	0.510961161373536	3.36066105997162	7.27712976781197	-8.36063777927826	-0.198117617346442	6.36294823063215	5.398945368191	7.81237004249551
64	1.61928701636988	3.35364733949433	1.12128254049349	1.55725533078258	6.83875515058285	3.53666386652418	5.52819931122159	1.91399057560746	4.05919431523347	1.0334260765649	4.7245985054275	2.11943029498158	5.8909092479861	3.37517296679163	3.4749333175534	1	6.7714861903925	5.45854380982048	3.82491622058313	4.06489787484728	3.10439206141263	6.36495005848243	3.97821964989942	-0.663660367291596	17.7749749386984	-1.54371792128332	6.69449916761214	5.14124207519325	8.73203939301162	0.143588771419474	-9.77619207227156	2.8529028544488	1.99458854172468	-4.58434940451672	2.0029238009205	5.58609775925847	3.42997980949205	-4.0576945528373	3.65427139708654	1.03897483213361	4.12640450203943	3.770485758066	-1.25668586605703	0.41449552089199	4.4768162021326	2.01783119231164	-8.25023874012147	8.83538758822929	6.16123076990392
65	2.71301253301223	3.17430953088049	1.62121294941194	1	1.46184022738157	5.94530863455545	5.24844878785714	7	1.51380268896425	2.01586138344843	4.86445928179991	6.05866795445737	4.77557457158954	3.17551194637075	4.36705149857662	6.11155122421876	5.01609004907613	6.14697614606282	4.84329857059905	6.5664792631841	3.39130443139522	1.30767955059204	5.29224777253458	2.21649411796094	13.3360304027707	-6.22289486809776	-6.97649364184252	5.85763546227213	11.7644999714851	-4.48718901840531	-17.7774869200887	1.40642471268605	11.8946733804428	0.8501879094948	-2.78165944690003	8.56816406173355	-15.6014505085928	-7.02331292499564	4.23407681093768	3.80772572519728	4.86962914825594	0.826129363022842	3.79704768263096	5.0135701546263	-1.46673818526879	-0.34394335454687	-0.781180308594343	5.87495649220847	-9.7221332874871
66	5.36787047764871	2.63568582057555	1.43659693593932	1	2.22712533078312	1.18575576779335	4.26002195300049	1.67310928122778	1.23848011058119	2.96351624187212	5.33905611072807	2.70030638051362	4.64455940739207	3.7914054992563	7	6.41639394781713	3.72833828081923	3.69990412005648	6.25053961093248	6.68572838735525	6.38516787474524	2.43731422356242	5.8290173069712	2.4075424273837	13.4735323386822	-7.55172188007903	-7.27460684349036	6.77995948607193	10.329408808349	-4.98981708535839	-17.8734039455598	1.36685508571107	10.6009757003932	1.32154939522933	-1.18574240299411	7.93462355419268	-14.1264351026912	-9.04097010923418	3.90707148632119	4.82860052358346	6.60086338949887	0.411983139663962	3.75141587105002	3.14139304284578	-0.18215528338912	-9.73089450533781	5.57994699362914	2.66815474067633	-6.51783807773877
67	7	2.08627797015695	5.88739312652993	3.50007458269695	2.52703344643367	2.02491396887097	5.79254000625324	5.70117429677237	6.29392779212617	1.98756702637869	5.56835594689313	1.71113300896539	1.98390439435165	3.4122226026485	3.6255920740213	5.59847829435732	7	3.74055711290122	6.45243375673953	6.6579709076854	1.56290123273669	1.89702226475862	1.42192320252241	1.95713658030636	10.651108770564	-6.09442041306412	5.18445455117002	5.89164270222879	12.3972568469874	9.22369768284556	-10.1949851690305	8.26642433735705	7.53891211253607	0.187533513991388	2.02629470376697	5.58383968040042	3.84865578053462	0.704179268434153	-2.392250417012	7.3212979225787	-5.1972980734836	-6.9155822513439	1.67273811453644	2.84108992682553	8.49344666606858	-0.0427252977363674	-6.25873703044883	9.64452820133858	-8.02856103551577
68	1.88842875688111	2.20661313827538	2.04997463969036	1	1.61572732396035	3.95082370014567	1.15283466358415	1.5332497140066	3.563794756035	1	4.50453819143083	5.3626121770554	3.80745826518146	3.27531637884343	3.23529597558879	2.39023489869029	7	4.13547835336132	2.46458043621893	6.2667778958372	1.39109821548763	6.88750847740595	6.51878630907505	4.15981851765368	11.7146934690147	-7.54755864503576	-8.71860236709524	3.3220300781475	11.1725143819873	-5.21856349266255	-18.9301815851147	0.559635773619834	13.6860495790139	3.73170986868392	-0.793734516055541	8.78249010525802	-13.3123071134578	-10.0515180282764	3.15925177007896	4.03883749531519	4.7133950862169	0.21331209883563	0.574902598495548	3.30663479870405	4.82919137326638	3.98899854621783	-9.08648344081961	4.70789155679621	-1.25452789363828
69	4.7348185913697	1.86118326597562	1	1.17299893378751	4.81449715449085	2.28562248283299	5.38383404929532	2.34310775052833	2.95723780265195	2.26853131395411	7	3.01525152862528	2.71168223721162	5.97133612847402	4.98672328122008	2.53792799864023	5.83187276774296	3.60692235789487	6.1558025976648	3.42877749808984	2.27229813043201	3.93525213541622	4.72266123660298	4.19258021844916	13.8358010615983	-7.39425382903326	-8.80554089890695	3.24864713422822	10.6758554718239	-5.00274881037048	-16.5943251826549	0.976483193977315	10.9657008305503	2.7871836753777	0.253042767834839	8.45040398517748	-15.9116375142483	-9.32106021143303	3.37502631197218	3.07905069652622	4.9064970020607	0.617296039987369	2.87763041214786	3.29173053997889	1.15444544606596	1.20173400760321	-6.92937458908821	3.82101176564276	-18.333102799662
70	4.76847007326868	2.5343830188515	1.08586405303623	3.64906863072261	3.17605544358531	3.41023779107058	5.79573123022153	4.55542664724771	3.59451775175174	4.93346846761847	5.42261461567928	1	1.87612138489202	5.79265242698505	3.46818093963079	5.95733838335081	6.01673482575946	1.52158394058968	5.50738498469251	3.79607978452384	1.59701144164202	1.26107715261586	3.73970280127439	6.21178782539267	9.08375854236511	-7.34934700745447	-10.3678240202916	6.64968119631845	10.0705261913745	-2.01427447272805	-20.3210738488069	-2.62296320962735	14.8005157094498	1.18030417231908	-1.94996593272945	7.13267232509245	-14.9986863304946	-6.36568393235183	1.8383494478633	3.97573694100189	7.52238760691923	-0.921619711608168	2.59697302355857	0.148888738617176	1.27368983739966	4.57634807175918	-2.26301459566698	4.49172642544463	-1.60390225176154
71	4.82795417782255	3.48013942986752	1	7	3.69139630766862	6.02807333106242	6.77768405869201	3.64128731860135	1	1.11776519338846	3.05059377866935	1.72828429497035	2.16784880190312	5.83257497980808	4.69544840857438	4.53272707891692	3.18734972132629	2.01478917775818	1.50088253870011	5.76065117327385	2.18329067737669	5.33881409483842	5.757324620298	0.883183532251804	14.9448002295556	-6.99286003320394	-8.6110580884768	8.60481162006875	9.50428344100224	-7.89343753196641	-19.4639235800266	1.66192091805338	10.1117458617551	0.464010043780299	-4.28838977670715	8.27884364405427	-6.97445873139601	-5.07514731336325	3.89872004549502	3.20138790937607	3.15415276914889	0.0460801609781804	5.16799596506327	7.1624267534978	1.76103490217535	3.51555110916286	-4.98824931056505	7.46266970524809	5.79909887121868
72	4.46446985485127	3.31070461227551	1	3.95565521508408	3.24984084934572	5.07721022759791	6.09841303760203	4.47579350871412	3.2176731183098	2.91721806700222	1.25126337309493	2.99006088354283	3.13552591898401	1.73977283121217	3.40173339173587	6.63694855386421	5.49808085723297	2.6879344700334	1.22624121721386	6.56977949935612	1.14575783120797	2.85519890646908	6.86026689744775	2.49845548977952	7.84800973356698	-5.85699209703344	9.44106502260705	2.78433432126534	13.7325448815544	14.8102924320306	-13.7543546994499	1.57899973742338	5.69755813655546	0.276232036312194	-0.0799531902163382	7.23175793936353	4.24415867961833	3.51777137794522	2.11977788435122	2.82755595548556	-6.57043717793634	-5.72248283172001	-3.66527326684744	5.78942218283777	4.313731495492	-0.325494250921302	5.61208607650824	2.71524416924913	-1.30511623010552
73	6.46878108890973	1.18496919524348	5.02436003046785	5.1454341088503	2.48270151915907	2.11448362232175	5.33263327779673	3.3337287390961	1.56281358316212	1.67444289976663	6.10939858074691	3.47143409335758	2.05223779372219	4.06727212346697	3.34356615803023	2.40327090324647	6.96510397227392	2.35225518748251	3.10823147083489	6.14962733167344	5.5905228457417	5.14084927689045	4.92540533081879	3.1703804703838	11.4141073068923	-6.6546255185836	4.68392576146847	5.9616307457296	13.4267336442308	10.7157665808215	-10.8373814149128	7.37426055705896	6.93839634003564	1.18822792464642	2.64027893964038	5.83743202835797	3.27855068630301	1.29598154402527	-3.32691552152263	7.70432368317066	-5.65678154065988	-7.32560169499563	0.412283410017634	1.98995164618043	-1.90158263898015	-0.831836415456647	5.12757839883838	8.69691657581041	-15.4857499992904
74	3.33652135168	2.17940045262292	2.21010887307534	1.03975553803438	3.94916342090736	5.95882002858401	5.29533649070727	6.23024656348972	1.01648703602187	2.72891052792156	6.32900708693649	2.71245011330852	6.34715616459921	4.51400279129868	5.32605281569882	6.68415833732679	4.53094622014387	6.00826569729869	5.39860876411335	5.53227675854778	3.87886815141319	1.84872172546596	6.29950860343076	3.60141609441398	13.5184051627942	-6.51977783260085	-6.09463061270401	6.44526742780019	12.6697893075352	-5.24484458417212	-17.7337994556697	1.6797035130971	13.2350142535911	1.97543679751322	-2.21461371270182	9.32763264735606	-14.6208754453421	-7.45111997584889	4.38703501161753	3.10845934099319	4.60003207757837	0.750057597862917	4.273561482393	4.70720668531289	-1.52155489908971	-10.1880621015634	-1.09181549490528	0.692796286452236	-14.2248230515229
75	1.68942803949591	2.06506445875087	3.1634371194056	2.98475634754671	2.42501716248655	6.81089025472563	4.27904432130009	1	2.16677263421657	3.53440190658703	5.95368931160129	4.47922106966931	3.93939579838565	6.00779931205406	5.98671616625609	5.78513250228762	5.94747623534496	4.89630099336579	2.12992358108274	6.46360440201199	6.37786857039811	2.33779150473838	7	-1.1541061622951	17.6087577054875	1.29142226463247	8.52586604920116	6.41708886346692	7.37579801716061	-0.088280221556461	-7.58392598041852	-1.90897316303112	4.05457300206346	-5.1355368081401	-2.14737737029336	2.22873992542825	2.8965837679086	-5.27157346773062	2.89444085879661	2.0277102419377	1.49330603620478	0.59878797972956	-0.538212573531165	5.52721005948524	5.4503926680722	0.999097260547518	-3.94533301839106	4.08207513390398	5.25138030894796
76	2.87664818687559	5.35403664747807	1.70545525951595	2.71333819482017	2.42753579672513	2.03161810864807	3.7193855689738	1	1.50623810686757	2.72462869190789	6.05041958169183	2.57111139933829	2.83225587729667	5.53219380355179	5.06417181450848	6.39158468928489	4.5319131434667	1.7568236404175	7	3.94957072720209	4.60324551771961	1.0128525363849	6.47173352776056	2.52098313986107	8.38073680669745	-1.28294125741386	8.9352643218723	1.95943969245415	14.514950522798	12.2298248805186	-16.7042246679107	-1.01999970109338	4.25856788858084	2.63382387555182	-1.81251589521531	6.49640627864816	2.44070884987031	4.37318757898955	2.10844309636551	2.03065587116841	-6.89112871144284	-6.31839156866102	-0.670313435964192	8.03762818864757	-4.97448691203932	-5.64903326196375	-4.16406917838679	7.0882201128578	-10.4397374469488
77	3.27619351836078	1.66799323115579	1	4.57296668003621	3.68228220887498	5.52608732966719	6.2942829167297	5.87860239572583	1.72537366680728	1.99303327110005	4.55748461423681	1.5811176966754	2.66228133735554	6.68596010686401	1.0715613359917	2.33040633573839	7	5.65050426788012	4.01862820269722	6.04481397617753	1.52443275075033	3.8372231716521	4.30211984069716	0.928887574400456	7.64769124298624	-5.82730542766736	7.11872203715869	3.88816674093878	14.060026136021	15.8782140603213	-14.8298137595229	0.875410519316809	6.53516436548347	0.0654039858740535	-1.34946481969692	7.57413231715765	4.33941270086077	3.26060666647989	2.18680896890305	3.19235780820326	-7.77801551832492	-5.2822141975896	-1.58867509518299	6.17003606881429	0.643782627689149	3.31734188738211	-7.92301227387599	5.46825185259973	-1.99208469788548
78	4.08168858287972	3.80647693742132	1.60555980342794	7	6.70650742950138	4.84354265428991	6.59166958316235	3.88719194529249	6.04962898909759	3.84824040196334	1	2.59348713162305	1.44096176537936	6.29976035746252	2.30567228026261	6.51519437116063	3.63751615220521	2.74375776727736	3.81551214074311	2.86711797897649	1.51639568551006	1	3.81398797526091	2.83736720265029	9.12682271475922	-2.20980202278895	7.13893648166886	5.83746298574241	15.4849333284714	10.7839189273571	-10.3888498176016	-1.40177378051985	8.20625092568265	-0.75829538617291	-2.85399071638105	2.81986902213664	1.07255500763316	-3.94579714747114	-2.10096282013498	0.178813841482198	-4.48471388555767	1.01232987790442	3.53847823428532	1.44042674593961	-0.177868152451286	4.19616191154452	-7.18533741848586	1.63119272176436	-12.6038540115589
79	4.36085579696095	3.94329737658323	5.59985563235091	4.93577585335434	2.73524047374863	2.0648570177918	5.61466313518317	3.94617166483768	2.86572417788847	7	6.37946032286269	3.61924905053097	1.05940797128219	4.8435435550047	1.42257076515983	2.72852299452531	4.9927333229568	6.36635712430508	2.83035834901522	1.76460751603704	5.74009501265629	5.1014005685364	5.87885029431487	1.67857756190215	8.51711624485183	-3.31502117635417	8.79820467041386	4.38345180512695	12.0434948327391	12.4047874713644	-16.9446411489276	0.777274259089734	6.23267535591454	-1.46539703661156	-3.73965598919945	6.25858844289039	5.31184694090645	5.62156941285298	1.07232773247085	2.00650949428689	-4.65648018678436	-3.84414981386129	-1.12591980623719	3.96123889599255	2.19679702859822	5.80435507600131	-2.58904079715457	5.65274558814971	-6.45884404996811
80	2.21526270074071	2.51466351524588	1.72751290724243	1	2.43408966026773	4.29838965252575	2.45538100477289	1.03105351999858	3.60466095630902	2.16157743402603	4.59902653790407	5.05680288680376	3.12134362960398	3.77965226587873	4.92610513934813	1	6.42591316802147	5.90635808971127	2.9286221258959	5.39221657315017	1.64501908506452	5.52112583946978	5.70141158506745	4.08764749892205	11.6545303126388	-6.60119920442451	-8.3201012558552	4.26230440890757	11.1787516746569	-3.96140342726028	-19.8697096003682	0.908213712002119	13.3066668970981	2.71515883885281	-0.757783340971835	7.60808718196916	-12.6085936656757	-10.8665055633916	3.2420071868626	3.2055895424471	5.21733731411056	0.0989502380565497	1.22895251298981	8.89473282933817	5.44344699910578	5.10585211753224	-9.14272551945754	3.44840202869291	-12.8849256548714
81	3.69943616449933	2.24239988330576	1	1.03864281601044	1.17835619111845	3.53064754470019	6.07176309081649	2.94220141528306	4.57314623101996	4.6005641383923	5.50500130514541	1	2.38027307277749	5.9560159713643	2.36830791795055	6.39916580001933	6.51574356486958	5.43328165356325	6.71567810036814	3.08475400962135	3.18566235222663	5.12463060583662	1.12647741016298	3.44701191277835	11.1370601085674	-7.69572456139036	-9.18618521315148	3.67997056583192	10.8267583418579	-4.51688165175861	-18.9357918741383	-0.0732889389228164	13.374157988193	3.01395508571304	-1.6397135406828	6.04794316245495	-16.0546127091736	-9.3751670589554	3.53402956263175	5.68595162682893	3.06924183601172	0.26919107092225	1.56950489072007	7.50842084720102	1.06674314423725	1.51730231365188	-12.5720226476372	4.70900150005323	-9.63174597921331
82	2.58294954810156	1.99749678265771	1	1.86806774566091	5.14555413809082	6.16548065457189	3.49407325353203	5.93950792809663	5.76175965949839	3.40389579206799	6.33263941178675	3.11134137853099	5.30586802640321	5.76325216987111	3.76643761039874	5.96340417577775	7	4.31572249277222	1.59552763042197	3.64396560427029	3.81996321672587	2.16969766675652	7	-0.627502949352931	17.8960912520537	-2.91867897951931	6.68070650895193	4.59655723207266	9.21772848419695	0.823804641048033	-9.54228467574636	3.31134634075505	-1.33469386646735	-5.61355662875423	1.88595640335165	5.66934579251111	1.97863915915121	-6.31712124538065	4.20767270661731	2.36104487115971	1.8489703054446	1.76032940870253	-0.696449951410524	0.855697641546492	-4.27559803068948	4.38891009735054	-15.1122202721711	4.90567461787953	-9.59429071821104
83	5.26346894262834	5.41609302851828	1	5.86182085688636	3.37360946128557	5.75656443256244	6.47023084535924	6.52138183293216	2.15780596645935	6.08447823801046	3.24682041937727	1.22488570161666	3.00491077780994	4.52407623426046	1.57970378852649	4.3005400784403	2.3009898369208	4.82865427772813	4.77565988269374	4.10638785910263	1.01369959644061	7	6.83098491358671	2.73898125872162	8.1927911596596	-2.62333925757281	8.63302867737174	3.9932964077654	16.4458095117511	12.4055105737306	-14.9026806107139	-0.776898966055537	2.80085867937991	2.07428551377635	-2.13468582678542	4.79538294930217	3.30373999350788	4.89104903034391	-0.245896065141474	3.59207033614188	-6.81027103964937	-8.57881538699826	-0.355858458086989	4.93652282192563	4.37945465219178	1.88761101347611	-8.82027997847354	7.42684060054684	6.14158444084617
84	1.32214480721729	1.13617870906848	2.61794542978471	1.88742263827081	5.71519250303033	7	5.73724902629776	3.00788114605295	1	1	4.26723526971883	4.49699494220671	1.63525592695606	5.56667225394243	6.05825814890738	7	3.93010741878397	5.4656246646342	7	4.80034515390874	1	2.70938528514453	6.09621630347196	-1.21638653200311	16.8567589981118	1.18301482668518	9.58843295889399	3.55929932693074	7.88179106491137	-0.960491547205872	-8.29857191210457	-0.746315574960772	2.93558501942111	-3.72881064540704	-0.799481657248545	3.46323454661578	1.61509896384506	-6.91878640169353	4.13595342888921	3.30102368025164	-0.52564355846827	0.828292609793167	-0.402014168939951	3.3052388571701	-0.362508960000842	-3.14704218950014	-1.76257745937761	7.29102852478707	-6.94442278700976
85	3.04868029614141	6.05513981771791	1.10019173344099	2.50897397482838	2.34896081251566	1	6.23468094938591	1	2.69563705365219	3.41583864247906	5.01249782648024	2.9528022752434	2.87076789376278	5.67481424708638	4.70252445322051	6.40044557945845	4.62769755097095	4.27857417138752	7	3.88679647564396	1.59111197015114	1.48596696330957	5.51155392296611	3.55856221832498	8.75921459288191	-2.17407410540105	8.28216765021364	1.85822283555847	13.6229536640973	12.4285462319317	-17.1538078711579	-0.703243335457991	4.58488062860246	0.62463883490976	-1.5620990927122	6.75121558003135	2.88867694793409	3.14244052438009	2.15197400756375	2.93897901235847	-6.46723261136506	-6.62117807110867	-0.834283461758848	8.46160387956244	-0.414558463663079	-2.38488836369367	-11.087683187836	5.99166120488057	-10.4680231586943
86	2.99693564878869	2.5873017139409	3.07870174374219	5.29351400891788	3.72955698834694	6.06750946340664	4.33373551227144	1.93902855138008	1.54005238063384	6.65103003611505	4.67903927922015	3.44179858109106	1	2.61406880922996	7	3.63680813243995	3.17501823080685	2.21085410191519	7	6.93524946304436	1	1.9458864065722	5.9909880172173	2.0954790066668	14.6216772733943	-7.3058755073209	-7.86298321817743	6.54052719861775	10.2557781248492	-6.4440126743066	-18.000116266149	2.08868916985331	11.1745779083583	3.27971947599491	-3.7262036252298	6.88241561420094	-7.67615547441572	-5.14848890075685	5.30528454367185	3.38537812680146	4.39175901905519	0.14011777920529	3.4379136033497	8.3855624768497	0.564963864795149	-0.331505594983572	-8.84121420825599	4.21013501654583	-10.599050505251
87	4.66806032408939	2.47393388582459	1.58312088311608	2.4715202514843	2.39683874937439	3.26615822496165	5.75110276278457	3.75633693416385	1.33149563786937	6.10472435792613	5.99835713670953	1.33767958241483	1.66630529105481	1	3.1675690915363	5.61059474729828	5.96055515195117	1.86130545589047	2.52644823809378	6.15521627560627	1	3.05022373877	2.16879347349975	5.78356724268456	9.97822043748221	-7.38036718906181	-11.0425636005641	7.05391118739111	10.2690841961591	-2.31762858114416	-20.5164385992176	-2.35769808378201	13.5195912451854	1.30529061523005	-1.52888566172284	5.48604959600012	-15.1959822066587	-6.75678140426023	1.63481451794966	3.8481887408895	7.1696418029463	-1.00423277019875	3.82948867823261	-0.187701078533835	-5.92920616276347	0.827803165643175	-8.83299357096823	6.80840855409087	-2.26542445543891
88	3.28962417461357	3.56495302051535	5.21940792525791	4.20130057674891	2.87492375352431	2.28449798306318	6.32719471571877	4.63427975216463	3.74307814167981	2.85954812777456	7	3.72585828567898	1.28828100290304	4.48421720173399	1.1440640577201	2.817213434476	4.76643403175551	6.23226741729346	6.68258916910507	2.87085880491095	6.46677053396018	4.52808483729586	4.97716058548568	1.42049970221529	9.77455704303523	-4.40923320177688	8.8938211468255	3.96735917306069	13.5594044924427	12.104894638069	-15.7216987437511	0.35399771291788	6.01594433866701	-1.67745414037597	-2.16909242346309	5.5803049516175	4.7289240221604	6.39845669054359	2.22474075888073	1.74719776639779	-5.20133852934332	-4.91023558026549	-1.61571585691381	4.09423036834562	3.30209960608128	4.5935241815923	-10.1975381240605	2.50315094551721	-6.90045442268186
89	6.0206139362214	1.62117600552096	1	1.71733492375619	3.37863639501513	4.04902646725964	4.52623128300232	7	5.46730530299256	1	5.35209234381312	5.22425022114338	3.37589672234812	5.04223741680666	6.18817151324386	6.28076773448896	4.44091444616863	4.16272583159803	4.25514367936103	6.44353993462007	1.89540547033632	5.18459107664263	5.69099299506051	5.50903541549569	12.418563879564	-9.07617007194624	-9.48833222067291	3.0317787579722	11.3313709057149	-3.20662397415715	-16.695386754962	-0.826161907714847	11.447705630295	1.07291947954691	-1.38303150134311	8.07174455984246	-14.7155744645191	-11.0180965944733	0.889690680334107	5.1291887242736	2.67640284952616	-0.375861810003778	1.51392735698044	2.92546210248831	-2.38401545804305	0.881662064472111	-8.84077396468584	4.68383159554387	-6.59436269014293
90	4.58546132082501	3.86852059119469	1	3.36311443105818	2.06978699533724	2.83839800761071	4.05578934481743	5.35265550013108	1.36981329666538	2.88056932351955	6.9899643947658	1	3.80053807443151	5.33126571560297	5.1758146031889	5.41177312063068	2.76300709848441	3.21018863247383	4.99363213904476	6.17289432773344	3.90105357161421	1.48074593497467	6.81975121065001	3.82751362388004	8.77538969713543	-1.77490330072365	7.88563770467969	2.08294685583536	15.7882848574631	12.8037043351135	-16.1153864725671	-1.33118568154937	3.94123679100975	1.96319154850009	-2.2289290364242	6.42470889852532	2.04995905135628	2.92301048021821	1.39462505123778	2.4375429810913	-6.22675332419848	-6.25628216492209	-0.0904959587138104	2.47459343211269	-0.560545491574231	-1.95202377885285	-5.26352807254294	6.28485826711019	-12.6400711773284
91	4.99937468111422	4.44799093579631	6.55377040954345	5.66252817505535	3.32383451989987	4.67902243901221	6.70085951512696	4.42690713128429	3.98840441776326	4.72415705809722	3.35650643125637	3.16624531420504	5.4731046418013	6.95643741832576	4.04515118647747	1.49763398476782	7	5.90061080779521	4.85233046076945	4.79027057066157	4.9627137961336	1	2.82639674954801	7.34210780445586	15.8582408809511	-0.00218133430931877	7.97715848851142	5.18911989809467	5.04321091001518	-3.73175378888207	-8.80868879867018	0.710038269885878	4.15738433214016	-6.11353618631988	-1.3922856416414	6.46881346993689	1.99624947845485	-4.82962629437747	5.7192889184041	1.97151374702132	2.57037205509547	4.0598552046467	2.51567213091588	6.42946168376337	6.98698198734531	5.03581663951413	-1.99223983710058	5.7305092572909	-11.3742402820382
92	5.28262643533669	4.01459185657537	1	5.72413266662994	4.40906702755259	5.48064781277942	4.53078187828338	1.1079789409638	1.53387767887953	2.54022892437155	6.74850160446063	2.43442656480671	5.26621328535629	1	2.94221361349341	3.10860040492166	6.11251342054828	4.33321951686989	4.90729233728563	4.1878851823961	4.48273851859913	2.35468804029273	6.9421830898878	3.13918500714795	9.16556166118711	-6.11055021645782	7.64488650552414	3.35853642845985	12.5015353278254	11.8179858898684	-17.791964466918	-1.57140699564141	6.87545206171689	-0.221903924255166	-3.97421311748079	5.81527881386083	4.57981626538424	4.57715574684616	-0.124393328248144	1.7904147988781	-5.5155500972031	-3.91183980532248	-2.71885330390955	0.295506476848794	3.38279236012594	7.16632212562979	-2.33259216506127	6.05031606432236	5.96074584659243
93	2.37189966768058	2.73908506319478	1.66807206320171	1	5.72125818671264	6.31330985130105	2.41823245319612	7	4.39422702382948	2.81627237910499	6.75642332146786	1	2.0427660285449	5.71614651882874	3.80985860226144	4.70044580811413	6.65164260530836	2.57969603116991	3.14726650318108	5.48856097191019	2.45317043509385	1.11084457143232	6.2230679098246	-1.11143832471288	17.5375201233317	-1.7793920618277	8.07777556958931	4.67191531394423	7.7206524022421	-0.10943573524673	-10.661918969452	1.20232200796407	-1.17756340753812	-6.46275767560596	2.18270329533093	5.47154393159042	2.3640502464396	-6.37992638916159	2.09270145480849	-0.208494509251232	2.50443567393661	0.713399292191029	-1.24016162723156	6.79060369593693	-6.27050514441326	3.72877721801328	-14.814838222478	7.19237225732954	-9.74682699830944
94	2.93945417368675	2.54871408090952	1.71912751072983	1.25382288655737	1.7710648113789	1.66780367527032	3.38812022928249	3.10788674637423	1.44997997688912	1	4.56255828385496	3.2584296664676	1	2.6491498791049	6.52261306332508	6.32876050916963	3.70900212792252	7	1.62503185554969	7	1	3.25982060772963	3.97281202232982	5.02409378372216	14.2918887036955	-9.22178071040753	-6.59909285889997	4.14230866486734	11.4178765734819	-3.74714312457492	-17.9109183230788	-0.485310443003249	14.7764279768179	2.69070289377875	0.53777752117864	7.14954966266865	-12.9093245744075	-8.75347065086959	0.919768420207408	4.23881093346151	7.43995103509645	0.408475864990276	2.29182131742559	1.82263224955137	8.10553332690967	2.5153240678249	-3.11137871439573	5.21553887901351	8.57377737349662
95	5.61707650124592	4.74258508422089	1	4.31129712215294	1	7	6.54933185301648	5.31665911685537	2.56474766995546	4.26629907281423	6.94655527447596	2.43919853971845	1.84552878812888	6.51206632657358	5.09684074360694	6.52979708855517	6.28970408610386	2.15352100446858	6.45225790665867	6.11543106100986	6.62648992110357	2.83126033628371	4.8079111055455	1.52278790844092	6.49177653828141	-0.250702864804171	8.55484477268497	3.05301209940339	13.505257851261	12.4143544807967	-13.9543176929335	-0.270904767313106	3.49208021060771	0.679339182830573	-3.58590042199518	6.22050963589426	2.06269841724724	5.21875284179337	1.32855442963591	1.81699969831713	-7.05815070312288	-5.02783617602494	-1.41183678850355	4.40031085837102	1.76774564492092	0.107089487770357	7.3932528097648	9.17927877025445	-8.44457013238729
96	2.78908307471117	2.24168781019285	1.01144881377131	1.76640060579713	6.92999400182435	6.89890980889841	2.22875072243932	6.6235475041729	4.26812738432489	5.76344900228865	2.10518689869186	2.21014788076285	3.40266617532911	6.07103584680804	4.07320259783343	5.96606649498197	5.77555818172588	2.80846686985655	2.99079844904242	5.09709475158225	3.17159261176383	2.4699758192203	4.15884687446006	-1.59707502968543	16.3619806256953	-2.19094843465367	7.0944279274404	4.80503078587986	8.45390584048228	0.285222538063604	-10.996729667112	1.58885958886922	-0.753877016197619	-6.49436681760635	1.9234013666146	4.73932371682145	2.73198454286042	-6.58905843888684	3.05199761521698	0.676928583295224	2.60925526990141	3.06662186234936	-1.11968508682433	6.18197613518321	-5.80241685036074	5.28643853925073	-14.9503675730327	5.99097443901742	-9.57645361757315
97	2.53896106470945	1.53121909842322	2.89239549864819	6.1794615652819	3.57990654002848	5.08455355651508	4.02674618598839	1.84807692474577	1	1.98669474551846	5.7999186452838	4.23675880753389	1.12505378817571	2.22350758748413	7	3.4556648725449	2.88605063791235	4.10411482992027	1.65924515932669	6.38100393252229	1	1.78131666149297	5.25253249944681	1.31038686946028	14.7744649239743	-7.82196318505526	-8.52453871312288	6.51298714666409	12.1046609817006	-7.29069331184129	-17.4954129578186	1.65115313490098	12.1258810272451	2.88756974767308	-2.56480059193474	7.09990278124451	-7.76090162487667	-3.94756870132624	5.2482261576526	2.95687890467229	4.11506620826655	1.04071039485941	1.94304639643361	8.61367674952537	1.29367804552616	-0.328434978653716	-7.76384707933657	5.78451332822969	-8.01595879763536
98	5.20428435559443	1.0699271348223	1.18456269797889	2.05342209019341	4.88975670925546	4.42724585667752	6.69608485554585	6.44247058132723	1.13279553779504	2.57455395315942	1	4.34489189112985	7	5.65368116094061	3.46866954026305	1.54241333970243	1.63750053993129	4.98989413961037	6.30715632113203	6.21283996452377	3.56856057919126	1.5768700953194	1.45193919691035	5.22743094395647	10.786959846174	-9.19322796414635	-8.79145232517883	3.72208752996308	12.4563894415508	-3.45676501680107	-14.9334824791088	-0.938268557075455	11.9875977552973	0.719623331345149	-1.57826792305214	7.95540230988393	-13.0278941838152	-7.99544140370868	1.94784876337865	4.30814578299084	3.48286506056888	-0.785068162844603	2.62328896342894	2.52797362546894	-0.739392628954664	-1.19660092093505	-1.41150247752453	11.1564815885367	-11.3950894086197
99	6.00787361183646	3.29323668486885	2.16730021654843	4.26761840779358	2.89429748972946	7	6.42593912498534	5.40497315590983	2.56143758180146	7	5.91209280581852	2.51461655722153	2.36705584349827	6.40853058213875	3.67279973502041	1.8395280649785	7	5.76855656745814	3.84801153352886	5.65924373097987	5.20269452639745	5.38192266153267	2.16643688176565	3.93231166165215	8.66326010070433	-7.38003429506699	7.29747353259871	2.43818725495359	12.9202614503392	11.838376936332	-17.5905350676761	-1.31419004472323	6.94723495647285	-0.184404460231678	-3.48665490053042	6.6521597719731	4.35491162942733	3.29459027683078	0.682181302975353	0.873759152803292	-6.27604834047776	-5.74995478554123	-1.29821740480891	0.140900375117729	-2.46982303768733	3.25031866569133	-1.38014797246288	2.79390544429793	-6.0626214412253
100	5.95765364357281	4.4340453208989	2.68436404870063	5.02818132620179	4.93709736705367	5.95161114921487	6.46014297706613	5.46155284313672	1	1	4.93358979622278	2.00172430534336	4.39362172135363	6.98824957840653	6.43741372234609	4.18950366738657	2.29505540584949	2.72039317388261	2.98010747748644	6.44508703549578	3.84503211518315	1.60310727321923	6.28967689377623	2.91694646594907	-3.61381666320867	-9.57408253857562	5.88282341164581	0.60079599510392	9.15466535907277	-2.94247597709736	7.50488453135926	1.78869209748001	10.0493009119675	-2.79918843811504	6.81466965547737	3.80170691054951	-1.34380683058502	0.478564568434003	-4.45980011643762	4.33207272977076	2.91219820822441	-1.43770027429183	1.53987675152388	4.68078822439476	-4.01474902625251	-9.78303409792865	-9.16379253448071	6.69830188116579	-13.6090224544465
101	1.55481658925468	3.23536205140401	2.59296463383325	1.36016099194187	1.06847181620391	1.08959721358597	4.69659095503458	5.06548606504366	1.49035574613072	4.33846862862738	4.67338979148083	2.11184723622844	3.3754283002402	2.95401392651072	4.7289960163038	2.38452749452035	4.72608563623533	2.93826040953628	4.76909312850299	4.2440909626118	4.42460508819304	3.6233347988043	5.74339864674509	3.38089212410713	-12.4483934745058	-11.7078671536451	11.1328170187717	1.31820586710053	-0.271399580174752	-3.78805780656357	2.57983803236568	7.59441863899134	4.41810001391717	-2.7522973155006	4.7178999998875	6.36574731067492	-4.26340622159595	6.03551987944329	3.09738047160099	-0.200822758461985	5.06486997217735	1.71141030807893	11.3548359914956	3.47390706993963	-0.155092073718026	-6.65555242761924	-13.3464476635309	4.83197421999736	-10.1175352144433
102	4.52754358823436	5.14804531463665	2.24032935098438	5.78245649403686	3.5667299221817	2.08569408313621	4.80192216715499	3.66313270056019	1	1.08814234055994	4.84899027426243	3.70002620297857	2.29807140863922	4.45831911985078	6.83569598124199	3.72373689856284	4.00475459365854	3.43701331977376	6.41841256838422	7	5.75080206116049	2.94966160789831	6.24517976891232	3.53517089988675	-3.7771306671558	-10.263965271937	6.65781914012023	1.23997115707155	7.04653162206938	-3.48891823206059	7.33248425222277	2.29489808064898	10.8920874538294	-3.63942560706328	4.02139432194634	3.31505975617136	-1.86696382920308	0.33896466948352	-3.75285668885027	5.07954816616775	3.30647080422668	1.58931573818091	1.18084785767272	4.23014932093606	-2.37145352980817	-8.88408585110922	-13.310013388825	3.09124784600134	-10.3562386090608
103	4.49726484548293	5.55069096243001	1.4360583997563	6.01505237702594	5.45105016424783	5.68369996590402	3.38178545876349	1.27194654503376	1	1	4.58063921586082	4.57133323154847	3.7306464986134	2.58463110192394	5.86449372806182	5.5297013163655	6.78722652536745	5.67989551225813	5.75374447930507	7	7	2.82006925914803	5.33094687813428	2.9593212346332	-2.39204713713237	-10.4480692242068	5.47225368281078	1.22459839945161	7.03445253413508	-2.27213015222734	8.6245642392711	3.48527630348184	11.0205657237085	-2.53131549974419	3.57030578771394	2.9849819378451	-1.52733701945192	1.40030607598553	-3.40534051512021	3.63961918239095	3.46722085073985	1.59026020996549	1.16459340240943	4.35564326185682	-0.267697824343805	-1.8367134193599	-8.81462165152985	2.78728500047494	6.57173729871679
104	5.92558200329454	2.44104326483799	1.69249803211754	4.3113909950012	4.09169865087323	5.80995230645868	6.50942559812855	3.61228073729881	2.14315167468343	5.52142840177949	4.85081795104757	4.34935937537823	1.71159887773449	6.8222066273691	2.89595959726157	2.86269407923654	3.94699604099163	2.20352837612464	2.24560971984765	5.34924285391013	2.77618654033057	2.2301990533194	5.23180254805049	3.27198246966608	-2.37260258200033	-12.5732921089927	6.21100001272832	-1.87400446385977	3.49177405235498	-0.793289395260342	7.90950336158407	3.86563292245968	10.6256961621165	-1.12939881703652	4.60649279788595	4.82960516594206	-1.70138249499174	3.28891133373702	-2.72427954814772	5.59185037931783	2.94753794282627	2.15143952569134	1.54158762074028	6.97979677479877	-6.75535466941576	4.1422822366459	7.59656382728886	3.30189307904811	2.97881103649912
105	4.3787398454244	4.60800893750319	2.51588236525808	2.92152755411153	5.54922339089839	6.59919769527921	6.95165836283926	4.25844039251394	3.03803043549661	5.20999686774305	6.65906673924582	4.28451146176118	3.79045007592941	6.70047249720807	3.74423266109348	4.8159440533086	4.1960673642582	4.21815360815018	1.72577216726057	7	1	1	1	1.66304989016485	-4.20523636626678	-8.29591280874146	4.3556156010956	0.0887946511344154	7.4882598329355	-1.79232063846777	6.79820210753406	1.91705432327332	10.4284309454908	-1.89624075417112	4.79595804478095	4.17985978752518	-0.946793414148455	0.844537993456021	-3.56916519208076	4.15040766338967	3.0210351478092	-1.22526973211079	1.13031845283849	1.53459601001848	-5.17695604576802	4.36891701179942	-11.6940409819632	5.68783311938865	-8.54612446260673
106	5.14572775785905	6.77818833777049	6.10987312214361	6.26349588202932	2.49830330226897	4.52420607765796	7	2.13349900952892	1	1	7	1.60569667085001	1	6.74724509382605	3.17704063842158	7	3.71380518966099	4.74204948057492	2.90729938961429	6.36502157283774	1.2286707530075	1.32361660543957	4.91376211027053	0.375822730051732	-5.17947317577196	-11.2189033612906	2.40623331991646	3.78602352429292	11.9326694550241	-2.5929094729769	4.33500390316048	11.0668171868265	11.2559104177895	0.197596582734872	5.16647857673093	6.38708801823052	-2.15732028393447	7.47668645997086	-8.2753682032707	0.906657781457429	4.75061087664672	-2.56760843086641	9.14915678080998	4.34487648091833	-0.563200787792382	2.59817345945286	-5.23831069852933	6.50577499811353	5.34024525757641
107	1.11269428927549	2.2807430368248	1	2.42432516004176	1.49888739709523	1.39519858166185	2.65656831192692	5.65157111386272	1.87194305804848	5.29981077706351	5.85271198123201	3.84271348507225	2.50677946673361	1.50564027746439	6.2098615930927	4.37074037561162	3.50914325110459	2.66528828817928	4.42310532772874	3.61682963286326	7	1.19391157745053	5.24205298451095	3.15934238389027	-11.4161117171213	-12.7397139069701	11.6383244037411	0.129192702248508	0.490526951325797	-2.70586380940004	2.39571618852816	7.06013391938612	4.02610410133234	-2.31543807425477	5.22044685096032	6.90664688487458	-3.88570002885364	6.55316869499419	3.08003873803394	0.0449484173250844	5.07316767887148	1.12703103957148	10.6999437453656	5.11439999015445	0.615560303278536	-5.01770327467416	-0.160355388586151	1.2278446376528	-10.9518328865774
108	4.57954608326568	7	4.93821856151584	5.39929664188299	1.46313598297943	6.75230113158835	6.46791294616309	3.14635626780537	1	4.60916664192601	4.06537776203952	1.56375445535001	1	7	7	5.68799132720238	4.70909627824898	3.94970434696852	2.34742845226326	5.52247268332837	2.41523319534697	2.03251729240971	4.26323866829493	0.617494291230672	-4.688196352352	-11.2066460843552	3.3408201546891	4.15785749285341	12.1772486218376	-0.255899820308169	4.21666231554796	10.3724389914544	12.379185055727	0.643943195911741	5.00516466344795	6.61690156364912	-2.38774896101797	6.22337749315933	-7.82952284612931	1.83075947272227	5.29276065518983	-3.02310407282028	9.1745730655234	4.47022613392212	2.69659126341864	4.74554452839901	-3.168133416572	6.15867628662672	6.62405281480434
109	1	4.12289271958999	2.28114510998092	2.73224210962097	1	1.12541905976421	4.76617513843779	5.41086949909206	1	4.47404404373797	4.26987452214514	2.47136434559948	2.55610664165213	2.65248002615929	4.7307446337826	3.15495788537353	3.68541622561072	3.5195715330814	1	4.63613364740689	3.29733266200764	2.70716990297434	2.67416303469251	3.60250977969715	-11.2288301145119	-11.3340497871375	11.7526707835798	0.901120352439875	0.116596993558773	-3.27516423754827	2.10545956896342	6.56019759394103	5.40520465128791	-2.88848375716857	4.20132088295168	6.81057471303118	-4.10305971124586	6.93505699091747	3.7886982123586	-0.0885113357719692	5.55523140535007	1.65280891313969	10.338687870801	4.17819331733822	0.341646391008064	-6.32680000614271	-13.6645913857254	4.78801533505386	-11.2633481161841
110	1.10543133251502	3.29976481574487	6.84428745514681	4.0952606827026	2.4109607137654	6.25018374919318	2.51889088800681	3.81264505778393	3.41400209765515	3.95201375062911	6.85851697737424	3.76925425941202	4.76301965965464	4.9025822896837	1.85587459528368	5.37865878731592	5.72268662833032	4.79859480217012	2.54334705902139	4.79862212903924	4.67059696731064	5.0177484158338	1.0691113725646	2.35647229293511	-10.2155046085951	-13.9237033316267	10.6651366251209	5.39478307941488	6.75403855727325	0.417140658806246	5.99562799650705	4.33373807298753	5.02206310848534	-8.16032859672781	-3.55846902638237	5.40758902221976	0.971294620196125	9.40450454750681	-5.69664338908487	7.73881558792191	-2.64528461917381	-8.73526549356979	13.9298747704093	3.17970058213944	1.42654596998215	2.34868417150118	-11.8108748156679	1.18486874737197	0.902283590217357
111	1	3.36163267156086	2.41113856275042	3.74118393623523	1.01853098015634	1.61428900327032	3.98429343365526	5.03950624477122	1.43166838573896	4.35256652793085	5.28130998485177	2.75821559458342	2.78761570327923	2.41463743619086	4.90480593316167	2.17605024968388	4.68971679156727	3.03783343846973	5.0166988009491	4.5383331079146	1.56092783136186	4.10966610499355	4.61699723998072	4.19297785027102	-10.9327552010929	-11.2359945144548	11.4181549241225	1.54016487534504	1.32897890256095	-3.94296671620626	2.1904433010532	6.49834760679067	4.33950157362647	-2.40461597719594	4.15880901185073	6.54871505866252	-4.86803236455771	6.86716875164037	3.11275954750286	-0.707306540397177	4.74163461427026	2.15930338644018	10.0785829569815	2.81907146578368	0.895562241298339	-6.24456559509104	0.525064764234478	4.74971087028732	-9.65884178683917
112	1.66076361251277	1.11301329821279	1.41799252689862	2.50517667739979	2.95053418351548	5.27417504138313	5.44641558399667	5.07833238488563	2.50071571544286	3.6741069320776	3.86674762957818	2.25580828057702	2.8279792168623	6.56673235672779	7	7	6.40554238026161	3.64623237830448	6.43727860271136	4.45984649585383	2.86608927509186	2.50104963118006	4.38853390365395	2.61062122947298	-12.81445947432	-17.1416449818024	8.06461742236666	4.09264276354045	4.1140549557162	-5.52231866417942	2.29753814756627	10.1046292211486	4.65889629613002	-2.96093646328121	6.01977604072907	1.71247361682401	-5.9292737753282	9.19088118466257	2.23968710745998	3.54457563666106	7.12031625447196	-2.73373262274098	12.2491880685617	7.53257317584515	2.18144021605596	-8.68252518248398	-10.5083941284323	7.39618193547168	-9.79959092405738
113	4.28503567817604	5.43531056046336	3.03277567752962	1	3.97732836053265	5.8045211092016	7	2.72180606580571	6.76836407039163	5.11098467388016	6.1841334364407	4.30715143935125	1	4.08339786602926	2.40967139760183	7	6.77122898242087	2.41003533557955	3.84866538620625	5.31594944594544	1	4.82672778434643	4.38918220853398	-0.029024452816255	-13.2596784362524	-13.3585714753482	8.87053587322682	-1.58431149555915	-2.82183043597378	-0.581048287262209	-2.11397101804438	0.573074578754239	6.46014680094362	-4.39722447379984	9.660961615575	6.88924174133678	-7.66054359111818	4.23869398901357	0.0962265571502415	2.26950108439127	4.82207445409986	0.702826773706668	9.79476793858636	3.8020715895935	-3.42423907754554	4.17125834108505	-6.4869112934521	4.86234205634704	-13.8568671530309
114	2.44749157222797	5.94155396932224	5.90633723402298	5.8507838891665	5.32681274850076	5.3069381020271	5.653806289393	2.38555389106434	2.94630894570667	1.01721770787501	6.17388649384349	2.02548278641959	1	5.25550249715026	2.75765546148563	3.58127244866777	4.60712511078192	1.38043776602135	2.5189350663678	6.75335298454003	6.90919400494893	3.48386555782017	2.4349749168637	-0.297676164698121	-6.93600557365521	-11.3997081738479	3.06995487206408	4.25510132882714	13.0474677092638	-0.77775889523196	1.95831795856112	11.1594839285396	11.9593813821013	-1.02723072674255	8.14348276258162	9.48508695270949	-5.00492357783397	6.5923142783673	-6.83901362828654	1.78357817603213	4.81678074950314	-2.69638173786581	8.38353609188668	3.40027408034996	0.574795129318978	2.40648821516022	4.77526223933936	4.2050099317001	1.54105557486725
115	1.49441882715002	3.97345933636976	6.54667247655838	3.77076594684922	1.51083212808061	2.08411319184377	2.94364558612281	4.89660454464719	2.62504527209078	5.05206005869415	4.98795177564278	3.55928829049532	1.58201501278687	4.90541801749956	2.32774024417967	3.65549345765824	4.63799248941211	3.40999131630803	1.15663172283781	3.09140210090492	3.55487929620392	5.83353591368739	7	5.2194227618891	-10.4620866960143	-15.8758542778013	7.94753524530216	3.11344318958158	5.42030938850529	-1.51747347439092	5.03925834590729	5.40473843190015	4.80255107987018	-9.59419097533869	-1.54654432037211	4.56052193405853	-1.20340128358637	7.69226587051687	-7.78756658963966	7.62446404782426	-3.3412797014155	-9.4200550630133	12.4455083756859	6.2352545172372	1.41187101791485	4.40365935450272	-7.35578887073365	3.69630196567409	-13.7301622936512
116	2.88081182729576	6.8685298568502	4.36139577380418	6.25036675728802	3.75603188887906	4.42266506781017	5.1780292759982	4.96905182081363	5.3086979493743	2.21734695865963	4.17111315811742	5.29716511583763	1.69708740724247	2.76299267070921	3.37419674574929	7	2.26722851958751	3.19937525219098	2.67711075110766	5.39318179864567	1.32007252626429	3.79414770318278	6.64281779682696	-1.96426813287933	-6.65175336148904	-11.4022537307868	3.63153236527323	4.61351443736231	12.6728755821421	-0.994816195456398	2.36988828512288	10.6430249974951	12.7825993388318	0.207822000738463	6.12189545369684	9.54734954817776	-4.00064758515824	7.51438020306963	-7.54785951075781	1.0864366512943	5.18219383663084	-2.6701179235313	7.13471429957776	2.46560186958225	-2.11192479596787	3.51652903395748	-7.49865353631215	7.4005022942266	-5.82301174765516
117	3.85251759081757	5.27900199327403	2.93305635904719	1.78622238803867	3.71188130015934	5.51216428799884	4.04455803705509	1.70770531159903	7	4.5230767627873	7	4.30011865762859	1.45234806108812	4.86968111991178	1.05686022719306	5.50515446480765	5.92949230940107	1.76626194652427	4.20601034504911	5.29558118560627	1.43646131047852	5.06260644133638	3.34514434590939	-1.88645682717616	-13.9016828971523	-15.0389211097602	6.91779416101178	-1.00532603098237	-1.75713098577662	1.77428317297801	-3.70928158079433	1.74224872647859	4.85055099559412	-4.9347507850919	9.70485499230157	9.73529274190249	-7.35575244180726	4.35368316152698	0.108448088280226	1.9717445225719	6.22316264059362	-2.13935968050428	7.89892942150544	0.719781109050321	-2.71997179951282	-4.6937584878393	-5.65286105594283	5.70848595696699	-10.004764390655
118	4.87773112593876	5.22458108397823	2.73831945122704	6.98452451146993	7	5.18906264915816	1.68254775271726	3.63044690095256	2.59867923934818	3.00848040770472	1	2.29738462173115	1	3.81763963863881	6.42493412355349	1.21397308572438	6.95683207953417	1.83618197816508	6.1194014254022	6.83656518889575	2.09658270687343	4.28224810976875	5.52932512195288	5.62895538750398	-6.59740317927229	-9.35984372804934	6.38425731544097	-0.481362363098624	13.2744367875637	-5.28983618997246	0.158550186959408	5.96272961168111	8.78747458284155	2.31965592788083	2.28207228661867	2.29340454025414	5.05779597803211	3.43254837760384	-1.47777130053894	2.59223251024835	12.1758925479536	-4.51762374195566	7.43197447870437	2.16031321023414	3.80172722676634	0.910048359824012	4.71030269070778	4.77557946409404	-2.23703978749925
119	2.48806050154061	2.54351906045869	7	6.83574890501222	2.77616414888146	6.34047437442322	7	2.4999421017966	1	5.36425311404662	5.40184091109339	1	3.8434248938022	5.73623479925483	7	1.61943494984252	2.22065334335641	5.25281412349108	2.48196330179508	6.39067426873441	1.76065483524233	1	5.93884417950145	1.74999407716807	-3.06493883339715	-8.43935853239153	6.08382724161538	-1.25136228618991	11.1494880292618	-5.19225688717211	4.09009425100764	5.95193910286941	6.02527894266705	-3.78626803101401	1.30551222466226	9.90964671323232	-0.294050760865814	7.34699147782293	-0.30848891647566	0.729297172607772	4.773653118431	-9.48150380308523	9.73037581388383	4.67214235180857	-5.8400186609585	2.9172133602912	-10.4992207561222	5.5021723536197	-3.29331064447447
120	1.57662286632236	3.73253544737818	1.66217603536073	2.7309082553326	1	1.33285694807561	4.76871600850094	5.73663529059291	1.29591002218936	3.82753169821704	6.11762445758796	3.49927734252277	2.07985940448664	3.35171370469109	5.50106146285395	3.25721610867288	4.12566327116603	3.17852914789858	1.0837202842779	4.69574182767731	1.38615434567452	5.74627022703294	2.62866065563638	3.14141401596018	-11.9573160567038	-11.3988858684291	11.977448953652	1.86669594064422	1.82634023265282	-3.62590661760043	2.1967675828089	7.50905415949812	5.17567709203181	-2.67700039302149	3.15432930441025	7.07521868776058	-4.61490605484852	6.72921404464877	3.17617572395006	1.11854432740163	4.64110793645182	1.74277211200024	10.2302859725207	4.92788378247749	-0.204085211462316	-5.47427042766978	-13.3272204303298	3.95392266063835	-11.3028317275297
121	1.58131645696557	4.99720919339398	4.16445992604449	2.76801701418299	1.73922314272975	6.89479323676346	6.58812986196427	5.18749488648036	3.90641960439127	1.83136896102971	5.367938130449	2.48393981919235	2.8246177471115	1.63095853375898	2.5914820519814	6.63117805198392	6.66207681165884	5.83754915557222	1.43456857856402	5.21057486632926	2.49233261285396	7	3.62290233200105	0.366301033450716	-13.1940824422875	-12.9832184937273	8.51319192711552	-1.16904903646124	-2.31713554501826	0.509612444681961	-3.46961943540342	4.85105838504327	6.02999683076486	-2.8343073890714	9.99823731407109	9.87343340989077	-6.69958437395391	3.09785739315337	-3.34779883661819	3.88229005116855	5.95206883515306	-1.6019505923449	5.40360911486888	5.77529893627501	2.52615742238197	0.439074848454307	-9.07070413986806	4.92690799723492	-9.90972263720865
122	1.28415112792627	2.65779542658227	1.64014684709489	6.43062247335203	2.75872018210385	5.32476353499183	2.71085869974346	3.93705425716718	2.42680759004505	2.00374430265176	4.7393783459291	2.54763809307265	1.63584921573995	1	5.35557060941312	3.66199776361035	6.95950248226894	3.14149463700747	7	5.19575651661045	6.17462443290961	3.66096775175431	2.6170869638732	1.61923574764573	-1.2986163356788	-11.0868286425889	7.90009829285106	0.800815625616497	7.95789682538709	-5.57820664478508	6.10457582802175	0.63759705507212	12.6998316777	-5.50348585011766	6.01266597858836	5.75813857313481	-1.0463834984361	5.73755110803685	-0.399034530560394	0.181644176265697	3.67379718281991	-1.56947332230049	1.70064276742837	2.45954915272354	2.40000284314676	-1.63978639669378	-8.13785532901205	1.4324039297255	-13.0758133249317
123	2.15049892825223	3.34136011935467	5.88596252447157	5.73941654888907	6.2584451736453	3.96436884404751	5.91851517218133	5.39246888165897	1.09963698689072	6.20158847132381	1.00605680910231	1.44316680015944	3.23369242218867	4.41439331250207	2.58004261030281	4.7975234396755	6.54722481972353	5.96557927770817	1.05231937700003	5.03622110742284	3.55656537411873	3.99154953643972	6.78864875400021	0.78371406699867	-4.7489873117575	-9.51772738579535	5.88078192284251	-0.491241339498684	12.0043086321055	-5.35793994568857	4.37550389419608	6.29133639435451	6.41974473004084	-1.3197897679626	1.43032200572695	10.0709171416032	-1.50376373445026	4.7058234558038	-0.233989349644668	3.4530702679326	5.58857272217378	-7.50457239131147	12.1826219366665	3.03328772140079	0.434998426425649	-0.134354806837198	7.24165338022445	4.72079447365566	2.44503780045392
124	2.68906046389988	1.49007500805713	2.03536217599854	3.87026608158644	2.68866832080162	5.74641541662308	6.48096423810527	5.62621780556902	3.08386453135353	5.20813832290247	3.58522660653567	2.14457005586472	2.87319988035551	6.37197576719349	7	6.20372603112967	3.37750626967277	3.42413132828129	6.01227479996514	4.59430141015724	3.88350499549312	1.87641004568498	2.57366617000481	3.82335067102359	-13.1858834934825	-16.9987795753831	7.6718238566811	3.95694798431443	3.89572271286727	-5.56880843557136	1.86080294802661	10.0004511863182	4.49008475887579	-2.88543352482347	5.5337129114752	3.3763793832347	-4.74236275402816	9.76186871042897	1.40655000342822	4.33008758052281	6.70720225755259	-3.00213625778096	12.4723411426768	8.69579226289872	1.59781891219292	-8.56357992293086	-10.9098488387373	6.4756165566533	-9.1319301195765
125	1	2.88444250022396	3.52947690076779	3.52974575514463	2.06289671000996	2.21269802162256	3.97573115392015	5.7181093149805	3.47355141543421	4.54729156757055	4.48095095153348	5.16245418648504	2.98254909646928	7	1	4.41693407810581	4.46010191850841	1.36282506947117	7	5.48530682542537	4.92076739509056	1	3.18433806075057	4.36831595390014	-11.6411905770391	-14.2018817900554	11.272542210456	1.9862088397702	-0.545661464486997	-3.93227016601692	3.41982041646521	7.47817624557943	2.481296287646	-2.43322189030377	4.08279725667799	7.94989712421793	-4.09583616871898	7.06452187247212	2.95351043465104	2.21097430643051	7.07606186451991	-0.498348575927568	8.58198968732838	0.983094555805406	-0.0164530512182934	0.996991586751	-10.7574141608704	4.46112521352496	-13.5834724877442
126	2.11466196313024	3.41711424133578	1	2.84186424223481	5.90342163095899	3.40865255440651	5.5063234394221	4.50439979055346	1.48908143750553	1.08871159177531	6.35377852501396	1	6.75979027332108	5.07921307424157	4.75572892853801	7	4.34834152901179	6.48586626956869	3.89936468880712	4.41185959893004	6.0443478269382	6.80397382077946	5.28377066371143	-1.81279078460042	-13.1129715178979	-13.6778625571112	6.34087841472947	3.32342523593193	-1.22710998994259	3.30443157438376	-0.410198747434657	5.85322847859562	5.52813095324014	-5.37752464883136	9.24038845235968	6.45439951456449	-6.23600681948088	3.87085886809568	-6.0683765278708	-0.0135157185338407	1.63808367539151	3.01942564990765	4.27494753123756	4.49281732924068	5.44169411546121	0.655752928067379	-11.003859127123	5.88772047499632	-13.6806363062273
127	2.55197059012228	1.16056497412368	5.20923511733294	4.06182449803889	1	6.96312014581919	5.59675358650853	5.28337961768791	3.86666468844885	2.56466373284837	6.10765921628157	1.94697056574118	2.55276333103504	5.56072062804932	3.1131736970494	1.45339090062613	5.59993536913251	4.44071528168621	6.51823833511854	3.28949365091438	2.4907279799015	4.32860282184044	5.03738696782432	6.02968380437047	-8.00593569308075	-15.3108504786157	4.98359783942318	5.97386334082595	6.31162282617872	-0.985407851001319	3.55131310599828	4.59041323784775	2.96606576930698	-3.09589185622407	2.50408372081792	4.72686603352774	1.17673094994318	4.494441254508	-9.04058674926848	7.21755729358866	-3.20507049530936	-5.72456143303062	13.1182076677902	6.18126716325899	5.18106350811736	1.73173840417699	-7.39960131158641	4.15104886403282	-17.7549367486125
128	3.53583599204251	2.43115387562387	6.30924133776268	5.78577565637137	6.18308394951329	5.19167581283908	2.08938148384508	1	4.50013062034445	1.16816609334646	5.63922343152682	2.01590260683574	4.68485279260552	3.56778762146449	1.55186669134021	1.21467306997041	7	3.18094692593681	3.91309096645847	4.64598710579207	2.52565379257911	7	6.588653361225	2.31032461812226	-14.8634874646516	-8.17549999226537	2.15133777091347	-0.574789806509368	10.9868541703075	-4.34974131154948	-3.39520525013574	6.81804336520072	12.754929353891	-5.75943070920588	3.43095002847456	5.46827542026321	-3.70942087105409	2.18369440078845	-4.27909228731432	1.44789406412474	0.6482483305592	-6.69759409392686	-3.42062631028222	2.41131747780702	4.401857841435	-1.09418071388771	-11.8105277225122	5.07451413716841	0.728897483498254
129	3.3738693136214	1	3.66987699144874	3.50691059008735	1	2.9630252662344	4.27640411527358	5.5989678015195	3.38989681330329	1	6.32746687041383	1.63727033706087	1.70300116623623	4.4361501956262	5.08020923680443	2.42705959651129	5.96099728341661	6.38631221770572	2.28159349901967	4.25786603193254	1.83984348801541	4.32671360107216	3.80603168323351	6.06068659285331	-7.21239501125299	-15.3265030147839	5.44570753700729	5.58033362742278	5.83355882519918	-0.61496207136768	4.45832569424235	3.25243129784032	1.86421397834295	-4.12608489293113	2.50198706933727	5.2241841766276	1.31475699109269	5.77102892250452	-9.23397089326462	8.19608929902669	-3.82973542983757	-5.96725499465632	12.8486600949462	6.73951197018417	6.18914131889014	0.507370581206536	-7.62949752182291	3.90882228839592	-9.33760546302123
130	4.47638112616165	4.66973375064471	2.02884680420214	4.7665892356741	4.99350497093407	1.28665922958593	7	7	2.09922917547351	5.16734522302925	5.60533212798255	2.14310228045294	1	6.92876091085407	5.11945360243894	4.95554182329907	2.43319538296436	1.53315218214515	3.00884954652394	5.96721466615649	1.90483787396609	1.48233652017316	2.90177715297368	3.14542643806535	-1.33164681257774	-13.5592447067917	5.33563106123183	-3.39093317149601	5.55962011300532	-0.764127910390887	7.82145980550351	3.37821537956379	10.6744757640138	-1.28039637529377	4.94341698988928	6.4802489492313	-0.118685111643226	2.35068736724601	-4.31805747189963	6.56720074137694	2.47113312749923	1.32085687029528	2.00181163305006	-0.244921940277432	-6.50622497917494	4.85908534115706	-8.40193794432808	8.2511416432633	-2.13601439022435
131	4.48833265273069	4.31812150631427	4.09341755250178	6.10073825089338	4.00102146548272	5.47704200109038	6.43908850997642	3.00597949913097	2.09716010922007	2.16993625877863	4.11933393703815	6.48743352170709	2.40721132969363	3.4413868125394	2.3760846614917	1	4.72033566927762	6.95752609769988	2.11487218136048	5.03211912394182	1	3.31087783441495	4.29045252861664	1.76974597609807	-4.59339406546418	-11.2329624924574	6.71007823106071	-1.54286944868405	8.11566881632076	-1.98654172832789	4.81529540258899	1.91271642976794	9.6067141220938	-3.70150625113551	3.93655777803564	2.02558983924862	-2.5794550730186	0.12182224743331	-3.26143418034841	3.64513366748311	3.14854807134618	0.0966035544453576	1.78748495896775	6.00421897682617	-5.30311391059244	-8.9024723889852	-9.58195823050125	6.10572381479009	-1.26831145622726
132	2.56035560589126	6.71641385932908	4.57382022780605	5.48302681797431	4.29126253894895	5.63813321434917	5.52957952627438	1.5264793633792	1.8582520741109	1	6.78088067544482	2.4237992570438	3.14938990917661	4.27430184902123	4.24992391034878	4.2674798450707	4.8068923166045	1.1737425968779	3.28172342445681	6.33893797913347	4.51479495788394	3.35244653814553	5.38617131160839	-1.31958754216367	-6.42323332984197	-12.5566834415945	2.85229273975759	4.11206091940093	11.7787582541713	-0.501023716628385	2.87349868534084	9.66941470378649	11.7937029747737	-0.158921142258981	7.60370624165135	8.73206440190577	-4.56155498037301	7.0517878786075	-8.40126202164493	1.29970240372288	5.71581785244528	-2.72219856399269	8.65306571567305	2.0198307430793	-0.0545441868034426	1.86130835129861	-7.04086672251669	3.21464833311463	2.26641563644795
133	1.79400671513034	4.00832500850114	7	3.92553380456692	1.9090966526922	4.52421246088804	2.18076533860429	5.14151171767808	5.91917773530453	5.22965989159438	5.81389549824066	3.2940086649441	5.13024451812634	4.32530751358894	1.94674292487431	5.15830852222765	4.96690955456327	5.21126810582624	6.48794393127167	6.63887292296213	5.76454363498252	5.47300855066414	1	3.32649843593167	-9.36159186756115	-14.0391929960369	11.333702207471	5.19437222757458	6.88675099189278	1.0183604745135	6.46000304313866	4.01749607652548	3.58930631343049	-6.86969567811823	-3.72574785128034	6.52320529264857	0.664568700317918	9.09669809828506	-5.83076043600734	8.68724339963337	-3.13127086321625	-8.6982612067649	13.4004530413124	7.07374010817449	0.658236479506656	2.47797055039987	-11.5577740563575	0.912415978888887	3.12800662999871
134	2.01185768746701	4.59693529401701	4.38429467868112	1.7814050533989	2.35150355971724	3.91682161800213	4.34963104734459	1.56363086174793	2.77775851030186	2.57193749421148	1.67414503523231	4.24167307694914	4.48882039623948	7	2.82723313557987	6.42688295798835	2.2328577689481	3.46733338679672	4.13907728777642	5.53532198520805	3.07462481418175	5.63092098898388	6.38291203912064	-0.962157334846758	-13.3803305341206	-13.8067340940104	8.11681343578411	0.134204494412919	-1.04206473380092	0.559167648069146	-4.71436049386984	4.26246719318639	5.3516831727815	-5.69656931380248	8.4949669937175	10.4852037251359	-5.01636973940192	2.71670647815475	-1.2731755126121	0.440140658876432	6.91770455052857	-2.04563189754708	6.96558231513934	2.41106197765229	0.58924811343567	-3.07846043997076	-9.54089105214641	3.49157693212965	5.41263225687179
135	3.26954990739064	2.23013041041272	3.47501090155594	7	2.21177710589497	1.95203399637812	5.76416929874972	5.24605004901848	1.25148455098739	5.01494514407907	4.97366164732325	6.06626545933382	1.62560420672513	1.08373892681916	3.40707948912996	2.76951845242351	6.52091584532585	2.54975185986861	4.57343579185519	4.48050059492278	5.45905468166421	4.48449307444175	2.36696130984731	1.58726089279693	0.398972108420999	-12.3312571308157	6.06072104285112	-0.349487255002735	3.87752072275893	-0.698949517066767	6.89731971078305	4.54200897955125	11.585412498859	-2.53497766773727	4.83963742100477	3.96345406560277	-1.44607505723694	4.70514667244114	-2.6433626232084	6.52924926178668	2.39362962115026	1.42730942896712	2.24457190338313	4.74613909826678	-9.46695561513802	-7.52295519381317	-11.4733051537984	0.793217279439862	2.6638821154654
136	2.57162640837775	2.01076884232078	4.2715904723564	4.98299579958647	1.67033494824865	6.83035880017148	4.69147548449955	3.06955870971869	2.43845957048594	5.0035155441224	7	1	1.24262370487108	5.2428940621542	2.19484488733741	4.29971591661953	3.86766749213239	1.78711799749852	6.88796792371641	4.20253346049581	1.07365184565248	3.1234639374726	6.32385377735049	5.5516840626866	-7.51000489286981	-15.3540939859441	4.61292900223634	5.53901185671034	5.09046626770872	1.03766168999004	4.8889075460019	4.55971066787953	1.62175530862332	-4.98504487174637	0.801434334779818	4.87756093737839	0.572158056908949	4.93174368923663	-8.76236607549302	9.38433435350653	-4.37511653174334	-6.10640723641443	10.0668403394578	8.17567438853635	-11.6560824065717	0.947846298709742	-10.9713132133053	4.63792980497844	-9.70444630532995
137	5.17707991133899	4.33157033541766	4.10458727134717	6.35643523733368	3.44043454259973	5.95219445891609	3.97308474636054	3.86080757971525	2.16074688501284	2.45156161421266	6.58157213504123	1.63001628444021	4.75285326263795	4.47482400156173	3.03337088278606	1.37587700147672	5.52672350822171	6.91239622762429	1.63443312224793	6.63510577970548	1.28220354878071	4.85547872018377	4.69412027323271	2.07732757442841	-3.75917473695861	-11.2112033838582	5.49724868184009	-2.08416234013083	8.37051492309813	-1.08712579734723	5.5858974227476	0.688012394116989	8.79447196282609	-3.54121519818344	3.70323936897455	2.19677139071919	-2.27829607866111	1.17892301579588	-4.2303439266811	3.79167860460204	2.4113035165064	-0.145780151178912	1.19478886238486	6.36524553192683	-0.296511348688845	-9.06667580327815	-9.15406670805831	6.69532101005733	8.0224279305728
138	1.60349299863254	6.11280460934722	6.33503371742251	6.11199145543733	4.1089409519724	5.48395493094189	4.27542925803384	1	1	3.61882973880567	6.13508278862265	5.35877266212473	2.92275318475109	1	1	5.86762047474482	4.98735451081151	2.16549403172342	6.56559075785385	3.77282987360159	1.81286652373199	1.34634281846354	4.77558604151263	3.0371498858348	-5.63560547317289	-9.38236220367201	2.47743519968981	1.60504234308359	16.9774459965661	-3.95941426977043	3.45345077118691	10.9680421192185	9.01486145860158	0.690775632610242	3.5716118001398	6.43432624692578	0.0605856553059175	6.05925740785255	-9.76169738178123	1.98537040352541	6.36140974417201	-4.0394905637686	8.87734704180499	3.43412563534414	6.05422016458209	-5.2969600421303	-7.53297098403236	6.50211869806821	8.56417364191684
139	5.70710062613927	5.85921378429829	6.91721900260342	6.04968624598567	4.98076082769493	4.93807121477235	6.16035542742239	3.62455490091679	3.46863977425994	2.44008239518593	6.36958811749138	1.28986554259377	1.85490312919858	4.69785740296186	3.68186952267873	4.81430768289531	7	3.18379733596908	6.38315592354035	6.65536975706234	4.20703994153032	4.9908310027486	4.59347359708625	0.675691707719501	-5.54779628306901	-7.9742307433553	2.86477233371423	2.53732552075267	14.6849368215105	-2.31804933648473	1.86542334564108	8.95515115438168	8.93940986191869	1.44895157827441	6.64334074921414	7.77064144422973	0.604520830407315	5.47708985165475	-6.3701156165083	0.745009133172611	6.56716395374742	-4.86196256177703	6.38298143237022	2.12478212943078	-1.1068289882739	-1.25030031560997	-3.35649832158682	5.83531871012327	-10.7582936713441
140	1	2.81862810577486	2.30172955941895	4.15330087865041	1.37329990364303	1.56321500926927	2.95314570059325	7	1.5653021817495	4.03384699645439	6.53606193437986	4.83867072923919	2.79599188034221	7	1.40929295716845	1.50891695985476	6.96379930146475	2.86029501078782	5.28038938357367	4.83732047882701	5.08857471987941	4.26037364444383	4.3366147423241	5.03935746311431	-11.6754317602301	-12.479678782404	9.85394140763215	2.42977804612294	-0.238761633688864	-3.01295735990201	3.96243071351398	8.16827576469912	2.77695815350963	-2.12583523455389	3.71923159404851	7.00054101927835	-4.17191725855186	7.63640866320261	2.27871337986887	1.61671238403037	7.2515029701139	0.194435969368007	9.48759492563347	3.84025219139899	0.232659463166289	5.33026360369217	-10.1290974205611	0.354695707116437	-13.652405283406
141	4.57642032655736	3.82603214298581	3.28321324684077	2.49823287444134	5.04860674737812	6.52894894254678	5.15335752638153	1	1	3.01582886734361	5.69080826770564	4.18368527363739	4.3826411469354	1.6779706659205	1.08357845609652	3.81599541412116	4.77617959352865	1.55260500186103	5.05400573595652	3.71340880998628	1.96817844708313	2.80539300313849	4.76800869671982	-0.926002223143506	-12.2128858443792	-14.5165158949666	5.88302213571203	-0.164543851373527	-1.78539604310724	-0.41498000687852	-3.35253047720813	1.92064706934598	4.67844652284299	-5.20027405600314	7.33371419566562	10.562657690025	-9.76253959309899	3.90845927151754	0.145194944134021	0.893155435396642	6.1938050086728	1.42608480624425	8.26452675149221	5.20217851526864	4.59572864692099	-6.7778378721152	-5.77712191328614	2.63864851689279	-0.628500165924041
142	2.82896532338149	1	4.37200687913343	6.1058392363426	1	5.89830796877623	4.51231517292852	2.25533112181948	2.51358012567871	1.36785814249487	7	1.29463882516843	1.38946952326218	6.85282624254903	2.73047491199825	7	6.00582794219872	3.00028578033463	4.43989299021169	4.60831623964512	1.88952475703219	3.20031190754561	6.67906754301968	5.88203254598762	-7.83933006697924	-15.1389224665581	4.68578984040604	5.92381194602734	4.92536564408971	-0.289273060513281	3.78727609272406	4.78231464450216	2.68888913339873	-4.61175387791668	1.07476038992613	5.01835314343342	0.758674756853922	3.92320829028896	-8.94309040029749	9.47674467454432	-3.07664785478945	-5.58482705020881	9.97585081983784	4.88479008003366	3.48095873748223	0.19813580400491	-10.5070363408254	5.24146950218884	-8.43342249940681
143	1.88157229610913	1	1	5.32407290890948	2.00274331631312	4.55364046217756	3.71509905936328	4.5763713817907	5.17169354796796	3.32783230589286	5.48708339499591	5.22461454843239	4.5013195939626	3.05319268379413	1.19712296876039	6.09561010401749	6.5385678846503	4.08440909274287	3.01087589751116	6.55471251695401	1	5.28395925200162	3.01548393613057	0.847397991338913	-15.0702222668381	-14.2197332607027	10.6008692101105	5.26699625356597	3.68373160117615	-6.00748777034619	-0.962515268127619	7.4584072736468	5.36651027656657	-3.86159876371407	2.78862287691608	1.22931626793417	-2.76389476280489	5.39516120758351	3.00762313339687	3.67072360164649	5.09412891477267	-1.35174071102723	10.46304551478	6.82659224469641	-4.86723085082235	7.18840471282695	-7.8426115961938	1.5561286159449	-11.4060692621048
144	4.59012620151745	7	4.81688626817766	4.50860721589338	1	1.02216220084157	1.09286797750489	2.18695578750348	1	1.89687690641039	5.27129599772158	3.62233361729812	3.39837966481326	3.81817501727311	6.83960410065858	6.36607728482165	7	2.50114062373906	1.30848412592114	6.72412535026702	1	3.59599164389569	4.14558666995141	1.39387327372086	-9.07764808626722	-8.9567862141845	3.29103199768143	-0.254273124833294	9.48298554785326	-7.63012299168636	-0.92405871897246	6.80873780862569	6.16307192285177	-5.27039162565999	2.80921637546778	4.72726082601755	5.47028050433291	7.390822916667	-2.14549522827932	0.598623376870199	5.91848370103261	-5.20714325610054	4.07588820979374	0.95941272810628	4.24741240860157	2.51842135711227	-9.4199567138644	4.60687024882041	-8.13051001639125
145	5.13738965402818	5.39441584103678	2.16629775566065	3.23028307487373	1.6264749993029	1.84533033115862	4.96192416930084	2.42134280327006	2.46359387314447	1.96664193881574	2.84345697583461	1.74597688402531	6.71128247047321	5.33103711665953	1.50906183043391	4.31644084685065	6.30621404908403	4.05243667259447	6.74103375390383	1.60561441085339	4.52083602582515	3.58451099711583	4.66329417737336	0.863064047097263	-3.60131691637374	-9.14570499225654	6.19140252680866	-1.4309101011924	8.30042967592102	-1.63382835209681	6.7553609962008	0.316880402766004	11.1096793260096	-5.24647222254875	5.35868042297789	3.05699823295411	-1.63261853974069	1.56013763386293	-2.69082802872461	3.10247866220951	4.35967687115252	-0.0298649670763982	2.75110461356367	2.35297031482862	-0.627676741139112	-1.76932962533015	-8.19646229121388	4.93098941834287	-13.3404073627059
146	2.35322613765494	5.05931637397684	3.81859888701551	4.63024128719478	2.30581217827557	3.79851513284769	6.20208789462504	2.7825336359108	3.51436712406287	1	4.36745924456525	1.61601128405237	5.27367653923928	1.9485314847888	2.62081088462936	2.42489534885528	5.9614249886341	5.02689288420188	5.41608843462274	5.6056801427689	2.8914286730924	6.00855986707041	3.34671891887534	6.26250338050597	-9.46448659748963	-17.202844459165	9.44691075523377	3.34394009915879	3.04154754330077	-1.4032411165123	2.01226754309821	1.1323958836526	5.41985720748374	-4.12673344486909	0.877845032397681	4.44976897956087	2.01602821732809	5.21697570365525	-9.67700238500434	11.5565344401363	-4.64394581298828	-8.7881000718758	15.3134931450017	1.18102755154447	5.37963564641532	2.89264964662655	-9.23543207069714	8.36428615246447	6.55818502456155
147	2.30750411978021	4.28166711957355	6.48359782961085	4.35612368781811	1.11482321630806	2.87578160686751	5.45282754279574	6.54004054744603	2.48145821869837	1	4.88475259140038	3.41584109523281	1.93759412581572	1.74045954313336	7	1.96330896061045	4.25650502339637	3.56402217807988	3.73734320696729	4.49371964111969	3.98758768398994	6.08046565611758	6.66491486053895	5.46526503072625	-10.0924160145885	-14.6391216580912	8.91929977742032	2.89966508893346	7.07033549642806	-0.58363004272003	5.36858198574957	5.23298023822305	4.16631289634074	-8.282102636642	-2.01014034795378	3.51364815447579	-0.48375503822074	7.2105252230343	-8.10214739786304	7.83772461089629	-4.0021202886554	-9.76173697430328	12.0873773561264	0.690367987343826	3.05928072127131	-0.0112373714024646	-7.72513805805464	3.0440868348356	-13.6286059804721
148	1.75644415108606	2.77780212907559	3.77504565856515	6.51586775377577	2.98831729373742	1.68994072560837	7	4.04514941695509	1	5.4927323362127	3.83039814875926	5.83767896338579	1.78094626161703	2.30583997864282	3.17867029867105	1.70003631169692	5.76871234796484	5.16439630831144	4.76699372398375	4.99903335215876	5.41232094379544	4.38913771564432	3.08341521912932	1.06586572797171	0.572576399731252	-11.8340291797571	5.7047345763676	-0.840340948502025	5.39136974528822	-1.16587889057074	7.13990999057114	3.10034706881286	11.7641385818397	-1.92711170958786	3.69151906578805	3.66033805534516	-1.25063905449461	3.61341761794945	-3.34091226618807	6.45884480558245	2.91236302259627	1.45666593445006	1.34149039985854	5.28769765739962	-9.22613464072124	-6.44382407591275	-11.5778470248211	0.950473415170975	-11.6271092785762
149	5.17133696983606	2.37489885429818	7	6.40671478532361	6.58868689050774	2.92556459127013	5.48239498706228	2.73784718166436	1.98264137080494	3.02653617628337	5.50655121732669	1.73610304392207	5.7671210988609	5.31292600431119	1	5.07815482592227	6.98558187766454	4.06766236379392	1.18890426449378	4.81661751556677	5.95900036684893	3.00580900752241	2.76567192758017	2.45068400733784	-13.5131436457759	-9.15553058919246	0.65667842506649	0.340083822559258	10.7272207627434	-4.67058821870143	-4.28020057327766	6.96617547209554	12.0854765892831	-4.56590042694025	3.28264592453296	6.8212385442083	-4.84830261232202	0.690930116658659	-2.04714194124257	2.52035793451989	3.1568038937809	-6.21341308908167	0.00364581143955356	3.63933474549849	-9.06257515875782	-2.32050224312274	-11.4680517837822	5.1417667596695	7.09157745247736
150	2.01368664206265	5.94651868331839	7	7	3.1851035021083	4.56885249792399	2.51843821325769	2.12902242752141	4.57463451565169	4.84029516102855	6.29151134120234	1.38413998729868	1.73643192269598	6.12568868159834	4.56005495950109	6.57974517293912	4.06745283762981	6.32098122994516	2.0573916936146	6.76523084008643	2.76400653915107	1	2.48328968352362	0.843331976789149	-7.29862280269886	-9.41492177858365	5.7621693507626	-1.65479911209217	8.98066518859451	-4.57279297593769	2.87256076802369	4.67986629500282	10.0538277254536	2.95956510416496	0.536384511650621	8.01880072124508	3.07038899980599	4.11069662857264	-4.23804921264747	2.02891026438865	5.81330764653259	-4.01845779520919	7.57734885327056	1.03965311446198	-5.75595283758787	2.66745208851233	-5.501844646077	4.80822373691183	-10.5173268693674
151	4.13387127682692	6.77584265789217	5.84143422130929	5.76438354547954	2.34965249051632	4.29256693361223	6.39028366385847	3.56406176535218	1.41377924995811	3.80400720896738	6.33384329865123	1.33419767644581	5.10384580490623	7	2.71021820082275	6.95627632691149	4.42454745121328	6.27209529452227	6.11850579893477	6.55925577281167	4.91890712192183	2.64693929540092	6.30241362019204	0.742947072305458	-6.03589836958241	-11.0690572736206	3.28186516654117	3.34428191391695	13.3355461994205	-2.10546294542239	3.69395631456578	10.9214894039641	12.0520367503152	0.841939686584892	5.13000567957339	6.81161420983328	-2.19566191150975	8.33451193542163	-8.27085133978271	1.4174446704634	5.09133263111973	-2.91132971315545	9.92679846155035	5.07987621103224	-0.208266958216617	0.527224797616939	-4.20451131671476	6.14861538926173	4.82779279401907
152	5.14115793419755	5.60424171535736	3.32312496124604	1.51504361718458	5.02173798148788	4.34534477981681	7	2.32081785331955	5.83403596061154	4.79253158075557	6.03765334916095	6.3969405929841	1.98519404216526	5.56425351516707	2.09942196074412	5.02496144263612	4.7835788540015	2.82604290759642	6.04287555889249	4.8554152337246	1.71239060444695	5.65921749780908	3.71083760692876	-0.207360693489201	-10.8846400442461	-14.1599203569576	6.50129221501248	-0.0993387127478782	-1.85182783226012	-0.465401984578404	-3.04228992769365	2.7848026137398	5.7544724966094	-4.87710280699502	11.04834467463	8.9387886417896	-8.43585091007477	5.01401271568551	0.581382256932854	-0.374192688743167	5.95397357332211	0.00520792566022443	6.38898126534939	0.536003393240314	-2.52888608497115	-1.16881763666531	-11.466384498888	4.86707661185607	-10.8985062781857
153	4.46707968638561	6.03108437556398	3.28039369828377	4.88954621840154	3.65320988106474	6.12858234776316	5.30965619713034	1.97818941671918	1.36813885598171	6.54566302488599	6.81066787880796	2.83188348806327	1	3.76233753880541	7	5.62031077361732	2.32464388096129	2.66313130738417	5.70486549560713	6.57565293984176	1.43190512500459	1.41081618401162	4.70500354522626	6.70958927170262	-2.12371871034721	-11.9949728341444	4.38073754545939	-2.58303542811191	8.99946983273244	-0.0380852667038799	3.74377237462155	2.60773041218449	9.61807944267189	-0.605143398243158	8.03666053237319	4.86674930702655	-2.50894550167427	5.48343472602697	-2.66584846303872	3.6952383967919	0.711948898837966	-1.58355500017184	2.7575595643095	9.313783935235	0.712132675605717	-8.99139963973489	-7.7791834759599	3.48631534710274	-8.07220547374296
154	2.3051885050706	3.34473161984418	6.70525219803569	6.09886613251164	2.85445358396382	7	2.96220384714235	1.40718890120827	4.30191660973761	6.59107160387995	3.57636959724242	1.64589993292913	4.06902203437805	7	2.37755838259221	1.14386117032189	1.65836949434253	1.77764973431364	7	5.54245727434388	4.11719632867308	1	5.54963282938182	3.05896644294576	-2.49989575654624	-9.7723867354256	7.90968163004641	-0.356968235482603	12.2174942334334	-6.1783735682391	2.0935149208666	8.85265647712596	6.79174923703627	-0.580371107161728	0.7468380016203	8.33755995664884	-1.96628322085157	7.02275213340445	-0.618980819307331	3.14921977254797	5.90519325492943	-9.28066699486208	8.97590161153047	7.57316315500361	-0.988339975990754	0.746297693996338	3.97586749902619	3.58908316711251	0.065287734865037
155	3.25431889992009	4.95797607319971	4.3995806889829	1	4.30066847823252	5.63930768260429	5.08557377087515	1.93414856149948	4.75665861087168	3.1136935491888	6.52450136234213	3.28402888627642	1.48260360585793	5.55351874027227	1.65293850353271	6.11000851011698	5.08601063316181	2.30700535133118	3.33282268760042	4.37493598273682	1.55871007222003	3.00537931378517	4.0087559069314	-1.74234792474855	-12.7061584834686	-14.5970575597189	7.56860613500738	-0.871688091810817	-1.49699226331934	2.01772285968478	-3.04848282706981	2.22466446547291	4.84618709781308	-4.51571999503155	9.7410328697804	8.38595967035018	-8.19379837498269	4.602173004026	-0.895685998824091	2.42952216226329	5.5480643399304	-1.25048803352443	7.9295832011878	1.82829282442443	-3.14733603685854	3.91684149872129	-5.78169427322534	5.76677846955532	-11.7756369286147
156	3.60385586330347	2.80593148857432	1.20893499643692	4.72008937262267	4.51719636195403	1.6026748134035	5.76287184937335	4.42413078565056	1.8444253932776	6.45832188815139	6.28416453334829	3.73286847932283	1.52649884307546	1.67865921327929	5.45799869950477	5.17720565486712	5.56931937484436	5.91608200916923	5.31307810129921	4.24913185687418	5.78760585330378	4.29006098627138	5.89101029892506	1.03373841547629	-1.28116665338839	-11.5768538887743	6.21999483327229	-2.40088253817565	4.70868589267186	0.726210338320492	7.82732470976864	4.94421613467683	11.8715943350908	-2.61422279181297	4.43749472188449	5.53650916737683	-1.07188813071488	3.67221223530061	-3.20849718214468	5.71029847413437	2.04528428014475	2.60307195807599	3.07208707773762	0.0659525509488174	-7.33473967109249	2.36110983529511	-3.04224364377416	3.70087076850775	4.9239474907723
157	3.55463959787739	2.32411579289948	5.87481767765972	5.5746388985162	5.63864452901525	4.52898002611332	1.59839008041895	2.59719058741712	5.00095364130523	3.4472733293897	5.43438001058344	4.72112880304092	6.54533045668127	2.97241182256787	2.2188063573255	3.88338704623282	2.12670148746248	2.2867342412557	6.08563642152634	3.41470272822465	3.27679115270834	7	4.98778390287498	2.38095679018269	-15.3620509720838	-8.73025291173705	0.770687419349809	-0.685428865440881	11.1631130054442	-4.11335115109044	-2.63707981130187	7.45073463118735	12.7036505069147	-5.83467962600899	3.56045241500398	6.7615616455326	-3.06366458554555	2.5002110293688	-4.25512065831713	1.96722349708321	1.30941193453385	-7.28894369460483	-3.27642450870569	2.83803101621398	-4.65738413335619	-1.63447074870167	-7.99263638051701	3.73038562204639	0.804847863769992
158	3.21460792128029	5.07629687094638	2.27263457612581	1.58401297427511	3.43245660360648	5.98831810455462	1.05613747516928	6.1246656478723	3.87058023243588	5.8684646646148	6.44343154460108	1.40063478668145	5.71402521953612	5.55375730888685	3.04225751721217	5.80360005406483	6.42359606175809	1.37702397432226	2.99988485063213	4.72744978883669	3.41584206743347	1.74360303308511	6.84885328797614	-0.626700695095043	-10.6564194212902	-15.5202186656154	7.08438944457643	1.82429618528248	-0.628856160601455	1.43014947122914	-3.07531055741145	4.60035316823324	5.55081935304528	-4.40988328359088	10.2851641582378	10.9759696410623	-7.83700232637844	3.95895868480472	-2.49109822651096	0.330714737467144	6.20328414411226	-0.78269063171466	6.41625980442237	6.298433477777	-6.57829218710558	4.1565109411862	-15.0909155349921	7.38095596416735	-2.28648990130549
159	3.13429638469656	1.64437104297066	1.9426262096707	4.45034536746606	2.52886997804279	6.87580781036508	4.89616639094459	3.47779421925518	1	5.07408461558	6.08003765390063	1.76887346465819	1.115990534482	6.32516586338295	3.06519286973781	6.75418981809032	6.4674255815622	1.7327810011925	5.69744106731693	3.74326156815327	6.54083366928404	2.72672036031503	7	4.14373567816052	-12.8257744917543	-15.6172396254357	8.81724496650772	5.59279401427868	3.17639893614293	-6.37685289244506	0.216731080705555	11.0956961463317	4.09947715396942	-2.82799942219466	4.50092524716759	2.25850743099594	-4.99840407204032	8.30464093878854	2.5766717364972	2.56731247034265	5.34268110290107	-2.28318759508354	13.220011374285	8.7714807182496	2.45003261267777	1.29113355950913	6.56364471833483	3.171855094461	-10.8622531290212
160	2.96842319874932	4.90008544264799	3.43687013253851	1	1.07741318746502	5.91970867550812	7	5.49527517388752	2.63725546261924	6.29577903926785	5.29314040207324	4.3135248685025	2.07010917331986	5.09245825156248	1.85255921876871	1.98400086891638	7	5.23465307577556	3.11504020544275	5.58882285648141	5.34733914750771	3.81951167966709	3.07155700241905	2.84467466457099	-9.77392636880836	-11.4958595077348	10.2489063772042	2.2306003293348	1.29407689082428	-4.65124574503183	2.5075330966471	8.32784668296858	5.06204999791233	-3.86449374315368	3.05210137008316	5.39881354252894	-6.33379359202258	5.43790648173853	2.30814930537983	0.157882088555044	3.17474703095818	1.17486409188373	10.6249726932472	0.921458919892389	-2.47992103671777	1.62231769904742	-1.14782756485884	3.27873172036178	-6.32984668847581
161	1	1.33566988954539	1	5.17824192591322	2.60967050737834	5.99446262395395	6.57942697595053	5.4270986413761	4.31624069622573	6.05155786379781	6.84526501792615	2.57686229458763	6.75859021373696	4.55148564044638	1.45603717414409	5.62689925657927	6.56796301890326	4.54533637400113	2.87686962073651	4.3632328679103	1	6.23002228899519	2.26299139780573	1.22872312553481	-13.8118759008787	-15.0083967932794	9.72086785382943	4.14044182576964	3.04944978417254	-5.77138512720075	-1.22973365942805	9.31051683960818	5.88652580596481	-4.24074577349801	2.72295690449364	0.566534582501936	-3.50425953581916	6.10170444623941	3.29164273281966	3.97428501608302	6.55167358800317	-1.42637070653616	11.799801242996	6.78948499682131	-4.11039324938129	3.63913050475119	-13.3571721611891	2.08959540539291	-11.1682186199391
162	2.6440887930444	2.23094005914533	6.28050228313553	5.25845239901551	5.44404324881642	5.5778693934612	5.60742725048669	5.36687031258568	2.73071048075622	6.32970268486153	1.181515045197	2.74187258072945	3.00749944836402	5.4866047849948	4.18853776683835	6.33980964341319	3.37582559576146	6.74825260569323	2.20921517346065	4.70717571216337	1.29399349352238	3.66985965681378	7	0.912355277480281	-3.88126570579951	-10.0523072428139	5.22714502774052	-0.787946609544542	12.8512532900172	-5.10466517566552	3.78540983430499	7.50652830917002	6.49834865541605	-1.04060468543523	0.967992604988704	9.91211038960783	-2.03633567638065	4.84616937780876	-0.699906202710011	2.92740333211747	5.50493858793906	-8.38823147804375	12.5066711915225	1.41583670758786	0.149992155994583	0.190583575334435	7.10157399771383	4.759881586898	-1.54684474057195
163	1.65185431423874	4.22063860638499	7	7	1.43940259070068	4.73531232923539	7	1	6.0124520459154	3.92521185669212	6.6012406694873	2.25691908184618	4.38698741781771	1	2.37865075484771	1	7	5.35955777189762	5.13889691092115	5.54656729573275	4.4549087166033	5.93601957505727	4.93702117486862	3.94767680130024	-12.1603700415612	-16.1935442806039	7.83665738352178	4.39118762003396	6.75112570320291	-2.06519814975641	6.75924901137361	4.00006496700637	5.04864421575175	-7.74085768206137	-1.56208543266971	5.04280851198617	0.186108167825348	5.80504093401217	-8.31804946655489	6.36272187029609	-1.65523814302747	-8.34297389238758	13.3090223736397	0.805041695316838	-1.17033256773591	8.37277023906375	-12.4426891283444	4.87491496081425	-10.0780981818487
164	2.85893448334291	6.05611628072282	7	5.70408584187817	3.34281330139715	4.59745065372618	5.53009350941691	3.35574794169736	3.77814240046898	4.27840121605413	5.42723663382592	2.65209404654324	3.17074162922511	2.09853623791119	3.91667405559537	6.86821647449319	6.17511542069338	4.85087192039414	5.48541511293164	6.16432602567629	2.26416455511151	3.1899997033884	3.04835217307605	0.690306835111993	-6.95199102573369	-9.93815739504053	3.4742919146182	-0.678460843089502	17.1016818205081	-2.53960443103652	5.36460805528954	8.39006284683301	7.49100047601368	1.14757295907685	3.00957032663747	9.01910533342482	-2.67794390253565	9.78948315924507	-8.98577250420191	-1.79595896288121	4.06176931437726	-1.04134751057036	8.75247074878085	4.44884891733306	0.887233859490596	1.06110912792933	-10.7556620247297	5.15912170021023	-13.0572180527488
165	3.5023158617665	2.38963608105387	2.58307832748554	5.33345988635755	4.29829951218418	1.04397815037929	4.75237807551228	3.40422243414728	1.53290238684877	7	6.32160055974698	3.63517071448712	1.61250745812151	1.11424731484885	6.69088235008063	6.64636398049328	6.29088595941897	6.31583119020051	5.31555109220679	3.9715626738537	6.01560716799466	3.67138506730061	6.3355973964221	0.587535770055409	-0.635322689226675	-11.8944290869219	7.0304469837809	-1.64318520392327	5.70723863608635	-0.232314975267468	9.39867906805015	3.89600615341777	11.001352982994	-2.96176140443968	4.0330601140926	4.60006790165271	-0.953503876222574	4.73291793439913	-3.07071848485761	6.30732390450971	0.447182505287842	3.41269256413031	2.43258398217985	-0.259389898450932	-7.78266266490727	1.68714865425424	-2.94002423795963	1.34091898575267	-9.75409432752971
166	1.74118523704367	5.83548642581864	6.59804211420944	6.6134098154169	5.42693845820776	4.8560327989676	6.23172520687103	1.64045654505579	1.18304933090621	4.19849174612862	6.61067243929994	6.74084316407456	1.28686983439445	4.1743640476598	1.3235060069336	1.19105550016129	7	3.62704067184829	4.70200284057625	5.53906879566219	4.2846664198443	3.6519443151517	6.71280834937332	3.66308086266548	-4.60189919976386	-10.1721106188734	3.47334468500748	1.52667438704204	16.2611033527016	-3.22409398583268	1.6310143741538	8.71643309465349	7.21305725858088	-0.766068631298237	4.07867447030025	8.61734269949597	1.8125830613165	7.76999197900356	-6.27342227962829	2.84350684420481	2.52142192578919	-3.86411360267716	10.6902691609022	0.519438526548942	1.34969402385272	1.05355431683835	6.28443201080827	5.03968112856634	-1.07442187659087
167	3.91340379995796	3.81311771782071	2.06388067572758	2.06399610116266	5.17548844862346	3.99579265994234	5.78884407199999	1	1.04847356996308	2.70668803221837	5.8177563039792	4.9443419059293	4.44590120561892	1	1	5.09324157567802	6.5785454226639	3.24044366209016	6.41980382719776	4.38841949061141	1.45487797735082	1.50107933455481	5.8095294793846	-1.43036749000074	-13.3090682773307	-14.8924460525444	5.5229095103358	-1.43321826828226	-2.77969153361304	0.0223643753409324	-3.85414686311841	1.22196084495632	5.49155091418082	-5.24843570230291	8.06273668742257	9.42245378254924	-9.26435491126101	4.59187236833446	0.254202770590056	0.849061469160058	5.42285420819154	0.743183713297206	7.7772111699409	6.04624786663252	3.98048869283997	1.69797158548276	-5.88673070451346	3.10737130918067	8.2571121030544
168	2.32524196231723	1.7771753235944	7	6.6466582422477	1.21696188631005	5.07214174399417	6.03834597904587	4.86632650149821	1.4302198404561	5.42895529859202	5.18765009685531	1	1	6.85512484273414	1.09390248190352	2.23176067059317	2.22808204479091	4.96480206042677	6.06720919736254	4.86762855444373	4.42651729173502	5.70385300978412	6.24916228272772	9.24671646992077	-8.04100703963953	-15.0428174359214	4.81003135590332	5.11525753683969	4.29415466708388	0.521323062247716	2.9269884884275	3.26997472894849	5.76497728013702	-2.56008278161065	2.53584478692775	7.90440878725442	3.45963082761754	3.3565074643162	-6.6648335007774	7.44224434978503	-3.34769357912842	-6.15685396450978	15.4907172150575	9.47529237539985	-3.84650335055035	-5.11189492105707	2.58703868737459	5.27461535125078	-0.394277669883036
169	3.45713334042114	4.87032754343465	2.96466188521179	1.88317165437055	5.66688455971635	4.531598641849	2.66789518777789	1.81716800513629	1.84291482276309	4.51202173172002	6.2562641939169	2.5276596318154	2.24438464645358	6.31061470498222	2.84188188321691	6.35956520053146	3.91516111479964	1.38152808825158	2.91703928009372	6.16441086846393	1.21841430943582	4.81624258045588	2.1722335929313	-1.00194660056857	-11.2118775552553	-14.5401224419869	6.14686642592592	-0.115091951031427	-1.61385335473642	-0.818316840730442	-3.71591378994374	2.48081698264419	6.02740253675343	-5.44963750954797	10.6879446084051	9.34984756722371	-8.52256399232318	4.73869130707162	0.460401776576165	0.265426353234469	6.73798763424875	-1.97740737345258	6.67489727127347	2.56784252013912	-3.83325255645264	4.87945804235132	-7.48282273167089	5.38450673277364	-11.0529051614288
170	6.38677611378815	5.88794366450545	4.52490762296171	5.13606205640773	1	5.25647048520811	5.96095429294049	1.1277371730582	5.80745501191138	2.59470844982526	2.03373751829922	1.75609417921738	1.49775873757918	2.27501774068427	2.20412501222898	4.71491860986285	1.20198209275294	2.00945495424857	2.42131178283342	6.28647869134573	3.393512054524	5.51196278910616	4.52276699521236	1.97039364570157	-8.72225840622018	-8.09829782246021	3.30648515437728	1.05523303004924	10.5301965734734	-8.79619253126347	0.982211986759329	7.01273705326516	7.10446285661272	-4.41228012026509	2.66823784761684	5.47264791204693	5.55240088192905	5.88165058776856	-1.03486285127764	-0.152402071273572	5.85031344291842	-6.79709425114038	4.13214325593606	2.35123632982303	0.0838688101401315	3.34723199277502	-3.12381369730544	7.22771417843956	-8.5939150548358
171	3.06949563231864	2.44198292642782	6.62133965792444	6.55595357279306	3.57184430666695	7	7	2.82414847899147	1	5.76342301116763	5.06457230477575	2.62920540486923	3.18126963543032	6.06415676712364	6.15512781979733	1.77254160716909	4.86783720934793	6.25521595825581	3.44863695667792	4.98528778050045	2.73097727143796	1	6.80775438071564	2.81784683585827	-3.19324649126913	-9.3631318189944	7.28775299864137	-1.14512587671855	11.7948851001193	-4.94706543068397	3.08173902370002	6.07214705887917	5.70660673645644	-3.37122538956962	0.372976323220264	10.1512490885063	-0.618540395332844	6.8727992381049	-0.798220654571491	0.848184638637072	5.8481654501954	-9.4304314060085	8.95659333961197	4.23627924997849	3.74289644801536	3.3739085496041	6.91079088030729	5.74602353790181	-2.36714948711192
172	4.26924189219977	7	6.21430769662242	6.16520373730367	3.05975251099292	4.37915394145703	4.72161556413111	2.57487547754031	1.84030038264557	2.24260454428636	6.65889067052328	2.35291282758925	4.72039688049603	6.51172572654284	1	5.96729194780652	3.74074765573755	5.92849214313894	1.37109682991279	2.83549175203438	1	1.26904790786856	5.31771423952196	0.967170135689408	-6.39686629391045	-10.7132785044104	2.9628520597057	3.92312548306105	12.0777693067442	-3.32428572579555	4.58328368542593	10.7014923118446	11.8007243841618	1.4276525483995	5.00131222199872	7.37865980751292	-2.23945945354951	7.82105174148175	-7.37384905158681	0.711779308385184	5.73940016667452	-3.23453782678536	9.59184905473419	3.97782018474082	3.09107666981314	0.781360430440035	-4.17652034632988	6.5720153302945	-8.88567799457041
173	6.63325912988735	3.07183008905373	5.72002472484349	1.52941670257969	2.76523813238499	7	5.04596250607553	1	2.25098040526406	1.04897404644638	4.42747089433458	4.89584278693106	2.83931761492501	3.59760577625954	3.68298098582648	3.83952574596839	3.43341797861667	1.57694674765045	3.10094286668625	5.4162737776459	2.28865713136181	4.96498201951069	2.82782996469172	-0.687942393759554	-10.1799626658962	-10.1906841466397	4.00682447761294	-0.926970455855055	8.34316198140873	-7.1964417295462	4.15294472528549	5.67750992410524	8.97123044092204	-0.764481355482277	3.24552972449048	4.05002583203376	2.09210401041553	6.68795642410746	-2.93638976756477	-0.712523098398463	7.12073583173458	-6.33782791870547	5.48535968854319	8.51567886959913	2.17448340863009	5.43305423022642	-11.7770098358618	2.68531564231967	-5.41769676903876
174	3.45358056510593	1.65585817791188	5.88862954170044	7	4.82527040976962	2.18420730030507	5.30672717321779	2.68185997740987	2.13705621943491	5.90750885055726	4.38724678551564	3.71925744249676	2.29710051116732	1.1091588407177	1.05841041755312	6.903668137716	6.23867167997357	4.59721574616339	1.5780990901566	5.93478136746504	4.88342932596086	3.36251487595728	4.87453286138592	3.42807835801943	-3.63330547041909	-11.5718147980496	4.8749737469211	-1.42885944468844	12.986005823618	-5.10469583616572	2.78704138859483	7.23184880102653	5.91028015131711	-0.00932128313604763	0.328604334194858	10.4109201435526	-2.02899739123932	4.38507508212785	-0.927425584465966	2.43327568132598	5.28082276863661	-9.46423340909901	11.6907775133677	3.57062914342796	0.657502869853407	2.73326638232826	-9.86728553346923	3.81756040849772	4.42722938438642
175	6.30237338908412	3.86297541367938	6.18855582052479	2.77039680358207	2.70745977577526	7	6.08705528702555	1.20116437177888	1.08044635602133	3.85502884784008	3.7065214964413	6.11325564090713	3.59730499200726	4.21603916625352	6.68023035262642	5.80618750446127	4.44422438188572	1.75812760761449	1.83135635017183	4.55140295974394	2.04447194133572	1	7	-1.14594438785676	-10.4566532132732	-10.8567076377642	3.68763489692871	-1.24584665092252	8.13278351981641	-6.06763529477673	2.83632934834811	6.41247024953626	8.22467581101593	-1.10378740591969	3.1698986948727	4.21491639413004	2.71360209708868	5.82024379665321	-3.70938581896725	0.243535592493155	6.8874786376706	-6.39580441566702	5.44051451108606	6.89160489845365	1.35358029661	4.77995888595832	-11.9416455334793	2.57615663399374	-5.40711708407154
176	3.60796662920382	6.20512198860463	4.37416051495957	6.49929594562019	4.1298580687872	3.54916005480188	6.81541239105349	5.95960754236507	1.62523357838902	2.49281930324653	4.63332782359585	4.73426230065994	1	1.15995463314598	3.11018897773344	7	5.02798430241291	2.45663398714611	2.64893491310458	5.78280043259282	6.01321465613696	3.28316089717667	3.54769808761836	-1.59137233489989	-6.636571520279	-11.8009694139713	3.98567775125379	4.63669908348679	13.4471932329723	-1.12125030883204	1.86605440650408	10.3560434200164	12.305832975591	-0.524744826426983	6.27518703026509	9.56619438618123	-4.28523611026084	7.34597740449705	-7.80631138952708	0.630200391117992	5.2851096816144	-2.91942922626834	7.82915799581529	3.29163684345749	-0.966915598914194	3.78715111576676	4.83306416496276	8.70448993169949	-7.30318747115538
177	4.70026441801888	3.77901086846186	6.71785590183467	5.769576469439	4.4281297009253	1	2.01676826792029	5.77392462509341	5.58541906181357	5.43026970959672	3.8510630509956	3.79883930073329	7	6.23797706399248	2.40063209894318	2.044998759775	3.65634241536504	5.15174505942983	1	5.84084739602569	2.6042973265186	2.78102944125074	1.02379617995603	2.11561895522453	-4.41365049060524	-8.9448566494917	3.58695761203127	-1.95460355467969	13.9207388731236	-4.04305347690606	3.17986959719977	7.15888621370734	6.90347217917996	-1.26985053256462	-0.3035100434712	7.9927570921665	-0.0258205767471333	5.23076623186761	-1.12342706871999	0.610504788590089	5.04653689416187	-9.93272626778847	12.6557338371613	4.50343524933611	4.7232519353416	2.31088162303232	-11.2530616736942	1.01973655581158	0.283724306040801
178	2.05826068664964	3.36590373896159	7	6.53392311697911	2.38003474750373	7	3.49330822227719	2.14632085734567	2.81133562385466	6.37647961762881	4.00627656229293	1.57857993356829	4.64963188093987	6.89522592092829	2.48985858571252	1	2.10956917972362	1.22875103279727	7	5.03210674608677	1	5.18382588407954	2.96761918605082	2.00612150333323	-1.91110145523881	-9.86177124783343	6.71212905672023	-0.310993362137724	12.8184928293075	-5.34085893364205	2.02373316503733	9.10763975967321	7.28970039513503	-0.910650643091106	0.805093420482441	8.19841359488964	-2.47199489776218	7.42490528649547	0.336399551549005	2.62752914079266	5.60939028015932	-9.03167723823768	9.32785168082254	2.09138547047362	-0.471019693497312	-9.77513095781034	5.11919314070318	3.21070697168954	-15.4626667769242
179	4.61798785013244	6.34084479738562	6.01221693056345	3.56015232389338	2.20091739056606	5.01574260163869	2.78094275182444	1.63568680358779	1.10764781262506	1.92993128701836	5.07516655621709	4.99686230969944	4.1732744042372	3.81941829754426	1	1	6.68325075395196	5.04772483105003	3.95382962099608	5.38962453174793	2.2161399449982	2.13821687348035	6.22631834935199	-0.0685181653563381	-7.23514956193058	-8.04572563029738	2.94986292265713	-0.451487823684856	10.6951803577554	-8.07745803656232	2.14786871930762	4.66808309870678	8.73108948598738	-2.02953809204886	0.694685129393734	5.79219931818761	5.86115234347	6.60314582831257	-1.889377065958	1.09597437733831	6.38157750975679	-5.15377156856872	7.02412998483971	9.45277054556197	4.35655489184838	4.64326832677429	-8.24207360505335	3.73593327039781	-14.3584697286759
180	1.45460786442574	5.60024956153556	2.31535526806885	2.09806092607813	7	6.10521196841494	6.48196797042279	2.24120097987604	6.06781640435912	1.12094891213603	5.13685071403546	3.90130770661566	1	6.31425437191141	6.36720850089164	6.80269163993914	4.63049283361163	5.45153339515731	7	4.28344574424626	1.20630154546581	2.73304182915851	5.23832039292293	-0.341574301356284	-12.1352909851864	-12.4207246604405	7.03469995829912	1.83181608527184	-0.291712447378758	4.67173098814386	-1.06928549026709	4.5693776385002	6.96578653174676	-4.152036057181	7.96770473866356	5.08912466107636	-7.00703656404777	2.42887841843344	-6.63349311750671	0.693441434198933	0.751512357290086	2.89276621305101	4.53374097468395	4.27408631982491	-5.9207282655801	-2.66199129020075	-2.42061179544171	7.51391213163421	-14.3093805877221
181	2.76407037371821	1.66878313806903	5.70361979937122	6.99681935220278	5.43542343523437	1.63335195926771	4.86054562746874	3.38184382455262	4.1540066164146	6.00553409456674	5.15347974966597	3.96785894164556	6.91642550790132	2.90696923765519	1.55340339229652	6.70790399901239	6.64110204032056	3.78272615210572	1.30523403337277	4.87288892015204	1.47452127459509	2.44951156718462	5.2202693898012	3.02706073000568	-3.07978217912219	-11.9811191183313	4.82693571889876	-1.90333574269693	12.7311392157932	-4.38539142310659	3.12825131796438	6.06171831884755	7.6812904947086	-0.295323848664619	1.39126273002078	10.3348075928941	-2.117865526372	4.21114585733599	-1.93329989533795	1.83295511257547	5.00759768241068	-9.63439056157139	11.7588792764526	4.01140036836604	5.04060428600167	2.44386330955736	-4.11062866406749	0.717633710664344	2.68216588994513
182	3.22851239815614	4.43714311418368	4.5015571823434	2.11456044933807	4.96321614388262	3.92896100467623	4.26196790275888	1.11271843688231	5.60044276612719	3.85961127975529	5.33854820832506	4.33506687382779	2.05666344922967	5.55616880486074	1.27158858605609	4.81903222244528	6.49741708713785	2.50087644587138	2.04121472962213	4.6433643615227	1.95318585873286	3.52928801658587	4.13918378965784	-1.90456475793579	-13.2806637561315	-14.7578780086941	6.4861274323929	-1.06848522801394	-0.713181732593482	1.10041062258008	-2.45668742445783	1.71810068729158	5.00804607757864	-4.5490776432112	10.3915796068768	9.80316276358539	-7.46773597327841	4.82703195095218	-0.606423800617058	1.77874862008969	6.2980419576287	-1.08797531704805	8.38365274881053	1.8701013495791	-3.91722375585329	-4.70480951371178	-7.16525106358344	5.52381525201802	-10.7230283724332
183	2.73530542950839	4.99437307722716	5.67567142133244	2.8251719051005	3.49818740762244	4.01097405296747	6.853734501148	5.55296395301259	1.15535944662485	1.94657429081836	1.5507371511686	2.27864856951795	1.3622135849133	3.40468703920788	4.37196403302434	4.12690204295148	6.11013429065114	5.67362190465186	5.9373259668232	4.94126547461355	3.71055051492373	5.29492970749094	5.66411267185149	0.717351344958416	-11.5722245723197	-8.58282415237636	2.44252837851522	-0.78027633812111	8.69673060055152	-4.05168123163803	-1.42825588052718	6.4389541746211	9.93635529651015	-4.85464198737361	4.20200055094115	6.63646419237366	-2.09744850611911	1.83705624884609	-2.90504291293361	-0.06648534068363	2.76231649888077	-9.75032081034561	-3.14301482269752	4.05307438771325	-4.2466950440678	-2.34766706149686	-5.23593551037069	5.78091524675942	-10.5813443653019
184	4.71449831662717	6.41943973140868	4.1005143613745	6.91626425068196	3.18406327093764	5.69565213314366	6.60833892397044	2.49938105666848	2.86563499181938	3.74196858446563	6.84665928753216	1.01431445504625	1.78374052563287	1.8848490916225	7	4.98813449408618	4.1683370489595	4.07883473222855	2.17762862381907	5.07378338808865	1.24700087567116	1.10873713536577	4.02895013909359	0.399790497482262	-4.78508946574273	-10.7192064881881	2.5480182961257	4.23722115159814	13.7018090332494	-1.58221809878048	4.57115802493899	11.1125618830009	12.1632336128742	0.29700748550609	5.64962540698546	6.87331286371705	-2.04168600032859	6.58216309489317	-8.56115552944728	0.322880903002738	5.59887915064392	-2.08020287385063	8.81829892810233	4.23412872275808	-1.95973944233681	3.52641494608736	-10.2007149687703	7.24374002008755	5.14094776225378
185	1	1.46007269273087	6.66816685142405	5.38843141680774	2.80321245292788	3.17578006181251	4.34682574276125	2.18429846164722	2.41261448369309	4.30535176162487	4.39995894725324	1	1	4.20601046513105	1.38387358128542	5.92328262275269	5.96003264702914	1.62075928285839	7	6.63597070170935	5.62666498554909	3.21632653295695	2.9273035409449	9.72760653475655	-7.3343485040211	-15.0344832762156	7.54392844957361	4.70627133174268	4.82796786262195	-0.101613568288592	4.06155385414936	0.744478922533237	4.02242817829041	-2.42658434703185	3.27585546880584	8.48879617948496	2.39104914069083	6.63524210153924	-11.0289587883315	10.4013170872495	-2.79914939791765	-5.71297659296378	16.3977197500316	0.537185540399648	-0.783519930941791	1.11417860985001	-4.48071155272772	3.87163154098087	-10.7353395044287
186	3.10947844594074	5.70555187610557	7	6.98819618671477	2.61026894045422	4.86635493097456	2.49031126991326	1.05622752687233	4.94203439085568	5.22201577532707	5.94102585252534	6.46653554968815	2.21519663891319	6.73945585181388	2.19599723255229	6.17339465275839	3.35629918173574	4.57645402500866	1.61810962632242	6.04938001162653	2.95006992310241	2.02594550691509	2.88003305700387	0.853404241329901	-7.44413624568564	-8.5765047398672	4.48617500930484	-2.76378243271509	8.77108815352744	-5.64486092600873	1.6215351876979	5.80750053087332	9.23973942015848	3.38491397048323	0.596799744519758	7.71827542766767	1.80375997030351	4.48095997054763	-5.00657664768314	2.44377228605297	6.43119535785116	-3.99970216578411	6.47748014248099	1.3177196242206	3.37172263043364	1.75751035849043	-2.46504111160221	4.86211167992575	-11.2115815752982
187	7	6.84168775814359	6.4898771002676	4.96319766366442	1.42804900761116	1.74908746126004	7	6.61736932372578	1.31291004434569	2.17521958147755	5.30129558911649	4.47538789680837	1.58602213790225	6.21660198870205	3.18134522392076	6.60032563801245	7	3.05068637915697	7	2.87104893343398	1.10010538709934	6.39366521918507	4.48526008346798	-0.343416896603376	-5.35720276425145	-10.7148086081437	1.58977760505228	1.5468124187147	16.0608125488665	-4.50947067708868	3.514078835014	8.4385212705902	8.51626469621831	-0.366081516780835	4.32381777474545	8.42059921959374	1.8462851818516	8.84797084068525	-6.65745669061412	-1.4066528871149	6.95401892573858	-3.79991559893308	9.69730470227801	1.67806167639314	10.4455231166142	-0.709339916763575	-3.25270359593721	4.59686623805374	-6.61637788109884
188	1.72381094832886	3.28088570492261	7	6.26399161347247	1.156294102434	3.64112514740302	2.03080852798653	1.51822761680341	4.95407587662665	2.71094778509659	6.32600139385118	2.35384635288759	2.06022416978792	1.1740344154342	2.35043843775302	1.59478088962292	2.63149916734899	5.3904944505103	3.00472068127159	5.40471406987801	3.81188380470795	7	4.99233196314317	4.62194667149912	-11.9549029561672	-15.572755116761	8.72132068123101	4.6559818873433	6.61647658092715	-1.32034002981639	6.38404521179488	3.64621049393855	3.85655781224151	-7.46271267884667	-1.50360406814025	3.95351123787637	-0.971103502636946	5.25144643292871	-7.39141754224399	7.07274690426547	-2.10001845321897	-8.6660483441143	11.9496850486747	1.0823006202098	-2.34129281173793	3.40833113645756	3.00922481191397	4.47055440284144	-10.2065700001408
189	3.07643251307533	2.61825742747412	5.01816164159144	2.74996536890564	1.95201096625736	2.35473750456577	3.2721341261152	1.08749077214587	1.36517000578592	2.58953195870306	4.86126276547687	3.77496968626806	2.53079062885128	7	1.40457753381056	7	3.11062335619299	4.41284768873501	6.60550322337541	3.84327054235475	5.20736354739557	2.63980227710666	6.06107000764289	0.969595420885188	-11.8119483861064	-8.97921618457794	1.88015357590681	-2.25213320567556	7.33344871828175	-4.55145982256161	-2.59821599992876	6.23004603780461	10.61467974623	-4.40869969594431	3.06554217780529	6.94204210154264	-1.21769281572723	2.35723207593607	-3.51102670920605	-0.638364918321768	0.824643421109928	-9.36873713713906	-2.60182489535621	2.66536695673878	-6.00796972650734	-2.64869822350813	-10.6639881592537	7.1395729226786	-2.42086460849807
190	6.28256202218881	5.73397000856181	5.32586566480186	6.21508494996758	1.57634347742367	1.79234985300357	4.85577538541545	5.95935216812161	5.73195938927275	2.98867202638571	5.01150028773594	4.58745072278784	4.3345285538517	5.00536126177895	2.70207010983721	4.64772912882477	5.00739129992406	4.94233099416039	2.8522987279036	1.05437286666162	1	2.41601674147845	1.89365975819383	-0.774883354037043	-7.84600563068992	-11.88524535764	2.30215328050828	-0.520071560475425	15.5215162639216	-4.47530038181807	3.17282402915597	7.08770926744411	7.89543821741619	-2.5902723773484	2.08561619145155	8.20006457897643	-3.10939730102831	9.18089202833778	-7.77487216168823	0.180300149772402	7.14527942930417	-1.87110809239552	9.35277414853063	1.6196321997536	-2.69903904660362	0.0649139166445349	-4.01637326391935	9.85927580511399	-8.69086284323314
191	3.4422496038075	3.84020062711828	6.01238711313319	2.0458312631089	3.39177277750617	3.35970872261451	6.04896484639596	5.78806464484657	5.52687782518483	2.36153309439532	5.12068334896799	2.73178353167883	1.89064074791725	3.99088772093887	4.19946337332145	6.30171002608967	4.88407990852247	5.399373758992	7	6.64128759362557	2.81421759750169	4.20247561156593	4.16815706594536	0.52622697529371	-12.4564646437335	-8.4141061662505	3.30729602073408	-0.915604297349623	8.08213860780158	-3.72401113030131	-1.78719534612288	6.00555879078365	10.0161257079962	-5.30251502607687	3.32022953868411	7.76588479442981	-0.63297811916205	2.54379665946658	-3.76154840814671	-0.452786307830732	2.24258455664412	-10.8387191901486	-2.96140908040158	4.59872263804424	-2.40180904878728	-3.63341422874109	-4.6682826763273	5.80388196954521	0.725328643005969
192	2.1989814414079	6.06857314699037	5.22776815910538	6.84479026848593	4.58915951631386	5.08390511910417	6.12863570146019	2.05208785499419	3.71948506291275	1	5.77073564424911	1	1.09894857475331	4.80978791587413	5.20563774888579	4.28713399400423	4.5003594664527	1	2.99126552249404	5.21191560983697	4.69031115746351	5.70955670857297	5.44705205422353	-0.901308161502791	-7.61582670385538	-11.6532350754996	2.96535202486414	4.50607438144344	12.3736176032729	-0.999534418977176	1.86034926323048	10.3024075915145	11.8097550522118	-1.45754055550946	6.32434318958861	9.25282807856982	-4.5607521785061	6.95518653869426	-6.98646722671547	1.89100505541147	4.2900985507035	-3.04862806699255	7.80102646503123	2.68619300626544	0.209093890218324	1.463390825675	5.76501104003773	3.87481227824683	-13.8838847362818
193	1	3.43933262852565	6.73856753171494	4.687725690079	1.61703315881396	3.87497834126769	2.41802098206582	1	2.5682951557995	4.07091738609908	4.7784665010426	2.99261455683054	5.6398262515834	4.55763998006638	1	2.18041715130442	5.70117902024447	2.51906469216985	1.46984774685259	5.20425481394528	1.95095379373311	6.72518760084906	3.99959159086814	5.90367368677246	-7.85546791557798	-15.9462989220411	8.06456700662481	2.19864680654661	6.05004436824423	-1.18906005297709	4.67637557375473	4.81449299699046	6.05679301054548	-8.24128312369624	-1.16507780172473	4.86418388229128	-1.30175221352382	6.54969119418639	-7.45639934214007	8.60577758324007	-3.29521351084106	-9.48554238471307	13.31845306579	-1.19100286744734	3.70812578631423	-0.599836858458933	-7.17639264933646	6.75642465547473	-13.814874357426
194	3.36088309518055	2.990938049833	5.25162228568108	1.63628342515751	5.04542837546742	5.55987164269273	5.02019278849916	1.2511564406539	1.09133036260868	3.04504481476798	7	1.74681867574278	2.13293884581463	4.34280221134664	4.3760992948696	1.478518568752	4.98750758082307	2.1423429018828	6.85410703253299	5.91934440537064	7	3.68358758103671	6.66542494076349	0.477300348561705	-11.8896589396619	-9.74796722999291	4.05903417617402	-0.532435362409022	6.77027325686958	-2.44615318297771	-2.23654654861694	5.28073669674856	11.0923298580307	-5.37555045482476	3.76879941574908	8.33232648920566	-0.448752945202341	4.33608393005042	-3.75082150575643	-0.304567575267668	0.210284589238013	-10.0363960472246	-3.49817378234586	9.3229718256608	-7.49506752571352	0.458107077531898	-3.82358629438312	4.27863979898014	-2.12249598828513
195	2.40199806289449	7	7	5.70899902913739	2.69014041043336	2.68267011574634	5.53873406660838	3.53232692700833	5.18489670056184	4.87517245245093	5.46035304319947	7	2.70015014231185	2.34954024451144	4.02103000476338	6.51550050705214	7	5.03122394523111	4.72475045767096	5.53720504264489	2.72170893333988	2.87721487967516	6.02495664361087	-0.314938668786985	-7.27536760473458	-10.492804304482	3.93583054616642	-1.63613196777431	16.7639573414597	-2.2658692431965	4.77473318572332	9.25407391813253	7.72129865858624	1.31542010504962	4.59990608675811	8.912715041848	-2.5756084866579	9.19118041151485	-8.44914655719661	-1.89554564075166	3.37677623921485	-1.3773285142158	8.07631488001584	3.78420752895549	-0.191762531988626	1.37707615054977	-10.934717757133	5.94868024707933	5.96426733910047
196	5.94822630844738	5.58800533624455	6.27635695464086	5.4885408096671	1.15318900647614	4.63038011990372	4.35424768733336	2.92305272417456	4.23473753815663	4.80929309997768	6.7966473998282	1.45532215896978	3.29778800761228	6.61750416713807	2.56916242419627	6.64868018407404	5.83222441442911	5.36939545499924	3.17134283372559	3.70499271738203	2.89148825472781	1.90640894559155	1.79781675986961	-1.48127820636076	-6.2755468368573	-10.8120359358929	3.49187656440549	-0.947657110347301	15.2197176282713	-4.73126383769096	3.190762378539	7.86635300479262	7.40034635759335	-2.90271217179211	1.82663739306333	9.35629845796816	-1.52049909375032	9.53086775061621	-8.13664485403894	0.94081886183407	7.21966242875851	-2.21505587943781	10.0186135347912	2.28775602506983	6.89569425586723	-0.813686987840135	-12.0188920825123	4.04871051700185	-8.7300896913318
197	3.50244741115288	1	7	5.53585426596677	1	4.09867781880711	4.86154197031932	5.1804889670541	2.30035082804802	3.45647518615307	7	5.91436906063421	4.03055835497514	3.54714781061359	3.32193720090383	3.42665257664729	5.07535092539661	4.31763145721247	1.9693606441745	5.72703512651719	2.03211628134735	4.82181378405238	6.45560032323255	9.55760687126359	-6.54063451675126	-12.5840501383425	7.76133338604115	2.59299570981139	4.73216934490469	-0.783073376962194	2.15331837672693	3.81917251585074	5.05974762357603	-3.03152761857782	1.82754989126639	10.621421806467	1.54989711356093	5.20089401158995	-9.30815806107152	9.86574193453952	-4.38732727164504	-6.23467158147246	12.9725694148817	10.2188578764271	4.96765221652123	-0.902897658764585	-14.1399064972649	4.30458852133389	-14.6712173974098
198	6.10488962969263	6.29456036119245	4.61142324555923	6.84135271185046	1.63726396739796	2.4540447100877	4.01076852012007	4.25216164146536	6.14353648674333	2.51875810980818	7	3.50441214035605	4.54979016517375	4.38338673321022	2.86230063011562	4.89226322595456	6.91272373599032	3.02588620176595	5.82363358342346	1.71736902393229	1.31775297400229	4.66323734282585	6.05230265140185	-0.947135220778736	-5.68926351941842	-11.1568317746568	3.22299261668934	-0.65367537288821	13.8173859020047	-4.7509910270371	2.96178327436414	8.27340268564788	7.45841951996214	-2.34275990713026	2.81584960167573	8.69142087044385	-3.45996508793853	9.36698435466501	-8.25782038231013	-0.0153582008325102	7.20740438339793	-2.08636241072996	10.1168511590718	2.82379783881461	9.35733409492438	1.07248047690924	-6.42625080896054	9.00408494518855	-15.5876012118887
[truncated: 74 more columns]
