# Supplementary material for: How Are Mate Preferences Linked with Actual Mate Selection? Tests of Mate Preference Integration Algorithms Using Computer Simulations and Actual Mating Couples
Source: PLoS One. 2016 Jun 8;11(6):e0156078. doi: 10.1371/journal.pone.0156078 (PMC4898694; doi:10.1371/journal.pone.0156078)
Supplement: S1 Data — Newlywed couple and agent-based model data analyzed in Study 2. (ZIP) [file pone.0156078.s001.zip › S9/Euclidean Model Data/Euclidean Couple Population 11202015 0154.csv]

	trait1	trait2	trait3	trait4	trait5	trait6	trait7	trait8	trait9	trait10	trait11	trait12	trait13	trait14	trait15	trait16	trait17	trait18	trait19	trait20	trait21	trait22	trait23	preference1	preference2	preference3	preference4	preference5	preference6	preference7	preference8	preference9	preference10	preference11	preference12	preference13	preference14	preference15	preference16	preference17	preference18	preference19	preference20	preference21	preference22	preference23	preference24	preference25	preference26
1	2.34795700726642	1	6.48949185520891	1.89264760338639	2.93019897657853	7	1.25558787760192	2.46481062894055	3.45602316555215	6.95999035413736	5.87707295625818	3.63430525750942	4.55236915002473	2.01749123049125	4.71621734954939	5.81641003416131	4.8442600453916	1	2.98577702752231	5.18819953483616	3.01498925624005	2.19182711950685	7	6.43762588104654	6.55249687702047	1.0139365878604	1.09394611208383	5.61777490199045	1.83082824362651	0.145335338828681	1.80456173701741	2.29644407783014	-2.47273861642474	0.298689352497375	9.45551992960789	2.85960976890754	-6.74745946622309	4.16421159481671	0.75697298253098	7.85257357236248	-1.54367455749676	8.7744301909556	-5.53627533730378	8.08681825320414	-2.99020046489441	1.73162991920245	-3.45626541717589	0.201367705797676	16.0791855218135
2	1.71413705449471	1.42905029820168	4.27339664068666	5.72584236212586	1.01516495430358	4.61416082294319	1.82811393929099	2.5355755155219	2.023966186839	5.05259942942553	2.59862123735066	3.16685651506739	4.02586471307948	6.26842260570817	4.26732412456372	4.92196516251934	5.02119915693619	7	6.50256887467279	2.13269088107722	1.72933329132463	2.60139763921135	5.78383759889267	6.77249221298437	4.46332466159353	0.304810663867149	-7.37045876988484	7.42132857429169	1.63296444921213	1.70535641468096	-5.26701424004175	1.50954809255419	0.0870648813790857	-1.14150154144939	6.359136684074	5.99650847359663	-7.61577848309895	2.18859375642103	4.15192997249666	8.75617098107369	-0.783801092969464	-0.888515712407925	-6.42519787417057	5.5883178030984	-7.75775519697602	2.40962105583502	-7.01047473466933	-0.304534548023105	12.4944419193336
3	1.79816046857042	1.44202703225408	4.22836070352905	5.20990117827264	4.00708392320492	4.50795032003812	4.3497920669131	4.52657935486918	1.12063432864052	6.78884790498332	2.90665065154926	4.65229351493716	4.15359537510473	5.3158646788202	5.61011871497118	2.65632870124384	5.74687300637535	7	3.21490499030253	1.68879266680948	2.9014522146497	2.40127401851803	3.53751664679081	8.47613983185239	7.52426232558988	2.88709244895098	-6.82536487285112	7.35948423612571	4.43217047339076	1.94876029855918	-4.9255744397802	2.39459575402444	0.593361896055529	-3.74055086318101	4.9206015055788	5.09937935200461	-10.9695924041824	2.62621285198654	6.32344698807881	10.6199244974084	-2.56036455240963	-0.134012340912503	-4.62507556679106	5.57336408092303	-4.18025358825918	3.96270417558043	-5.136229918902	1.00882074561952	13.1560334709906
4	2.00699942471358	2.06175174625039	5.22140108716872	1.09886181764857	1	6.6974633815481	1.25787696931728	1.71181821930084	2.79601215102595	6.79573462152385	5.19951763838779	2.33957274763768	4.26717207199629	5.95775653633595	7	5.27292627904597	5.35589775843492	7	3.51700352166001	4.43388409178448	3.4963463705373	1.4560947823322	6.67665233931377	3.29915380336836	5.09007470516986	2.14906943992457	3.05584613591702	6.15540480775511	0.827917910909149	-2.57777856054303	1.36719720146027	2.0256206699194	1.09971616206669	1.25655590419425	8.20332209147722	3.51287617460333	-4.64397265609735	2.21771668633025	0.742205048367049	4.51375460623501	0.883768880310282	8.79741359275149	-4.4697385647802	7.44523886517593	-20.0777116992542	-1.31814002507461	-5.09539529575391	1.95446398078259	11.9975956080916
5	2.94982310675019	2.38528088176973	6.47875930310363	6.07201292969061	4.08048061651496	7	2.10370884377438	1.46099079166107	2.01502543150022	6.57527146123884	6.59416459413173	2.89795458489556	3.18956736493649	5.93601975079803	2.50764477296529	5.81841273909698	6.61910902796826	6.76323972333576	4.5427572231549	1.81521278977301	1.62962221055032	2.39690279853809	6.62358144066787	7.95017581984016	5.52187014282249	-2.04121866837806	-0.565286359765525	6.28063030339273	-0.43493448740265	-4.4205271681601	1.62200745194171	3.54008575753226	-3.92525871836958	-1.55321226952789	5.31863387463346	5.22705707061218	-2.05395633302338	1.83353352121428	0.0127701763425865	10.4747838612512	-3.78384126389769	5.99036922790469	-0.33582449068301	2.4389174111995	-7.95459900860922	2.6985460377871	-4.25219376134945	1.45807183943447	13.063650468165
6	2.67972715448173	2.1504724085705	6.13568150997254	1.62510026242909	3.20197882459487	6.32251978462899	2.13830937317656	4.62041455648184	2.58113820642753	5.49143964442982	5.54754644557042	5.02615103867775	3.78583492204872	1	4.90133747513745	5.15973960137814	3.6429653500323	4.17923277126232	6.43274714988897	1.45876838551282	1.80389606079236	1.96770089829707	4.74147148063929	5.45973970070275	5.72776058463847	-0.625925628315795	0.993325512521297	5.74742062557794	1.7867938854193	-0.276385784956552	1.523571453353	2.08112623258836	-2.14471495001112	1.25101923536423	8.6597339850306	2.02858181256018	-6.35646860931698	4.83869540429455	1.53200130020353	8.78952600966665	0.386225304397244	8.66571599935059	-4.70888838722275	5.83059195285335	-17.1004824188642	1.37293522234611	-3.30274845725072	-0.43273260625956	11.0856043069889
7	2.16733368985605	2.43870049690092	5.74427853801936	3.38371805673217	4.45610083436412	5.30825974271741	1.49354117649667	4.72713539984578	1	5.68412587675345	7	2.65722207413079	6.10206807485723	2.63203770335668	4.85870614340635	2.15923988853813	6.47400474245586	5.99857808717923	6.67631802004488	1	3.10663358574054	1	1.65598433573467	7.30144861132132	1.21005936319042	4.05875347261751	-11.0250301948626	-0.15836926670983	3.44954668107106	-1.33695396452736	1.33238542938765	5.17736672812094	-3.81878950857438	-7.26417105080745	9.75152608952212	6.15194452266459	-6.59607928052869	4.90492935574938	5.4902275554515	5.4161735848314	12.5332682808202	-5.12557657840139	-7.1883864310201	8.99605814215645	-4.1465877783542	2.68432072050741	-9.83797407868851	-0.889611881520394	10.8689026605158
8	2.26202778808147	1.37874508037155	6.97153855533796	6.69440341294898	4.52419130676107	6.54256609960682	1.34108062635176	1.28463225472183	2.58036689363324	7	4.98911071210046	3.44243413007867	4.31187584579002	4.89800008037197	6.58432663031786	5.58098096195503	6.65503632157063	5.84533996025243	3.2146843931895	2.27424145483866	1	4.01923520157897	6.45220914636931	7.78735848379397	5.03299050000841	-2.5319272637746	-1.0783271149719	6.47682734055359	-0.0448419337447744	-3.81285426656816	1.2255671324486	2.73539503031634	-3.10746339141694	-1.72526369882772	5.11267817130409	4.68893943444647	-3.02263693165099	2.05852530765646	-0.662005181323672	11.3114137592607	-2.78419548641108	6.74234284904793	-1.72439821241003	7.39441006104221	-7.37977732749154	2.14890172218422	-0.984934881433566	0.359032564743013	12.0678336519155
9	1.55714411094342	3.65785849098174	3.93185518510098	1.49279085683509	3.23970882152485	5.27011338057188	2.28684282845349	1.51017661872116	2.51240305276411	4.9424149839431	7	5.00986568136537	2.7487164122523	4.27032422484967	6.22611298178763	6.57011144423127	5.85771076151179	7	2.92666074641601	3.58572883458474	1.32306657026631	3.60810277938529	4.50865129501086	3.8090245321433	4.02159899705905	0.385939734916349	-1.1539195151997	4.69031562018865	-1.10567987383465	-0.39385359749839	-0.854601865475026	2.49050538804837	-3.13213838633321	-1.33106752392037	7.25249257076429	2.80802083323728	-4.16387321279812	2.75263366194092	1.40923127247338	9.31789566242196	0.384283503264524	7.65700567818473	-8.24341459597804	4.58271258505871	-5.98435214243459	3.57802653580111	-4.03449738658276	0.743732045831845	5.63692427033073
10	2.61284236879681	3.37540861247371	6.50552238943106	1.62190946615766	4.0524591617409	4.98792294312487	1.00413466733833	1.04059392705616	4.34945939452758	5.62378039862275	5.73260875827519	4.1078816788007	5.7053454619198	5.81083644996654	3.87097016892347	4.83205960258197	6.80802493626998	4.13609700455231	5.74725648692135	5.38397069083517	1	4.46719858575746	6.60990572846177	5.86915227534036	5.85553920021645	-0.922023437739163	2.6994713347514	5.55946383323123	2.49334465077808	0.637968034120993	0.918370345738768	1.29324199094411	-0.726437782609343	0.0293516200824111	7.89683279704765	3.19744278978455	-6.44672033543916	3.74468025413901	1.5448473959819	8.44387803522222	-0.256718570035209	7.30946618797239	-5.3543735514002	5.45919757257351	-3.2029251123905	0.0826060573618443	-8.9773422244832	1.2139360118268	12.8893043926447
11	1.54345107768991	3.42900252995514	6.56213871142285	3.44149315665595	2.56200939929987	5.06107421688166	1	2.82731694955334	3.21361121248127	5.98925658968373	6.33889910781004	4.27496652941981	4.60139875216977	4.95090577914593	3.87514808724744	5.35973671508099	3.66444935549406	4.3085699444307	5.75446729318111	5.72237632877585	1.64504972557899	1.86377861899084	4.71517462897937	6.31031615303697	5.26950292950701	0.254605188642312	1.31646844126937	5.54575557640245	2.01433709561072	0.763931076645631	2.29728629149197	1.40999266932517	-0.330045713728928	-0.0659642664195961	7.50327820913662	2.54887394719515	-5.60637027604077	4.42072018485507	1.7788240950327	8.24236008310051	-1.10233858401408	7.97955303696301	-5.48007091890425	9.33142455980782	-3.72492892957983	1.08702157123909	-9.361656189832	1.02987178523021	10.4526356216726
12	3.45780048968515	1.82617951822673	5.95882775801388	6.65831084146395	4.23837116338003	7	1	1.83446581415418	2.84270925613058	6.88670381809098	7	1.52824363952359	5.43903920050536	6.00624085605748	5.97707745837888	5.7810383856708	6.78972021103192	7	3.35362751827924	3.09611801488494	1.40571791468314	2.07926764228209	6.37397133895014	7.65073098145375	6.73471997407408	-1.55673653892148	-1.21638126287589	6.51362566118191	0.293481628825258	-4.38732756582414	1.63832014756752	3.61378104100335	-4.03492126759381	-2.69244213408534	6.33225879461368	5.13512203206283	-2.78974331586411	2.6263156947633	-0.64517832677151	11.6878242744381	-2.87906881921993	5.75151499733082	-1.03273291101152	3.10476365944245	-5.30189979804842	1.33687488749915	-0.115310061413435	0.936824441499138	12.347583716012
13	1.06653756340418	1	7	1.29989079638222	1.21718823626131	6.66163934927635	1.15441860092486	1.47276546574934	1.85060427472482	5.95163233446701	5.84351162548564	5.28528039236848	5.94940204302566	6.31147063571684	6.31564357539819	5.13816683613672	5.8625720459407	3.49860810253537	4.29334304093756	3.43003321059501	2.61805603984961	6.4373002311944	5.50647927454033	5.96282263087336	3.50881068444718	0.70017566610719	-1.99776273980465	4.72928410539248	2.66520967959945	-2.90632499493453	0.273418519252583	3.73311129250234	-1.93335479619367	-2.27690771767913	5.72601777736962	2.11684149392457	-3.68882434943052	3.11694781192974	4.17241078008784	10.3265022282586	2.38590748537122	6.97535080309831	-5.33172088463814	5.63386619759581	-7.96302733851148	1.99403401083273	-6.61070903148226	2.36662494920711	5.92531296173655
14	2.48970364679229	3.05129871623463	5.53983352264859	1.06235601448908	1	6.29762921096407	2.69879741422419	3.73826975999412	2.84866409893119	6.47417959631996	5.57744008192759	4.62509992295132	5.86751407430725	5.49814763002176	6.63656147452574	3.02671972484236	7	5.85900304853124	3.74148041366709	1.04886527151514	1.95161527667365	1	5.752722999013	2.71497226005496	4.33723519558949	0.492505594828827	2.41481789402691	5.30645671773091	0.6684374812413	-1.63117852427553	-0.1064712277561	1.99328309932212	0.827739193553925	0.598502451575367	8.64506169816341	5.52360635398268	-5.39165155109688	2.10244009452485	1.19460102005969	5.81797969774529	2.2912054800265	5.69530980940482	-4.97445390042141	5.06461800136043	-2.23133557921208	0.944278937876507	-2.58125455988715	0.173901540406007	12.4864999955563
15	2.56614677922176	1.87527064473113	6.03962473930412	2.18480698958947	2.7186667893668	7	2.93128486726199	5.34364760796434	3.28759575029538	6.17853423810672	4.50490576856792	3.19441811660871	4.1948862210438	3.73668342581863	4.69022116707328	5.60673258929342	2.74981896730931	3.81594832454263	6.42906968784953	1.36769715355563	1.20211004204955	2.3555853906295	1.46346400801208	6.62160969113355	6.01472371563361	-0.119097505796797	0.848236353548243	6.94648544013621	2.31106156965507	0.139759113912423	0.947012011211449	1.59720149025927	-2.29273036365284	0.031630192775804	7.36486006698964	2.69130560847599	-5.5572770991281	4.24599822351956	-0.0727393131054779	8.68100693169898	-0.131199297285961	9.30695042209503	-5.69278041290964	5.35359089003525	-17.5886939910424	2.79784622765683	-3.87638386102937	0.0798550004260317	5.9750522901723
16	1.82179292344852	2.88107423906018	6.13024011778647	2.24190834005936	2.72392834973802	7	1.64202655955219	1	2.53379352464954	5.95697873662549	4.17430393103645	3.92962039673032	5.35411943415735	4.62054417115946	4.55232203315781	4.70812870162485	3.73262977159911	4.70547188760219	3.58371477237629	4.71837427268771	1	3.32438674962417	6.43966867322823	6.49093080498675	5.22010650806251	0.359682862395993	1.50961424302978	5.52453432253859	2.21259619091097	0.627402599735091	1.30942619218874	1.14820367831209	-0.731030220309708	0.257488233956999	7.75109491883896	2.34936526939043	-7.15077520304695	3.95526581976959	1.54949449880339	8.36218077137658	0.0187098017476141	7.85467155205988	-4.98236151583579	8.90181819691572	-4.17649032430346	1.2751605538429	-3.39772136541691	1.88806799275796	13.3962579203828
17	4.06056632805105	3.91421722828071	6.25459538312658	3.43869598491006	4.1850022655345	4.30403239682326	1.75168806902132	5.07189996519456	2.83679288537084	7	4.22171351839175	5.4045839967314	3.62796176560754	4.81338281534452	7	4.53691563208014	4.97058630292901	6.38860658166798	5.06419982187634	2.43810874054563	2.18145982755554	1.80949743306848	5.08998416986942	7.81367555915764	0.0129210478246231	5.89021167011302	-9.83233911193851	-1.76567193399864	0.861623156300311	-3.91974348473516	3.19380805808831	6.02169055452254	-3.70399609456899	-6.19606903208904	9.28924152786235	7.01690124449918	-4.64126550843889	6.22136080393911	4.24417749585086	7.15381446851661	12.2938520674007	-3.59960114957051	-6.25464055763821	4.8151863588518	-16.4125679840765	3.73734713366328	0.196960114337464	1.39219065820916	4.76345015503343
18	4.32513474282444	3.33785749094032	6.64406643987642	4.04880143633415	3.2757021660003	4.60551827759799	1.05110635700181	5.90793571366525	3.48591749836425	4.70243586592953	4.55630441524028	1.48344096899399	4.1700526380675	1.48658659589196	6.74308397868912	5.61394199917043	1.02222819777629	2.01048933857777	3.31025111191255	1.32322350648401	1.33328182336113	1.83905037064627	3.79900861781492	6.5286176785257	3.78556839487301	0.522883828134997	1.96938629226908	3.20370843806654	5.83010033532333	2.12107469022161	-5.22597713858937	0.701085312588593	-2.38043577417266	-5.0143199512548	11.8934996998603	2.79252558012395	-2.92247369080183	0.846425688815645	3.43308431628357	7.26158758712122	0.537128314319004	5.45236025493146	-8.53216237106684	3.91971311553719	-3.2418501625893	1.5170939403033	-9.78286238349554	1.48027182673405	13.4989103173065
19	6.2472975845844	2.0276702808642	5.33022594682927	2.09316127479236	3.73711340019941	7	2.61737735904881	5.28098596468308	2.84449509036234	4.81849541672637	5.28594733902148	2.27499640928469	6.14044143912147	3.30055421708764	4.73033687802087	1	6.9159849520942	1	4.35870811048693	3.25073600869157	1.60117799052922	1.61477945686633	2.48099881013566	8.02065771845381	3.7890088435923	0.326065389863115	0.551920269619449	4.69499562511882	5.66148636309507	4.36351083662403	-0.331107959664028	-0.049873429429789	-0.96969240131474	-4.54804073899739	11.053529069733	2.18235513227983	-3.92289489849187	2.72653033960806	3.26472925884341	6.33340316654319	2.30013251673242	3.50600473463611	-7.90518071299048	3.5135850719066	-21.4528506820778	1.67365712937492	-10.0957749890641	2.28609177456365	15.1111820810553
20	5.87572572770326	1.77694183038084	5.44887331907838	1.29250502668138	1.482437684342	4.56718408693656	4.20197380081143	2.04565212790242	1.16310147587521	7	7	5.95818944709914	5.52393255384325	3.41565782531664	6.44495162444064	4.9900431054439	4.29501543284645	7	2.00640347803656	4.80836963188415	2.5987294000735	4.25403534891536	6.04630691234673	3.20240600968354	0.701881879437877	3.16644675623623	1.17805886531055	3.95142556213104	1.21039172794806	-1.2042196699299	-3.35892850261561	2.54989793180395	-3.04273653991712	2.37414217812116	8.06095035644036	0.203276366092263	-6.41797283284058	3.56027211213849	1.35183965311491	7.24966700977294	0.26549535654141	2.80689424447715	-7.83093126823218	9.38689559199173	-19.0426068886274	0.509768471325559	-2.09048714874584	5.73218852125275	16.6669579324988
21	1.1745137007585	1	5.59259906962882	2.01822504242885	1.78993028501985	5.87460207566891	3.57075063680769	2.45697062596208	1	6.5666029764435	6.39583279951762	2.07533524407987	5.40306235357748	5.12335247353504	6.57476781769815	5.4832895383131	1.90555731300353	6.13962772554296	3.50833643034806	4.07387612635971	1.76270203437289	3.81332103484288	4.97507287733195	3.31877536706079	5.48274248851593	-1.23770887281694	0.0412262781525753	5.90520726082894	3.0139175564488	0.836620323912169	-0.328583709293359	0.924452505810778	-2.46150690917285	-1.70193809012065	12.2911767767431	3.92698931215151	-3.69507166441104	1.40608448083158	3.39777144424798	8.6397990390673	0.994993815032703	3.30886442713239	-6.67601908409721	5.41662880517064	-7.81870405729075	1.69237870178645	-0.500376208752172	1.33239628850178	7.70738317681615
22	1.05328668124153	3.4497652727659	4.35897185361692	2.73562377155974	1.99594963823961	5.63981987279332	2.77528517871618	1.14667753979766	1	6.51821813348604	6.64456557821962	6.10829906445875	6.79091985282464	4.9963493810448	5.44923430438561	7	3.85549801963997	6.24816903825036	6.00788381025703	5.79140982864908	1	4.50781391257709	5.23660530606257	3.21185802290601	4.70293967200887	1.06564044789317	-1.1856104655709	6.44025979446991	-1.53711852396964	-1.35876754072168	-0.673001612019752	1.2610051344783	-1.63913202227496	-0.381282816210296	7.88967142280764	2.15280219272321	-5.4981675132444	1.95231331636826	1.31261468569572	7.34135846933023	0.796804016308415	7.48809025128626	-8.25928543355703	8.84663864026938	-2.29455955604698	-3.0656717457185	4.4820548550813	1.53419172730352	12.7457191217519
23	3.26171601623798	6.40778665818238	6.10721296194445	3.3741345997231	5.26924113388458	6.14453641668345	6.57372905955502	1.00815197246431	2.77792655681627	7	2.74133964167777	2.3303592809868	4.48594525066254	3.31462259986312	3.40951747215479	5.27233687893515	5.65335555557212	4.84330943183372	1.95850437910176	4.0968143821437	2.94298906942011	1	2.87279192229165	8.10056237460953	-0.276022824301182	6.86425317262132	-7.53024032772776	0.110441827158614	1.64729194713002	-0.0144605001882343	1.9684087091511	5.06636829701362	-1.68236955335563	-6.69718235260621	9.68479952915127	6.64324707239276	-5.21855252795745	6.54198102485311	6.91547869913571	5.66275301198646	12.9019021515907	-2.81193126399544	-7.63627805694498	7.86070928724178	-1.79070280046514	3.06896084685709	-3.88150770429513	2.67248223951211	5.62491022934273
24	1.13874205002712	1.37214017214408	5.63058839803928	7	2.85792445101067	6.90327602204652	1.56687133312949	2.98623267387032	2.86518740841914	5.86363356246503	6.71291006748723	1.53304687413277	6.23862830536745	2.98459955265354	2.67595676772923	5.27079496805818	3.47824546704573	1	3.34330238456894	2.28704992191089	1	3.69142592578161	5.9432215274275	7.31558639090516	5.84945237992861	0.933829967338913	-6.6644088667302	9.98634375267347	3.33997250712757	2.62801687051368	-3.17781720725959	4.34191024860336	-0.825683770844321	-1.64609204838732	5.35638059006872	3.27355121721088	-9.3694596962966	4.13026493572502	5.52440836158188	10.091657683415	-1.82088879363713	0.904418990359256	-4.45653767558376	6.88520553763213	-6.36508983028764	3.84171148810506	-7.4991786167375	2.44507807731006	12.4096875215622
25	3.80859143963985	2.99796132799211	5.7001564814137	1.97440428329775	6.33002908410894	5.61534586034705	1.57196933256227	1	3.73542326220802	6.92043912202924	5.68041580226041	1.92541355153379	6.23146666093307	4.97389188542722	1.65996106586518	5.99710265725158	1	6.04358280538521	1.84416002660991	3.97586357577265	4.80377524754297	6.61023951858187	6.66776678035327	10.0760647530447	2.65005515076213	5.33117830396943	4.8792710638303	2.97169796491627	-1.17162380711466	4.36549684148227	-2.76416414797731	1.97338711123563	-1.8265545691661	-10.5335828160646	12.5231649069037	0.700286330732918	-6.03460538560002	-1.01246372049745	1.62482407339046	10.5817389399866	-1.49830844350492	4.06088599357027	-4.47184460582868	6.91346363816869	-18.0334712432339	-0.154346786588619	-12.21345659397	2.27575870571084	13.1470325532696
26	3.41953278584471	3.34779714516837	6.62322560451413	3.07536132872843	4.30953072215737	5.76906448115847	1.52286427399702	5.44331881751286	2.37332993470974	5.63452597669666	3.20395363605808	1.26498314643753	2.20304712054846	4.74769915867936	6.49874250807922	4.46577175937503	4.99046549968149	5.38552768071773	4.91617808949242	2.21102558947545	1.66932713003109	2.42212266164764	5.78640771653618	6.81913592152109	0.5214429920301	5.98696427065712	-9.82157843565592	-2.35676841341276	0.561286149790092	-3.47755423086113	2.44908604819342	6.33805959966406	-2.98000237611232	-6.45665031640422	10.4343140586103	6.42509789510394	-4.64221749042578	7.20762862964428	3.2212557485485	6.22922725356592	12.5962753996682	-4.1626247874123	-6.44536435791028	5.25206702414918	-8.25759338956007	1.62459094734218	-9.4673882945568	1.20506603355944	18.5519792854933
27	1	1.85925929137625	6.90102283142417	2.10190021387435	2.46739681156125	5.61538590002349	1	1.12112202007326	3.15969958119747	6.70669418051977	6.58230587174629	1.20518814815263	4.16902229474981	1	5.98893185634124	7	1	6.84782374921781	1.66265811366282	6.6666157308181	2.29187846937963	1.09095123413648	7	3.67495788961113	4.84779489691569	-0.691331741975285	2.85814286514104	4.70904561025596	3.40055411164521	0.19856470882547	1.23666355380721	1.34377997256216	-1.94090563942664	-1.25873564944175	9.19475991685919	4.08566750190584	-5.80607644572371	3.42793416331608	0.536812231513912	7.78662705232284	-1.61985162718232	6.97820537311166	-7.1768746620331	8.61236531801949	-18.7479662285765	1.36390298808964	-15.8814463464799	3.66230036900075	14.4140303512893
28	1.13947889274281	2.35039108488736	3.73450384085885	6.51150868148649	5.17746672858435	4.08480735885427	2.68851335310161	7	1.2529315247663	7	3.43569725332884	3.79656402475629	3.0512030053858	4.77909651412991	6.02435893116328	3.32757934549751	5.55444624892293	6.28949663673146	3.93931949063264	1	2.01904599548941	2.19910590503816	7	8.03882161935028	7.20162676638682	2.97012377611785	-7.03283625148319	6.95916397655502	2.87632117795873	1.68549421781404	-4.71363447164121	1.89090866093086	-0.272461668529874	-3.3544548346131	4.56057391985225	3.97802506531228	-10.5842435315803	2.95976035067554	5.70649495642281	10.4870225299343	-2.37070971231374	-0.847423563344416	-3.92410747637116	5.07241552223973	-16.5598096460383	3.76627138678807	-3.14961335273582	0.0577428026256874	13.0039908734754
29	1.52989992762092	1	2.1941220300704	1.29776663301703	3.75509116350066	5.59086683813104	1	5.38991453727544	1	7	4.8489126243058	4.46898880951553	1.66924926416466	3.35721224233645	5.27854535980265	5.33919658276474	6.39476553150073	4.17298139303815	2.59169927266777	1	1.21906593191075	3.04476553560192	5.7764146637731	4.07905806577464	3.92160787031014	2.50298188192998	0.944554380735706	6.03476497531057	3.48396719117796	-0.320614181938793	-0.350963786560794	3.29668834473004	-3.05861525608154	-2.07004734275502	8.62805375846699	2.4931464234855	-6.33087747139069	0.895987683737075	1.63749022412048	7.67458906433334	-0.998942423631981	8.65404607439306	-9.96168797525964	3.28592056207986	-2.33479567136828	2.28508088460144	0.65695877828233	4.39672941871178	-4.28620753378935
30	3.04959914715779	3.09921810146369	6.42592107173964	3.58714599770781	1	6.60634176810841	4.17294698815677	4.90282128812346	3.12683633904004	6.4279807262538	4.89515376872096	3.53329709967926	6.27337542431474	6.24719981796464	4.53442207614642	5.02540110074924	1.20039423793757	3.83576200377589	2.33556767789467	3.16439099775693	1.80603880380997	1.12547728412759	4.50551509152876	7.46964233342671	1.24167865680278	2.16772463048342	-1.43785284513921	4.06754326273297	8.67053210271231	1.48596553629416	3.4044047221171	7.21511892405354	1.30922937164095	3.73451634586253	9.91945480548759	1.41616422807822	-6.94256563605116	1.19592099575825	-1.25402353564958	4.11832383067997	6.53186466154181	7.59549196280048	-12.3050253977057	4.2592134658409	-20.0136798303577	1.04358604229388	-7.55446762093983	5.59522477460741	-1.39479488505014
31	2.94172780844281	2.94861168352342	6.58871153616511	2.31702444722374	5.07578115866289	6.19416756139664	2.03886439772894	6.72329638345282	3.63175406659499	6.7194582062618	4.35126210597262	3.9398529632815	6.17691572772798	2.36157192703636	5.58003480749148	1.52190413473815	2.8978091078951	5.59848365406933	1	2.66729893613291	7	3.50823129440578	5.06820851530316	8.73230031661043	-0.0100877984316712	4.9972570733851	-9.07500913004324	-1.22174521306253	2.17200845566698	-0.464623992537174	0.47647448934836	5.2255894528064	-4.23756066393293	-5.16647854090482	8.09120955370921	4.81896225443358	-7.21070417549735	6.72692253028344	8.04279537769584	7.41070137638673	11.0315420501193	-6.4221031281115	-9.32935283528722	1.37521735394187	0.715290818161213	0.951571621367519	-10.8049764388744	5.96881255834826	-4.80051952157772
32	1.44816012179036	1	5.83312789529212	2.17457099352905	2.2361961564176	4.86699167423497	2.4395174208151	2.2501320784259	3.23876310796002	4.52080870111999	4.36698606631987	2.46492348395614	1.44473583156605	4.90657028648101	4.26508344441925	5.15547490549221	4.24950729192243	3.70110951833789	4.15913268547884	5.63572821837275	1	4.67661170705261	7	6.10403134383721	7.07832539411303	0.523613264648234	0.0237071187616155	5.86228447693972	2.34858229982137	0.0433147364154097	1.17661622410383	1.41546346273568	-2.10404966661721	-1.08036227245691	7.85466484075731	5.58557079698398	-8.15514816782084	3.87908113904146	1.64758879074526	8.19285721339193	-1.44910669005032	6.05293656053245	-5.4533614517939	8.06728391588939	-18.8110563090657	-2.56636737222272	-0.947945219006328	5.07956901375212	12.8894789962869
33	2.01500439725064	1	6.60226244850785	2.49795949143387	3.54220253336636	5.392555412509	2.87953197969934	2.76575363855002	3.95066792378362	6.8358735156954	5.84745237058972	3.85938087011183	5.58946768474697	4.81273820202218	7	5.41585167656898	6.36982736889966	2.13089417674707	3.16550700459919	3.80077891352204	1.40368879180874	2.47022613028759	5.64064990186159	2.56222695203214	4.31700943645035	-1.79301810223894	0.227438848364373	6.42971742413668	2.23538800042787	-1.2659354661172	0.0703214570329936	1.02701772116099	-2.40554930102458	-2.44343107250927	12.0385089863183	4.67589193041066	-4.23103298314297	1.59846641177911	1.91249555055148	8.4313287596587	1.81135808552968	3.50227751134949	-5.60171087225846	4.82494888448764	-4.13421944612864	2.42741217420187	-3.25146448299048	5.38217724467933	11.2822030541998
34	2.27087019751251	1.67389653998339	6.06203652388104	3.39173176011878	1	2.86261294785613	1.52325694380859	2.13430738809135	4.31638275275185	5.19086045673989	5.20715428648453	1	4.6227906314669	5.86250837432669	4.98168056022932	4.16531781273059	4.70374476261327	3.33509863216031	4.84579584954418	3.01585406987777	2.74100127880745	2.80982901044895	6.87055151304607	4.45222397971946	4.40343851427468	-0.5205529827639	-1.49077167330957	7.41889225463751	1.59706130763623	-4.02461814021876	-0.248760630428112	4.35693009642339	-2.89058073398691	-2.18784977676876	6.03825593912226	2.38114848973011	-1.69479064727517	2.27062364108807	2.51150073353443	9.54421236034946	1.94267144002229	5.90251058301952	-4.97373761638009	7.6742195984931	-18.8243024305749	1.09010227123285	-4.13493702880891	-0.490526773448587	10.7884205407656
35	1	2.33838878681322	4.8382753017192	2.52684421386272	3.71738811928473	5.7580059293203	2.52332481606712	1.37508826125834	4.28590508859834	6.60978015881928	5.87031098943869	1.97786453868106	3.1974961706083	5.77725551042085	3.85781876638342	7	6.32662202338611	5.70537354788307	4.30626010819883	1.56278929493087	1	3.34659784049735	5.57876598083661	7.74296151751626	7.89187133424451	2.04902587711266	-7.951869538411	7.72201831007084	0.962070641766249	0.0148587175255789	-3.31063654294296	2.36680743194998	0.277764028103151	-2.4736569283806	6.03858369371913	2.83382487274044	-8.87713972031818	1.63783152574143	7.26172938726038	11.7086044523127	-0.0337303630431872	-0.536789619573954	-5.37271846918411	6.25729982281564	-17.1258536185448	0.944181987262937	-7.25021976422824	2.03927144535646	6.15862825060363
36	1.88401921586731	1	4.93405985166617	2.75692888445423	7	5.40502784080116	1.83705249298375	1	5.10952929571661	5.55159809934867	5.14033705530615	2.90827093794541	6.94314713165585	5.7579789515747	2.88535477299638	4.66638765374418	6.88837984010719	7	3.18926379828779	5.71849103075246	2.88422093352646	1.33975824938966	4.1008256153359	7.81962075165129	-1.26494095161675	14.2554299258361	0.600915213941607	0.350066778904867	10.3805112233107	-5.27758963748451	1.28721636724031	3.55246766318777	5.33973181120672	-3.56259956844547	12.5814961743035	-1.24167707509704	-11.6025921072853	-6.18631085443204	-1.62797761264293	9.61989726481062	0.399271184111079	-3.9262222625971	-8.33048700199931	5.5390810637399	-6.73350172457716	0.384823184511267	-6.87418530830302	0.488126214115363	8.62574213856847
37	1.79493112107413	3.79103258615473	3.8399876338567	3.05417275063445	4.87899992179865	5.96846038866417	1.51517756278897	1.8993342522496	4.31642838495472	6.47288051032335	5.16345930402052	2.30066859839696	3.69461632834531	5.9586683831601	6.34996128267147	6.65800270906493	1	3.05274032305211	3.68280898733942	4.74444559562788	5.38363891907217	5.31077974356075	6.25376814032335	9.1375003582368	6.83056235445654	-3.3909139428411	-2.76560564124842	3.73342987810218	3.62623833714953	3.98054161661475	-5.53020945008135	0.999059336730494	-2.12042847821337	-1.09026423689904	8.95125505535697	7.13932088859258	-8.34027604570981	4.65800592433744	-0.889171283108226	5.22132701584471	7.39702572590973	6.41892890698304	-9.96663702386118	7.37561949102002	-20.5142111137637	-1.00013475063512	-9.64335101877852	3.96120444275929	-2.37646632228252
38	1.77398302305015	2.52173284688211	6.5094158765891	1.68915525662942	2.81044176587625	5.33134821896175	3.73186572125917	4.91892166602338	2.46726006643996	5.20574931831249	7	1.20111604903898	4.97138250132211	2.68401457047203	5.94341456047269	6.06375518370424	2.69583197844837	6.79714379127452	1	4.89841980104839	3.03358974432201	1	7	3.81745950313853	4.54911310681401	-0.938764139587604	2.79791365637015	4.6315676700309	3.35141324534183	-0.157954372003481	2.51936080809368	2.035319655907	-1.5657004719405	-1.82078913926458	8.45779667479843	4.07768801676069	-7.31292449412827	2.53208709526774	-0.846085925933085	6.87023912349603	-2.17061493444059	6.54859601223478	-8.12707466846399	9.55119574791541	-17.8589936027034	2.13460813748107	-3.47610459783364	3.6128341977185	13.7028459801358
39	1.03664559910921	3.93773161987893	4.64168106198135	3.63121871022578	1.59341034814214	4.59622348530994	2.62918075553287	1	1.58197704303237	6.12196599058865	6.19795128382715	6.29844735394169	5.86887923620698	5.55368017992112	6.54361729560575	6.48557305824204	5.99097413291253	6.47826646597786	6.28649016910518	1.64922210715644	5.53424535728673	5.5004621353144	4.8567845585388	2.78808100814412	4.28368791965778	0.298395961091686	-0.581899339413964	5.12729075557838	-1.60693705412273	-1.87144937771985	-0.272225144187197	1.56724736312301	-1.00825256639274	-1.13368960346301	7.95814387526301	2.23967633043332	-4.45996756681551	1.02140934295175	1.54849644489494	7.3887925631534	0.401096334902213	7.25734085235436	-8.15215607494226	8.18490265273032	-1.24017067762386	3.80366844656641	-9.45279528447419	1.85187297010676	12.901174925408
40	5.1411110804497	2.03950470693468	6.44145094006396	1.34694852704454	1	4.08134671421812	3.5998642891907	2.21900942577429	3.99000537574478	6.46564068331618	5.11993010600119	5.98820032787955	5.48736920609699	7	4.34763119160024	2.38842322173068	1.2402084624824	3.93788453425124	3.78777987508968	1.81633340132346	2.76292323066172	3.51876248646775	6.95331803103212	4.76482268475663	1.81511591279943	2.66638843371158	3.44319653796658	3.91396071020305	1.18698336836002	0.333150334129593	-3.87497230518471	2.92870279042147	-4.06294546315224	2.20211923342298	7.83404273526836	1.23436086857937	-6.40625220988448	3.3312092085496	1.44486821042278	7.33713006563114	0.308161257060192	2.41678556205228	-7.12828860621963	4.60455587112167	-5.52922343754425	1.50284304599568	-1.81386859262984	5.01897340353027	11.4562628133685
41	2.06478510213068	1.47255442114844	6.53692508070226	2.0307645751122	2.36686817549397	2.99875551313422	1.66770426886241	2.20980160931128	2.6558785912579	6.26107955892429	7	2.87707340029885	5.33765800142504	6.6839180492989	5.30065881702332	4.34778962309975	2.51925119155543	3.9011975109837	5.13276799057395	5.59044332368543	3.97926702442435	1	3.77552198589506	5.4639585706786	4.71668172688986	-0.667762474396636	-1.80921192474793	6.60497240768846	3.20986423027765	-4.24319356690754	0.329019246283661	4.97382193105735	-3.73885820083183	-1.49260455264862	6.38250169209519	2.01610067795145	-1.19391322487295	2.94248888722242	2.39754676195917	10.0637074627421	2.95583247162343	4.69580375922809	-5.72780130174889	4.66480817816847	-19.1930011415902	0.0474655663970994	-4.23881164132801	0.594024671856757	9.01114020726483
42	5.49937714669422	2.45156377146309	7	2.02586828408637	3.74235801801144	7	4.66056828519844	5.56153023126252	2.86191621267174	6.83622534406703	5.46755027622126	4.54358675938134	5.6557246141104	7	5.25613657545121	1.7150843978065	5.60934610195279	5.77857110599861	1.81569524226346	3.66275923025955	1.87854871722441	1.76231093784193	4.73911316836285	8.61229000786584	3.34691664689238	0.253191812080595	1.23464318475589	4.57122087512303	4.86415501119229	4.26622158117526	-2.55729518442949	-0.756428843715968	-0.33789600346875	-5.96379700675325	11.6396378081044	0.830720173559384	-2.45049946278082	3.07164096585954	3.15595983394445	7.09522140735191	4.16086182220057	5.68386777007489	-8.53214168325108	6.0362556200803	-6.60075491532684	0.67444433376262	-0.979790992124564	3.84966701245324	7.98592371947518
43	4.05658740143044	1.17322118676595	5.98937611714721	2.74894278801155	1.88364549279211	7	4.02974525498459	5.36552482304844	1.1676412238425	6.08547101782262	1.72851091551527	5.94907080033414	5.67436215549828	6.4084868869214	5.0500910732671	3.34032468802622	1.02161984944512	1	4.64124580712434	5.86645492138732	1.5853613751194	3.93928276566644	5.98223405285328	4.50372219094109	2.81281477567819	1.14719126382327	0.606658338391981	9.68938675095797	5.2570397851124	-4.14300876627509	-0.32285953780768	4.57836079349396	-0.990635714780255	-0.526948587084322	8.98602940005795	2.92049234636584	-5.60303784019331	0.950397963090385	-0.759475331334499	8.24716750676029	1.79947295171991	8.74797174879556	-7.10714125533461	9.07401519053471	-5.12455406202594	0.909985415921382	-4.30713509661534	2.74358873418368	9.3546605021096
44	5.1193649928382	1	6.9612108688119	3.65442390244139	4.30346534313742	3.52398589698813	1	1.52742279201576	6.134220289198	7	6.29357918484207	3.13945722628589	2.78070970572327	3.4031725170265	1.8163756128807	3.61221048765702	5.01894118138047	6.36150571018254	6.52322744956688	2.46610759097369	1.35961962156624	3.61058306918839	5.11854363467463	7.55706829189394	1.86953901559895	-0.23065799778162	0.987165253411629	3.44543452048298	6.10817394437441	5.38849560705726	-1.77238281038527	-0.999404753235019	-1.61703548933097	-4.93134675995194	11.8784009090527	1.32790985560661	-3.63209591395644	1.20820968163449	2.88983075119998	7.31947753130248	4.00901599751771	3.17443271002206	-8.97265369274685	6.08563631443	1.18873100844185	4.80873164926578	-9.53774132026777	2.74823055667663	3.78232279334726
45	2.57308417999829	1.34915817709211	5.09770408896761	2.25516020990109	2.08313447239189	7	6.82563918701438	6.72888874685575	3.36936070874359	7	5.52325808208482	3.82969394487805	5.31140780642092	7	6.59903240221879	2.14144819531185	3.29546137070474	4.40855778391517	3.14542929269816	4.41817173746758	1.17827255832174	3.47666198364743	7	2.87713318706128	5.07843130804698	-1.38447926172999	1.55757262824889	5.36827696978545	2.197707332222	0.192814952524224	-0.71661923988956	1.20286431701705	-0.921620128523385	-1.6305971786395	10.4109943376808	3.10689414315697	-3.37919312599543	1.1436115592342	1.8705666155294	8.28820143368125	0.970089855688441	3.33932783389151	-7.98778318632192	5.54283994218663	-17.0467249762238	2.15036125572695	-8.26398349313343	5.22960002336905	7.59392814226759
46	3.69745163992676	2.07575588269067	5.83185468307818	7	3.55377657739805	7	4.16602294393152	2.24662137911947	6.69470456493386	4.85690506134908	7	1.71318222343032	6.38052455807702	4.45401906387486	3.01662475952232	3.68855886735338	5.5506413824286	4.3807928945112	2.18240775347029	1.54327490267855	1.59334402502096	1.09981349381984	4.73887634398598	7.42028160414874	6.20889563027435	-0.750721625520324	-1.77140568802298	6.49901242705042	1.11977074981154	-1.86527462824045	-0.614554842789245	3.87036474103989	-3.15234168662183	-2.91508434149933	5.54009693108094	4.27438206531186	-3.288688076417	1.59563560148108	-0.465495099063965	12.2499975519809	-2.45906590878434	5.50957908911967	-1.43385546270859	6.46970846213994	-4.72645600896181	-1.53406626738093	-0.0995404907491965	-0.500182312128685	6.34501222421049
47	3.73152901314387	3.20063214295779	6.10799957087108	3.22388472159666	6.74314290671516	4.77321649848004	1.4945789948553	2.36515946258663	3.48349766592674	6.67794455170199	6.05701339298458	1.83048569116787	6.10322424433925	6.03714292542036	1	5.80838877881775	2.4618304817735	5.58418569963853	1.15714787181941	2.42625330934993	5.49608691139783	6.89443201133316	5.35218187337851	9.22720994227257	1.86612485688369	4.90130113010418	4.782102529048	1.59428849082714	-1.35154308327208	4.17264489510117	-2.39719061412342	2.31797923119851	-2.63010736751101	-8.72129376851188	11.626864044952	0.962464205707959	-6.16886992220369	-0.703970039205496	1.11365955673819	10.9570048200653	-1.6631009947831	4.55007075324721	-2.39867378917947	8.95147060887013	-18.9472369836286	-1.13348173963323	-11.8177047220143	1.13170781057968	13.8178137295842
48	6.61238494826014	1.9397613192142	6.55212290601765	2.7141109975325	3.2017496242552	4.95144956276563	3.71121978198238	4.33507437245946	2.21871065529626	4.371205540264	5.17197041338239	4.07932693135392	6.38010856627454	1.90532955528639	5.27016868549134	1	6.07927663283832	4.38003228637249	5.65273129983835	3.30243517889684	1	3.71952363532835	6.50033091407701	7.84937021991157	5.15451104067368	0.847310415820497	1.46067470046835	5.23633702362372	5.49249898025137	5.52490430902771	-2.13911747931565	-1.19750316014543	-1.00123579105405	-5.91953720384132	12.0285206437097	2.97089573116871	-4.26914644660811	2.60093913276707	4.27343951504508	6.94707647801391	2.82859603407208	4.20848006530801	-9.975268769926	4.19468256964758	-3.9919258061755	3.05888136102069	-2.18624378540967	4.5428608906985	14.941070352596
49	1	1.78421481117584	4.07869444135966	2.93373909170352	2.49872931770504	6.02931380657783	2.43287591878457	4.84675341960816	4.75782442493833	5.47098213554428	7	5.1834279084012	6.24844052762637	3.78267524763096	7	5.77277402626683	6.80332447238583	3.86008261655	4.00482002889804	4.96678523910706	2.27468914111196	2.52696999507176	5.99931345992344	3.82399353090293	3.13893430731167	2.15336144579264	-0.880632685151623	5.42861811830059	-1.01150378229147	-0.92588432080031	0.162187083362111	0.861382815452367	-2.35813329260533	-1.09950872578624	7.8593847506334	2.76956547865616	-4.80712989532328	1.04535045962844	0.147302473643826	8.18190065403666	0.242634319392038	6.6626268724184	-7.17229499055954	7.74384375913468	0.690107013133242	2.12108129183707	-1.5878599850775	1.40210327327644	9.64769895718259
50	4.06558180365751	1.78538919752384	6.35478902590539	6.31704263497205	3.10188432412624	7	1.57936636465547	2.16899327853806	3.18328536281536	7	6.05191447843531	1	6.47538971045	5.09612189863392	2.79751953709548	3.46730590235872	7	7	3.56565425055201	1.76372401508672	1.90234554044839	1.98964940815709	6.24080683732656	8.56099699494735	5.77348888864244	-2.25321681650006	-1.35696357179922	5.77301290930971	0.00313542977143902	-2.88227744038211	1.73692888093984	3.06117205896653	-3.75062096605987	-2.18174873898811	5.85593250144507	4.47332637483348	-2.86731497103162	1.75544453924549	-0.11699025437748	11.5575115926052	-2.81745163298836	6.48243322380702	-0.176620838099873	3.26189064063645	-4.49535195035448	1.98111335363726	-5.09818856687366	0.232288113123612	11.1808640436152
51	1.7322742763226	1	6.70544550342126	1	2.44407487194972	7	1.11006640420571	4.87499075020906	2.15942775399118	4.48225803748486	3.49036668721596	5.02263871491212	4.96854428502828	3.19010731185273	4.88974836473974	3.00987073176656	7	3.9466161081569	1.69499157362093	3.8499060316937	1.73831656127113	3.24998939215932	6.41153823593689	7.38114837079285	4.71960549432887	-2.21753443328466	-3.79791192559165	0.670348564689296	7.3081971314052	0.0163517759263561	0.917839516784191	-1.2852259036718	3.60973243235943	-0.671440048432669	11.8307211399305	2.79765203890139	-7.11462954130294	-0.266025596324327	-4.73875958773378	4.3543591683559	11.9305668749908	3.27983989601387	-10.240218256899	5.66047313674409	-5.96436048198805	1.87509064140927	-7.0333087598572	2.10557934950454	13.5809161704757
52	1.59089019230995	1.31216715475812	3.95750038573187	3.69453745625409	1.23049318660121	5.94593713433253	1.72110070888445	1.15571898450743	2.60230657229829	6.44521257868852	4.11690314436832	2.01218107990839	3.92727483690041	2.25325281964376	4.68659891714731	5.10379960044066	4.10472428921712	5.96858599685343	6.06345764804473	1.46840843255683	1.78901256383164	6.57996546136641	6.73861129829102	3.10686687932437	5.59308851567801	-2.33440333746754	-0.272909160621721	4.8408827616421	2.39630470268419	1.28739760015886	-1.04418279123109	1.15551078475235	-0.26803386848623	-2.25427736987196	9.47638499527745	2.6451608024841	-3.77067062885985	5.93023782524821	-1.30392924836192	5.50604807351226	2.03748873867802	3.43228160608872	-8.9230805043664	7.44678476194127	-14.9195010061671	-3.49613227889046	-8.78983698261912	5.51164639630437	12.9003194039958
53	2.55808946024476	1.59579864646699	7	1	5.23285843638277	4.2688223429804	6.00215204983203	5.79020823264843	3.55964912922654	5.97274334835209	5.51951703288785	1.76615535952297	5.96688426684344	5.60515986908586	2.31795589669138	6.58929443151724	5.4236459602509	3.7767146078917	2.31058881146908	3.58345728057382	1	4.47482404351218	4.41195843107276	5.8550815175121	6.97152263880003	2.48510603786266	-8.97098964368373	7.18629584732017	1.88995430890596	-1.19609049708189	-3.99001458735429	3.14097515182909	-0.638331013691849	-3.74242805836005	5.8100720865793	0.570251933198346	-5.84448920986717	2.9680755647352	7.59221819848075	10.5237861584158	-1.21016182725164	3.94348944272756	-7.17709997592863	9.83946681782958	-16.5558673267967	-0.196006797240021	-1.19996274409706	5.16182521752979	10.2059421514472
54	2.60900148284182	4.32229857768995	3.59600049881284	2.14981688738377	4.73485028165204	5.45011181829943	1.39011813351152	1.89536767864369	5.54944892165318	6.42075970563108	5.55065723987158	2.95353059079159	3.38672147024178	6.53057001339288	2.24160281609292	6.60896202166214	4.80180535274928	1.31529915907114	1.87074106393646	1.92512913857948	4.9454365622553	1.34527612251071	5.75997276221996	9.32931128123699	6.71562354396159	-1.99897231345084	-1.83205831208623	3.74071242805541	4.22625510143776	3.31841739489766	-6.20827459119504	1.42308610851304	-2.15054694451515	-1.97949393930483	7.28927665511809	6.70639170243044	-8.07353650642471	3.65924592197578	-2.07671319001429	4.97909856698921	7.32636530309203	6.07775081146085	-9.16805178095431	9.08262804333862	-19.4402838644653	-0.0321418496102962	-9.00038910471138	1.92197495900869	11.2399178512773
55	3.87324688472909	1.13121521954624	6.13103256808696	3.23283137458478	1.3874289797016	6.59050267252112	3.29257467370814	5.70161279417071	1	6.99432906457451	2.09120319723108	6.01034171973554	6.14794858809893	6.18532139640707	4.387584018173	3.76879993070678	3.60044362348956	1.64599895496949	3.51200019912476	6.34086517010865	1	3.04909027439351	4.93473153540984	3.57399457510485	2.40253973642816	1.19312135484789	0.0209502371512861	9.01072327054014	4.33015326691314	-4.57769387323803	-0.0190036135251107	3.74143576495462	0.0510448795415554	-0.0604370947571043	8.67049002773135	2.53978413570813	-4.11250709018104	0.786575680339552	-0.678650486287844	8.01658174249897	2.04597336697284	8.39078435815147	-5.91774077131518	5.62808236335263	-10.3475482848576	1.56849353001175	-4.48345070134498	5.16401939279932	8.22867605558175
56	3.13306535375846	2.55576505083693	6.31250578616743	3.75323669145581	4.80129884892924	5.28461189092427	2.90032160167191	7	4.35035458218665	7	3.92259339985516	4.34486172881685	5.62825310532868	1.54102638358492	5.91997175141551	1.09107115689107	4.74473452378613	5.55422492401737	1.18287640697111	4.07126533874788	1.11855851722298	3.73959712868587	5.18124705060601	8.36324371090713	-0.245337846281092	4.78745329332419	-9.62693324894731	-0.541579010231651	1.60715024900876	-0.872706618683739	0.0135669568732787	6.08728763057365	-5.12669200620318	-5.59742084529765	7.554319084129	4.26591662742983	-7.36081737280332	8.1687307425101	7.99997235629339	7.00252441593018	10.1651527440039	-6.4900705970923	-9.26655105744697	1.54989254634375	0.196658188255964	1.5564693414436	-11.4627506313304	5.1298455914056	-4.57332035612193
57	6.89185821497488	1	6.76581250943454	2.74381297215181	3.45200947898011	5.50515418127966	1.2236110612971	1.49477454868002	2.68385423004657	3.36917689371193	5.65152286379329	4.15307987859673	5.66133108413543	7	5.15525997836596	4.32747495000085	3.99824803329726	5.70574776519386	5.24810763331268	3.8438928119031	1.2687106643172	3.66485497118525	6.2164320986451	8.93368541729305	4.81079134628259	1.11088018239907	0.81530018929165	3.85364488723524	5.34445296121341	5.76793672555048	-2.49352755113843	-1.66531363552767	-1.03298957830034	-5.23675630610027	11.233683121269	2.87125290899075	-3.09669109902193	2.81243498197824	3.04027407236515	7.60889672841705	3.86147602124421	4.77689319769727	-8.42623828139782	4.53053808362736	-4.36540602257462	3.58558324108227	-2.6452333396551	1.87446001164703	15.4547657893336
58	5.2882958676866	4.1348297237351	6.1965402187636	5.081020817429	4.30902922684885	2.83659291142346	2.63992299000354	3.92251569799557	2.4792939689419	6.6505937430594	2.72310137315057	2.86317797571005	3.45860813880956	4.25656976944926	5.86376521485584	5.22951795342724	7	6.57138266817219	3.78087416891568	3.376136206182	1.59443072535839	4.33759225645204	4.50251424598927	6.58591898152509	2.73643696146397	2.82270784875225	-8.15429032747689	8.22386665248793	5.88819213679007	1.77437555297251	-5.06368480012774	3.95490628334184	-4.90979431270034	-2.19977332603152	5.94595815135966	4.31359420641624	-8.76092763974622	0.78062871495866	3.77670942382217	7.21876178977366	-1.11927873615643	0.750879918400655	-4.49191744946235	4.14372464905267	-3.45742175317393	1.96144617510053	-4.830843622696	1.28753142133213	7.80703955194666
59	3.62133017644599	3.32797855469444	6.709742671107	1.76657831804767	4.29053710909556	6.38848370990006	4.25319516697685	7	4.19173306872725	6.77433162736985	3.53511804897506	4.17712014672703	5.30097255568373	1.74637959962117	5.70326170919114	1.75502060798384	2.62814174062641	4.68607517722687	1.73436913300244	2.25171239183782	1	3.7200680659874	4.49180360090753	8.27013093337297	-0.136066228335539	5.93225759843397	-9.31674384045432	-0.740984383300605	2.43092507297938	0.247087310116421	-0.198799086744889	5.66913457391643	-3.87170488942865	-4.42875642945681	7.39410681660359	4.74943344092101	-7.75478502953514	7.04117468688961	8.32720754824334	6.94687944637756	10.2816263567295	-7.27647515464919	-8.99274766540982	0.893889039201845	0.738664817858742	2.1168212721532	-10.8332646366658	5.56780903193855	-3.84080615748321
60	4.00656473613913	2.2957527703226	7	1.72964715077342	7	4.52478816089353	1.90260158788898	1	6.3233215358383	5.96867146858569	5.26906274981151	3.21362254548457	6.07612572571638	1.95218396381464	4.70863452943459	7	2.25006254493405	5.50829273135407	1	2.69753644319902	2.07081916133648	2.73076519766651	5.90964934213242	8.44718557883655	3.2423787444026	4.39576420361195	3.37588813429267	2.23807184460195	-0.960161816818203	3.59123575974034	-2.4882147249679	2.37420668307616	-0.729733937604684	-9.46598558350034	11.7366642254567	2.37408876251862	-6.62489927266319	-0.380375880658894	1.13123273087849	10.8387457160089	-1.22465358317799	3.71740903710149	-5.37607295923155	8.08854908734279	-3.90054013813067	1.0238227374461	-11.7872575398714	2.14413793156211	6.07367178559955
61	6.93211171006847	2.16491956850566	6.30758019965164	3.11497748170134	6.64903413910454	4.86699818267414	1	1.52656409831475	1.16363893404079	6.54024033471711	4.67185025500239	2.25343873242132	5.33491720002521	6.01061221704867	6.72386175170179	2.76617837313622	2.7466995904197	6.97894369276819	3.47535538582174	2.6981926065049	1.34710864591731	1	5.59840989661865	5.12723493927673	1.55715874099103	3.45723227066211	4.04268345115149	1.78280721036701	0.672417764343801	3.84917903876953	-3.01495136616407	1.74645757115275	-0.816698291889129	-7.1563277658457	10.9587924348233	1.79525221752357	-8.71565138375899	-1.26279517021816	5.26089985339751	8.43078851967071	-1.89248498287835	3.63853948520142	-2.81065493359999	8.74188959243719	-15.2845964079731	2.21727192479264	0.527356827934462	-3.44200507179691	11.2230462538259
62	3.10782703936952	3.49816619336641	5.58776802036757	1.54523521301043	5.61600613182665	5.37140061500188	3.74196487603919	4.6967825302742	1	6.82489432341015	6.90096083456335	2.43365844011172	6.96982500763776	4.58485754420367	5.11193404213459	1	2.77030510382947	7	3.57343940540309	3.55074047408805	5.29066446818036	1.29871763949442	7	6.97117146134624	0.79890791143103	3.11762849581689	-11.3411963904508	-2.15204046495942	4.81095433901208	-2.31962772080302	2.33866561323162	4.49205628718869	-2.99969045168708	-4.93712155091257	9.95619379547767	4.25637132431369	-7.56526953728601	3.88631211652906	7.02899886431097	5.01535015484605	12.8702203019644	-4.18371419695995	-7.03958869727933	9.07676424916757	-15.1278621199898	-3.53785455779891	-5.7491139504267	2.42616115805284	13.2245545412947
63	1.12789507842161	1.27685596729083	6.49289767691115	1.4987474029963	2.41427174525327	5.25686841259014	1.05949077051881	1	3.47612211057943	6.13913402907697	6.28313840126029	1.04789519405106	6.2259138917331	4.74185059993575	4.22095754235022	4.2245756479217	2.18596417552152	7	4.66400036598169	1.4237081758021	6.36648097781519	2.15185909374091	6.99189543130444	6.68290361276454	4.15524335597723	0.147640144349827	2.17086408986814	5.13054702355471	3.65891523342003	-1.0090135589691	0.685922379575503	1.66078332423701	-1.68045569468582	-1.19294749717382	7.83002642253894	0.937310493340803	-6.47088409001915	3.50641180347632	0.775491861609604	9.57862908192293	-0.771360800235927	6.22642590154818	-8.82682178516743	4.50520654725643	-21.4985379810408	-1.79138085193202	-7.70016993862124	0.902828149134206	12.4976712173343
64	2.16253125897529	2.73002767764872	3.86949960829598	1.71462418201487	5.99899005516454	6.98461256340074	2.14693621799419	1.03579106523894	2.18119425226578	6.52928388214631	6.76257909051716	1.68156118093169	2.77333831973135	4.4977792793824	6.80475280825985	7	2.26900150455596	4.10465832204867	2.81431815425942	3.72523653358643	1.83562304671364	2.52950919497276	5.52259052971926	9.58194836053304	6.12398843933433	-0.835057482145503	-2.41552616528175	4.05585449731031	5.19831062813369	4.89668949590492	-3.74234052745477	0.334554650812291	-1.3393930746006	-0.856860596344909	8.0938763633004	7.20020062042095	-8.57376924608167	3.21825228315095	-1.66536645403502	4.0087390795865	6.17137973567603	4.83804802901775	-9.80110108936579	7.07423458842511	-19.728106703317	1.61746325209712	-10.8140789169816	2.58214284281442	-1.70227294818287
65	1.34662430984	1.19883542066658	7	3.2114320267376	2.09142020104339	7	3.72686065899334	4.37877063049174	1.88909343971071	5.82391302816897	3.71892159139923	3.82460129215322	3.85825904923825	2.53581639510694	6.59348271220974	5.0578049951258	5.61377313368279	2.02911073754987	5.99819885983484	2.51898788291753	1.60188230917689	2.6858692952035	6.73471952979045	6.77730925891284	3.81836312504951	-2.90622954411983	-3.69743753181259	1.19418380726458	6.05243512661199	0.586622647548098	0.477442964517013	-2.12398325204932	4.26868290775849	-0.390945877887004	12.7333459470555	1.60113351713552	-6.61381918837877	0.488582951936842	-6.94137294968723	3.88257029291357	10.9838562642689	4.38739376131978	-10.4456762571183	8.83441275265178	-5.63453946277794	0.334220359572148	-9.53254604884974	3.88178720645794	16.2227585182005
66	7	1.11777258384828	5.66977503437751	3.12797212765502	6.83104028747537	4.63701122659248	3.69926273711474	1.21264671658699	2.10655869620284	4.72521529968405	4.39491978444154	2.1625733713617	4.14704863804334	5.39318984980488	3.92363647008935	2.91892369222875	3.57865387776983	5.54228710453974	4.00482970570118	2.25624238618531	2.24575940689574	5.78044410848813	2.32706201634455	5.7281453495208	2.41735445283656	1.88132821848369	4.27994219291392	1.98838069316862	0.403934343816476	4.60903001744023	-2.61058045306961	0.425112088970328	-0.999347770500489	-7.16270660028615	11.3032617522453	2.40948967347388	-8.14883698061726	-0.893811341646086	3.7173359326616	8.4505170359998	-0.587541004566978	3.55770545357285	-2.21709166028335	3.29163075095816	-16.6254060402602	1.71177976205365	0.261793951869965	-1.87440479787938	6.57746854914873
67	1	1	5.70463827240016	3.46095443750712	2.83991795070005	6.49355527403899	1.73947613177564	1.21224920880692	2.75169703957497	7	3.02004111077262	2.45496679721597	4.4835108211329	4.28459572830302	4.97290760565059	4.65045286541842	2.79534247262692	2.71993439688407	5.70220476239602	3.55675328616062	1.80889231791452	5.83506814978892	6.13924905096229	3.56425368485472	6.46710601521961	-2.10954885662654	0.0110987186598606	3.21120718735935	1.92679176056346	0.813898014539631	-2.30461490810624	1.39401005700293	-0.455449017344049	-1.06709790594649	9.60793350413646	2.50750854208532	-3.17940184726473	5.39392350105425	-1.88248027752343	6.34467288747232	2.15721458922109	3.99197876810751	-8.15718270799132	9.413692491486	-6.8364740597829	3.41663902858169	-9.39659187964172	5.52203618190803	16.8104251678542
68	5.33481904707021	1	6.25680088365972	2.74091218512814	6.38858078552627	7	4.23702104961504	4.30587288434577	3.4109881601085	7	5.67593486218144	3.62111542259387	3.4608834902432	1.69024039002097	6.38696702974374	1.07471703211795	5.05721771773461	1.06307543991988	2.00185598936151	1.64144746294376	1	6.65852120691697	5.20478990753665	4.79291885067955	3.71372197066962	2.67331082060062	2.34676552088778	2.81616430698578	0.00684223127277617	5.15641608337659	-2.00836267838819	1.09879682484934	-0.155547457242709	-8.25061326127419	11.0478108405362	1.07574211846647	-7.44349555304192	-3.17774700685566	3.46990031957722	6.94624274471514	-1.39409064937017	2.19724734943662	-1.95947254850378	4.62426287029811	-16.4260549207597	-2.57996865261403	-10.0738548571298	-0.155331648980847	10.7875230929022
69	1.61124195108721	1	5.35895891886022	1.34228700466513	1.44489450182482	7	6.92030496448942	2.79726416967087	5.0704882210236	7	5.84553645370342	3.6491983267437	5.15336213441421	7	7	1.80934137742884	1	6.20254183029133	3.32341785328809	3.06685568839992	2.76121996049979	3.52102116942463	5.19824652441645	2.53767484248477	4.55262032832147	-1.75708208653168	0.791860590079587	6.35445699631338	1.78470690457895	-0.139566946344053	-0.782985890061592	1.19721283039313	-0.828018416632418	-0.69206238570925	10.2535241250558	3.85095594907554	-3.14164772093498	1.45153548010207	1.7390483348141	8.04929887741161	1.37010782214179	4.07543207301311	-8.54109414435686	3.97451372944553	-16.7124996659239	0.614698588590634	-3.35091705676198	4.82545921443304	8.14567649956043
70	6.54567932647402	1.92796308542855	5.28397757228674	2.28693678117383	2.99362796343477	3.75941944913308	2.04117841994392	7	2.62760397944846	4.77659502756087	3.12313753586679	2.66080707914356	5.47536656204743	7	4.6732240502044	1.05934995574129	5.658322517839	4.83557542263195	4.58347511431173	3.2345285559073	1.77417691806063	1.83281395779268	1.41612978125071	8.68271448833336	3.37047328532195	1.49189445406249	1.01598302714805	3.93704342201956	5.37152971037716	4.13327771497321	-2.58956373713297	-0.820126098317891	-1.98066777632379	-7.07227358438361	11.7856191745311	2.16386103907679	-3.93277179305182	2.51113578164089	2.92918412379179	6.98720784239508	1.7674419647332	4.4182781500988	-8.32540425710007	3.03781349970124	-5.12522791713371	0.410725985110852	0.6200381188908	-0.784248913119899	10.5387768683044
71	4.13882869854052	4.13782871800373	6.38840643493161	5.2480023432662	2.38402058047088	5.47063227771668	3.59594029304103	5.61075330442294	1.44841080193739	5.62289199907684	6.34014681156337	1	4.82135701838004	2.15252636833873	6.35080793577013	4.46042888441344	6.77818777398277	5.571972892297	5.2780040285726	5.92001431366456	3.17703763337701	2.49523580801982	5.45581387881504	6.35793274820337	2.56669970178991	2.32086333581785	-9.17226840238392	7.1424470352684	5.16917669373513	1.31071779864384	-6.40552739657	4.59461925344667	-2.71752742630933	-3.21630796565469	5.3433023826055	2.55076401676253	-9.51824227999897	0.135384799018115	3.28828396458574	6.39441668408204	1.97874118633199	-0.423932958343413	-3.45829202519105	4.81566721014692	-4.82305692199612	1.02920638672988	-2.8067399598052	2.22609220791688	4.79195998720038
72	1	3.55900157231829	1.32054230736209	1.10027114969841	6.25786008124767	4.21360467886833	2.69560435694158	1.2179751150323	3.14184075933911	5.87759091555583	3.53329248513163	2.84140594087678	6.83200771518511	6.39246065906357	2.49304517075374	5.17919367403859	6.4723470516373	2.08804265102529	5.34664909725675	3.25954662743207	1.12265470427765	5.19796460582396	5.95817089724135	8.01353151672417	5.04990536710234	-2.93141411665346	-3.97224606264921	1.19680259924182	6.10322332007774	1.71709527904886	0.0358633612889523	4.5247331950608	3.08452124054355	-3.05049815491113	4.76246872156398	7.55344324003784	-8.59517937037092	3.62930078829285	1.04813430277157	9.02123519980507	5.68238348271947	1.14052468045164	-6.58394132038837	3.86853605066659	-13.9503042789541	0.671566779796673	-9.13363399775672	-1.20290742718927	11.4430688193884
73	1.48674951298039	3.38665038510448	1.40351864700892	1.42777542336111	5.33114032628065	3.25022310351477	2.26195415274883	2.45180052790357	3.072309453627	6.65721600017091	4.70457798212457	3.17680266010626	5.36181321079138	5.95145991493142	1.56496055128698	5.86778834424167	6.10016202460558	7	6.32334340032207	3.05271451722153	1	5.96252955762371	7	7.67136890013502	6.6623150951018	-2.84104107397179	-3.63860309768195	0.121815643239313	5.75320454027993	0.884502340822602	-0.33976217300521	4.38124406176358	2.24182691753312	-4.35671975002426	5.24164181405492	7.89435421799407	-8.9685790217956	4.33287198232091	0.944395775373261	8.64821711124574	5.67954822629871	1.59066775642881	-6.56665968454483	4.81046053994628	-13.6708732935829	1.7995267930245	-9.03779410859305	-1.22878284081994	12.1382433452936
74	2.93233842934021	3.18350163638569	6.80304768930919	1.47957525484715	2.21093962961935	7	2.6715028091247	1	2.32897934856337	6.53208730967631	6.7047130252105	2.42581698042687	7	3.91453217872466	7	4.65269007602119	2.92058474893949	4.26812874209762	7	1.24011069956316	4.54736900332331	3.99404011982611	5.43367721746593	5.92937453436839	5.39778493445415	0.573622301046672	1.70676569403761	6.70370800982287	2.47393933181679	0.785117782446597	-0.389476136513075	0.70094431396957	-1.79134400725602	-0.559371763398887	9.3192396262432	3.03520907725238	-5.19940783422339	4.75515363627081	-0.199127267792258	8.9217768726523	-0.0615781095674195	7.38297489025574	-6.85511746591368	8.89040720826648	-8.19908112423345	1.74758889795971	-7.21204244412841	6.14909389543631	10.5231712954596
75	2.18516077955152	1.66294244698221	7	2.63702194449806	1.36687589567145	5.72535868552405	2.70592790041634	3.09263888041372	2.73090633788015	5.72872559071929	6.23353731327621	2.74222644784035	3.66796136433217	3.02898792616209	4.21117266865802	1.93830332398757	5.82420372339563	6.45629950327699	2.55823194646868	1	4.059577348364	4.93138954382402	4.05958796051088	6.61814514447055	4.24456023934419	3.15254431341758	0.297820878905448	5.99231105074261	1.96375975359625	2.63929991115901	3.00989411345294	3.5310376183931	-4.27030339664084	-0.817014610530352	10.1918592751176	3.86203445642819	-6.08432644103016	2.46786115841709	1.11078047240386	7.91963686229814	-0.817924390983006	7.93303737313957	-5.10823928456961	9.22522297690979	-6.01371115928866	5.28870680303827	-7.37700048204434	1.87599953013738	13.8736023009873
76	4.78441234251251	2.2987442852043	6.6072172001582	1.10070527480094	6.41927829021236	5.48547264397858	3.2456351816443	1.56733293148424	1.67540857102587	5.83502082169341	2.3579097012432	1.1628092297435	2.64849408709307	1.70775173418598	4.4438029810983	3.22008305606041	6.44138331915055	3.30275940108338	2.21460722384615	1.62471374892145	3.48151803781403	5.05650949550684	3.11860910766607	9.56687627205687	3.90219555832025	4.80576829759684	-11.5274157401617	-0.0103919541052462	2.6641149933286	-2.69286516016112	0.488832362004122	2.59946615094879	-3.56562797148334	-3.99239959415183	8.58691522070801	5.05361996677446	-6.93356716396834	4.85821420863949	4.37656864989023	7.62813123696428	12.2056018078662	-4.01485500769396	-6.57761420187436	4.35144420601977	-16.305385872433	3.0061737078568	-9.20874910435442	2.98484296303433	16.5230778038706
77	1	1.27536134344086	5.53709928174502	2.33103229547269	4.5552443795007	5.8734947996017	2.69174392081328	2.26575039242196	4.36405027815149	6.34470286984573	6.33852195306257	3.17557448596782	3.81832159423675	5.85241580765087	4.65270118935482	7	4.3068277604177	7	6.8631790992432	2.79177478169738	1	3.41719982437201	4.81537234822512	7.4692857242199	7.58948826980433	2.64214766776304	-7.31310217158972	7.48118169813488	2.95537986414683	-0.44409955792439	-4.46052622227591	3.15341574440916	0.438299873564563	-3.33496618089327	6.6171615820292	3.66515248331109	-9.79710158091295	2.09769213618642	7.23845174726017	12.5728811785683	-0.102778861386505	0.512780655549654	-5.3321749100262	6.37303256081055	-5.59818651208101	0.420151956986951	-7.44637687249367	0.730640373467709	6.20526979726993
78	1.55700005829419	1	6.48228175158901	4.81093015941552	6.03282000752965	5.42565861169603	1.08009621579782	3.91666368790725	2.25682483712116	6.84185074082933	3.58070330137536	2.46741571475624	6.38441164518478	2.40295378431079	7	1.65227546424019	5.43958446002345	6.79526805732551	2.95515510869146	3.42908136832014	1.03866409852532	3.74972109572433	3.82838737277283	9.50676364255092	3.22828380289337	0.9185353621807	-8.54042009686142	7.05726420030221	2.78786901705434	2.43293433354486	-6.34056642836228	6.09537372150473	-2.90625807915016	-4.23938059009738	8.82788628270099	-1.34300574023112	-9.7702693794782	-1.3349581359462	3.93450611074541	5.74692876147884	-1.07764249906456	-6.70838974555457	-5.78111941070698	4.95993195586414	1.66393459398137	2.18621584458287	-6.12713571877384	8.36600031311289	13.5968208964234
79	1.7439193230098	2.80701007534575	2.63999906772351	1.15653424898743	4.81996614167783	7	1.03602208138259	1.15586004301357	1.2919211844121	5.99525843280448	7	1	1	3.77928135302764	5.88921226799559	6.37954526631622	3.59569591929505	3.98639491839435	3.66483902104976	2.00032445788777	6.33132706834677	1.515103496344	6.03640512639806	9.72027045719097	5.98961006889964	-1.67910284188978	-2.79015772795644	3.84136368505131	4.75249441435027	4.8362793685049	-4.07220223924116	0.954849432600435	-1.42525552515235	-0.509761527917643	8.61456403356753	6.94009955641212	-8.44112799236187	2.85728629586151	-1.04720298940774	3.05321668461463	5.48597476891003	5.58369914089953	-9.6142810758911	7.94390619814678	-20.7533133061325	0.0371018818307609	-10.8161090940246	-1.20422781578726	7.95052994338838
80	1.36784167210636	3.30038860323357	1.67137131667536	1.2685292026541	5.11167448719408	5.51384173693951	2.05272962383147	2.35959793795758	2.7316376300386	5.54812176450729	3.19440615905261	3.57165674742163	7	6.79705719693093	3.22356987621382	7	7	6.83129883217938	5.67689820045825	1.30248308862286	1.47443867705124	5.20652427125209	2.56578224499063	7.33597417993198	5.80697542011676	-2.26067520804484	-2.88752357389934	0.751752729346545	4.4005458561799	2.46055245555741	-2.41091379767487	4.98249937205549	2.34696811147584	-4.60139252537537	4.72605126614224	7.15199541674711	-7.90244147391062	4.93565753683602	1.13337360921721	8.35170913360001	6.04536085193515	1.94002561893929	-7.25533140084907	4.98513132549364	-13.9428081095458	1.71550041616288	-8.92170392308526	-2.09526665571635	11.5542478916922
81	1.63908157408904	3.4909579078988	2.68372382429377	1.17307003461596	5.87823291712099	7	1.90381645708461	4.39513754047618	4.61158687304717	5.84812502370438	6.86157983697803	1	1	5.72377274207631	6.34255989494927	3.69008875943671	4.0142537309132	3.46301666577443	2.51539114055444	2.20640077590919	7	2.07250129324948	6.12660125241472	9.91785891598645	6.50897329917605	-2.9284104574967	-2.55975130786901	4.31911862529119	5.52247189930749	5.00170811677012	-4.45779442400695	1.99735073174758	-2.04656296835276	-1.32618808948565	7.64160105015599	7.89453729549803	-8.65218301633293	1.47815925887666	-0.977988658626959	4.26373499781939	6.11590962425668	5.10683198935619	-9.87187815016771	8.4667788197012	-19.2004399982284	0.597132148981545	4.22957305135317	2.30868530526375	-1.06613475498129
82	4.28001235920217	2.78535751324532	6.64741488463549	4.9036127728482	2.26900198491688	6.76246256123808	1.42964486952925	3.71601554675574	7	4.41555299395859	5.31077511160546	2.09540698368101	5.57271092216496	3.45875689208674	6.88788385389906	1.34877571804224	3.78713414536993	1	1.42442458200138	1.42361852428069	1.16617535723224	2.26732397227699	4.6736584820411	4.44900068147751	1.61137515083775	1.28667406638414	2.58528061786615	8.86357996205595	4.03296259448175	-3.92350133318392	1.29259535605678	4.03701414123445	0.576363934384756	0.285411645041012	6.85507706476528	2.54552330816444	-5.82916891729661	1.57373931303172	-1.32916838955684	7.16208030003559	2.32352808414767	8.92115127830902	-6.67043862764844	10.0125204862459	-2.74713196246816	-3.1167335141841	-5.70299019861576	2.80308298328374	12.2704601664341
83	4.14600240093481	4.32173628662449	5.5801184140901	1.97479098702241	1.21864901236764	5.04512591750072	5.91184863200091	1.42138685540054	2.43659643075054	6.77617938932768	4.09728882856053	3.08945093433183	4.0740046149844	3.6631454048475	4.95846225531053	3.0116340275731	3.11376868642079	5.41232328670393	2.06309570877858	7	3.82614300845084	6.89286698369148	2.80871637002892	4.50042010466203	5.75401979717721	-0.124436822097123	-0.53424750196235	10.087063438852	5.32111617502181	-2.14438328825965	-2.48628955976448	0.800942157790204	-1.08006487071314	-4.94420702963872	7.35368247196651	4.66148643282914	-2.72804027708568	3.89246488315285	2.40195793952183	6.44037270350056	1.56672451073054	7.35602906595618	-6.6544490112077	4.22509596572571	-1.90450726897354	2.41035844559758	-10.7839979900055	3.27712952581883	-3.7893525268506
84	2.42729442485569	1	3.0537597031491	2.43856344781316	1	5.7498929817128	1.47388518615703	1.36630416562269	5.88334611649652	5.3625281984723	5.24193284433735	2.8815557789749	6.58992925906477	7	6.34436009711726	1.56162556864727	6.44362548771259	6.78957744231918	6.20345822431192	2.43055669175454	1.61134113498081	2.40393128020094	6.67971200077859	2.09745638504954	5.14708087979183	-0.284337526916052	0.160268939975051	2.38813349125294	0.376555610478107	-0.406130210765904	-1.52369011347999	0.00939219332226399	-1.08066473475572	-1.38858766499231	9.50906857566172	2.26940281747333	-2.8160099941383	4.25812667680836	-2.63592754819689	3.7281337861311	-0.0326254551815833	5.49773116153113	-8.83548568564097	7.03853495989901	-6.37933121699489	1.08513605869598	-10.0290757292869	2.66890387805027	15.4959258189567
85	4.66756087229935	1	4.05375442669221	2.78690855858673	1.01729491044745	4.7538906248653	1.97098865526007	2.21965090917061	4.39418762726443	6.71033292866854	5.46300954231267	6.15833306822325	2.27079721453805	2.83580810478615	5.38508852839628	2.69239882721684	4.64122560117153	1.38455926667374	6.43554116512817	1.9864527372577	1	1.66667450709459	4.18881417914437	7.33132257146451	6.60195526393244	2.5267591554769	-3.62500582588795	3.99695383691989	5.0378371941036	-0.606161034123047	2.20126863808406	-0.42263920664422	0.503554613123863	0.888702663219954	8.66642715923892	3.24036688539394	-8.78907550428753	2.73857160857844	-0.85192102683253	2.65812548345893	11.8657454268426	5.02874636093239	-9.80294897721463	8.5805507838622	1.00727134732566	-1.97395879981071	-9.56161559575034	-1.06703606624726	9.01283292380625
86	2.05096936425677	1.03872687341859	6.44624377639723	3.09248187605075	2.06789414104009	4.97445448023521	3.38684297497682	3.4654687296944	3.52389366447919	4.34584812589779	4.66405964243973	4.78576590529461	4.50017723982878	2.766259524276	4.45469165360811	7	4.59001890187626	7	6.89242527376624	2.60127856426842	3.81114216456353	4.69895406178971	4.59252850937922	6.64100281340619	4.11712453829741	2.24249501449418	-0.190198506150081	5.43533634573326	2.04585531432206	2.13421338167926	2.77778257094579	2.89125021215938	-3.1994418766961	-0.57810117008479	9.58131239368537	2.57046381561839	-5.35888589043276	2.90176821072741	1.45002142654839	7.66007506196984	0.46239905755267	7.22314221419546	-5.1227084782681	6.90254855718011	-6.76655032575648	6.0429653744608	-8.0928046306061	2.09094995312661	11.4024485777597
87	2.18400527424999	1	5.79647417113672	2.98854591361187	6.86849296710418	6.37602211516471	1.68401476129024	5.96752129254692	1.30460265231823	4.73032760732366	5.01497413402097	2.60263713611638	5.54569441884562	3.86323738444992	5.16274249512196	1	5.88962862097888	4.90776828347573	4.0035745167585	2.34739592656502	1.76208805986085	5.75091154124507	6.66037336265789	9.11488493472144	-2.35516341560696	13.0861831236003	2.07478557667361	-0.00101188570503273	11.1667038122691	-4.69430628073066	1.8240625574619	4.23651542957181	4.1794811519853	-3.35435801361477	12.1008981912598	-3.02245704457036	-11.618056173677	-5.50742821834773	-4.14173148653839	9.68923467964187	1.73301319079462	-3.94805423392544	-7.83233067457011	6.35695770003664	-4.15071663987612	-0.170536926206978	0.341865298859277	2.73784714053931	13.8802398979524
88	5.39200051205474	5.44551179495266	5.44226388783478	5.11520311457082	4.13118881777231	4.80463113385833	4.61319406011112	4.46101847726822	1	7	6.5116564147366	4.05356848775679	6.63611151249365	4.23761834534466	7	1	2.18695569545745	5.81253576115587	4.32010835284758	1	2.77281500755597	3.84227889110652	3.77966239964051	4.14695243939043	-0.424195776641282	1.39733533509133	-8.25322848911069	7.16434863885176	5.470219191176	0.342037394666284	-4.75549022338632	3.77570215324998	-5.07398236239312	-2.19503377854181	6.35767835615033	3.45504572014874	-9.35539775107871	0.732659227898961	3.94989952468372	5.47527665362208	-0.810443914060002	-0.387901998357234	-2.89413520827997	6.89051902240535	-5.246075103662	2.72351002372933	-4.37969317637656	6.81679818886723	13.2675911432502
89	3.55504850150768	1.61695602620208	4.84069111822938	4.67838543006361	3.36543620663155	4.48193268082172	6.93277396598049	1.60860202429428	1.03783203623893	5.83095799351131	5.70193880989288	1.44467906296751	6.12201737180105	6.53234955726003	6.18765621301788	2.35328016525683	1.3788729782803	3.44552700698794	3.7399344020763	1.91465327984371	2.18932292249181	1	5.95906052190201	7.94263157245664	4.56880330230515	-1.34549614163743	-1.33052265491295	6.20354875067508	1.44645628445113	-4.03284411029878	-0.763610113703069	2.93586460656287	-1.86971415425848	-1.73491799326938	5.32588083550342	4.82992702504342	-3.49549645377576	0.316960726653037	-0.143740423668118	11.946248967856	-2.43046782987502	5.96764546251763	-0.835840380679342	2.90628534377445	-7.95050739881107	-2.18911155696153	-1.53830195526937	5.22668957662165	9.2920572284853
90	3.6613173224403	1.11188215209882	4.81392791340255	4.83724813913714	3.26864464171849	5.52055413418771	5.76480605653077	4.80225312659714	1.60505973174991	7	4.44814411704789	1	4.45285229036622	5.48591375827849	1.34710950887062	6.23313458184511	1.70274862682134	7	3.61367361540849	1.28117089527792	2.35921329133005	1.30276805004667	6.40607838112515	7.62652822550224	5.41899551522909	-0.46738170565993	-0.8187076000916	6.14134721039774	2.36883587689909	-4.09846291866594	-0.342005345127803	3.3407594926931	-2.49719282748498	-2.1243605255525	4.92229361645787	3.63994112075534	-3.8631408015451	0.105516070198951	0.0841643204867116	11.6234151274832	-2.00621711016367	5.98700911278064	-1.63727993119341	2.00484485222175	-7.01676251911622	-2.37473045322602	-9.44081138346513	6.27145006925312	9.81212543292028
91	4.73258097240813	4.95185731805245	4.40891039498723	1.06943916787147	1.74516802941498	2.76076741861013	1.3510395482847	3.68036893022716	2.1890359250333	1.72729409785291	6.34305029145253	5.04950663179551	3.67213788205937	1.60170028768112	3.3659872613176	1.45713870120084	6.56431457712401	4.49555014063636	2.59497815825818	1.847779080016	2.81689062594208	2.3695708420722	3.91736565540088	4.10794357267606	3.41114760901569	0.710768022833218	-0.679198922014605	9.36438954792192	5.166217480326	-3.75939443973703	-2.88771946887458	0.575986695539378	-1.6260325249475	-1.81181321567641	10.9729896938978	3.64009971504311	-2.00923424042878	1.65974067920078	3.09728038515646	7.03695673255887	2.89558072480991	8.3971231418155	-7.46784453842125	2.22171790966736	-7.28868871837319	0.102012732804246	-8.80102992669847	2.48122927532398	16.6567664013403
92	1	3.53674543135012	4.06440541563645	1	5.04826650536339	4.61080614741153	3.65080994941786	4.79428647379325	2.76882995056415	5.2602342083319	5.96531581874436	3.21563810027064	6.49518204391351	2.68009277537007	7	5.63725093509872	4.553295705742	4.85258789280745	3.31598132029335	1.31040983324783	5.39749151748084	1.9506104773251	6.81825179363393	7.27707264639296	7.20601475469234	-1.53565226098132	-2.56228244456268	3.86228383870202	3.57623895888172	3.12413142854163	-3.80644984769283	2.91907428761408	-2.13515749441954	-1.45517561803625	7.33989284980304	8.79317873196774	-6.86786671979216	3.12109200513171	-0.331372918809516	4.88480511568143	6.76542100349055	5.56538882740703	-8.83879212367815	6.96289443011532	-20.1266144777181	-3.77353277770906	4.00654738354237	4.06250237652797	11.6303321722978
93	5.62934185614502	5.07446263257175	6.03737641039826	1.90497043316585	1.89942852359974	2.6016459931111	2.36320450997771	6.52114590836095	1	6.16705403472957	7	4.33170199542031	5.98018567059414	4.77391555896625	3.2865524591583	2.877574777701	7	3.38918998364175	2.54204421382557	3.45206354051546	6.0553200375381	5.97530810820255	3.41525187260193	3.80117579321387	4.37044777518927	0.432379167415953	-1.51882490457907	9.62368303245337	4.53206102460166	-3.87600159512894	-2.59494621022559	-0.633709483598843	-3.67092225618521	-1.24112969907409	9.99509180223577	3.73052843129169	-1.75262491423073	1.54787775904773	3.54116032264854	6.87346466276723	1.71716943536248	6.20953027947343	-7.06977167890003	2.1265715284604	-4.84145199906897	1.28297261958505	-9.2533153804115	2.16520786077212	-3.75267474242807
94	1.67541825295118	3.24962575039714	1	1	6.31696644702904	5.0773425298238	1.26050545187495	2.6424088776174	3.49580481298893	6.19623520507403	3.52944338274706	3.09968692301103	6.90643322442143	7	2.76922053782429	6.60567816054238	5.73970641546573	6.50738944149587	6.39485527601461	1.31218990795797	1	4.08299247322392	4.77498596869365	8.8095834269566	6.917607026724	-2.53562898251424	-2.48176146984339	1.26579310605737	4.87817073262497	2.78471233423481	-2.00691757366731	4.51745183889142	2.5486495632541	-5.00411544163463	5.15870790457835	7.57049289994781	-8.64764338286601	4.88179621044662	-0.621023484333087	9.0252255491319	4.55954097018327	1.32929640071126	-7.53271965559311	7.33211786840757	-13.5817212862486	1.74376313602814	-7.96011875875042	-1.74479081240879	12.3405381261051
95	2.17009858559014	1.48919621703351	3.46010117686864	3.75049213159422	2.42195326107178	6.1568234350445	6.79052692658369	2.27494635736802	5.03780173422615	7	4.73253596213522	3.04407982732248	4.68938988652108	3.65043971665523	5.24924216256918	2.86435465179609	3.1006444187732	5.52570061443439	5.86795454491681	3.4266532738141	4.07263750511055	1.91903638355892	7	2.16333236905488	5.01556533550224	0.0673826818822496	0.806291174102004	4.17092709775431	2.70751230735355	-0.316344894875558	-1.69624979312805	-0.688516324665423	-0.95516475431081	-2.51857086708871	9.34128088372506	2.33991555604314	-3.66002566601108	3.75516294874131	-4.19875983742544	4.43416838146324	1.09142672421677	5.06090688773981	-6.45835300722929	5.32051673104861	-5.18726298029337	-1.35338780350457	-3.72154372234056	2.69819626855047	18.3677265171311
96	2.0236409231074	1.30334391686114	6.18168743997117	2.40519065988064	1.18808707535145	6.10442309851008	3.65774367602494	2.14233800019891	2.54662942214199	5.97485293943035	2.14164351855699	1.91015692428094	5.0662616290995	6.23040229145667	1.71220999448195	6.23465427767306	5.69349182988082	1	1.37539169419503	1	1.96483626985547	6.14612907567611	5.78168978481563	4.37432615870082	6.10725379938195	0.240765306909648	0.2477617759791	9.01872429039899	3.64723842360404	0.574248334230736	-2.16921856809735	0.653471463068456	-2.16193464175502	-1.03375242600106	11.1896704758339	3.88575926894722	-5.31945776722109	1.85003672404945	2.57515361987414	9.09489347450768	1.4583081354017	9.231229549181	-5.12285588424898	4.85830060768217	-8.88001293199925	-0.264756750131136	-11.0971366564647	0.637065140340311	11.8138427314945
97	1	3.4680244280473	1.63033625835154	1.40307652777883	5.01250564718221	4.43100800636433	2.41521083090685	3.40220489390001	4.05807928141192	6.25610507486732	3.4262009027488	4.12838956511243	7	6.67986815196562	3.02556571408946	6.24389673923721	5.73112062280439	6.45545932139286	5.72669446772678	4.07159645028458	1.62634104032732	4.9580171855203	3.84955237468824	8.15246244307433	6.44847576326234	-2.4475522656105	-2.51967050759702	1.01861155786513	5.39424452317925	2.68220462723032	-2.06712608905136	5.00120996395674	2.96291812932954	-4.91617114517506	5.69821287202838	8.36901203535012	-8.22485060920316	5.30881358014056	-0.0326052530634931	8.7628612871646	4.94224284695471	1.82924372749659	-6.41810827912037	4.132971919946	-15.133609167254	0.975689646283334	-9.06080728118744	-1.99044384618502	10.8817930168175
98	4.95678104762702	4.39361347419587	4.80484861155154	2.11354907983764	2.66030394966776	4.88312127996614	2.14507817210556	1	3.84106609627176	2.31816164587952	3.21108665458284	3.83320525569033	6.96450967394223	4.85345948083074	5.3714512183495	1.59836531816629	2.47546056465167	4.32571801406134	2.1241643655203	3.24680129937476	7	6.12987450136111	1.88519339266958	4.84899096138538	6.17760178686595	-1.71851301882602	0.665089692472569	10.518483419988	5.32114899178011	-2.41442760427638	-1.91879591143285	-0.120095983352074	-1.20942710448406	-4.99932903343233	7.57570023537465	5.55053995430281	-3.49962702327896	3.14300596278593	2.91947921339184	7.60268800644863	1.71917783853806	6.66905474962198	-8.70399451616811	3.96391172213459	-2.12945102863227	1.4964448365345	-9.8046180601638	1.91534408715139	-5.33823874186134
99	6.41118668135077	4.39732629810446	2.9297490857068	5.15141970857125	6.35067616061042	7	1	1.52249188869558	3.37192330345682	5.71390709348299	5.16269994407874	3.24358185785391	4.56779945753679	6.231049868922	3.63367619664393	4.80014634098787	3.55538227228873	4.23311743092481	3.43636103708497	5.59673997682295	1.48629089890805	4.64375636309192	5.45260481659211	3.79620445073314	-8.4121644954554	-2.83860101898899	-0.734221225595179	2.48579082742118	6.42997598649578	-6.78383068313117	-7.90773964831422	5.42417079602605	3.17213610244544	-5.4553455614818	1.13563445859172	2.65287246954762	-7.85446400275729	-4.48115114754433	-11.7833027045169	2.47291338413234	-0.22544531425453	22.4382277900556	-6.49633702826172	4.99786106289038	-2.96767185057248	0.381155035691534	-2.4756768455244	2.13852565560195	13.843675676474
100	6.26807035345555	4.58184776906203	3.7914988270064	1.94558162670505	6.9688386650305	3.75126044944016	3.03295941766356	4.91711454440409	1.59171309944141	6.52174631201826	3.94444917846914	2.69149105722684	3.5337256391214	5.02205059242836	4.29011515284935	4.21020285540591	5.6391235036129	6.72901144785913	3.52393241395369	1.32536246752637	2.44015332322278	2.47183005862397	4.06113151605991	0.601633170920801	-8.28674222679525	-0.577836490108837	-2.72956951277246	1.50253847343297	7.37208206717383	-5.13971108017334	-8.15995941084356	4.44683979576044	1.01706576968844	-3.30040978941145	1.16296312620635	4.43477292646318	-8.02778310508295	-2.64976725190678	-11.4753882846671	3.82674345435297	-2.3825920478536	20.9726482563013	-5.09933899786836	5.40179963068964	-15.8106615988489	2.01591082477722	-3.83505643638134	0.463007397846996	13.1828437555503
101	4.34100065090654	4.89846813451678	2.8514420126221	5.97720810557179	7	3.31787011315508	1.9545817713926	4.165855669599	2.61826293259081	6.3063912938273	3.7474620180831	2.37664664103798	5.56983517763507	5.32693357909519	1	4.69277027170102	5.37838743093355	7	5.20586735376347	2.2987582527502	3.55284491157255	3.94904090087402	5.57893467193819	3.10753308493426	-4.28278203560922	-1.66196684110854	-0.151537344675882	2.21849005085893	7.11001996826691	-4.84364832645037	-8.03419500613238	5.768620358626	5.00464492117316	-4.9533929324646	1.66924678449821	1.35092045564949	-9.43812424994382	-4.34713172708232	-14.0643730813478	3.55171189331702	0.0900658137888234	21.6388820866863	-8.61431523921294	4.20495399751202	-17.1007150378107	4.3978950823037	-0.393195333084002	4.24498680513528	17.7812030097825
102	7	7	2.01554386817042	5.05118879132387	7	6.56431600473228	2.08606622823953	1.15471600008061	3.65148918378084	6.12102015710637	6.226319863017	2.58585488371318	3.17825582670633	6.13377683356808	6.6786250152509	4.79809034942676	6.15903813848612	6.33923285233712	5.45612738940853	4.89505223429932	2.1887875565196	2.77754716633626	6.15891685082358	4.25884606107189	-8.20418633680126	-2.24739788019343	-0.887525288515426	-0.0689017059706598	3.53792865806845	-4.90037209826861	-9.25796474376054	3.30399058536133	4.16731482658632	-3.87120047239288	1.19043240139667	0.349981531064029	-8.24761046654532	-2.08969192333439	-12.7274622018068	3.06536253490684	-0.673127895693159	22.7396697179985	-5.52349681126425	7.71952176784264	-20.1989512976468	1.72987309438847	-4.00260491006831	2.17711265532664	8.70844932631134
103	4.35186721752778	3.43878063471275	4.97170329379359	3.04992561553138	6.13422658051747	4.1279603449372	1.396527417095	2.39365373298655	2.033025287056	4.31351633053788	2.41461696170759	1.78209642766019	4.41353724014249	6.87831869012466	4.11497427428379	3.17203110071161	4.87367026813958	7	4.51849158605493	3.48656450694785	2.12532070666332	2.3630756655741	5.52596221096865	2.94192704945211	-6.01097191525701	-8.57801709997354	-4.70221450457402	0.941539160230403	3.95231098188996	-3.74841188017445	-10.0180638877142	6.49623992591597	2.54529752016192	-6.74002178046392	6.4404831600148	8.11907944658411	-6.44421506867735	0.420309551360149	-13.8573804535657	4.83617622132891	-11.5739700483507	26.271486293934	-4.84735342065231	4.95447458669407	-5.15423581197368	2.36830781786331	-5.53889183089451	0.429332682080202	11.7684966469701
104	4.41941141788175	5.28208636014319	2.75038165012687	5.95347429236868	6.60308126471306	4.67916239533403	1.31563432144243	3.48650653389999	2.9305488566259	6.13220315958862	3.26145570966676	1.09260382110132	3.50726178229219	4.43968627359433	1	6.95120613669502	5.74451628139288	5.97866077868151	4.43713451349518	2.86815197875148	3.25132707461259	2.93531075545917	5.46458327638016	2.38928915118839	-6.60966929954246	-1.56136174001614	0.514915114358311	2.3073348566434	7.25283303544507	-5.61078602701864	-9.62330041367473	5.76224256266425	5.93396051416683	-4.93291196949329	2.00446781801566	1.95537702380043	-8.52465233935362	-3.9042407337866	-15.177835273783	3.41304558614825	0.290742463731566	21.7065586658037	-6.74685492168692	5.46576350581497	-17.5222527975755	4.38071760586646	-8.42025281358909	4.15328517737852	18.2352859759388
105	5.57799014213971	1	3.24778093932794	6.30650521655745	3.99305140969586	6.29917561729336	1.68335177763889	2.86165744433485	4.44292660272831	7	6.60871641821449	3.60209256388773	6.5456279950887	4.90914271324859	6.22073394764338	5.44298404995982	6.58307814073955	6.96790347745235	6.23584469956456	1.60891822039632	1.69728534716718	1	3.37806653144602	3.84500915268319	-9.02722863506367	-6.67782262008368	-4.41734589626893	3.5014633063185	5.817968258658	-7.90820016762806	-5.41342180625832	5.20710913291494	2.81324049438596	-5.48749947749798	2.10892538378536	3.79636892646688	-5.27281627472708	-4.90613276912407	-13.2587639004891	4.58421319571562	0.589007589534797	20.8006964260488	-4.74667758522623	4.97335629798592	-14.5669814139494	0.372968951457727	-0.388531570618885	4.28011222865333	11.4042424906995
106	7	2.47984472713554	4.54084477875235	2.86676945020122	7	5.08961718914077	1.42566801796688	1.33273625243699	2.20321639803623	6.40703577620924	5.78775806470281	3.68109045401857	5.76035819660057	5.59238280179842	3.9814630303584	6.50453044823883	6.29720476209298	5.5355327283588	6.3804386750276	1	2.33441843383167	3.74182667886281	5.97021324337989	3.82511783965003	-7.59240645675074	-5.81303801238639	-4.7233612895253	2.00920079228897	4.6712771414174	-1.70082958049643	-9.92797166218023	5.15956458754188	4.44140229632933	-8.32038784113323	6.27018622742555	7.05028369123461	-8.17933917139496	0.48932573310136	-13.9523264772022	5.93319873315076	-11.4216948129709	28.9424949104048	-4.37023308857544	8.26520167391283	-7.1595537753397	3.59261190379823	-11.7648115815227	1.12473857645683	13.2836485469225
107	5.34450055540322	4.98045945967921	1.38568742657623	3.64796526587309	4.77389606861118	7	2.33542456230435	1.49658716308664	2.97172128466429	6.74360064620694	5.73842843662376	4.69817498716965	6.13264181561585	3.76679040020161	7	2.38846412188748	7	6.86549816526759	6.46479779250145	1	2.56306832464192	1	5.2225073692722	3.10874707741963	-5.42534055057319	-2.32426983312906	-3.17850540683755	3.76352503344985	7.19454543254695	-8.27131927028329	-5.8586088884589	4.33396036468368	10.212679529271	-3.11437802842404	-2.23755460147599	1.5627271043097	-5.19063370992389	4.35842748007591	-10.8037181774992	5.60618874469507	-4.48037134080849	22.5299265834234	-2.22725039202947	6.77610542419853	-17.742236224713	3.06015895535009	-4.60074128692278	1.80755938827922	11.8696542634862
108	7	6.81446703864102	1	4.0323127937333	6.87500392376199	4.694631998937	2.34901480142171	6.29444058333443	4.26254509404092	3.66251348694763	5.02025195203346	1.40517332546551	5.53770285686505	4.39808842120782	7	5.58495512458561	7	4.40384444843304	3.77961348285283	3.85152822337454	2.36612387463747	1.33078283860979	4.68118553797021	5.1112888398645	-6.76800028290901	-5.2003517786993	-5.15201697651398	4.36212559092816	7.59569454561066	-3.56163253934611	-2.53744053746359	5.91607569303521	10.0455618596539	-2.06707804931656	1.8880552760439	-0.916398447606427	-4.64658149512486	3.54181375354707	-10.7551315768062	6.77021199710981	-7.63237254966795	18.0105565612426	-2.06018234382093	6.61201966059033	0.966444726398609	2.91730503485588	-9.85562930109017	2.23545437248305	12.4599275274151
109	3.87450773927665	4.29535683111875	1.08613034042404	2.26997171267226	7	6.55701967700588	1	2.66447513913691	2.54024145954562	4.41691252624699	6.38449681935373	3.01360557899802	5.81055415321938	4.21391056914587	5.16438982619037	3.32783301446352	4.19223402221988	7	6.089054069813	3.18493454035708	5.16078549376755	4.85654739068047	5.02818297098898	2.61702535409536	-6.78124976442635	-5.87501258502264	-4.64697722319734	3.07502832280006	5.40821120768101	-0.855343952910246	-4.48703178220453	5.24767292128457	0.353362885640007	-2.37542547245209	0.817943040578717	0.472996930135016	-6.29543323931055	0.0392573673664444	-11.3652127766409	1.08138258170646	-8.81261443485162	15.790646703282	-2.62138382076846	7.52002143174102	-19.0068287393537	5.00698828772771	4.99342169411763	0.950828481807006	4.38462073954031
110	5.29712737834458	3.7526867716735	5.50966865561037	3.49133926402432	7	3.34256018733359	1.24436381470264	2.28894233966854	1.76985707463379	6.68377227517374	2.56157976582745	2.29823500293065	3.4124339170131	6.67143255070284	3.98679952863832	2.43695785934432	4.81633053386254	7	4.60195091996747	3.04480620351178	3.48709231824482	3.16891814837319	3.38721458966427	1.71950090429344	-5.77120280130995	-8.76889576522933	-5.02834304269391	1.81836220157976	5.51739096968617	-2.42139368288309	-10.5060683484165	5.63110773084356	2.714092351096	-6.78229095704541	5.87964916521743	7.54939467004993	-7.48244695633242	0.598055189424619	-14.0661641572292	5.27126070605303	-11.6577933789224	26.9177417749172	-5.66089583436127	3.29538687110663	-5.71812627297604	2.64860837609984	-6.95658334502129	-0.717262433613158	11.6661903120232
111	6.87620423494381	1.59813413197702	4.25999877288735	1.58583161837511	5.96615895745577	6.06056379397436	1.06618360078443	3.43881548494059	3.96537812953305	7	4.99677321039864	2.54805291989276	5.87497953512011	1.62257132134945	3.8759157293178	6.2740793233421	6.89239606365085	3.86082025526582	2.83796540492404	1	1.87851560531079	5.29042232022169	5.82488438432843	1.89427093546772	-8.58852716522213	-2.42479467007197	-2.3553129777271	0.900397554278134	2.13930258386502	-5.06089499600173	-5.78257533671506	3.2292584850688	0.490177912034255	-7.42597960421483	0.937231419343251	2.83935003849794	-5.76701319268138	-0.317385711550896	-9.41047134245905	5.59139898376842	-1.05385776489771	16.7349774863802	-4.63968945598138	6.4863008585639	-17.16423531496	2.49254563697144	-5.90511392365175	1.65726431950316	3.92028201852479
112	4.59123931812723	5.04395083757829	1.75744505114308	2.65822706572572	4.62736292703846	6.58358994407127	3.21360271077599	1.98370493405337	3.60409932450929	5.41758241484818	4.45363009177732	5.03308676236421	6.96208463119104	3.33659934853302	7	3.42178015053713	3.79871955448061	7	6.64597616093023	5.10446860436587	1.87084045075205	4.05365180248756	5.82859849781858	4.74618310645709	-5.81446847270448	-1.84789772858947	-3.42052403831819	4.55544409523005	7.95311416494158	-8.17821776601675	-5.69527186580183	3.47810350278518	8.14810364807346	-3.53678822711741	-0.993817788836235	2.22743716296636	-4.22429901717153	4.61650276695501	-11.2037536239686	5.97200361563746	-5.77362675716955	22.6415270970669	-1.13332778630893	8.21941137975783	-17.0962389926664	3.62149520500027	-3.60085645415591	1.61649247793769	9.28906913729933
113	5.60873833949083	3.4693222037823	2.39555232653045	1.41372351450975	7	5.66565945481588	1	1.03605557144985	1	6.588765396344	7	2.79569758365776	1.43703932555302	3.2011896910233	4.23935657230033	6.42090876205891	2.70846617708625	6.44112413856882	5.33163758341028	3.82434127031573	3.97621296475899	1.80487268913546	5.42637245502166	1.91695962886965	-6.31415134738646	-6.3836694336616	-5.01670491470207	2.53321587586924	5.9277503290263	-0.778138366451043	-3.89113683309122	3.87839521320047	0.0646158918760116	-1.91137089164768	2.65219553199752	-0.747766368610901	-6.37003575240845	-0.781167714989826	-10.5759093043183	1.5065173588575	-8.77867330229033	16.5694387327813	-1.75159200198856	8.33520969370545	-18.2993992359344	-1.95576310084641	2.49892906236434	0.984477216457272	12.4645125750321
114	4.44199954967066	3.05261795905605	5.65582384445549	1	5.71771440427639	6.71805600027472	1.64817949914149	4.36690760865784	1	7	6.80149468392802	1.87726647380283	6.04309761103783	1.54782432320164	4.06075272995661	4.6114183554745	4.25511581029314	1.37002864468446	3.61222973115895	5.23521934664736	2.37511298669332	1.65478100252812	3.99047430302064	5.046401037445	-8.59460265521207	-0.852248115821385	-2.97359183106813	0.276587885498017	2.48247085920804	-3.3075635175794	-6.13271262511424	2.58613412740832	-0.860402215503088	-6.61565983261389	0.995787221449575	5.04925729122612	-6.84063311111856	-1.03347889901209	-8.92527979488803	3.27329666297937	1.41244798317227	17.8687394674157	-4.65300434388651	6.55573375800186	-5.12907526179436	2.07255704776266	-4.15648482698303	0.356711289474763	14.7160129246968
115	7	1.84446183087805	4.92381592735594	4.11101435934309	6.90604625278031	5.80838167286771	2.59653034485802	1.12095153633737	3.94853276151073	5.10950275650554	5.98988263709218	3.8363658646032	4.0294669046778	6.27611797132178	3.9912196504694	4.76373861582031	5.55802479488735	5.94703355762743	6.24353539237457	2.58522872927414	1	1.19129224180297	6.295361772201	2.93822684297816	-7.06361361993158	-8.72935696349165	-6.97338469113009	1.76566264708335	6.0846179816371	-3.41099973930765	-9.96463484993275	5.39787394361896	0.580141434591178	-6.76879131752954	3.86274074977331	5.47033548110138	-5.75714624349036	-0.497001807838185	-14.1832910122041	6.93245877028899	-11.6275657942741	28.0137768084426	-3.91910909481923	4.50751372586756	-16.6486689056251	0.268342620046687	-6.32119852648913	-0.0450556570689255	9.33438318188097
116	4.5422888935298	3.32565986618965	3.10558392420256	1	4.90649431750871	7	1.35365384730029	5.6813937461281	5.65343595953032	6.39998082633643	6.46518867425553	3.93370906457096	5.63124411715377	5.45125354471442	5.58473742009933	1.88987334677627	1	5.4648747569975	1.14700075362567	1.61607749706398	1.54143186792461	1.99357235432901	5.06268783813838	5.01043177030477	-6.33856908349098	-5.7048002732267	-3.87521105602893	5.32446853598649	9.50882367629941	-7.13253368954462	-0.759230695392799	5.36582842465711	8.94513189390269	-3.00812806009355	-2.46258824555071	-0.49829830539176	-8.35936869956017	6.26737326290384	-10.8328509251279	6.67200939112857	-6.24143411117558	17.8681008312938	-0.928958496079651	4.14702689527261	-5.82036157422281	5.44711466470226	-10.1142430903796	3.83322314195813	15.0897200521309
117	4.12470398403968	4.58255822886574	2.94037494632919	1.05694508538514	4.82596557001306	3.91835699254847	1.30325956158349	4.98717600472141	2.34786773325579	6.42268472660195	4.82413116969004	4.82259521666261	5.80174328552608	7	5.00128397963976	2.16485456293295	2.42481100663934	2.16523037990249	1.39688571145768	1.65012246390633	2.25823541176075	1.93020239175695	4.82722666882958	4.49847655996232	-6.83313382546185	-5.98590202284458	-5.43755746965216	6.05512370847355	9.08823299424642	-7.17917910342247	-0.501853284514292	4.32025156352385	8.18858067648078	-1.88793004357625	-3.19051507914864	-0.490357293146644	-7.57372498270355	4.89537368120867	-10.7335084195613	7.08792236939279	-5.90966032269361	18.2597311702051	-1.96693967664352	8.61378782648398	-10.2294490361996	3.77588372937078	0.342017984612035	4.61433411251514	13.7147132485415
118	2.91849618520273	6.19615148410548	1.86267627337619	2.89842288110187	3.02359143392443	6.49501991124632	5.13446018671881	2.53238030779925	3.60524776004427	5.28340747544743	7	4.86716505046027	7	3.80199508379562	5.96709519699129	4.34230637241597	3.20784623901783	3.54199331406688	1.88884566093482	3.51704059780589	1.95383111751683	1	6.12862308217709	5.09908511622842	-3.35657350209138	-3.65439957341848	-1.57056527106776	4.15899181398028	6.50410245561828	-6.15062213251845	-7.97208377446459	6.61280636594732	9.65426178977492	-1.78990699493747	-0.434509003051944	2.53402638574882	-7.13857755152331	6.36511383317899	-14.640618025308	4.576717233945	-8.77143420338631	17.2787097081676	-3.85584285271877	9.24375137152625	-8.29689411012173	1.20127624970699	-2.30665707837035	5.89654074017496	8.04111793264448
119	5.55260257083803	2.49269774419838	4.44664789801236	6.19527069480802	6.65399802523541	7	3.17437104832646	2.28971879680356	1.63661153528481	3.67840902244024	6.86213503432072	3.79586603750749	4.41462710599097	6.35171718232947	6.31873177982201	6.00604824394768	1.57797944252465	4.34440187604531	2.79967052872833	2.35619552407513	1.19872660455165	3.05479954730712	4.75828150837403	1.91725978281201	-9.7641255860874	-5.56474042194645	-2.59359283000822	-0.518689698325332	8.4454519133552	-6.31798854992788	-3.87616165497056	2.72709032110221	0.802337339055273	-6.01083512033577	5.62947860320454	1.74708322295408	-7.79198178696657	4.10725756808502	-11.9797781146767	4.10496022104124	-6.98607248037283	22.5422912646248	-0.0601207396086932	5.16098171670975	-5.30292638713763	1.70765995178983	-5.22616561241885	0.220041811382424	7.20515789114677
120	5.41382508103345	5.02241484258714	2.67850921282944	1.67906758111911	6.79003726359889	5.05691321515316	1.88941509466128	1.0506395105956	1.92937177202637	5.40676439377915	7	3.33424675246266	1.40721472095172	3.02138863240603	3.47192929247143	5.86313801886191	1.73414449152519	6.44548713963176	6.41270259189285	4.01949382319027	5.04292329159567	2.15575958519788	6.0155659847483	2.49145444568208	-6.45561833707545	-6.29905090397327	-3.26638468174766	1.5566592869352	5.93177176483253	-0.317673858386585	-3.44652171694563	3.87816159721209	1.54823088139055	-1.49782128131741	2.41685266366843	-0.0282631544844319	-6.70249381019151	-0.432268901855522	-9.82797820049248	1.22678181218814	-9.14887087332585	16.6002878410152	-1.09657620487388	7.89213945277066	-19.0819018200006	3.81565213451529	3.59860767578486	1.01354914628769	12.83693577441
121	6.05342087349547	1.21516730123348	4.12312892543897	5.70050344640514	4.37516510683186	7	4.38891283386365	3.2800686308307	5.09342259356045	7	6.49214953063316	4.03336046041765	6.87733779910632	4.2591447888717	3.32401630964664	4.66220663697986	6.13868814648295	3.71180168348419	6.25128561202213	1.17495118549732	1.71197963396313	1.68035303812848	6.23612716083378	4.49776622493462	-8.94574468386612	-6.85211896980051	-3.97151881231745	3.34616644726902	6.51530020803293	-7.35593769736854	-5.83090027649708	5.29166498043279	3.24409809729666	-5.26392212722577	1.86700520774881	3.70767786508473	-5.40312558060049	-4.52359011920358	-11.4015042069801	5.31483426824104	1.12997546997413	21.0299137775963	-4.78773224912551	3.08514483251272	-5.59841069217339	0.643581982083669	0.257850931417781	4.67340300131471	12.4996432107276
122	6.41780141356485	5.36247642043994	3.75346542722056	6.64883889889186	7	6.91180416659022	2.10497384772816	4.53825213065733	3.08712044908109	2.68757571535822	5.69327438656782	1	7	3.43786449324003	1	5.9394556604154	7	2.42516937506463	1.54696261450935	2.12681012319919	1	2.22564639884794	6.21754312974238	5.58625533070518	-6.51064829381375	0.00375389770471535	-1.01855041632366	0.475278984409032	6.2690997400224	-7.16241083415653	-9.77238968707559	3.99093627659895	2.32590768783678	-5.7326845247172	0.953496208563153	4.43862460036078	-10.2682026568535	-5.18216641059812	-11.3144988959771	3.02473561367797	-0.810649627795024	20.4488233290039	-1.47217507668219	8.66763079311396	-4.96288318804467	0.887856644298946	-10.7861567142125	2.47108994610673	13.1261744593243
123	6.23950270797961	4.2362710475295	1.87945649025651	2.07270043738204	5.87287276090555	4.75863939473701	1.54211417657414	1.03841134326748	3.17399773115635	5.99292268520176	5.38478336442576	3.40665066942774	5.93341778650546	5.55992742455709	1.81786700912615	6.01008240707483	1.12958414277603	5.07431620466134	1.7070563769361	2.64776811372008	4.14098101259979	7	6.42273702521774	5.02262562834498	-3.20386708881964	-2.39603565545357	-1.12872270876273	2.41091561354278	7.6172326427827	-4.23900291760345	-9.88522772524466	4.46837359986908	3.44449898327204	-5.56520627490424	-0.149671696831947	6.63515268609177	-9.52443488466179	-3.48568661961752	-9.27820147860073	4.82334004904454	-2.16883840072952	22.4156362738273	-4.46742223291964	7.15224276161547	-19.2557210945023	-0.501680631136754	-11.2765784404183	2.37084446060954	15.1992641205601
124	5.56809804146439	2.92927612550388	4.91622659998368	4.75258924166059	6.6582814812856	5.73430148427122	2.77678473897007	4.0721595571884	1.70931356164366	6.19555973493233	6.80040275829632	1.421289202165	3.93293010840183	6.56137290516651	4.52354288665147	3.66374853097029	5.89861599460234	7	5.73107187931264	4.24881453207177	3.9638532855276	4.61531013961059	6.37968027375115	2.78894345654862	-5.8180419915489	-8.31968322226457	-4.33701540785355	0.799299898051875	3.46938110696586	-3.90516057943503	-9.80491359411239	5.58829681582706	2.787144260976	-5.52094279045064	7.07500693429181	6.12292626272353	-8.12708449688719	0.531373820934389	-15.5090588523475	4.56445825801072	-11.356613678285	25.9719807209889	-4.11231131615415	4.6160860140055	-5.02356564107129	3.86532925500304	-6.55261296454877	0.669960531585433	11.0070223316621
125	5.72300804223272	2.52970520441098	4.96721416602877	6.67046755917795	6.80785576077641	7	3.14400093833179	3.47598722283697	1.75966710428301	6.78319003788109	5.98384033907949	4.3068617853949	5.20074796305912	7	7	5.0905862387543	2.06118014296282	5.23041007277617	2.89968960054542	4.1918430025713	2.13470659887416	3.11524059649746	3.56861342447542	2.34109125539817	-8.96598088746466	-5.46971978081891	-2.65268534136692	0.00994136346131913	9.23127932718969	-5.74217212999971	-3.26170837776715	2.9089756945035	0.389822877423511	-6.52420393417234	5.6383359436706	0.84080183018416	-7.63966751286519	4.13934910446093	-13.4297681617429	4.50291449028501	-6.89568465122892	23.133511519397	0.380614931671968	4.10764613876297	-6.70300984585257	1.60052788918257	-1.95148716956909	3.75871844692962	4.45743073500981
126	6.12633780636524	2.90901632555255	4.98510403710577	2.39501539198818	6.9879666674175	4.39689224695221	2.44337360686331	3.14663040443841	2.36281263928722	6.01368804933278	2.29357337302437	2.35778240705133	3.99337460558585	5.53369372909426	5.27358850699452	3.65612478303069	4.27277785424432	6.63139806030111	3.42992885484357	5.388178051674	1.46546496268554	5.47802310959152	5.21576671300084	2.45217726157863	-6.43385139642158	-7.93073527627309	-5.51986710360646	0.856741706655287	3.89289035086273	-3.92410614201156	-10.4221142703059	5.14311601239501	1.58276794145133	-6.17180225139214	5.19624708004822	6.2526736428963	-7.95677175550844	-0.686048954105976	-14.3694117854668	4.21978685728901	-11.9826710469487	25.3490977653277	-4.17375450413401	2.6087185681799	-15.0942671320955	-0.889951409679993	-6.27879017163174	0.0321804733772277	10.0478752453698
127	5.82526786933222	3.16210331226077	4.68502332317312	2.15123411219283	6.11008070644565	5.43081053450744	4.8720060275165	1.71806470568086	3.47244067113515	6.46986687362905	4.00166510976734	2.53342840297778	2.93246121874249	3.83806078044959	5.18415181696335	3.93221895509636	4.42412822631939	2.7229317490978	7	3.85730659629797	1	6.89752834543705	6.35893752258357	4.59349515626738	-8.12466120982931	-5.49370926425608	-4.09497505729948	3.21025502577519	3.10052392332152	-0.897360368751916	-4.03927198308494	3.15035183089732	1.02066889777457	-0.404755941626477	2.98295834331127	0.57868631160795	-6.08546505109865	1.45969848999829	-11.6216106843675	1.58644381445044	-7.17927879693512	18.8447340415006	1.47112490995683	7.2358219441109	-16.1369033967196	2.91340797037481	-6.43358922673757	1.86932574099987	16.3475651992826
128	6.12768002136331	1.65656632928754	3.3047242073472	2.64792992926478	5.44362258060723	4.85225024317988	1.77037440924889	1	5.3106460625539	6.59335181739835	5.48132842287652	3.83451881051799	7	4.54599643142709	5.56003044114234	3.00838241421652	1.69104172689646	4.64662920200192	1.0859534039178	2.01886224435799	2.21539345141502	3.50579112066086	5.45058509696202	4.22660352249868	-9.68926500756507	1.29416597353318	0.895772240829876	7.20691467734856	7.90536702462958	-1.59401694452327	-6.08085189804455	7.79554297456397	7.49748686329694	-2.03892618844097	-1.0288482364531	2.56586193930719	-8.464817643178	-0.0688722173470579	-12.1788184465577	2.33116919421364	-11.2750458861805	23.443142703948	1.9181627355945	7.25098358482896	-3.63245530113649	1.16456741277274	-2.76109000299085	0.921903498366691	4.98038269353916
129	4.7813015509998	1	5.95760366486408	5.60671737976242	5.73614749235388	5.7652300510232	3.02787355836785	6.06893573578795	5.18190105934837	5.97629613824961	5.46240582520626	3.48803663196064	6.73625741429205	2.79425290154369	4.63694727017818	3.84366327156112	4.34862193211843	5.00978146573711	3.39004090857326	2.45862068287955	6.33133922755345	6.71562235709218	5.88100822723438	1.72246503411524	-7.58130149953865	-6.06644330649526	-4.22713270849327	5.3853503758353	6.60739013343002	-4.44219121811238	-2.56305318006336	6.58665421869205	4.96781225343831	-0.470026129718304	2.7953618453436	2.97123717864123	-5.81880674544475	-0.594199641431558	-14.9062219645148	7.03730944840853	-8.17348503491064	18.9235775647866	-1.33385833360716	10.7951393844865	1.45489537769481	2.57450225134409	-11.4214323020698	3.80627403819021	11.7846285305175
130	5.58013025113707	3.45781690374768	3.38584964669383	6.7396964718761	6.49636449609688	6.16411093311308	2.87019887216234	5.58746777825659	2.09650009590727	6.65422375218959	6.51175452904402	1.8628903592447	1.43700721386968	5.20668278810986	6.87917678758622	3.8293220741261	4.21387243370362	4.25723030464288	4.07674086163253	6.23700136701362	2.07517714970997	4.01710505536221	6.34273452740169	0.470958841605892	-9.81408511895883	-4.73722408480787	-2.3415570596723	-1.29572464153839	9.54709461089396	-5.05584453040951	-4.4925930627149	2.30947236834292	2.36601403967576	-6.70509092737084	6.09482354238632	0.293369272755434	-7.01107150115354	1.30147241437565	-12.748375582897	4.60397402131041	-6.42924198727679	22.1602131459407	-0.737261328635543	3.27931679635806	-18.8142920717034	-3.28232015731133	-9.3417125798686	4.40806860473381	9.42653370130799
131	7	7	1.02614112595825	3.55478101328543	6.38817033328972	7	2.63617043401322	1.76489197545322	5.56141248758361	4.68061826224145	5.95499999197161	1.32094425036577	3.6169116674617	1.6083919844358	6.52242969003514	5.14867919817801	6.46125225002142	5.94736652256127	1.91252154855524	5.17985018230209	2.67677064370222	1.78417276482897	4.99515380801212	5.47650878483349	-6.9983574386229	-6.87339834081432	-4.83221495995148	5.00965200848772	6.57389039413812	-4.24826909519416	-3.26531388819526	5.62245744008928	11.7455305946804	-4.09323007076877	2.19302196737047	0.999480748658537	-4.33455449988333	3.39104499579313	-11.1220835695593	6.68078879508796	-7.97016468783976	18.4350530257183	-1.76081505066907	7.5243596633576	1.33889054656217	0.496451907542706	-9.52333837659144	2.50375783402974	12.2914065273198
132	6.14271435038398	3.51198390565904	4.92625684074156	5.795110764185	6.07033427867249	4.45224624308772	1.36542552313997	2.19320503137161	1	5.58699993754806	7	3.48790026401996	6.76386232450182	4.77959165348174	6.56485362567934	3.24096791507686	4.54395173720865	4.28131401893591	4.42491571430687	1.02907648239363	1.91272763825453	4.72862929699826	6.99609809117189	0.563499332153683	-10.835213333355	-5.44415313144855	-2.51591131811092	-1.32945687039788	8.80110880563294	-5.72805759295865	-4.94290132874946	2.26845339169313	3.14963992015961	-6.39041509797272	5.92286194557422	-0.151907992722542	-7.68084009822699	2.24783138493758	-12.7962243327673	3.45516002088089	-7.17627661294634	21.9594501690836	-2.11990502890802	8.05634684448214	-19.6847559422287	-3.7781703983898	-8.73285007883868	4.01736615510838	9.5140827712981
133	7	6.12877506968631	1.19102633430566	6.12343439792066	7	6.07006527638492	1	1	5.06542475037914	7	5.67205283400831	1.34342803869723	1.90927508191395	7	3.58196164774065	6.05356105041764	5.69232451388508	4.10214497526525	6.53609756404383	2.21193547929356	2.15827258666084	4.28564409589345	5.70192631777256	3.52384877982772	-7.73453952507791	-6.069099823574	-5.33124590677668	4.36797874108774	7.23312268773998	-4.17527723476822	-2.20119526379586	6.59925552967191	9.94003597765437	-3.52987374392219	1.96728201437304	0.597705480915444	-5.13393469239416	2.83500729504784	-11.6724419838201	8.83225499699669	-7.92203531380887	20.4053246867621	-2.93861257023377	7.9455336741253	-2.78931985953831	1.72173406780679	-2.23639857041081	2.6181093314513	-1.79271735669999
134	5.82668700864781	2.30861509563985	4.28742585215778	2.33240310941332	7	3.7398654717478	2.89681675033225	1.22682651443001	1.43632573015743	5.72858157729028	6.28651698909507	1.00138765581465	3.90739805630929	6.49477889687802	5.41864007688553	3.32507401665755	4.15152211142624	6.59053712087932	4.375318693117	2.03235212067939	4.55229918101118	4.89901847137768	2.98212471598667	1.00800436788415	-5.59628528500088	-10.0265119935668	-5.9440229442528	0.579540436094457	4.28112578948835	-2.40794330366229	-9.77352537559832	5.73262531315265	2.28320539381862	-5.50347340425104	7.42263831546868	5.24869601798982	-7.77759804589294	1.35587388845643	-15.7012085985264	5.49534089426009	-12.2877252063083	26.0033070308283	-3.57846968787704	4.83295120179418	-4.85786835517976	5.57178650689692	-5.77016937323374	0.630587520021481	11.5992900025645
135	6.89469642146461	3.10463351145061	5.0495633358356	2.87532196459581	6.54375523101459	4.89396065231244	1.12033300207468	3.11990645686623	1.99448443292556	7	7	2.39659655495876	4.63478022559603	1.72599088998262	3.60205535455642	6.34085875145467	5.27060346554929	5.35086802507605	4.77644797006252	3.00483447080274	5.60008668362829	3.30736561550984	5.44196086958073	2.94766742005691	-8.20474612870116	-5.98709966803203	-3.97593108017314	2.63606036851396	4.29657743825275	-2.07206637143629	-9.4597590560045	3.61558714355905	4.23844782583117	-8.27643019696583	4.81552382575599	7.44589882422232	-7.7744531799501	-0.43764085445221	-15.5730369079794	6.12112038416946	-10.9774908600648	28.590401810387	-5.18885107907144	7.26643188384954	-7.21399312298008	1.56399847756965	-12.5442930732022	0.25985426494916	14.0462212715418
136	4.76550590942485	1.34644777745957	1.95655833545573	2.77893156267365	4.00344738445328	7	3.0625664088729	1.12800739380871	2.99746884657014	5.43574525454967	5.67321527517999	1.46533942531529	6.89264925677745	3.61263548821267	5.52181184356866	6.93210284437061	2.35499247685792	5.66753563467278	3.86714939656323	4.84056404236146	1.10444408375518	1	3.64690505530633	4.6276240090705	-10.0871129112548	-0.356524968396903	1.12796023092785	5.50143922907625	8.74440585009888	-0.247399753068123	-6.34385297172442	6.48400102604471	3.4423801711932	-4.96531052137566	-2.36838394241797	2.0591480499295	-6.9918521750232	0.567075867005565	-12.432658034533	2.46715746477876	-9.54396203042374	21.9433525869006	1.43638155804918	7.40870324520146	-18.2329911169926	1.18245185723641	-3.24467594161436	0.244787223805938	5.11948297813935
137	5.68058089084463	2.78776401401211	3.88068998132412	2.0242837792199	6.73932899236437	6.85336855176062	2.01162825720165	3.52106810717862	1.02691674190126	5.4032506191664	5.36405341248546	3.16239447458424	5.63287470150017	1.36853718856803	4.51458192858853	6.65087134414807	5.04933682071226	2.92778950826596	5.08294417862791	2.71365893130933	4.36076792840263	3.31696999090107	5.21551575193081	2.43467139967663	-6.89351536314891	-4.74704930939915	-4.17542479625148	2.05021789868637	3.61705264790962	-1.56552051107662	-10.2905619785776	5.22291074838686	4.13847614667361	-8.01756609630274	4.85688586611389	7.51228415397839	-7.72359471835682	-1.30303993568796	-14.2636739150895	6.06933345509236	-10.3126415506716	28.9143067317026	-3.45251593777055	7.67304714096381	-5.85374030989616	1.16380054919431	-12.3755145552896	1.53892363082867	12.5594146998014
138	5.00366460083442	1.6863499463163	2.88006443070066	2.10130273565635	3.67816165379064	6.98155034135928	2.84359141818067	2.31200257350157	1.27488143204108	4.34932852668752	5.16843094724874	1.47780491960984	6.93653395080133	2.71479627808176	7	5.84683271416989	3.69619442320786	1.80818413514851	2.97403860125118	3.53355237569506	4.00769508237303	1.53867667132108	2.0454226639941	3.94684676924364	-8.40519055962043	-1.00206612297757	1.8169340409487	5.69162690686346	7.97402842909103	0.00575754964145821	-6.12435815246207	6.64946376336226	3.09092677035447	-5.26761127013246	-1.62369200827083	2.77542490438375	-7.79315777319256	0.353191099364072	-12.5049666078554	1.38727222038271	-8.97746910591078	21.8214564533745	0.553978988242455	6.99875762433273	-17.7934929984577	2.007182780144	-3.30036202849708	4.70569738422874	5.0893360747017
139	5.6821431900912	1.92934782944661	5.53291352006278	2.67868156891186	7	4.99668073808974	1.90438817973421	1.47129126189166	3.04933066264467	6.3320026608799	5.20115580591665	3.26556083575423	5.89075103735891	7	4.43239445366353	1	5.64730596674407	5.60791882392677	4.00071700206746	2.59491568296847	3.36950876939084	2.1425800707036	1.84040607101765	3.57394814063936	-7.18848567510598	-8.23950082034326	-6.17402984519274	3.01663707942501	5.26721040723234	-1.760392285811	-9.16680030099559	4.6154019376572	3.61489741600967	-6.54172223052584	2.98960100771962	6.89313811445236	-8.12686637373198	-2.396715347199	-15.2620253515427	6.32836974568954	-10.6992795346185	27.8518615225535	-4.54635450726294	3.62739321270753	-5.45083862202584	1.03571716806326	-14.0690110269109	2.96226596706786	9.74757182374602
140	6.47426758873191	2.14568864630512	5.3839560942781	1.28417934357248	3.50705242199543	6.00180231009289	2.15767178378558	5.48269885054191	2.96902972723624	5.06996859574096	4.46229336149239	2.94114080364788	5.42393672843912	3.05102583210741	2.53294536425319	1.22270256313785	5.72615609366542	1	3.20857358345947	2.58037669555745	1	1.46433932806934	1	3.80601812509491	-5.12721852736169	-7.01272882646017	-3.67557112654158	2.77216958854664	2.65085393334616	-1.5997123822752	-13.5378305412448	8.00300672419112	4.8152130342157	-2.93027182640034	2.87567094218383	3.64856668427207	-5.15918322668203	0.5707947924744	-9.85047258529473	4.07459324980329	-11.7999032419746	21.9719171056558	-4.51761865575672	7.30438108263831	-15.1969918994627	0.663701163099602	-7.47785983304509	1.77024707942515	18.2203453994538
141	4.60721521622554	4.54417060106985	4.7628520721717	1	7	7	2.60623747217176	5.17790231883837	1.53569078320379	6.9346285200367	2.007177584309	4.97828242263373	4.87159035478316	5.95079861588561	4.09094412353368	6.18976073501795	1.89492072755201	1.9538291881184	4.09342278503398	6.15515623330219	1	3.134271093311	3.52145271905053	3.60226053868193	-7.04718009039176	-2.27938258742677	-2.72048487369088	0.544446944864551	2.71547630529741	-3.55456238028397	-7.42761218253989	2.09778942729451	-1.42700470565913	-7.63900295131124	0.275584217512657	3.94344183542364	-6.10447134011418	-1.26251643589236	-10.3648234096244	3.65141147268259	-1.69806998433296	19.3010278541994	-4.36105675669006	10.0827860782578	-5.03352161110759	1.45922807879309	-4.65962980743498	5.01456030572583	8.15827120586079
142	6.30389956400395	1.82352740106499	5.32207487219067	2.68253603156229	7	4.12494130860309	1.85680122657306	2.78725896453699	4.10252755080728	6.87451366352937	4.97031455580741	3.07904890688505	3.01470262184599	2.43214089281138	2.08768003007541	3.69138365576066	6.47931683362028	5.5358494476606	7	1.31806698925378	3.22452641974133	4.08299625228895	5.58461995827141	2.61222994333909	-5.77394595231889	-7.70444928512713	-5.58422639911507	1.18663714849431	4.45485698355378	-2.88066899781704	-12.1016125985094	4.67252186264231	2.32276236984596	-7.13291884275764	6.46498510960996	6.59459683270121	-5.93057927981111	-0.385867736491084	-15.0318833316792	5.8415401266563	-10.4158286980199	26.8560709437363	-3.83298783056756	4.03335773458071	0.75171439785356	4.3637476911102	-10.1248907907674	0.0818570393572932	5.10395143404317
143	5.19989794325533	1.7702476172151	4.9048024542093	5.68074890175586	6.05762181668486	4.62955338642856	4.80526801681915	3.04909114695915	4.39845619342166	4.14797596081507	6.27164476841613	4.06324806612366	3.89981758867406	7	7	6.82475706666015	2.20525711046868	6.60503189911085	2.71456936306906	4.2078051521313	2.05992559374055	2.25016847645425	5.14451749349034	5.170944647079	-7.39717320729277	-7.36496862173641	-1.5443456617021	0.410805423429895	7.87727162596623	-6.62180329888498	-5.38622713501597	4.28386800962505	2.84803787876833	-5.75001348233906	1.19403960946496	5.9712750363385	-7.34291970358152	-3.22873119785441	-13.4483989922246	4.02600119874444	-0.153569765902561	22.4786993812657	-5.75709012339642	3.53586688627678	-22.8400333278599	1.91231600096081	-16.1342509762782	4.90489005931261	6.41431088586109
144	6.73892235040315	4.7595129364557	4.69054745866899	5.70681258079688	6.72143705684427	5.75069189262417	2.07770698637302	4.57933195446182	3.1896127149874	5.91061276337913	5.84486238987886	2.98929671001731	7	7	1.49964994727516	7	7	1	1.44489094954391	4.10576213091005	1.1745578028914	1.73470592040316	5.98503004326371	5.5844627894534	-7.49820081263177	0.402534171512329	-1.76098279986131	0.535361109827946	6.44864136827714	-7.05435519761522	-8.48247469304925	4.14208432698004	1.50380296229527	-4.80670558533932	0.673341584920707	5.4890868351668	-11.0487823588878	-4.87864348712537	-12.4471001389045	2.84535158972406	-0.405644802715801	20.1782213709019	-2.49244820266398	7.98569661773083	-6.08028733259075	-0.413624237575926	-4.98879622399231	1.46998059291799	11.3397714228681
145	4.80353782974909	2.32719261574217	1.73251346435863	2.21421587195889	5.47860787655517	4.74687450734561	1.03041315178021	3.42812926764208	2.56844059669196	5.18934740132715	6.48177392851643	3.03531314912199	6.50866769931767	2.31381411005855	3.12411625160676	3.18789157400121	2.06738724235681	7	5.30286816831486	1.259781361125	5.94713556635394	1.71770649482749	5.30666443768794	5.34324765734301	-10.6160828854155	2.31186738337632	0.942517325218679	6.55421740426581	6.01112929908147	-1.27435842861019	-4.10381046783978	6.7448821755961	5.84028104269828	-2.81066697274062	0.772239658075869	2.06881886308561	-5.55003749940798	-0.192140171232124	-10.8715567988388	1.98909938508073	-10.1105899915484	24.8297670887443	1.97215640628935	5.32265846347215	-16.9275179475584	-1.55414461733486	2.39410303010131	1.06210379813428	6.16714178913482
146	6.72638756697818	2.19853567902867	2.33822634739043	1	3.52873493655559	5.07244106591162	1	1	4.04473494112602	3.83684019021606	4.88040874760951	4.19150366815538	5.91635846526287	6.92757263215765	4.10895527078577	5.10984056495379	6.34311527759115	6.16760864784116	6.44124611514159	4.27954719440166	1.29074276029072	3.30620669300892	6.24646611276749	6.43671980048638	-10.155760447564	1.17839061905728	-0.880880661377258	6.71673018397938	8.54223643087979	-0.0194946232250042	-5.65019062614933	6.97222091521842	4.69926527579084	-2.78639970638781	-0.712094454786265	2.34546955816483	-8.12867891287419	0.242646990917744	-10.6851476523177	2.47049321160364	-11.3519340468154	23.491612497289	1.17084236287883	6.59284352305365	-4.94957868351846	3.9507414580863	-8.64947617838587	4.80583396670419	5.28318827394629
147	5.86432430301417	3.1722853722427	5.24102765657464	6.55895944631588	6.3291936030014	6.51300360117385	1	2.28097850969893	1.03803933250412	5.42083538571568	4.94165204864781	2.99693952308317	1	4.80447362685451	4.50953175064505	2.79073319759126	4.69917708424483	3.52112443901866	4.69605538824165	7	1.3305273448445	3.25177047975926	6.12397209756644	0.235205888631754	-9.44308663496607	-4.14801786334613	-3.2646125626386	-2.01753592179158	8.66262422664772	-7.00262795158767	-4.69300126222674	2.45843670449387	4.08656931108527	-6.08702019030207	6.64425428748246	0.484971183737337	-7.64610906592969	2.77783213411559	-11.7953995762646	3.7450224036404	-6.73402707530666	21.9366722353138	-0.96220038075888	8.95335173166439	-18.6960204020131	-0.0946302139572099	-9.58197836293321	5.05764862013252	9.06411099746307
148	6.53740650108092	1	4.86684818666139	3.36230664710497	7	2.92958743260435	1.07937002199052	1.31960611467733	5.20601776712761	6.98503322117656	5.89763880852493	1.59185557000254	3.79980450169434	6.44314808136817	1.12089758254235	1.02953590249784	5.14721953645264	6.20164370523768	4.30542566469393	2.46853554360208	3.62520129891115	2.68894336014532	5.30677245719933	3.52128641580265	-6.49493821325538	-8.52389977864198	-6.02768806848892	1.14481941347895	3.42059012422951	-3.64304008661126	-11.5297205433846	5.34648909939456	1.93882842427681	-6.35630322490957	4.95094101166944	7.12840702077311	-6.1468223351774	0.427123455205169	-15.1253095113763	5.29999517832862	-11.6980586957268	26.2865037264342	-4.1516336522542	3.17243934238201	-0.139152302515221	5.31398111561126	-6.18650516419022	0.520512657096242	3.70362953600836
149	6.50467712032654	2.87559492882099	2.1155389213544	3.39055718855891	5.59370990414486	6.94075748647451	1	1.33312814025957	2.16371469360834	6.04519982479018	6.52402220474048	2.22905107471404	6.32805837684576	1.87629610578213	7	2.33671963651841	5.61538606319116	2.61774807814041	3.93265495036805	3.95189967245489	1.74026146820573	5.60758070217329	6.72704377797755	2.8925081881729	-5.08515345884284	-5.47221412255101	0.999559970043464	1.37473140165079	5.53335156232502	-3.13342420831464	-2.99975889112412	7.92575415786746	1.88448673820603	-0.89854600158094	-0.828063410896657	-3.29713938007477	-4.45645990073762	-5.06557603770763	-13.9502533054608	1.78404374336981	-4.92641922521467	19.0331863232103	-0.24382711207755	6.10928793330031	-2.81886958604704	2.4501613709104	0.187884927679539	4.45010557465641	5.49662443406747
150	5.84907547043294	3.20033885460709	2.05061295024882	1.09494997589664	3.45418004924821	5.63595669124098	3.93962587152481	1.78774628211324	3.15795384308192	4.80591352853001	6.44771462496202	3.10158097471274	4.45698262116161	6.97631746352849	6.05242578541257	6.02438196784868	3.86173945086666	6.24376912617484	3.39673071640191	3.83198327503877	2.0074428175105	3.99521661363018	4.50661152337905	3.1403195613695	-8.21266865602156	-9.16226546745077	-5.33674338838237	3.29776870833346	7.91260146022616	-2.17974566956922	-5.16354937798815	1.77634879251167	6.65975174450272	-2.94607287271381	1.45321033950816	2.95922290862522	-3.15195074256594	-1.08350480845275	-9.95883524538241	5.82152919676554	-11.0897925725827	22.6809945336009	2.1976159755262	7.93235516416788	-5.48210007448584	0.781563403058487	-2.54492444226697	-0.159387049494081	8.71962795099346
151	3.31945250863161	7	1.82506961856044	2.20142064423219	6.44654536229302	4.21673247379796	3.67728363373542	2.7337245989697	4.50422056464587	5.46003078265339	6.64400849385823	1.90896712168343	5.72734979384451	7	2.19020871707604	6.97315421311194	5.66837969405634	4.3856415831337	5.70899488919068	4.62779406706436	1	5.50014482326524	5.29175508652167	3.82733802341607	-7.20991711080366	-5.64891729782926	-4.49427601827933	5.7779884899616	8.24049954549619	-7.46444506921301	-0.312293426202569	4.63960392866867	9.66824835503942	-1.8913138789208	-0.144495833026957	0.738314241574779	-6.48216700049923	4.13207311147215	-9.95831114077131	7.03501664568122	-6.53225676772431	18.5798906466076	-0.938224174820493	10.0065362253798	-17.4499847769374	0.87797809097129	-1.87574135592688	2.29367127326852	10.9664290745627
152	6.24067290668448	3.38988215180978	3.40578654060758	2.25825322391682	6.25241185684665	5.20880554059823	1.7250177973588	1.94105086038254	1.07056068245658	5.8621484588799	6.74284863900177	2.90234098134922	5.40405550242459	1.94850151456411	2.58889596177038	6.55060894828563	2.16664953968934	3.06035648683906	4.91067785626111	3.48586677129327	3.60070854304551	4.78787110530921	5.99131817676201	2.98535118972394	-7.77894426260146	-6.08881009247575	-3.57889469507724	2.64549704708303	3.91039874605691	-3.26045182141238	-9.71385317636008	4.47118487493971	3.97667314348788	-7.71191799445772	5.17165672185589	8.32721299012219	-9.25640046049283	-0.817542590896103	-14.7300727503724	6.71513256202289	-11.7896210632393	27.7804413986468	-2.39735438850365	9.04187895093627	-7.21812922728272	2.58720944106661	-7.90880708924958	0.400969078956485	14.4232419337772
153	4.5980800170046	6.8639631717647	2.59888161177205	1.83475174308766	3.55763770695843	6.22625919391265	3.15665318918598	2.02298137949966	1.51704108895783	6.65981856158618	2.57993849873381	2.60303533974758	5.925736331283	5.1581617970794	6.20464285468412	6.33238330076128	5.65881228479485	1.68019076255398	2.58023823071855	1	2.49570335636311	5.11593812550491	4.76311948228532	4.73823588282997	-4.54596584632264	-5.43360442128651	-4.02477889137948	2.21025538360153	8.84209676685246	-6.14769799844555	-1.17381272379922	5.11003387876753	9.99771477900816	-2.49440780891926	-0.124167986630909	0.431203672077787	-6.60363255262606	2.32903535615798	-8.89288822232063	4.99092687189809	-5.83976063605573	19.8881283297312	-4.82400552445103	4.85643955339271	-10.1649806778284	-0.210314634845719	-7.49378035444952	1.61468157214589	11.6669195867279
154	6.94000132055762	1.73475693409607	4.94190106219955	5.02949494451593	2.08786415200168	5.09993087864397	3.15531421125932	4.73349569446977	4.71836383056217	6.62688059979103	5.80928217529378	1	4.0869063653896	1.56807585265838	2.82450323302842	2.42839115478931	5.86189428433376	2.40658710314089	1	2.97745868924282	1.95928974201681	5.58618008078375	3.47452991776331	4.97880278670694	-7.68567186896753	-8.33354867106688	-2.55809408243833	3.29218172678967	4.02225831421112	-1.98064322140514	-15.2357814988752	9.7176296260253	4.2546841699366	-1.740227081961	0.551389849199461	5.42129894162275	-5.00189739302004	-0.315955911097711	-9.43135444683432	2.52942302464245	-12.4535903905018	22.3349803138451	-7.0693236056587	9.70176681265977	-14.224719471834	1.6255799276746	-9.78391109396311	5.740480661712	-5.40130812952417
155	4.68717793854651	1.65956004744492	3.11223708625394	5.87887679459415	6.07506101891169	4.33567461092068	2.70270442618637	2.00908545422531	4.39248463416279	6.88135303736347	6.06637967729608	3.52239782552853	5.84208050955259	7	5.68941990810562	5.42212579170962	1.33954294717208	2.70083572973971	5.73921416440329	3.10324624267057	2.49391484883144	2.4737379822803	4.53883316130003	4.93730594881696	-6.37091399893065	-6.94044199806127	-1.34079840376116	1.74270718093792	7.6529475082661	-6.18474844048211	-5.84595557024522	4.01653970040732	2.64653739489693	-6.14560547444345	2.56858359342259	5.88250447731685	-7.37439122767836	-4.846812022372	-13.2220547343057	4.46197241911253	-1.37297147787978	22.0019753499118	-5.99480660747907	6.46673146327166	-23.3433107399681	-0.558288280721552	-3.72112294025065	1.94628672005815	11.5387106828139
156	6.135981177791	1	2.81877270912858	5.39178702244098	3.53492841227711	2.50044032293247	4.66108787121413	3.56137587013723	5.43928483169985	6.53404448001371	5.78247532194119	2.5514529610471	6.46867195178894	4.77708226855193	4.11165550828628	1	7	6.82278661303203	6.9612416860449	3.17580175511006	1.92797903898264	1.77681342741866	2.81183943753607	4.42420096007242	-8.58872207062395	-7.52511918312122	-4.14546629708877	3.94907976586961	6.07169457364333	-7.34957558868143	-5.12867764368859	5.82627147767358	2.51074663241333	-4.76479992761765	2.45849544578223	4.84561528617841	-4.76402826757555	-5.41827063353039	-12.4196087350456	5.84344332087667	0.980839328163417	21.5857503664698	-5.07893712658353	4.58213253964973	-6.60211136311895	0.266291341102128	-0.281562971855968	1.90244096773585	11.2466422916381
157	5.43903311329305	1	5.11239536157934	5.00640896363352	4.32422050865766	7	6.48235123953176	5.65163016661508	3.48033610921418	5.78719647440133	4.38117459664368	3.50102863778996	6.92685568119211	5.53779519897295	7	2.38880511564742	1	4.41056586951746	1.92721477858179	2.09886551238104	1.77776347543856	1	5.83871933457115	5.85634942844368	-7.58175731030846	-7.96439900292816	-3.72915077463889	4.77013943286739	5.80862356460943	-2.18917978214779	-3.86061491117437	4.55271475056	3.201253987123	-0.77670809769568	0.816872838681288	0.222247297151422	-6.90197720451561	-2.10687152402028	-12.8304422341821	5.64494924847121	-9.08717181731952	19.5368812661644	-3.64765251972663	4.52940075350006	-20.8418232543799	0.673464770143524	-8.02154201853252	7.1763791031821	16.0101874294056
158	5.29218299985509	1	5.02918101498533	4.45466123668699	4.50295525208024	6.97052023476478	3.79879609531204	2.03462632742402	4.61915208986978	6.00485120756481	6.80593037086805	3.67689932056268	6.62911564582746	6.23648551445969	7	1.78985131038055	1.06764127781018	4.30456513728217	1.77932411723309	1	3.05809367713669	2.77480467510717	6.88480829184503	6.02742844553583	-8.03053626845688	-8.40744404643349	-3.67799548256377	5.06757512829289	5.27860009383166	-2.26177934161578	-3.94229774129095	4.90305493809204	4.20625580812222	-1.03719775946112	0.055285158696185	0.080131659607725	-8.51220286532197	-2.07916022404211	-13.011491805292	4.76306244847179	-8.33207010834294	20.778097834739	-2.70581323491145	3.40043825917343	-20.0476652625744	-0.372186697187393	-8.52013329436579	6.35672466057977	-2.68599354368482
159	1.93999959010746	1	4.60662492376853	4.73586778087498	5.35409057625816	6.61827750987102	3.94853701048869	2.44589604506934	3.01599360227196	5.65555320129074	5.76551801177328	3.33671663636573	6.92004596439045	5.92488402779721	6.76659096111306	1	5.8572703537681	5.38641166455189	7	2.26675682724914	4.1564738023202	2.3109869610272	4.90114578663635	5.45258100631021	-7.49809790042799	-6.11453450974019	-3.72660325567003	6.33993095839139	6.45671719956305	-2.27091796285452	-3.09429089724394	5.01047717579727	5.6677791616878	-0.0416932241174865	1.09316779136811	0.927675795545365	-5.84842981492626	1.56063964872413	-12.213836976136	3.44016122512497	-7.5144137909145	18.4886379472919	-1.48883148661336	6.05549922507668	-7.54974620982135	0.383535873190692	-6.93303004686874	-0.272847765928613	13.6390913185171
160	5.72316989465093	1	4.84423345704784	5.27803877673263	5.83609356763915	4.79222399397402	6.1274301665534	1.55660087287866	3.63547873825792	6.16130255581931	4.48119634036299	3.71304820225786	4.06837776726843	4.71713482452051	5.24336273118209	2.77609408029064	3.50439254059391	4.43605259279194	1	3.22417402589716	6.91369760485403	5.44903306441658	2.07800379720356	4.33226462759102	-8.52015933524063	-7.92230916763243	-2.35801746348601	5.78776049019693	5.77144547347774	-5.48747973841539	-1.59446017346643	4.92314209525744	3.10033264185508	0.412232644005107	2.08342445261061	2.5533768797432	-6.05816775772298	0.709605609180774	-13.1836215662581	5.38882547899299	-7.22066508065765	19.1435714294698	-1.28819956485749	4.31259884282276	-2.40864357395007	0.788535121381442	-10.1157151844732	2.26768122397675	-4.62283392946749
161	5.06627805530744	2.4312038167379	2.93072244241779	1	4.70495170788424	4.45178056180346	1.18245732916842	2.63978220083198	2.50477469330009	4.17773277558277	6.47406259932716	2.09596449241435	6.33632888091276	1.89068321529011	7	6.24954362326213	3.54298721092433	6.44315464592296	1.23577279391285	4.89628140979284	3.07791555568664	1	5.60133876168043	5.00139575082334	-10.4174145683321	2.66820739431824	1.55175721150453	4.48564821825248	5.51131460465594	-1.34316099845184	-4.80346328684023	6.96737850885482	5.22502157889211	-2.69356922042299	-0.0639785133908278	2.41463474839122	-6.3860843292101	-0.285805785169051	-10.9032310952022	1.81789683824431	-10.3419644891835	24.1377861510652	2.01627538432542	4.09967841928796	-20.9603508355498	-2.32292799132092	-8.26992517802354	1.52229540513678	5.94016869408022
162	7	5.7486320235781	2.6002592793493	3.10948115019151	2.64627819093006	6.04215022547355	1.96309320391294	1.64197580872846	5.25974611210731	6.69343924454444	5.46009863820597	2.91448885433436	2.59391309295753	5.83374490276432	5.27794107614189	7	4.76360832582487	3.91371482147729	3.77606615771467	4.10838246225998	1.90443259391875	5.68273248365145	6.28593237587411	2.61318027209722	-10.6043734692421	-10.0450744428876	-4.89329564199195	1.22591197208721	4.8673818207877	-3.97176313048857	-8.15644559965723	2.3323646573783	2.66998830599119	-3.48815238955373	2.10848391287401	3.73482849986515	-0.395975620768401	-2.03859443348028	-8.68721434049846	7.76161770904491	-12.5403389702879	24.3656643240775	-1.41030106023915	9.67076454173413	-19.8799126989006	-1.07283410929686	-9.13038386514658	3.06543191420041	-1.27450780360092
163	5.44233053718237	4.71610761995988	1.59543820589534	1.04470081518429	3.69607922261824	6.92108089739774	3.51026891372252	3.85668787492713	3.16081317195527	5.62968989707455	1.48733953960522	4.32237396968746	4.16033333756912	5.95396902489673	6.12765939332165	5.87517138999604	5.45212199521351	2.56891081208283	6.87622160208304	1.75482237388454	1	5.49261802412447	2.8208496009545	2.00176855638395	-8.82674354078831	-10.0464259772858	-5.09551850219829	4.27836075176318	8.84540454052791	-1.95782833552278	-4.3454269031854	-0.610498851848875	5.91616054486674	-3.20124280454941	1.82325327139481	4.83904131034961	-4.03699036303442	-0.548746571740636	-9.64955546448134	7.06023692863773	-12.1163713760414	22.2619777155123	1.40337954644878	8.91034447342895	-5.93197919311524	-0.594798150357812	-10.265469354835	5.6362404578312	16.6361887469506
164	3.66323837366822	1.77769852100791	4.29001602898059	5.67369653940609	4.92383698583956	4.96939832058325	2.34748957860205	3.25313959813758	4.15539413413205	6.67822824130225	5.92522115284289	3.45989532731671	3.07151856002736	7	7	7	6.57389541271269	2.20524409980511	6.63414418855695	2.59580989866146	2.84282117901901	2.34188160665641	3.02615918139778	4.37419529297887	-6.95831910575544	-7.50620937259144	-1.62834036869376	0.732908196880582	7.93621646064282	-6.00538157300588	-6.32366257654459	4.27045094721629	2.69628918855437	-6.38184327868904	2.60194135013407	6.07415539465565	-7.4620682838339	-3.74085776186506	-13.2281713635715	4.5178593250265	-1.9624804079724	21.8312959838626	-5.51030711628646	2.55953637165851	-4.34318695926437	2.29448164702801	-16.4071646628259	4.52950226787387	6.66698193304916
165	4.98288322655004	3.22501845778076	4.04775369680986	3.38208579434833	7	5.76673840052518	1.50496348403236	4.85602513831904	4.08968601829175	5.0775166765027	4.77986058557872	3.08723289091455	3.82378302149871	1.71209425824834	5.86423912204876	2.23804345188414	6.18332834601639	6.18870734969639	4.57222865882522	1.89271294259456	2.23545100017555	6.39742142242287	6.93529637422699	5.88725752630975	-13.2197779185195	-4.84187346342664	-1.61219929488085	-5.13864873571647	4.68972076162611	-5.66041026334768	-4.17229111722166	7.04322057263695	2.74069788817701	-1.89916972513536	-5.74836299740607	3.33750274399545	-6.09665267494215	-4.77234053168672	-18.1553960573408	4.58057372258442	-6.41549659983407	26.5727932634823	-4.16107291991912	9.13303658022221	-15.1954080043865	1.08655519165535	-7.20848802327515	0.321877130680199	17.5393739559914
166	6.31686143640267	2.22771937529956	3.41513036399333	3.17350270124725	4.38981750371587	4.7444229681802	1	3.44224922824866	6.47774781666485	7	5.98775587008144	3.17036814649086	6.4263051058814	1	5.41211326721901	7	7	5.48475149233879	1	2.37931919095139	2.06072537601185	1.50949205082345	5.2851395244055	4.51486140474385	-10.3150851877891	0.998210965311308	0.745026553204208	6.62668850303804	7.4494615530204	-0.86353193103768	-5.86641393036773	7.53378233878361	7.21005570760884	-2.34094868014178	-2.53230590722005	2.26890333213046	-8.83095677884121	0.0684876353210895	-11.9428409399159	2.18680070415326	-11.5645563330549	21.7827796710899	1.9314779262922	7.91532244632334	-14.559021337539	1.61247393961049	-11.296213782563	1.97702239994621	5.8031638868316
167	1.71068620094732	1.31567061799484	2.27296238694708	4.61423619913794	5.14984097646571	4.16928750673099	3.9400906902758	3.55306815887659	2.8962358760614	6.31901046200505	6.0234441121751	3.91927643381012	6.3022461179255	5.46889657548961	6.98426889866757	4.29641845798913	1	3.57958088829355	1	1.30750096951721	1.12308539531812	6.77774696074885	6.42148291795498	4.68167796751286	-5.41384759559723	-4.63546439747929	-3.49341374745634	5.96084427798629	8.77234201256564	-2.42288228107315	-1.64379864295825	3.33864207375029	6.09993988914041	-1.5949455755659	0.181643237970993	1.15205529583595	-5.20063620640672	-0.688122939086218	-13.0719438029443	3.67455883882322	-8.56193743987787	16.9728697616173	-2.4798064500262	5.18555487359886	-2.36988170722543	0.587863555985749	-9.37334129079072	3.2680200372615	-3.79470013606724
168	6.50222939920105	2.08393309985022	3.2464350558871	1.52633918925595	3.83558177976224	5.74158891639498	2.46851838823555	2.24932936712078	1.74753331549306	6.26032962750513	5.22364445835063	1.30445826494312	5.16487418344835	6.18619921776665	5.90638398313248	1.28328932078605	6.7881983663836	6.86515907038513	6.19867266302565	1.50434912999191	2.37710925891075	2.28642992148707	5.57613281323961	6.03545669441235	-8.9078547460263	0.736020290534388	1.0345542642546	7.14768350594974	9.42155759142447	-2.09966265926176	-6.17445849649158	7.3691314388621	3.96013942126863	-2.30704619312437	-2.36769730143498	2.85370744636191	-7.48491004336446	1.21781616017456	-12.4636843989513	2.15073392136799	-9.18495091817398	22.8966296014832	2.27311547533898	4.60969063924473	-4.74019493568328	-0.504211832154165	-4.19412479482418	0.987671865942204	11.8583649803037
169	4.84744130124708	1.09736282776445	1	1.19399138474524	3.3989341114635	5.08816405229025	3.06685188033245	6.65915778956461	1.45671846146062	6.6777597322641	5.90673858852254	1.75247540323169	5.97558452676877	3.86515230200912	3.59018591488997	5.53317198159272	6.68320403122812	3.44927297875351	4.51713413546589	5.61956327424792	1.74232197431446	2.05207409393249	4.60154915121267	5.21438831373685	-9.14892966072401	0.996579690797913	2.01734102027601	7.53846143705265	6.92425976580666	-1.45507368564736	-8.84211338977893	5.83548463643188	5.69779894947486	-3.55368686576448	-0.370649777705146	4.59525606528232	-5.43119634826761	0.201462690013807	-11.5410454572826	4.7675770389748	-10.9700093194189	23.082999566204	2.52298550014652	4.10084000993234	2.56253730070338	0.91633913797116	-3.62330074513755	1.88408909015668	4.36261023792334
170	5.79720764643434	5.46844043195678	4.3940188767635	6.4992747729109	7	6.41841549262522	2.46661964361221	6.86085153117035	2.11351051709957	6.92115854301761	6.14911170990424	1	6.16771751462635	6.69979734942891	1	6.33640669355695	6.9040533838921	2.39158381830814	1	1.69272730121803	1	2.60380191995085	5.16144755955464	4.99129863687549	-7.83714619388139	0.0223223161318478	-1.20780037133245	0.730567440037941	7.10567411740816	-5.91562042732605	-8.95513853795528	2.87415046906919	2.79069696109313	-5.17660637104192	0.629958940590117	5.29415155747005	-9.76938434666824	-5.27992755190706	-12.0952481442907	3.88108966816111	-1.72725007524099	18.9314546950419	-2.58585489003437	7.6465680618097	-6.2178554762651	0.333318099274785	-10.8205059225403	1.78115143469409	12.0431295976303
171	6.52779083152529	1.02568542741086	4.92628761522628	2.50145150280205	5.95307803011476	4.23206065907215	1.05732004386152	1.127770546734	1.79319116375005	6.34563175035414	3.47062032080272	1.95432945363149	2.52459339890193	5.73928076409652	5.80811044337215	4.75234316767767	5.76756495397328	7	4.48338277839038	1.0368545971889	4.51533758174792	5.71076286743912	3.11613674994008	3.39900135582006	-7.62133617990876	-8.10789825939865	-4.77840888932574	3.99437817839325	3.28551836603033	-2.34559555441713	-10.9327495155056	3.18751442771684	4.4094026477006	-6.21880821513397	3.8228531528463	5.95308228394672	-7.47987468594612	-1.46653075766014	-12.8352575197648	6.45405079125072	-10.0708411685114	28.171498595683	-5.42848724964047	4.06199417194514	-16.0550722030932	1.88637938389908	0.627230512236095	-2.5522945817039	10.8010499751626
172	5.1899078282404	1.46565605033194	1.84870296977559	2.77997792637911	5.89894135304006	6.31868662124447	1.87363848072728	1.43495835500133	6.63910873876549	5.04407955049429	5.11280682632466	3.2891570244297	5.062281722243	7	7	5.34308481960786	6.36283519231937	6.51685921328098	5.75083639213954	2.80088762337087	1	6.60016260613391	5.37629299676621	5.65023565303041	-8.18982071248735	0.431404921485338	1.26385015999508	5.92188663275113	8.20691934769928	-2.3986350321229	-6.06401215727329	7.24313590423566	3.61467014715192	-2.00820272169247	-0.93395975353531	4.32706950191226	-8.4919449788657	0.0950319056295771	-12.0218472093937	1.41598621355321	-9.41631968039192	24.5177768495493	2.866095414314	8.05705936975625	-5.94022938831973	0.795423343273131	-9.9041532599164	3.82110616055167	17.1896422017329
173	6.28748731464333	3.59616089854263	4.59420829281214	2.44309806970252	6.93313942293529	6.40794299462448	1.89686489480008	2.96732741890097	1.53449356505502	5.92427328070862	4.54716434085392	2.70161425096372	6.60313674003631	2.13056480583003	4.33404759693152	6.4704378046537	1.9396774712625	6.00821966389606	5.18733613858352	1.18976734749195	2.76841327167305	4.13178926807901	6.97141546641345	2.85420745770319	-7.75743363585629	-5.5305785593132	-4.6097032668427	3.02593610063481	4.15381032485944	-2.09184743542364	-9.63893026842256	4.51807256305094	4.04618547829657	-6.92335894547808	5.35277115969156	7.20302066282113	-6.95548531847064	-0.876522753816099	-14.7273888653145	6.08851071033856	-12.7836229552639	28.1343081866798	-3.40612253576938	8.34525330736556	-4.5707651461176	1.45599785882083	-8.7140677433899	0.104000151541728	14.2469596055475
174	6.38171599505744	2.11079824533999	5.12853515572183	2.92688095729968	4.80777816311544	7	1	1	2.06766735756417	4.34598320589438	5.80571912862954	2.42065433594155	3.38189147160026	4.25273130314234	7	1.66881052754208	6.56399013433464	5.74075900948839	3.23079497328419	1.67831941677171	3.59073291501229	1.36443270830304	3.92893617494462	4.55298805106509	-7.53188022404641	-6.42942379855901	-3.52397613418056	1.77208325338578	5.32097745229169	-6.28346784372925	-7.63252298782655	6.2767614161687	3.25823937220275	-3.93120860266805	3.10023949156011	4.81851752255481	-6.51152356739019	-4.65618524701149	-13.6801967742009	5.26337194273503	-0.582047436834221	23.7043275219125	-8.28123363095923	5.04206124015925	-14.3446456338191	2.73454951968969	-0.601046340137093	5.87965545887139	10.0630018675104
175	4.75836961759688	1	4.58837997724997	5.95795359533339	5.51862306427548	6.9511102067914	3.61877753126284	1.78770144770103	4.53074723043324	4.36400291334979	5.26054980518038	4.83628669762792	6.60736787740207	4.92003120734811	7	3.47868298855874	3.85426412025869	5.23075028162005	2.75205581775482	2.23457189721839	1	1.74095130051332	5.56555591008564	5.57208654303985	-6.56128983091603	-8.81620022463176	-5.75443602112652	5.28273804988843	3.66568833709776	-2.22216371825577	-4.94174101518007	4.28883614189369	5.46268152066957	1.58975448836901	-0.437299233583631	-0.205846219581827	-6.11979476726312	-1.56616809476061	-13.355320091243	5.90969970797233	-8.12453969435201	19.9447668353528	-1.81587120463576	4.02832846182788	-18.2563420730107	4.46800407021263	-12.2232129451463	3.54626708502905	8.24167129962727
176	7	4.97188770269229	4.05556461081051	3.81505725564109	3.17539391494973	4.97821823533886	2.15682512832885	3.30020455163597	5.9385286415139	6.44792636131572	5.37049206284158	3.42216814735794	3.7737890881067	3.72319058552976	5.82179824200046	3.60912699989923	6.71089914472631	1.11553962927684	6.06466236633241	1.52440606137471	1.65991773024683	2.27446230142246	5.16060143370293	5.8052290654326	-8.40525521810971	-6.32175199316491	-3.67955170175607	0.58055205587829	5.53569283044222	-6.10166358039164	-6.57752545978934	6.38859963123765	2.20199184356529	-4.48918990069429	2.41662912198009	4.84221519637014	-5.36999714441785	-4.28339141409594	-12.0279742635429	5.48233130140835	0.286000545668772	22.8127600807249	-7.02538830382206	8.4515094828364	1.57359679244916	-1.89727122716747	-9.70422035836623	1.32223696391201	12.3338472077981
177	4.6349654263452	7	2.47186103603058	4.66656396726256	4.69188650177963	6.52849485420285	2.38340784423819	1.29168006654017	1.06027270894012	6.29035622437016	6.64240718266153	2.50523403300782	1.4361819276114	2.0218147594678	6.50526835703628	6.88661941249417	2.06088254865756	5.14890310682841	3.62531743796427	3.48089242572364	2.61547740341226	2.64914484630346	7	4.43968460650133	-9.94442162412913	-7.7504614361038	-3.9614843848526	1.67605795570175	6.27026433595103	-2.48336992030967	-3.71244632029773	5.64805991484998	8.72543376122642	-0.357006301699555	-1.18033238863055	-2.46407293297185	-4.59283313614339	2.29333160599706	-11.7376545688104	9.4224127319947	-7.93403988031523	18.2397405690842	-1.3044797244917	8.5022757948709	-20.5901094802495	2.65073284862722	3.16537846202981	5.89231442175536	11.7879530462924
178	5.98504568532151	1.42421766454651	1.88225933601569	1	3.96883667436335	5.87078856869094	1.78977759755982	1.62179246460394	3.54148310643891	7	4.17636893291323	1.13909823843961	2.55365241310951	4.34620732984393	5.91238749825845	5.69722152927464	5.55184267579629	5.62988073954592	6.11109077112252	5.13148259802823	2.80639378531127	1.77068865579487	4.88578052857698	4.82984531534433	-7.82481997435384	1.04876542831192	1.69443042561636	7.51983581799599	10.1859451302828	-1.92670325957088	-6.12665165697412	7.23288916031882	4.93366579307113	-4.38462880259618	-2.75504926025065	2.37944186814655	-6.90494068593173	1.06741346821533	-11.8857205157978	2.20293195287359	-9.83111007240876	24.3909451439394	3.17775919654087	7.38064800807784	-6.03991266487122	-1.10393537361697	-3.84510558869441	6.13106086975221	12.310635691428
179	4.29376063465875	6.50826602648131	2.30753116354956	3.85159696625145	5.33228672682839	6.46656144077519	1.2143737125138	3.72588752500405	1	7	6.92413928402978	1.48511722526169	1	1.10072828424876	6.21156360083439	4.79342995550843	3.14577919818935	6.3245608169242	1.70144799309956	3.86988061226779	3.32735966302106	3.03165293992068	6.92397077153247	4.47164450019332	-9.97576145586606	-7.72654214256718	-4.39843280117835	2.9671242173042	6.97753949278683	-3.08117007206595	-4.0434631836954	4.73800557800553	10.0010337633496	-0.725315931242543	-0.949427452643678	-3.87779615507838	-4.12273982732509	1.21557700835111	-12.3936698603121	9.60862364363684	-8.45374725552445	18.9890878578795	-1.49860521571009	10.4037862378662	-16.6332956024256	1.70825880709395	3.29667840661744	5.53726533162418	12.0983077912931
180	5.92100794873791	1.7665231552038	7	5.46611358672599	4.55860147642907	6.86606157491661	4.03550727347833	3.21901264128313	6.81171621399684	4.47469226662328	7	1.95202537428015	6.16131939960126	3.47294923115417	4.1421410303498	1.02436456129038	4.42713908064153	1.00582684788701	2.36395501357475	1.20872722569706	1	1.2013710296943	5.09418408499933	5.77265588381123	-8.08924602660128	-8.8725464894001	-4.07220987985614	1.61405264243504	5.76517438797596	-7.74826900360908	-5.70749832310523	4.10586638847171	0.395335834075273	-5.17080750597187	2.73137691539759	5.19850229262202	-5.97279593428926	-2.68864266953444	-12.5223433929636	2.78051806462902	0.542111466432702	20.8942034441703	-6.59772658310643	7.93589907283772	-3.73572170036969	2.54401860630699	-6.13615525989491	2.63103041787552	11.4122527760502
181	4.5371909662978	4.53430634525116	2.75563960096512	1	4.61113411971146	3.78311257856958	4.6915217068757	5.49728799389988	5.86301242905722	3.54394588473072	5.24613881245519	4.55055799396893	5.40858530097472	4.39338338993918	6.23583984629986	2.4462917885962	1.54808738487986	4.88900316570006	3.25533621011945	3.34250139421022	1.09940389303266	1.70341920446182	5.08005629699935	5.28140642271173	-5.54643440568405	-5.19867946781505	-4.52217209590215	4.40705707960126	9.21211202987853	-6.81604741565146	-0.776785702970766	5.83305069633318	9.34947541377244	-2.49045173389533	-1.90554037283322	-0.683262737526643	-7.75014385852283	4.73925455266093	-10.6816521959758	6.62607902062779	-6.28296585223132	18.2382499840989	-1.78571936389564	8.03751671968089	-7.0436793776087	1.01719066830204	-0.601653758930261	5.92405803979857	14.808217665231
182	4.00802163911158	2.55082969317032	1	1.6481031284948	3.48696083090962	6.36801318588541	1	5.41298352485953	4.41671851426119	7	4.32248230081455	2.94215136702818	3.65122263342123	4.04619752856173	7	2.7517884541138	7	5.21954951819368	3.24815422430542	4.66513079970864	2.58000626151504	2.20544548258239	7	4.68294409299696	-8.34827749690038	2.1968910646754	0.916245086734951	7.35371170271876	8.41969066092709	-1.06505728027517	-8.01038948072364	6.06897458952199	4.73250148544402	-4.80942737377761	0.252072395294127	4.01933354326872	-5.74517693734716	-0.475758348388195	-10.8207871338513	4.64821228032312	-9.98586044666471	24.5409969588826	2.04165143810382	8.67639927076715	1.60432101376315	3.09507159897949	-1.97681367422276	1.55599488571312	14.2256189892035
183	4.23463905873807	1	2.55451258060447	2.79503604668014	3.80371399753576	5.86790167305353	1	3.2436385678946	1.85763792335611	3.32688959957085	6.58580346230162	2.84683780835128	6.25935188706538	1	7	1.10008388130539	4.27516127429092	6.51761477911147	4.86017412233041	3.60170564439159	1.36632716313108	4.56709690504774	1	3.11608978755754	-6.61973713863277	-7.07806944866051	-5.49247826087434	1.99215184227052	8.61769766263012	-3.16674340552619	-7.25059866623984	6.16328924782948	5.14682961697361	-0.974235795395766	-2.28268346957183	1.47875369418194	-8.02454979553949	-0.112003735397601	-11.2074980672233	4.25565756507727	-7.16740874264625	19.640497466585	-1.16788814399184	6.14061363577691	1.32885272452699	3.02488151496362	-7.29969036609572	-0.587428870771483	12.9578464234472
184	6.70274804186434	1.59973793851906	3.29638268717587	1.91289863852957	3.63588059442204	4.90780523121237	2.24320925684708	2.74361294732206	1.63283090731948	7	3.74206173459851	2.80672879518249	6.43557336897254	4.78244617929463	6.59292874835442	1.64033155109537	6.04055600518346	6.6621988344554	6.04387232328893	1	3.54160649103405	2.53202589209061	5.91740031804902	5.35119576048983	-8.86776380893829	1.28454235753622	0.334548719148421	6.74235795704795	10.297018575667	-2.79226543032683	-5.59573801685191	6.60685545233124	4.12897602221304	-2.99358902962924	-2.28021125762253	3.26499564591566	-7.11608131270214	1.09918296020243	-11.5666062713495	1.98802336497678	-8.43965547893673	23.9406267968508	3.95334491290861	3.69711488097975	-6.82925192793835	6.99755485245607	-6.79685353542576	1.36578195039423	11.7872962841547
185	5.87000421536996	1.09411181648661	2.80391499308753	1.59805932071271	3.81180939404534	6.66913484281292	1.23520440406245	5.97391479571226	2.37448832540388	7	3.37901157266474	4.15972169202719	3.65926849259267	2.61146160277482	5.7688077774734	2.24104131911908	6.63565187267765	3.03408863989383	2.88256979386773	2.87484242947977	3.09259992237992	3.28618428153621	6.90426026271201	4.58114335041637	-10.040529123559	0.0603537262901847	2.3487997586909	5.7534797866783	7.14109237957251	-2.69534056511311	-5.93547309852	6.48204957546906	4.31790477578758	-3.87355758478568	-1.37792086485738	3.11900445680114	-6.85218322319964	-0.575518087871963	-10.1496387886215	3.23215947470359	-9.48793963040564	23.7385543545821	0.849406422615528	7.77813023652373	-8.25223588245419	2.78031314428154	-6.64338315093948	4.09179768612867	13.7845492373224
186	7	1.24625624611066	4.83165383554338	4.1507174455097	2.03734488617183	3.40965130692088	3.34222247172289	3.46087605405171	3.56033840150267	6.27335887664691	5.92752992580001	3.69922565153451	2.98871854496116	3.03407061738711	6.83491265402546	1	1	2.3287713641434	5.49830076235639	2.89367007193491	1.65447451555989	1.04434419662305	5.46409939679246	5.575513336674	-9.53708659671566	-9.40353921210728	-3.08216706814046	3.96150737224342	5.82768344890508	-1.30996871235379	-15.1865549140978	10.4878995238988	3.51839780815226	-2.26533014865169	0.673541028102542	5.39159471472872	-5.63255545956063	0.2711878503497	-9.78168822476106	4.13895872072534	-13.5000141714743	20.3481264797161	-7.23887652378303	9.28388860781617	-19.7629429346174	3.33673678667796	-8.39596397678502	4.93672988065302	15.728799097501
187	5.33212126851106	2.73691859004921	3.95602968136789	3.63442932338077	6.78152818414771	6.45244727944707	1.85990894658187	4.65255751806101	2.96206307775715	5.03658562647083	4.63729917686786	1.24986023972663	4.79476090560368	1.19822292912518	3.01207947731371	1.22917551266941	5.41406105511641	4.74352551481195	7	1.58666948657445	1.22604544707641	2.83883648609106	5.45200732578737	6.03285864859145	-13.0030968573791	-4.24389067914563	-1.86174124487816	-4.56593846326932	4.92302078229476	-5.85256804492505	-4.31471603892222	6.89870611915324	2.99594596308632	-2.84174958699981	-6.78634526025258	2.84898345030538	-6.94034562660832	-3.55053784229602	-18.8219807264409	5.08482514234007	-7.19749664930455	25.4138348247743	-3.67792304288032	5.67753978706752	-14.884176455517	1.6951064175192	-2.8844889554745	0.324208188678653	16.5027667644944
188	5.32089022494409	3.41784741106011	4.46513157249534	3.58283492666325	5.76919079768991	4.3290751824521	4.00136525661216	5.1933439460374	3.65904217245329	6.13196095554564	6.26347274147594	1.28652339460321	3.86747722862668	4.52864912811629	1.39299845724556	7	6.49996403678667	2.33603856608172	6.2137286809671	4.61112610584864	2.09652781421315	6.84140634465481	6.96927838165344	7.35018948534238	-13.7592937181721	-2.40582279341591	-2.40174614127891	-2.50792719139001	3.34644252284273	-3.72345527386598	-4.16201866089836	6.6080764217814	3.99672234560165	-2.33906858317327	-4.19269523964069	1.2156764128792	-4.42868615605912	-6.88765564474137	-17.3179514357689	6.15593029442987	-6.36440717475133	25.162725266138	-1.96631063521158	8.67937274725124	-16.385606483833	0.0115439076399203	-5.21779376739563	-0.180329190956224	13.0812411880412
189	3.0142558810991	1.31617058523784	4.02190425848873	4.02773214579574	4.01448775978337	4.8479786138397	4.40244679668551	5.36257721445715	1.33532449964884	6.72275119431743	6.10704084863254	1	7	5.02415007473583	7	1	1.72918225149249	4.76439564384668	4.2047034706285	2.40154709192345	2.03450669240283	2.14055644285566	4.02287588613045	4.1828959464091	-7.82207727210992	-6.4834460694317	-2.33378088185794	6.10094655054019	6.41582426720247	-2.52988343819992	-3.17371991560956	5.08832689562563	3.92998896556577	-1.47176966332737	3.29825344107889	0.323314618282679	-5.76355142643461	0.450169147372032	-13.0223407367898	3.99203652250062	-6.06116446141877	18.4715536166149	-1.57771628686195	6.05758662356656	-4.14881346562884	2.60741782989866	-4.27836717758992	3.16031650800573	12.9859589443285
190	4.9220416750827	1.37102989317418	1.1010207515456	1.43871548631069	3.32633096315058	6.50092820769689	3.22119644883853	6.02575948231623	2.30851176001487	4.07455867986721	5.88396935935566	1.38621083533784	4.56140652933359	2.47896870713969	2.9187845085971	5.84600725153029	6.59984832989001	5.18463670383512	4.89577077252946	6.072928957297	2.4314878608155	3.61970644818282	4.77198960426215	4.56688320235303	-9.91043668190319	1.48208414067985	0.988322382075482	8.95847829674329	6.56530481598348	-1.84743247264646	-8.29564569645239	5.83549820186684	5.1046279683657	-4.12117492526336	-0.704428452701036	3.8834397937001	-6.28872431851603	0.435951599321252	-11.6287069629576	4.46119896903917	-10.2700012895798	23.4024771036349	1.60949208720797	4.31496544950082	-4.72089195742035	-1.71442793627257	-5.61634933061771	1.91749817318825	4.48578550238249
191	2.20162122932357	1	2.52376728169122	5.06066071222734	4.726148092882	4.47122010599464	2.67209558165316	2.16473390556308	2.73523991345579	6.45385580949132	6.11541399410608	4.20851662554107	6.16738367289366	4.22001353694248	6.21417574557008	2.50729620380422	1	3.60423538117035	1	1	6.84075206005313	6.4523388936458	5.27943868792287	4.74574861650224	-5.80413946506778	-5.65944906369561	-2.25519906918213	5.47541452086499	8.36946498094533	-3.53068270470465	-0.986802147759291	3.45156094420718	6.4916933854514	-1.4642268874285	0.287002397322702	1.51638089171586	-5.54423065130413	0.154547087892844	-11.7476410700952	3.86516906659937	-9.03412960611473	16.1479503933305	-1.77114935629904	5.92105292863025	-21.9256746730592	1.27843080294743	-8.38787480797303	3.82159814192744	-3.69509968957002
192	5.1524233418632	2.79430504931606	4.09984465374312	4.16573386865185	6.86209359454477	4.39287457816171	3.91233803111147	2.01352195748597	4.34448940438306	6.37436558948279	6.65993741147701	1	6.25590757074144	5.33757195884547	1.74978911692858	6.76366751712598	7	5.3570637086528	6.56895322504832	7	1.85782403631576	7	7	6.11586990350209	-13.6950257239008	-4.17472952250499	-1.82841441915191	-3.55658871889251	3.57602350563993	-4.18911735749233	-4.47250247357527	7.05235797494147	2.45616372905739	-1.68636402511027	-4.80548541505858	1.3971085313568	-4.81030437976663	-6.03995404081049	-18.7629885570794	6.22202413535689	-5.64934748777125	26.0946860790141	-2.96325920308045	6.54180433497456	-16.0271216897239	2.15612698545324	-3.09586394423574	-0.479418436517504	9.71874098775079
193	5.39422800163919	2.96315089470632	2.45207595233477	1.71278024380738	4.17574628768902	5.94426956457691	5.8117439593971	4.11859063512068	2.19192199187553	4.83140892509334	4.5045799975577	3.36145835660374	3.24470601515163	1.35847316976571	6.36521134401002	6.55067444882097	3.49171988895469	2.42985473563873	3.61035713644325	1.94961770050394	1.86560303811118	3.81000742510679	5.8902605740497	1.88432815552989	-8.75673364361998	-9.39785963174386	-4.01469804017084	4.01898776607313	7.16330701447037	-2.40514758675235	-4.63879659854678	-0.153341164857147	5.99521786880288	-3.39255568766541	2.80088313242356	4.71742574495358	-4.28832435702284	-1.6653052080482	-9.99098897399004	6.47301600340951	-13.2420567420917	21.8146755407607	1.63499439343087	8.99683938141798	-6.53691111678252	0.703190501624712	-6.00987367528792	4.90212747183482	6.49843769547195
194	5.29332549829902	6.03769618818277	2.22907931754138	1.35404113558223	5.20971560052716	6.63790208449948	1.77561476745896	3.32352807511908	5.52974673718612	3.49839022146132	5.52890115606082	3.80665271648144	3.55436905977662	6.98214303184316	1.61303687527255	1	1.73605984077113	2.3952046760682	1.57447903040299	3.02260595042767	1	5.9051869943361	5.50145051679307	1.80695306477207	-6.38597581538123	-4.49670839229873	-3.67413944722294	5.44456433330498	11.6365420449902	-8.4506281320491	-4.35200738811801	5.2033925589522	7.69902733073605	-1.04039778952546	-0.263873825373603	0.328904922347914	-8.27811011156953	4.28053654292603	-10.7351539843445	8.18466665898496	-7.708065041527	16.6070349596312	-3.89710768172425	9.99576153461476	-19.8626995862165	1.87676344505428	-12.3549171902664	4.60490037426206	11.4360751322015
195	5.77055466316402	5.09206218449597	1	2.7714596250916	5.30549997432788	6.26655684338844	2.90647442688719	2.59511831737042	6.57002991535542	4.40881176773768	5.88873557513515	3.69333178783893	4.93669539752397	5.48111196844263	2.17863485860306	1.2369721080978	1	2.74676436382572	6.12031612614054	1.30675742843817	3.40923293767189	5.3413554664012	4.30737141028935	2.46835272643239	-6.4884480747616	-5.46563087195487	-4.45114779908341	5.09289620923738	10.9560537514835	-8.01908937732135	-4.2889840238726	4.34008181226147	7.69016714748629	-2.57301654072848	-1.03830470201246	0.272577681980784	-8.39870833811223	4.59326547045636	-11.3512928959015	8.37169509853073	-7.36768602570464	16.8700489874648	-3.84435039627078	10.3798215996154	-20.9075422813387	-4.79040733382479	-12.0350813668091	4.84820936983397	11.4427119800346
196	7	1.48838935921588	2.40924097562519	3.6433379851867	6.44004903996766	4.74112756970371	1.26493455994978	6.08160707990345	3.8298667441758	6.75147512566174	6.06942071664049	5.5758758220642	7	1	6.89872274941568	2.54837763665186	4.62487470604857	6.23656801268827	3.14163613906638	3.56485722011508	3.57649952345741	4.76904657335185	5.55548304906872	3.72815467867031	-5.48527955507237	-6.44358965156829	1.81843731604236	1.04767494232541	5.17354350079883	-3.07855632556248	-3.71062971463912	6.95970988065651	3.09025842506802	-1.86573087323646	-0.519781050301203	-2.29682514906418	-4.99651218397252	-4.41459707198057	-12.8533459788403	2.25756386645819	-5.13938471336086	19.9748016700669	-1.03877105081596	8.10448169588208	-7.48921082103728	1.55904366175886	-6.67117362409066	2.30350785499079	14.3027184417459
[truncated: 74 more columns]
