# Supplementary material for: How Are Mate Preferences Linked with Actual Mate Selection? Tests of Mate Preference Integration Algorithms Using Computer Simulations and Actual Mating Couples
Source: PLoS One. 2016 Jun 8;11(6):e0156078. doi: 10.1371/journal.pone.0156078 (PMC4898694; doi:10.1371/journal.pone.0156078)
Supplement: S1 Data — Newlywed couple and agent-based model data analyzed in Study 2. (ZIP) [file pone.0156078.s001.zip › S9/Euclidean Model Data/Euclidean Couple Population 11202015 0202.csv]

	trait1	trait2	trait3	trait4	trait5	trait6	trait7	trait8	trait9	trait10	trait11	trait12	trait13	trait14	trait15	trait16	trait17	trait18	trait19	trait20	trait21	trait22	trait23	preference1	preference2	preference3	preference4	preference5	preference6	preference7	preference8	preference9	preference10	preference11	preference12	preference13	preference14	preference15	preference16	preference17	preference18	preference19	preference20	preference21	preference22	preference23	preference24	preference25	preference26
1	3.6746368546817	1.67264247818536	3.08264180402137	1.76364761645739	3.24596197553963	2.03313485753055	2.11983713521053	2.66708178861938	4.54125377537007	1	3.92618277900405	3.07571042203102	1.18812747501985	4.76516219360158	4.24510103989915	4.14108900377518	6.9166164235992	3.09618674796798	2.47867845128869	7	5.76213025130496	4.84507749372658	2.55318031323138	-0.491629619736933	-5.64518204859465	-2.62079312691926	-1.90472421977577	3.37751283804813	2.56589519326897	5.1367445685586	-4.11100695938745	6.86936446202249	-6.92107797904062	0.39285847712794	1.47888360685098	9.07866896077442	1.03870121351111	8.52816083285011	-17.3134175459139	6.34441317996231	-8.82153168329454	2.75033731652606	1.6629331813189	0.948344585324594	14.8964187550555	11.0978247887929	2.55521556419053	1.59421175282817	1.57415348695409
2	1.75832763961822	3.38924522809313	3.38424166894163	1	6.21207745650764	3.77212781134019	2.3168793011058	5.03660001160589	6.99150566666639	3.98419092807534	2.5912732872307	2.42101503216138	2.75858774849232	1.39976281415174	4.75007852441076	4.98107855162237	1.88628866436034	2.12735611423536	3.39575329675373	6.5896428554099	7	1.66247149276187	1	5.66965603555255	-6.93471265748943	-2.00517233714237	-5.20056664506614	4.52165000685796	3.12014117531193	4.47483074309608	0.293150302066286	6.24538317784521	-6.12396490025291	2.59019149890594	0.834553381901339	7.29200572399542	4.41866773085265	7.11265961964436	-15.4141566993724	8.55567284414528	-8.12434695333625	0.92113924630488	-1.20135915781589	3.86033907594403	12.5557427079453	-3.20626441378562	5.31208748737274	5.41572229435022	1.01649313165432
3	3.70343210159502	4.83990007941644	1.78927660587181	5.610686619586	2.97307880827183	2.79142728989034	5.47427661267333	5.85070507364034	3.50478907377077	2.67525317212743	3.80446839107428	6.77731227429123	5.28390527588872	1.24487047625692	6.66312914671223	6.12017661255865	6.41500366081855	1.76273003392199	6.74947354875911	1.85082461210103	5.19679059197248	1.98202482785495	1	2.44944222587506	-5.27331802755251	-0.908798025977543	-5.89062706621017	2.3819466216975	3.64232811921893	5.23417257260626	-0.469295176289333	6.21792958655842	-5.90619191652638	2.0876386910707	1.51108653524121	5.68146576988389	2.56953200111098	6.38489258674588	-8.08545055956834	2.31753784412575	-6.36139081462486	-1.08706033425114	-1.69747571577418	5.45682180429156	13.633230498889	13.3802980313024	0.34711038829022	5.38321677579659	2.38438174895833
4	1.04687913538498	3.56397391073969	2.63998899292369	1.2257465300731	6.2127635964657	1	3.19304409636022	2.77366547786265	7	1	2.80081581088081	1.86268210881772	3.10960891958299	1.46454052112251	4.82168646500802	5.27892671657273	1.8549213851441	3.20216443395112	3.44631576529003	7	6.65426070826837	1.76475497114093	1.16760505588068	5.83967194983172	-8.87770843075254	-1.45851568011261	-4.50349275596736	5.14034045557077	3.03293233225842	5.77313507443022	0.485640062389298	6.92757265830649	-6.11641738502917	3.49943544957457	1.59979001221303	7.70121811939943	4.27803283458002	7.0032022529996	-15.717168075258	8.69399277697031	-7.63216611378379	0.814427201918428	-1.70074217324271	3.57426508655452	12.6173672660123	-4.27457635337358	5.47369176456795	5.50214985458206	2.45406525618003
5	2.1048717081163	6.42068051621051	2.82175940850237	1.0043076759898	7	3.3432016037848	4.4447934521642	4.38379573183246	6.18519677238278	2.25249281117563	4.06104305801675	5.44812818210953	3.32358425878587	3.53432230489306	6.2361901244369	6.51617917846373	5.83851137040567	1.96704310413304	7	3.86974533680003	3.81040607761457	1	1.98106478731811	4.44494862180149	-4.50108540579891	0.030909280723715	-3.18757260711852	5.6288443273384	1.05149443059794	9.48053551839055	-6.29761659259395	6.59106056511795	-4.15266435514836	2.49340201111448	-2.87444561421232	4.46338433631711	1.65027386203548	5.0377433674664	-16.0272990678591	4.45460528641456	-3.56337619363204	3.11324806422418	-1.52231071953318	4.17035553474757	1.92904949739829	9.86738079458557	7.72300421376337	6.83184886716911	-0.345814710864299
6	2.01803364982553	6.68598748433859	2.33352760936443	1.57856870379349	6.28424560030867	2.60347762687456	6.01140787303312	5.60110078606647	6.2962126186146	1.6075897659627	4.9326236885155	5.80304926349535	1.0596789186848	4.52498046745153	4.22042135159824	7	4.03661371454012	2.40807414609225	5.9583532625345	2.80969184183019	2.22851916677576	1	1.79297744848665	5.10621032102788	-5.12472390456422	-0.381929232059497	-3.42612128464061	6.07239475011214	1.72231540298246	9.22799107797674	-5.00794353563103	5.03933804212526	-2.46870589767205	0.350834461052018	-1.58500476736836	5.30577501867495	3.1136365304497	5.72173490221919	-14.84129796203	5.29851096137167	-5.27441355968762	2.59878635047936	-3.0820592414883	5.03215912024106	5.5314011084988	10.3254205779058	4.24860152205636	6.56971066091668	-10.6304619060278
7	3.41371282681242	1.82722627639176	1.08459894204143	2.69125425401255	2.17405411641602	1.67535959858231	4.63689710360253	1.98146742522036	6.02238275099197	1	4.84410827788499	2.45503256737233	1.26168720637606	5.07139642767602	6.75766505724245	5.84339920216234	4.30514493969598	1.87895291482284	2.33142898476012	5.30591291249232	5.14455762906699	3.35008938041479	1.66348851192617	-0.252190828206114	-5.56862527890142	-1.25531187719252	-1.45014050500495	3.75123498471429	0.79035463644037	4.49746671886022	-3.89757332966566	6.38688496357321	-6.61909964336082	2.08488203212742	1.1445787690193	9.56716747906205	2.10451390329163	8.74870334637233	-15.9586092960576	6.04624193686904	-9.70726577712914	2.95002625487091	1.03919072884349	1.35320714503739	3.79122819264591	9.06652270947941	6.199545129555	3.68689575501341	-3.08439414568215
8	3.71429663459376	4.54506668747464	1.37420051613129	3.33747497373027	4.2062791622293	2.46982629029179	2.09210103318495	1	3.07517085501501	4.29825587830682	5.46940965363321	4.1061595711206	4.32659785927127	1.03006139414659	3.14715959942462	5.97501005622307	4.45613896009997	7	3.30960429656118	6.14981747455648	6.4003672381326	3.81979590788138	2.80120958152002	3.80837742141486	-4.47450189051277	-2.05632354476053	-7.12038876671356	4.77161711379199	3.01813136524187	6.59287189744978	-3.08594554411016	3.16260338232377	-5.82304311902615	3.80910321574637	2.16837886975177	7.05001369579259	4.94917538644678	5.83648822581177	-13.908944095143	4.07642290297562	-6.78669509844927	1.54616415798255	-4.31173303025234	1.61540172443817	13.0397998689996	9.77147954899843	5.24765818812057	-0.505513419931759	-0.0637819264965276
9	4.64596771274093	6.08728292673599	1.00651685138864	1.67367777819166	3.38237168953099	2.04151073921985	1	2.12801239110683	3.59204420255182	1	5.3699015856961	5.61220286506626	3.11740303269969	2.30314450250115	6.44575386116291	4.76396290121452	6.54290203281869	1.1102989758634	6.16909541117679	2.87733602128434	4.22326526960052	1.27504344512423	2.57383397559601	5.99692791206499	-7.04727181566217	0.0762070723899883	-7.01981423930858	8.15883560641671	3.72985977504968	2.84143734350698	0.661573682188375	4.78327047216773	-3.21422108171542	0.418935868181617	-4.45645016296968	3.00993121648894	8.56234028471263	2.21263330103888	-11.5766038312018	6.57095134638441	-4.85526183835982	4.21995870948548	-0.468638511930635	3.54354848455606	-12.7949641245111	-5.49295961682579	2.30351261942076	3.26081206146972	1.87628026404525
10	3.05676761937171	3.54237583377752	2.53180192106095	6.69904101217502	4.30218720735177	5.03338380133599	4.62656683784064	6.70201839966716	4.25152660172353	5.58942046119359	2.15254428588942	5.19865192858437	4.15310256153973	4.52467148416298	6.79007538365911	6.27780497535476	4.29565538444536	4.51401513172425	6.59497637859453	5.40539721767882	7	2.77818129203409	1.57395803091342	2.79945650578999	-7.07090702220743	-1.08989186677661	-5.12309945768503	6.64640557520904	6.0002902832019	2.14554487154176	2.30246696711768	3.6400434156005	-7.789275558416	3.30077638414517	1.40047839044919	5.64128272530195	3.36092316246655	5.39256257167829	-11.464423220408	1.11069758601888	-7.45531890248928	-2.49091247315522	-3.73478972709581	6.46370327221471	4.3585376585085	8.45600857551128	-0.948644875093654	4.15831119113416	0.251390968778281
11	4.86002408780502	5.69415628284988	1.1747141139637	2.3405388691378	1.55196367424996	1	5.60672648646325	7	3.47790662158972	1	4.13538876592387	6.28370502630492	1.47943725018053	4.89784341214727	4.85059920117151	5.39908640562111	3.15489265362892	1.93606414279146	7	2.39174222671296	5.67542099834935	2.02171375608521	1.80195026806042	3.20513735371142	-2.81768943349344	1.92508415707425	-5.61604850736925	5.27726791346839	2.67231749024117	5.10158047280013	3.38017544272761	5.62387160824024	-5.78228597352443	0.96653558343577	1.28016466807492	7.97957013616601	2.50576152926218	4.95327753209974	-10.3148393860002	2.8888989950927	-9.78475808865023	6.81665445427877	-2.13230250449649	2.52188025045366	8.24860691844757	11.7480888496213	-5.51230803322431	6.11266909717921	-6.35928887180501
12	3.87634176905708	5.90153161334889	1.36174620487649	1.81630743947667	6.31475068076097	2.29447336274736	5.49136202672911	2.53538225491862	5.90971047215575	3.74618024902718	4.67012418264552	3.18458696385047	2.51053166710621	1.22749444498105	3.56043116092326	6.43336739233403	6.65841793776236	4.92549303856387	4.92403940099762	5.55189259844528	6.19470194762187	1.83567935304466	2.15668127292294	0.843180152460877	-3.9565604874512	-2.36971211644973	-5.14222880298934	4.61324837931787	2.22473204265521	10.5642544014025	-7.88481182110478	4.96959940488673	-4.69884440583392	2.59095830575034	-2.46643773300774	5.73045801557313	3.15649346306917	8.02236394841951	-17.2044034263079	7.08527351441005	-7.42022201430581	3.14982142044126	-2.59222479219717	1.16766284377061	5.98533995837418	5.28384240490028	5.55859607321557	3.06893808330952	2.30270676265257
13	3.65519697570015	5.78865013617283	1	1.53396103614077	7	1.18512580313997	5.65675928288266	1.0210800571942	3.3005226423516	4.04472316671382	4.98707603705635	3.44280295512389	5.13829108659971	1.13278227164997	4.27787547228585	6.81624323161059	5.96852246007124	4.5893420616044	4.59208854883409	4.72810989383858	5.98022100401938	2.90593776267219	1.73909635155698	1.42988182275479	-3.94525343496241	-3.34835707374354	-5.46813231166997	4.43614190012173	2.07299759568302	9.11314358483248	-9.13237851385363	5.15341709815609	-6.1987566357094	2.89258658672987	-2.42105930055456	5.32163226227259	3.17047231492026	6.97583149583855	-16.3654108504846	6.1677565134391	-8.61542101816179	3.90308304462562	-2.2772793857366	2.09120944313391	11.2877054959261	5.49203262856575	5.08118425305219	6.8523460633825	0.484151464905625
14	1	6.60160652508703	2.93805289403207	4.12738925915319	5.59465742584766	2.18702735662794	6.75901660221001	7	7	6.21688504422138	3.69589834012281	1	1.21575967199872	2.39912734217345	6.27893991138868	5.85474753321589	3.5701830073636	1.71555591738982	4.75810538339999	3.84873315948428	7	1.55332151577909	2.16079191103894	5.85534857222891	-3.31507641504382	-0.150704837015196	-3.03406630759221	4.84214867323293	5.30743390798605	-0.0803358687024094	2.55971835893753	9.41122072802407	-4.76316924883563	0.178793867636649	3.1715891346353	3.80802457650472	5.49061809140853	5.31015019433205	-11.4353499284643	6.35408920033178	-9.3461952942037	3.72053922762461	-3.2903334588172	2.60796057265662	8.37043584533423	11.3088853216463	3.50950812232898	2.81003452050797	0.292924555616341
15	3.90347675525257	5.76874446725866	3.1024774179596	2.3627995878789	1.84343230957571	6.72404752557007	5.72468450530997	5.95982084091415	2.59811074593928	5.20002034719373	1.79212215492775	3.31856331662154	2.63090890383799	1.05930306479556	6.49899448624881	6.26903102657343	5.10302739004743	1.27386063918172	6.22195106721092	4.12932912244722	7	2.45696090772385	1.97991989976779	1.69396159951303	-4.23259641904734	2.48346970965279	-6.35999757755108	4.08772628895741	4.44220057877258	4.23727926390208	-1.76999899890862	4.38752513226587	-6.48521017493916	0.0875572756998171	1.11028270078874	4.31701872674711	7.01838044823235	8.54142767254829	-7.98954999167995	1.16838669498574	-6.76104503670535	1.41608839937453	-3.06719172705813	5.25965250314074	10.0491447134765	7.14776273828272	4.5416778384759	7.26858009993738	5.03535550752455
16	1.56306027089954	6.78918754818762	3.36997510348197	2.54452937668974	2.42054885505291	2.25751993157874	4.29807070877638	3.71424042181093	2.5298757490031	4.13753369141944	4.31686212666187	2.29792842371412	3.79032311372112	2.95008284273161	5.04047927229891	7	4.66838973025691	3.26515978223432	4.27478408583969	4.43767576066886	3.35289451086875	1.91681287455679	1	4.75561662552586	-2.50258485517912	0.257384174748369	-7.21960941618089	7.43844863532702	1.35936020413137	6.48547145981117	1.8342790465139	3.14674396018379	-5.09693520084231	4.8247495394979	0.306380530561194	4.60711393965329	2.5340744025818	6.42987196494221	-10.8997163962761	2.27043656092291	-5.31439936582646	0.0874926775689896	-4.26771769849847	4.99994792808898	11.5042148249361	-9.32242435859647	-2.67615619747749	6.42347795101918	-9.00974498168386
17	1.0720067384466	3.59226579116068	3.67236765188578	4.59442213676869	4.57573675845536	4.82172229661581	5.46844109686937	5.09254080007491	7	3.51463351977462	2.00745048226869	7	2.68988166086743	1.16829786891543	4.63753013095423	4.8351836152993	5.35103306984301	2.01285298169705	6.6703064005215	1	4.75960927006381	1	2.60217220847946	2.5718821613993	-6.42033833653774	-4.855985109351	-3.5987526511855	3.00870752469667	0.916190391273981	5.37782549333621	-4.40838920077223	2.87372649564522	-6.85417382692417	-0.225897204244246	2.039882280238	5.49379497224188	6.12532864845373	10.470880363682	-14.6217813175017	7.11031211882491	-7.52141580428012	3.56218379914167	-1.68735089125433	0.961374434992763	1.69332413733127	11.213063766533	2.47583501909877	4.24786402776566	-0.367328746681087
18	4.17681552574232	4.74512432107504	1	4.52560942988239	3.66010679343189	5.27480120175067	1.68649214422264	4.04074346834985	2.70841773335051	3.84242223953491	3.45665677309314	3.54939654975745	3.30598683725047	4.68133038770726	4.13581211932331	6.15032750894059	6.75835375461094	2.04616828398773	6.48534471128831	4.94050484956319	5.69876833939792	1	1.09314399081733	2.63772264136789	-6.01146729558298	-0.987664853933978	-4.60325507887095	2.7100316529566	2.77762507392948	5.1346860369767	-0.413892197273237	5.92369433177514	-6.07197123702036	1.85369352692774	2.26903849734122	5.28572231754252	3.34466232573987	5.51231456964139	-7.85833818337123	2.50526594372121	-7.35011442088803	-0.178007432102684	-1.08666813733724	5.8709242138537	4.03939667725028	11.0032340168353	1.59777023182732	6.02668698445405	1.03797268416647
19	1.78833512423577	6.54032766078873	3.34721872264132	3.69714787792521	3.39278449517687	3.46781729727142	4.95037336038492	1.99115021928269	7	6.3607891921274	4.04286068280906	3.68961343094164	2.29948798191177	6.03399229920383	6.4933594648879	7	2.61307182931627	6.58392722783514	4.90923817342718	3.99166638797513	3.07568474231427	1.48824454310457	2.073221429617	5.26511822896569	-4.88871411630792	-2.2776405685003	-5.0152143776939	6.00945886061189	3.56176816043267	0.819188472081112	1.345015407256	8.20662320926438	-5.92425065137135	-0.172290560308128	3.69257966578917	7.03381859393502	4.90922393265155	5.52617410766888	-12.1751204577218	6.21195271347444	-10.3004804882039	4.39989506586246	-3.48176895268239	0.0227134033839522	0.946912502750034	11.5891400497334	-1.00797597930424	4.42638876492009	1.55679393951464
20	2.61684884116102	3.21257186053813	2.39046667035547	1.974343888644	2.9293092788923	1.33236952773809	2.27304452160565	1.92227192872095	6.50899518982571	2.78670297173701	4.69461796800851	3.09062987160732	2.42984293464755	3.47931460435364	4.28088133186462	6.45480839572592	5.07293281592116	1	1	5.14078885998994	7	6.5587212423207	1.22610816147165	1.13226809834126	-6.42519454621587	-2.32928822805406	-0.536157582237092	1.89774477527823	0.691705112994742	2.75849836923158	-3.39340744016364	7.5528546671668	-7.80214178221448	3.23180987225433	3.80432765466092	8.01973066824361	0.959409560533505	10.2105934981308	-15.1373177694148	6.40594576098534	-8.51191982765712	2.10204714720343	1.70517523814676	0.791897739110981	3.2318781075401	-2.77310003262457	3.7775634458538	4.62986473035642	2.00317149560595
21	1	4.41169554429086	2.24544572356542	1	5.6380547909089	2.96172639349138	4.3468452709386	3.03204754617226	6.08130852826516	1.60611548524017	3.88830206278694	5.82949678916117	1.06205165252792	1.06385413254074	4.99950032447852	4.0354927787331	5.67775690208835	1	1	4.0644773242904	4.09852513518688	1.11434033470497	1.96753251679286	6.89288734370063	-8.00761242739161	-1.75158112171025	-4.04161143577642	4.97708817097656	2.61331548521965	4.30572377858015	0.759398621704029	5.56859102002551	-4.69215925586212	1.71504244670666	0.0459102311610365	8.04547476429317	4.08886226078497	9.6731273747023	-15.5048072054484	8.6923739393673	-5.97244477965042	0.714636755862815	-1.66699297981478	1.78201752838268	13.539820319746	-3.86465082698758	5.57345838066687	6.27680637246346	0.127651417897503
22	4.01271535824303	5.92564756501643	1.9739653766327	2.98978946441069	2.12884320628527	1	7	5.58767737260869	2.04623966539327	2.4531491141498	1.40862514012166	6.86862882795416	2.48772730438044	3.93348958375176	5.24429906377618	5.33907355756202	5.80702002797747	1.33025999594245	6.95950079898654	5.77767635654882	7	1.55865214933833	1	1.08542866691702	-1.7822855555363	1.97870823493825	-6.53434601719995	3.76930389261155	3.03714750408208	4.41792903485624	1.40415214065569	6.58547682104712	-6.28133462785799	-0.554653616357346	2.33076164189523	2.8989929093557	6.63793491939555	8.59968699503024	-8.07092622973864	2.80228928957322	-6.73788409698635	3.03193588986536	-1.50654914008567	5.95039379364718	-12.7267059560145	10.9669595813497	6.49996143942082	5.70649569455027	0.328912885147761
23	4.40076336630873	6.06460082583241	1.25300412807085	3.48902435162211	1	6.68412650586606	2.41216604267139	5.10676169840321	4.82186333905703	2.09624297531983	3.69875954569748	1	5.85694887062806	2.26284547668811	4.98809813129211	5.37234638843719	3.89262048156534	1.96992856979111	5.76220838493419	6.90161028236706	7	2.06776294562999	4.60768431067144	2.95055751402438	-6.65262660039087	2.40550539439212	-3.89650725190729	2.2495464942884	6.08950982186169	6.70521814896661	1.16108750533371	6.30452671316634	-6.66675345547411	1.0157097598962	-0.769974446178463	4.91697101684747	2.96785726574434	3.97073066727494	-9.61494585768168	1.10129287942415	-6.89996732157525	-0.0604298232539002	0.625996314586193	4.54830960313248	3.30555045030527	5.05929465449085	5.45876002663006	5.93873803101442	-8.22674293976521
24	5.67730074169263	4.76732075824149	3.40745969685225	1.43700809234677	5.20742462140915	1	4.75804413055825	4.07329558787954	7	1	4.85216506707855	4.69929738041111	2.89038489355289	1.07124589003111	4.50972989542032	5.89893543951225	5.94260535167472	5.05119136076483	4.47177638816411	3.22555917493744	6.71379518783988	5.84677048607538	2.98751497259118	5.23780679128894	-6.8123785291394	2.65615105940577	-4.31557588610709	5.25150524411806	5.21179161799202	0.337509606249218	-0.669966183352936	4.6263757778368	-2.70766034323083	5.11822094800457	-5.05290168835063	2.63157153578513	7.66011028236483	0.803349776242665	-11.4192834893098	1.60074499053136	-3.12000288588384	3.88482043474026	-0.371917637609649	1.8982453327408	12.4816523067383	6.29922302564173	-5.11938790825884	2.95551615089566	0.00065329020327301
25	4.55599884172551	3.70266721856111	1.22295047954784	1.00350886795096	5.66751941412277	1	3.69185173392781	4.68111295665119	3.95742916650894	2.08909089171044	2.48106306315906	1	4.62497392481352	1.03473462224827	4.93564921961108	6.35838623296606	6.45616261457212	3.17799786582449	2.60986965122166	2.78888078173319	6.97751458847339	2.50310914080245	1.65490135986692	1.14328408570964	-10.3115266993688	0.249493948264537	1.011773374341	1.46870009531353	0.363877537357506	12.2510333793109	-21.962119936237	2.67638866811865	-7.70075900315809	-1.93840027772982	2.6484491302614	7.93716560563011	3.69483839899754	-7.64404207028514	-8.93879890987309	5.05773921293756	-9.40959313138024	-9.78817705637129	-5.79256326039428	0.626638612729864	11.4538781091591	9.007973531076	3.1591533921728	3.64568731040199	-1.03823011789726
26	1.47224961429628	2.8254748964777	1.61458753450508	1.23044918247756	6.62350225692644	2.67542858255718	4.59995869000854	4.30690535588332	5.75296576989702	1	6.89347367752675	3.6637040600291	1.62534242973904	2.95223097169714	2.88655567903516	6.65703465201106	6.73979206757717	3.44928421458805	6.24580127856296	7	6.60844966263404	2.19576563843575	2.73919124236216	7.51766562683899	-5.14664221567613	-0.0547530392568129	-5.65900005271687	4.3113477199299	2.54807136635891	7.5550320772334	-0.673006962135229	6.85253056823313	-5.53833400448087	3.45761288875661	-0.0906166059836881	8.41675711058984	2.0773290794982	9.05440253231064	-13.7976730561586	6.89802741324922	-7.82114072815213	1.08680020006377	-1.36928479523617	4.349761838839	11.9493535516941	9.14842421625483	6.10472293101194	7.08271272977491	-0.961597547653217
27	4.04908649566753	5.67743039053183	2.96692122173351	3.50586371294566	1.39014384386247	1.07700228992103	6.55643134522769	6.32412490195872	2.71485965397201	1.21400294753088	3.54773022314562	1.72478557372964	1.8665964784171	2.66378550698516	6.00002234923113	4.62215443885487	4.20766667537448	1.90381076137433	5.98977279556512	3.11057046808787	7	1.80593023475967	1	0.980258818289143	-3.55479990167547	2.30908184740748	-5.48981278209701	3.19933347949366	3.58536109870387	3.68249227547223	1.89132940977625	6.99415520467709	-5.68300938878535	-0.494701518226958	1.95962024939488	3.85313898743868	5.97517722111722	7.96998484698002	-8.23176705404023	1.74296988361378	-7.34348201303363	2.68715083268979	-2.95697965348371	5.59098450201965	3.12023331250765	9.81441082807962	6.41803357192514	6.1724965063526	3.08250186695131
28	2.65679634622142	4.73629866777917	2.34015474869035	1.46583491932354	4.15565552425228	4.41655061638794	6.77800776063789	6.02942945829796	2.62773365502253	6.74042336948952	5.02525489365024	1.34906231563831	1	1.77580550888287	6.75321339895908	4.39123705549193	3.62481695861415	1.93118983522229	2.03218566886672	4.94121521727618	4.90260586174647	1.55173953070678	4.0926900429775	0.128922728736404	-4.80947519151491	-2.67402273161461	0.750166239479885	3.33396049068828	4.77034518092359	4.15300320140574	-5.57442498078603	5.3732179983072	-7.03276830084021	3.21251250480321	1.75537527308313	9.76082751290365	-0.659773654157681	6.4410382032883	-16.2737356736272	5.94829800948271	-8.72702722630121	1.74756798841175	-0.119794203390509	4.13201822301751	11.1833293853733	10.9376065781445	6.1351661654072	7.44431991351332	-4.60222567057909
29	1.93405684267978	4.7721660674502	2.43889269206152	2.19332389827663	5.6723140758234	4.88899219510149	5.4617213677491	4.33410773453006	2.36381928266328	6.21181540990278	4.54721732719486	1.59346148728808	1.06757774658579	1	5.51613606770759	7	1.38718097383201	1.86828485996006	5.36821588794426	5.56335671422588	4.83954889610923	1.6722669712793	4.97807277863242	1.01756501736382	-4.28930010257465	-2.44748273151523	0.524531986222535	3.58593040846521	5.19316331813029	3.55441264114011	-6.8908178417947	5.46357684712647	-6.92544845025982	2.81409420210822	1.61791169156472	10.7061417911414	-0.870489319116582	6.2595989183967	-17.3624827593477	5.33364018826594	-9.19025518723538	2.06749129946565	-1.26233333581489	-1.3688312083439	-0.127514661945933	11.2027472096853	5.64547775761391	7.91645707169139	2.85666604364535
30	2.81089809980807	2.59915319366212	1.8534439972978	2.30993627069544	2.88379153139094	1.77664973408553	4.48928092664124	2.18145637668736	1.62993460609659	1	5.43446381255909	3.67150406990997	1.4841427177692	5.10763259800783	7	5.48906402857404	3.03383051440715	1.63016157311291	2.62092691138356	4.90505574400918	5.72555659437179	3.46154300225365	1.61950577892741	-0.588811101041855	-5.16141382608273	-1.23375386176145	-2.3635874537159	4.24088944329145	1.4975295259011	5.0884462285845	-4.25369802352999	6.12392011865257	-6.75826622789856	1.30938914303364	0.730411344162515	9.1627751301257	2.52369318210061	8.38588099920495	-16.1288511703666	5.50755208764178	-8.73582448793976	3.35369897617095	0.666058111813039	1.719766945671	-0.0336215386400771	9.16391103087304	6.13950314668173	2.766212730398	-4.16440649768762
31	2.88214591931143	2.46767722513606	3.40088913132106	3.38263653690848	4.61311350581266	6.69615250651064	5.79181457773243	6.77945144357277	6.67261197211918	2.76467372708291	2.32342209938669	6.25407363046352	1.37124548425174	1.36685554005873	5.19184667287543	5.31979609926435	7	1.92983004828835	6.97886068002756	1.8085629518974	3.1031874941127	2.10718793582767	3.85053640338075	5.000310232988	-6.5038356897264	-3.10355992436351	-5.37229349196501	5.50466762818043	2.91985703011047	-1.37520058420166	-1.79542916993206	4.03215313759132	-5.455491121897	0.954259838754409	1.94493414764351	6.28508835054585	6.68254139196208	7.09014367363311	-12.8577932620417	2.38434481446021	-10.6532392592272	4.77717245685023	-1.77015345839677	3.6478524541877	0.389168030435636	5.57968664400674	4.64394353076151	5.96212468264708	4.83734430251939
32	2.77692780716643	6.77118497295018	1.8104542310433	2.70916740005291	7	6.97455211109511	2.35606775487368	6.07260807576052	7	1.56467712757667	5.52971660609371	2.84472636111333	3.31606702882655	4.69747090312295	3.97053691478276	4.86232761404194	3.82524527814366	2.27923931275209	6.03599397413829	2.48204384906885	4.72986008839942	2.73422958998087	1.2630369935903	4.10181598535784	-5.53850374159373	-1.87224328071539	-3.21134217203656	6.6765613301141	2.09056475615183	8.55777192024432	-4.30276622312288	5.1496270657998	-3.99338633069539	0.678447032404697	-2.05423735566601	5.14799179142457	1.17161581880444	4.74898644358963	-15.5057836725111	5.11371229399383	-5.67576217958196	2.76081484860235	-3.04373073518205	2.95222145179711	6.03672969471962	10.8338923367437	2.93772654564331	6.62086213918365	-2.25355954319484
33	4.83534203914253	6.26505209250655	1	1	1.38403918453017	2.2503251229451	5.43444804837892	6.20950122600756	4.19613294126854	4.71255474626972	5.34057369082436	3.35142317288911	2.89237383989921	3.53065431150958	1.4866094091917	7	6.19964397257327	4.23635113566656	6.86496987020298	4.92632003434907	4.87170375326083	2.41344769767992	1.0951643988595	2.24928990678331	-5.3307072093461	1.5828586909632	-5.12526380515804	3.33725721299934	3.305373612675	5.07094749070899	3.88123493349569	5.50667511463344	-5.16234568890208	0.15680620499421	2.79546349492348	7.27464672125811	2.63404828539655	4.88477343631726	-10.4571560280193	0.569410677043043	-8.21280429675127	6.31663658066731	-1.32410973686806	1.00932513762448	7.04159633827236	-4.39388178415159	5.33543814651439	4.4924982300434	0.18571827731893
34	3.76401761107767	6.34336535285104	2.76671529932918	1.6686391103703	1.31300763863543	6.09948107639198	1.24349668017409	4.14627296148941	3.56934052350255	5.4009144570682	2.43063502291354	7	2.73600296826634	1.73584327667799	5.95621675457773	5.81800325960965	3.85241937996004	2.36052339092848	4.51395280403605	5.20161959513519	6.53047325047578	1.27478578670883	2.81757612190069	1.65366304752036	-3.55798938374296	3.19548531804745	-5.78740873660621	4.64676770080188	5.08832455787114	5.18908282344657	-1.8006513876977	5.28139775890702	-6.60872854617178	0.673534921477366	1.56932214222158	3.59363382317835	6.50681531100614	7.67325152649991	-8.12653025862707	1.45295508462391	-6.71219004345898	1.43219459244248	-2.73758829599145	4.52382308656055	9.09633742828148	8.12155423074119	5.90226901189484	7.64482929317949	0.781560535532259
35	3.70918965275936	5.35193903420293	2.43682783197172	1.35705393612064	4.81291578713038	2.47213170397517	1	6.5831718109579	1.918688601126	1.94317621588102	1.48274666647409	2.33858308461275	6.66505377107547	1.87649296003243	6.27791494829856	3.89602617390415	6.20359719237339	2.86942937908919	7	6.97419785753139	5.22097450238134	1.00060460231803	1	5.40322116572467	-7.02771449988241	1.87526610645848	-5.63672822323454	4.07851596474608	5.97087486793064	4.22246274108979	-1.52505348150922	5.20596319041778	-4.95009711618411	4.2880304338993	-5.43291603784818	3.96888205155213	9.41895664588588	1.7371021186271	-13.4958225423326	7.61084377187496	-3.02483466721022	3.50118568734317	-1.13068592881979	4.47265712623514	5.75085952986389	7.69882001302651	-6.19730394331442	2.54903242102421	-6.60523682768661
36	4.95737794260927	6.71678208805127	2.72139941505138	1	5.73229582293822	6.33259915028458	5.3560690884039	1.446474415205	6.93054247096043	2.07971866495201	2.47044324558136	3.11558526135811	2.87466585147558	1	4.79413924725577	5.58433084323237	6.97757522338274	4.34631738778276	6.88340701049385	1.84371615498339	7	1.74934266942257	3.91993680942809	7.12838107614233	-9.54796569864351	1.64232922644822	-6.09057032014954	4.91828781526182	3.31054667838259	5.90793484056302	0.575218142692259	5.95079174323258	-5.3378990183469	5.16762486262446	-3.74091122302697	3.94109591534234	9.0629841507914	0.947425612962529	-13.7883197450628	7.40810474251734	-4.13910447241635	4.07834442912809	0.0580641500305916	5.90306903793035	4.59091968788896	1.11806875211759	5.23807904678655	4.47561464512556	-2.07335847077146
37	2.3990484160713	3.71535405624284	3.03391617808767	4.19271553918276	4.26766424330669	1	5.49767793547253	2.38546552455657	6.31038218335258	2.79503505082517	2.50676881135826	6.98945549816673	2.71334920366252	5.61876655945398	3.83844710163007	5.21902252335898	4.45265198869795	2.73842482847558	6.57750424332589	4.36849322798648	4.96159877767946	1	2.76391402983023	3.70680697490197	-8.07138584887685	-4.93247230571235	-3.94286464129294	3.20906448343349	1.39751427133419	5.63453150363582	-3.50645215020101	3.11698022561898	-6.07133853375604	-0.679543181331766	0.980517996674873	6.41084803097939	5.613799920111	9.61168388562432	-13.6851184378297	6.87443511228713	-6.94965282642795	3.74922616192967	-1.44199251752829	0.767398749564327	2.39602315143926	11.1621896290504	3.65933555781302	4.31686442454184	-1.29256236386004
38	1.62129578985903	2.27022526602018	1.17921851209087	1	7	1.97606649867611	5.12290752952296	7	1.93293562410961	4.08323219558477	5.29130986011937	5.93586697584097	6.0365684678753	2.39594782189863	6.43388624783218	7	1.09770125006648	3.05836551461699	2.65225344853095	6.74771677450489	3.62305612707916	2.79289038480115	5.35575683579293	4.63365900617674	-8.31269151986904	-1.9865742273042	-5.25561421365152	5.53854082779839	0.51530136736118	7.55837615314847	0.302030467020078	4.90831309434196	-6.41193129670742	1.70138265859278	0.852631668934759	9.06063510494835	1.92794221047665	9.98592794700176	-13.3945759596833	5.88957130609861	-9.49741043315825	-0.132269941224145	-2.91315548428448	4.82951020107686	-0.798418526524716	5.67715143439048	3.84139740876288	4.04056681344062	-0.0170125788898479
39	2.76226613852255	4.91644789062797	2.66809192412389	2.9932044913388	1	3.55339440833355	3.21615441587438	7	2.62716345238106	1.79167158897898	1.83976870311637	7	2.8904562040029	2.99214940660587	4.9637055373166	6.09634746785583	6.4689670846574	2.65392663450185	6.5807755865667	4.27795224364507	6.84178170619084	1	1	0.808296361831333	-2.7212022663507	3.03455777413233	-7.36137740741399	4.23960770457068	3.73322920041076	4.01033349238317	1.17109118690713	7.21149488443173	-6.13439689906546	0.0219918794337809	2.83864413905681	3.53837284580749	5.30999442804889	8.14126459537775	-8.01731017662124	2.47257580925754	-7.58961386320536	2.46542530904989	-2.25570938063114	3.08393506079558	-12.9638297553654	11.1499793285708	3.63143362813837	6.77417351422836	0.311599844483468
40	4.4021770540819	4.78785553957196	4.23205611108468	1	4.48026869774103	1.08234116025453	4.23231491476742	5.11703013853871	5.81071473886873	3.42424919851252	3.865832449475	4.88756333926259	3.07589714410856	5.82057947894184	2.69233551026949	6.7622858428972	6.00780766457224	4.26243504047201	4.26243400520591	2.34526456989588	4.90737251787924	2.53177593651424	5.10028212801294	6.54817980292674	-6.94258841360883	2.27784421645124	-3.65873994977456	5.89801167075664	4.10717607572766	0.216867969535992	-0.558501997066505	3.91450515865322	-3.10704794055082	5.95156001892817	-4.96703502463607	2.48358788188807	7.98261984059729	0.204393031051523	-11.2453325081418	2.40817734246353	-3.03551440779835	4.54867988702897	-0.303439718589336	0.629699666472767	3.19982560688431	10.8627906668934	5.9313684023875	6.18252355870995	-0.137730327682861
41	1.59232476884166	3.15934430640508	5.32382760131988	1	5.19473556304384	2.21806002401269	1.07132142505212	3.88427094569376	4.96079603103642	2.76604622343444	2.84587876713871	5.36763049600515	1.6262250352573	2.67182704757515	3.98062492933483	6.58323873442828	5.03654542843968	2.80742055132321	5.39077101382049	4.4465701211451	6.07422420628991	1.90996802080342	4.42147179741062	4.97767429494871	-4.59453272091866	1.02237138475178	-1.93079166256435	4.84695903729713	6.13187603563258	0.620413593203803	2.21886258862323	4.39244687559117	-4.75381771929845	0.256495606411413	-2.11761229525154	7.32209672744248	1.66357443969537	4.59779718783052	-10.8289567539726	7.57089737751724	-8.26571892339309	4.1931353994938	-0.29699843373341	4.29028519036329	5.89857451496391	13.2186500622482	2.67214042874274	2.50431250390226	-0.0669811226015432
42	1	5.4528175060382	2.67585738761831	3.3448013437608	4.62598199929076	3.53781463970107	5.60780452210068	3.85008933186451	1.648504996878	3.32531943256857	1.85137620186394	3.09596529260535	1	3.00877485388694	7	6.9258869863938	7	3.68478336857577	7	5.1931554582249	7	1.76087656770084	2.46243912781508	5.03060092791233	-2.64215600723842	0.00721535834383225	-4.30609204119566	4.8573998421469	3.86484355770974	-0.173712669151402	3.14920038225956	8.62287358702819	-4.92554843560598	-1.10544177436581	2.70439475165453	3.73949356364145	6.61619601349269	4.02374675890877	-11.5829029991517	5.8260506482464	-9.32169352872254	5.54118943628008	-3.31816070441389	1.23576672569849	7.53879142664361	-2.4896532219432	2.02188907781058	4.11067619962989	-3.0263814051046
43	2.00865077535801	3.61669332937628	6.75320134529112	1.9799853381861	3.78959224238964	1.88566500523613	3.61425231831253	1.02374256230216	7	1.63060518068537	3.61105421136231	3.10515340711344	3.23125033549822	5.74032987104697	6.71362694014521	5.66696587969771	2.27638569429085	1.01134519865069	6.0886682512333	1.2450907061273	1	3.76422223454143	4.21081537734288	4.54438369008004	-8.57432400560729	-2.98105720860942	-5.15109959112567	3.78326525632499	0.647888990235812	2.82743687939487	-3.42727415895811	3.90031258316901	-6.46479633634751	0.628419882427896	2.01119389456778	6.64102748899304	7.03062756826577	9.66450117543376	-15.4428869238548	5.07029953857037	-7.29742193865362	2.97556975156149	-2.13496788606717	-0.890934996103305	8.97083597279422	12.5959820044158	-1.49606538290605	4.57163523540638	-8.19718818046517
44	3.80083482756298	6.0718394848031	2.22087967993756	2.5823419443099	2.21889922609825	2.43831127281434	5.75545715526634	3.24564836862827	2.95098314267743	4.16183533284351	5.16703742083841	4.1377773737272	5.81583048891205	1.31793979497602	4.24761622750033	6.72842793205415	5.74369878767601	3.80693443235369	6.27111677821984	4.28980295033948	5.41731309098783	2.03627275042353	4.061459375553	3.84218532967204	-4.31434206529217	1.66064998786711	-4.17569019574912	3.61013980782863	3.51652165328221	4.7492523553439	2.46497561484246	4.57552682379863	-6.26791655661008	0.495016687550429	1.20534869520854	8.62895507663568	2.98545652202045	5.26290792743386	-11.2729575534008	0.990236971265785	-7.92301141639083	5.58985424948964	-2.2174140613674	0.69604634008577	5.00097602380951	9.80974954636853	4.5600460130349	7.97972148457444	-0.370921959551449
45	2.43041416485328	6.85607972211624	1.91752191531446	2.89594083364053	5.33556174309578	2.44653906946935	2.88333255727139	3.93357304304842	4.5134074723956	1.87273006428816	2.79947357383724	5.78351173120145	2.52358167849538	6.8737759291646	1.54281970846899	5.53818204361385	2.92484497583755	5.2060152928651	7	2.81168007602195	5.27582082820651	1.88402586245327	2.72540964244238	6.28225886896331	-8.51708433556344	-0.699325702819264	-5.45419534797224	7.860808646427	4.87017289337276	4.7897321946747	1.1547660026814	2.30671786189297	-2.46500694872616	1.24074001997242	-1.69835780938095	1.94834385915666	9.14408578576994	0.531374618118516	-8.37658641369085	7.50398843138766	-4.84245762038349	3.32964042172316	-1.98678005664419	5.07791292536727	-11.9630271362538	11.7191093511876	7.40928271604367	9.06760678783466	-7.58945243732085
46	3.43971827094381	6.5478177346055	1.17685620676269	3.89665322196431	2.88262241340023	2.23667295635627	6.24376732828781	7	7	1.62676489119185	2.61825475640705	5.95683718383774	2.33955276159711	4.83842588740243	6.91868746048869	3.09983405379669	5.68797318150303	5.95459424076886	6.5792380816071	2.83804783397575	5.91833743597024	1	1.24650502586162	6.03244850285698	-7.27563500015926	0.497801560271644	-4.14345298863169	7.97312037005775	4.61250749799452	4.24042163079864	0.658797082909045	5.6556383261227	-4.20780917942247	1.11119958116767	-2.31245369993213	1.83453866383898	8.64384778512018	1.11585910343319	-9.65154307533347	8.39213480329168	-6.5967893320962	2.73947089344388	-1.88274850127538	5.4893427096263	2.09332023138103	9.75725943027747	6.05894687877262	4.51581562440406	-4.97713123503805
47	2.0103568472231	4.25290533637411	3.4027579159931	1.36859065984319	3.52539091164225	2.00005290025122	4.38948160281033	2.36292069442109	4.92153851172726	2.3727049974559	1	3.97418566869196	1.2230951291262	7	7	6.37975298421168	6.83048033657764	4.80226812159663	1.7054231900876	6.33313289710371	4.49406485041856	4.71436871458524	5.23994228912073	4.03237097916954	-8.31740021463743	-3.55181214913735	-5.08527360072346	4.2055817120879	0.191471901267728	2.92664570658261	-2.36521521681022	3.67540417591357	-7.09086290756341	-0.303864788520107	1.83035746092297	7.00168496924643	4.08825844233571	9.45299488858888	-15.0204410920306	4.84637282642136	-8.97242538490334	3.53396888775933	-3.76718696019224	2.25932341402394	7.00655991379023	6.24710993567907	-3.54010823230393	2.34376253685598	-0.597325165768925
48	4.72276197644574	6.96357837250449	3.55726026881024	1.08988566954726	5.55135960094037	6.61341793866288	5.60797738302829	6.81123520365196	6.76731114453207	2.26917710948923	5.29987808827963	4.57939997253568	2.21696541002922	4.5118662228664	2.88297696374106	3.69960440644045	6.1776460803283	2.58162815924821	7	3.97108350152833	6.54995873308177	2.96630866138108	1.95599957847373	6.57370601454367	-8.89135197023137	1.41694025743369	-5.00035867247536	4.45728903595644	3.89680822184997	6.61772918828468	0.154604351287067	7.29312442382716	-3.90154542673055	3.8029505404099	-3.07396495830009	4.20532301762876	9.34799981766298	1.36108819668482	-12.6858868475074	6.77919175556574	-3.94870842376783	2.94773558649599	-0.0427488654346171	3.85949070687229	4.55026281242199	12.4984607190326	6.91491931668588	5.08852272009721	2.56017140208355
49	1.44367327616293	1.66137173860844	4.83285559586516	1.63774914498155	5.31362906128956	1.6662446233836	3.01270698063722	4.67971674770598	5.30569517294953	2.77920286748302	3.04249011556111	3.92137932063462	1.95734846009538	2.62680388828274	4.63084337784356	1	5.44316123696708	6.3725671050847	3.95155285524383	4.71016096597056	5.95106361313553	1.00462571381996	5.42635354527795	3.92351159380516	-4.17606865110657	1.65942149553048	-3.75644156414296	4.49766436088214	5.73325739281461	1.26944857696153	2.64212268488832	4.80749948875166	-3.81371282105175	1.80761848499903	-1.86935976431709	8.32309527266173	1.66650432620859	3.03834385168698	-9.59108074790923	7.62422997698506	-6.92759104430319	4.96499083817663	-0.176665724540046	2.17317572676163	5.04208660301419	13.6095909116669	3.12654366563671	3.26602350208609	1.08972518417208
50	2.03546987668321	7	4.00235743223515	2.07010358416191	3.37601373686162	1.06904958425091	5.31823554631391	5.77757292948366	4.67211818571064	4.17853434689646	5.05302045733172	2.01478982585755	2.9825962120809	2.79859614435324	4.16351619649469	5.52437678899946	1.29476153905523	5.3330648395135	4.53136003866094	3.65930268154425	6.21654150461538	2.2872343733155	1.31270694879144	1.43581608684902	-5.39970296397698	1.99085245857051	-5.85172899343142	7.86629071911581	3.86908094352985	5.22109360563272	2.55335967457427	3.6219151779328	-3.81861167301203	1.63323949075617	2.01431295657765	6.59722047948249	3.40584288069622	5.6264095114301	-9.80603332293887	-0.199103127478208	-5.6225095097685	0.526226196731592	0.615577954133991	0.252490214819666	7.18237800758045	7.43988981780097	-5.56953855255152	5.9088686267838	-0.0515594849258042
51	3.21219121284725	3.730270756309	2.40168705129439	1.96998183332768	3.57673838473589	5.99488125245414	1	3.85896391573642	1.66025826439655	3.76026020600557	4.35451028070455	2.04944245767727	4.32571402375467	5.06792103499696	2.92898985291892	3.8909957065965	5.90425064802608	4.45586919643639	6.45536663151906	3.0259242057002	4.51507857093801	1.84602538714577	1	1.63950392674568	-9.52614643312514	-2.43202345550871	0.289166993472415	4.73169889587387	3.59287041762792	12.5785291194181	-15.4171657897356	1.47779478250551	-15.5827457050552	3.07436892885165	9.26048950144269	4.7557271791012	6.05294725285739	-0.590123455570775	-0.386305926089329	3.7167785972316	-9.558296917458	-0.122321317604065	-1.19746871037715	5.52834689185587	16.0598554555572	0.00601793132596096	1.50306234984286	2.61045684475494	-3.04157867005569
52	4.17820320887258	5.81897288277207	3.26830706508345	1.89171649732822	1	6.38743485819115	1.40462672281003	4.29233150276502	3.00909350248086	4.66136022853631	2.92022081381839	6.58879478764021	2.40088557597617	1.48294856834706	5.82438820706447	6.70417120649128	5.95537588296993	3.5253916857235	5.21484028370806	5.10723887132205	7	1.74614359273189	1.86855647918235	1.21979539080223	-4.15214360360247	3.25913228309492	-5.97897859387106	3.50885298465539	5.08282949803101	4.55213501087691	-1.97760150396548	4.33844649306713	-6.51873605670261	0.494727153798339	1.9402718333061	4.50556037924876	7.08530622312078	8.27545277945126	-8.45068132530748	1.86400656662498	-7.8579653443551	0.958976803700097	-3.76136900401636	5.48465352847813	9.51296900570419	11.9709248332862	6.37434811933603	7.62638567268273	5.81064908895535
53	3.01351924472236	5.65246241976461	1.02964563919546	4.23664787598101	5.9529751952136	5.71655837606187	4.05444053412301	4.3787006920255	1.41264086190076	3.72165953634624	4.87806981162487	5.67893540553233	6.85228812046472	2.11130752872456	6.86349583301666	3.68455129190062	6.84731103569897	6.1878821892132	3.25485420641275	7	3.43938308187615	3.25911309353885	2.48693415957846	4.62172562673897	-4.98908246550653	-3.39037259097158	-7.51196842587948	5.17364905430913	2.02797814227091	6.45636313686996	-2.42556774115493	3.18555778429236	-5.10021789666156	3.15938563609515	2.84698112464087	8.63806188966473	3.078062754401	6.19656034294661	-14.8241911825928	4.6691674820926	-7.1266630738884	3.0459320883008	-5.00804663408904	6.3355419409366	12.5588286594596	4.88834412934067	1.92375514401647	3.43909129416142	0.622021752170448
54	2.91926681998038	3.73746440035438	4.50694911739967	3.21920606281743	4.91662057862343	6.57340124402273	5.99338458175708	6.66056933602694	4.35242586899944	2.44072497814256	2.27882561399763	3.0081870289806	1.43644362324361	1.03537167639782	1	7	7	3.66504125072033	6.82082954360822	1.28398279707941	3.13553802049432	2.47970092361875	4.73077143543327	5.23398555307934	-7.57262833118957	-2.30189529647084	-4.17567990969652	6.59099504555994	2.54238681093208	-1.11323683716591	-2.426838253224	4.31981441305649	-6.51810858058173	2.28147029440747	1.21777994643752	5.35112709898277	5.94516749881855	7.06305340533293	-13.0832931994845	3.3496492505233	-11.0424090733517	3.78929163571679	-1.2833487886584	2.36255875415742	1.49747167048985	6.40365830078417	4.79974298320827	6.27737507542305	3.96350652512581
55	1.01687789388038	2.76525809539716	1.20501886516269	1.27018647240497	6.86051649826216	1	6.78780984553212	4.48693064070027	2.03908998410211	5.70302194183797	4.88046412663203	6.79215821283307	3.27536627047728	3.9397067574224	6.21251493522759	4.0656991276952	5.93509511843788	1.83292909736854	7	4.4815170866013	3.81611655328033	2.0641640447537	2.5485036849722	5.07851889361949	-9.29048048462599	-1.63070930129886	-4.37960005907014	4.51377835857002	0.304095524352915	7.3502810988245	1.39430627035528	4.07747666478021	-5.26936989765113	1.03713173951371	0.173050243383567	8.67702423865425	3.04817050192595	9.79891768244326	-14.4029373006684	6.40157353247056	-7.92238952947495	0.672662757867482	-2.82196112411678	-0.335981749287457	13.9641915248081	-3.10925856146086	2.77591984477329	2.57528376116191	0.0261111199686003
56	5.52437138446185	3.14004330173847	1.12737864803239	1.00107855465342	4.6965674084135	3.0335621335396	5.43077940982484	5.44156129670428	5.08267656411844	1.92532667257131	2.44771318471013	1	1	3.36111687093698	7	5.22739020100476	6.54874902053164	2.80510242460731	6.7246293410622	2.46823292396407	6.2951432079766	1	1.03451061418625	0.759449981267658	-9.85965594052646	0.317583137740843	1.6736240336448	1.27626432434675	-0.0948230357428985	12.2243071983846	-20.7438706663719	2.9453264350986	-8.01011554849709	-1.10977992495948	2.76830049506014	7.43296127998841	3.61403439797	-7.68781839104726	-8.39538608453813	5.3477791814664	-10.145457933183	-10.5098053123103	-5.00104107236685	2.52117180883667	6.03140690847792	7.51811827751481	2.05194034441707	6.97521029573488	-0.448558330737968
57	4.0862744207627	5.49313511538313	2.17146249538102	1.85750337845636	4.7522301007138	1.28813011874013	3.02983755578269	5.37762657471857	1.78741815249332	3.06869187433377	4.74901066578549	3.45840770031768	4.20709092394196	2.00738861974582	3.2154452649904	6.90929151908698	3.24936812972053	2.30746061368084	7	2.54136340022674	4.28528283786481	2.16630263391166	1.52663373209588	8.97046760996061	-8.52634960819726	1.72583684976739	-2.41755541758781	6.57934436720331	4.00523563895138	4.93981983608567	1.55199234206323	6.38361711068514	-4.59122584739556	3.9171371602172	-2.54518906239798	5.70904088832232	11.002915685772	0.641734706752971	-12.0334121447852	7.60973940540695	-4.53807944810552	5.55760971820399	-0.275680444474259	4.51799139474643	3.60975566801184	5.1062407085601	-2.35137251459834	4.97996022467875	2.75244637897743
58	3.59392160154927	1	3.37355577376164	1.46805836321169	2.82092517750741	1.98091285162515	3.80469516833711	1.13974001181493	6.09102274096545	1	2.34166378957105	1.10538932187323	1.50415213673938	3.63678068516505	7	4.19101217098745	3.71113611657718	1.10292571724314	4.04420847604228	3.40707223364782	7	4.72005881876604	2.21058594728213	1.55989503987613	-6.0824194255067	-0.585347769782759	-0.468101362077585	3.37238420689193	5.12273534885955	3.65311593969318	-5.41057759454839	6.91166489607002	-5.90087132772332	1.43795135808022	-0.124124861801813	9.82789774378843	2.69986535447949	8.08112097815133	-18.2300769157365	4.83609094629651	-7.4833922492334	3.93038313471825	4.21633381385836	0.154875934540579	11.093533977289	-5.64624313071849	0.234314804681909	1.6831328861201	2.88931662068231
59	3.46174214278906	2.76972149562929	1.40009136961213	2.17109793663482	2.87199806581251	1	4.10813849956402	2.68166616569723	4.95495109429668	4.10008383624617	4.49659388701361	1.4777937936555	1.87701030971238	6.56225728550808	6.28122501843287	6.05322176709122	4.37697397158721	2.27696556391337	1.43261083691672	6.90687999253442	6.02596901903303	3.10136455256057	1.94569715736377	-0.405138881833774	-5.87721128902649	-2.08583494440321	-1.62483164404081	3.90519157799346	1.07114018138261	4.70898219564751	-5.01105059092533	6.49443557304251	-5.31783481325696	1.79557305247458	0.378780567713492	10.4352689561541	1.7457027457301	7.99438615439143	-16.2321067640008	6.2297947745791	-8.67199686281152	3.54061367315131	2.58391125221725	1.74350165197157	1.05978066847928	8.52810160400986	3.34342808254334	2.64534687570561	-4.56536539582188
60	1.63122873775979	3.55008680647317	1.6197461478703	1.01514405182744	7	6.42357227045298	2.81389857545848	4.38489335204071	1.20367455875623	1	5.27220370501108	3.08217000362453	6.78647977468013	3.99068337774381	1.7576915567749	3.94549023487651	4.38982051516647	2.27935327489512	7	6.21177604795779	6.26019785898553	2.08193798224687	4.15716209003589	7.07723479649313	-6.05258795427578	-1.33293986603108	-4.10367907458305	4.81074424214442	2.21887867647107	4.79129163242294	-1.02354580007581	5.79308378091847	-5.74164670004765	2.0625903460291	1.03041301164407	8.60819014771641	3.38950927467283	8.08442245412772	-14.9329586404163	8.23572031827255	-8.33536791932551	1.04072213474498	-3.31925885048058	0.103252484250979	3.04459649644616	10.6282420506043	7.9220149842362	6.41915594251797	0.214627212886968
61	1	2.70130511407202	4.07377950724227	2.03431937645288	5.16192371028853	6.07029117749777	4.0558825568926	6.24686851178851	4.21657368418458	2.87101948844725	2.5198851849358	4.8919059868866	3.37088945072814	1.49718815918767	3.09991959375139	6.9204388983434	6.27193629405577	6.0809394394135	3.085789121683	6.76258492993594	6.41810712451049	4.04962007375159	3.31627834217668	4.52693724450119	-4.4773674526879	0.658819761816514	-2.30642801324838	3.90796026912391	5.59991083489261	2.17021735291719	0.500506653158785	3.5245250421605	-5.29283621593448	2.16538137245054	-0.57750384941139	7.18862863189317	1.93687362979502	4.45732533934125	-9.96762882217641	7.19802594792464	-7.47548522876077	4.65502203086544	-2.08432962394825	6.09303192729899	10.9984932355756	13.0366422359618	3.43548021888495	3.87912181072163	-0.685679860957689
62	3.66624593182748	3.98357742404206	4.21756639456061	2.65844254850057	1	1	2.26361296202507	5.87517487120122	5.95606559537589	2.27761167630616	1.31856865992409	5.20056643817394	2.29650183697101	4.12817543195941	6.30101423437093	4.91968907189519	5.79969795662743	2.34939874925041	4.81099888594413	3.37138532608832	5.80056054264481	3.3172426108883	1.44374856611734	2.35391555110665	-3.4585929137565	2.67599821526688	-6.77301614544224	2.95291941529579	3.37443962479474	5.5219690548415	-0.935590936807902	7.21596053618567	-7.27823252425652	-0.466150029484061	2.1017079252537	4.18623847387075	6.19734340842993	7.5509535953536	-7.91867814351889	1.48414394445452	-9.30627279355907	2.51608024832363	-3.72502240372635	4.23576905917553	3.07145122153269	8.40599653120936	4.68813398597646	5.84698459251315	1.42213363848985
63	1.48700154029934	4.61656036018991	1.36775587326064	1	7	4.96015479032253	5.85950661069522	3.8923395284091	4.72469662892713	2.21539471021003	4.89774352935797	3.17805981401108	5.97492784557957	2.13218160193484	1.83059755185759	4.68544586463363	5.58072361504757	3.7722617090052	3.84751264641996	1	4.457827589198	2.73034852071845	4.55474448768199	3.00229390776201	-1.04406654155151	-0.164640436555876	-1.70949716925537	9.94699013236458	2.55478795352827	7.19029333674088	-19.4303950860712	7.59599109953142	-12.6404644853876	2.46897147590176	9.33519678566535	5.59826015657359	7.17533486869125	4.12706565728671	-0.377194733699273	-0.0739120708671641	-9.95960039456918	-1.52054704264711	-0.917417394758534	0.837954162592266	5.47109957170437	3.01887966539164	4.97547049681745	5.42870272640798	2.31341003505414
64	2.79601389094978	7	3.53577296774219	2.19628545412038	1.8179294308619	6.01086361733059	5.26106909577669	2.38030736045914	3.21741966782137	2.36140654707124	4.72957961257652	4.74925303085795	6.61759400294239	1.47949894833642	7	5.34299450278281	4.96715610506392	2.11558304016342	2.31127347964588	6.87131825327385	4.17000764940683	3.4512767727173	1.24256396793165	3.87622385977892	-4.68733298672604	-0.562827947934958	-5.42910809801833	6.11121323235736	5.73520608021942	6.42020819665869	3.60177222935128	6.854769729542	-8.10394053187366	-1.11613463446108	2.09550711184148	7.18934646814011	2.08747955589795	3.84618860388868	-9.26539446206935	2.63924651640431	-7.47416833800526	2.38872706259778	-1.09887669263894	0.333938728871711	7.38067920830803	9.0252137123482	6.88743559749891	6.98793010149014	-0.538704692303045
65	3.23187456294354	3.23896727067366	1.66913313127148	3.01711420390698	5.16852628043645	1.53086955873804	2.97373023713412	4.11483307329252	3.87310765603664	1.95690057977004	3.69303751409311	2.64374228304728	2.47124880028815	1	4.9921367399992	3.24411946137383	2.36014029077597	2.26572267492437	2.21075316626729	3.09704316849377	4.65795891131521	1	4.79699512097275	6.50231255418371	-6.34562409830676	-0.891075281205831	-3.7278533692438	6.55502619679931	3.21687778533271	4.14121911666287	-1.44956241420309	3.64371949610322	-5.7434727750596	1.44753168415215	0.128550559489388	8.04858818641785	3.76599432415521	9.24752966357958	-14.0018990737222	7.27702415828666	-6.96308356331249	1.88302717406047	-3.57272695949133	0.740340178181715	11.3175467888824	10.949821907388	3.01768052015326	1.10951430521148	2.91020211507974
66	4.27790725255542	3.4004891015813	1.46442701757289	4.29492879235212	3.30239894666413	6.0261548203432	5.62856441573004	4.22054387603926	2.08426248506517	3.72999543727838	2.38234586761602	6.43497043564673	2.05730869593535	4.39467584716887	6.66946955053798	5.06813715709476	6.01372862598263	1	6.39816726698121	4.19215707672637	4.56744210651385	1.46377943482406	1	2.80838456310771	-5.98908461470378	-1.1622072847682	-5.07689225689272	3.52470525906077	3.65977003220801	5.97276077030958	-1.03000656233998	5.75014436269239	-6.60284386582059	2.32601557072618	1.68152485382719	5.27893658673644	2.54679523585683	6.663949668854	-7.89089937225316	2.74921758785698	-7.08109172737512	-0.823966868183741	-1.48337632773424	6.0880165033444	4.55667111265429	12.6140380641037	0.731550292799857	6.08461334438983	1.12955656417552
67	3.90173959955615	4.01631099792185	1.06511312929495	1.11424183408417	2.19488667631351	1	3.2635254924408	2.52996517520374	4.16915857278862	2.18606435903651	2.83351798374415	5.85113657875501	1.21231008615672	5.58413716628017	4.11135102829578	4.65705024709785	5.49041047430913	4.66164848744484	6.44466826638405	2.65242378338389	3.68287032602423	5.22496471242308	5.66290442510777	0.266395028378858	-9.08349152173112	0.289112321995814	2.19672007228492	7.35221353302715	2.52855836610419	11.7533047948833	-14.5315742723424	-0.386412961274187	-14.8643987468378	2.99632115916663	10.1323623657174	7.86674341611018	7.20646644509052	1.35898239402409	-0.475677931087256	2.40241472535215	-7.90191311010795	-2.35309524333655	-2.80925691248528	0.522871165036271	8.80516668313747	7.27240431399314	-3.24257612142888	3.45084675325796	-0.601636155474857
68	1.00766418425095	6.45859703929204	3.11455801787198	2.4434015810854	5.53860403775942	6.14789166980584	5.16524906744204	5.39717818760643	3.26821345866519	2.55928191105281	5.28195578877112	1.03229112593111	1.92939022476844	1.67964389393835	3.27797229319477	4.91808710815609	6.35561986658561	2.53253404808059	4.32280888105052	2.05888334516617	1.58711437275275	1.89607381048589	3.92490786790167	4.1896775181102	-5.20133862458314	0.958776312890069	-2.42184501713661	3.67338631190428	5.78202266437526	2.29028542431617	0.228546915854641	8.76412149297972	-4.75230681079618	-1.43259656756529	3.64025962402443	6.62390858191466	3.23082438181142	5.68266273981775	-11.8137613009046	8.6949310944904	-10.505306696483	3.57297694142401	-1.38274182986937	-1.49241781968791	3.57775599617645	-7.94019352429809	5.99085567945669	8.21345696157163	2.35928423397264
69	2.6785048428379	3.95282417504678	4.12300782063738	2.4903906456361	3.46823825063002	1.23916588059628	5.22296204467743	1.30099067424694	6.31912749041501	3.09406826394962	1.16305172710266	3.9154868137925	2.21870415390875	1.07886936468616	3.84007737875832	5.79580825756682	5.96418167590925	4.27236092588079	1.43292030433828	1	5.35648413893756	4.87750208535599	3.80593325711188	3.93397563583719	-9.12291912753376	-3.74371282000824	-4.67557068799812	4.15495687286128	0.417589447625368	3.81959270088838	-2.43279206044712	3.03201817818638	-6.51078484713607	0.162238125169086	2.70631715619719	6.86037592590958	4.24033318951633	9.836933370898	-13.5534337982068	4.87205097587372	-9.14397492085108	3.49334080337318	-3.11672528564157	-0.940414131889253	6.98189789475765	5.61060440889392	4.98130951989081	4.799288900839	-0.345694197186342
70	1.34076100722364	6.95625418806377	3.67279358584489	1.60941873115477	3.57712954314088	3.01251650114831	7	3.99690275576709	4.4795525023932	2.35228862814849	3.69466776852426	5.30643190099414	2.58253723881847	1.41992596591441	7	6.68783502064005	5.48836517510816	3.04034872169091	3.16876750438139	6.80696106912036	2.95297240065624	3.27535736621811	4.07978639886513	3.2566875899751	-4.78093394647192	-0.069405617088913	-3.56884820429963	3.09810911369562	6.82196096546726	-0.870102190655455	-0.717498769406331	8.46579143263462	-4.31751473971814	0.761238893497242	4.22817042737405	5.15389921204745	4.1703114166068	3.56272612601637	-12.5820280413542	8.48756394740738	-9.60207118040775	3.30534620339751	-3.98824384294488	3.11760713706276	1.61015584715233	8.63953082209125	0.534780021413803	4.71576211741055	2.45178646658529
71	2.72424874406624	4.42774471483638	2.54065849375979	1.57494719527108	2.40882378279111	1.56411478983175	3.21840010466482	4.47521792807879	2.56520882086148	3.73278959107704	4.50158256935589	1	2.36179824761376	4.70967400362261	6.11860839260393	4.66812249515611	5.85776246369919	1	4.62460554305175	3.07576381079196	2.57530040273504	4.71506966858853	4.8320387584729	1.0716542952722	-10.9303432315008	-1.92149217605334	2.90795478031877	6.20210463731788	2.39935557732578	11.8015483912511	-15.6351859668989	-0.418219182704959	-14.7752995309116	3.88470795740206	10.6304771768819	6.85554468656949	6.86641456319587	-0.40623342841108	0.154188419387905	3.49248053787226	-9.20729822171302	-3.25274126335151	-1.49146523999542	3.49799814187015	1.61816816854998	9.87847098096197	-4.10760349413623	4.17690492841005	4.50093577803813
72	2.52067154837568	1.3882182045195	1	1.11910486498012	2.26521046482153	1	2.40635221357846	6.34516943990066	7	1	5.48004355312812	1	1.38952587903235	1.51671044645899	4.91847805703589	5.11094918798757	1	2.21084022640885	3.26052457376141	4.69826369364599	5.94036749477114	1.54175094461267	3.01852093979325	-0.0132565812598766	-5.57402852795571	-2.60894301327875	-1.39392837589097	3.33270982709663	2.41808622416207	3.85095380292602	-3.67337576257125	7.23097674171729	-5.5190888832648	1.08259324022208	0.782826739096912	8.45626151170537	1.64294546188326	10.5282713603056	-16.9813731735994	5.47943377500608	-9.21652691201126	2.34900128585202	2.74453064760045	-0.28875385460332	12.6571996285858	6.17331679786407	1.810816309613	-1.00970927157095	-2.68037458133224
73	4.22281238120887	3.00881967345789	2.20972753492338	1.4269845767526	1	1.95539527447424	4.39948974994812	5.21009500551622	4.04681740661173	1.97787661469166	5.38887625892314	1.21162434014612	1	2.4319050538327	5.59812957703285	5.25952219480432	5.87848127383089	4.88615827600398	6.16027916433878	6.01119415311462	7	2.43891457434328	3.15493956857512	3.0909604462617	-3.20623199326093	3.03499625734641	-3.95945082612833	4.50130819937304	3.80367526056705	5.53795291909217	2.39122926044287	3.75882564031081	-4.07706658920075	1.61574686738449	1.30699171586361	7.27490218104478	3.36022593576049	4.69449718288771	-10.2260057062736	0.812427582183347	-5.95626155108616	4.56856387257286	-3.30159911302033	2.15668436962775	-11.5485810882138	8.37249706875635	2.266978021596	6.1973783802953	2.38185894189762
74	5.43097065180683	3.87289703945729	3.12656730457964	1.05225513019958	4.58213910685599	2.52130130721539	5.47621267041218	4.18084536958948	5.4286621283165	3.36095549549904	3.99412425759527	5.35559016804174	1.14383655288984	6.64802713769301	4.20122047057835	6.4270849816719	3.0161886652347	1.5751443461643	6.99941483342158	4.64621346188731	2.78014380882818	4.95340479889218	1.35651403928449	6.32539929148787	-6.54323601195042	1.61574835869594	-4.2973080613108	6.39463580210528	4.7923401528866	-0.397484938076588	-0.0688539074985405	4.70386161450399	-3.19068949989696	4.62321547829199	-5.81209363341301	4.25862557259929	8.70967707690452	-0.685031853193922	-11.3154738414123	1.70411504547362	-3.75168962640598	4.16201293518545	-0.779005704385209	-1.73383950293407	4.19842445513045	9.09579270913994	-3.77907419322593	7.15169697830837	0.0021945712890383
75	6.3705208762881	6.89345968820352	4.9501592794077	1	5.73364654141823	6.710058493194	5.34319415472703	7	6.51127222627507	1.42705328357538	5.83451295291784	6.00615201285894	3.2649055464621	6.44981241827778	3.0480237524461	6.5843853560531	4.95725221928419	1.73437499694465	6.9812539666201	3.56910805702362	6.78820930654328	1.72653151845763	1.06734742301324	6.92637972849027	-8.77050670472528	1.83728327680416	-5.59507808224937	5.18481983437333	3.16452612398043	6.55500325385301	0.646443503798586	6.72759604934263	-4.72508191035559	2.98500799418342	-2.7808605488128	4.04109940888504	9.4814134762777	0.509098967874685	-12.4985038867319	8.24231682337581	-4.28596880704088	3.05861001214358	-0.146745564029853	4.74812676461167	4.36436095718613	12.9627510647648	7.26579750909969	3.78931971213347	2.4086155621274
76	1.70410232579492	2.10159617446253	2.03373044750317	3.01349491187337	7	2.43187802244412	3.32384391487751	6.13822487717875	2.31742502965072	3.42690051243979	6.44399546749204	1.78662214870886	4.00356275026734	1	4.39345416278579	7	6.87878790427483	5.71243682942935	6.7716285598828	3.14912378841113	7	1.325989934377	1.57581545037595	4.94144953431223	-7.55017597268698	-3.40503983513025	-5.12530058320637	5.03195240208065	0.812657226409033	7.34013036245598	0.469276628818316	5.30061572058204	-5.49700183650854	0.39853508381963	0.422539482767242	6.83602683522063	2.73170366908327	7.01646570317777	-13.114483220235	8.04226986712862	-9.61586172894329	0.0396399884443276	-1.19268248796676	4.72186608045522	-5.60003283318797	-5.45598255106699	5.08742713330907	3.25827523244416	1.90832814600268
77	4.01126382558968	1.93629913301578	4.56130437502703	1	2.0673390061125	1.63597067122295	4.71549072001157	2.28855860532218	6.0872913670097	4.0861948664454	1.12717339236174	1	2.55172861696952	4.4276996120245	7	3.99708020286372	1	2.16990460823994	4.60162180612587	3.2807918520591	6.12958553886652	2.242097539818	2.63951854815224	0.907715623983067	-6.79825314537443	-0.144945617238095	-0.846092733322857	2.78601596947079	4.15388299531857	4.27314158805607	-4.42665458668355	5.99350680282501	-6.45821499000669	0.987281312991654	0.560299868570041	9.07727291378713	2.5455735814426	7.34350387605318	-17.630454801244	5.62921811325101	-8.37896977641431	3.41103928073776	3.98078779782264	1.12270879613435	11.2432309889395	-6.70388892800463	0.61256038381781	4.42653547764214	3.54274201750644
78	1.02713392954231	2.51028345585996	2.62392378369035	1.61197456017259	4.43669499923325	1	5.66111832419181	6.69294577040695	2.97103454659203	6.64335212388098	3.46094036782882	3.28576043856934	5.24503822868938	3.81915272430826	5.18388188272952	6.59222763569788	4.95427225938142	2.99811249483308	6.07455861326075	4.78313632768878	5.38804836324333	2.50537886526799	2.27940615656624	2.1031584543736	-5.92499809292212	2.543916589019	-1.39784902327499	7.51686535072236	8.08527396700426	8.36704154921481	-11.5179478704623	3.23670500753172	-12.1435644046188	2.95056993550847	2.57154351483432	10.1606175727661	9.22933577914948	1.59707096133147	-1.48247895096955	3.79583646230462	-10.2935188500175	2.64615468941192	-4.17560619340703	-0.849021389853316	-0.0243786255496887	7.43946687625005	4.46176322490982	7.87680572007949	-2.51471768189563
79	4.72944586293013	6.4014754738189	4.65950410664526	1.94350209975933	2.21864717384466	1.22827725582442	6.62093600212549	7	3.25186261528739	7	5.18176742094175	3.061852325221	1	1.14302002795674	6.94162710916544	7	6.21053553084353	3.38583005392491	3.63806248958907	5.33295974595719	6.24560623293812	1	4.28095881228929	2.84019232467089	-3.42692999467984	4.34457160171752	-5.37254210814716	3.94740858402577	6.00505106563329	6.22875419185482	1.82480428481909	8.62871910350612	-7.72943965158563	0.281687763532556	4.66464973061664	5.48536710455759	5.51462290569596	9.03797028784304	-8.22314943371708	2.13452088703776	-7.90593984628376	3.5440114810968	-3.05682208134563	0.519742392217749	9.65506091477936	-1.81015852538634	5.2512984265355	8.58805053413503	-6.64285953199804
80	1	4.67062048023681	1.38349048574475	1.34334310535474	3.77796064823135	4.78562124971706	6.7501556286503	1	4.39927736051459	3.92596020507934	1.74898945720171	1	5.65301313453558	2.10435571500188	7	6.03459566135247	5.575487903786	1.17108690950766	4.80316121503362	5.58161026131099	3.31801626486033	5.50634692625423	1.81608838153861	8.31920138149906	-5.29148331881653	-1.13425212695658	-2.6206832591952	7.425512572794	2.4792633393763	7.71698965303407	1.55602214426038	6.6500394315284	-9.79657739339576	-1.57991903153988	-3.81214960588767	10.262721722145	3.85631249406378	0.597162963235295	-8.96342988419419	4.5400210337505	-5.58033351137104	6.44894486663219	1.38916596109061	3.9569574368209	11.75484643944	-7.7509437481131	-0.313913027524218	7.64246176665407	4.54855092889899
81	3.06550157868183	7	4.20796380731847	1.99846811089107	2.45524024178437	7	4.02110427376055	2.29727778483692	2.90322057049501	4.84217810658957	2.97231369918573	4.46240727807536	4.57674198534403	1.68960223551207	6.7065930974423	6.77852233826558	6.34864022795654	2.42473381270191	2.05633083695403	2.62306016173009	5.91777880435762	3.78050845382658	2.89665630655656	3.75888783495276	-4.98773498209137	0.575772731800825	-4.97875310194908	7.87728166391704	5.33696411138549	6.20398728870706	3.56920191149109	7.82740061334151	-7.17435858137633	0.0713188041205659	1.97473313659571	7.44384819444617	3.39656004363034	2.83550401267194	-8.99589155428253	2.4454435353808	-6.89085568378084	2.20201120426732	-1.51495330783145	5.5694673056717	12.3016099177924	8.84744039929189	7.25293119825707	6.56728788292449	3.66542203059248
82	2.63988252098428	2.18436503482628	1.15104242649217	3.27073100548637	7	2.40433380412873	7	6.4586262422972	1.61087091023772	2.89470028050759	5.00599407659347	2.09973894614645	3.43017146222577	3.391260708708	3.96379699412424	4.09260539079581	6.83860399888476	4.08291229432019	3.00445016610384	1.62471476676302	6.43329921042761	1.71220255061418	1.59030713136488	3.88737482709846	-8.46311471313544	-3.20401500106861	-3.73015660331137	5.48171998759471	1.23783711733506	6.97457557347765	0.639156750684158	4.34008068071816	-5.86435551380204	0.823234675051513	0.425463397124111	7.78662737778334	2.89033742913793	6.96010864716957	-13.3084022292091	7.69895191642679	-8.22806963362856	-0.634523965334569	-1.50734717457762	-0.634163474993468	-5.96690847942839	-5.13513848074925	2.29350475519558	7.81537622043932	-6.13354316163657
83	1.85997558792001	3.47463431446872	3.28088971596181	2.30757365799318	5.02873888393415	2.4944731379102	4.27411709706066	3.14735952611159	1.92073207539167	7	6.03783784084848	4.57909281490713	4.634969858856	4.19578837511638	5.95338696739703	4.85682963897049	5.77584800971168	6.46645618783382	6.13249241761344	3.87418680414262	5.8051076737417	1.88229213184692	2.02284746974306	2.07480818423112	-7.10219650336512	2.58382175401912	-1.67074776348484	7.32033113750545	7.67037956675039	7.98854544918964	-10.9923915579655	3.3696185668996	-11.5240102806449	3.72883762619352	2.83778963949852	9.73298358061077	9.32686875138391	0.323222770599487	-1.60035298527962	4.78538436476353	-9.61907476885899	1.60496135579056	-3.95647713936884	6.35957916343415	1.52471228976608	6.38561460146726	5.34325181147562	3.80829777778468	0.825858327872591
84	2.88607948013483	6.47263768463219	1.89482359662589	1.06867810789747	5.45083243027161	6.27017291171479	6.30409667395212	6.27705788865951	4.088783333698	2.09561257426589	1.25230305246991	3.67069202337754	6.8643896114199	3.37783135259266	2.11437981170588	1.81001319990788	5.14646150903743	1.27134012969714	7	4.23862680769151	5.54194751879565	2.7507041990764	2.33951005785267	9.45781969946011	-8.64165059639512	2.357359962481	-3.15705691908382	6.62317465403989	4.4278791117458	6.89565015136434	1.15098833231595	6.62302040280365	-5.34824085853529	1.35343002832306	-2.60915637760817	4.10192082602127	10.4931311417693	0.720898481577041	-13.4994117716096	6.38412468772926	-3.82793681618663	4.42451924700244	-0.741433213678451	5.02694307201693	11.1477003308577	-7.16552030339907	4.84200035372416	8.55459129251114	-0.15252147540759
85	1.49997826811455	6.54081986778994	6.04835561969448	1.31122340732353	4.45306739919765	2.61749118384043	5.81017889331369	1.85047388449344	6.28774688256728	1.04233411093499	5.58802929237009	3.71545925207246	3.80738942518884	1.43074597254989	2.73030129226215	5.50076404932776	4.43118168687453	2.30738809051281	1.78197503267706	5.01321128343022	6.19056915911268	2.48643398800831	1.91676109248578	2.44589715327201	-3.48433423227958	0.399206664179658	-4.4979244119258	3.3571333053836	6.34955886834839	-0.0423072173217833	-1.06265059394574	8.1217687057696	-5.22634851188248	-0.105259461803042	3.195019400718	5.90995927795141	3.6774576788825	5.85434042233849	-12.7236365736284	6.94380027698469	-10.567103475574	3.58302707502268	-3.6376515806232	-2.67287991998622	0.74241216481982	7.54269891942731	1.3094836140105	6.08522561116486	0.0993838033540345
86	3.49219483777792	3.90488429107792	1.58354960715702	4.70674024219983	5.02783953499669	2.47504840804015	1.55588634478425	1.62699448049316	3.02543085400675	1.67833152736354	1	4.38460414502243	4.59890954963439	1.10346878520018	3.10952755177693	6.42072806110336	4.46271042734081	6.30404908952317	5.74446827377598	6.60316661671492	6.81906183890145	5.90913483271005	4.10485654333692	3.97485040598242	-3.69084880299674	-2.44998670548624	-5.96804121189214	5.18255286891965	3.99180494456906	7.61947245602895	-3.1347550153148	3.11212747457395	-4.89667610717053	2.06519786487707	0.742483954420998	7.67374623190905	4.61924697689877	5.96614043664984	-13.5938108855614	4.32348086658318	-6.3577340026116	2.02460646710967	-4.65463234090761	1.20023361676503	13.8881041706372	10.1291232662561	3.42156706352842	0.394041757788163	-0.124307746031838
87	2.14626881307343	3.35544426675061	1.46913608514059	2.32585370189346	3.87592480320729	7	6.10985886279253	1	5.2016423899803	3.6251984305008	3.74314732574003	6.16990122244737	3.51027119444879	3.59074325949526	6.26470109900842	5.44642775498842	7	2.37865554644167	4.35653293551637	7	2.64306466222674	5.05318498240316	2.08149615488375	8.00183963809202	-4.72903058586043	-2.79932205357217	-2.01855145688196	5.61517916845152	0.786190879161258	8.61728486399689	0.126055830272823	6.47280431597049	-9.0838898420963	-0.772381959905453	-2.5087271923702	10.5912577975892	5.29723241885613	0.287273120671936	-9.78899630322702	4.31206419345859	-4.89123035031476	7.93514748208991	1.08038242094455	1.9831790194824	2.48350428314934	-9.30634612215641	4.75435761356548	7.55277076676131	3.24701834052849
88	2.94839655211398	2.47470384419027	1	1.24482789088952	2.31714312539973	1	4.28010021253358	6.11770697394026	4.57603627175017	1.71511673268387	3.25676106875958	6.51437752539116	1	1.51786406150078	3.97994427970172	5.60567123448572	6.50606233710423	1.26731821944648	6.57046293400531	2.56955098329378	2.80072630253983	5.08628047846916	5.68601191247414	1.14575345332667	-10.5265783539804	-0.910218428762779	2.57033452003859	6.13216030937332	2.8724782897996	13.0474919948558	-14.1258721515941	-1.2292686027652	-14.972323625523	2.76367561436536	9.74275910594814	7.90126321299926	7.06696669594007	0.969343528794662	0.381998592626939	2.96323793076647	-7.71061917060507	-2.03634998160402	-2.42357941988462	0.632542547433277	4.09841062357697	8.66361638085569	-3.54827626188409	4.02566836410778	1.9772600141939
89	2.90434472248652	1.67510812687316	1	1	2.68737986060502	3.8627197760037	1	6.26969730295279	5.1092361235307	1	5.60320906073967	1.76195661330514	1.78385633844029	5.15741433727956	4.30765509866918	6.80678981457664	5.72993442092171	2.92786334076452	3.29482196821963	5.99064014308186	5.55383675498645	4.18685117170131	5.1626934640955	0.863065081676487	-5.15500110726653	-2.35801422173262	-1.49463840553337	2.50352983010453	2.8811822787736	4.51338388895696	-3.04574429463276	7.53919009579235	-6.62388067752864	1.53676844888996	0.238788341779477	8.99150336803748	1.61814202410605	9.92404191892968	-17.7111116797839	6.39319816690029	-9.67332730743046	3.14221146858997	2.90526060207677	0.303423956681951	11.9946721035298	6.39217145688412	3.74427489252186	-1.45002343111722	-1.07493402266675
90	3.57370725066517	6.7191170717569	2.66378992918752	1.36288613401459	4.46789036670456	4.4528135774224	4.62003563456769	6.80962537338624	2.36889619884992	5.36514580526877	2.80891678322552	1.76783380497295	6.57741418597985	5.0306248853252	5.29757548502993	4.16803900782097	5.07710366242923	1.30381990355424	5.93806490210236	2.58594424321986	6.28020065365871	1.2094522450598	2.65347209081759	6.12377042609694	-7.46480545857295	1.88177148252751	-6.11866516424777	4.8385864717877	6.08421134296121	5.19179145206215	-0.827207402837455	5.9587833517765	-5.90828545902095	3.61409662066091	-4.08480827600987	3.35961069506677	8.82586706170338	0.782651746551452	-13.5759009764148	9.20767836605516	-3.39146641019127	2.06271419613644	-0.930238234644785	4.95580462797827	6.66466272083868	7.75014205648512	2.96912811469193	2.79953984176997	-2.22389775617353
91	1.02440570219305	3.13873547169577	1.8234539596744	1.31216659697118	5.24905183847186	1.41933306683464	6.46927682625494	4.6682833033565	2.66075354045624	4.24002024527656	4.73004229810851	3.4477505890764	2.66334655276877	4.88745486769837	7	5.28200315010667	7	3.11224386577732	1.47765140341354	4.04073638894013	6.04912842924549	2.99643256342645	2.91970692539733	1.71783019766169	-4.99979729546845	2.80640850083767	-2.63562123811815	9.52726986533836	7.3898169368069	6.02155904619217	-12.3978666710292	5.31011786266779	-12.2343117322697	4.10074998530692	3.21083880122435	9.76581013864215	7.40912860985003	0.891231448989567	-1.05674274829899	5.02774568450557	-7.65776115627739	1.38432480871372	-3.91066494790547	0.840636110827691	0.516044382147207	4.37408109552582	4.21672237078334	8.55025554981428	-2.84167498516223
92	3.59208093631851	1.52718919805378	1.92159406650181	1	2.30376941077836	3.19013766468778	3.56249089354896	2.31474385478232	5.19412662603939	1.72211167664754	2.67977018513776	1.85654608963174	1	2.30957265168991	5.69278512289533	5.29989916010551	3.12406485680224	1.02956178289611	2.56843273506068	4.09504807996978	5.77771731331201	4.66093085800839	5.52111448488357	0.722857719534878	-6.19468331446065	-1.79832720418241	0.268286680609598	3.92694500910593	4.62502437745486	3.75462913516015	-5.70242218292557	6.79395050054613	-5.82311129839876	1.26874366448301	1.11001907490818	9.09347796049398	3.47208139001848	6.20139319492345	-17.5011819136016	5.19073637717968	-8.1055036680619	3.44292340312164	2.63161526809828	-2.45189125641753	10.5154901327578	5.85687760810406	6.30226231984413	4.72082866321783	-0.551795625860996
93	1.36157805482848	6.62833226112801	4.47592365240674	2.01665981750816	3.19871308150064	3.29180586909641	3.1469817055673	2.97632309056184	5.05391328460322	2.16268887539061	5.14307071352772	6.03035754926394	1.36729906352171	3.03569523846307	6.00045368000564	5.89656368486864	5.88981581112296	3.16125449945041	2.41135071762176	3.71388049656253	5.75056752533248	1.8389203850296	3.82931344396204	2.99448642851127	-4.44556740841042	0.222119368399869	-3.78921796968428	3.52405072661605	5.29117588381223	-0.418244344544295	-2.01375253738292	7.18860111313252	-5.40823761887004	-0.0265336775369433	3.74558730260301	5.14910028391234	4.44465384589279	4.06507176893154	-12.8053509559343	9.92923209626459	-9.28754697512237	3.36042998850106	-2.61150512972867	-2.38539791164663	2.11944265956901	8.08124514150934	0.17668755533022	5.88583985222796	0.318603863691849
94	2.2471369260343	3.54066911018777	2.36236342710166	1.92518199923524	6.52256479838238	6.81257195350792	3.27377645668757	4.04778907898258	5.48188643318032	1.20520301416583	5.74404714533503	1.31291575028777	5.56733679988775	4.73620277247649	2.06491957201403	4.04974047491366	4.42978548143022	2.87380543368873	5.0277232004664	7	5.70539222439091	2.91940287330858	3.24518167607371	6.64010396396848	-6.01339791227292	-1.04236395841282	-5.56737521675838	5.27731025090754	1.7533862635236	5.85203997491053	-1.32194631672999	5.95017735978519	-5.15579790720656	0.753405115432966	0.234429820016696	8.29540995001564	2.77857769086235	8.3152095535223	-15.0083620270253	7.5789875714382	-8.59191326730971	1.79822432335522	-3.06648133145835	4.0407046560591	11.8718155547753	11.6166537495891	7.73213394373704	0.779417452496494	1.12335243665857
95	6.63501293308305	6.29617479924364	3.44888273937588	3.36380924505092	1.54573123321595	6.57872028198274	3.35219734995155	6.95156299092341	3.85486631921964	1.8277702432357	2.44640120511875	5.76937099030173	5.15325361570877	2.41902409199061	4.16094140378675	2.72352800338461	7	1.81506839153197	3.37384209923937	2.67330873160688	7	2.49096724974231	1	1.59022150467511	-5.71385475232004	4.64516004535764	-5.10242156414786	5.84975220169536	4.7493669054675	3.79079551409848	1.05314598525347	5.57039950522215	-4.42790963711862	1.15957511042037	0.984253766827077	4.34077979557364	4.74851147147477	8.23326516185447	-6.76076130073367	3.27914596096289	-6.76790695021055	4.22900306748176	-0.309198941411802	5.360578645278	9.24453082696614	2.87853282361936	9.69306613965946	0.97043600014934	3.19930180972057
96	1.48468035604201	4.98388327981213	5.85460953842778	7	5.92649533374547	2.20987193575995	2.2112313094647	3.1269729161248	5.13631138046327	1.13467388640404	4.11179104176921	4.18356353729618	1	3.9044120792815	4.63822592022033	3.48522409011639	6.7842391793861	1.26745244697143	1	5.58356205653439	6.42413938914414	5.11735731345276	1.22542550515724	-0.113837837484425	-12.9510406502757	7.83963270515542	-3.65270286133581	2.38531318902837	-1.08467528265338	-0.756333511975741	-8.00118640571905	3.79793530371524	-1.87087619812022	-0.445065492165098	-0.181773575061235	2.99247826752112	-6.6956874852442	-2.04482330503862	9.25389941289148	4.00363352996802	4.86693331557649	-0.709201062117965	15.0730360547795	0.00313108231875273	14.9123922842686	10.8785365794912	3.63656834040621	3.15156347824242	0.99842048013487
97	2.26066969542185	6.26128476050635	5.99535223752863	5.86275041654301	6.05201905755147	3.99165874657674	3.1032577244686	4.65399944473319	7	1	2.35889201987525	1.46430968358005	2.89100084500977	1.11272688285762	5.24276953374211	4.94003117996875	1.63890031030636	2.49018005566335	3.58955412356036	6.29374282337482	7	1.48858268468331	1.29424357888755	4.6435888837366	-9.82864481168701	8.95653484628505	1.0962844128932	2.25766956609541	1.19284670276704	-2.93712251447299	-2.92454843312306	2.98909841929593	-6.69692276659267	-1.5186791190128	-0.818528635119736	1.17312498927577	-7.8134317548116	-3.34791500691351	10.5245722033367	6.67856066587919	3.65407296123342	-4.19416507735886	17.2931115360354	4.05891588118437	13.4333591764228	-3.72342442693371	5.07275819748392	5.78275000383703	1.13191972638034
98	3.71945118850755	2.41773819778664	4.95735662993484	3.29555182392427	1.7680979786879	5.23659396684031	2.76565949442785	4.90124662479208	3.07120676309188	2.24641071483136	3.80994927220808	3.36500302700564	2.34015824225582	1.32496613448016	4.25432873671876	6.49149124983993	6.43577618317762	2.21142744305752	6.54105411813938	5.21894939137894	4.25761783687014	3.05536750488826	2.25569183078883	3.19775297478005	-10.7899223685359	9.62881278397837	1.71532427049947	5.64303087200448	-0.178596426069745	-4.89066385533141	-1.28076154874851	0.332484842118762	-6.83680047449642	-3.94207227542546	4.27259816260817	5.7297770851622	-5.34589110833575	-2.06979978091796	5.89493348555977	-0.274077326302563	1.96882768025081	-4.22556245164915	15.288834944858	5.27568361848266	12.9501878214895	10.6772394254126	3.16682675771131	5.74648666919188	1.27438385142278
99	2.03092355977301	6.51656203828176	5.19734089672305	3.42845899437418	5.7864549416824	2.5251815020924	4.54106243559422	2.95075024133711	6.44331513482855	2.49467791197964	2.37224965184523	1.47748401119894	1.13187387177147	1.40994771581093	4.41978747330276	3.73979118294682	5.69827258126397	4.33599523455257	1.72491290700441	5.56943773594661	5.53263686433361	2.87962139669895	2.1097200928487	3.67503100678024	-9.40152000663413	9.06179583499112	-0.626085875400737	2.20341158830912	0.896135880955155	-3.87939735896878	-2.37707325840991	2.30979259742951	-6.5886314099755	-3.08265130472062	-1.88411084611454	1.19363450645379	-9.42443508923629	-2.99362571210682	9.47990183848909	6.10502956922858	3.7287599116343	-5.03772782059181	18.5559437650325	2.72636056041621	1.82549652147388	-3.57689813013438	6.11107957556077	5.45542783322019	-2.21592598566177
100	1.66920058115114	4.68751667579591	5.34861518743934	3.64276589952821	2.37235840108293	1.29738626192726	6.05250312157588	3.661093921675	4.70104047432427	1.74730768347895	4.79469626825762	1.44635383015175	5.24382255996029	1	5.21480423433638	7	7	1.76956970497821	7	3.94135234081632	5.34512439048049	2.54427664036352	1	3.30143213379715	-10.634457168263	8.80716094658355	-0.266516467857811	4.76698586506415	-1.32459847474635	-4.52873782019418	-3.23641080122754	2.31163093077963	-7.31258389018791	-0.987558449442945	-3.3954382258898	0.886199641808162	-8.73865012248393	-2.33036743399213	9.70961806181011	6.60103011218496	5.61910571165566	-5.58410885290306	17.9813413100388	1.60575946039065	1.79984896075703	7.95503399667231	2.88822685926507	3.53481890301214	0.70183751099818
101	3.86556474617775	6.33948153202974	2.9860766675833	6.64894181581833	3.7503719028984	5.90796304109844	5.11868133329731	6.5401419058365	4.55132274913225	5.9119882721459	4.16714683151768	2.67134391285915	1.7723220100911	3.86734411251592	5.68598960852597	7	2.40730168187636	2.91982189690563	6.32125940984531	3.52166491455512	7	1	1	3.18101367676334	-5.67133364281039	11.3722122121097	-4.99189417474345	8.29605125321026	4.61533630568312	-1.61581040339389	-2.73498075324149	0.87201562828143	-6.15111613674016	-4.05377524242597	-0.158800355845884	3.260238438481	-9.6631421605811	3.45253248674805	2.97306663405881	8.5864587248111	3.48134738589389	-4.25309157734743	9.52257570726093	3.68876834775213	6.13936561068261	-10.352830814444	-1.53087863204733	7.19927400930005	2.38529853941504
102	4.29353571591695	3.21288071792287	4.087550840782	5.56211189742874	3.25973220216313	1.81232711867399	3.63672151917573	2.11941820929661	1.05632125799484	1.01179984857657	2.31029762034804	1.5298385537735	1	3.09593744565565	5.9231144497228	6.09349830799925	1.08375786378816	2.25252710104377	1.99300483044427	5.12669310066829	4.46937006833411	1	1	4.09791427530948	-12.1961390801891	7.59323478798416	-1.04671506264215	2.84305217432114	-0.970074478861255	-0.327244640686975	-6.3741720985116	-0.0107420298107427	-2.80753745721856	0.986578109536708	3.0668889286001	-0.848642903048119	-8.15436720423873	2.67947648288184	12.3990035471465	1.32127183251742	2.5296224125286	-6.93182054589515	11.6071374360845	0.806262010527231	3.68124924066907	12.7540933471814	4.22234864680122	2.89034560174004	1.35106712373709
103	3.9126370976882	5.59350582861749	4.03045332647551	5.49047437664259	4.40940863654241	2.74841463839054	2.39039014590773	1.52247426539463	6.17798664676319	3.44779972445754	1.42839726187299	2.66472410738637	5.87755970101841	1.26003119206243	2.95097981866207	6.82069827672028	4.70161307906108	6.86145613355156	3.1224696206266	5.80590035209231	6.71216502311195	4.90627129364885	6.11176843873579	7.0947505493775	-13.0494650543635	9.11380027022031	-2.45419937925962	1.4026477914902	0.141489757430756	-4.09899938681497	-4.96663091932659	3.64855490582459	-6.92515853705077	-3.50163218161579	-1.68453992632317	2.45310377201856	-11.3736023995565	-3.1133231936757	10.1960768741324	7.18885511151376	2.56154177500171	-5.24227784471564	17.8623675067615	0.962917522115424	12.2938573209789	9.72040929673581	5.0055134387578	3.14028179583566	-1.14327965875565
104	4.74694192257899	1.79082396482732	1.73014556587875	2.52566850640338	1.18764751900134	1	5.59413637511704	1.62845349748907	4.38332016147928	1.13393060579812	3.49824967995803	3.60164983865524	2.32074228451382	1.91238347382052	6.00120111018275	5.9369976469522	6.86525902086866	2.38698635679956	6.70134578404538	3.16665296578561	3.45447308882381	1.59626400754658	3.39080326591319	3.15105757451204	-11.7794798290684	8.33729303658419	-1.78559648494509	6.84793393521746	2.80588218446512	-5.7278953324702	-4.0066650929982	3.05242949221307	-8.8047670971397	-0.972635149374971	2.22100077608919	1.75580153070702	-5.02361588715145	-0.707775851413164	0.981808654223353	3.37139725841241	3.32774818561866	-0.260574208811111	7.73390982169208	2.67107775267737	2.88878702826902	-7.17995417017783	3.2918842799038	3.45424044024898	0.908351412893323
105	4.0717453944453	4.58529798630332	1.28371647653168	6.6986080203098	2.20597965018529	5.89909285460369	5.04999024379422	7	4.40287418608589	2.76964934945208	2.67535480668542	4.86870204757148	5.58436564309437	4.82551271015924	4.87004472556042	7	6.63861774921378	2.26373447009732	5.33454740168726	1.76390087523706	7	3.45857142514506	2.40389496277356	3.47711699169149	-7.7136191892388	12.2234072385284	-3.71004457692932	4.04555980259444	4.72573778656153	-3.16882694064538	-5.33924036898811	0.572991625076432	-5.69882109326952	-3.57186414061297	0.20415360306633	1.13234020889551	-9.77588490767439	3.91258514786393	2.34356910754752	8.07688657121892	3.19384200131555	-4.2033338398946	10.8438333661357	3.73902816026732	10.6796117844727	2.18426984698529	2.38766612666976	6.92490251341812	-1.27998522265869
106	3.26794030064668	2.64163021409048	7	6.5832273488237	4.515711042021	1.95749720968537	4.659117070024	5.98190296156229	3.81158877929283	1.1144664035126	4.65882872671303	6.83962142884382	2.45737124819867	4.33244486591464	3.96835114717487	7	1.62011184484087	5.02761965591012	6.60543249951119	4.48463309346349	5.67296912868045	2.00876215880761	1.98879569495074	2.50393518877854	-11.438330886531	14.503077600127	5.07497051595448	5.76116421975364	-5.12599740726495	0.165047679535111	-7.24805152035816	1.44489515617271	-19.015148318924	-2.23212260891047	4.93698543778104	4.95217723908388	-5.34531850392395	-4.11890823757895	0.816082772766656	0.488344163547177	1.14769452699574	1.45600451227441	5.41789378895458	1.97948760463423	3.63149848853145	12.5033020234442	3.76065011906015	6.3017982744009	-0.843423339549792
107	1.07089099992958	6.21336950241549	5.7840375960508	4.66592669357018	5.6546301693791	1	5.1166323375294	1	6.53807787143345	3.40278998741257	4.46663096917276	1.9616546397344	4.78296708166803	1.57342964539666	2.72813517112392	5.66087292265932	4.44550400689296	3.96341971062579	4.59532441888164	5.16388285578827	7	1.82702412984488	2.79610594935696	6.38351853844003	-12.1626121577398	9.68687439056288	1.39455029154681	2.65965623569918	0.0693918975973656	-0.747821220287948	-1.75867710976827	5.48184903647165	-7.1252561904636	-0.681752754104463	-0.839415616078628	3.0812922802631	-10.9177969611175	-1.92924772175885	9.35561743003071	6.96575235322463	3.50935974966383	-3.77915978172002	19.0474590720776	2.05269188772727	5.83418266425883	5.61043750035304	4.74094541864966	4.6121086788284	-0.513982102395126
108	3.5514625540731	2.443447739478	2.57292716199472	4.01054817708828	3.0703213807767	3.83823045829013	6.85289169074146	1.96335624982223	5.18236544475769	3.71075741117359	1.34728865332711	6.03355717195372	3.06612340257596	3.10765918526343	6.58231943878873	4.29937781506227	1.95690481686814	5.70651730112437	3.72324824430021	3.09604757231096	1.16774807886608	5.00652869370729	2.96804567067947	3.41150086591036	-12.5905203233554	7.11293904478885	-3.75616950315875	7.49896252916556	1.43098007254482	-2.61844860334896	-3.80806799705562	3.80780856834283	-10.5383769127241	-0.883449505397552	4.79072341989607	1.28036631012228	-4.50550826820492	0.955003903297116	1.3936745037783	3.9960115843282	4.56700695943397	-4.54713702032919	9.24805657375455	-0.685175880591692	2.84682666217135	11.5761300725363	5.03525230749215	6.26904290774977	0.162000047677108
109	2.86125172633627	2.52131032433341	5.02340207633604	6.72137448999714	4.24624648428376	1.94430991306631	4.61224548962523	6.79266737784719	4.13592061805959	5.96992873777306	6.59909164534741	2.82861869352074	1	3.3627465546487	4.93943668610818	6.20494190186638	5.65346869174622	4.2872476626217	7	3.77637336322468	4.43441485207514	1.72038086741362	1.14380111442503	-0.242632132035771	-6.87840690502256	13.1520670119688	0.795160957343776	5.50317540236906	-0.560797196080173	-3.85788548406357	-4.71741783274859	2.76172086750027	-4.23909301903592	0.468477020489735	0.904937919454876	7.48102784211708	-6.10206188812733	1.64926537321445	-1.12936892601076	5.45338978511501	4.22082307655133	-0.672936855177417	5.74499251692068	2.64420707867167	5.84444553051324	8.40619425395517	-5.79593864812712	2.90922948292505	0.293329806301669
110	3.89509245358827	2.16976620072015	5.5507137904712	3.57950059052086	2.45432851859148	6.68918409633125	2.63521322960863	5.01819303315358	4.56808392130681	2.16468606131062	2.38064690372681	1.86854084400307	5.48090352491147	5.12441894561451	4.58726661423307	5.1488326700088	5.26304175852829	1	5.51716392319184	6.86893431351867	7	1.92268082236929	4.99393605575487	4.62197660912882	-11.9750827527377	11.6067880388503	1.18635741582855	4.51101064129961	0.233973248399353	-0.987597433221466	-3.65368052360578	2.96608019254595	-7.78269563329197	-5.48467733449672	3.36590757873577	2.82822433172886	-4.80106564025855	-3.33331564565335	7.57156368631597	-0.0794973668857305	1.82166178357636	-4.05629116044338	15.3134875450601	4.09810466440229	6.91493221441539	-3.18734994952012	5.5937730916939	5.74665609321157	-8.75678150186171
111	3.40263278183258	5.03367272674013	5.99110081701145	6.36575611503783	1	3.51480472101064	4.9449204669691	5.9469808780776	2.10738662790521	1	4.97863631565926	3.55389022837178	1.15868112951429	2.83503100500771	6.47967986040566	4.82220796746733	4.62793103276876	1.04154617033043	4.69598750759181	4.64508412944995	4.67120651381663	1.8460848100928	3.41619042539917	1.61190186808756	-11.3966982037344	7.13946018534687	-6.57650480558292	9.16404303498335	0.745777333625522	-2.87576125239593	-1.44219234363545	4.45971766904203	-6.74289338764788	-2.09670808367958	5.54149684954144	3.7904008005017	-4.48838640401663	0.344819980933399	1.0135697158271	5.6846394245612	2.37203609013133	-0.325870278509023	9.12255981763942	6.77289623619649	-0.466611338272833	8.75995943691546	10.8603808232639	7.17675569515072	2.10219386701261
112	3.45378297556806	3.54098617817797	5.59636090698108	5.30264115254473	7	5.07416789180138	5.39917497168552	5.16731126496324	6.00908994588002	2.99866783759788	3.09449236848556	5.45842161622964	3.47726852489703	1	5.20741410067587	5.13133927848981	6.73866459449551	3.6898679242757	6.28514593882107	1	1	1	5.76955682199797	1.96328841696994	-13.5176100666767	6.59613169686768	-3.06495510857524	2.81536808170744	-5.84236085041383	-0.456657692743794	-4.07178254934247	-0.828425635982909	-4.08338724019641	-0.173900719638305	-0.41971773490261	0.482690753290142	-7.6554805587308	-0.730192327835105	12.2438760512489	3.59169356355561	3.76750313063655	0.254052485353352	19.1392857384259	2.89379318023785	0.978043161508161	6.2119348110554	2.20431354732071	5.8580679513875	3.58454688943335
113	2.93837140429985	3.04996584478064	4.90890026524421	4.35732861772903	4.23193393689895	1.59243452746376	3.91975237941044	6.88559402412839	6.13821662310332	5.55047214785664	2.88236239366637	3.0942302244199	3.9546448876255	3.87196473688276	3.54030144529933	3.56091669164154	4.68769569280958	4.43111371416857	4.40167257286014	7	7	3.53605301467682	1.5275927799362	3.85320628533623	-12.0720065257293	10.6303845605455	0.492056065186732	2.0771214105659	0.315055459602947	-2.06875248765755	-3.8782576549137	3.19623920403037	-8.0565035615813	-0.191124117364578	-0.888597923612201	1.44395445070934	-10.2807460342834	-4.04645316836486	9.07693970904894	6.51154157454258	2.91148576367924	-4.86286039239658	18.4918567572508	5.00698282739569	5.68170540326659	-2.15696228757994	5.42944252731812	4.64474857420652	4.75555130437162
114	2.93395681839441	4.33348731565069	4.28167379853597	6.54382854515798	3.97147647609942	2.0742500624782	4.90873204432378	5.06399437794786	1.95758527395891	5.40475281254256	3.76665482978019	3.89090143652057	2.55919169347248	1.76105805420415	3.77703321576396	7	6.29592525711425	5.96103920464265	3.92781584026442	5.75670905268653	4.60684356440265	1.19796031328262	1	2.40990970626612	-8.29102350076914	7.55497539441937	-4.46115600793326	7.81643544918826	1.62955629114333	-4.47471449705327	-2.7033134746652	5.90081563601955	-5.60396582633803	-5.01734197269488	8.10913031344914	2.8222410985932	-3.59859227451314	-0.230367349291872	-1.64313268817708	6.66846012936661	2.6129530652489	-1.96660714673674	7.68311301206805	2.76348493166942	12.9535551939172	5.85148775740818	0.881678027237969	1.84512240775238	-0.0986248410089004
115	1.18886493423396	4.73573621394175	5.68903140904366	6.27650738837014	6.20078456535935	2.59540914428484	1.50753256577672	1.20504047437461	3.98036501170774	1.25317046182728	4.64800305738097	3.303545124473	1	5.3515699874384	3.03455592799394	2.81861348407762	5.85741027171295	2.1688157376642	2.02410661007284	5.61765665771443	5.548731031578	5.0506762256688	3.05596539014993	0.659629051422199	-14.3438451535603	8.38994354823225	-4.23628356027756	1.73979876247857	-1.5532544251017	-0.935884103885199	-8.91530991925988	4.06635227414726	-2.03154091568639	0.259770902442922	-0.498172099821908	1.89998062672015	-8.20268643533859	-2.64940026456418	10.0447153431493	4.84362667518414	3.93408146115612	-2.34773976836835	14.9308133416569	1.59771861371911	14.0708656456144	10.3405366622077	3.02775922418907	0.94553969257149	0.263266330891678
116	2.29005338770787	3.60429091151472	4.36690823009291	6.86977781399747	5.87198031737097	1	2.66498924403182	3.98352485184927	5.76711836937364	1.61079744191599	6.51841764128115	1.27000576313429	1	2.89455294463442	3.79992048668992	7	4.11219352751981	1.99081526309341	5.53270785121464	6.19863122294063	7	2.23011964230413	5.11681265088459	0.855025316385039	-15.864219359737	6.323178002592	-1.28841106571887	2.87287558022456	-6.88855934411024	-2.91194617223541	-7.71628490530548	2.70969216944985	0.0636640456505257	-0.935296028265191	1.25548866533225	-2.62614393894844	-7.90272717635718	-1.04346505844509	6.86108300928857	2.11079241883821	4.93796038358351	-1.51305015600511	17.8761828548728	1.74653894471152	4.30853485507723	-6.2118001845032	6.76031089922125	2.41405338360474	3.17829417748377
117	2.65941899478108	1.64235256425739	3.29250108175297	3.80285586023588	2.35051969389748	4.09835882562487	4.43059736227148	2.88868027073831	6.52179375881299	1.31741715447619	3.28545541842168	7	2.28916832212681	1	4.93600754910466	5.75792463301642	3.6074658088695	1.95418730197985	5.62294919568579	4.306040668221	4.24954061029163	1.39000142612603	2.57953150766516	3.75933137694293	-11.6696691008722	8.2282313709468	-1.29705576481195	6.27644475622671	2.06859614656781	-5.47739775383149	-4.62187235944344	2.79544082534277	-11.2721300922443	0.695441941306215	2.65335771108858	1.37428147254227	-7.56487935364391	1.97327027801921	1.24865179545484	5.22946625824135	2.54980835444212	0.415330707109919	7.77947032620585	0.863504111935971	0.771393143370889	8.88254391856869	5.25870166227387	3.54218954635233	2.12808460998304
118	5.95580344994926	2.57772206461587	5.42634488077126	3.6230358861507	2.7678696018209	7	5.58043443980441	4.46313363703757	3.50643777568668	1.8496426642035	1.92423072790703	3.46076259617124	2.25664861889575	1.74260200623083	5.76881194528217	5.04427845143038	6.64228390983392	1	6.87944471964385	6.24997169401176	6.63018134628517	4.46960085992064	4.16348893728847	2.92785235035686	-11.4482933353288	10.6786388872213	0.299691535292502	4.75937429659729	0.935363660058517	-3.10609249816016	-2.3059074139064	3.31371729418499	-7.83814086392514	-4.99442807526553	3.81625341014526	4.5365769210776	-3.90752308124077	-5.00114853255833	5.66669030339019	0.237709556913679	2.23321879850883	-1.94215833975277	13.7086584302401	4.1027808662867	2.50094775282195	-2.45565200521019	-0.565000074531054	5.65518058685425	-9.38589632640699
119	3.42971057960208	5.3074158719438	2.9366094220686	4.92801650853953	3.33363514661994	2.71251025518301	2.39605333082895	1.87235138394345	6.51723683502253	2.06162982107566	1.71218849617935	3.87644905843958	4.68222203110409	1.34300872696931	3.69441513722629	7	4.44050267431767	5.11253664902824	5.32148929024519	1	6.65876777238249	2.90469652903543	3.11700075024476	6.70650528198923	-12.161821470478	9.41628797712793	-2.67199220899609	2.06075752685533	0.555522010364737	-4.01192988692258	-5.4509588750716	3.33950869677065	-5.5516004052069	-3.71969509540987	-1.82191246869861	1.68777698492621	-11.547982373779	-3.00453632254021	11.0525647666381	7.38882599672876	1.70528410915064	-4.36807521442086	17.6768613061105	0.359966144351244	12.1635394398603	10.6517467890082	2.60351855314144	0.180699765093926	-0.0766478244999352
120	1.92757622636686	3.20620614807011	3.75425044922348	7	7	1.50584023751951	4.4655271925232	2.10014420438934	7	4.75676703696671	3.67997010307131	1	1.48569264634976	3.75292545085331	6.69431249666667	7	3.01233957374056	1.30299227458276	2.90532950608273	3.87882511816083	6.05874887249038	3.05907952608704	5.61283205569236	2.34716646361848	-16.1869048776752	4.61877827873086	-1.49184523228333	4.34405667551907	-5.91299039721145	-2.15044547972005	-6.35586363918385	3.42565351070068	-0.564429672695975	-0.771067755134125	0.420901280579235	-3.20689491497728	-7.20528674109936	-2.68682272536148	6.91111522671696	2.50954760064231	5.03863721689368	-2.44594328850733	15.8642543284009	1.74017635122791	11.1355047042183	-6.06539404413628	-0.0940765516116888	3.99879029526482	3.75590988013324
121	1.26719343930562	6.59913257753514	4.84957439851601	3.83768437191521	4.85014281872865	2.7683877410485	4.65437803956933	1.88251182633522	5.57519478719377	1.88791267060372	4.1513810796248	1.81214187561632	1	1	1	4.26265240057389	5.38955628519575	5.07946028412721	2.93857821216638	4.39156308083801	5.31234318278785	2.74182774097295	1.26473329562418	4.53867876384952	-9.43770641407981	9.63420234850087	0.299725237942552	1.52409531353596	0.488913393342262	-3.29014956689056	-1.26262981224199	2.53404496392658	-6.75994115013044	-2.32066174299885	-0.701980006067601	0.34418772984047	-7.10672017816465	-2.41205936069995	10.0278316761671	5.81755036934871	4.09909571755597	-4.99128415988523	17.6752186062726	2.48658136948978	2.62913549059765	-3.45993296198716	5.36121554157855	6.71962364958907	-0.666932873734033
122	7	3.15571877958487	6.06807488398549	4.49832713824228	2.77182843707356	6.92697736128827	2.31028835840211	4.82314244195716	4.00114490990412	1.84425197038898	1.87951777709164	2.79618904270657	1.91960490253643	5.23375525717632	2.87097606269438	6.33050843260834	6.74672683571077	1	6.4136036103732	4.62708613320014	6.12348354333511	3.46878921754735	1.56778217276953	3.29239372032465	-11.8748769115947	10.6922862595537	0.636851245778667	5.13662094931121	1.22575504883132	-2.07061052553734	-3.39118707469131	2.7178313163159	-6.20864687823508	-5.27719303136851	2.65662108650715	4.10431330801783	-4.43766939893987	-3.84149956178556	6.50106985424937	-0.474968754073189	1.6262755060395	-2.38027167309319	13.4067962368087	3.68884667146707	2.65751311561271	-2.84200281652223	-2.7962163101389	3.57434320471313	-9.20817794501561
123	2.49687727149528	2.81332204103903	5.12385174186088	6.28429007643347	3.07154773822837	3.92116676876183	6.92012185055884	4.36036122077519	5.82917457711632	5.29191126358286	3.22950438996121	1.96997305110321	2.03822699610528	1	6.11732307192843	7	1	3.42224221660835	1	4.45880849351621	3.57337549667648	1.85146013102589	6.1790227394568	3.48289424272348	-13.0745391305057	5.85914768245999	-2.39073252920389	2.46383702362412	-0.277285766307182	-1.28846800204521	-5.88314898726459	-0.327517065394386	-2.71250304997149	0.838245233980575	2.57231299582443	-0.357169957509591	-6.53819855019212	3.69666211065129	11.4731797340946	2.78885074389323	2.8521780152203	-6.3698921622516	13.1936128811619	-1.59631533156934	11.4451162393389	10.3464270515206	5.58982693844986	6.47460422904852	-4.55986907617309
124	3.68483907398438	2.78309056711332	5.11303354022676	5.62610498183348	3.23567361875951	4.06147971984166	6.78761161889781	7	1.98135163907437	4.92724526648754	5.49150739946282	1.8531116523315	1	2.06653024778978	6.03754461003853	4.92415619917374	2.50556937033474	3.56325585104141	1	5.89657693777521	4.29584236818757	1.42931106463585	3.03419933700412	3.80172501973713	-12.6028065302508	6.2751887089912	-3.02492099651064	2.41540611185202	-0.695205211043185	-1.57232072279137	-6.25751467581749	0.298264111469718	-2.96553380253348	0.282261767204117	2.92545433565364	-1.08637507503868	-6.52829167347574	3.73831160474153	12.4089078356017	2.96385161923768	1.93325971471983	-5.9088397842953	12.9312880199035	3.25263767681267	12.1560500087633	11.5028194940983	5.46831883020743	7.9941532482714	1.54490592598729
125	4.39424464565351	3.12668780490464	3.68348484682292	6.43138674297141	3.32107760269844	3.76242616849337	4.07656412866339	2.5433745763836	1.57695970554356	1	3.43475035040784	5.88094939531174	3.19126338822361	3.46202435485145	6.20101560650923	6.59149048830931	1.45764928385999	3.49933658143494	1.09658742519864	3.49648765978114	6.98319405346016	1.69735281435511	1	4.59021334101663	-13.3250905157535	7.67936139952695	-2.20642411441157	3.56740330530911	-0.114116398013884	-1.19708926217708	-6.45148996462556	-0.0658238018268925	-2.2618945625913	1.31047152040911	2.13263925615572	-0.85251403099566	-7.27004841326025	2.83417180330408	12.5530171410242	1.84037792681489	2.80370778486941	-6.5547051080509	12.172932377656	4.47289314696682	4.29655089535819	7.75556047140564	3.74499733487133	5.88401591964838	1.80785234224434
126	3.91941562615732	3.62296611572606	5.71865647946437	5.18110800675453	7	3.51614198950925	6.66351566179719	4.18035039000338	3.79639627101884	3.73438413347983	3.20437556824856	4.56629998433924	1.56699465713337	3.2956085907059	4.29039016108343	6.34580130800509	6.05535804555414	4.24497967949923	6.28375813546595	2.32754987996658	1.39675856157091	1.73591427486999	1.2052566942016	3.3119272013292	-14.7636421393277	7.10494988620585	-3.94097181534107	1.30569780115628	-4.72623023009266	-0.139869305946583	-3.55166487442977	-0.187655087236596	-4.78089591688792	-0.246214452839709	-0.23452509156654	1.49328918069469	-7.14983310838747	0.64662237938079	12.472179218545	3.37729182100015	2.78444052503477	-1.07987873062122	18.7575293556081	6.92485209417857	6.80967677470322	11.6205847598779	3.53826939785194	4.93957416400963	-9.71219486282363
127	1.21367506752543	6.69107736708303	5.17638156659911	4.68860708184946	5.85849504412734	1.40051538944641	4.40763257522682	4.2900765291752	4.6356757426363	3.52986462915443	4.3637323581636	4.34829739369033	4.42825026041957	6.62091098190509	5.56879875369062	6.29392685987043	6.68941741919135	4.1504511879769	6.01050986944086	4.62778826125292	3.57400184041148	3.51435323536099	3.78758240578429	4.22419587027488	-10.9759113577076	10.4726682746838	0.524931282294344	3.52641933342452	-0.329766698809115	-3.13390269141676	-2.18520255510732	5.06766875872138	-6.7272613201624	-0.863700725205742	-0.193419358987296	2.77912508531306	-9.29324462563914	-2.62681195541727	8.33986274034309	7.74275010081757	4.33129202541427	-4.62962688758	17.6126563901052	-0.871138379003194	2.9679301085011	10.3200939406459	-5.39492050095227	3.90583378433046	0.322645740232032
128	3.29850618308472	4.30864316615066	1.15814734414762	6.77773363467332	1.68648975807469	2.98948121209656	1.68604474776318	3.99182308456284	4.29004621344939	5.84012498926516	6.72454799740784	7	5.95493881972034	4.25635572613108	4.78347906267994	3.81123049883921	6.16153052983152	4.48385700605885	7	1.9907601880249	6.46217043403933	1.26280856244924	2.7302267881026	2.4482867426428	-6.16517638787684	12.098231189485	-4.71612929142786	5.94367436533188	1.88369988235437	-3.13528061571558	-5.35608784594228	1.83168592763938	-4.50291338397223	-2.77965738359366	2.63276673226632	2.66146802791865	-8.13627688362296	3.86914763845861	0.621567306517491	6.98523513329903	2.0755434796385	-3.38921661305832	9.183455780254	0.69364865741258	11.5404021124215	9.96752572728662	-4.72322417881695	6.98515039540551	0.348792995867053
129	4.73700159565685	2.42103992435413	5.77265494150276	3.581193584859	2.7510633830861	6.89672718034573	2.76664537527294	7	4.00927317638721	6.42146188425673	1.35501029781844	6.6311031634125	2.82172740491627	3.59360062117222	3.55879020165642	6.27639782325856	5.96376811632005	2.63974684437608	4.69116552291151	6.0338160364369	7	1.60230563381338	4.77565542106256	4.08495549645405	-11.6148009919375	11.5651147930091	1.27023858933232	4.01096153388159	0.690066215459969	-2.07792413944629	-3.72346483367654	3.08813627500307	-8.31124297761077	-5.97197142944533	3.60070713972326	4.02574980899961	-4.40752711517313	-4.71188143094103	5.84342329704104	-0.000286828433383235	2.66057172793219	-1.05414862455563	12.1373202305842	3.65606770906237	-12.2282628824495	4.43694201613668	10.1306347781155	5.27506961856106	2.87417907805146
130	5.47028358652022	2.2165276545715	6.68735351001375	3.78169393842131	2.70915088700949	5.64913700014993	5.21975033524034	6.97710510245614	2.94102515105578	6.05189519758733	3.8633323535596	2.19069243469842	3.23176771655937	3.05373467272615	1.44750350135498	3.48388870055405	5.58713369920596	5.32645450539974	4.32357259112983	1.08068832099587	6.35368000513175	3.69256471800421	1.99700628840679	5.15641954434543	-13.155661625307	8.78293419977368	1.19473142170558	3.96954331828245	-1.46884641613304	-1.55890416516596	-2.45166924750987	3.57442402216885	-8.07517337204967	-6.66124824426443	4.38537735565607	5.75846203084652	-4.56053175271594	-2.61081366431969	6.18043135638499	1.72840540983635	1.3801199930308	-1.66463379088299	15.7335203180133	5.79674157398925	7.05386225668216	9.20123764435751	-1.69483118370069	4.22467231635562	0.926059289972999
131	5.08392218372562	3.80598214246408	7	6.81796681841497	5.33689198068973	6.29706867558352	1.73051233292926	4.4989345262743	6.42384878122618	2.68721898462853	5.88580236002428	5.84969676170325	2.49718890527518	2.47911532383133	1	5.45813406110029	5.94158215178773	1.06938905787558	5.10891716750049	1.63618981942388	5.38378815023705	2.59020332269503	3.9145382694675	4.54173962626616	-12.0356838951239	14.1359622043889	5.10103225586429	5.36732141906246	-5.04721382358479	-0.281373680160573	-6.71379498785048	2.06326695590211	-17.1578520917899	-4.13707175473122	4.15059116825979	5.31767181329456	-5.80862745921015	-5.70754574333513	3.60088723295505	3.28993531924782	1.22645953070097	0.122627202093276	5.66863402985938	6.92632196188456	1.71559350437185	3.6582002424272	-0.787712272805236	8.53143443166854	-3.74306832086032
132	1	3.3231316370374	1.66142725288412	2.44319580748558	2.91331234445787	1.81612118025351	5.14005646127574	1.40769185685281	5.90454332884703	1.08762803308389	2.7581547127689	3.41670859960985	3.65579038905324	1.87182216153298	6.05566534375683	4.18509653040694	2.65439839122818	7	6.36185081789097	1	2.32030217734094	1	2.89157042956756	1.38174958831018	-10.2098087916405	8.63558872352111	-3.90474561844972	6.31326409445279	1.43530733651433	-2.95296909628863	-2.49031845079299	3.06221389702752	-10.5787936290095	0.621246352457192	4.30616967532073	3.45163820939954	-3.36173981230671	-0.0896785344382336	1.43671532625223	3.2628890773951	4.46656036930672	-2.85499691841117	9.20464165686123	0.270258784975442	1.68260806745513	10.1918331229277	4.87262109449528	4.18975529235385	0.233228916541456
133	3.16552397265838	1.62447991106366	1.68781653491642	6.81455998675364	1	2.47353233285347	5.32368888567595	6.33051825863787	1.03178788541625	6.36073611877492	7	3.5658149824939	1	2.17556869580546	6.93457378646116	7	5.90396736152401	3.84970470769154	3.08260692566127	5.59171300711772	7	2.29080758808809	3.80149761301158	1.51533393342217	-7.94029602988369	13.5222750089688	-4.97231735528001	5.25740602158136	3.45817339899701	-1.23269166799644	-4.44636550243323	-1.10751410359339	-7.75088518063662	-1.69146910248752	2.39177736949528	2.01457083907093	-7.94658189027093	-0.11056778145401	6.23807505832451	4.0541770352939	0.955018833482765	-3.78815271358306	9.8459235933367	0.635550685926276	9.6424170417159	-1.95070516998551	4.50388256168403	8.06384366146569	1.93015530433347
134	4.43986261452766	2.49555772252409	5.7640232248889	3.49765599638949	2.10545147551253	2.30176926883576	5.23449992940593	5.65347301218011	2.2117496109169	3.52881677587136	2.47639586644362	3.36992398882161	2.19258383067896	4.82975175101526	7	5.02738862991817	6.82359528242706	2.26524267403995	6.3093580439681	2.67529188149648	4.29091522093936	1	2.77784640373854	2.04613015839805	-10.0011961448458	10.0916437606772	2.0984076533561	6.15429480487592	-1.13518262395596	-5.50808334888237	-0.947146315270035	0.407679637770575	-6.90229985948445	-3.91921706947733	3.58852269092251	5.41695009490248	-4.99482582036658	-0.99772175690815	6.39120591956538	0.0306163192839242	2.47311722717885	-4.50322275531953	14.0023948955709	5.32673857827259	3.9671303768694	10.7041513596972	0.0175582879917131	5.15061653889207	1.42410836737211
135	1	5.82461426045226	4.89705520393865	2.81027278311775	5.38159884170274	1.36799841255923	4.32342210914861	5.11200704164167	1.33035568502719	1	4.34240902467684	2.69765078954544	3.39461808817812	2.56335662314045	4.12936663634092	6.83481018669647	4.70879996115792	3.11383581752788	6.79686045285134	2.16821735011587	4.98585651367909	3.25796664974202	2.12403469535076	4.91832228728313	-12.3748602390378	8.66111442352673	1.33620422668148	3.38686845428625	-0.0532991966602396	-3.72512690868435	-2.49314112516688	3.57928847916983	-7.78794344730881	-0.793121720476595	0.442820679054917	1.86109067391165	-10.0789073433855	-1.93412184885446	9.23235214666476	6.80046663738614	4.1295528422662	-3.28458622445016	19.8877000979605	0.839517419428168	11.8020430732208	5.48483306726121	-2.97163603763243	3.97926810524267	1.16423470513101
136	2.18827291352933	1.23012120530504	3.94985056556584	7	5.97584851955783	3.11336668784564	5.14688642593147	6.63174273580963	3.0371310328754	7	3.01496780991277	1.5278091080857	1	3.49622452330251	6.73913767521031	5.72820696815125	7	2.82685666137325	5.73580840857919	5.75465445056161	6.40835077854104	1.14584960422363	3.20109505461549	-0.62442440981492	-6.6263840739271	13.802247529936	0.635691324220115	4.81467275056084	1.23114954573746	-4.0846286748993	-4.66501390720397	2.37769201869492	-3.63593031167406	1.79915406793041	2.54557573480755	7.31353988088235	-7.11500175674367	2.60847960640953	-0.523009081717873	6.35969952616273	3.56563527001738	-0.281801903800872	6.64765020699508	2.14087896972795	6.65118387376441	-3.93650157980213	1.77469082873578	3.48525135402839	-3.17916637353394
137	4.57884949091325	3.59382340468166	1.62870119292529	4.17404059036386	1.37578199149801	3.36088829174357	6.16801676492753	4.70280826862795	6.29157859041051	1	4.81619510603524	6.96631335863294	2.16359931043131	2.55830091117139	1.75672737108952	7	5.4003164410756	7	7	4.36429537253648	5.77193669226955	2.07725159558999	3.01743218794083	2.38205012448219	-5.87083826780449	10.9305059277305	-3.39910761714113	7.97330945412969	2.03972310161643	-3.62519453431675	-4.8646135735626	0.575979206478122	-6.53876417821181	-3.57433458079684	1.08792061851781	1.53333615687859	-9.39105563748209	2.14177665412189	2.73732287747975	8.83269923667445	1.08171418255878	-4.49052100479973	11.9713496414539	3.94357182472126	5.38255385734126	11.9900565345852	-3.96120133219944	5.69977556358966	-5.72543445161149
138	3.31221467228174	1.93850371134642	2.02625792183239	4.0884624131609	3.02489354081146	3.17605410607755	4.80754491052521	1	5.85547409322814	3.09740388802367	1.79777607297282	4.41924240165716	3.48731921403405	1.975064880733	6.14613021905166	4.07515130497525	5.39964629720353	4.67045248504027	4.82252948503341	4.9793895348402	2.32465135885905	3.76184601562946	3.00115592867506	3.55148920723055	-12.6418312635487	7.34960730163431	-3.26734823331862	7.34844423590578	2.43711313856007	-3.15459277507157	-4.00821971290356	3.95502972845155	-9.71832386294251	0.398312495597774	5.51873920824332	1.87394936297701	-4.67062089484644	2.20766327804643	2.07816153875537	3.68971761318674	4.42905616982889	-3.57737242186568	9.30100390216941	-3.13463200056226	2.70214280059223	9.34593741587597	4.65562243671618	6.77468942392838	3.89509041057728
139	3.05121174131304	5.16473932327824	3.72346896191337	3.40964007604602	4.70411625637438	2.26934116443779	5.37426365299584	5.08338001013991	3.90318175122887	2.66119286628819	6.65490275274279	7	1.60409432997195	3.50746046232849	5.50357466348142	6.19179472556724	7	4.85257919936096	5.99207184131696	1	7	4.4806961089582	3.4627917713244	5.04199532366619	-11.8480692252189	9.06607884394409	0.124670178872422	2.82521779095964	0.0158934526608243	-3.65824061500247	-2.72493960295447	3.62400937981945	-7.28871122508953	-0.597776247009781	0.382193427418819	0.662032522879422	-11.2523454006463	-2.73408569094976	7.27226654505999	6.4767531773058	4.06876983331292	-3.1555097078284	19.9801301324941	2.96886561791042	6.47694078353461	10.5376725831905	-3.5237431672733	8.78800151836272	0.0896609755154147
140	4.59757558447025	5.44833115480367	1	5.56665797703492	2.14655934124432	6.36564033150258	5.0841849721347	6.89786513775316	7	1.68049858513081	1.70536414494781	5.9993521029588	4.41024745987981	4.55568071039237	6.4298182030008	6.29637867213579	6.74069458392031	1	5.65034381710197	1.42172907469897	7	2.31041039423794	1.85619434329534	3.73031797848554	-7.25713334446305	13.3345991369531	-3.19868193698341	3.80382908156963	4.42527376478571	-3.36797331409957	-4.12490813721709	-0.255412686623389	-6.80784536007402	-3.03570731194481	0.156361230942273	1.1023630027779	-10.1229681583599	4.02191540618052	2.05852831040739	7.11903875787333	2.70987110532246	-3.52617289398203	9.70339030931053	3.59027661801156	10.8515544339024	-9.4828225186215	1.4914362000524	4.89209286960466	1.13440906435006
141	7	2.47715023229877	4.21942216364199	1.80238774656174	1.54549659659073	4.33560985300051	3.70649615275118	4.39057446843823	4.81442286472907	1.41084118018897	6.53451668736034	3.42876523951505	2.13182685379988	4.60071833405127	6.96833581145093	2.2277418983867	4.58665137373097	2.0948426873833	6.45444159056607	6.24729638312801	5.48725856734823	2.39751833243837	3.36118716910058	3.85661757252753	-9.92446523529621	9.19418521916799	1.67073419316139	5.62074010769332	-2.92022545421411	-3.92384492002695	-1.54608322640641	2.12647444469905	-9.20285327633846	-6.40030949205123	3.7218779876214	4.15210707221424	-4.9860946231644	-4.79142853604484	11.6788155069395	2.61579904702504	2.18847501023315	-2.87809332324982	13.6153251694022	2.00404144025031	-11.9700475283005	9.10135257732871	3.945907517765	2.42394453705546	1.72198066492334
142	3.16788390419803	1	2.73032986028479	2.43496808656908	1.5396563334554	2.76728059109097	2.90908941994849	2.16884481496384	6.20466112866197	1	3.19716267596261	2.76816287794553	2.43204319821729	5.1483806243544	7	5.94537357559399	4.86201376373036	6.79962364496335	6.1484527723377	1	3.08577287046121	3.48778515030094	2.26631699451646	2.48404910940381	-10.2546776123607	7.83653643681139	-6.58357327877844	8.26859232524958	2.63677930145014	-5.48430401052268	-2.78014332858045	3.08064331290935	-7.81122535352449	-0.395377005727382	4.04156600303426	2.4873881353284	-4.15602644611439	-0.566363660222838	1.41486933097434	3.24741761430354	3.72405375136973	-0.923439466732564	9.48115014648815	-1.92789430932283	8.86144215015766	12.0082305444309	-1.01433456674778	3.96060308006373	-8.38555066649812
143	5.40195270022236	3.29713420359857	1.52968235264491	5.44401534482529	1.04832312960321	2.28857163688382	5.87629642412516	5.22812949102059	5.75762388187031	1	2.77417665773551	6.83675737720743	2.42116011979523	6.61937038450116	7	6.4504462256518	5.75912234284547	6.78433109516014	6.28548561951584	3.76231825943854	5.32673504667221	2.23396850599989	5.25583738072336	2.48285196289283	-5.81917211287311	12.4741188302207	-3.98197832049314	7.86237581022976	2.84625860431039	-3.53080749561675	-4.71677055183943	1.07062708467603	-7.12633154383609	-3.50496440462545	0.783786699823552	2.39924147285619	-9.63561949904891	2.29082459036868	2.23856228413794	8.1703193505999	0.422467598890916	-4.1590475094467	11.5732419491313	3.70168140048768	4.99894114566421	-9.58601413319207	-4.08201169256192	5.75905061985529	-4.63867309664907
144	2.34100623464436	6.16175291241202	7	2.94358997055059	6.30189288764284	2.10447441884647	2.78373879565635	6.31745237152773	2.6313351169863	3.32443175349166	5.80086766173871	2.59786417473442	5.77144043822418	1	5.63546073718533	6.47849471653985	6.85314399546061	5.69584990205508	6.69974684065508	5.03507972003513	6.3311575282183	1.47546073714292	1.52073824011749	6.77244135029312	-11.9421868948045	10.0003072392989	2.67156007571042	-0.018239650502591	-0.707869915843848	-3.23469433876701	-6.21271196876079	3.16577688461993	-4.26723961024765	0.279599896440541	-1.4084518666125	0.560378340886472	-10.4463659915932	-5.17927266746876	9.60489229837908	6.75019456942359	3.15674209046941	-3.65385095152955	18.8582835291338	4.36793643640375	-5.7603461268879	-4.92598071379978	4.40356357544894	3.5291873856559	3.99920110809505
145	1.6013300382515	1	1.34896991471333	4.1403773149281	1.8736605534335	4.52594570826999	1	1.71471043465733	6.85367265520694	2.6635723932216	7	4.25035783118419	1	5.88649873909307	5.70475334999296	6.32637471407315	3.75380116398951	3.5671597125498	3.45804278072711	4.28714319339242	1.49454978264335	1.58559545407034	1	1.8739094083891	-9.47708891428259	6.97814872539783	-5.17097686330253	8.75619996129045	2.60839154957701	-4.48876712387883	-2.36640704661024	4.31254920584613	-7.35733379122114	-2.45601459089815	2.19635094738264	2.95540507769405	-4.10813384722301	-0.159216011238282	1.43430239633718	2.53057768071667	3.45537075714562	-0.161608573712639	10.4775245097747	-0.362656714086695	1.23575890832331	-1.36335278413403	-2.35886102891703	5.51927293071169	2.22842817080759
146	3.34592452442197	7	3.78826486031558	6.73976600135722	4.78645760934779	2.32413689888911	1	7	2.44555014886338	4.08078910016914	4.21308619892774	2.42723252173277	5.78137025932986	1.38213981037911	5.04843427690715	4.39998894996576	4.16006369566239	1.48491925493586	4.47883304147379	6.73871044647068	4.19314913606443	2.2124328292857	1.63279284047923	1.48621004982809	-9.35694832489865	8.68051188057841	-3.98416500652854	7.71097205120173	-1.32811187646007	-3.04759520264233	-1.50111648681168	7.44134897623019	-4.20160948597734	-4.11337182642906	7.98706047221113	1.62709002195066	-3.65243314454378	-0.213396750404909	-0.791621956108779	6.81647763424136	3.02273291314569	-1.60407666400794	7.01894713352197	4.04248027810048	6.1412441997617	8.87196483499119	-6.14765190178994	3.96705463801815	-0.856092436777947
147	3.89955932928105	1.80086261502635	4.36638860473029	4.64084122749371	2.54806018759096	1.43207766968371	5.63351900076186	6.86288012450826	4.99606680034394	3.22263621312404	3.63293742838304	5.62517015412651	2.53859294202511	1	7	4.94835650977558	6.28258636425407	3.994758197077	4.14405059292632	3.60628290223483	5.94100430516057	3.01703757667984	2.23099147256509	2.72513606025638	-10.1823643115776	9.90454902843569	2.5966936788227	6.91681899502851	-1.03580658073337	-4.11108002729466	-2.08199093782841	0.958214789258741	-7.4234244553804	-5.65064579136295	5.19493909142864	5.69579157487586	-5.98845969614275	-2.00875794895683	4.93618319072801	0.179763046699117	4.08851839263938	-3.71975652499675	14.3910915263369	4.11533462241946	2.55177889704501	8.19868825005656	-0.810424070034051	6.93734435781429	2.17871090399798
148	6.05060704027904	4.75180237477405	1	5.5382209393385	2.87793309761611	4.65858214675644	3.81233017662879	2.38933693024766	4.4005264978029	3.54017372247017	5.6920182711881	1.31013410242593	5.06485481939417	2.65381958511228	6.20869980299376	5.01145197696147	5.70638828052755	2.09027850026922	1.24721885769664	6.59362762924941	4.41627510803582	4.33945464338958	4.75860775004985	3.48321855341796	-6.35879794562825	7.0097442298415	-3.67839662989378	6.77479683732375	1.78077109698228	-0.718737364379784	-3.15697127496633	2.52164225998831	-4.28031726616406	-8.54107639776891	3.92956468581505	5.5348465076476	-11.5260867177363	-0.0228257576255286	1.90480006169952	3.92210296908624	0.891509676267826	-3.98578860251142	8.43758508732958	-0.476278688111567	11.7751796557142	-8.62507619957787	1.80716801493389	7.06184490879537	4.11929512151596
149	3.90557345195683	1.68803435933034	5.39455066209212	5.20556034609444	6.52862293773202	1	5.00154412366326	3.42846198482084	2.61235043066602	3.17657710087894	4.73635877339531	1	1	1	1	5.77355324101315	7	2.09591071196023	6.79535929917088	2.39408343523021	1.20081959040479	2.67578790966178	3.06744894469578	0.955871754483213	-13.8817014483797	6.08351945328005	-2.33575988062277	1.79565567537293	-3.49772869989719	0.221941554672459	-3.79105580063435	-1.27617684176136	-3.68581026082174	1.4971535534271	-2.31381091530897	0.751611158115346	-6.9431130868537	-0.883353728917077	10.6412937960446	3.26112564993948	2.05269185204062	0.19866195185063	19.5239999790651	5.0014282256863	12.9034791144649	9.56297544232081	2.58562772912106	6.87590280906032	-4.66476981646752
150	2.76292207566025	2.55054076533398	6.77299527289799	5.34565347300026	6.50017769131863	3.22285684677815	2.09046314502924	4.85076926371572	6.43069317905195	1	6.72038010830132	3.8808699818397	6.22790569268176	2.77496659050811	4.2984177325287	6.24986649547447	4.10902218865426	2.09028069668213	6.4383662389855	6.29456396137784	7	3.17991933497068	2.56444541506453	2.02231524315179	-16.9865291011583	10.6134138886679	-3.84170732815167	4.20835005742958	0.332004807522057	2.20581897661245	-9.36120178057222	-2.04050735884429	-6.14821449810833	2.00055659451696	0.679571111847822	-1.01236586433748	-8.4392517386171	-3.04194098098581	11.231641392743	7.04024009393714	5.90777536064951	0.51185783104846	9.89812453922221	0.52948045761454	-14.5080239323303	7.38501429069615	8.26030072017486	6.43951671965682	3.64277053667594
151	4.14378262552606	2.2128525719104	2.27799496608691	6.66334523179025	1.84756211521762	1	7	5.38695275590609	5.5401852322993	1.58588671652162	2.74054749547826	1.83547812100647	1.75747052897424	2.75110099293824	5.69651735801806	5.09292002561096	2.00244779318205	1.49668550756422	6.19775855504963	5.54179427223007	6.38113599053857	1.97749947769263	4.62848110470517	3.66183716932251	-8.14560407942427	14.4726430052026	-4.22704169397659	3.67657734641322	1.22575467291717	-1.23322098325679	-4.52839147830346	-1.37112559494638	-6.57930937763089	-1.32547825255036	3.36632417833789	1.9640179979885	-9.99859154127799	1.15594191300381	5.01229278788059	7.39416170374557	0.745886758582495	-3.99556454821639	8.08431776896104	5.42369992454467	0.352815325054688	10.2042206549554	3.35258541425427	3.5888290371754	2.54430629934559
152	3.76091393002801	1.85245022817048	3.40411946946415	5.83487848399236	6.13644083549273	4.79647455946426	5.50247300624127	5.75065901496153	1	2.0926673805073	5.35860457370149	1	2.82025652177271	2.40739665522988	5.16601856058426	4.47094105597183	5.09542782386291	4.60082523477691	6.74335636144143	6.8707234929588	1.00512501612693	2.31018749107624	3.10437993578172	3.26129705600253	-12.9113565323685	7.14721263162312	-1.21666282365765	6.8614444007137	0.0736858992817401	-0.927810713325139	-7.45574063111629	1.56326626846429	-2.52763345720094	3.45055620487737	0.376982574052726	0.529346249213039	-4.09982283545159	2.86553196460784	11.570901577628	2.25993451035428	1.07420941981158	-5.32015444748046	12.0195487988886	2.15067849771648	4.88337725784014	8.39355098892581	1.4544574237108	5.62717222798785	1.96922169495518
153	2.8586339607246	1.5446267522731	4.95041258780649	7	5.42119145182875	1	3.50559748156653	2.64179879622764	4.55224215583971	4.5058399410862	3.33580730392867	1	1.52452327072893	1.69097938763189	5.47573453527407	6.01832656827691	1	1	2.82564552561093	4.44645426247306	6.30992142548892	3.49434101661044	4.12787556267727	1.15070148309183	-15.4971459924735	5.09494555488246	-2.61680712270374	4.16125214013283	-7.28217898104304	-0.308009030215039	-6.01113109499997	3.41994032233824	-2.65361201311616	-1.87676338400459	-0.304682546370772	-2.7652776112211	-9.51016903252671	-0.387917137766831	9.48855175649874	2.94474244898418	5.80399927838941	-3.98589445449494	19.7916696933338	0.56492219607559	10.8322842534293	-1.02677525830183	7.30292931063519	3.74211376082921	0.42260319466831
154	1.83395596067566	6.47777503912597	7	5.13088983965872	3.58083372877833	1	3.23238680282131	3.83603974860517	3.34211995399593	2.5369044334056	6.07072205231146	2.57335911839732	2.30711368782327	1.16969043232985	4.29823054861899	6.7343303575265	1.65964776151655	1.30562964277968	1	5.80163945551756	6.17823282652246	5.25568231133705	1.89165445284062	-0.848055831512049	-17.4170561151529	9.16419483313376	-1.41866750599779	2.55190561035634	-1.25080263056483	-3.91200725476826	-3.49692845079191	0.222058244450588	-4.12190608707357	1.96793616591957	1.90960608797546	0.203531950618767	-8.22971322239158	-1.49559906863631	7.93064890321586	5.55778451660081	2.84045318848476	-1.11038455589705	11.9223558699513	1.87549458865068	8.94563821888723	3.30246506773199	6.25796171304281	5.52739969978931	0.638450644215319
155	2.87929739970261	2.85999549537611	6.86437275507109	6.24209330079016	6.3575719993209	2.67132000700437	1.54877394835584	2.82099746621763	6.7796529644765	1	6.14765991505836	3.75663772463074	6.5162654266697	3.94049274904533	3.38378903560808	4.42333907668824	4.317719052358	1.31043607933125	6.06774304559446	7	6.09833404041797	2.18798891828738	3.30709796281683	2.72087424979999	-16.466870673173	10.7048322326755	-4.57551714790901	3.82116392471341	-0.648748879023945	1.73137700950592	-7.8907547554753	-2.57544200909606	-6.1627981317628	1.64553867748453	0.796890608487873	-0.690414081948586	-7.87542572461207	-3.35366721420363	11.1235682357955	7.14956841268321	6.23096810907975	1.20780711712761	9.71839705834043	3.92162399544465	-15.175316585669	8.77934695147663	8.01663762763169	6.57376397304099	-0.216795143598132
156	4.08111974747055	2.758433119986	4.82221702120274	4.313345663775	4.58423770749785	7	3.79768926435365	6.83065561035497	1.12155098644505	1.56441027355101	4.09393702673532	1.83626901063828	3.30792599181277	1.04851697183936	4.40655413301205	3.80708906172936	4.03745543802125	1.35293107832268	5.67684560370844	7	6.41880302137583	4.80772441357555	2.97484239523736	4.03521926093417	-12.204503187431	9.36585342459212	1.23086123966211	1.97235154833689	0.412495494876779	-3.32357728468992	-3.13970810143332	5.08394925632435	-7.59096901054788	-0.302980230532981	-0.0172508906786399	1.27444897202004	-10.5398338639351	-2.30183209966033	10.030841510697	7.33666712182127	1.19320931851103	-4.0891531318502	18.1984780732781	4.56669743770238	1.87922292431909	4.82542086367371	5.70956298154969	5.00021745685837	-7.75638318230041
157	3.16030367019528	2.02578772128987	5.56350112908815	4.04585783808302	2.89850924248678	7	2.38548985604086	4.99638261564996	1.78606257442732	2.06627969109135	4.28855309159044	1.48393877674365	1	5.3684573010853	3.65863738444708	5.83745369308296	2.74262116982878	1.04258502714428	4.95087652961402	4.70481485998522	6.73109795718285	2.15872525334994	5.21051358311136	4.22127544518154	-11.3495347463181	11.7012158431947	0.871203341327217	3.47564079471628	0.683398053174347	-2.36327589271403	-3.45055281968291	2.76425063301452	-8.10089388033822	-6.55835229121084	4.31179120298305	2.82813587648329	-4.48496980564981	-3.50501417371969	7.40983027032683	-0.298665315506797	2.32199868771649	-3.20967585179937	13.8987266783035	5.5047973511353	2.46166014083513	4.63406434563359	5.40974810942283	5.4467438134193	-9.09714430526523
158	3.35354899758951	3.84264953105198	1.36025799296013	6.81127614158817	1	2.55609934486581	2.31771461723131	3.38841105458072	4.80791194453203	6.07496731004413	4.56794872707019	4.0745753385403	6.32628451434444	2.1805195789946	5.8576064572875	6.67383202703008	5.99827633806456	3.95599331112855	6.59772088404698	1.49964331127538	5.83764966516404	1.67703933679694	4.92175551023653	3.45540289082107	-6.34106068640444	12.3948389607449	-5.49668239979477	6.5370572270309	2.35700368535079	-3.42817186891559	-4.50611234804676	3.10845373755394	-3.55287500066891	-2.21635118961349	2.46305318743919	2.48032407490166	-8.16727349095301	3.69625449491174	0.435756866663368	6.31223338712288	2.41770015851584	-3.44380384197154	8.18947586717565	1.52789217556926	12.6357035469319	11.2468452318408	-5.50796090939526	7.71630004891595	0.284024571198654
159	4.76840669156482	3.83171475183726	5.90619564657453	5.93508163898191	1.32125506579287	6.66916056828668	3.49395827764067	4.21759334046488	2.53720766547919	4.81094440095453	4.49248355181392	4.23285754861857	7	4.59990717301591	5.91815631220113	4.3430369309122	3.60093503720874	1.43845719708723	1.41057392229167	2.66255367208604	6.127952170483	2.81425737085851	1	1.14912137967641	-10.7745319106086	6.39037462571982	-4.77566663178763	9.18603250849549	0.0506086322903629	-2.62807258027099	-0.473789325391846	4.65563505052151	-5.80393810532746	-2.18240851093426	6.8348855701822	2.98344240426441	-3.53062647545029	-0.480529891159191	0.969943815314235	4.89746046479146	4.54812641274329	-0.595818877340879	6.15625315779587	1.37910914771802	9.91906455786931	10.0846334114119	2.56892418781897	4.68623698193279	5.9057843085141
160	3.95632401715088	2.47037357829396	2.25181991782142	3.39500738559968	3.65568404697733	3.91503626801438	2.15655858582619	4.55404003385788	4.0677774479242	2.07316554712167	5.42346840520857	3.3146370377483	3.36859355729482	2.54792872885946	4.90770524671581	4.69316938293664	4.99732274137708	1	5.54626499033949	2.97130210882462	5.46820780037917	1.29703072565715	3.3354026378799	2.82136612322227	-13.2486262912935	8.02399997106751	-0.282439943949212	6.40373192461676	1.5566038372938	-5.33495809189751	-3.88906735425598	2.4121571600094	-8.52193633419932	-1.14904675319436	2.57481003663585	-0.00953352624949333	-6.41254447759117	-0.805000918980243	0.823402610179901	3.48583705146163	2.36985854060278	-0.563335243379585	6.99978922829968	0.558540293161873	1.92041449314632	-8.3149997147701	4.70779577671239	4.18467192449044	1.48011486868804
161	6.43905760394625	2.97098708294227	3.9106723354371	2.38865985424356	2.00376312589044	4.59951153015004	4.65747128561673	2.18197540475884	1.59970851342437	3.51823423844028	6.99649371238691	3.53370364252	2.67947863307574	1.24287280055252	6.47311629315324	2.35911734384782	5.7314416054633	2.85805064054133	6.22059137613554	7	5.36609058778221	2.11678928103779	3.50912499802411	3.35813635938115	-9.42696139627968	9.7282732778998	0.642580950633877	5.04133011523804	-2.29052042519863	-5.76450015450315	-0.942082387132635	1.60979934047591	-9.05642221867108	-5.19269383263109	4.22814060274725	4.31466530417479	-4.40025205496559	-4.52989861876172	12.1344963974076	2.829884841894	2.29178625229823	-2.82092808036925	12.7336072579959	0.617792004102426	-11.8090571586511	9.05786968526056	4.14931142750384	3.57315456413525	0.40658541215857
162	2.43322326554648	5.06886716485717	1	7	1	1	3.15811400059575	4.19480602385452	2.97656540177506	2.88248485189028	4.54804020631516	1.12500263307107	2.90165348259854	2.52043871445783	5.20772578512963	5.5764674423145	6.71651713579495	4.9234599415647	1.47145680620049	5.1892780429511	6.7772853427186	1.10795279789454	1	0.707747716261397	-9.35265645019666	14.4788690234433	-2.84587241584894	7.13336954765432	4.169051989091	0.0475238053143532	-5.46462567197874	-1.38274627186097	-6.0004363143072	0.0930651894092381	2.73561632687282	2.83841435102009	-8.63465462235658	-0.14506242075378	5.99494509213644	4.0403551640628	1.47006298406082	-2.57458360715438	12.2237037343018	0.436987259875389	10.4667223074719	8.27339052526915	-5.7664381691627	6.48345537783777	-0.176734115082732
163	3.29972584354339	1.93555252248248	5.74317796340239	5.75190382505149	6.09706423110039	1.61369115113298	4.67330472337716	3.74037420847869	2.94111054497766	1.11756232916721	5.0948862711485	1	3.33671197611434	1.06620328953759	2.24049202559434	4.96870631329949	7	3.02421311476791	4.48336059372602	1.40685125227696	2.66491485182281	1.31403391261958	2.88965913159968	1.944345078332	-13.8619783166941	4.94346380372564	-2.82099292058513	1.90107442719755	-4.86451406762986	0.797774495058218	-3.50677486373406	-0.767529787605746	-3.46986132619663	0.608131477112067	-2.0844975475027	0.744624048457845	-6.66124342227505	-0.203646061736292	12.0193562486642	2.58659669656972	2.15129866925625	0.465871294507267	19.148621614474	5.13991079109676	4.71666631405616	-7.97235256770708	5.75001114964128	7.72257646660693	2.24930461094949
164	1.37786771569107	4.79529753155286	4.21174758575476	2.87796089398046	5.03251521346935	5.78360857247311	5.43270886891473	5.19393337922269	4.19322493587324	2.65481623961585	5.91577556128641	4.57065206193994	1	3.47318219384226	1.66258253536892	6.66421297846366	5.17128496287606	5.60682840980327	5.92520168837071	1	5.38184672409014	4.50044074621943	7	5.16654334706598	-12.5514086846094	8.93754551021013	-0.266333857686603	2.42495911151118	0.305308118619714	-3.14721834028489	-4.34340239039151	2.78600906729007	-6.33436013466897	-0.825242153130035	0.0462907141494397	1.02595735680227	-10.3043617309857	-2.71772766579571	9.17390393924024	6.87853692520183	3.60757582231699	-2.52264216192319	18.9241852158794	3.88460013154843	-12.2199584854045	10.9497796592941	-0.276836450588497	8.56876301571546	-0.330842324982895
165	3.83297980375807	2.17280505428183	3.90275840558268	5.90701692555202	6.92246978491907	1.60223896887116	4.58334566215656	5.12778238734989	1	1.13825627375929	5.64245420444729	1.75599268891709	3.07890689965145	2.91792513744114	4.97832831592973	6.71673510907353	5.15453346968059	5.26444471120457	5.5754621452939	7	6.78193241750437	2.92005824654786	2.02955442721452	2.4841444053948	-12.6163360426851	6.3796282171776	-1.09767880862668	7.0619968649342	0.365693027342263	-1.26185612591412	-6.21796537758256	2.07346009839753	-2.53041015403991	3.46455455201585	2.22913218379356	0.178439503511858	-4.88595145801223	3.66376366734799	11.0496691445398	1.61411765807466	1.45812154474701	-5.26931296306998	11.9018165969189	3.30482039682147	-12.4488848198058	9.1729632974486	1.74897746016921	5.98213849736106	2.5556349613214
166	3.72818080782276	2.60798616599641	1.48005856902915	4.25091853996318	2.13489925989274	3.29718167685428	6.71235169895083	1	6.31320533068996	3.89319388039283	1	5.61959368731403	4.25658550480957	2.5328733405722	7	4.09944293299354	5.29314401554633	5.22741947285795	4.98982010982237	5.71866916991822	1	4.03855708019531	4.90912295806077	3.22547499630523	-12.9195080409737	7.78847020555534	-3.12287791122962	7.30005533736192	1.31878057478042	-2.53499138215564	-3.91785088125639	2.9589436590183	-9.36813551364783	-0.284109575590079	5.19310439670952	1.95746642841561	-4.42120636558049	0.717155885299466	1.62132992860658	3.68187989990916	4.25611477545721	-4.53750526303991	9.36274894726164	-3.108792055642	2.61221158856446	10.9619376567897	5.23061606618302	5.85367104738162	4.62888196415175
167	1.83376014456212	3.22988379979602	3.93200159625661	6.96631093399051	5.52009089625907	1.44150051561094	2.37457101933754	1	5.48433973161128	1	6.18872316251872	1.26004372927903	1	5.07129736348191	5.08087103664769	5.73830432365564	2.04209158041422	2.17894577560063	3.73049614386886	5.78092923549701	6.04048189120582	1.19997640247284	4.09084175904243	1.54503717590164	-16.4281089839458	7.72077924721382	-1.79086037778835	1.09693977080015	-5.61429796114568	-0.0318095463241538	-4.05311226523773	2.35150685466292	-1.04934782584188	-0.67174227254641	-1.29862242898539	-1.54667429214734	-8.34137355131055	-2.01503484383743	8.73198217576382	1.63191556005784	4.58753008066866	-3.54120394633064	16.2570530682789	0.782625073300671	13.1869719541919	-3.85962956129956	4.07388915098078	-0.830827508403773	-0.601017004882661
168	2.1415916022799	1	2.61759809497563	3.32794956200487	1.58195204590242	4.40087951910123	4.33451384654194	4.06663329760059	2.00600569552817	6.89754079074996	4.39551854001171	5.33442996389739	1	2.09156613674473	7	4.85457881504114	5.71716076823378	2.42210103046078	4.38415115975656	4.35371336798747	1	2.16419899363332	1.26988054769497	3.06554667272825	-10.5533646528234	7.8376549016555	-5.3321812572303	7.69526578804398	2.46210280626057	-3.71234299322693	-1.27641771342085	3.90101046694959	-7.93734169162509	-2.82185800465835	2.33942466781027	3.11834020286429	-4.95625557915886	-0.0902692148228322	1.06885730025781	2.89635496470193	3.90697973124758	-1.12059693764072	9.25530565925197	0.545923573703281	1.12705319559135	-0.766987424442318	-0.847320212390445	5.79243240124472	-7.40163912536633
169	4.90001231643785	4.13001036817114	1.19031746768627	4.56286330736993	2.28081765674502	1.15490812326291	6.11272823495032	6.02606358370628	6.93114227600745	1.31052806706654	6.04798317458493	4.68086541688614	2.60878923192625	1	6.09785876608766	6.01011454366788	6.4566187718885	6.3198535827591	6.16615831575039	3.14178333523703	6.83645036201079	3.03047625503228	2.07772919119193	4.24800110740416	-5.04942498932123	12.1551714682147	-4.10788230830431	8.31440117450296	3.09594580650268	-3.16808724538899	-4.81078396932334	1.21072518273212	-5.97655604104511	-3.36903221522932	0.818221195452884	1.92260903307891	-8.44647776637566	1.59021470126306	2.35412914650789	8.98741512929586	0.31760362962049	-3.81972754432769	11.970293651737	4.15126241709492	1.37640251535596	-8.29870371894913	7.05833958402399	8.35635357012076	-5.28057382482733
170	5.78291875869771	2.69541137034552	5.93344091708913	6.4604052163332	6.36222540320956	2.894798543239	2.49758406871577	4.73289597873051	3.77322540687987	1	6.33274098698483	7	2.9650841890591	6.75884375509963	1.2394025980873	6.36396555222127	7	6.19513392491917	7	3.05852397132167	5.08926753074504	1.66947566182684	2.82066555433479	4.96198063262603	-12.3031057941193	14.6838674715381	5.20382215443543	5.30586442967526	-4.35820162432737	0.392333063756523	-6.47280608256333	1.24687932868476	-16.022883764242	-2.85245675404568	4.68099168333318	5.39824154287803	-6.65633186001792	-4.43254155249734	1.51099882847328	1.28138231288292	-0.176177427192275	0.0683884467782286	6.84420897084146	5.24271775484604	-11.8982858235362	15.5005573421016	-0.448795637302438	8.91178436226822	-6.65133746982366
171	4.17777346573087	3.40237172941827	7	5.94449947973679	7	6.31443851043664	3.21431112767923	4.47766902394294	1.58087460582512	2.19371842111265	2.37980773709806	1.47590352931639	5.6257550963282	1.58824067075993	5.25552320383613	2.47859181113034	4.83896751112945	3.45983982277317	4.0131844511098	7	6.09448868916841	1.52900033128192	3.86531423275615	2.46596685189039	-17.5544582383256	11.5902085602844	-4.51178747333685	2.44426293216158	1.28571454711295	1.63802958852957	-9.37946117877326	-0.909179263960945	-5.54352704022253	1.46026392070898	-0.346613262127471	-0.378587791403652	-6.46573765340415	-2.67836302360871	12.5836808604906	7.47001339739413	8.12526029313458	-1.15367534726706	9.81445398954331	-1.0932376231205	2.72491404138004	11.4412742005417	6.4564644476796	2.02092834044299	0.556495381524303
172	1.6540878502873	5.13899657464754	5.23086776209734	5.8353412756685	5.56800588129895	1.41818012065166	2.45403835865627	3.99067269480493	6.80776527693448	6.44658495796334	2.0402403862221	3.25390134507334	2.37348471064652	2.5551451676887	3.46743320032218	1.55488514400658	6.93714447964105	5.24906686133484	3.49759190468438	4.45523418190385	6.93602060403996	1.3828113809275	5.48378129064895	5.43173725234721	-12.0308725388703	9.47364991755302	1.6682097569924	2.24513063761892	-0.308184626354136	-3.79734657475114	-3.82749218551463	4.93861024449178	-6.75703654441127	-0.566905634561853	0.564128840233782	1.45196381129992	-10.7033450870869	-4.53127576942613	9.28813592134889	7.21370878936926	3.63607858871795	-4.5105799056803	18.8428821966213	2.42647096932336	12.4792108300123	12.1523027145803	2.55959633037531	1.54710719167623	2.36318401088688
173	1	1.62944327102423	3.73107530819364	7	6.49572567260711	1.37132398042329	7	5.66056861267693	3.77464400092574	7	5.983455433124	1	2.2271102961617	5.28152733031676	5.11503498446924	5.51455080627874	5.69475660046487	6.51125741359022	5.25925831412129	3.33220678283419	6.37121895839626	4.82455096963466	2.7341572316753	-1.83749106654831	-7.95033969448683	11.8299376537904	-1.99486664643903	6.28777233723679	-1.56725205063154	-2.88100289400848	-5.03309212920765	-0.723552652589367	-0.965968124510484	0.975948994134608	0.0583490573191368	6.56964173399325	-6.49966681277797	-1.21436566754458	-1.94849049488454	5.60060213728284	2.30226362377051	-3.59120420510812	7.21783314059283	-0.63706925903435	10.0492083336917	-0.858670434720638	-5.86475424279264	5.75044221814181	-2.12189364731711
174	3.04819718638565	5.56964832451634	4.51388832656732	4.49686311610969	3.90698473351547	1.45799235336499	3.42053869411712	7	2.91603594321872	7	3.47208042950304	2.93495668254694	3.24055576819075	2.12618761377965	3.75212853070988	5.56642316817346	6.65749635343615	5.18051229153581	1.95747531759325	2.81103830875906	6.5038840756349	2.55178917700375	2.94990541772212	5.64004902361772	-12.668628981713	10.424916429013	-0.640160769243151	3.47432657377507	-0.133529340275366	-4.62592648877312	-3.79099597886169	4.34217102665901	-6.92919303043627	0.939768637496097	0.131779948340828	0.564099517003532	-9.26011888600261	-2.92075346100073	11.5691172236495	5.23762671466325	5.8215518778406	-4.12149961134987	19.6064959237315	5.44333567227464	0.203450501277006	4.68294428907377	5.53593451565259	9.02591317352108	-3.11709192699388
175	6.8522646641811	5.7026656076103	1.32258702356826	5.14659092798994	1.49507059195239	6.32488470049755	4.83614875427045	3.54713556765751	4.92438047731636	3.00788185686691	5.37821814886404	4.64889602551041	7	5.42632922298976	6.37910449361278	5.94419575823286	4.23931406547088	1.86785173908237	2.82988492537022	6.4213299233635	6.02742764850731	2.57161874554149	2.70217158544603	2.9167694225654	-7.5201660934527	5.67585037300444	-3.73060373343891	9.34943695780748	1.09161921902046	-1.84392269906893	-2.52506630073911	3.61050115989837	-4.69257266840781	-6.40643889064595	2.99560119064086	7.43581260396489	-12.4664898119916	0.762173276599451	1.0004587503133	3.34329362673135	0.368699799839352	-2.32304587564839	7.45036434840706	0.800969980497678	12.2320995316168	8.45189132435685	6.87145000887209	7.06172956171025	-0.375384999729899
176	4.04951607277504	3.04020826479788	2.67865681093366	2.78768836162493	3.05781707733182	3.75713362723856	1.45379441198496	5.01951599014291	1.2023646534034	2.43157467469604	6.06073773363828	3.61015153560652	2.60405103209784	3.17613853034812	5.3983297696623	3.97403538904893	6.33391130781441	1.21975589374907	4.10770879587699	2.46866596590779	7	2.73897567428247	2.9627063024682	2.78617116404204	-11.7705236483564	9.01101728977278	-1.07946850431596	6.13910786529019	1.91691811600923	-4.31860350052229	-4.086513900469	3.33098287939083	-8.58939201240369	-1.00066881289014	1.93792383429494	0.932765095415327	-6.3612424222849	-0.186804096685921	-0.276931236324569	3.43054660674282	2.57088580190873	-0.141166521450644	6.86076220314925	3.78984597439471	2.08809483829411	-6.15358781522158	1.69342738592681	4.35146153492557	1.48397752761762
177	2.09685899118854	1.42296549934322	3.29800129036673	6.87125399903949	5.66270277008294	3.7495950758812	6.74443310538079	6.99509067617253	4.42408900415587	1.62789114021534	5.06001195470932	1.27875993863192	2.49387669621983	3.88476141187968	4.70301227774282	3.73195863343698	4.13937537733961	3.67737824219085	3.53099715820215	2.81355938446326	6.44006244750386	1.96780469319616	1.80344107370916	-1.22233385630852	-8.84265274056276	13.5168866074264	-2.42847478466895	6.3004198214354	0.652529626633392	-1.57985539431537	-4.79580439560731	-0.765097509395513	-2.23723277146471	2.1225191647163	1.65413166647937	8.57273652937804	-5.82658884135341	-1.34929326424571	-1.42514520574454	4.79892188334145	3.44599124705583	-3.51444575533669	7.35528726205736	1.85686585515788	2.82294104249896	9.25267508556122	-5.03122679976081	5.71542889358334	-1.81201968971053
178	5.08912196307308	1.73521271333115	6.21098128057152	4.00660129657257	3.80255971332233	7	1.10215531049679	5.06467778516344	1.62988871586913	4.51391429804993	6.03068148974133	2.98198689469603	3.25711507618345	6.32649051813398	5.37449045731113	5.03760133147896	6.48686200251467	3.43314341407202	6.896968420463	5.17269244198609	2.67395964845755	1.21061581200002	1.54965332120725	3.36201035618151	-11.2463548821043	10.2929627476243	0.947534524642916	4.26637041065065	-1.79237886439503	-0.665144777605617	-4.08792436144752	3.8740808703366	-8.36934438680945	-5.94623223951052	3.31277446411647	4.01405003551373	-5.46539592591382	-3.57803737766828	6.62724187138167	0.876502867186055	4.42792724878258	-2.84916417891395	15.3897687599896	5.6905220500238	4.19092986959415	9.04258135825544	5.40951914193254	4.56360268058355	-8.84746913451013
179	4.33708233987248	3.3476678724651	5.71880434190624	4.90061314043186	2.58391116279862	6.73186527943195	5.90355020306433	3.33109730218289	3.81313615292007	2.15710808872029	3.81982994952815	6.01690939852891	2.04719430632625	7	4.98534828188131	6.6052827689761	5.89969244866752	6.15455794855706	6.92361919621654	4.43432099495805	1	4.16024952920005	4.51032917301777	2.37600952083398	-1.13747041440208	11.9661267255968	5.40855368373827	6.53891859145058	-0.389212934176582	-9.14072683606326	-7.68989446995838	-2.09341675696151	-10.9288893484757	-3.24064586182994	1.50888159295566	2.67483627082535	-8.56641451737219	-5.10208142446648	0.756475382343121	-2.01670108014865	-6.70774869911928	-1.9185140275729	5.68441641249712	1.4738966369017	9.4958983498513	11.3820829553019	5.09012905232692	5.3950693714529	4.14979585091381
180	2.25087139001574	1.47064094244155	2.29400347241634	2.47075183894072	2.06649910556241	2.98856848436165	1	3.90293329123938	6.97706462151542	3.40304257917856	6.97554459650391	5.25816344998152	1	3.75161818462395	6.8269652341932	4.5873110852503	5.26989313829788	6.95656837337857	4.80816181688142	1.12700911477491	1	1.317296931062	1.06097850662943	2.59664381516898	-10.38202751104	7.50526755089723	-5.64786477783146	8.47761689237785	2.29561154622721	-4.47256905059295	-0.967194852094967	2.73420194487259	-7.88611376406905	-1.14429320507314	2.56461876413062	2.70117282913576	-4.63344578929018	-0.0819647882159995	1.72796081881513	2.65633487386041	3.75317072379026	0.0213340551225722	9.80816819745555	-0.511951917713469	2.08618204440922	12.5083508957506	-0.879036608072893	6.45183833953675	1.50051063630672
181	3.03447710341345	1	5.90768400938545	7	1.1700340819029	5.2642760085353	2.10191617842634	3.93475493299781	1	2.56739572756724	3.66422023447705	2.15004212596231	5.34713785701963	3.13865862383396	6.18741377563792	4.88175043843262	6.2811308117776	2.2397875847969	4.9244452026586	4.18666177956484	3.16289758659207	2.26176133531378	1.01314089528649	5.94319463445555	-11.3007031259903	8.08447217386609	-1.32611500973902	5.11933197973309	-1.44727303343514	-2.64257919355686	-3.20386398543953	3.65420969406145	-2.67848006002581	1.69429452582779	0.976268753098294	2.48017395888724	-4.4162175541076	1.34360092833952	10.1294304715709	3.66881178098267	4.38788847965648	-2.45951729224255	11.928933301792	4.68011953267909	3.46928831050907	8.46836114166496	0.491623405526834	8.44512792761329	0.378761060944019
182	5.66277147246751	4.60159420065707	2.90165499477446	6.14802525245793	2.95207118245592	3.04420222596073	6.7270435961274	3.20667372430576	4.9910442838434	2.82122278217071	1.25953632522386	4.38433122075685	4.19130272177024	4.34425480826927	7	5.72723013105256	6.44483623469321	3.63167936163046	4.43970845689106	6.50268623661609	6.71622366890878	5.12079475004255	2.47940062475496	3.53372440551207	-0.849646758764358	8.89516978055688	5.70603666831733	3.78860612332487	-0.972890902551429	-9.08606624395742	-4.86961297039024	-3.43003712542621	-10.1971906457825	-4.69595008201352	2.86006237380919	2.13042840193716	-8.48656691679113	-5.04421195553004	0.532677691587913	-2.24010127491255	-5.20852639334838	0.867899888995628	7.5539962838838	5.07411913097855	7.96133069211681	17.2414869100283	5.17185937397456	6.999338595622	2.17100000973164
183	2.48579427936199	2.41115883129228	1.43052124158138	4.18848587988578	1	3.97224480427186	5.60770062375811	1.19465409486083	1	2.38666149984674	3.14236155445046	2.15762824529757	3.5114889601407	1	6.71553630937644	3.80449142016401	4.78579902340044	4.26046845712517	4.82770333205922	5.43132196866135	1	3.09973568085557	6.71826409453763	1.53937525954677	-11.6449066996154	9.1007700190146	-4.6681748201807	8.09027446567788	3.8866267147627	-6.40140700578604	-3.81706806352486	2.83313543505205	-9.33937983705817	0.424278832031177	2.60372117836149	4.13589713539982	-3.32201318964816	0.372962437138735	0.584007607424981	4.60150264769861	6.30232400596438	-3.59048730709088	8.70499040027902	0.243580019060181	8.71811902253353	9.56089152436111	10.0288092306154	3.67219163266716	4.98386413978143
184	4.63346305864247	3.49672377216059	6.2211062040004	4.45969768180939	6.92573616970243	7	1.18099496328899	6.11946288500178	6.39559269126272	3.2344678864204	3.03087691718058	6.24668676943496	1.23337923637544	1	1	5.27175401785682	6.7991214802286	1.87242667680789	3.04468363920528	1	1	1.23751931650179	5.70338511633638	2.37681758213613	-13.5704206104591	7.59017472195965	-4.07637743452562	1.13787434360942	-5.81902026174137	0.0886202670060991	-2.92099628230097	-1.20166472365527	-5.59945403067865	0.50584041554166	-0.0126874537180835	-1.08976834519078	-7.03337082391796	-0.573755403550844	11.8500805958861	3.09249655353135	3.56699221633279	-0.247985578164165	18.2185734056157	4.37178015771858	3.99710851708152	6.82306455227361	3.2207520991705	2.35906489313723	-4.23719905478975
185	4.55400682001527	5.18558545541652	5.27297707101589	4.85111554229548	3.313954458781	1.59380305762414	6.28440411851869	6.84724193045359	1.43721768307078	3.67144590803648	3.79882130401472	1.04680666990234	1.58314708171636	2.51040933523426	4.65365312036242	5.4227084280205	1.34090395738675	1.56508781979702	3.56915069320985	5.80012137520951	6.57845977569035	1.46627698478804	2.74532581575435	3.4344104320852	-0.661157676299189	10.8726696498376	5.78865092171269	5.00250566746614	-1.34596293386084	-10.1246472219444	-8.31960677635605	-4.99789276620702	-11.6501372240098	-1.7967096202618	5.74161761851246	1.99441718460279	-6.6336740318993	-4.93623539427481	3.27263729334399	-1.33238646136114	-4.83464788711801	0.511583261966734	4.79970611927379	3.07297023317723	9.56297715646196	12.4094280503131	6.56317828252133	7.73772211206883	1.68959613268294
186	1	1.30790825478807	3.43828972059229	7	5.50865943902997	1.660821911437	6.26839919244054	2.77444968714197	4.34866182733281	5.74105738269734	2.57438292130404	4.18499210698297	3.02028139280685	3.14376243167493	6.64185517850279	4.06260889888148	5.97244270846194	6.68153665903392	6.95203510269594	3.81147581245757	6.61644305913892	1.16802009255029	2.1225405605629	-0.380855820480149	-7.64300802673003	12.0752066492711	-2.57793939996062	6.67462470007362	-1.04878904484579	-1.6777788996755	-4.63661531121703	-0.866666699164822	-1.52526690306064	1.52626314652412	0.203522914846429	7.05058147934272	-7.38210408011102	-1.5131681712616	-2.3792722428712	7.15011392089759	1.88622851902492	-2.64075231791253	7.23022906974888	-0.601839538536919	10.8381666122349	-1.3735035642799	2.77631976903707	4.13791116868869	1.05290903722296
187	2.87172255842434	3.09412447656069	6.2608795153949	3.13495408819068	6.30645221921908	1	4.98259689790547	4.81486056080508	6.10584873407557	2.38277371545841	4.31512208904471	4.50813508771107	1.64846843402446	6.02379576148095	4.42064489905969	3.458038776144	3.35874581793382	1.95708930109285	6.71309459288977	5.19376377565654	4.25810088022565	4.86301999173499	2.05758054303862	2.54713773477511	-16.7745234157948	10.1349101417152	-0.459643888138971	3.75924918217239	0.978411084366956	0.362648677578915	-5.27695368891488	-4.20943836615114	-3.44346846429371	4.70447067745094	-0.994243479867715	1.23405914784028	-8.84402027630996	-3.34650996486629	9.92702316546338	6.23057056379445	8.84243361971689	-2.04979268640646	7.50744292679564	-0.415154295085523	3.3541124859645	10.1835081627593	-4.69902030990008	6.99579059527938	0.0439792214816946
188	2.24745925816138	1	1	4.13944290290762	1.7478149027379	1.89562436867268	4.91218075544292	2.23890649898341	7	2.2154743398377	3.74930729788072	2.63441752656039	5.63780453205335	1	6.91641173080195	3.69702349182375	4.89868728476224	4.23876860728569	4.91117504440641	1	1.28666860461824	1.82480505581674	3.80628024864462	1.37439270501139	-12.8892158774121	8.10727876779919	-4.21010191827369	9.21703814798009	4.10015967018337	-7.35179466452067	-2.97291854330826	2.46898770031189	-8.50536752464138	0.280619606729196	3.63637209290075	2.89259539118832	-4.0664217324827	0.928785001099769	0.77981940644862	4.21043043315212	5.48534705186896	-3.94048231125541	8.18828362573981	-0.167843655773544	10.6634459966146	10.6195383344626	5.47965718775682	3.60273345955184	-0.294265711101387
189	4.01576849919279	2.47226471413361	6.61242303765953	5.07286407496573	6.67864393863373	4.49353582583026	1	6.52542725070475	4.98572079696801	2.97134022344685	2.56831078687734	6.20620723471789	1.36073158551516	1.2071736057817	1	6.31731476978565	6.79773947832538	2.24242000594344	2.46148574931944	1.34126778587121	2.82448180464031	2.47406943807621	6.0658221486037	1.5752819118066	-13.7257961963115	6.8489802852456	-3.54225730579072	2.20185860738992	-5.20279098655812	-0.557338642285445	-3.36573486413867	-0.176238875082505	-5.49693905975085	-0.599458287935612	-0.585647071874348	-0.451804577591989	-6.74322534100137	0.193062510855554	11.6328011258455	4.5878744353775	4.26725526333252	-0.511374626177952	18.6415311147489	3.46086331239458	3.72112012406135	6.49298672764534	1.96660510863443	5.01577543458679	4.60989836861657
190	2.17131071158555	2.21052014592041	1.92360112972909	3.61018488425367	1.68673086823834	3.80870761080826	4.55670208965662	1.99367635456201	7	2.76400055521205	1.29269944650243	2.27490942138677	6.52942245973723	7	6.56494504797919	4.67486225786531	3.65022115557516	3.74816599121185	5.19314467980677	6.45165997010842	5.34689201229986	3.65976462946133	3.58033140630786	1.91206149378383	-11.8093271037162	8.65731834490932	-4.23054793025527	8.83421821369241	3.21465518648826	-6.79281885492373	-3.30641173570869	3.30471860301156	-10.1883061582428	0.875744729349076	2.61504446058281	2.81817179398048	-4.52836762214567	0.346617886971228	1.21908963220541	4.54789488463979	6.19829206373394	-3.60747405649654	8.67873069393852	-0.37461504188384	10.7223424755647	11.2297651807603	10.2185806139335	2.5816560184532	3.30114282168412
[truncated: 74 more columns]
